# Supplementary material for: LIS1 RNA-binding orchestrates the mechanosensitive properties of embryonic stem cells in AGO2-dependent and independent ways
Source: Nat Commun. 2023 Jun 6;14:3293. doi: 10.1038/s41467-023-38797-8 (PMC10244377; doi:10.1038/s41467-023-38797-8)
Supplement: Supplementary file 4 — Supplementary Data 1 [file 41467_2023_38797_MOESM4_ESM.xlsx]

## Sheet: 1a MARS_seq_mouse_5iLIF_DESeq2
	5i+LIF(+CHIR99021-XAV939)																5i+LIF(+XAV939-CHIR99021)								F/-ErT2 vs F/-ErT2 (+4OHT)					F/-ErT2 LIS1.GFPOE vs F/-ErT2					F/-ErT2 LIS1.GFPOE vs F/-ErT2 LIS1.GFPOE (+4OHT)					F/-ErT2 LIS1.GFPOE vs F/-ErT2 (+4OHT)					F/-ErT2 LIS1.GFPOE (+4OHT) vs F/-ErT2
	F/- ErT2 LIS1.GFPOE				F/- ErT2 LIS1.GFPOE (+4OHT)				F/- ErT2				F/- ErT2 (+4OHT)				F/- ErT2 LIS1.GFPOE				F/- ErT2
	FOE_1	FOE_2	FOE_3	FOE_4	FOEKO_1	FOEKO_2	FOEKO_3	FOEKO_4	F_1	F_2	F_3	F_4	KO_1	KO_2	KO_3	KO_4	FOEX_1	FOEX_2	FOEX_3	FOEX_4	FX_1	FX_2	FX_3	FX_4	F_KO.baseMean	F_KO.log2FoldChange	F_KO.lfcSE	F_KO.pvalue	F_KO.padj	FOE_F.baseMean	FOE_F.log2FoldChange	FOE_F.lfcSE	FOE_F.pvalue	FOE_F.padj	FOE_FOEKO.baseMean	FOE_FOEKO.log2FoldChange	FOE_FOEKO.lfcSE	FOE_FOEKO.pvalue	FOE_FOEKO.padj	FOE_KO.baseMean	FOE_KO.log2FoldChange	FOE_KO.lfcSE	FOE_KO.pvalue	FOE_KO.padj	FOEKO_F.baseMean	FOEKO_F.log2FoldChange	FOEKO_F.lfcSE	FOEKO_F.pvalue	FOEKO_F.padj
Rps13-ps1	1760.57	745.359	942.554	1027.08	612.806	853.842	1162.35	1478.94	0	0	1.80405	0	0	0	0	1.40841	577.838	487.118	645.578	795.286	3.64254	6.06192	6.01342	6.98403	463.134	-0.122479	0.804585	0.784739	0.861113	463.134	10.0305	0.959007	5.84844e-29	1.61277e-27	463.134	0.105615	0.231346	0.622984	0.730231	463.134	9.49272	0.981821	2.49529e-25	4.48642e-24	463.134	9.87178	0.955927	2.31399e-28	4.21655e-27
Gm10036	3830.93	1968.47	2010.26	1757.8	825.956	1524.94	1166.68	856.226	8.37582	7.52203	13.5304	3.5176	0	1.97251	8.30585	2.81683	1336.47	1660.5	1939.89	2383.12	11.8383	19.1961	20.6174	18.1585	890.713	0.907967	0.567403	0.0411545	0.082897	890.713	8.00984	0.373757	1.0004e-103	6.05964e-101	890.713	0.978779	0.289958	0.000141569	0.000546	890.713	9.03339	0.606384	6.98877e-53	4.02508e-51	890.713	6.88473	0.375753	3.15499e-77	3.79593e-75
Vstm2l	156.807	181.688	196.415	161.978	9.99141	10.3246	7.22852	9.46687	8.37582	7.52203	5.41215	11.7253	0	0	0	0	403.102	332.848	347.538	407.23	28.2297	39.4025	42.953	43.9994	100.51	3.08911	1.07485	1.71459e-05	7.48521e-05	100.51	4.37871	0.261569	5.79376e-65	8.20751e-63	100.51	4.12908	0.283302	9.85409e-50	1.18087e-47	100.51	7.81446	0.968304	2.544e-18	2.9536e-17	100.51	0.18599	0.347025	0.568812	0.661486
Eci3	163.819	142.286	140.724	154.166	98.2489	104.278	60.7196	91.5131	1.39597	4.17891	2.70607	2.34507	0	0	0	0	157.435	182.319	139.015	183.528	1.82127	0	0.85906	4.19042	68.1478	1.45514	0.93257	0.00888864	0.0221321	68.1478	5.70035	0.431047	2.04704e-41	1.17511e-39	68.1478	0.715625	0.145387	3.8448e-07	2.3516e-06	68.1478	7.62057	0.970504	1.74684e-17	1.92503e-16	68.1478	4.92904	0.436742	4.83132e-31	1.00316e-29
Dmgdh	120.474	150.495	141.323	152.603	3.33047	5.16228	4.33711	9.46687	17.4496	20.0587	20.7466	16.4155	0	0	0	0	33.736	33.6588	31.5944	31.9575	7.28509	2.02064	4.2953	6.28563	33.8623	4.29924	0.968041	3.22801e-08	2.08937e-07	33.8623	2.87977	0.19604	3.82792e-50	3.23275e-48	33.8623	4.43634	0.349552	1.0464e-38	7.63284e-37	33.8623	7.5439	0.970757	3.54546e-17	3.84442e-16	33.8623	-1.50938	0.373385	1.3215e-05	4.33736e-05
St8sia5	137.684	130.794	129.347	125.52	6.66094	6.19474	2.89141	5.25937	2.09396	2.50734	0.902025	1.17253	0	0	0	0	109.858	103.781	111.633	128.743	3.64254	5.0516	0.85906	3.49202	42.4203	1.03804	0.854935	0.0435193	0.0870231	42.4203	6.01685	0.515448	6.05371e-33	2.13963e-31	42.4203	4.46763	0.36263	1.07373e-36	7.20556e-35	42.4203	7.4449	0.970069	8.23125e-17	8.68409e-16	42.4203	1.24785	0.576796	0.0104342	0.0213397
Dglucy	140.234	123.132	118.568	116.666	29.9742	39.2334	40.4797	37.8675	65.6106	58.5047	60.4357	70.3521	0	0	0	0	129.754	139.31	126.377	152.483	40.068	34.3509	39.5167	49.5866	67.1877	5.73864	0.902084	2.87696e-13	3.18383e-12	67.1877	0.945746	0.128775	5.71695e-14	5.63546e-13	67.1877	1.69777	0.166356	3.58697e-26	1.28039e-24	67.1877	7.38248	0.969754	1.40322e-16	1.45335e-15	67.1877	-0.745737	0.176269	1.69853e-05	5.49677e-05
Ido2	506.116	518.796	526.369	491.663	213.15	283.926	245.77	245.087	1.39597	0.835781	1.80405	0	2.30082	0	0	5.63366	15.5705	11.2196	10.5315	18.2615	0	0	0	1.39681	129.159	-0.566445	0.674599	0.22824	0.342564	129.159	8.42539	0.634682	2.4748e-42	1.4837e-40	129.159	1.01927	0.0979475	4.23444e-26	1.49876e-24	129.159	7.33439	0.636351	8.02924e-33	2.0895e-31	129.159	7.40183	0.641314	3.06333e-33	7.03404e-32
Ncam1	147.883	212.334	180.247	215.624	94.9184	46.4606	79.5137	67.32	14.6577	19.223	13.5304	15.2429	0	1.97251	0	0	258.643	247.766	229.586	243.79	45.5318	56.5779	49.8255	55.1739	95.6592	3.36489	1.05249	4.86598e-06	2.3212e-05	95.6592	3.55237	0.214007	1.09062e-63	1.44043e-61	95.6592	1.38651	0.161971	4.95063e-19	1.01536e-17	95.6592	7.27284	0.97321	4.46351e-16	4.44983e-15	95.6592	2.09931	0.231682	7.74059e-21	9.16866e-20
A2m	879.011	737.15	683.262	709.891	23.3133	32.0062	39.034	32.6081	62.8187	47.6395	95.6146	89.1126	0	1.97251	6.22938	7.04207	984.4	1299.6	1305.9	1355	91.9743	114.166	89.3422	82.4116	365.396	3.81105	0.501175	4.98863e-16	6.98909e-15	365.396	3.34302	0.159634	5.1983e-99	2.53648e-96	365.396	4.50797	0.198487	5.2426e-116	3.66479e-113	365.396	7.22896	0.494868	2.47468e-50	1.29762e-48	365.396	-1.14591	0.210605	2.56747e-08	1.1511e-07
Dner	190.59	145.022	167.073	135.937	9.99141	15.4869	8.67423	11.5706	4.8859	1.67156	6.31417	3.5176	0	1.97251	0	0	111.588	92.5617	102.155	115.047	11.8383	10.1032	0.85906	9.77765	48.1932	1.45439	0.915803	0.00864356	0.0216083	48.1932	5.1729	0.358438	6.59576e-49	5.26642e-47	48.1932	3.67741	0.270387	1.79321e-43	1.63504e-41	48.1932	7.04738	0.97534	3.41058e-15	3.20548e-14	48.1932	1.32956	0.410123	0.000398549	0.00106201
Bhmt2	114.737	84.277	85.0335	74.9995	0	3.09737	4.33711	5.25937	13.2617	9.19359	17.1385	11.7253	0	0	0	0	29.4109	28.984	24.2223	30.1314	6.37445	8.08256	6.01342	2.79361	23.2947	3.77601	1.02559	7.21442e-07	3.91197e-06	23.2947	2.74076	0.247615	9.51668e-30	2.76314e-28	23.2947	4.45629	0.458299	3.51125e-24	1.07497e-22	23.2947	6.9418	0.978803	9.78793e-15	8.94561e-14	23.2947	-1.64448	0.484648	0.000123146	0.000355261
Sult1a1	104.538	75.5209	78.4464	88.0203	1.66523	6.19474	4.33711	4.2075	2.09396	0	0	1.17253	0	0	0	0	43.2513	57.033	55.8167	52.0452	0.910636	1.01032	0	0.698403	24.0401	0.490232	0.792852	0.297722	0.421012	24.0401	6.19633	0.721134	2.21928e-19	3.4499e-18	24.0401	4.11857	0.40946	1.95674e-25	6.57881e-24	24.0401	6.90046	0.977528	1.28693e-14	1.1581e-13	24.0401	1.64862	0.777868	0.0051928	0.0113369
Meltf	72.6666	77.1627	95.2136	78.1245	1.66523	2.06491	4.33711	3.15562	6.28187	5.01469	9.92227	5.86267	0	0	0	0	57.0918	82.2771	74.7733	69.3935	2.73191	7.07224	2.57718	3.49202	27.5367	2.79673	1.08341	5.73632e-05	0.000227783	27.5367	3.49902	0.297444	1.03722e-33	3.89311e-32	27.5367	4.54662	0.49371	4.23226e-22	1.11118e-20	27.5367	6.81322	0.977273	2.58231e-14	2.27032e-13	27.5367	-1.0169	0.515368	0.0237894	0.0447414
Uba7	68.842	67.3121	71.8593	77.6037	21.6481	22.7141	24.577	28.4006	0	0	0	1.17253	0	0	0	0	43.2513	49.5533	42.1258	50.219	3.64254	1.01032	1.71812	1.39681	24.0436	-0.119262	0.806604	0.789964	0.865207	24.0436	7.09879	0.9744	4.69946e-15	5.07692e-14	24.0436	1.46901	0.210364	9.86909e-14	1.29964e-12	24.0436	6.65743	0.976509	8.6648e-14	7.28956e-13	24.0436	5.54568	1.00833	3.62467e-10	1.93696e-09
Lipc	76.4911	58.5561	74.2546	57.8121	0	6.19474	5.78282	5.25937	0.697985	0.835781	1.80405	0	0	0	0	0	15.5705	22.4392	21.0629	25.566	0	1.01032	0	2.09521	15.643	0.489581	0.793604	0.298243	0.421642	15.643	5.82571	0.731398	3.52467e-17	4.54918e-16	15.643	3.65771	0.407907	1.24442e-20	2.89164e-19	15.643	6.55376	0.982843	2.61162e-13	2.12388e-12	15.643	1.73451	0.786495	0.00356823	0.00804122
Fam81a	152.345	125.321	150.306	155.207	46.6266	37.1684	50.5996	33.66	35.5972	42.6248	35.179	35.176	2.30082	0	0	1.40841	109.858	112.196	100.049	112.308	23.6765	17.1754	26.6308	18.1585	59.3155	4.03217	0.948985	8.45622e-08	5.21581e-07	59.3155	1.94261	0.151224	3.67399e-39	1.90376e-37	59.3155	1.79109	0.164026	1.60154e-29	7.08945e-28	59.3155	6.37163	0.940499	1.53378e-13	1.27087e-12	59.3155	0.135358	0.187607	0.462429	0.563238
Grin1	544.362	613.471	604.816	788.537	53.2875	52.6553	40.4797	49.4381	73.2884	89.4286	63.1417	71.5246	2.30082	11.8351	6.22938	7.04207	570.918	543.216	564.486	541.452	108.366	96.9907	115.973	149.458	240.112	3.22173	0.402555	1.01696e-17	1.62336e-16	240.112	3.07917	0.139234	8.93963e-110	6.03975e-107	240.112	3.67115	0.162637	3.83594e-114	2.57422e-111	240.112	6.36467	0.387389	2.18245e-62	1.75055e-60	240.112	-0.584588	0.177368	0.000802072	0.00203572
Megf11	119.836	156.514	138.329	159.895	93.2532	107.376	106.982	94.6687	11.8657	14.2083	7.2162	11.7253	2.30082	0	0	1.40841	220.582	205.693	191.673	210.007	17.3021	7.07224	15.4631	13.2697	79.4433	2.24796	0.999358	0.000355917	0.00121737	79.4433	3.62368	0.226308	1.43815e-59	1.69548e-57	79.4433	0.495051	0.128983	8.45601e-05	0.000339963	79.4433	6.3562	0.940714	1.75694e-13	1.44622e-12	79.4433	3.10605	0.236853	4.91768e-41	1.63297e-39
Pdzph1	52.2689	55.8198	54.4933	54.6871	11.6566	24.779	18.7942	27.3487	0	0.835781	0	0	0	0	0	0	64.012	43.0085	63.1887	64.8282	0.910636	0	0.85906	1.39681	22.4536	-0.119076	0.807017	0.79023	0.865384	22.4536	6.73667	0.982594	1.11399e-13	1.06931e-12	22.4536	1.23872	0.232528	7.757e-09	6.02775e-08	22.4536	6.29458	0.981305	1.75189e-12	1.33335e-11	22.4536	5.36025	1.01509	1.33957e-09	6.78517e-09
Crtac1	148.52	181.688	164.079	191.665	11.6566	10.3246	7.22852	4.2075	55.8388	40.9533	56.8276	49.2464	0	0	4.15292	1.40841	299.299	296.385	231.692	291.27	78.3147	91.9391	100.51	102.665	100.828	4.24999	0.801526	8.80324e-10	6.79982e-09	100.828	1.72938	0.145873	8.44617e-34	3.19065e-32	100.828	4.29748	0.301727	9.5521e-48	1.07554e-45	100.828	6.28451	0.812524	1.56959e-16	1.61615e-15	100.828	-2.54399	0.320357	4.31128e-17	4.02401e-16
Glod5	203.976	197.011	186.235	226.561	11.6566	14.4544	13.0113	16.83	13.9597	10.0294	16.2364	16.4155	2.30082	1.97251	4.15292	0	368.501	362.767	410.727	310.445	30.051	10.1032	17.1812	27.9361	103.021	2.10833	0.759547	0.00011566	0.000434586	103.021	3.82539	0.214383	3.27899e-73	6.26073e-71	103.021	3.7682	0.241003	1.69378e-56	2.70634e-54	103.021	6.27198	0.711588	2.00687e-20	2.67268e-19	103.021	0.0299794	0.287185	0.913303	0.942657
Slc6a1	84.7777	89.7495	79.644	91.1452	21.6481	17.5518	10.1199	9.46687	0	0	0	0	0	0	0	1.40841	91.6928	86.017	75.8265	78.5243	2.73191	2.02064	0	0	30.9302	-0.593718	0.866851	0.206368	0.315984	30.9302	7.98804	0.968565	1.2719e-18	1.87278e-17	30.9302	2.52895	0.247148	5.8086e-26	2.03872e-24	30.9302	6.25414	0.978174	2.08059e-12	1.57127e-11	30.9302	5.48019	1.01735	6.98008e-10	3.62972e-09
Gpc3	283.655	295.517	277.856	317.185	48.2918	50.5904	62.1653	70.4756	41.8791	31.7597	43.2972	30.4859	2.30082	5.91754	4.15292	1.40841	263.833	259.921	219.054	220.964	45.5318	46.4747	48.1073	55.1739	113.583	3.11826	0.579017	4.50654e-10	3.59516e-09	113.583	2.95636	0.142018	1.47176e-97	6.46739e-95	113.583	2.31052	0.138822	1.03198e-63	2.13746e-61	113.583	6.20581	0.544479	8.33859e-32	2.07767e-30	113.583	0.627829	0.17216	0.00021116	0.000585422
Dpys	194.415	269.249	250.31	296.352	8.32617	10.3246	13.0113	9.46687	76.0804	53.49	53.2195	49.2464	0	5.91754	2.07646	2.81683	116.779	147.725	100.049	113.221	33.6935	42.4334	50.6845	57.2691	81.5065	3.9263	0.600723	8.87388e-13	9.41069e-12	81.5065	2.07409	0.174249	4.94789e-34	1.89357e-32	81.5065	4.51813	0.290932	3.20414e-56	5.07131e-54	81.5065	6.15718	0.597536	1.31888e-26	2.54588e-25	81.5065	-2.41232	0.307779	1.2582e-16	1.13052e-15
Hopx	58.6432	58.0088	33.5343	37.4998	4.9957	11.357	5.78282	4.2075	1.39597	1.67156	5.41215	1.17253	0	0	0	0	30.2759	28.049	31.5944	56.6105	5.46382	9.09288	10.3087	11.1745	16.9271	1.3326	0.918723	0.0143585	0.0336396	16.9271	4.07729	0.508566	1.01443e-17	1.38029e-16	16.9271	2.62486	0.401076	1.94973e-12	2.25435e-11	16.9271	6.0703	0.998229	1.71389e-11	1.19327e-10	16.9271	1.19619	0.539558	0.0100915	0.0207208
Accsl	35.6959	55.8198	41.9179	46.8747	8.32617	10.3246	10.1199	11.5706	6.97985	0.835781	4.51012	2.34507	0	0	0	0	16.4355	16.8294	30.5412	26.4791	2.73191	0	0.85906	0.698403	13.7456	1.93383	1.02262	0.0015065	0.00457539	13.7456	3.39177	0.40374	8.99678e-19	1.34157e-17	13.7456	2.00766	0.339148	5.52835e-11	5.5044e-10	13.7456	6.03721	0.991167	1.66744e-11	1.1637e-10	13.7456	1.19771	0.442147	0.00271725	0.0062541
Trpm1	109	117.659	110.184	88.5411	26.6438	14.4544	11.5656	27.3487	49.5569	51.8184	63.1417	49.2464	2.30082	0	0	1.40841	13.8404	13.0895	11.5846	16.4353	7.28509	15.1548	6.01342	16.0633	34.264	4.48556	0.91586	4.43621e-09	3.17383e-08	34.264	0.947966	0.16891	5.43416e-09	3.27804e-08	34.264	2.35869	0.232509	1.04907e-25	3.61402e-24	34.264	5.94715	0.947078	5.73568e-12	4.17369e-11	34.264	-1.36151	0.239368	4.51262e-09	2.17951e-08
Hsd17b14	149.158	230.394	234.74	143.228	54.9527	45.4281	50.5996	31.5562	62.1207	45.968	33.3749	44.5563	4.60165	1.97251	2.07646	1.40841	182.521	184.189	151.653	201.789	74.6722	53.5469	63.5704	75.4276	88.4793	3.77027	0.664876	1.34968e-10	1.14826e-09	88.4793	1.96765	0.19837	1.38096e-24	2.95468e-23	88.4793	2.02408	0.211959	2.31916e-23	6.73158e-22	88.4793	5.93975	0.653169	2.14289e-21	3.04301e-20	88.4793	-0.0624458	0.221867	0.772817	0.831107
Pgc	109.637	99.6001	120.963	78.1245	4.9957	9.29211	5.78282	7.36312	20.2416	34.267	27.9628	24.6232	2.30082	0	2.07646	0	27.6809	36.4637	23.1692	26.4791	11.8383	19.1961	13.745	20.9521	30.2815	3.54387	1.0005	1.41127e-06	7.33938e-06	30.2815	1.88231	0.208895	8.07922e-21	1.39001e-19	30.2815	3.70931	0.338917	2.91498e-29	1.27688e-27	30.2815	5.88569	0.949549	1.00334e-11	7.12686e-11	30.2815	-1.75452	0.358203	1.43756e-07	5.96698e-07
Prmt8	58.0058	70.5957	58.0863	72.3954	1.66523	1.03246	0	1.05187	6.97985	9.19359	11.7263	8.20774	0	1.97251	0	0	125.429	143.05	136.909	136.961	16.3915	10.1032	14.604	16.0633	37.5176	2.49841	1.06046	0.00016828	0.000615485	37.5176	2.79736	0.25712	7.34758e-29	2.00415e-27	37.5176	5.20228	0.801042	3.62578e-13	4.52601e-12	37.5176	5.88084	0.980516	3.3788e-11	2.28717e-10	37.5176	-2.5074	0.896352	0.000176761	0.000496698
H2-Eb1	70.7543	62.3869	61.0804	65.1037	44.9613	27.8763	23.1313	56.8012	2.79194	5.85047	6.31417	2.34507	2.30082	0	0	0	74.3923	73.8624	62.1356	77.6112	6.37445	4.04128	10.3087	11.8729	31.3457	1.51077	0.92785	0.00697907	0.0179363	31.3457	3.78006	0.36332	2.70789e-27	6.75664e-26	31.3457	0.690683	0.199625	0.000247514	0.000908853	31.3457	5.86827	0.984895	4.3129e-11	2.88941e-10	31.3457	3.01058	0.384223	7.74463e-17	7.08553e-16
Otx2	107.088	84.277	102.998	99.9994	9.99141	8.25966	7.22852	6.31125	17.4496	20.0587	20.7466	17.588	2.30082	0	2.07646	0	344.281	379.597	370.707	370.708	111.098	98.001	87.6241	104.761	98.8812	3.04817	1.02338	1.34857e-05	5.99815e-05	98.8812	2.34227	0.182295	4.7579e-39	2.45095e-37	98.8812	3.56	0.301903	2.17789e-33	1.20988e-31	98.8812	5.85396	0.942455	9.54195e-12	6.80416e-11	98.8812	-1.17736	0.326585	0.000137915	0.000394241
Inhbb	108.362	124.226	130.544	128.124	26.6438	48.5255	39.034	31.5562	2.09396	3.34312	1.80405	1.17253	0	1.97251	2.07646	1.40841	180.791	202.888	154.812	187.18	7.28509	7.07224	4.2953	1.39681	58.192	0.305533	0.671086	0.509466	0.628895	58.192	5.65129	0.468396	4.75151e-35	1.94557e-33	58.192	1.67908	0.179053	1.34358e-22	3.68924e-21	58.192	5.8312	0.814592	1.75113e-14	1.56382e-13	58.192	3.9016	0.488024	4.25789e-17	3.9763e-16
Padi2	402.853	366.112	377.86	375.518	11.6566	7.2272	20.2399	17.8819	49.5569	67.6983	68.5539	71.5246	6.90247	11.8351	2.07646	4.22524	330.44	438.5	379.132	445.58	69.2083	78.8049	76.4563	74.7292	156.441	3.17027	0.42656	8.04561e-16	1.1055e-14	156.441	2.56666	0.12958	1.65891e-88	5.82809e-86	156.441	4.69236	0.235557	3.34602e-90	1.51719e-87	156.441	5.81494	0.408709	1.71047e-47	8.30004e-46	156.441	-2.10404	0.250593	2.73678e-18	2.7471e-17
Nphs1	47.1695	37.2132	31.139	35.9373	14.9871	9.29211	10.1199	16.83	13.9597	23.4019	26.1587	10.5528	0	0	0	0	39.7912	43.0085	45.2853	47.4798	10.017	12.1238	9.44966	13.2697	20.7161	4.28649	0.973021	3.72794e-08	2.39356e-07	20.7161	0.934425	0.228582	1.21054e-05	4.71597e-05	20.7161	1.42938	0.289847	3.34308e-08	2.38566e-07	20.7161	5.81294	0.987031	6.79046e-11	4.46245e-10	20.7161	-0.505941	0.299221	0.076466	0.125264
Aurkc	43.9824	38.3077	37.7261	30.729	1.66523	2.06491	7.22852	4.2075	5.58388	13.3725	3.6081	3.5176	0	0	0	0	14.7055	28.049	26.3286	37.436	10.017	7.07224	4.2953	4.88882	13.5327	2.73898	1.09573	7.7306e-05	0.000299945	13.5327	2.35692	0.36032	2.50476e-12	2.15047e-11	13.5327	3.0887	0.479239	4.83172e-12	5.37297e-11	13.5327	5.78423	0.99943	1.2498e-10	8.02411e-10	13.5327	-0.672436	0.489375	0.120432	0.18523
Clps	35.6959	37.7605	31.7379	41.1456	14.9871	13.4219	11.5656	18.9337	6.28187	9.19359	5.41215	2.34507	0	0	0	0	53.6316	45.8134	36.8601	57.5236	8.19573	6.06192	6.01342	7.68244	18.761	2.62357	1.08118	0.000112938	0.000425597	18.761	2.49182	0.321705	4.44889e-16	5.27322e-15	18.761	1.17326	0.266403	1.05287e-06	6.01636e-06	18.761	5.77615	0.986438	8.53792e-11	5.55883e-10	18.761	1.16858	0.357667	0.000477895	0.00125858
Mylk	39.5204	33.9297	37.7261	36.4581	1.66523	1.03246	0	0	2.09396	2.50734	0	1.17253	0	0	0	0	7.78524	2.8049	3.15944	4.56536	1.82127	2.02064	4.2953	2.79361	7.72298	0.90586	0.838351	0.0714284	0.13287	7.72298	4.32297	0.596883	3.95163e-15	4.3061e-14	7.72298	4.66432	0.935169	3.39198e-09	2.76786e-08	7.72298	5.7694	0.993705	1.14117e-10	7.36165e-10	7.72298	-0.660491	0.840476	0.260742	0.355594
Gm6407	434.725	397.306	365.884	583.33	581.167	861.069	808.149	943.532	5.58388	4.17891	5.41215	7.03521	6.90247	3.94503	8.30585	9.8589	582.163	503.947	480.234	432.797	9.10636	7.07224	6.01342	6.98403	293.946	-0.34702	0.426906	0.349737	0.474951	293.946	6.26622	0.324245	1.47426e-84	4.24538e-82	293.946	-0.80576	0.151855	3.98962e-08	2.82183e-07	293.946	5.76369	0.38933	3.99529e-51	2.1528e-49	293.946	7.09079	0.324953	7.77233e-108	2.00778e-105
Cdx1	104.538	129.699	125.754	109.895	44.9613	38.2009	28.9141	51.5419	5.58388	8.35781	4.51012	3.5176	0	1.97251	4.15292	0	0	1.86993	0	0	0.910636	1.01032	0	0	27.7246	1.13174	0.734852	0.024236	0.0526626	27.7246	4.29808	0.319261	2.20068e-43	1.40572e-41	27.7246	1.45023	0.192119	1.5795e-15	2.42223e-14	27.7246	5.76339	0.817712	4.08151e-14	3.54403e-13	27.7246	2.75421	0.343937	1.99203e-17	1.89744e-16
Gapdh	2348.92	2215.83	2525.85	2349.98	1497.05	146.609	1267.88	92.565	76.0804	86.9212	837.079	86.7675	36.8132	23.6702	18.6882	25.3515	3410.8	2919.9	2877.19	3318.11	80.136	66.6811	1246.5	106.856	1152.59	2.20346	0.937222	0.00030644	0.0010631	1152.59	2.18586	0.971483	0.00065882	0.00189656	1152.59	0.754444	0.710236	0.0709717	0.134755	1152.59	5.73994	0.899952	3.73745e-12	2.75965e-11	1152.59	0.909218	0.753182	0.109453	0.170735
Ccnd1	596.631	774.911	731.767	741.141	208.154	185.842	154.69	170.404	136.805	186.379	136.206	153.602	4.60165	21.6977	12.4588	11.2673	576.973	669.436	606.612	625.455	191.234	146.496	153.772	164.125	306.694	3.49495	0.299412	3.11778e-33	1.32088e-31	306.694	2.2032	0.113406	2.31238e-85	7.00333e-83	306.694	1.97225	0.116795	9.84395e-66	2.20203e-63	306.694	5.7379	0.293908	2.1318e-86	2.972e-84	306.694	0.223748	0.125874	0.0730302	0.12041
Dpp6	31.8713	39.9495	32.9355	36.9789	6.66094	3.09737	5.78282	4.2075	3.48993	8.35781	3.6081	5.86267	0	0	0	0	40.6562	52.3582	43.179	55.6974	4.55318	9.09288	6.01342	6.28563	16.6933	2.39199	1.06892	0.000271165	0.000950948	16.6933	2.64816	0.340393	3.35299e-16	4.02039e-15	16.6933	2.75291	0.410708	7.78152e-13	9.39888e-12	16.6933	5.73386	0.98711	1.16072e-10	7.47402e-10	16.6933	-0.131376	0.447489	0.745263	0.81146
Pknox2	29.3216	46.5165	44.3132	19.2707	18.3176	22.7141	14.457	14.7262	2.09396	2.50734	2.70607	4.69014	0	0	0	0	32.871	28.049	35.807	28.3053	0.910636	4.04128	3.43624	4.88882	14.9977	1.52898	0.955458	0.00683212	0.0176098	14.9977	3.41027	0.4704	7.9704e-15	8.45459e-14	14.9977	0.830008	0.292937	0.00137785	0.00430944	14.9977	5.684	0.999677	2.4255e-10	1.51247e-09	14.9977	2.36693	0.506254	1.03543e-07	4.34921e-07
A730049H05Rik	29.3216	36.666	31.139	40.1039	3.33047	4.12983	2.89141	4.2075	1.39597	0.835781	0.902025	1.17253	0	0	0	0	29.4109	16.8294	23.1692	18.2615	0.910636	0	3.43624	2.79361	10.4545	0.643606	0.805185	0.181158	0.284295	10.4545	4.62254	0.688992	1.83034e-13	1.72211e-12	10.4545	2.98601	0.463922	5.02142e-12	5.56435e-11	10.4545	5.68136	0.993369	2.0177e-10	1.26673e-09	10.4545	1.23996	0.702113	0.0245398	0.0460246
Pkd2l1	93.0642	90.844	76.6499	82.2911	11.6566	13.4219	11.5656	5.25937	6.28187	6.68625	10.8243	7.03521	0	1.97251	2.07646	0	76.1223	76.6673	71.6139	81.2635	3.64254	6.06192	1.71812	2.09521	30.7839	1.70472	0.924291	0.00296285	0.00839375	30.7839	3.41903	0.2739	1.84966e-37	8.73419e-36	30.7839	2.97956	0.278466	6.85942e-28	2.80684e-26	30.7839	5.66557	0.946307	4.3887e-11	2.93683e-10	30.7839	0.383181	0.3463	0.239294	0.330693
Gsdmd	247.321	221.09	220.368	291.144	186.506	177.583	141.679	191.441	26.5234	30.9239	35.179	25.7958	2.30082	3.94503	4.15292	5.63366	209.336	219.717	204.31	220.051	27.3191	27.2786	30.9261	32.1266	115.944	2.45758	0.524692	2.63055e-08	1.71723e-07	115.944	3.02388	0.159184	7.90708e-82	2.10448e-79	115.944	0.472203	0.11548	3.06611e-05	0.00013466	115.944	5.65537	0.486118	8.48986e-33	2.20285e-31	115.944	2.53071	0.167848	4.42994e-53	2.387e-51
Gm7789	31.2339	32.8352	31.7379	38.5414	1.66523	2.06491	0	3.15562	9.07381	5.01469	9.02025	5.86267	0	0	0	0	14.7055	29.9189	14.744	20.0876	3.64254	6.06192	0.85906	3.49202	10.9882	2.91114	1.08975	3.80185e-05	0.000155305	10.9882	2.07358	0.330747	1.38238e-11	1.11033e-10	10.9882	3.74526	0.612412	2.54048e-11	2.62126e-10	10.9882	5.6501	0.994468	2.56142e-10	1.59327e-09	10.9882	-1.53997	0.629923	0.00291588	0.00667106
Gm12286	24.8596	17.5121	986.868	30.2081	23.3133	4.12983	11.5656	16.83	12.5637	6.68625	4.51012	3.5176	2.30082	1.97251	2.07646	4.22524	27.6809	15.8944	10.5315	10.9569	10.017	3.03096	6.01342	9.77765	51.9601	0.562373	0.7642	NA	NA	51.9601	4.49689	1.00226	NA	NA	51.9601	3.22189	0.976993	NA	NA	51.9601	5.55366	1.0584	NA	NA	51.9601	0.575112	0.764773	NA	NA
Psmb8	41.4327	45.9693	57.4874	58.333	9.99141	5.16228	1.4457	10.5187	4.18791	0	0.902025	3.5176	0	0	2.07646	0	44.1164	58.9029	40.0195	57.5236	5.46382	8.08256	8.5906	4.88882	19.5255	0.838602	0.805823	0.0909365	0.161941	19.5255	4.35675	0.497474	1.76813e-20	2.94398e-19	19.5255	2.76853	0.357293	4.23189e-16	6.85313e-15	19.5255	5.5455	0.990732	4.4642e-10	2.71343e-09	19.5255	1.33675	0.538925	0.00399833	0.00892435
Tgm2	664.198	570.238	623.379	652.6	78.266	88.7913	80.9594	79.9425	124.241	140.411	119.067	125.461	6.90247	7.89006	16.6117	18.3094	402.237	430.085	372.814	437.362	166.646	130.331	154.631	157.839	235.384	3.18534	0.290328	4.75565e-30	1.66915e-28	235.384	2.29109	0.0946136	8.75611e-131	1.28175e-127	235.384	2.91575	0.11512	1.31384e-142	2.00384e-139	235.384	5.5143	0.281639	8.45887e-87	1.19829e-84	235.384	-0.6192	0.127248	9.15592e-07	3.47446e-06
Vwf	143.421	183.33	176.654	210.415	21.6481	20.6491	23.1313	12.6225	53.7448	45.968	56.8276	48.0739	4.60165	0	2.07646	5.63366	387.532	431.02	354.91	426.405	61.9233	59.6089	60.9932	74.7292	119.413	3.59238	0.56291	1.84457e-12	1.88697e-11	119.413	1.77538	0.146085	2.24966e-35	9.45395e-34	119.413	3.18331	0.214523	6.12404e-51	7.78356e-49	119.413	5.50903	0.549093	3.65612e-25	6.50693e-24	119.413	-1.37279	0.228661	6.68166e-10	3.48072e-09
2410137M14Rik	128.76	97.9583	127.55	113.541	38.3004	42.3307	27.4684	16.83	24.4295	15.8798	34.2769	22.2782	2.30082	5.91754	0	0	115.049	109.391	109.527	136.961	10.017	7.07224	12.8859	7.68244	50.267	2.97064	0.779719	8.00252e-07	4.30591e-06	50.267	2.22826	0.203677	3.55815e-29	9.95262e-28	50.267	1.85822	0.212047	3.20439e-20	7.168e-19	50.267	5.5008	0.71838	5.7172e-16	5.66112e-15	50.267	0.334768	0.2379	0.1472	0.22024
Pglyrp1	99.4385	98.5056	95.2136	87.4994	13.3219	6.19474	14.457	9.46687	13.2617	25.9092	18.0405	16.4155	0	0	4.15292	1.40841	41.5213	57.033	44.2321	37.436	4.55318	5.0516	6.87248	2.09521	29.2534	2.7372	0.894076	1.53661e-05	6.76631e-05	29.2534	2.32972	0.20955	5.34368e-30	1.5776e-28	29.2534	3.11881	0.284355	3.73336e-29	1.61014e-27	29.2534	5.47895	0.818454	5.98025e-13	4.71495e-12	29.2534	-0.758563	0.309934	0.010075	0.0206919
2300002M23Rik	91.1519	89.7495	104.795	94.7911	6.66094	5.16228	4.33711	4.2075	20.2416	8.35781	24.3547	11.7253	0	0	2.07646	2.81683	82.1775	107.521	84.2517	70.3066	5.46382	10.1032	10.3087	6.28563	35.2853	2.56126	0.89399	3.7085e-05	0.000151964	35.2853	2.48106	0.222532	4.04099e-30	1.20927e-28	35.2853	4.07977	0.385726	9.46034e-28	3.83372e-26	35.2853	5.47835	0.820731	6.807e-13	5.34518e-12	35.2853	-1.53364	0.408742	4.08873e-05	0.000125982
Nhsl2	47.1695	40.4967	47.9062	45.3122	18.3176	14.4544	27.4684	19.9856	0.697985	0.835781	0	1.17253	0	0	0	1.40841	40.6562	44.8784	40.0195	42.0014	2.73191	1.01032	0.85906	2.09521	18.3116	0.0601955	0.775399	0.894534	0.935227	18.3116	5.55272	0.838596	5.11642e-13	4.63751e-12	18.3116	1.0977	0.233622	3.43786e-07	2.11814e-06	18.3116	5.39471	0.988551	1.07627e-09	6.23747e-09	18.3116	4.2878	0.863001	1.17455e-08	5.43523e-08
Acsbg1	44.6198	44.3275	49.7027	41.6664	3.33047	2.06491	2.89141	2.10375	1.39597	0.835781	0	3.5176	0	0	0	1.40841	19.8956	22.4392	21.0629	27.3922	0.910636	2.02064	0	1.39681	12.2076	0.467736	0.767452	0.320932	0.445334	12.2076	4.81509	0.618977	7.8661e-17	9.91218e-16	12.2076	3.85297	0.527618	8.02058e-15	1.15602e-13	12.2076	5.38573	0.991588	1.24179e-09	7.14956e-09	12.2076	0.618185	0.657397	0.24097	0.332617
Dmrtc2	207.801	174.027	195.218	155.728	39.9656	36.136	28.9141	34.7119	43.2751	35.1028	63.1417	49.2464	2.30082	1.97251	2.07646	7.04207	296.704	252.441	274.871	295.836	85.5998	106.084	76.4563	95.6813	106.68	3.32416	0.538822	5.3661e-12	5.25859e-11	106.68	1.92521	0.150345	6.16927e-39	3.15946e-37	106.68	2.35773	0.178136	1.77614e-41	1.50497e-39	106.68	5.38347	0.516741	7.72073e-27	1.51533e-25	106.68	-0.423214	0.195298	0.0269989	0.0501494
Kirrel2	40.1579	39.9495	46.7085	52.083	41.6309	28.9088	23.1313	34.7119	6.28187	7.52203	10.8243	8.20774	0	0	0	1.40841	34.6011	28.984	21.0629	33.7837	4.55318	10.1032	4.2953	5.58723	20.1874	2.33364	1.05168	0.000318539	0.00110165	20.1874	2.38622	0.289853	8.68009e-18	1.18565e-16	20.1874	0.443464	0.207301	0.0229672	0.0519021	20.1874	5.38104	0.990692	1.2454e-09	7.16799e-09	20.1874	1.86482	0.309787	2.006e-10	1.09456e-09
Tns4	43.9824	44.3275	45.5109	43.2289	3.33047	5.16228	0	4.2075	21.6375	11.7009	18.9425	17.588	2.30082	0	0	0	27.6809	24.3091	18.9566	20.0876	3.64254	8.08256	7.73154	9.07924	15.8954	3.53095	1.04096	2.27011e-06	1.14406e-05	15.8954	1.25411	0.227952	4.20185e-09	2.58038e-08	15.8954	3.4678	0.458378	1.69522e-15	2.59495e-14	15.8954	5.36506	0.990482	1.36479e-09	7.83207e-09	15.8954	-2.10269	0.488565	1.0541e-06	3.97003e-06
Loxl4	100.076	112.187	110.783	136.457	23.3133	34.0711	24.577	24.1931	0	0	1.80405	2.34507	0	1.97251	6.22938	1.40841	82.1775	90.6918	77.9328	94.9596	2.73191	2.02064	5.15436	1.39681	39.0201	-0.703591	0.715844	0.143459	0.234884	39.0201	6.59037	0.712583	6.25887e-22	1.15366e-20	39.0201	2.04514	0.203462	1.64301e-25	5.59124e-24	39.0201	5.26226	0.645009	1.29609e-17	1.43823e-16	39.0201	4.48312	0.74053	3.33229e-11	1.93313e-10
Smyd1	36.9707	43.233	38.9238	44.2705	3.33047	8.25966	7.22852	10.5187	0	1.67156	0	1.17253	0	0	2.07646	0	70.9322	65.4477	46.3384	61.1759	2.73191	1.01032	2.57718	2.09521	18.7485	0.0606204	0.775697	0.893781	0.934639	18.7485	5.40899	0.845037	1.98744e-12	1.72062e-11	18.7485	2.28037	0.340595	4.69382e-13	5.79457e-12	18.7485	5.26125	0.992692	2.7047e-09	1.51549e-08	18.7485	2.79637	0.932615	6.47189e-05	0.000194567
Ephb1	25.497	21.8901	24.5519	27.604	0	0	0	1.05187	2.09396	0.835781	0	1.17253	0	0	0	0	4.32513	2.8049	0	1.82615	2.73191	2.02064	2.57718	0.698403	5.07006	0.633907	0.807621	0.187019	0.29147	5.07006	4.11067	0.720307	1.08627e-10	7.95057e-10	5.07006	4.65081	0.987722	1.19119e-08	9.02647e-08	5.07006	5.22878	1.01317	5.56403e-09	3.01381e-08	5.07006	-0.725742	0.896522	0.226427	0.31622
Syndig1	36.9707	38.855	42.5167	39.0622	6.66094	3.09737	5.78282	1.05187	2.09396	1.67156	1.80405	1.17253	2.30082	0	0	0	55.3617	70.1225	67.4013	55.6974	1.82127	5.0516	4.2953	2.09521	18.537	0.669267	0.782878	0.166371	0.265198	18.537	4.26727	0.542865	3.41592e-17	4.41206e-16	18.537	3.18721	0.440284	2.19323e-14	3.0435e-13	18.537	5.21014	0.992666	3.64566e-09	2.01446e-08	18.537	0.815063	0.588143	0.0984513	0.156026
Adgrg3	22.9473	28.4572	25.1507	19.2707	3.33047	5.16228	2.89141	1.05187	0.697985	0	0	0	0	0	0	0	22.4907	31.7889	22.1161	23.7399	0	0	0	0.698403	8.74141	-0.118467	0.808369	0.791097	0.866108	8.74141	5.60956	1.03066	5.38865e-10	3.6533e-09	8.74141	2.67105	0.518315	6.36653e-09	5.00991e-08	8.74141	5.19508	1.00361	5.28469e-09	2.86958e-08	8.74141	2.31117	1.12031	0.00182492	0.00434017
Tm6sf1	25.497	24.6264	22.7554	21.354	6.66094	8.25966	2.89141	3.15562	4.18791	5.01469	9.02025	4.69014	0	0	0	0	11.2453	15.8944	11.5846	13.6961	1.82127	3.03096	8.5906	8.38084	8.84824	2.49768	1.08151	0.000187509	0.000679742	8.84824	1.89673	0.368605	1.02399e-08	5.94038e-08	8.84824	1.9265	0.437449	1.90911e-07	1.22016e-06	8.84824	5.17188	1.00406	6.0919e-09	3.28555e-08	8.84824	-0.0856733	0.442643	0.830774	0.878167
Lama1	478.707	518.796	473.074	537.497	61.6137	56.7851	65.0567	74.6831	99.1139	143.754	135.304	97.3203	20.7074	13.8076	12.4588	9.8589	31.141	30.8539	30.5412	33.7837	146.612	179.837	165.798	159.236	149.014	3.02778	0.293195	3.62822e-27	1.07927e-25	149.014	2.06143	0.113571	5.60696e-75	1.18665e-72	149.014	2.93759	0.13806	1.50624e-101	8.42337e-99	149.014	5.13817	0.283029	5.95239e-75	6.6177e-73	149.014	-0.864176	0.14842	3.84877e-09	1.86606e-08
Apom	134.497	115.47	110.783	123.958	59.9485	71.2395	62.1653	63.1125	2.79194	2.50734	2.70607	3.5176	4.60165	1.97251	4.15292	1.40841	119.374	139.31	122.165	124.178	0.910636	5.0516	3.43624	1.39681	53.3606	0.00539307	0.55913	0.990125	0.999358	53.3606	5.29089	0.412496	2.56053e-39	1.33864e-37	53.3606	0.871179	0.14187	2.43633e-10	2.29502e-09	53.3606	5.13733	0.588186	1.07335e-19	1.37223e-18	53.3606	4.36563	0.42013	1.18616e-26	1.99962e-25
Hoxb13	152.982	144.475	153.3	154.686	28.309	28.9088	41.9254	28.4006	4.8859	5.01469	3.6081	8.20774	2.30082	0	2.07646	8.45049	118.509	120.611	124.271	135.135	3.64254	2.02064	7.73154	6.28563	53.5724	0.333552	0.497096	0.416069	0.541862	53.5724	4.78179	0.310547	2.12704e-55	2.17231e-53	53.5724	2.23097	0.173871	2.73925e-39	2.07011e-37	53.5724	5.11983	0.513394	9.36641e-25	1.63063e-23	53.5724	2.46646	0.344196	1.95675e-14	1.49705e-13
Bmp7	124.936	96.8638	90.4229	102.604	11.6566	33.0386	36.1426	24.1931	23.0335	30.0881	39.6891	29.3134	0	0	4.15292	4.22524	38.9262	39.2686	46.3384	49.3059	23.6765	37.3818	24.0537	27.9361	39.0519	3.13112	0.694862	3.7962e-08	2.43552e-07	39.0519	1.72874	0.19291	1.35316e-20	2.28116e-19	39.0519	1.8845	0.217701	8.18835e-20	1.77948e-18	39.0519	5.11464	0.650009	1.51239e-16	1.56091e-15	39.0519	-0.161119	0.234031	0.478806	0.578652
Nfasc	33.7836	36.1187	38.325	38.0206	9.99141	5.16228	5.78282	7.36312	9.77179	9.19359	14.4324	4.69014	0	0	2.07646	0	29.4109	47.6833	41.0727	23.7399	28.2297	25.258	23.1946	17.4601	18.7817	2.61444	1.07179	0.000111358	0.000419925	18.7817	1.80908	0.288259	1.40261e-11	1.12555e-10	18.7817	2.26915	0.367925	1.43344e-11	1.51441e-10	18.7817	5.10585	0.99892	7.74909e-09	4.1374e-08	18.7817	-0.439147	0.381471	0.214875	0.302831
Mall	38.883	52.5363	67.6675	68.2287	14.9871	13.4219	7.22852	6.31125	5.58388	3.34312	5.41215	11.7253	0	1.97251	2.07646	0	38.0612	39.2686	37.9132	35.6098	6.37445	3.03096	5.15436	5.58723	19.5991	1.43537	0.880493	0.00869769	0.0217274	19.5991	3.10639	0.330857	2.00388e-22	3.84281e-21	19.5991	2.36212	0.31863	3.17468e-15	4.73016e-14	19.5991	5.10513	0.962431	2.96516e-09	1.65563e-08	19.5991	0.648161	0.384193	0.0686937	0.114128
Gm15283	40.1579	30.6462	39.5226	34.8956	0	2.06491	1.4457	2.10375	5.58388	2.50734	8.11822	4.69014	2.30082	0	0	0	37.1961	49.5533	46.3384	45.6536	6.37445	8.08256	6.01342	7.68244	15.8721	1.73047	0.96856	0.00302686	0.00855055	15.8721	2.67862	0.339838	1.48299e-16	1.83581e-15	15.8721	4.03672	0.649187	9.71718e-12	1.04436e-10	15.8721	5.09546	0.99666	7.7614e-09	4.14271e-08	15.8721	-1.28176	0.655755	0.0155484	0.0305233
Srgn	107.088	73.8792	85.6323	78.1245	9.99141	4.12983	4.33711	6.31125	2.79194	7.52203	8.11822	0	2.30082	1.97251	0	2.81683	189.441	129.025	139.015	181.701	10.017	12.1238	6.01342	4.19042	44.4393	0.790359	0.639419	0.0912042	0.162297	44.4393	4.06523	0.354708	1.83516e-32	6.19931e-31	44.4393	3.70506	0.367776	2.90906e-25	9.58846e-24	44.4393	5.0781	0.724703	9.65972e-14	8.09168e-13	44.4393	0.258855	0.436491	0.513621	0.610851
Ntn1	90.5145	132.983	98.2077	139.582	33.3047	39.2334	47.7082	57.8531	11.8657	11.7009	15.3344	8.20774	4.60165	1.97251	0	4.22524	40.6562	34.5938	52.6573	41.0883	4.55318	0	3.43624	2.09521	36.5156	1.52359	0.604259	0.00111843	0.00348577	36.5156	3.21264	0.256505	1.60875e-37	7.61709e-36	36.5156	1.28413	0.20611	3.03597e-11	3.11145e-10	36.5156	5.0625	0.602562	2.00725e-18	2.34594e-17	36.5156	1.82512	0.277237	5.90967e-12	3.65525e-11
Mal	103.9	99.0528	89.2253	98.9577	23.3133	34.0711	33.2512	32.6081	26.5234	18.3872	32.4729	19.9331	2.30082	1.97251	4.15292	1.40841	77.8524	76.6673	78.9859	68.4805	9.10636	9.09288	6.01342	14.6665	40.0999	2.80856	0.698156	3.72898e-07	2.10644e-06	40.0999	1.95708	0.178647	2.53815e-29	7.16804e-28	40.0999	1.58765	0.186278	3.75358e-19	7.73633e-18	40.0999	5.03765	0.643022	2.10313e-16	2.15164e-15	40.0999	0.335415	0.216984	0.113057	0.175532
Igsf23	168.281	182.235	192.224	208.332	121.562	97.051	125.776	126.225	13.9597	11.7009	13.5304	3.5176	6.90247	3.94503	6.22938	4.22524	214.527	229.067	226.426	242.877	10.9276	14.1445	13.745	21.6505	94.1276	0.880721	0.441884	0.0205892	0.045855	94.1276	4.01766	0.223792	3.92007e-74	8.10116e-72	94.1276	0.662994	0.120997	2.18351e-08	1.60178e-07	94.1276	5.02859	0.441654	2.55665e-31	6.24619e-30	94.1276	3.32999	0.232798	5.04798e-48	2.23357e-46
Ntrk2	17.2105	21.3429	21.5578	23.4373	1.66523	3.09737	2.89141	5.25937	2.09396	3.34312	1.80405	2.34507	0	0	0	0	64.012	40.2036	51.6041	49.3059	3.64254	5.0516	6.87248	4.19042	13.7888	1.3489	0.915225	0.0133777	0.0316599	13.7888	2.9068	0.483911	5.91392e-11	4.44708e-10	13.7888	2.3593	0.500263	4.52122e-08	3.17426e-07	13.7888	5.02476	1.00378	1.35833e-08	7.06977e-08	13.7888	0.378577	0.550341	0.422088	0.525176
Cd3e	26.1345	21.3429	14.3719	23.9582	3.33047	1.03246	1.4457	4.2075	3.48993	5.85047	1.80405	4.69014	0	0	0	0	12.9754	7.47974	5.26573	13.6961	4.55318	1.01032	5.15436	1.39681	6.79957	1.92114	1.02912	0.00161847	0.00487402	6.79957	2.23827	0.453779	2.79449e-08	1.54754e-07	6.79957	2.74212	0.598243	9.78008e-08	6.53707e-07	6.79957	5.02475	1.02138	2.03363e-08	1.04422e-07	6.79957	-0.477935	0.571632	0.32321	0.423758
Stab2	21.0351	26.2682	19.1625	18.7499	0	0	1.4457	3.15562	0.697985	0	0	0	0	0	0	0	9.51529	17.7644	14.744	9.13073	0	1.01032	0	0.698403	5.97409	-0.117764	0.809928	0.792098	0.866694	5.97409	5.42609	1.05017	2.16005e-09	1.37726e-08	5.97409	3.45493	0.761433	1.01711e-07	6.77954e-07	5.97409	5.02193	1.01801	1.91347e-08	9.84247e-08	5.97409	1.099	0.983543	0.0828746	0.134235
Sulf1	51.6315	66.7649	74.8534	78.1245	14.9871	17.5518	13.0113	12.6225	6.97985	5.85047	5.41215	11.7253	2.30082	1.97251	2.07646	0	42.3863	47.6833	30.5412	49.3059	1.82127	7.07224	4.2953	5.58723	23.1066	1.39753	0.773949	0.00751571	0.0191453	23.1066	3.149	0.300561	3.50896e-27	8.64495e-26	23.1066	2.13521	0.272999	1.01191e-16	1.72353e-15	23.1066	5.01483	0.825028	4.27912e-11	2.86788e-10	23.1066	0.916145	0.345892	0.00482609	0.0106208
Ren1	18.4854	16.4176	19.1625	28.6456	0	0	1.4457	0	2.09396	0	1.80405	0	0	0	0	0	102.938	81.3421	67.4013	101.351	1.82127	4.04128	0.85906	2.09521	18.746	0.64145	0.80491	0.182482	0.286015	18.746	3.8571	0.701409	4.15102e-10	2.8472e-09	18.746	4.44834	0.983133	3.45258e-08	2.45962e-07	18.746	5.00669	1.00762	1.63615e-08	8.47307e-08	18.746	-0.732856	0.892282	0.221604	0.310719
Ccbe1	25.497	19.7011	18.5636	21.8749	0	1.03246	0	0	4.18791	0	2.70607	2.34507	0	0	0	0	0.865027	0.934967	1.05315	0	0	1.01032	2.57718	0	4.26453	1.30259	0.919428	0.0162077	0.037341	4.26453	2.88518	0.548859	4.03993e-09	2.49089e-08	4.26453	4.42836	1.00554	5.69564e-08	3.95349e-07	4.26453	5.00471	1.03095	2.77687e-08	1.40451e-07	4.26453	-1.50494	0.992748	0.0222407	0.042181
Gm525	22.9473	19.1539	16.7672	23.9582	3.33047	1.03246	5.78282	3.15562	4.18791	1.67156	2.70607	3.5176	0	0	0	0	12.9754	14.9595	18.9566	14.6092	0	2.02064	4.2953	2.79361	7.45089	1.61417	0.969224	0.00494223	0.013239	7.45089	2.56152	0.457936	7.92085e-10	5.27636e-09	7.45089	2.43458	0.5331	9.40546e-08	6.31181e-07	7.45089	4.99775	1.01097	1.85231e-08	9.53907e-08	7.45089	0.0306806	0.541854	0.947574	0.965804
Dcstamp	17.2105	26.2682	19.7613	19.7915	4.9957	4.12983	11.5656	4.2075	0	0.835781	0.902025	0	0	0	0	0	12.1104	16.8294	15.7972	8.21766	0	0	0	0.698403	6.80504	0.102294	0.803091	0.819498	0.885499	6.80504	4.72988	1.04402	4.29593e-08	2.31764e-07	6.80504	1.5245	0.437558	1.73728e-05	8.03983e-05	6.80504	4.99316	1.01694	2.17002e-08	1.11133e-07	6.80504	2.68605	1.09246	0.000390406	0.00104191
Dbp	148.52	125.321	144.916	134.895	129.888	108.408	125.776	130.432	28.6174	25.9092	28.8648	24.6232	4.60165	1.97251	2.07646	5.63366	113.318	115.001	82.1454	114.134	39.1574	33.3405	36.9396	38.4122	72.621	2.46384	0.554675	8.40403e-08	5.18553e-07	72.621	2.31875	0.162884	3.01277e-47	2.27135e-45	72.621	0.1608	0.120074	0.171416	0.275411	72.621	4.98977	0.513568	1.32483e-23	2.17292e-22	72.621	2.14318	0.17243	9.43678e-37	2.54243e-35
Rerg	38.2456	32.8352	32.9355	30.729	1.66523	5.16228	7.22852	4.2075	1.39597	1.67156	0.902025	1.17253	0	1.97251	0	0	6.05519	7.47974	12.6377	9.13073	0	0	0	0	8.14278	0.463567	0.768752	0.324943	0.449354	8.14278	4.37143	0.6378	6.45617e-14	6.33924e-13	8.14278	2.66129	0.433123	2.5207e-11	2.60245e-10	8.14278	4.98396	1.0067	1.80685e-08	9.31857e-08	8.14278	1.35417	0.660471	0.0109903	0.0223496
Dlgap1	38.883	45.9693	59.2839	59.8954	13.3219	13.4219	23.1313	17.8819	4.8859	10.8652	11.7263	3.5176	0	0	0	2.81683	49.3065	57.968	56.8699	56.6105	4.55318	3.03096	4.2953	6.98403	22.7174	1.73116	0.932845	0.00270708	0.00773971	22.7174	2.62013	0.294256	2.72178e-20	4.5062e-19	22.7174	1.49152	0.264122	5.42209e-10	4.9012e-09	22.7174	4.96859	0.962769	6.66785e-09	3.58407e-08	22.7174	1.0048	0.332514	0.00137078	0.00333368
Smc1b	59.2806	65.1231	56.8886	76.0412	4.9957	6.19474	2.89141	7.36312	10.4698	13.3725	20.7466	14.0704	0	0	0	4.22524	74.3923	52.3582	86.3579	63.002	18.2127	23.2373	24.0537	20.2537	29.3138	2.35626	0.886158	9.82235e-05	0.000374181	29.3138	2.09767	0.237257	3.95921e-20	6.4937e-19	29.3138	3.38273	0.370701	3.87361e-21	9.36419e-20	29.3138	4.95006	0.826375	7.54735e-11	4.94505e-10	29.3138	-1.21449	0.39191	0.000786298	0.00199741
Robo4	31.2339	32.2879	35.3308	30.729	76.6008	115.635	98.3079	97.8243	2.09396	3.34312	4.51012	0	0	0	2.07646	0	51.0366	39.2686	50.551	37.436	0.910636	6.06192	0	2.79361	29.918	0.998031	0.829084	0.0500278	0.0981887	29.918	3.44992	0.450456	3.42784e-16	4.10733e-15	29.918	-1.55018	0.178773	1.12997e-19	2.42734e-18	29.918	4.94732	0.999357	1.85145e-08	9.53743e-08	29.918	5.06432	0.439544	2.83917e-32	6.31302e-31
Chrnd	29.3216	30.0989	32.9355	34.8956	1.66523	4.12983	1.4457	1.05187	11.8657	11.7009	12.6283	14.0704	0	0	0	1.40841	64.877	71.9925	60.0293	65.7412	10.017	5.0516	7.73154	9.07924	20.0724	3.00923	1.06968	2.26176e-05	9.65536e-05	20.0724	1.26923	0.245523	2.52333e-08	1.40313e-07	20.0724	3.52784	0.556895	8.06669e-12	8.77089e-11	20.0724	4.92768	0.99921	2.04664e-08	1.05029e-07	20.0724	-2.13591	0.596023	2.02558e-05	6.48938e-05
Rtbdn	16.5731	20.2484	20.3601	20.3124	38.3004	43.3632	44.8168	33.66	0	0.835781	1.80405	0	0	0	0	0	17.3005	15.8944	22.1161	21.0007	3.64254	2.02064	2.57718	3.49202	13.6799	0.311422	0.790591	0.498148	0.619436	13.6799	4.29113	0.883411	9.96145e-09	5.78838e-08	13.6799	-0.949202	0.223729	4.87418e-06	2.48856e-05	13.6799	4.92477	1.00503	2.37117e-08	1.20938e-07	13.6799	5.29096	0.836689	3.83583e-12	2.41074e-11
Hck	61.1929	44.3275	50.3015	42.7081	8.32617	12.3895	7.22852	7.36312	17.4496	21.7303	17.1385	14.0704	0	1.97251	0	1.40841	93.4229	72.9274	68.4545	82.1766	5.46382	7.07224	5.15436	12.5713	27.2854	2.93401	1.03178	2.31121e-05	9.84892e-05	27.2854	1.40035	0.225513	4.00728e-11	3.06719e-10	27.2854	2.35229	0.31605	2.51072e-15	3.78118e-14	27.2854	4.92302	0.961886	8.44976e-09	4.49103e-08	27.2854	-0.895229	0.327851	0.00388197	0.00869115
Gstm3	156.807	141.191	133.539	151.041	6.66094	9.29211	7.22852	9.46687	101.906	112.83	142.52	84.4225	6.90247	0	6.22938	4.22524	30.2759	27.114	27.3818	31.0445	90.153	119.218	93.6375	97.7765	66.2859	4.39604	0.483326	2.54903e-21	5.24726e-20	66.2859	0.377651	0.132483	0.00359126	0.00887882	66.2859	4.01362	0.300621	3.29885e-42	2.85283e-40	66.2859	4.91463	0.489966	6.16086e-25	1.08439e-23	66.2859	-3.64993	0.306695	4.15324e-34	9.96664e-33
Prdm14	249.871	270.343	260.49	302.602	131.554	120.797	127.222	123.069	57.2348	50.9827	67.6519	44.5563	11.5041	3.94503	12.4588	7.04207	302.759	302.929	341.219	315.01	60.102	65.6708	44.6711	58.6659	138.848	2.54096	0.369361	4.29811e-14	5.147e-13	138.848	2.27017	0.12329	5.61003e-77	1.26341e-74	138.848	1.09329	0.110277	4.95811e-24	1.49608e-22	138.848	4.90845	0.348149	2.30231e-46	1.06708e-44	138.848	1.15156	0.138141	3.78174e-17	3.54104e-16
Gsc	121.748	102.884	124.556	115.624	6.66094	8.25966	7.22852	9.46687	27.9194	26.745	21.6486	18.7605	0	1.97251	6.22938	4.22524	86.5027	93.4967	85.3048	105.003	45.5318	37.3818	33.5033	42.6026	47.219	2.43574	0.593521	4.12938e-07	2.32167e-06	47.219	2.22533	0.174939	2.25066e-38	1.11681e-36	47.219	3.74241	0.301193	7.76315e-37	5.27297e-35	47.219	4.90155	0.548715	2.20753e-20	2.93103e-19	47.219	-1.47041	0.322275	1.40123e-06	5.19063e-06
Ccdc3	14.0234	22.4374	17.9648	21.8749	3.33047	0	0	0	2.09396	4.17891	4.51012	4.69014	0	0	0	0	6.05519	1.86993	3.15944	2.73922	2.73191	1.01032	2.57718	5.58723	5.03477	1.84948	1.01954	0.0021141	0.00620104	5.03477	2.12142	0.47287	2.47459e-07	1.21083e-06	5.03477	3.75251	0.991053	1.19937e-06	6.775e-06	5.03477	4.86494	1.03042	5.49184e-08	2.66786e-07	5.03477	-1.5615	0.945977	0.0159744	0.0312724
Stmn3	161.269	145.022	165.276	143.228	81.5965	74.3369	91.0794	84.15	23.7315	30.0881	29.7668	29.3134	11.5041	0	4.15292	4.22524	102.073	122.481	87.4111	122.352	28.2297	27.2786	29.208	25.1425	67.6215	2.23663	0.495198	9.34196e-08	5.73053e-07	67.6215	2.43037	0.16287	1.40479e-51	1.24629e-49	67.6215	0.865882	0.133359	2.54873e-11	2.62815e-10	67.6215	4.86038	0.462603	4.69199e-27	9.39714e-26	67.6215	1.52338	0.179111	4.86758e-18	4.80089e-17
Capn5	455.122	559.293	485.05	523.434	51.6223	48.5255	40.4797	44.1787	226.147	258.256	221.898	238.024	9.20329	9.86257	24.9175	21.1262	383.207	428.215	314.891	380.751	259.531	239.446	284.349	279.361	241.121	3.73188	0.258252	7.60335e-49	6.54161e-47	241.121	1.08557	0.0987212	7.27976e-29	1.98874e-27	241.121	3.43357	0.147948	2.44105e-120	2.15545e-117	241.121	4.85802	0.255867	1.40909e-81	1.7431e-79	241.121	-2.32922	0.153286	1.15364e-53	6.32696e-52
Sema5b	101.988	62.9341	62.278	65.6246	4.9957	6.19474	7.22852	1.05187	10.4698	15.8798	19.8445	23.4507	2.30082	1.97251	0	2.81683	72.6622	84.147	83.1985	100.438	15.4808	17.1754	12.0268	16.7617	32.9551	2.37994	0.785529	2.95042e-05	0.000123133	32.9551	2.05253	0.243059	1.23899e-18	1.82738e-17	32.9551	3.77438	0.4067	6.06911e-22	1.57132e-20	32.9551	4.85019	0.727388	1.14341e-12	8.82479e-12	32.9551	-1.63345	0.428706	2.61181e-05	8.24568e-05
Prss35	85.4151	73.8792	89.8241	91.1452	29.9742	17.5518	33.2512	25.245	3.48993	5.01469	4.51012	5.86267	2.30082	3.94503	2.07646	1.40841	85.6376	78.5372	93.73	106.83	9.10636	9.09288	1.71812	6.28563	36.0763	0.594404	0.583413	0.184029	0.287821	36.0763	4.11727	0.344479	5.44807e-35	2.2153e-33	36.0763	1.65866	0.21104	8.13177e-17	1.39781e-15	36.0763	4.83995	0.646945	3.65359e-15	3.42471e-14	36.0763	2.3358	0.378064	2.22906e-11	1.31262e-10
1700042O10Rik	29.3216	29.5517	31.7379	28.6456	3.33047	3.09737	0	0	7.67784	5.85047	5.41215	10.5528	2.30082	0	0	0	35.4661	40.2036	41.0727	31.0445	10.017	7.07224	4.2953	11.1745	14.076	2.16398	1.03414	0.000599858	0.00196982	14.076	1.93875	0.312052	1.99141e-11	1.57715e-10	14.076	3.76482	0.65244	1.86939e-10	1.78299e-09	14.076	4.83024	1.00582	3.91177e-08	1.93934e-07	14.076	-1.69832	0.677274	0.00176967	0.00421734
Ddc	242.859	217.26	226.357	183.332	19.9828	43.3632	28.9141	19.9856	42.5771	41.7891	50.5134	37.5211	11.5041	3.94503	8.30585	5.63366	237.882	255.246	214.842	271.183	38.2467	49.5057	47.2483	41.9042	97.4958	2.39128	0.411035	5.8525e-11	5.17047e-10	97.4958	2.30333	0.151136	1.04778e-53	1.02823e-51	97.4958	2.88036	0.186407	5.49277e-55	8.08352e-53	97.4958	4.82823	0.385784	3.83277e-37	1.23308e-35	97.4958	-0.56497	0.206213	0.00506908	0.0111041
Fgf15	36.9707	30.0989	26.9472	26.0415	1.66523	0	0	1.05187	4.8859	0.835781	4.51012	4.69014	2.30082	0	0	0	14.7055	15.8944	23.1692	25.566	13.6595	14.1445	11.1678	9.77765	11.1701	1.32537	0.893926	0.0142819	0.0334647	11.1701	2.85473	0.407244	8.98108e-14	8.68732e-13	11.1701	4.39918	0.939416	1.93455e-08	1.42978e-07	11.1701	4.82752	1.01083	4.41018e-08	2.17061e-07	11.1701	-1.57579	0.935591	0.0146442	0.0289456
Plscr2	24.8596	32.2879	29.3425	32.2915	18.3176	17.5518	14.457	19.9856	0.697985	0.835781	0.902025	0	0	1.97251	0	0	16.4355	20.5693	18.9566	12.783	0.910636	1.01032	2.57718	0	11.1144	0.0594154	0.776364	0.895847	0.935944	11.1144	4.94055	0.865938	1.09479e-10	8.00293e-10	11.1144	0.651205	0.254664	0.00504873	0.0137015	11.1144	4.82656	1.00816	4.18845e-08	2.06785e-07	11.1144	4.12044	0.878058	4.40591e-08	1.93147e-07
Myo18b	27.4093	38.3077	28.1449	25.5207	1.66523	0	0	1.05187	4.18791	4.17891	2.70607	3.5176	0	0	0	1.40841	29.4109	40.2036	25.2755	43.8275	13.6595	7.07224	12.8859	12.5713	13.4585	1.32373	0.893552	0.0143713	0.03366	13.4585	2.85521	0.40727	8.93113e-14	8.64852e-13	13.4585	4.39764	0.939375	1.95071e-08	1.44046e-07	13.4585	4.82583	1.01081	4.4454e-08	2.18611e-07	13.4585	-1.57384	0.935257	0.0147394	0.0291142
Xpnpep2	14.6608	16.4176	19.7613	21.8749	6.66094	7.2272	5.78282	10.5187	2.09396	3.34312	0.902025	2.34507	0	0	0	0	12.9754	17.7644	21.0629	9.13073	0.910636	3.03096	0.85906	2.09521	7.47574	1.23597	0.897934	0.02066	0.0459821	7.47574	2.79918	0.529095	3.61669e-09	2.24332e-08	7.47574	0.998258	0.369459	0.00118549	0.00376115	7.47574	4.81834	1.02068	5.65576e-08	2.73991e-07	7.47574	1.4868	0.552577	0.00165884	0.00397588
Gm8255	14.0234	23.5319	11.9765	22.9165	38.3004	13.4219	17.3485	23.1412	0	0	0	0	0	0	0	0	28.5459	21.5042	26.3286	21.0007	0	1.01032	0	2.79361	11.0768	0	0.80751	1	1	11.0768	5.90498	1.02985	1.1583e-10	8.43562e-10	11.0768	-0.236116	0.289912	0.360248	0.48737	11.0768	4.80776	1.02724	6.78917e-08	3.25932e-07	11.0768	6.05365	1.02523	2.31091e-11	1.35946e-10
Htr3a	26.1345	26.2682	30.5402	34.8956	1.66523	1.03246	1.4457	2.10375	1.39597	1.67156	0.902025	5.86267	0	0	2.07646	0	12.9754	22.4392	11.5846	20.0876	0.910636	7.07224	1.71812	4.19042	9.04052	0.841985	0.80938	0.0898967	0.160429	9.04052	3.50856	0.518129	2.08451e-13	1.94872e-12	9.04052	3.72649	0.669881	6.1032e-10	5.48145e-09	9.04052	4.79881	1.01788	5.8767e-08	2.83833e-07	9.04052	-0.321843	0.659035	0.541155	0.636273
F2	17.8479	19.1539	18.5636	15.6249	1.66523	6.19474	8.67423	7.36312	5.58388	8.35781	8.11822	10.5528	0	0	0	0	21.6257	14.0245	26.3286	29.2183	10.9276	12.1238	11.1678	11.1745	11.0121	3.03073	1.08419	2.29925e-05	9.80044e-05	11.0121	1.0224	0.314504	0.000247336	0.000765586	11.0121	1.26884	0.390727	8.39475e-05	0.000338067	11.0121	4.79635	1.01363	5.45274e-08	2.65033e-07	11.0121	-0.296853	0.403048	0.423751	0.526721
Aldh3a1	129.398	141.191	129.347	133.853	33.3047	35.1035	44.8168	41.0231	19.5436	21.7303	17.1385	25.7958	4.60165	1.97251	6.22938	4.22524	128.024	96.3016	93.73	116.873	30.9616	21.2167	23.1946	23.0473	55.1093	1.9081	0.512866	7.21395e-06	3.35352e-05	55.1093	2.65404	0.181811	1.75605e-49	1.44144e-47	55.1093	1.74952	0.169395	9.43666e-27	3.4872e-25	55.1093	4.79514	0.487159	4.39252e-24	7.33451e-23	55.1093	0.860745	0.214841	4.04594e-05	0.000124752
Mogat2	45.8947	50.3473	47.3074	38.0206	3.33047	1.03246	1.4457	1.05187	12.5637	15.8798	4.51012	11.7253	2.30082	0	0	1.40841	5.19016	5.6098	6.31887	4.56536	1.82127	7.07224	2.57718	4.88882	11.4526	2.21414	1.00548	0.000425748	0.00143631	11.4526	1.91414	0.287548	1.08294e-12	9.5689e-12	11.4526	4.32642	0.655081	5.65098e-13	6.92524e-12	11.4526	4.79475	0.972934	2.24461e-08	1.14718e-07	11.4526	-2.34255	0.716512	4.49467e-05	0.000137813
Adamtsl4	29.3216	25.1736	26.3484	34.8956	11.6566	10.3246	8.67423	14.7262	19.5436	15.0441	7.2162	19.9331	0	0	0	1.40841	30.2759	34.5938	15.7972	35.6098	14.5702	10.1032	9.44966	13.2697	16.164	3.3157	1.06326	6.46864e-06	3.02972e-05	16.164	0.811548	0.260896	0.000699251	0.00200343	16.164	1.16323	0.314733	2.2391e-05	0.000101336	16.164	4.7827	1.01332	5.7921e-08	2.80209e-07	16.164	-0.383295	0.327759	0.216481	0.304704
Nr1i2	17.2105	18.6066	15.5695	19.7915	0	0	1.4457	1.05187	0.697985	0.835781	2.70607	2.34507	0	0	0	0	14.7055	17.7644	7.37202	17.3484	1.82127	1.01032	0.85906	2.79361	5.9973	0.907976	0.841128	0.0709118	0.132026	5.9973	3.19458	0.616983	4.50914e-09	2.75409e-08	5.9973	3.67762	0.988123	1.5993e-06	8.89045e-06	5.9973	4.78221	1.02521	7.36901e-08	3.52133e-07	5.9973	-0.664926	0.843603	0.258191	0.35264
Acoxl	37.6081	44.8748	42.5167	52.6038	29.9742	18.5842	44.8168	45.2306	5.58388	2.50734	7.2162	3.5176	0	3.94503	0	0	71.7972	72.9274	76.8796	80.3504	5.46382	8.08256	5.15436	2.79361	27.6012	1.17832	0.829921	0.0239923	0.0522345	27.6012	3.10118	0.352801	4.854e-20	7.90959e-19	27.6012	0.333475	0.207052	0.0870102	0.159005	27.6012	4.77695	0.96802	2.19708e-08	1.12453e-07	27.6012	2.71054	0.376457	1.0951e-14	8.58005e-14
Syt3	26.7719	31.7407	25.7496	30.2081	11.6566	20.6491	17.3485	17.8819	4.18791	7.52203	3.6081	2.34507	2.30082	0	0	0	25.9508	14.0245	30.5412	36.5229	7.28509	7.07224	8.5906	11.1745	14.2972	1.55491	0.939141	0.00593298	0.0155406	14.2972	2.51113	0.379216	1.48186e-12	1.29376e-11	14.2972	0.624419	0.26484	0.00922491	0.0233504	14.2972	4.76974	1.01309	6.13991e-08	2.95733e-07	14.2972	1.73434	0.404221	2.71981e-06	9.6909e-06
Meg3	1379.39	1537.23	1523.42	1689.05	2582.78	2325.09	2155.54	2471.91	15.3557	7.52203	11.7263	10.5528	55.2197	74.9555	45.6822	47.8861	672.126	752.649	799.338	694.848	25.4978	15.1548	16.3221	19.5553	788.7	-2.16905	0.255875	3.796e-19	6.70374e-18	788.7	7.01418	0.215606	1.33856e-233	5.87827e-230	788.7	-0.626173	0.0864399	2.43737e-13	3.09317e-12	788.7	4.76936	0.157907	1.49213e-201	1.87219e-198	788.7	7.64398	0.215966	9.18175e-277	8.06433e-273
Mcf2	56.7309	59.6506	59.8827	50.5205	19.9828	18.5842	31.8055	22.0894	39.7851	73.5487	65.8478	37.5211	2.30082	1.97251	0	1.40841	75.2573	71.0575	58.9762	72.1328	25.4978	26.2683	18.8993	18.1585	37.8283	4.32508	0.802697	5.57008e-10	4.41007e-09	37.8283	0.0534862	0.178533	0.755849	0.826933	37.8283	1.21245	0.23451	2.00679e-08	1.47991e-07	37.8283	4.76683	0.828725	3.30354e-10	2.02902e-09	37.8283	-1.19732	0.236482	1.85176e-07	7.60187e-07
Spon2	14.0234	16.4176	20.959	17.1874	9.99141	2.06491	5.78282	5.25937	8.37582	8.35781	8.11822	7.03521	0	0	0	0	16.4355	31.7889	23.1692	27.3922	20.9446	20.2064	18.8993	18.8569	12.5527	3.06309	1.08206	1.99754e-05	8.62174e-05	12.5527	0.952432	0.307735	0.000509972	0.00149953	12.5527	1.42028	0.41849	3.1692e-05	0.000138535	12.5527	4.75032	1.01459	6.95221e-08	3.33031e-07	12.5527	-0.501734	0.417333	0.188763	0.271345
Gm13292	3.18713	16.4176	20.959	44.2705	4.9957	2.06491	4.33711	16.83	4.8859	2.50734	4.51012	2.34507	0	0	0	0	18.1656	12.1546	11.5846	9.13073	5.46382	1.01032	2.57718	2.09521	7.89552	1.54505	1.03861	0.00718793	0.0183941	7.89552	1.91692	0.773728	0.000511825	0.00150447	7.89552	0.90207	0.622665	0.0278387	0.0611482	7.89552	4.74588	1.17688	9.07097e-07	3.77048e-06	7.89552	0.663649	0.65637	0.207897	0.29489
Cbs	260.07	207.409	214.38	236.978	23.3133	29.9413	27.4684	39.9712	93.53	82.7423	71.26	96.1478	9.20329	1.97251	12.4588	8.45049	40.6562	52.3582	43.179	65.7412	60.102	82.8462	75.5972	71.2371	79.4589	3.26577	0.377255	4.57105e-20	8.47387e-19	79.4589	1.39287	0.136035	9.89204e-26	2.25374e-24	79.4589	2.85784	0.184439	2.78511e-55	4.20952e-53	79.4589	4.74328	0.365973	1.36753e-39	4.93266e-38	79.4589	-1.43027	0.193754	4.96783e-14	3.67586e-13
Ttn	31.2339	50.3473	44.9121	46.3539	66.6094	69.1746	75.1766	77.8387	0.697985	1.67156	0.902025	2.34507	0	0	4.15292	0	28.5459	29.9189	42.1258	18.2615	1.82127	3.03096	0.85906	0.698403	24.8616	0.189263	0.732911	0.682099	0.779641	24.8616	4.75839	0.621415	1.96198e-16	2.40839e-15	24.8616	-0.680089	0.193565	0.000208289	0.000775515	24.8616	4.73845	0.970407	2.84765e-08	1.43823e-07	24.8616	5.45134	0.608368	5.52372e-21	6.60066e-20
Flvcr2	134.497	183.33	191.625	197.915	123.227	106.343	112.765	116.758	13.2617	12.5367	13.5304	5.86267	11.5041	7.89006	2.07646	4.22524	134.079	122.481	93.73	120.526	4.55318	7.07224	0.85906	5.58723	71.9264	0.742189	0.418672	0.0424934	0.0852561	71.9264	3.8725	0.236107	1.80978e-62	2.35487e-60	71.9264	0.600678	0.145884	2.18187e-05	9.88795e-05	71.9264	4.72169	0.416561	5.81084e-31	1.39444e-29	71.9264	3.23941	0.245098	1.48703e-41	5.03297e-40
Nanog	1664.96	1572.26	1507.85	1653.64	724.377	754.726	848.628	798.373	563.972	597.584	546.627	492.464	57.5206	53.2579	49.8351	74.646	1777.63	1744.65	1731.37	1869.97	883.317	669.842	755.113	741.006	922.234	3.17007	0.1501	5.3044e-101	2.472e-98	922.234	1.52736	0.0797079	4.17998e-83	1.14727e-80	922.234	1.0211	0.0795178	1.75448e-38	1.2579e-36	922.234	4.71508	0.147425	1.37902e-225	2.42238e-222	922.234	0.500015	0.0833958	1.75878e-09	8.80191e-09
Serpinb1a	40.7953	43.233	16.7672	80.2078	1.66523	3.09737	1.4457	1.05187	60.0267	30.0881	64.9458	23.4507	2.30082	0	0	1.40841	11.2453	6.54477	11.5846	2.73922	3.64254	3.03096	1.71812	5.58723	17.3574	4.11616	0.9986	1.20907e-07	7.30974e-07	17.3574	0.0108468	0.344171	0.971136	0.983223	17.3574	4.0435	0.68437	6.17756e-11	6.12173e-10	17.3574	4.71265	1.02747	1.06789e-07	4.9911e-07	17.3574	-4.17943	0.707661	8.34148e-11	4.68435e-10
Cxcl12	20.3976	17.5121	14.9707	14.5832	1.66523	2.06491	1.4457	1.05187	0.697985	0	0	0	0	0	0	0	14.7055	17.7644	15.7972	17.3484	2.73191	4.04128	6.87248	5.58723	6.6349	-0.118377	0.808567	0.791226	0.866192	6.6349	5.09296	1.0601	1.21456e-08	6.9859e-08	6.6349	2.9207	0.703893	6.00622e-07	3.56569e-06	6.6349	4.7105	1.02266	9.84194e-08	4.62347e-07	6.6349	1.35501	1.0099	0.0382707	0.0683239
Slc47a1	17.2105	18.6066	13.1742	17.7082	8.32617	29.9413	17.3485	22.0894	3.48993	0.835781	5.41215	2.34507	0	0	0	0	25.0858	15.8944	14.744	17.3484	0.910636	1.01032	0	0.698403	9.67415	1.60978	0.970186	0.00504271	0.0134759	9.67415	2.22227	0.476247	1.02937e-07	5.27323e-07	9.67415	-0.227777	0.280095	0.364662	0.491874	9.67415	4.6962	1.02678	1.13745e-07	5.29565e-07	9.67415	2.49553	0.490045	9.66197e-09	4.51269e-08
Scn3a	17.2105	25.7209	31.139	35.4164	1.66523	8.25966	1.4457	2.10375	4.8859	3.34312	3.6081	2.34507	0	0	0	1.40841	15.5705	16.8294	11.5846	15.5222	2.73191	1.01032	1.71812	0.698403	8.50905	1.3048	0.894869	0.0155714	0.0360681	8.50905	2.71795	0.436218	1.72539e-11	1.37266e-10	8.50905	2.64476	0.499442	3.01942e-09	2.4844e-08	8.50905	4.69461	1.02626	1.13462e-07	5.28384e-07	8.50905	0.0041888	0.517618	0.992602	0.997828
Ttll6	91.1519	110.545	120.963	79.1662	14.9871	17.5518	13.0113	27.3487	20.9396	20.0587	18.9425	29.3134	4.60165	3.94503	2.07646	2.81683	264.698	242.156	235.905	241.964	63.7445	45.4644	52.4026	53.7771	74.0638	2.2649	0.593427	1.95863e-06	9.97873e-06	74.0638	2.1581	0.192144	1.30455e-30	4.05589e-29	74.0638	2.3575	0.225941	5.22677e-27	1.98843e-25	74.0638	4.69246	0.552275	1.16381e-18	1.38318e-17	74.0638	-0.199868	0.252723	0.413716	0.516733
Grik4	12.7485	16.4176	18.5636	17.7082	0	2.06491	0	2.10375	3.48993	5.85047	5.41215	5.86267	0	0	0	0	19.0306	23.3742	20.0098	17.3484	2.73191	6.06192	1.71812	6.28563	7.7826	2.31195	1.06783	0.000373934	0.00127403	7.7826	1.50902	0.38936	6.84268e-06	2.76001e-05	7.7826	3.09976	0.770622	9.20312e-07	5.33152e-06	7.7826	4.67999	1.02267	1.13453e-07	5.28384e-07	7.7826	-1.42303	0.732623	0.0120646	0.0243118
B130046B21Rik	12.1111	19.7011	16.7672	17.1874	0	1.03246	2.89141	0	5.58388	5.01469	1.80405	2.34507	0	0	0	0	12.9754	12.1546	15.7972	16.4353	3.64254	1.01032	0.85906	0.698403	6.16713	1.92049	1.02425	0.00159979	0.00482466	6.16713	1.86573	0.445555	1.11047e-06	5.03526e-06	6.16713	3.30017	0.87744	2.02727e-06	1.10787e-05	6.16713	4.67774	1.02905	1.29192e-07	5.97205e-07	6.16713	-1.3191	0.809782	0.0268609	0.0499247
Myb	49.7192	51.9891	43.7144	64.5829	0	4.12983	4.33711	2.10375	26.5234	29.2523	36.983	18.7605	0	5.91754	0	0	69.2021	57.968	54.7636	52.9582	65.5658	56.5779	55.8389	43.9994	33.1203	3.41106	0.867248	3.94783e-07	2.22556e-06	33.1203	0.844666	0.195773	5.67672e-06	2.32495e-05	33.1203	3.94832	0.496878	5.12818e-17	8.91559e-16	33.1203	4.66794	0.828606	6.68597e-10	3.9624e-09	33.1203	-3.09199	0.531149	9.9971e-11	5.58198e-10
Hnf4a	22.3099	27.9099	25.1507	30.2081	1.66523	9.29211	4.33711	4.2075	11.8657	5.01469	11.7263	7.03521	0	0	0	1.40841	18.1656	18.6993	15.7972	19.1745	8.19573	7.07224	6.87248	6.28563	10.9331	2.50467	1.06686	0.00016952	0.000619616	10.9331	1.41767	0.301089	1.86893e-07	9.28964e-07	10.9331	2.14003	0.419984	6.10975e-09	4.82369e-08	10.9331	4.66372	1.01597	1.07701e-07	5.03026e-07	10.9331	-0.674512	0.416623	0.0767232	0.125638
Asb9	15.9357	15.3231	14.9707	18.7499	1.66523	1.03246	0	0	4.8859	4.17891	6.31417	3.5176	0	0	0	0	2.59508	2.8049	0	1.82615	2.73191	3.03096	8.5906	5.58723	4.73918	2.20495	1.06555	0.000572601	0.00188807	4.73918	1.53363	0.42978	2.252e-05	8.3598e-05	4.73918	3.53621	1.00485	3.4329e-06	1.7942e-05	4.73918	4.64791	1.03599	1.67739e-07	7.65325e-07	4.73918	-1.88486	0.987835	0.00526953	0.011493
Fgf4	2109.24	1641.21	1657.55	2076.55	446.283	464.606	362.872	478.603	1324.08	1466.8	1700.32	1721.28	71.3255	63.1205	93.4408	70.4207	1887.49	1887.7	2047.32	2145.72	1265.78	1306.34	1290.31	1321.38	1204.16	4.35582	0.152888	7.31511e-180	1.11569e-176	1204.16	0.263987	0.100868	0.00807195	0.0183906	1204.16	2.07715	0.108233	8.61699e-84	3.36203e-81	1204.16	4.63799	0.152734	1.184e-203	1.73317e-200	1204.16	-1.80647	0.10837	3.07402e-63	2.33758e-61
Gna14	40.1579	35.0242	44.9121	40.6247	1.66523	5.16228	7.22852	3.15562	3.48993	5.85047	3.6081	1.17253	2.30082	0	0	1.40841	23.3557	21.5042	27.3818	20.0876	16.3915	13.1342	23.1946	12.5713	14.7242	0.940546	0.789502	0.0608583	0.115933	14.7242	3.29968	0.392879	1.06179e-18	1.57264e-17	14.7242	3.02229	0.42044	3.1587e-14	4.34017e-13	14.7242	4.63457	0.973756	5.23083e-08	2.54669e-07	14.7242	0.18903	0.482608	0.659366	0.740512
Kif9	83.5028	83.1825	82.6382	88.0203	53.2875	60.915	63.611	68.3719	1.39597	2.50734	2.70607	3.5176	4.60165	1.97251	0	4.22524	75.2573	81.3421	57.923	61.1759	2.73191	2.02064	5.15436	2.79361	37.2023	-0.13564	0.57101	0.757833	0.839821	37.2023	4.98428	0.451823	3.91527e-30	1.17565e-28	37.2023	0.418493	0.152019	0.00442436	0.0122161	37.2023	4.63142	0.592415	3.12604e-16	3.1513e-15	37.2023	4.51955	0.455191	1.24522e-24	1.83811e-23
Spns3	49.7192	49.2528	58.0863	47.3955	31.6395	41.2983	30.3598	30.5044	16.7516	10.0294	14.4324	7.03521	2.30082	0	0	2.81683	54.4967	57.033	45.2853	55.6974	8.19573	10.1032	8.5906	12.5713	26.8165	2.14649	0.866285	0.000249384	0.000882252	26.8165	1.96064	0.23777	6.45692e-18	8.93792e-17	26.8165	0.54609	0.188946	0.00235359	0.00694567	26.8165	4.62959	0.8277	8.46224e-10	4.94833e-09	26.8165	1.35879	0.257798	4.74766e-08	2.07559e-07
Gm16399	29.3216	7.11429	13.1742	17.7082	11.6566	9.29211	2.89141	8.415	0	0	0.902025	0	0	0	0	0	10.3803	5.6098	9.47831	7.30458	0.910636	0	0	2.79361	5.70637	-0.115281	0.815446	0.795624	0.869305	5.70637	5.00465	1.11118	4.703e-08	2.52407e-07	5.70637	0.738784	0.430809	0.0288093	0.0628819	5.70637	4.62958	1.07029	3.23808e-07	1.42843e-06	5.70637	3.79714	1.1571	1.1822e-05	3.916e-05
Acss1	379.269	352.978	357.5	345.831	194.832	240.562	238.541	216.686	192.644	180.529	211.976	186.433	13.8049	11.8351	6.22938	21.1262	396.182	402.971	392.823	417.274	193.055	258.642	183.839	187.871	232.643	3.69363	0.277426	5.29176e-42	3.62367e-40	232.643	0.881168	0.0932547	1.13554e-21	2.05215e-20	232.643	0.66737	0.0957758	1.64975e-12	1.92208e-11	232.643	4.61859	0.274759	1.58077e-64	1.33499e-62	232.643	0.210716	0.103676	0.0409371	0.0725705
Rpl10l	525.239	351.884	356.302	391.143	224.807	227.141	156.136	156.729	60.0267	55.1616	58.6316	78.5598	9.20329	15.7801	16.6117	19.7178	358.121	383.337	378.079	423.666	67.3871	71.7327	62.7113	62.8563	187.957	1.84387	0.291601	1.21876e-11	1.1542e-10	187.957	2.67682	0.155048	5.40457e-68	8.40147e-66	187.957	1.05112	0.141434	1.71509e-14	2.40185e-13	187.957	4.61729	0.279004	1.23584e-62	9.95815e-61	187.957	1.58174	0.162922	6.63521e-23	8.7503e-22
Ccna1	22.9473	23.5319	28.7437	26.5623	4.9957	4.12983	7.22852	3.15562	7.67784	8.35781	4.51012	7.03521	0	1.97251	0	0	67.4721	40.2036	53.7104	63.002	4.55318	10.1032	6.87248	11.8729	17.0266	2.10829	1.02891	0.000742558	0.00239898	17.0266	1.74292	0.327699	4.5008e-09	2.74995e-08	17.0266	2.23834	0.436421	5.37882e-09	4.28086e-08	17.0266	4.60921	1.01797	1.43885e-07	6.61647e-07	17.0266	-0.47323	0.438405	0.233784	0.324432
Btn1a1	29.3216	23.5319	23.9531	26.0415	0	1.03246	0	1.05187	0	0	0	0	0	0	2.07646	0	6.92021	14.9595	9.47831	10.9569	0	2.02064	0	0	6.30602	-0.587351	0.868955	0.210204	0.32054	6.30602	6.37899	1.00632	3.37351e-12	2.849e-11	6.30602	4.18151	0.955319	8.99117e-08	6.05317e-07	6.30602	4.60293	1.02901	1.81053e-07	8.22228e-07	6.30602	0.84665	1.00266	0.171853	0.250542
Septin12	12.7485	14.2286	16.7672	18.229	0	0	1.4457	0	0	0.835781	0.902025	2.34507	0	0	0	0	26.8158	22.4392	22.1161	26.4791	3.64254	0	2.57718	2.09521	7.23613	0.491546	0.79493	0.296316	0.41959	7.23613	3.63627	0.78605	4.38068e-08	2.36263e-07	7.23613	4.05961	1.0044	3.54242e-07	2.17458e-06	7.23613	4.60251	1.02786	1.77679e-07	8.08368e-07	7.23613	-0.554518	0.886975	0.348658	0.4502
Dkk3	50.3567	34.477	34.732	36.9789	0	2.06491	4.33711	1.05187	30.0134	26.745	33.3749	23.4507	2.30082	1.97251	0	0	85.6376	96.3016	67.4013	100.438	57.3701	76.7843	63.5704	81.7132	37.9613	3.65514	0.988134	7.68843e-07	4.14888e-06	37.9613	0.409098	0.194258	0.0274755	0.0547142	37.9613	3.96367	0.595829	6.57739e-13	8.01371e-12	37.9613	4.59544	0.972934	6.24766e-08	3.0084e-07	37.9613	-3.61835	0.627826	1.67449e-10	9.18902e-10
Mirg	70.7543	71.6902	68.2663	73.9579	106.575	206.491	128.668	129.381	0.697985	0.835781	0	0	4.60165	1.97251	0	2.81683	22.4907	26.1791	25.2755	24.653	2.73191	0	1.71812	2.79361	40.5229	-1.05216	0.877604	0.0416909	0.0838165	40.5229	6.50086	0.956091	1.76037e-13	1.66162e-12	40.5229	-0.963231	0.176896	1.11926e-08	8.51603e-08	40.5229	4.5856	0.655917	1.4586e-13	1.20972e-12	40.5229	7.34471	0.958417	4.96142e-17	4.60392e-16
Notch4	57.3684	58.0088	66.4698	56.7705	41.6309	42.3307	47.7082	35.7637	9.07381	9.19359	5.41215	4.69014	2.30082	0	0	4.22524	99.4781	89.7568	109.527	112.308	18.2127	7.07224	11.1678	10.4761	37.4561	1.25841	0.675057	0.0101862	0.0249663	37.4561	2.93842	0.278358	2.06965e-27	5.23853e-26	37.4561	0.485357	0.17202	0.00324325	0.00923019	37.4561	4.58081	0.720129	9.54426e-12	6.80416e-11	37.4561	2.39456	0.300266	4.33235e-17	4.03938e-16
Ptgs1	47.1695	32.8352	37.7261	37.4998	106.575	57.8176	60.7196	65.2162	0	2.50734	0.902025	0	0	1.97251	0	1.40841	21.6257	31.7889	33.7007	32.8706	0	0	1.71812	0.698403	23.948	-0.0421439	0.750182	0.926694	0.954516	23.948	5.044	0.751401	2.1583e-13	2.01556e-12	23.948	-0.810031	0.206572	2.98635e-05	0.000131432	23.948	4.57875	0.979346	7.76642e-08	3.69846e-07	23.948	5.84636	0.733671	1.73201e-17	1.65801e-16
Nkx1-2	16.5731	16.9648	16.1683	14.0624	0	1.03246	0	0	0.697985	1.67156	1.80405	0	0	0	0	0	0	0.934967	2.10629	0	0	0	0	0	3.00067	0.623292	0.812727	0.193436	0.299573	3.00067	3.3661	0.76824	1.66787e-07	8.32561e-07	3.00067	4.01015	1.04	6.92685e-07	4.06904e-06	3.00067	4.57726	1.06333	3.60756e-07	1.58228e-06	3.00067	-0.71639	0.90432	0.233092	0.32365
Atp6v0a4	64.38	73.8792	78.4464	63.5413	0	1.03246	4.33711	3.15562	23.7315	22.5661	13.5304	25.7958	0	3.94503	4.15292	1.40841	115.049	131.83	105.315	136.961	35.5148	41.4231	36.9396	39.809	42.781	2.58051	0.701069	1.96148e-06	9.99021e-06	42.781	1.66683	0.193187	2.80484e-19	4.33713e-18	42.781	4.62731	0.548059	3.47314e-19	7.17597e-18	42.781	4.57127	0.646781	8.57928e-14	7.22453e-13	42.781	-2.98208	0.5959	9.93991e-09	4.63511e-08
Rgl1	45.8947	35.0242	32.3367	39.0622	11.6566	10.3246	11.5656	12.6225	6.97985	9.19359	6.31417	4.69014	0	3.94503	0	0	42.3863	39.2686	30.5412	40.1752	12.7489	14.1445	19.7584	12.5713	18.3835	1.58486	0.904983	0.00477762	0.012837	18.3835	2.35677	0.304677	4.67663e-16	5.52825e-15	18.3835	1.59233	0.295756	1.90195e-09	1.60347e-08	18.3835	4.55979	0.974985	7.77751e-08	3.70143e-07	18.3835	0.64847	0.35503	0.0512199	0.0881654
Maats1	66.9298	47.611	46.1097	74.9995	31.6395	37.1684	37.5883	21.0375	0.697985	3.34312	0.902025	2.34507	0	1.97251	0	4.22524	67.4721	86.9519	78.9859	82.1766	1.82127	5.0516	2.57718	2.09521	29.3209	-0.0485605	0.640859	0.915288	0.947452	29.3209	4.85615	0.543101	4.51032e-21	7.89914e-20	29.3209	0.816088	0.220708	7.18055e-05	0.000292896	29.3209	4.55721	0.73144	2.17062e-11	1.49938e-10	29.3209	3.9278	0.555276	4.38678e-14	3.26794e-13
Fbp1	20.3976	14.7758	11.3777	13.5416	0	0	1.4457	0	3.48993	0	2.70607	2.34507	0	0	0	0	23.3557	22.4392	17.9035	23.7399	4.55318	5.0516	4.2953	6.28563	7.40431	1.2366	0.897029	0.0205884	0.045855	7.40431	2.50366	0.533183	8.14099e-08	4.21718e-07	7.40431	4.00365	1.00927	4.90027e-07	2.94772e-06	7.40431	4.5452	1.03241	2.47967e-07	1.10778e-06	7.40431	-1.42332	0.968903	0.0280748	0.0519118
Ciita	17.8479	26.2682	22.7554	29.6873	14.9871	17.5518	14.457	14.7262	0	1.67156	1.80405	0	0	0	0	1.40841	8.65027	17.7644	14.744	9.13073	0.910636	1.01032	2.57718	0	9.08136	0.214685	0.766791	0.640141	0.745033	9.08136	4.33078	0.777867	2.27439e-10	1.60321e-09	9.08136	0.533253	0.284689	0.035876	0.075872	9.08136	4.52964	1.02948	2.52266e-07	1.12555e-06	9.08136	3.63419	0.79818	8.72932e-08	3.69849e-07
Gm10503	17.2105	19.1539	13.773	9.89577	8.32617	21.6816	5.78282	13.6744	0	0	0	0	0	0	0	0	23.3557	16.8294	11.5846	21.9137	0	0	0	0	7.63257	0	0.808604	1	1	7.63257	5.61541	1.05129	9.10306e-10	6.03412e-09	7.63257	0.154551	0.328297	0.584866	0.696697	7.63257	4.51965	1.0495	3.67901e-07	1.61081e-06	7.63257	5.28408	1.05048	4.89346e-09	2.35696e-08
Cobl	506.116	639.739	637.152	586.975	89.9227	122.862	143.125	114.654	213.583	264.943	193.935	208.711	20.7074	33.5327	24.9175	22.5346	516.421	483.378	420.205	461.102	139.327	113.156	107.382	118.03	257.601	3.06289	0.226664	9.83467e-44	7.02112e-42	257.601	1.4071	0.112283	3.58227e-37	1.66913e-35	257.601	2.30869	0.126907	1.84617e-75	5.53093e-73	257.601	4.51104	0.221073	1.25799e-93	1.99079e-91	257.601	-0.88637	0.131883	1.17896e-11	7.11425e-11
Copz2	236.485	277.457	324.564	332.81	54.9527	41.2983	67.9481	43.1269	56.5368	70.2056	45.1012	62.1443	16.1058	5.91754	18.6882	9.8589	333.9	240.287	213.789	226.442	30.9616	34.3509	27.4899	34.2218	116.86	2.09015	0.332535	6.98606e-12	6.77486e-11	116.86	2.29635	0.171118	2.46169e-42	1.48089e-40	116.86	2.4915	0.185462	1.63585e-42	1.422e-40	116.86	4.50501	0.316759	5.35588e-47	2.53589e-45	116.86	-0.19177	0.198646	0.324384	0.425139
Bpifb5	52.9064	49.8	42.5167	40.1039	31.6395	27.8763	28.9141	32.6081	2.79194	2.50734	2.70607	0	0	0	0	4.22524	4.32513	1.86993	2.10629	4.56536	2.73191	1.01032	0.85906	1.39681	14.0609	0.304374	0.673974	0.511331	0.630316	14.0609	4.21889	0.494841	1.34977e-19	2.13029e-18	14.0609	0.551151	0.214356	0.00604896	0.0160983	14.0609	4.48769	0.838083	3.15158e-09	1.74971e-08	14.0609	3.58992	0.508865	4.10727e-14	3.06232e-13
Cbln1	53.5438	53.0836	60.4816	56.2496	8.32617	2.06491	2.89141	4.2075	4.8859	10.8652	6.31417	8.20774	2.30082	1.97251	2.07646	1.40841	68.3371	62.6428	53.7104	83.0896	28.2297	29.2993	35.2214	32.825	28.0098	1.2609	0.676162	0.0101023	0.0247787	28.0098	2.83252	0.283971	9.38459e-25	2.02022e-23	28.0098	3.58934	0.418058	3.88419e-19	7.99572e-18	28.0098	4.48483	0.723019	2.63435e-11	1.80339e-10	28.0098	-0.725637	0.447373	0.0722807	0.119342
Cpz	17.8479	13.6813	10.7789	15.1041	3.33047	16.5193	10.1199	15.7781	11.8657	9.19359	5.41215	8.20774	0	0	0	0	6.92021	11.2196	13.6909	14.6092	6.37445	5.0516	7.73154	4.19042	8.65113	3.18537	1.08428	1.26355e-05	5.64996e-05	8.65113	0.572751	0.317317	0.0416737	0.0789347	8.65113	0.183083	0.305133	0.495042	0.61786	8.65113	4.48154	1.03832	3.60021e-07	1.57985e-06	8.65113	0.405008	0.364092	0.233817	0.324451
Pllp	18.4854	28.4572	23.3543	21.8749	0	2.06491	0	0	4.18791	5.85047	2.70607	4.69014	0	0	0	1.40841	35.4661	30.8539	34.7538	35.6098	5.46382	4.04128	4.2953	4.88882	11.1855	1.50738	0.92823	0.00708552	0.018182	11.1855	2.25684	0.383909	1.56987e-10	1.12971e-09	11.1855	4.06633	0.949849	1.50446e-07	9.77174e-07	11.1855	4.47372	1.02524	2.98963e-07	1.32273e-06	11.1855	-1.78776	0.962377	0.0070012	0.0148905
Gdpd5	84.1403	100.147	83.8358	73.9579	23.3133	26.8439	31.8055	21.0375	11.8657	15.0441	8.11822	8.20774	0	0	2.07646	8.45049	69.2021	75.7323	78.9859	65.7412	15.4808	12.1238	15.4631	19.5553	35.4637	1.30117	0.546915	0.00301617	0.00852608	35.4637	2.89327	0.23953	6.54876e-35	2.63843e-33	35.4637	1.67781	0.207976	1.45943e-17	2.69065e-16	35.4637	4.47314	0.554823	4.80668e-17	5.16417e-16	35.4637	1.13527	0.275297	1.78347e-05	5.75468e-05
Prickle2	17.2105	28.4572	17.366	30.729	9.99141	21.6816	8.67423	22.0894	2.09396	1.67156	3.6081	1.17253	0	1.97251	0	0	18.1656	8.4147	12.6377	17.3484	0.910636	1.01032	3.43624	3.49202	9.67223	0.825774	0.810167	0.0954629	0.16841	9.67223	3.16908	0.541308	1.10988e-10	8.10312e-10	9.67223	0.422086	0.306566	0.116681	0.201769	9.67223	4.47044	1.04359	4.10987e-07	1.78433e-06	9.67223	2.58548	0.577859	1.95452e-07	8.00119e-07
Rfx4	10.1988	16.9648	14.9707	14.5832	1.66523	0	2.89141	0	0	0	0	0	0	0	0	0	19.8956	30.8539	21.0629	27.3922	0.910636	1.01032	0	0.698403	6.79576	0	0.806731	1	1	6.79576	5.56561	1.04247	9.18335e-10	6.08505e-09	6.79576	3.07363	0.895031	6.75001e-06	3.34945e-05	6.79576	4.46995	1.04073	3.93235e-07	1.71185e-06	6.79576	1.23911	1.04701	0.0578872	0.0980471
Maml2	17.2105	10.9451	14.3719	15.6249	6.66094	6.19474	0	2.10375	2.09396	0	0.902025	1.17253	0	0	0	0	5.19016	4.67484	3.15944	4.56536	0	0	0.85906	0.698403	4.01781	0.628334	0.809812	0.190402	0.295968	4.01781	3.25151	0.749077	2.21376e-07	1.09141e-06	4.01781	1.5413	0.553855	0.000199419	0.000744306	4.01781	4.46821	1.05698	5.12231e-07	2.20158e-06	4.01781	1.21525	0.723258	0.0301243	0.0553345
Spag4	23.5848	18.0594	28.1449	23.4373	3.33047	1.03246	4.33711	4.2075	11.8657	19.223	12.6283	4.69014	2.30082	0	0	0	8.65027	18.6993	16.8503	17.3484	9.10636	24.2477	17.1812	24.4441	12.2237	2.9573	1.08666	3.11242e-05	0.000129282	12.2237	0.770395	0.305203	0.00466943	0.0112376	12.2237	2.60145	0.538639	2.99417e-08	2.15292e-07	12.2237	4.46002	1.03941	4.01229e-07	1.74412e-06	12.2237	-1.67474	0.529444	0.000255159	0.000698913
Mobp	27.4093	35.0242	40.7203	36.9789	0	1.03246	1.4457	1.05187	6.28187	2.50734	5.41215	7.03521	0	1.97251	0	1.40841	41.5213	44.8784	43.179	39.2621	21.8553	14.1445	18.8993	16.7617	17.0326	1.27148	0.846287	0.0165519	0.0380087	17.0326	2.63487	0.338421	3.21083e-16	3.85783e-15	17.0326	4.38087	0.813151	7.07874e-10	6.29693e-09	17.0326	4.45047	0.980541	1.46628e-07	6.73025e-07	17.0326	-1.71369	0.838429	0.00541554	0.0117778
Gm30717	17.2105	20.7956	23.9531	28.6456	1.66523	3.09737	0	3.15562	9.77179	12.5367	13.5304	7.03521	0	1.97251	0	0	15.5705	31.7889	24.2223	19.1745	10.9276	9.09288	12.8859	9.77765	11.5337	2.76889	1.07951	6.25973e-05	0.000246467	11.5337	0.940652	0.292079	0.000343448	0.00104107	11.5337	3.02819	0.590877	8.22631e-09	6.36884e-08	11.5337	4.44378	1.03157	3.77926e-07	1.65171e-06	11.5337	-1.91822	0.606414	0.000148613	0.000422348
Kank4	49.7192	41.5912	44.3132	42.7081	13.3219	29.9413	23.1313	24.1931	2.79194	3.34312	3.6081	5.86267	2.30082	1.97251	0	1.40841	53.6316	66.3827	50.551	62.089	11.8383	11.1135	11.1678	8.38084	23.5567	0.734796	0.690315	0.124336	0.209185	23.5567	3.45046	0.381573	2.84911e-21	5.03496e-20	23.5567	0.841472	0.215558	2.92256e-05	0.000128895	23.5567	4.43526	0.833322	3.77748e-09	2.0832e-08	23.5567	2.485	0.414396	5.2453e-11	2.99221e-10
Adgrd1	42.7076	41.044	49.1038	44.7914	3.33047	2.06491	5.78282	4.2075	9.07381	9.19359	14.4324	14.0704	0	0	2.07646	2.81683	49.3065	48.6183	45.2853	47.4798	12.7489	17.1754	8.5906	10.4761	20.1824	2.00086	0.852585	0.0004874	0.00162923	20.1824	1.89185	0.25055	1.69355e-15	1.90309e-14	20.1824	3.36519	0.435996	5.66929e-16	9.06708e-15	20.1824	4.43396	0.833975	3.89131e-09	2.14278e-08	20.1824	-1.3771	0.45641	0.000767686	0.00195352
Frmd4a	190.59	185.519	190.427	169.791	149.871	188.94	190.833	169.352	57.2348	53.49	53.2195	43.3838	6.90247	9.86257	8.30585	7.04207	259.508	236.547	260.127	264.791	63.7445	47.485	58.416	57.2691	121.777	2.53313	0.378465	1.59314e-13	1.80473e-12	121.777	1.78855	0.123294	4.4699e-49	3.60175e-47	121.777	0.0633599	0.0991814	0.516955	0.637905	121.777	4.43152	0.357008	1.80176e-36	5.61166e-35	121.777	1.72156	0.130842	2.68703e-40	8.56632e-39
Ephx2	348.035	350.789	315.582	364.581	73.2703	58.85	72.2852	69.4237	198.926	200.587	263.391	170.017	13.8049	11.8351	16.6117	18.3094	160.03	164.554	141.122	170.745	294.135	296.024	298.094	265.393	180.683	3.67431	0.269246	5.73171e-44	4.18091e-42	180.683	0.708939	0.102199	2.00857e-12	1.73549e-11	180.683	2.3278	0.134686	2.02124e-68	4.84434e-66	180.683	4.42729	0.266825	6.80426e-63	5.55924e-61	180.683	-1.60111	0.138754	1.93481e-31	4.11463e-30
Slc5a11	33.1462	36.666	33.5343	33.8539	9.99141	20.6491	17.3485	18.9337	20.9396	21.7303	18.9425	18.7605	0	0	4.15292	0	86.5027	96.3016	74.7733	103.177	18.2127	20.2064	28.349	26.5393	30.9463	3.14019	1.02254	9.17875e-06	4.18137e-05	30.9463	0.707209	0.202981	0.000239285	0.000744207	30.9463	0.886823	0.23561	4.45027e-05	0.000188875	30.9463	4.42177	0.978879	1.62213e-07	7.4088e-07	30.9463	-0.206801	0.259615	0.409513	0.512687
Tcl1	276.643	246.811	273.664	291.144	79.9313	84.6615	75.1766	74.6831	101.906	96.9506	95.6146	83.2499	9.20329	3.94503	14.5352	18.3094	322.655	299.189	294.881	335.098	90.153	70.7224	69.5838	71.9355	140.86	2.85627	0.30517	4.57412e-23	1.05268e-21	140.86	1.49884	0.10479	1.206e-47	9.1708e-46	140.86	1.76831	0.120834	2.94371e-50	3.65827e-48	140.86	4.41908	0.292828	1.58222e-52	8.96548e-51	140.86	-0.269673	0.133438	0.0413194	0.0731669
Sgk3	102.626	102.884	122.76	122.916	26.6438	53.6878	50.5996	53.6456	12.5637	10.0294	8.11822	2.34507	9.20329	5.91754	4.15292	1.40841	80.4475	83.2121	77.9328	72.1328	14.5702	14.1445	17.1812	10.4761	44.1499	0.685514	0.45975	0.0793742	0.145077	44.1499	3.61046	0.259167	5.79522e-46	4.13816e-44	44.1499	1.19768	0.170775	2.10875e-13	2.69242e-12	44.1499	4.41857	0.467988	2.67959e-22	4.03339e-21	44.1499	2.33247	0.281634	3.92789e-18	3.88717e-17
Abcg1	32.5087	39.9495	36.5285	28.1248	21.6481	21.6816	28.9141	21.0375	7.67784	10.8652	16.2364	9.38027	2.30082	1.97251	0	0	58.8218	59.8379	44.2321	45.6536	11.8383	11.1135	14.604	9.77765	22.2794	2.18445	0.996134	0.000463453	0.00155569	22.2794	1.55512	0.265445	2.56472e-10	1.79561e-09	22.2794	0.503952	0.222507	0.0151087	0.0359799	22.2794	4.41338	0.98215	1.79566e-07	8.1601e-07	22.2794	1.00737	0.287936	0.000259053	0.000708916
Fndc7	18.4854	11.4923	9.58124	15.1041	3.33047	5.16228	4.33711	4.2075	0	0	1.80405	0	0	0	0	0	17.3005	18.6993	14.744	21.0007	0	0	0.85906	0.698403	6.11694	0.102592	0.803006	0.818991	0.885204	6.11694	4.05965	1.07529	1.16619e-06	5.27019e-06	6.11694	1.29167	0.478463	0.000476134	0.001645	6.11694	4.40437	1.04651	5.65316e-07	2.41496e-06	6.11694	2.18352	1.05785	0.00222369	0.00520888
Adamts8	27.4093	37.2132	35.9296	34.3748	14.9871	20.6491	17.3485	16.83	2.09396	3.34312	2.70607	4.69014	0	0	0	2.81683	25.0858	24.3091	17.9035	19.1745	7.28509	2.02064	5.15436	6.98403	13.6795	0.784305	0.767284	0.109609	0.188723	13.6795	3.29923	0.42656	2.38335e-16	2.89129e-15	13.6795	0.826819	0.250847	0.000306503	0.00110561	13.6795	4.39592	0.985536	2.0732e-07	9.34508e-07	13.6795	2.30371	0.463408	2.60605e-08	1.16691e-07
Tns1	166.368	212.881	181.445	194.79	218.146	342.776	273.238	256.657	16.7516	18.3872	23.4526	23.4507	11.5041	7.89006	6.22938	8.45049	151.38	196.343	187.46	176.223	20.9446	22.227	24.0537	18.8569	114.996	1.06932	0.36785	0.00124305	0.00383851	114.996	3.19574	0.191998	1.03038e-63	1.37119e-61	114.996	-0.517775	0.126593	2.8476e-05	0.000125987	114.996	4.38911	0.358465	1.48755e-35	4.42887e-34	114.996	3.73918	0.193994	4.00314e-84	5.58088e-82
Sp5	187.403	136.266	153.899	123.958	8.32617	19.6167	20.2399	25.245	6.97985	11.7009	9.02025	2.34507	9.20329	9.86257	0	7.04207	6.05519	9.34967	10.5315	12.783	4.55318	7.07224	2.57718	4.19042	32.8425	0.190251	0.422931	0.605845	0.71381	32.8425	4.19667	0.296358	1.3347e-47	1.01057e-45	32.8425	2.91523	0.249642	1.1415e-32	6.1185e-31	32.8425	4.38503	0.418225	7.90911e-27	1.54884e-25	32.8425	1.17895	0.334324	0.000185032	0.000517724
Egfl6	10.1988	17.5121	11.9765	15.1041	1.66523	3.09737	0	3.15562	0.697985	0.835781	4.51012	2.34507	0	0	0	0	4.32513	5.6098	3.15944	6.39151	1.82127	0	0.85906	0	3.88604	1.12056	0.885048	0.0321886	0.067201	3.88604	2.42935	0.608526	1.80429e-06	7.92156e-06	3.88604	2.15672	0.696943	3.28836e-05	0.00014337	3.88604	4.38456	1.06694	8.30314e-07	3.46856e-06	3.88604	0.0771036	0.639424	0.881601	0.920264
Ggt7	56.0935	64.5759	60.4816	63.5413	3.33047	9.29211	7.22852	10.5187	10.4698	15.0441	3.6081	3.5176	4.60165	1.97251	2.07646	1.40841	94.2879	95.3666	73.7202	105.003	6.37445	14.1445	12.0268	16.0633	30.6145	1.27293	0.62367	0.00697477	0.0179279	30.6145	2.7523	0.273845	4.6534e-25	1.02177e-23	30.6145	2.82511	0.320642	6.70545e-20	1.46672e-18	30.6145	4.37696	0.65349	1.15237e-12	8.88999e-12	30.6145	-0.0894732	0.363122	0.792231	0.846389
Lhfpl5	12.7485	13.6813	15.5695	10.9374	1.66523	1.03246	1.4457	3.15562	2.79194	4.17891	3.6081	7.03521	0	0	0	0	28.5459	26.1791	31.5944	25.566	11.8383	6.06192	6.87248	9.07924	9.31613	2.04057	1.03517	0.00100807	0.00317543	9.31613	1.44282	0.409474	3.18678e-05	0.000115813	9.31613	2.3504	0.674999	7.81356e-06	3.83411e-05	9.31613	4.37653	1.03734	5.48984e-07	2.35206e-06	9.31613	-0.837132	0.606825	0.096281	0.153084
Hddc3	222.462	188.255	187.433	223.436	58.2832	66.0772	43.3711	65.2162	24.4295	35.1028	25.2567	37.5211	6.90247	3.94503	14.5352	11.2673	114.184	101.911	80.0391	96.7857	18.2127	21.2167	18.8993	18.1585	70.1209	1.48869	0.353072	3.27355e-06	1.60025e-05	70.1209	2.74701	0.166249	1.47287e-62	1.93077e-60	70.1209	1.76445	0.155028	9.08158e-32	4.53457e-30	70.1209	4.36875	0.340068	7.57194e-39	2.66551e-37	70.1209	0.945726	0.190726	4.32821e-07	1.70317e-06
Susd3	17.8479	22.4374	24.5519	21.8749	1.66523	0	0	2.10375	3.48993	1.67156	1.80405	3.5176	0	0	0	1.40841	8.65027	7.47974	13.6909	12.783	0.910636	8.08256	4.2953	6.98403	6.88538	0.984052	0.832925	0.0529601	0.103076	6.88538	2.82417	0.491418	2.90159e-10	2.02179e-09	6.88538	3.69587	0.849691	1.76784e-07	1.13767e-06	6.88538	4.36525	1.04291	6.26955e-07	2.66081e-06	6.88538	-0.891844	0.775617	0.121135	0.186132
Acsf2	59.9181	56.9143	59.8827	64.5829	48.2918	28.9088	44.8168	27.3487	7.67784	8.35781	7.2162	10.5528	0	3.94503	4.15292	1.40841	64.012	49.5533	41.0727	57.5236	8.19573	10.1032	7.73154	6.28563	28.2689	1.22617	0.619335	0.00899034	0.0223453	28.2689	2.7893	0.275202	1.91588e-25	4.28718e-24	28.2689	0.686814	0.191583	0.000156688	0.000597581	28.2689	4.35813	0.652949	1.35035e-12	1.03718e-11	28.2689	2.01474	0.298393	1.11985e-12	7.398e-12
Gm10224	60.5555	46.5165	55.0921	80.2078	13.3219	14.4544	11.5656	6.31125	11.1678	8.35781	9.92227	10.5528	2.30082	3.94503	4.15292	0	77.8524	57.968	68.4545	73.0458	14.5702	17.1754	11.1678	10.4761	27.8806	1.44781	0.641214	0.00265131	0.0075945	27.8806	2.52713	0.271539	6.88004e-22	1.2655e-20	27.8806	2.34142	0.29741	8.97076e-17	1.53574e-15	27.8806	4.35763	0.657303	1.81692e-12	1.38045e-11	27.8806	0.148857	0.335818	0.638768	0.723443
Ffar3	36.9707	30.0989	31.7379	33.3331	1.66523	0	1.4457	2.10375	7.67784	4.17891	3.6081	4.69014	0	0	2.07646	1.40841	23.3557	28.984	29.4881	32.8706	2.73191	7.07224	5.15436	4.19042	12.2851	1.2632	0.845962	0.0171436	0.0391584	12.2851	2.54498	0.34727	1.04859e-14	1.10296e-13	12.2851	4.09416	0.719128	1.97682e-10	1.88011e-09	12.2851	4.35756	0.987872	2.57254e-07	1.14723e-06	12.2851	-1.4686	0.728058	0.00939265	0.0194199
Kif17	8.28654	10.3978	15.5695	17.7082	1.66523	4.12983	5.78282	3.15562	6.97985	5.85047	5.41215	7.03521	0	0	0	0	12.9754	18.6993	13.6909	17.3484	6.37445	8.08256	7.73154	4.88882	7.57353	2.65458	1.09085	0.000105059	0.000398053	7.57353	0.867751	0.3549	0.00455386	0.0109911	7.57353	1.4355	0.507234	0.000216798	0.00080512	7.57353	4.35256	1.04581	6.89801e-07	2.91232e-06	7.57353	-0.607355	0.485658	0.158347	0.234135
Cpe	822.28	794.064	783.266	623.954	321.39	686.584	560.933	601.672	80.2683	109.487	106.439	85.595	46.0165	29.5877	31.1469	38.0272	838.211	870.454	972.053	873.811	76.4934	67.6914	77.3154	74.0308	398.782	1.3262	0.227534	1.21563e-09	9.23651e-09	398.782	2.95946	0.162405	1.61417e-75	3.45787e-73	398.782	0.44635	0.14744	0.00178602	0.00543517	398.782	4.35182	0.220432	8.58279e-88	1.24599e-85	398.782	2.48455	0.165704	1.70309e-52	8.95704e-51
Efhc1	53.5438	44.3275	41.3191	30.729	9.99141	10.3246	4.33711	8.415	2.79194	5.85047	5.41215	0	2.30082	0	2.07646	1.40841	39.7912	58.9029	44.2321	62.089	11.8383	19.1961	5.15436	11.8729	19.8294	0.719203	0.694678	0.132709	0.220224	19.8294	3.36548	0.41272	7.38278e-18	1.01476e-16	19.8294	2.19642	0.360441	2.11396e-11	2.20285e-10	19.8294	4.34686	0.84966	1.08484e-08	5.70377e-08	19.8294	0.9932	0.45566	0.0152812	0.0300695
Gpc4	98.1636	97.4111	101.202	93.2286	28.309	24.779	63.611	33.66	25.1275	40.1175	34.2769	32.831	6.90247	1.97251	0	7.04207	43.2513	39.2686	45.2853	59.3497	20.034	21.2167	18.0403	18.1585	39.7183	2.60868	0.535133	8.08611e-09	5.62907e-08	39.7183	1.51901	0.189823	6.95418e-17	8.78828e-16	39.7183	1.33326	0.199751	1.34356e-12	1.5796e-11	39.7183	4.34591	0.499023	2.18383e-19	2.72258e-18	39.7183	0.157761	0.218405	0.459043	0.560002
E2f2	33.7836	25.7209	39.5226	32.2915	29.9742	41.2983	30.3598	41.0231	9.07381	15.0441	4.51012	11.7253	0	1.97251	2.07646	0	24.2207	36.4637	30.5412	18.2615	15.4808	15.1548	14.604	16.0633	20.3819	2.05452	0.98275	0.000774121	0.00248682	20.3819	1.60172	0.285812	1.07074e-09	7.0497e-09	20.3819	-0.132349	0.212463	0.507124	0.629059	20.3819	4.34396	0.989169	2.79817e-07	1.24311e-06	20.3819	1.75531	0.293387	3.33696e-10	1.78765e-09
4930432K21Rik	198.24	200.295	227.554	142.707	81.5965	83.629	98.3079	98.8762	10.4698	12.5367	9.02025	8.20774	13.8049	13.8076	6.22938	4.22524	213.662	157.074	186.407	188.093	22.7659	14.1445	21.4765	24.4441	84.8989	0.154179	0.371722	0.644945	0.749428	84.8989	4.18117	0.250718	1.58899e-64	2.18063e-62	84.8989	1.03461	0.157222	7.9422e-12	8.64114e-11	84.8989	4.32836	0.354379	2.2138e-35	6.44904e-34	84.8989	3.09197	0.263121	1.22297e-33	2.84916e-32
Cox4i2	10.8362	10.9451	17.9648	12.4999	0	0	0	1.05187	4.18791	7.52203	2.70607	9.38027	0	0	0	0	10.3803	4.67484	5.26573	7.30458	4.55318	3.03096	1.71812	3.49202	4.89641	2.46812	1.09286	0.000222385	0.000794156	4.89641	0.948336	0.401812	0.00464587	0.011193	4.89641	3.77884	1.0414	1.8687e-06	1.02892e-05	4.89641	4.32348	1.06239	9.87253e-07	4.08145e-06	4.89641	-2.76496	1.12661	0.000359498	0.000964555
Gli2	76.4911	84.277	82.6382	102.083	31.6395	36.136	39.034	45.2306	99.1139	99.458	90.2025	92.6302	0	1.97251	8.30585	4.22524	106.398	82.2771	95.8363	62.089	63.7445	37.3818	81.6107	68.4435	62.1341	4.30833	0.518246	2.26312e-18	3.78547e-17	62.1341	-0.133855	0.162879	0.396582	0.512269	62.1341	1.09857	0.200522	5.66043e-09	4.49219e-08	62.1341	4.31935	0.52802	1.93157e-17	2.12461e-16	62.1341	-1.27236	0.202385	1.32732e-10	7.33892e-10
D630033O11Rik	10.8362	16.9648	10.7789	13.5416	0	0	0	0	0.697985	1.67156	1.80405	2.34507	0	0	0	0	4.32513	9.34967	5.26573	10.0438	0	1.01032	0.85906	1.39681	3.78711	0.896005	0.84513	0.0741681	0.137115	3.78711	2.67155	0.662533	1.30425e-06	5.85498e-06	3.78711	4.42493	1.01092	6.33673e-08	4.36417e-07	3.78711	4.31323	1.07081	1.15587e-06	4.7406e-06	3.78711	-1.51875	1.02604	0.0228194	0.0431806
Gm5801	21.0351	13.1341	23.9531	24.9998	11.6566	20.6491	27.4684	24.1931	0.697985	0.835781	0.902025	0	0	1.97251	0	0	32.006	35.5287	41.0727	28.3053	1.82127	2.02064	0	0.698403	13.0396	0.0590813	0.777211	0.896389	0.936001	13.0396	4.38358	0.890219	7.00056e-09	4.15445e-08	13.0396	-0.0326698	0.256272	0.889017	0.931084	13.0396	4.31247	1.03985	7.4038e-07	3.11509e-06	13.0396	4.38956	0.869628	7.79257e-09	3.67179e-08
Dnah2	18.4854	21.3429	18.5636	24.9998	4.9957	3.09737	0	1.05187	11.1678	17.5514	8.11822	14.0704	0	0	0	1.40841	20.7606	24.3091	22.1161	7.30458	20.9446	18.1858	9.44966	18.1585	11.9201	2.99099	1.08419	2.68482e-05	0.000113145	11.9201	0.613093	0.294801	0.020804	0.0427669	11.9201	2.87812	0.609371	5.3867e-08	3.74835e-07	11.9201	4.31141	1.04677	8.24926e-07	3.44769e-06	11.9201	-2.1241	0.622927	4.00633e-05	0.000123595
1700016D06Rik	21.0351	19.1539	12.5754	30.729	0	1.03246	0	0	4.8859	1.67156	1.80405	0	0	0	0	1.40841	51.9016	43.9435	50.551	42.9144	4.55318	4.04128	1.71812	10.4761	12.6831	0.893996	0.819446	0.0742508	0.137222	12.6831	2.89671	0.520136	7.45612e-10	4.97811e-09	12.6831	4.43533	0.993178	4.44085e-08	3.12649e-07	12.6831	4.30885	1.05066	8.8251e-07	3.6735e-06	12.6831	-1.51139	0.985686	0.0213788	0.0406957
Acpp	59.2806	50.3473	55.6909	69.2704	6.66094	4.12983	4.33711	6.31125	11.8657	11.7009	9.02025	4.69014	4.60165	0	6.22938	0	20.7606	14.0245	14.744	9.13073	9.10636	11.1135	6.87248	11.1745	16.711	1.40686	0.638105	0.00336183	0.00938615	16.711	2.51937	0.277265	5.26675e-21	9.18727e-20	16.711	3.31183	0.386339	5.51503e-19	1.12425e-17	16.711	4.30766	0.658838	3.32424e-12	2.46803e-11	16.711	-0.749654	0.411975	0.0470549	0.0818463
Pdcl2	60.5555	58.5561	52.6968	61.9788	21.6481	23.7465	10.1199	22.0894	23.7315	16.7156	20.7466	7.03521	0	1.97251	6.22938	1.40841	63.1469	83.2121	63.1887	118.699	15.4808	24.2477	23.1946	20.2537	33.3606	2.25275	0.708415	2.25882e-05	9.64525e-05	33.3606	1.64004	0.254328	5.37058e-12	4.4605e-11	33.3606	1.44886	0.269932	3.03275e-09	2.49292e-08	33.3606	4.30023	0.665451	5.43056e-12	3.95822e-11	33.3606	0.143907	0.288571	0.602796	0.691756
Stard8	79.6783	72.7847	102.998	84.8953	13.3219	23.7465	18.7942	24.1931	4.8859	10.0294	13.5304	10.5528	2.30082	3.94503	2.07646	5.63366	26.8158	23.3742	42.1258	36.5229	10.017	6.06192	13.745	7.68244	26.6547	0.973112	0.512669	0.020485	0.0456531	26.6547	3.09733	0.275517	8.9579e-31	2.80489e-29	26.6547	1.9674	0.248478	4.11664e-17	7.22437e-16	26.6547	4.29453	0.532361	4.88317e-17	5.23994e-16	26.6547	1.03872	0.31225	0.000465453	0.0012282
Gm10000	12.1111	13.1341	13.1742	11.4583	0	0	1.4457	1.05187	2.79194	0	3.6081	3.5176	0	0	0	0	19.0306	21.5042	16.8503	13.6961	2.73191	0	3.43624	2.79361	5.93066	1.33825	0.917937	0.0140201	0.0329386	5.93066	2.07794	0.531093	3.07096e-06	1.30081e-05	5.93066	3.15351	1.03432	1.86617e-05	8.58717e-05	5.93066	4.27879	1.05278	1.02393e-06	4.22315e-06	5.93066	-1.08575	0.876695	0.0751105	0.123342
Gm48168	13.386	8.2088	11.3777	19.2707	8.32617	6.19474	2.89141	6.31125	0	0	0	0	0	0	0	0	17.3005	14.9595	2.10629	13.6961	0	0	0	0	5.16788	0	0.813096	1	1	5.16788	5.37038	1.09393	7.47445e-09	4.42372e-08	5.16788	0.778402	0.462384	0.0271074	0.0598318	5.16788	4.27469	1.09565	1.85323e-06	7.41882e-06	5.16788	4.05487	1.15933	4.93293e-06	1.70709e-05
Gm4609	7.01169	12.0396	20.3601	11.9791	9.99141	1.03246	7.22852	4.2075	1.39597	3.34312	2.70607	4.69014	0	0	0	0	8.65027	12.1546	5.26573	5.47844	1.82127	1.01032	4.2953	1.39681	5.25243	1.49584	0.964029	0.00793193	0.0200745	5.25243	1.79834	0.564947	6.35865e-05	0.000219528	5.25243	0.929111	0.473734	0.00977521	0.0245912	5.25243	4.27099	1.08394	1.61634e-06	6.52704e-06	5.25243	0.632748	0.551822	0.180471	0.261176
Fgf3	24.8596	17.5121	18.5636	19.7915	0	0	2.89141	1.05187	7.67784	8.35781	9.92227	16.4155	0	0	0	1.40841	13.8404	8.4147	10.5315	10.9569	7.28509	9.09288	10.3087	6.98403	8.57776	2.66579	1.07707	9.32199e-05	0.000356172	8.57776	0.856622	0.296113	0.00126414	0.00344277	8.57776	3.60309	0.846483	2.75532e-07	1.72292e-06	8.57776	4.26607	1.043	9.33494e-07	3.87471e-06	8.57776	-2.68637	0.914747	8.97023e-05	0.000264337
Slc52a3	176.567	175.668	164.678	170.832	81.5965	84.6615	83.8508	92.565	31.4093	25.0734	24.3547	36.3486	16.1058	5.91754	2.07646	9.8589	107.263	114.066	104.261	117.786	11.8383	7.07224	10.3087	7.68244	69.2434	1.57579	0.363401	1.49259e-06	7.73115e-06	69.2434	2.54497	0.151791	2.71203e-64	3.69299e-62	69.2434	0.970628	0.121542	3.01087e-16	4.93777e-15	69.2434	4.25888	0.349075	2.67429e-35	7.75192e-34	69.2434	1.53758	0.169047	2.46356e-20	2.81554e-19
Kcna2	10.1988	13.1341	17.9648	12.4999	0	0	0	1.05187	0	0	0	0	0	0	0	0	0	0	0	0	0	0	0	0.698403	2.3145	0	0.817718	1	1	2.3145	5.35468	1.12464	1.47705e-08	8.42123e-08	2.3145	3.67041	1.10909	5.13772e-06	2.61198e-05	2.3145	4.25867	1.12744	2.87527e-06	1.12513e-05	2.3145	0.488939	0.971344	0.410907	0.513845
D430041D05Rik	15.2982	18.6066	28.7437	18.229	6.66094	5.16228	7.22852	14.7262	1.39597	2.50734	2.70607	2.34507	0	0	0	1.40841	8.65027	12.1546	6.31887	13.6961	0.910636	0	1.71812	0	7.01946	0.8305	0.810723	0.0938288	0.166016	7.01946	2.93132	0.542238	1.7623e-09	1.13643e-08	7.01946	0.978494	0.375364	0.00166331	0.00510713	7.01946	4.24971	1.05779	1.2302e-06	5.03487e-06	7.01946	1.6214	0.565364	0.00073844	0.00188538
Hoxd3os1	36.3333	30.6462	32.3367	23.9582	16.6523	19.6167	18.7942	12.6225	0	0	0.902025	0	0	0	4.15292	0	30.2759	35.5287	25.2755	32.8706	0	0	0	0.698403	13.361	-0.600834	0.861504	0.202611	0.311341	13.361	5.96444	1.0092	4.34013e-11	3.30897e-10	13.361	0.753372	0.259182	0.00137544	0.00430275	13.361	4.2492	0.995248	4.69876e-07	2.02598e-06	13.361	5.00771	1.03003	1.33752e-08	6.14889e-08
Gm42693	7.64911	14.2286	18.5636	9.89577	1.66523	2.06491	0	1.05187	1.39597	0.835781	0.902025	2.34507	0	0	0	0	22.4907	19.6343	13.6909	5.47844	2.73191	2.02064	2.57718	2.79361	5.50065	0.763875	0.828329	0.119323	0.202252	5.50065	2.78115	0.719262	2.27714e-06	9.83533e-06	5.50065	2.58185	0.863139	3.53914e-05	0.000153348	5.50065	4.24313	1.08426	1.79915e-06	7.21878e-06	5.50065	-0.046258	0.740599	0.933557	0.955868
Cpvl	14.0234	10.3978	11.9765	13.0207	0	0	1.4457	0	0	0.835781	0	0	0	0	0	0	9.51529	11.2196	6.31887	9.13073	0.910636	0	0.85906	0.698403	3.76469	-0.117256	0.811058	0.79282	0.867315	3.76469	4.58806	1.10632	2.2458e-07	1.10503e-06	3.76469	3.6999	1.04824	2.74208e-06	1.46556e-05	3.76469	4.24174	1.06819	1.46291e-06	5.94163e-06	3.76469	0.206838	0.928798	0.722652	0.79368
Ryr2	15.2982	21.8901	18.5636	22.3957	4.9957	11.357	11.5656	16.83	2.79194	2.50734	0.902025	5.86267	0	0	0	1.40841	36.3311	42.0735	43.179	31.0445	6.37445	10.1032	7.73154	6.98403	13.3412	1.0698	0.843658	0.0381038	0.0776565	13.3412	2.58812	0.454212	4.35864e-10	2.98262e-09	13.3412	0.619183	0.288843	0.0159494	0.0376772	13.3412	4.24006	1.04049	9.9684e-07	4.11818e-06	13.3412	1.77868	0.4825	3.03849e-05	9.51918e-05
Rasa4	176.567	207.409	186.235	141.145	24.9785	17.5518	30.3598	25.245	120.751	152.112	150.638	143.049	4.60165	7.89006	10.3823	11.2673	214.527	208.498	216.948	239.225	172.11	150.538	159.785	172.506	122.68	3.8455	0.346874	4.26655e-30	1.50378e-28	122.68	0.322096	0.117576	0.00534627	0.0126926	122.68	2.84728	0.194868	1.71695e-49	2.02854e-47	122.68	4.23275	0.346036	1.8274e-35	5.36792e-34	122.68	-2.5097	0.200517	1.25789e-37	3.50731e-36
Ppp1r14d	59.9181	78.2572	88.0276	96.3535	86.5922	86.7264	79.5137	95.7206	6.97985	1.67156	1.80405	1.17253	2.30082	1.97251	6.22938	4.22524	57.9568	64.5127	55.8167	70.3066	1.82127	1.01032	0.85906	1.39681	39.6311	-0.135236	0.522121	0.748252	0.832953	39.6311	4.51472	0.403234	4.00571e-31	1.27703e-29	39.6311	-0.104785	0.160219	0.497641	0.620677	39.6311	4.22563	0.52531	5.93391e-17	6.32879e-16	39.6311	4.61552	0.402448	7.71302e-32	1.67268e-30
Mep1b	12.1111	19.1539	22.1566	24.479	38.3004	24.779	36.1426	27.3487	2.79194	5.01469	2.70607	4.69014	0	0	2.07646	0	19.8956	20.5693	14.744	35.6098	5.46382	5.0516	3.43624	5.58723	13.8378	1.32297	0.895826	0.014467	0.0338417	13.8378	2.20421	0.433713	1.31213e-08	7.52e-08	13.8378	-0.567713	0.260756	0.0165528	0.0389218	13.8378	4.22247	1.04941	1.21422e-06	4.97296e-06	13.8378	2.8871	0.440422	9.45646e-13	6.2969e-12
Gm13580	63.7426	62.3869	62.278	63.5413	16.6523	26.8439	10.1199	24.1931	16.0537	20.8945	20.7466	12.8979	0	3.94503	2.07646	4.22524	106.398	129.025	115.846	110.482	22.7659	32.3302	30.9261	32.1266	41.2707	2.11842	0.63051	1.60733e-05	7.04628e-05	41.2707	1.77034	0.201325	5.94416e-20	9.64129e-19	41.2707	1.55103	0.218468	3.39381e-14	4.648e-13	41.2707	4.2197	0.595891	8.52974e-14	7.1897e-13	41.2707	0.182087	0.250416	0.452623	0.554448
Apln	15.9357	15.3231	27.5461	19.2707	1.66523	5.16228	2.89141	2.10375	2.79194	1.67156	0	0	0	0	0	1.40841	11.2453	12.1546	13.6909	10.9569	0.910636	3.03096	2.57718	0.698403	6.29312	0.453136	0.770861	0.335192	0.460359	6.29312	3.53295	0.667046	1.68666e-09	1.09127e-08	6.29312	2.32895	0.559797	5.47031e-07	3.26835e-06	6.29312	4.20252	1.0583	1.4834e-06	6.02206e-06	6.29312	0.854713	0.667177	0.108734	0.169764
Epha4	258.795	350.242	342.529	294.79	174.85	176.55	209.627	191.441	76.7784	66.8625	57.7296	56.2816	25.3091	15.7801	12.4588	14.0841	375.422	361.832	370.707	363.403	55.5488	70.7224	63.5704	53.7771	168.295	1.87291	0.273267	3.13519e-13	3.46275e-12	168.295	2.23941	0.126679	3.27026e-71	5.80256e-69	168.295	0.710571	0.110715	6.39939e-11	6.33408e-10	168.295	4.19589	0.260915	3.25911e-59	2.33671e-57	168.295	1.50527	0.135704	3.8628e-29	7.38346e-28
Gm41505	34.421	47.611	40.7203	29.6873	0	1.03246	1.4457	0	15.3557	23.4019	8.11822	15.2429	0	0	2.07646	2.81683	69.2021	43.0085	55.8167	31.0445	15.4808	7.07224	10.3087	11.8729	19.4057	2.43936	0.905931	7.65152e-05	0.000297221	19.4057	1.16214	0.290181	9.08195e-06	3.59472e-05	19.4057	4.69469	0.939154	3.07688e-09	2.52795e-08	19.4057	4.19341	0.864363	3.91269e-08	1.93934e-07	19.4057	-3.73569	1.0435	4.44905e-06	1.54634e-05
Nrep	71.3917	73.8792	68.8651	67.1871	6.66094	4.12983	14.457	9.46687	24.4295	23.4019	19.8445	30.4859	4.60165	1.97251	2.07646	4.22524	69.2021	71.0575	72.667	92.2204	46.4424	49.5057	43.812	46.793	38.2823	2.43173	0.593653	4.30056e-07	2.41064e-06	38.2823	1.49095	0.181586	1.32226e-17	1.78393e-16	38.2823	2.97044	0.300165	2.77156e-24	8.51619e-23	38.2823	4.19333	0.553274	2.24609e-15	2.13154e-14	38.2823	-1.41378	0.3175	2.61082e-06	9.32149e-06
Hhip	12.1111	13.1341	8.98241	11.9791	21.6481	28.9088	28.9141	28.4006	0	0	0	1.17253	0	0	0	0	55.3617	54.2281	56.8699	76.6981	4.55318	3.03096	4.2953	1.39681	17.1535	-0.118962	0.80727	0.790393	0.865459	17.1535	4.53617	1.08296	1.92289e-07	9.53313e-07	17.1535	-1.11085	0.264643	3.34846e-06	1.75718e-05	17.1535	4.1923	1.04698	1.31792e-06	5.37958e-06	17.1535	5.68323	1.00965	1.58305e-10	8.70903e-10
Rps2	3270.63	7517.62	6441.59	2126.55	188.172	3830.42	5010.81	174.611	12043	152.112	958.853	9570.22	144.952	142.021	116.282	97.1806	5646.89	822.771	141.122	4992.68	6876.21	143.465	1554.04	7354.89	3304.88	3.73328	1.133	2.27894e-06	1.14816e-05	3304.88	-0.0821089	0.693244	0.842043	0.895034	3304.88	0.347069	0.691633	0.355747	0.482839	3304.88	4.19181	1.17494	5.94594e-06	2.23271e-05	3304.88	-0.66284	0.855371	0.26154	0.356445
Car12	73.9414	93.033	87.4288	91.6661	3.33047	3.09737	0	4.2075	18.8456	16.7156	15.3344	19.9331	4.60165	5.91754	2.07646	4.22524	123.699	103.781	104.261	117.786	57.3701	45.4644	58.416	70.5387	46.903	1.67246	0.505466	6.61172e-05	0.000259473	46.903	2.25594	0.200315	9.99983e-31	3.12557e-29	46.903	4.65498	0.487894	1.61321e-23	4.73162e-22	46.903	4.18228	0.491755	1.30833e-18	1.54762e-17	46.903	-2.36796	0.530462	2.88132e-07	1.16059e-06
H2-M6-ps	7.64911	15.3231	9.58124	13.5416	11.6566	16.5193	18.7942	21.0375	2.79194	1.67156	0.902025	0	0	0	0	0	12.9754	20.5693	18.9566	13.6961	2.73191	1.01032	2.57718	0.698403	8.02847	0.898595	0.838555	0.0733849	0.135868	8.02847	2.55921	0.631592	1.30525e-06	5.85795e-06	8.02847	-0.459469	0.29923	0.0819573	0.151481	8.02847	4.17988	1.05937	1.63953e-06	6.60246e-06	8.02847	3.16867	0.641086	1.32106e-08	6.07638e-08
Zbp1	46.5321	39.4022	47.3074	46.8747	11.6566	4.12983	7.22852	10.5187	16.7516	20.0587	14.4324	8.20774	2.30082	0	2.07646	2.81683	25.9508	21.5042	28.4349	24.653	19.1234	11.1135	10.3087	12.5713	18.0814	2.24528	0.773552	5.79577e-05	0.000229763	18.0814	1.47485	0.237254	3.24209e-11	2.51216e-10	18.0814	2.3565	0.330616	2.54977e-14	3.52369e-13	18.0814	4.17746	0.733937	5.44738e-10	3.25804e-09	18.0814	-0.82654	0.342866	0.0103944	0.0212683
2010300C02Rik	13.386	11.4923	8.98241	12.4999	1.66523	1.03246	1.4457	0	6.28187	10.8652	11.7263	2.34507	0	0	0	0	15.5705	13.0895	16.8503	19.1745	10.9276	17.1754	10.3087	18.1585	8.4574	3.03651	1.08906	2.32337e-05	9.89569e-05	8.4574	0.429528	0.319303	0.128966	0.206548	8.4574	2.75745	0.920313	3.07864e-05	0.000134963	8.4574	4.1772	1.05754	1.61568e-06	6.52587e-06	8.4574	-2.3052	0.900361	0.000491016	0.00129028
Ubxn11	39.5204	45.9693	40.1214	53.1247	4.9957	6.19474	11.5656	16.83	15.3557	13.3725	16.2364	5.86267	0	1.97251	2.07646	2.81683	52.7666	46.7484	44.2321	49.3059	19.1234	17.1754	17.1812	19.5553	22.5876	2.01826	0.75656	0.000196639	0.000709923	22.5876	1.69171	0.243914	1.79228e-13	1.68811e-12	22.5876	2.02392	0.303203	4.27644e-13	5.30664e-12	22.5876	4.17544	0.732742	5.25346e-10	3.14957e-09	22.5876	-0.329888	0.322072	0.279989	0.377149
Ism2	23.5848	43.233	59.8827	56.7705	16.6523	7.2272	11.5656	7.36312	6.28187	7.52203	3.6081	7.03521	2.30082	1.97251	2.07646	1.40841	49.3065	34.5938	37.9132	27.3922	10.9276	4.04128	8.5906	4.19042	18.1433	1.01205	0.668274	0.0355053	0.073097	18.1433	2.77855	0.374925	5.22906e-15	5.62139e-14	18.1433	2.01328	0.373949	1.25041e-09	1.0819e-08	18.1433	4.17496	0.759605	1.58048e-09	9.02852e-09	18.1433	0.630293	0.413069	0.0957933	0.152419
Halr1	32.5087	31.7407	19.7613	33.8539	4.9957	7.2272	4.33711	7.36312	1.39597	0	0.902025	0	2.30082	0	0	1.40841	12.9754	6.54477	7.37202	5.47844	0	0	0	0.698403	7.536	-0.186468	0.776345	0.683069	0.780484	7.536	4.906	0.885017	2.70338e-10	1.89043e-09	7.536	2.0445	0.430827	3.57163e-08	2.53796e-07	7.536	4.17284	1.01477	8.84657e-07	3.68157e-06	7.536	2.39956	0.942471	0.000444237	0.00117646
Mansc4	31.8713	28.4572	25.1507	31.2498	9.99141	6.19474	15.9027	8.415	11.1678	5.85047	8.11822	4.69014	0	1.97251	2.07646	0	53.6316	33.6588	70.5608	51.1321	5.46382	10.1032	6.87248	6.28563	17.8674	1.70721	0.93109	0.00299543	0.00847603	17.8674	1.78709	0.323339	1.34335e-09	8.77221e-09	17.8674	1.40319	0.336353	1.38715e-06	7.75741e-06	17.8674	4.17177	1.0032	7.40816e-07	3.11618e-06	17.8674	0.286036	0.369855	0.406994	0.51037
Lrrc2	77.1286	87.5605	94.6147	83.8536	29.9742	47.493	39.034	34.7119	20.2416	15.8798	19.8445	8.20774	2.30082	7.89006	2.07646	4.22524	155.705	149.595	147.44	157.962	31.8723	27.2786	16.3221	22.3489	53.4817	1.59569	0.501246	0.000126981	0.000473939	53.4817	2.32284	0.200537	2.62562e-32	8.76838e-31	53.4817	1.10431	0.171674	1.63072e-11	1.71098e-10	53.4817	4.16896	0.490566	1.38429e-18	1.63308e-17	53.4817	1.15508	0.227616	1.84767e-07	7.58856e-07
Atp2b4	88.6022	125.868	116.771	113.541	13.3219	10.3246	21.6856	11.5706	30.0134	16.7156	11.7263	21.1056	2.30082	9.86257	4.15292	5.63366	124.564	112.196	117.952	118.699	12.7489	15.1548	24.0537	16.7617	47.722	1.54181	0.447398	6.00649e-05	0.000237387	47.722	2.41491	0.20505	2.84126e-33	1.03547e-31	47.722	2.94856	0.257358	1.49987e-31	7.44477e-30	47.722	4.16826	0.436764	1.08127e-22	1.66029e-21	47.722	-0.516518	0.283904	0.0577428	0.0978875
Ankrd35	75.8537	90.844	86.83	88.0203	38.3004	59.8825	36.1426	52.5937	27.2214	21.7303	28.8648	19.9331	2.30082	3.94503	4.15292	5.63366	217.987	248.701	199.045	219.137	35.5148	37.3818	43.812	27.9361	69.6568	2.17591	0.521694	5.31126e-07	2.94277e-06	69.6568	1.74931	0.178671	5.11471e-24	1.06578e-22	69.6568	0.787076	0.160275	3.38049e-07	2.08509e-06	69.6568	4.16479	0.491065	1.60162e-18	1.88062e-17	69.6568	0.925556	0.200769	2.49558e-06	8.94094e-06
Smtnl1	14.6608	19.1539	14.3719	25.5207	11.6566	8.25966	2.89141	10.5187	10.4698	11.7009	11.7263	8.20774	0	1.97251	0	0	21.6257	23.3742	20.0098	17.3484	13.6595	15.1548	16.3221	16.7617	12.307	2.74818	1.07622	6.66724e-05	0.000261407	12.307	0.699263	0.279125	0.00580701	0.0136591	12.307	0.951095	0.334658	0.000911716	0.00296906	12.307	4.15812	1.04704	1.50382e-06	6.0993e-06	12.307	-0.302151	0.36007	0.369959	0.47277
Alpl	1112.95	1336.39	1300.65	1389.57	374.678	386.139	422.146	378.675	796.401	834.11	689.147	780.908	71.3255	76.9281	80.982	60.5618	925.578	1031.27	900.44	1059.16	598.288	671.862	734.496	640.436	693.879	3.41523	0.144468	2.8753e-125	2.00995e-122	693.879	0.719106	0.0854069	1.85767e-17	2.46464e-16	693.879	1.70744	0.092358	4.80574e-78	1.5505e-75	693.879	4.15286	0.143032	2.47359e-186	1.97505e-183	693.879	-0.983525	0.0936844	5.27081e-26	8.50983e-25
2610509F24Rik	10.1988	13.6813	11.3777	9.89577	0	0	0	0	5.58388	12.5367	8.11822	9.38027	0	0	0	0	12.9754	5.6098	6.31887	4.56536	8.19573	8.08256	9.44966	9.77765	6.07282	3.16433	1.08833	1.41095e-05	6.25735e-05	6.07282	0.287956	0.323385	0.313977	0.426256	6.07282	4.27287	1.00321	1.22796e-07	8.07587e-07	6.07282	4.12935	1.06696	2.18766e-06	8.68612e-06	6.07282	-4.24174	1.08209	1.00888e-06	3.81034e-06
Cpsf4l	114.099	145.022	165.276	169.27	44.9613	27.8763	33.2512	31.5562	48.161	32.5955	42.3952	32.831	11.5041	3.94503	10.3823	7.04207	130.619	138.375	130.59	132.396	55.5488	54.5573	48.9664	48.8882	69.1712	2.08917	0.387331	1.48965e-09	1.1192e-08	69.1712	1.88018	0.160832	5.69048e-33	2.02346e-31	69.1712	2.10928	0.184777	6.99817e-32	3.56864e-30	69.1712	4.12152	0.367632	3.08873e-30	7.2054e-29	69.1712	-0.22804	0.203174	0.251421	0.344364
Aldh1b1	86.0525	114.376	115.574	113.02	16.6523	38.2009	27.4684	32.6081	49.5569	43.4606	63.1417	62.1443	6.90247	1.97251	8.30585	5.63366	98.613	106.586	102.155	100.438	90.153	84.8668	91.0603	101.967	65.0379	3.02583	0.44865	9.75363e-14	1.12775e-12	65.0379	0.96319	0.144522	6.95136e-12	5.71933e-11	65.0379	1.79536	0.188264	2.56236e-23	7.41185e-22	65.0379	4.12114	0.428993	5.91293e-23	9.25727e-22	65.0379	-0.819592	0.1974	2.25288e-05	7.17572e-05
Kif26b	10.8362	13.6813	10.7789	9.37494	4.9957	6.19474	8.67423	5.25937	4.18791	2.50734	3.6081	0	0	0	0	0	8.65027	13.0895	15.7972	16.4353	0.910636	4.04128	0.85906	2.79361	5.94482	1.50621	0.951687	0.00745008	0.0189954	5.94482	1.68999	0.50952	4.53966e-05	0.000160515	5.94482	0.614694	0.379252	0.0487643	0.0984854	5.94482	4.11304	1.06753	2.33964e-06	9.25424e-06	5.94482	0.920808	0.513534	0.040167	0.0713394
Gm4691	12.7485	9.3033	10.1801	12.4999	6.66094	7.2272	8.67423	11.5706	8.37582	2.50734	3.6081	3.5176	0	0	0	0	6.05519	13.0895	11.5846	10.9569	10.9276	4.04128	3.43624	4.88882	6.74391	2.19409	1.06242	0.000591505	0.00194467	6.74391	0.999689	0.408018	0.00319459	0.00798919	6.74391	0.268522	0.341637	0.355742	0.482839	6.74391	4.11026	1.06971	2.43041e-06	9.58523e-06	6.74391	0.735064	0.440423	0.0652239	0.109189
Gm33489	12.1111	11.4923	8.98241	11.4583	1.66523	2.06491	7.22852	7.36312	1.39597	0.835781	1.80405	1.17253	0	0	0	0	23.3557	27.114	18.9566	20.0876	0.910636	4.04128	3.43624	2.09521	6.98215	0.780455	0.821334	0.112594	0.192951	6.98215	2.64986	0.669619	1.78298e-06	7.83193e-06	6.98215	0.922615	0.427414	0.00637889	0.016877	6.98215	4.10154	1.06341	2.31462e-06	9.1594e-06	6.98215	1.34977	0.663313	0.011467	0.0232168
Spint5	15.9357	8.2088	7.78476	14.5832	1.66523	3.09737	4.33711	3.15562	0	0	0	0	0	0	0	0	9.51529	6.54477	5.26573	1.82615	0.910636	0	0	1.39681	3.50947	0	0.813026	1	1	3.50947	5.19549	1.10464	1.92776e-08	1.0864e-07	3.50947	1.34892	0.617296	0.0017579	0.00536322	3.50947	4.09881	1.10919	4.06428e-06	1.56042e-05	3.50947	2.96037	1.21611	0.000303397	0.000822195
Clstn3	135.134	207.956	198.212	200.52	79.9313	103.246	79.5137	93.6168	30.7113	24.2377	27.0607	36.3486	9.20329	7.89006	10.3823	12.6757	89.9628	102.846	94.7831	104.09	29.1404	29.2993	31.7852	31.4282	73.7489	1.33373	0.34116	1.82641e-05	7.93413e-05	73.7489	2.63604	0.174706	1.18282e-52	1.11707e-50	73.7489	1.00466	0.148159	2.26195e-12	2.60458e-11	73.7489	4.09531	0.330234	2.30596e-36	7.15663e-35	73.7489	1.57991	0.189167	1.59885e-17	1.5364e-16
H2-M5	32.5087	32.2879	35.3308	39.5831	19.9828	19.6167	13.0113	17.8819	9.77179	6.68625	11.7263	7.03521	0	1.97251	4.15292	0	50.1715	56.098	50.551	53.8713	4.55318	10.1032	7.73154	6.98403	20.4838	1.665	0.809319	0.00222074	0.00648067	20.4838	1.88571	0.275681	3.08563e-13	2.84526e-12	20.4838	0.882847	0.237082	5.27838e-05	0.000220671	20.4838	4.09285	0.8463	4.23162e-08	2.08741e-07	20.4838	0.912435	0.308217	0.00186729	0.00443313
Lingo3	10.8362	16.9648	24.5519	19.7915	0	0	0	0	10.4698	9.19359	5.41215	5.86267	0	1.97251	0	0	7.78524	12.1546	7.37202	14.6092	6.37445	2.02064	4.2953	3.49202	6.79828	2.25775	1.05936	0.000450533	0.00151536	6.79828	0.996051	0.359872	0.00128828	0.00350269	6.79828	4.87097	0.985456	3.02229e-09	2.48554e-08	6.79828	4.08572	1.07016	2.67264e-06	1.04911e-05	6.79828	-4.0776	1.09842	2.33178e-06	8.38314e-06
Cyp39a1	22.3099	30.6462	22.7554	34.3748	1.66523	5.16228	1.4457	3.15562	2.09396	1.67156	4.51012	3.5176	2.30082	0	2.07646	0	13.8404	21.5042	26.3286	14.6092	4.55318	2.02064	6.01342	3.49202	9.58531	0.71703	0.76259	0.140063	0.230285	9.58531	3.07696	0.466165	1.16756e-12	1.02804e-11	9.58531	2.88825	0.517013	7.31785e-10	6.49241e-09	9.58531	4.08146	1.0155	1.28767e-06	5.26149e-06	9.58531	0.0877505	0.550631	0.852442	0.896144
BB218582	10.8362	14.2286	11.3777	7.29162	0	0	0	0	0	0	1.80405	1.17253	0	0	0	0	16.4355	19.6343	24.2223	13.6961	1.82127	1.01032	2.57718	2.79361	5.37089	0.310151	0.794495	0.499194	0.620277	5.37089	3.31768	0.936361	4.55232e-06	1.88688e-05	5.37089	4.213	1.01155	1.8737e-07	1.19844e-06	5.37089	4.06633	1.07785	3.15287e-06	1.22774e-05	5.37089	-0.670593	0.934548	0.265641	0.361192
Cox8b	11.4737	8.75605	13.1742	10.4166	0	0	1.4457	1.05187	2.79194	1.67156	5.41215	3.5176	0	0	0	0	22.4907	12.1546	11.5846	10.9569	2.73191	1.01032	0.85906	1.39681	5.12067	1.68489	0.989661	0.00386076	0.0106341	5.12067	1.41937	0.493005	0.000327463	0.000996226	5.12067	2.91566	1.06651	5.2872e-05	0.000220985	5.12067	4.0651	1.07947	3.22965e-06	1.25569e-05	5.12067	-1.41266	0.924175	0.0262277	0.048872
Zfp264	11.4737	18.6066	19.1625	20.3124	1.66523	10.3246	15.9027	10.5187	5.58388	2.50734	2.70607	1.17253	0	0	0	1.40841	11.2453	14.0245	15.7972	12.783	2.73191	4.04128	2.57718	4.88882	7.89308	1.17919	0.868622	0.0251615	0.0544127	7.89308	2.21413	0.465069	6.54905e-08	3.43678e-07	7.89308	0.65037	0.329855	0.0218849	0.049796	7.89308	4.04933	1.06471	2.84812e-06	1.11525e-05	7.89308	1.36488	0.47838	0.00131085	0.00319765
Prx	368.432	415.912	357.5	409.372	109.905	142.479	131.559	138.847	82.3622	105.308	68.5539	98.4929	23.0082	31.5602	14.5352	22.5346	659.15	724.599	682.438	651.934	115.651	75.774	85.906	94.2845	233.754	1.85505	0.235223	1.45749e-16	2.13557e-15	233.754	2.12225	0.116232	8.31808e-76	1.82644e-73	233.754	1.53353	0.115719	1.17069e-41	1.00207e-39	233.754	4.04252	0.225093	4.01377e-73	4.24734e-71	233.754	0.571642	0.132001	1.23258e-05	4.0683e-05
Adamts9	33.1462	44.3275	47.9062	39.0622	11.6566	21.6816	13.0113	14.7262	9.77179	5.85047	9.92227	7.03521	4.60165	3.94503	0	0	40.6562	37.3987	23.1692	26.4791	10.017	11.1135	11.1678	7.68244	18.097	1.37494	0.692447	0.0058124	0.0152773	18.097	2.22664	0.297561	3.07758e-15	3.38515e-14	18.097	1.25813	0.271936	2.71114e-07	1.69846e-06	18.097	4.04058	0.7407	1.95654e-09	1.10866e-08	18.097	0.844793	0.333536	0.00728272	0.0154372
Cgnl1	17.2105	18.0594	19.1625	15.1041	6.66094	19.6167	5.78282	18.9337	0	0.835781	1.80405	2.34507	0	0	2.07646	0	19.0306	27.114	14.744	16.4353	2.73191	4.04128	3.43624	2.09521	9.05086	0.350258	0.766247	0.45134	0.575712	9.05086	3.55317	0.711778	8.02966e-09	4.73002e-08	9.05086	0.277353	0.298766	0.2935	0.417115	9.05086	4.0379	1.0659	3.01302e-06	1.17719e-05	9.05086	3.16896	0.743304	3.44579e-07	1.37098e-06
Igsf3	385.643	517.702	528.765	543.746	118.232	100.148	127.222	123.069	113.074	106.144	77.5741	76.2147	20.7074	31.5602	35.2998	29.5767	531.991	555.37	451.799	424.579	106.544	77.7946	126.282	135.49	222.689	1.58766	0.23622	1.95009e-12	1.98644e-11	222.689	2.3678	0.154866	5.17873e-54	5.13952e-52	222.689	2.05182	0.158433	4.34962e-40	3.49156e-38	222.689	4.02961	0.22833	1.03589e-70	1.03389e-68	222.689	0.301895	0.167962	0.0680633	0.113177
D630039A03Rik	8.28654	9.85056	13.773	10.4166	6.66094	6.19474	7.22852	5.25937	2.79194	1.67156	2.70607	0	0	0	0	0	13.8404	27.114	17.9035	26.4791	0.910636	1.01032	0	4.19042	6.92868	1.11918	0.877964	0.0322099	0.0672371	6.92868	2.08018	0.590802	1.41395e-05	5.43252e-05	6.92868	0.547958	0.380079	0.0791765	0.147218	6.92868	4.02873	1.07668	3.55461e-06	1.37503e-05	6.92868	1.31591	0.581682	0.0072503	0.0153815
Ifitm1	1257	1374.15	1489.88	1238.01	402.987	344.841	404.797	480.707	574.442	679.49	621.495	739.869	78.228	82.8456	93.4408	73.2375	2066.55	2225.22	1828.26	2285.42	1901.41	2140.87	1965.53	2140.61	1103.72	2.97731	0.148046	3.91171e-92	1.42667e-89	1103.72	1.02274	0.0992528	1.49127e-25	3.35841e-24	1103.72	1.69733	0.104435	4.00353e-61	7.54687e-59	1103.72	4.02623	0.145724	5.18253e-169	3.5014e-166	1103.72	-0.668464	0.105774	2.04193e-10	1.11255e-09
Psors1c2	14.0234	20.7956	16.7672	16.6666	1.66523	2.06491	4.33711	1.05187	1.39597	3.34312	1.80405	0	0	0	0	1.40841	15.5705	15.8944	15.7972	16.4353	3.64254	7.07224	3.43624	6.28563	7.06073	0.662332	0.785111	0.170394	0.27048	7.06073	2.99552	0.57229	4.11618e-09	2.53434e-08	7.06073	2.5814	0.618016	5.34943e-07	3.20298e-06	7.06073	4.02579	1.06196	2.99638e-06	1.17124e-05	7.06073	0.220573	0.630924	0.667798	0.747351
Fbln1	281.742	374.868	383.25	369.789	96.5836	75.3694	72.2852	89.4093	293.852	384.459	237.233	333	23.0082	17.7526	18.6882	23.943	108.128	110.326	94.7831	96.7857	195.787	181.858	231.946	219.997	179.785	3.81702	0.248702	1.28942e-54	1.46167e-52	179.785	0.170597	0.126941	0.170813	0.260697	179.785	2.05839	0.153473	9.70548e-43	8.61528e-41	179.785	4.02224	0.248072	3.89278e-60	2.86112e-58	179.785	-1.88028	0.15421	3.84832e-35	9.64331e-34
Lef1	16.5731	15.8703	19.1625	16.6666	1.66523	1.03246	0	0	2.79194	4.17891	0	4.69014	0	0	0	1.40841	24.2207	30.8539	14.744	31.9575	7.28509	3.03096	5.15436	7.68244	8.70703	1.06025	0.845471	0.0396357	0.0802811	8.70703	2.35384	0.481632	3.41271e-08	1.87044e-07	8.70703	3.62529	0.987883	1.98972e-06	1.08876e-05	8.70703	4.01484	1.06564	3.26424e-06	1.26717e-05	8.70703	-1.26268	0.896968	0.0423548	0.0747893
Adgrb2	12.7485	18.0594	21.5578	15.1041	0	5.16228	1.4457	2.10375	10.4698	5.01469	8.11822	9.38027	2.30082	0	0	0	10.3803	11.2196	11.5846	6.39151	16.3915	18.1858	16.3221	24.4441	9.4327	2.34713	1.05849	0.000310784	0.00107639	9.4327	0.882599	0.318077	0.00170139	0.00450242	9.4327	2.41098	0.592183	8.03381e-07	4.69137e-06	9.4327	4.00577	1.06286	3.25831e-06	1.26571e-05	9.4327	-1.39537	0.558604	0.00340305	0.00769766
Adgrg6	30.5965	23.5319	19.1625	30.2081	18.3176	23.7465	11.5656	21.0375	0.697985	0	0.902025	0	2.30082	0	0	1.40841	17.3005	17.7644	16.8503	11.8699	0	1.01032	0.85906	0.698403	10.4095	-0.359986	0.815647	0.431895	0.557313	10.4095	5.07783	1.01762	5.00124e-09	3.03356e-08	10.4095	0.369282	0.261614	0.120348	0.207001	10.4095	3.99381	1.01777	1.87223e-06	7.48979e-06	10.4095	4.55336	1.01231	8.78515e-08	3.71945e-07
Adgrg1	277.918	375.416	400.017	388.539	243.124	234.368	247.215	240.879	197.53	188.051	126.283	205.193	25.3091	21.6977	24.9175	18.3094	198.956	212.238	159.025	167.092	62.8339	48.4953	61.8523	62.1579	174.476	2.94284	0.250985	5.80379e-34	2.60348e-32	174.476	0.982123	0.134401	6.77016e-14	6.62902e-13	174.476	0.556974	0.133275	1.81077e-05	8.35053e-05	174.476	3.98531	0.244344	8.0822e-61	6.11948e-59	174.476	0.421076	0.140584	0.00246659	0.00572292
Zic3	41.4327	45.422	55.0921	42.7081	69.9399	101.181	79.5137	73.6312	10.4698	12.5367	15.3344	7.03521	2.30082	0	6.22938	1.40841	51.9016	41.1386	53.7104	55.6974	12.7489	20.2064	9.44966	11.8729	34.2067	1.64299	0.654537	0.000818201	0.00261615	34.2067	1.92992	0.251038	5.84819e-16	6.84406e-15	34.2067	-0.778936	0.169282	1.58815e-06	8.8402e-06	34.2067	3.97473	0.660621	8.27641e-11	5.39656e-10	34.2067	2.76621	0.253332	1.47772e-29	2.87461e-28
Gm6798	35.6959	30.0989	22.7554	41.1456	3.33047	6.19474	5.78282	12.6225	17.4496	27.5808	11.7263	15.2429	0	0	2.07646	2.81683	26.8158	28.984	28.4349	24.653	14.5702	11.1135	15.4631	19.5553	16.8379	2.70197	0.904741	2.05401e-05	8.85411e-05	16.8379	0.749015	0.249995	0.00118607	0.00325171	16.8379	1.96614	0.376286	2.99707e-09	2.46722e-08	16.8379	3.97254	0.866005	1.30039e-07	6.00649e-07	16.8379	-1.16377	0.367018	0.000669704	0.00172291
Smarcd3	29.3216	43.7803	37.7261	43.2289	3.33047	2.06491	5.78282	3.15562	49.5569	63.5194	51.4154	46.9014	0	3.94503	2.07646	1.40841	121.969	119.676	101.102	126.004	46.4424	34.3509	42.0939	34.2218	42.2114	4.13775	0.70769	5.48845e-11	4.86165e-10	42.2114	-0.427984	0.163562	0.0068563	0.0158765	42.2114	3.2811	0.452195	1.88217e-14	2.62705e-13	42.2114	3.9667	0.736126	2.75036e-09	1.53961e-08	42.2114	-3.78181	0.459748	6.06218e-18	5.96907e-17
Tspan32	21.0351	22.4374	29.9414	27.0832	71.6051	79.4992	66.5024	58.905	3.48993	4.17891	2.70607	1.17253	0	1.97251	2.07646	0	32.871	36.4637	33.7007	31.0445	3.64254	2.02064	3.43624	4.19042	22.4989	0.780437	0.765306	0.111094	0.190884	22.4989	2.87639	0.423049	3.79084e-13	3.47547e-12	22.4989	-1.39394	0.193084	2.26964e-14	3.14693e-13	22.4989	3.96659	1.00924	1.84165e-06	7.37584e-06	22.4989	4.36366	0.414942	3.19281e-27	5.54747e-26
Coro2b	300.228	342.58	334.146	316.144	118.232	102.213	137.342	116.758	51.6509	38.4459	45.1012	46.9014	6.90247	21.6977	31.1469	19.7178	488.74	453.459	485.5	494.885	71.9403	78.8049	58.416	70.5387	176.312	1.1	0.245362	2.57987e-06	1.28817e-05	176.312	2.80848	0.124608	1.0161e-113	8.49947e-111	176.312	1.44095	0.10589	1.27239e-43	1.17291e-41	176.312	3.96649	0.232081	1.6904e-66	1.49214e-64	176.312	1.34235	0.141341	8.10508e-22	1.00618e-20
Thrsp	48.4444	51.4418	53.2956	58.333	3.33047	4.12983	2.89141	0	36.9932	29.2523	20.7466	36.3486	0	3.94503	4.15292	2.81683	62.2819	70.1225	46.3384	63.002	7.28509	11.1135	9.44966	10.4761	26.508	2.97757	0.639456	1.9121e-08	1.26996e-07	26.508	0.730936	0.187534	4.50784e-05	0.00015955	26.508	4.0872	0.521412	1.0032e-16	1.71043e-15	26.508	3.96632	0.605921	3.1022e-12	2.31002e-11	26.508	-3.37901	0.551811	1.73557e-11	1.03276e-10
Gm50250	10.8362	9.85056	10.1801	10.9374	1.66523	2.06491	0	0	0	0	0	0	0	0	0	0	8.65027	3.73987	5.26573	6.39151	0	0	0	0	2.89924	0	0.811139	1	1	2.89924	5.05968	1.10115	3.14526e-08	1.73088e-07	2.89924	2.48888	0.979892	0.000133693	0.000519447	2.89924	3.96182	1.1079	6.39507e-06	2.39165e-05	2.89924	1.20847	1.0529	0.0638224	0.107108
Apela	122.386	130.246	91.6206	275.519	8.32617	5.16228	8.67423	8.415	108.886	60.1762	93.8106	51.5915	18.4066	7.89006	8.30585	2.81683	50.1715	33.6588	49.4978	21.9137	15.4808	20.2064	29.208	25.8409	52.0088	2.84183	0.520241	2.86116e-10	2.33698e-09	52.0088	0.794236	0.355728	0.00951757	0.0213356	52.0088	4.10577	0.46532	2.5167e-20	5.69806e-19	52.0088	3.96113	0.495974	9.19222e-17	9.65733e-16	52.0088	-3.18501	0.487823	1.16766e-12	7.69633e-12
Micall2	54.1812	49.2528	61.0804	46.8747	14.9871	27.8763	27.4684	19.9856	23.7315	27.5808	20.7466	19.9331	0	1.97251	10.3823	0	57.9568	85.082	77.9328	66.6543	28.2297	35.3612	41.2349	25.8409	34.3477	2.51992	0.6454	8.53273e-07	4.57068e-06	34.3477	1.11933	0.203087	5.86343e-09	3.51286e-08	34.3477	1.10934	0.222989	8.23518e-08	5.58229e-07	34.3477	3.95554	0.605074	3.27117e-12	2.42965e-11	34.3477	-0.0160572	0.245434	0.946202	0.965046
Fhod3	54.1812	38.3077	49.1038	40.6247	46.6266	51.6228	57.8282	62.0606	23.7315	18.3872	42.3952	25.7958	2.30082	1.97251	4.15292	1.40841	42.3863	35.5287	47.3916	57.5236	50.085	44.4541	47.2483	39.809	36.8719	2.96816	0.700608	1.3356e-07	8.04284e-07	36.8719	0.675456	0.200071	0.000380396	0.00114595	36.8719	-0.251078	0.185156	0.154532	0.253558	36.8719	3.94735	0.664191	1.26712e-10	8.13234e-10	36.8719	0.964827	0.214577	4.10493e-06	1.43326e-05
Camkv	19.7602	27.3627	22.1566	28.6456	1.66523	3.09737	2.89141	0	6.28187	8.35781	7.2162	11.7253	4.60165	0	0	0	39.7912	35.5287	27.3818	31.0445	46.4424	55.5676	47.2483	44.6978	19.6443	1.77422	0.938062	0.00227213	0.00661452	19.6443	1.48654	0.297783	3.82642e-08	2.08547e-07	19.6443	3.32226	0.606682	1.29863e-09	1.11901e-08	19.6443	3.93342	1.01262	2.19572e-06	8.71069e-06	19.6443	-1.67855	0.623516	0.00110071	0.00272402
Gm16096	17.8479	18.6066	14.3719	13.5416	4.9957	7.2272	4.33711	5.25937	3.48993	4.17891	5.41215	3.5176	2.30082	0	0	0	12.1104	17.7644	14.744	18.2615	7.28509	3.03096	1.71812	2.79361	7.61645	1.44215	0.918553	0.00914816	0.0226939	7.61645	1.74702	0.420559	1.44673e-06	6.45991e-06	7.61645	1.24034	0.416825	0.000231499	0.000855853	7.61645	3.92934	1.06932	4.62988e-06	1.76188e-05	7.61645	0.348939	0.462725	0.400461	0.503688
Slit3	11.4737	9.3033	7.78476	10.9374	4.9957	3.09737	0	2.10375	7.67784	4.17891	9.02025	2.34507	0	0	0	0	19.0306	33.6588	22.1161	19.1745	21.8553	28.2889	11.1678	19.5553	10.3236	2.57735	1.08986	0.000142028	0.000525658	10.3236	0.556138	0.355749	0.069564	0.122699	10.3236	1.4801	0.605455	0.000638894	0.00214847	10.3236	3.92933	1.0809	5.2984e-06	2.0037e-05	10.3236	-0.981175	0.558373	0.0394405	0.0701794
Igfbp2	2451.54	3290.09	3020.49	3082.27	114.901	133.187	119.993	163.041	3095.56	2645.25	2092.7	2719.11	179.464	171.609	261.634	160.559	4385.68	3555.68	3872.42	4431.14	3076.13	2313.63	3253.26	3302.05	2162.14	3.75035	0.156825	8.13456e-128	6.49874e-125	2162.14	0.159452	0.137018	0.23418	0.33696	2162.14	4.43885	0.155936	5.19283e-180	2.178e-176	2162.14	3.92767	0.156734	1.41432e-139	6.90109e-137	2162.14	-4.28158	0.156286	1.77163e-166	2.59337e-163
Gm31659	485.081	361.734	382.651	413.018	58.2832	79.4992	53.4911	62.0606	127.033	168.828	216.486	154.775	20.7074	37.4778	22.8411	23.943	147.92	129.96	117.952	153.396	42.7999	24.2477	52.4026	44.6978	140.887	2.58194	0.248503	1.67169e-27	5.09927e-26	140.887	1.26654	0.153493	1.66034e-17	2.21622e-16	140.887	2.64939	0.175978	1.86118e-52	2.49801e-50	140.887	3.92496	0.240483	6.69123e-61	5.08823e-59	140.887	-1.34323	0.180154	3.30572e-14	2.48049e-13
Zfp607b	52.2689	66.7649	62.278	52.083	16.6523	22.7141	10.1199	16.83	3.48993	5.01469	2.70607	5.86267	0	3.94503	4.15292	4.22524	55.3617	71.0575	48.4447	60.2628	1.82127	0	5.15436	9.77765	24.2078	0.221145	0.52901	0.602366	0.710582	24.2078	3.69276	0.373089	5.46898e-25	1.19636e-23	24.2078	1.68103	0.262873	3.38215e-12	3.82103e-11	24.2078	3.91972	0.569229	3.17303e-13	2.56382e-12	24.2078	1.84159	0.408913	7.9095e-07	3.02368e-06
Erich2	7.01169	15.8703	8.38358	11.9791	0	1.03246	0	3.15562	0	0.835781	0	0	0	0	0	0	2.59508	0	1.05315	2.73922	0	0	0.85906	0	2.31313	-0.112457	0.821766	0.799617	0.872419	2.31313	4.23371	1.20488	2.67858e-06	1.14565e-05	2.31313	2.17503	0.957938	0.00037309	0.00131803	2.31313	3.91444	1.16676	1.3309e-05	4.7731e-05	2.31313	1.02313	1.00268	0.105401	0.16531
Dbil5	24.8596	24.6264	24.5519	23.4373	3.33047	2.06491	7.22852	6.31125	12.5637	11.7009	6.31417	11.7253	2.30082	1.97251	0	0	27.6809	48.6183	36.8601	32.8706	5.46382	6.06192	6.01342	5.58723	13.8393	2.13862	0.993336	0.000559792	0.00184875	13.8393	1.07676	0.279355	2.15694e-05	8.0358e-05	13.8393	2.17141	0.438295	1.28212e-08	9.6762e-08	13.8393	3.90853	1.01809	2.60417e-06	1.02383e-05	13.8393	-1.01737	0.427461	0.00890655	0.0185173
Cfap77	30.5965	36.1187	25.7496	30.729	6.66094	15.4869	8.67423	7.36312	9.07381	9.19359	6.31417	3.5176	2.30082	1.97251	0	1.40841	66.607	77.6023	68.4545	83.0896	6.37445	9.09288	7.73154	13.9681	22.0033	1.42468	0.776815	0.00662646	0.0171483	22.0033	1.96427	0.304979	4.55379e-12	3.79288e-11	22.0033	1.48523	0.314155	8.00221e-08	5.43095e-07	22.0033	3.90544	0.85918	1.55883e-07	7.13641e-07	22.0033	0.378739	0.358925	0.259662	0.354352
Tff2	17.8479	14.2286	10.7789	20.3124	8.32617	13.4219	8.67423	7.36312	1.39597	3.34312	0.902025	2.34507	0	1.97251	0	0	32.871	28.984	18.9566	31.0445	6.37445	2.02064	2.57718	4.88882	9.94288	0.753337	0.796405	0.123889	0.208537	9.94288	2.72128	0.550459	2.2137e-08	1.23722e-07	9.94288	0.567939	0.323885	0.0425429	0.0876079	9.94288	3.90471	1.07295	5.26815e-06	1.99354e-05	9.94288	1.92101	0.577413	8.34781e-05	0.000247239
Tagln3	43.345	48.7055	70.0628	42.1872	54.9527	61.9474	56.3825	64.1644	9.07381	7.52203	5.41215	11.7253	2.30082	0	8.30585	1.40841	62.2819	54.2281	40.0195	66.6543	23.6765	23.2373	18.0403	21.6505	33.2202	1.07269	0.570819	0.0165746	0.0380503	33.2202	2.53897	0.2868	4.34156e-20	7.11417e-19	33.2202	-0.208522	0.185541	0.238017	0.356665	33.2202	3.90437	0.610492	7.97903e-12	5.73016e-11	33.2202	2.76351	0.298857	3.78569e-22	4.80487e-21
St8sia2	15.2982	9.3033	10.1801	8.33328	0	1.03246	1.4457	2.10375	0	0	0	0	0	0	0	0	0	0	0	0	0	0	0	0	1.98737	0	0.820827	1	1	1.98737	4.97825	1.17141	1.36487e-07	6.89146e-07	1.98737	2.11362	0.964943	0.000490846	0.00169026	1.98737	3.87815	1.17996	1.6728e-05	5.90879e-05	1.98737	1.4723	1.11138	0.0306827	0.0562307
Mymx	506.116	589.392	571.281	540.622	206.489	187.907	244.324	224.049	266.63	254.077	207.466	232.162	41.4148	31.5602	29.0705	43.6608	775.064	878.869	762.477	832.722	165.736	149.527	152.054	155.744	335.351	2.66083	0.185365	5.36267e-49	4.63761e-47	335.351	1.18288	0.0887693	2.23284e-41	1.27344e-39	335.351	1.34442	0.0952494	1.54887e-46	1.6343e-44	335.351	3.87801	0.179954	5.27515e-104	1.07748e-101	335.351	-0.163745	0.101443	0.104583	0.164292
Gm45725	4.46198	6.56704	18.5636	13.5416	0	4.12983	0	6.31125	1.39597	0	0.902025	0	0	0	0	0	4.32513	1.86993	4.21258	0.913073	1.82127	1.01032	2.57718	0.698403	3.05422	0.278487	0.810799	0.539375	0.655304	3.05422	3.10421	1.07564	4.37316e-05	0.000155127	3.05422	1.16407	0.678788	0.00832009	0.0213141	3.05422	3.87781	1.1843	1.73759e-05	6.12779e-05	3.05422	1.25758	0.909373	0.0442696	0.0776476
Ndufa4l2	216.087	176.763	174.259	179.166	8.32617	8.25966	0	11.5706	142.389	145.426	119.067	133.669	18.4066	9.86257	8.30585	12.6757	197.226	169.229	160.078	188.093	124.757	124.269	106.523	115.935	106.264	3.37121	0.302048	8.46945e-31	3.09569e-29	106.264	0.447497	0.108896	3.04416e-05	0.00011101	106.264	4.52822	0.307656	7.0942e-51	8.94882e-49	106.264	3.87088	0.297538	9.48659e-40	3.45013e-38	106.264	-4.1059	0.311766	6.56696e-41	2.16833e-39
Maats1os	7.64911	8.75605	11.9765	11.9791	0	1.03246	0	3.15562	0	0	0	0	0	0	0	0	5.19016	2.8049	2.10629	2.73922	0	0	0	0	2.39123	0	0.815063	1	1	2.39123	4.9606	1.13374	8.17133e-08	4.2304e-07	2.39123	2.13623	0.920448	0.000343181	0.00122241	2.39123	3.8608	1.14256	1.26292e-05	4.54135e-05	2.39123	1.50208	1.10037	0.0275367	0.0510295
Gck	12.1111	14.7758	16.7672	17.7082	1.66523	1.03246	0	1.05187	4.8859	0	4.51012	2.34507	2.30082	0	0	0	16.4355	13.0895	15.7972	14.6092	4.55318	3.03096	2.57718	3.49202	6.36411	1.12132	0.856931	0.0313903	0.0657226	6.36411	2.10396	0.477294	3.56597e-07	1.71899e-06	6.36411	3.20428	0.883087	3.34715e-06	1.75704e-05	6.36411	3.85897	1.07804	6.54653e-06	2.44205e-05	6.36411	-1.04924	0.784764	0.0711637	0.117766
Hoxa4	7.01169	12.5868	10.7789	8.33328	0	3.09737	7.22852	5.25937	1.39597	0	0	0	0	0	0	0	7.78524	11.2196	5.26573	6.39151	0	0	0.85906	0.698403	3.66298	0.0971091	0.806889	0.828058	0.890058	3.66298	3.44988	1.13048	1.97724e-05	7.40875e-05	3.66298	0.856755	0.489073	0.0187568	0.0434524	3.66298	3.85515	1.11243	9.57912e-06	3.50191e-05	3.66298	2.04013	1.06141	0.00388837	0.00870435
Nr2f2	18.4854	23.5319	18.5636	33.8539	6.66094	6.19474	5.78282	7.36312	0	0	0	0	0	0	2.07646	1.40841	15.5705	21.5042	17.9035	17.3484	0.910636	0	0	0	8.21494	-0.877536	0.930934	0.076866	0.141308	8.21494	6.27602	1.00913	7.06879e-12	5.81322e-11	8.21494	1.62229	0.417697	2.81822e-06	1.5029e-05	8.21494	3.85444	1.03419	3.93889e-06	1.51468e-05	8.21494	4.29777	1.09938	1.01728e-06	3.84042e-06
Cntnap1	17.2105	32.2879	23.3543	22.3957	6.66094	6.19474	2.89141	5.25937	1.39597	2.50734	1.80405	2.34507	0	0	4.15292	0	6.92021	12.1546	10.5315	7.30458	0	2.02064	0.85906	2.09521	7.09775	0.446539	0.740267	0.343077	0.468142	7.09775	3.33007	0.551385	3.02337e-11	2.34889e-10	7.09775	1.92924	0.457649	4.51391e-07	2.73393e-06	7.09775	3.85435	1.036	4.03153e-06	1.54895e-05	7.09775	1.09154	0.576532	0.0250078	0.0468423
Kcnj12	18.4854	14.7758	14.9707	12.4999	3.33047	2.06491	0	1.05187	38.3892	39.2817	42.3952	39.8662	0	1.97251	0	0	15.5705	14.9595	12.6377	14.6092	32.7829	22.227	24.0537	22.3489	16.178	4.62293	0.940782	3.47364e-09	2.51737e-08	16.178	-1.3338	0.221235	1.47651e-10	1.06515e-09	16.178	2.77876	0.69692	1.14074e-06	6.46777e-06	16.178	3.84972	1.06562	5.86791e-06	2.20483e-05	16.178	-4.31216	0.663835	2.25749e-12	1.45044e-11
Tmprss5	8.28654	11.4923	10.1801	7.29162	6.66094	10.3246	5.78282	6.31125	0	0	0	0	0	0	0	0	36.3311	28.984	40.0195	25.566	0	0	0	2.09521	8.30525	0	0.806156	1	1	8.30525	4.94337	1.07592	3.17106e-08	1.74398e-07	8.30525	0.236712	0.343831	0.417597	0.545768	8.30525	3.84462	1.08433	7.37511e-06	2.73777e-05	8.30525	4.50269	1.08037	3.42804e-07	1.36515e-06
Kcnc4	63.7426	71.1429	83.237	82.2911	19.9828	10.3246	8.67423	15.7781	4.8859	2.50734	2.70607	1.17253	0	3.94503	6.22938	7.04207	44.9814	36.4637	37.9132	32.8706	9.10636	4.04128	1.71812	2.09521	23.0355	-0.421319	0.511271	0.312474	0.437157	23.0355	4.49559	0.419812	8.62485e-29	2.33083e-27	23.0355	2.41045	0.271185	1.91359e-20	4.35608e-19	23.0355	3.84268	0.481638	9.37348e-17	9.84188e-16	23.0355	1.90032	0.463818	4.24636e-06	1.48058e-05
Slc15a1	7.01169	8.75605	10.1801	11.4583	1.66523	1.03246	2.89141	2.10375	4.18791	1.67156	8.11822	5.86267	0	0	0	0	6.05519	7.47974	8.42517	10.0438	2.73191	4.04128	4.2953	3.49202	4.64599	2.21927	1.06763	0.000544529	0.0018026	4.64599	0.737164	0.399723	0.026764	0.0534367	4.64599	1.71228	0.708557	0.000453444	0.00157373	4.64599	3.84025	1.09538	8.43327e-06	3.10629e-05	4.64599	-0.988406	0.624381	0.0539405	0.0923418
Ccr7	4.46198	8.2088	13.773	11.4583	0	2.06491	0	1.05187	1.39597	4.17891	1.80405	1.17253	0	0	0	0	9.51529	11.2196	14.744	11.8699	6.37445	3.03096	4.2953	9.07924	4.98746	1.21276	0.901567	0.0227313	0.0499007	4.98746	1.72379	0.595625	0.000186598	0.000592621	4.98746	2.36973	0.974139	0.000198972	0.000742968	4.98746	3.84013	1.1066	9.48573e-06	3.46994e-05	4.98746	-0.707939	0.779241	0.216645	0.304862
Myo1a	68.842	99.0528	82.0394	52.083	6.66094	6.19474	18.7942	8.415	9.77179	2.50734	8.11822	5.86267	4.60165	5.91754	2.07646	5.63366	76.9874	89.7568	70.5608	74.872	8.19573	8.08256	7.73154	6.28563	30.3768	0.373959	0.472489	0.346849	0.471984	30.3768	3.39554	0.321278	8.60235e-28	2.21567e-26	30.3768	2.85478	0.317993	1.55267e-20	3.5635e-19	30.3768	3.83745	0.492627	4.13166e-16	4.12837e-15	30.3768	0.465157	0.380717	0.188156	0.270581
Hoxd4	49.0818	43.7803	37.7261	39.0622	11.6566	27.8763	26.0227	27.3487	2.79194	2.50734	1.80405	3.5176	6.90247	0	2.07646	1.40841	44.1164	22.4392	29.4881	25.566	0.910636	1.01032	2.57718	2.09521	17.1569	0.0870749	0.592661	0.8453	0.90115	17.1569	3.83457	0.464913	1.79545e-18	2.60652e-17	17.1569	0.726762	0.242268	0.00110101	0.00351976	17.1569	3.83679	0.675101	5.4035e-10	3.2351e-09	17.1569	2.97984	0.494053	2.77312e-11	1.6189e-10
Mycn	153.62	105.073	120.364	113.02	31.6395	34.0711	33.2512	44.1787	52.3489	63.5194	96.5167	39.8662	2.30082	15.7801	8.30585	5.63366	172.14	160.814	172.716	153.396	137.506	217.219	115.973	113.84	90.1289	2.7737	0.418661	2.07103e-13	2.33349e-12	90.1289	0.890112	0.209688	6.87708e-06	2.77198e-05	90.1289	1.68136	0.242829	9.08486e-14	1.20013e-12	90.1289	3.82964	0.400015	7.55558e-23	1.17452e-21	90.1289	-0.768778	0.241736	0.00103942	0.00258289
Myo1f	8.28654	9.3033	7.18593	11.9791	0	0	0	1.05187	8.37582	10.0294	6.31417	1.17253	0	0	0	0	17.3005	19.6343	25.2755	21.9137	3.64254	3.03096	6.01342	6.98403	6.9789	2.77729	1.09529	6.63527e-05	0.000260215	6.9789	0.336437	0.340856	0.257905	0.363885	6.9789	3.30554	1.07593	1.48307e-05	6.94431e-05	6.9789	3.82859	1.08941	8.23105e-06	3.0369e-05	6.9789	-3.07676	1.12214	0.000111992	0.000324843
Cxcl11	11.4737	8.75605	11.9765	6.24996	3.33047	2.06491	0	3.15562	0	0	0.902025	0	0	0	0	0	3.46011	6.54477	10.5315	10.0438	0.910636	2.02064	0.85906	1.39681	3.48652	-0.116081	0.813667	0.79449	0.868405	3.48652	4.14078	1.15064	2.10514e-06	9.15321e-06	3.48652	1.50293	0.688283	0.00126002	0.00397281	3.48652	3.82293	1.11946	1.14294e-05	4.13787e-05	3.48652	1.73393	1.077	0.0122735	0.0246989
Gm5134	42.0701	43.7803	46.1097	61.4579	4.9957	9.29211	21.6856	17.8819	4.18791	7.52203	4.51012	7.03521	2.30082	3.94503	4.15292	1.40841	22.4907	27.114	16.8503	16.4353	2.73191	0	4.2953	4.88882	15.7143	0.655065	0.55936	0.135744	0.224416	15.7143	2.97489	0.347867	4.60869e-19	7.01528e-18	15.7143	1.69608	0.307018	7.038e-10	6.27066e-09	15.7143	3.82002	0.623573	4.09261e-11	2.75127e-10	15.7143	1.1196	0.38492	0.00168025	0.0040217
Gm38509	12.1111	16.4176	14.3719	16.1457	0	0	1.4457	4.2075	4.8859	5.01469	8.11822	7.03521	0	1.97251	0	0	32.871	38.3337	32.6475	28.3053	10.017	8.08256	6.01342	8.38084	10.6824	1.93098	1.0039	0.00143591	0.00437846	10.6824	1.10449	0.342813	0.000218894	0.000687115	10.6824	2.74601	0.707231	1.69549e-06	9.39098e-06	10.6824	3.81807	1.07223	7.06596e-06	2.62689e-05	10.6824	-1.47884	0.668659	0.00591745	0.0127792
Parm1	34.421	33.9297	33.5343	38.0206	8.32617	9.29211	7.22852	5.25937	4.18791	4.17891	2.70607	3.5176	2.30082	0	2.07646	2.81683	25.0858	25.2441	18.9566	19.1745	8.19573	6.06192	7.73154	6.98403	12.8846	0.554029	0.625655	0.228001	0.342294	12.8846	3.09933	0.390019	5.96829e-17	7.58055e-16	12.8846	2.08867	0.350637	4.54153e-11	4.57342e-10	12.8846	3.81335	0.748025	1.17373e-08	6.14354e-08	12.8846	0.852874	0.444718	0.0337499	0.0611124
Aire	154.895	118.754	122.76	111.458	4.9957	8.25966	8.67423	7.36312	99.8119	124.531	160.56	87.9401	0	9.86257	14.5352	8.45049	219.717	292.645	249.596	269.356	103.813	134.372	85.906	96.3797	103.943	3.65104	0.374898	4.11916e-24	1.00886e-22	103.943	0.0913278	0.162243	0.561588	0.666229	103.943	3.96155	0.331201	1.69897e-34	9.82882e-33	103.943	3.81238	0.373893	1.55827e-25	2.84243e-24	103.943	-3.89994	0.335908	1.59343e-32	3.57474e-31
Serping1	91.1519	128.057	106.591	127.603	41.6309	41.2983	44.8168	47.3344	41.8791	30.9239	20.7466	32.831	2.30082	9.86257	8.30585	8.45049	73.5273	60.7729	77.9328	40.1752	88.3317	61.6295	101.369	103.364	57.9536	1.83193	0.412936	4.29937e-07	2.41064e-06	57.9536	1.77858	0.210167	1.06629e-18	1.57796e-17	57.9536	1.29474	0.210802	5.1149e-11	5.11704e-10	57.9536	3.81155	0.39882	8.78139e-23	1.35429e-21	57.9536	0.436231	0.23008	0.0512052	0.0881487
Crxos	259.432	244.075	184.439	305.206	14.9871	20.6491	14.457	23.1412	117.959	147.933	144.324	100.838	16.1058	13.8076	20.7646	15.4926	63.1469	63.5778	65.295	43.8275	30.9616	9.09288	45.5302	64.9515	84.5832	2.75067	0.409576	1.12071e-13	1.28518e-12	84.5832	0.823547	0.304056	0.00241302	0.00619153	84.5832	3.59674	0.359449	6.58374e-25	2.09991e-23	84.5832	3.80359	0.394504	3.88038e-23	6.15743e-22	84.5832	-2.64358	0.373934	3.03932e-14	2.28645e-13
Mfsd9	22.3099	20.2484	19.7613	29.1665	6.66094	18.5842	13.0113	6.31125	3.48993	0	6.31417	3.5176	2.30082	0	0	1.40841	20.7606	11.2196	23.1692	20.0876	1.82127	3.03096	6.01342	3.49202	10.1116	0.828237	0.778819	0.0934602	0.165451	10.1116	2.60312	0.456656	4.2781e-10	2.92979e-09	10.1116	0.820119	0.328656	0.00374901	0.0105285	10.1116	3.79585	1.04082	5.29246e-06	2.00188e-05	10.1116	1.54093	0.479349	0.0002874	0.000781013
Cdc25b	179.754	178.405	186.235	187.499	196.498	162.096	189.387	197.752	42.5771	32.5955	52.3174	49.2464	16.1058	9.86257	16.6117	9.8589	286.324	286.1	271.712	292.183	63.7445	56.5779	73.8791	51.6818	128.708	1.64288	0.301274	4.38009e-09	3.13635e-08	128.708	2.0485	0.131044	1.92165e-56	2.0709e-54	128.708	-0.0193207	0.099347	0.843609	0.898737	128.708	3.79352	0.288906	1.87236e-40	7.02774e-39	128.708	2.06427	0.137866	7.24521e-52	3.73224e-50
Sp100	9.56139	8.2088	8.98241	10.4166	3.33047	4.12983	1.4457	2.10375	0.697985	0	0.902025	0	0	0	0	0	10.3803	5.6098	8.42517	3.65229	0	1.01032	0	0	3.2857	0.0996888	0.806426	0.823638	0.887808	3.2857	3.37593	1.12887	2.52237e-05	9.30642e-05	3.2857	1.19433	0.588131	0.00382935	0.0107343	3.2857	3.79277	1.11535	1.2115e-05	4.37134e-05	3.2857	1.55114	0.995041	0.018987	0.0365748
Hr	10.1988	6.56704	11.3777	9.89577	4.9957	1.03246	2.89141	1.05187	3.48993	0.835781	1.80405	4.69014	0	0	0	0	5.19016	8.4147	4.21258	8.21766	0	4.04128	0.85906	7.68244	4.06036	1.37968	0.945363	0.0122924	0.0293901	4.06036	1.41172	0.588798	0.00142794	0.00384474	4.06036	1.42784	0.690316	0.00198454	0.0059775	4.06036	3.79026	1.13366	1.45655e-05	5.19825e-05	4.06036	-0.156549	0.63107	0.760667	0.822168
Gm10069	74.5789	72.2374	91.6206	77.0828	9.99141	24.779	14.457	18.9337	18.1476	18.3872	19.8445	24.6232	2.30082	0	14.5352	4.22524	139.269	128.09	121.112	114.134	40.068	24.2477	35.2214	23.7457	46.318	1.61692	0.462296	3.99103e-05	0.00016244	46.318	1.94033	0.200048	1.20885e-23	2.48069e-22	46.318	2.07437	0.233666	1.26559e-20	2.9327e-19	46.318	3.78628	0.453147	4.17396e-18	4.78589e-17	46.318	-0.141706	0.259106	0.571325	0.663882
Mmp23	97.5262	112.734	96.4112	134.374	126.558	165.193	148.908	173.559	11.8657	17.5514	8.11822	7.03521	2.30082	7.89006	12.4588	7.04207	109.858	103.781	97.9425	87.655	10.9276	10.1032	9.44966	16.7617	65.6669	0.496936	0.388232	0.150701	0.244731	65.6669	3.21247	0.237546	3.36844e-43	2.14384e-41	65.6669	-0.463267	0.141454	0.000749428	0.00248383	65.6669	3.77828	0.382838	4.11995e-24	6.89249e-23	65.6669	3.70671	0.240546	5.88931e-55	3.44839e-53
Gpr68	12.7485	12.5868	17.9648	16.1457	0	0	4.33711	2.10375	9.07381	3.34312	2.70607	7.03521	0	1.97251	0	0	13.8404	3.73987	7.37202	9.13073	1.82127	2.02064	1.71812	1.39681	5.46072	1.76632	0.992431	0.00277506	0.00791781	5.46072	1.15677	0.419424	0.00087362	0.00245733	5.46072	2.6723	0.753114	5.6934e-06	2.85897e-05	5.46072	3.7734	1.102	1.13002e-05	4.09532e-05	5.46072	-1.32424	0.685959	0.0150513	0.0296669
Gm12530	12.7485	7.11429	8.98241	7.81245	3.33047	6.19474	8.67423	6.31125	1.39597	2.50734	0.902025	1.17253	0	0	0	0	4.32513	6.54477	5.26573	8.21766	0.910636	3.03096	0	0	3.97671	0.890928	0.842764	0.0755438	0.139152	3.97671	2.10936	0.675645	5.63397e-05	0.000195857	3.97671	0.375429	0.391066	0.236282	0.354602	3.97671	3.77338	1.1091	1.21373e-05	4.37792e-05	3.97671	1.54782	0.654213	0.00351499	0.00793425
Folr1	388.83	381.983	377.86	368.748	699.399	808.414	764.778	722.638	72.5904	73.5487	68.5539	66.8345	23.0082	31.5602	33.2234	22.5346	321.79	321.629	313.837	345.142	56.4594	62.6398	54.1208	63.5547	268.486	1.31285	0.210438	9.99892e-11	8.65593e-10	268.486	2.41248	0.101451	3.38758e-126	4.25045e-123	268.486	-0.976345	0.0685704	1.13333e-46	1.21884e-44	268.486	3.77302	0.199202	4.91179e-81	5.95037e-79	268.486	3.39931	0.101935	2.36295e-245	8.30152e-242
Saa1	28.6842	15.3231	24.5519	21.8749	1.66523	0	1.4457	2.10375	1.39597	5.85047	0	2.34507	0	1.97251	0	1.40841	16.4355	18.6993	25.2755	21.9137	1.82127	5.0516	4.2953	6.98403	8.71239	0.588804	0.750559	0.218224	0.33016	8.71239	2.98746	0.508365	1.18734e-10	8.62567e-10	8.71239	3.53683	0.750233	4.5124e-08	3.17021e-07	8.71239	3.76857	1.042	5.92129e-06	2.22393e-05	8.71239	-0.589683	0.701129	0.279381	0.376553
G430095P16Rik	21.0351	22.4374	22.7554	22.3957	13.3219	7.2272	17.3485	13.6744	9.07381	9.19359	9.92227	12.8979	2.30082	0	0	1.40841	26.8158	27.114	20.0098	28.3053	10.017	12.1238	29.208	23.0473	15.0681	2.05568	0.985533	0.000779589	0.0025028	15.0681	1.00837	0.293887	0.000134684	0.000438529	15.0681	0.685204	0.290744	0.00794506	0.0204722	15.0681	3.76191	1.0324	5.39641e-06	2.03857e-05	15.0681	0.283259	0.337826	0.374079	0.477271
Foxd3	117.924	111.64	120.963	109.374	88.2574	93.9536	93.9708	107.291	6.28187	8.35781	10.8243	5.86267	4.60165	3.94503	4.15292	15.4926	179.061	212.238	230.639	175.31	24.5872	17.1754	20.6174	21.6505	74.3404	-0.0129285	0.388029	0.97019	0.984504	74.3404	3.81161	0.263899	2.89976e-49	2.3582e-47	74.3404	0.240089	0.130554	0.0593693	0.116088	74.3404	3.76106	0.365813	6.31771e-26	1.1806e-24	74.3404	3.56195	0.271138	6.71031e-41	2.21151e-39
Gm48395	4.46198	10.9451	7.78476	13.0207	4.9957	1.03246	4.33711	2.10375	0.697985	2.50734	5.41215	1.17253	0	0	0	0	25.0858	10.2846	15.7972	13.6961	3.64254	1.01032	0.85906	2.79361	5.48503	1.30662	0.924705	0.0160427	0.0370116	5.48503	1.49686	0.586554	0.000779819	0.00221261	5.48503	1.13298	0.583466	0.00556417	0.0149456	5.48503	3.75742	1.12366	1.47331e-05	5.25484e-05	5.48503	0.168183	0.601789	0.736453	0.80441
Gm26564	33.7836	38.855	32.3367	30.729	0	1.03246	1.4457	3.15562	10.4698	6.68625	11.7263	11.7253	2.30082	1.97251	2.07646	1.40841	26.8158	21.5042	25.2755	33.7837	8.19573	1.01032	13.745	9.77765	13.7422	1.62043	0.722728	0.00168231	0.00504363	13.7422	1.64813	0.292742	8.61127e-10	5.72109e-09	13.7422	3.93876	0.656467	4.09235e-11	4.14098e-10	13.7422	3.75681	0.756249	2.19086e-08	1.12168e-07	13.7422	-2.17589	0.708716	0.000121167	0.000350049
Rab44	6.37426	9.3033	8.38358	11.4583	4.9957	3.09737	4.33711	1.05187	3.48993	4.17891	0	3.5176	0	0	0	0	8.65027	12.1546	7.37202	8.21766	10.9276	3.03096	4.2953	4.19042	4.95945	1.49677	0.955917	0.0077993	0.0197956	4.95945	1.30201	0.521678	0.0013539	0.00366167	4.95945	1.03368	0.530885	0.00732577	0.0190343	4.95945	3.75027	1.10926	1.31176e-05	4.70829e-05	4.95945	0.114825	0.565922	0.811136	0.861973
Adam23	56.0935	80.9935	49.7027	70.312	98.2489	114.603	93.9708	109.395	5.58388	4.17891	5.41215	1.17253	11.5041	5.91754	0	1.40841	74.3923	75.7323	63.1887	68.4805	3.64254	7.07224	6.01342	7.68244	42.2792	0.0240161	0.491062	0.952935	0.972303	42.2792	3.78452	0.357148	3.50369e-28	9.24111e-27	42.2792	-0.659414	0.160393	1.98156e-05	9.05847e-05	42.2792	3.74901	0.501768	4.44219e-15	4.144e-14	42.2792	4.48851	0.354704	4.82647e-38	1.37187e-36
Gm10532	14.0234	18.0594	12.5754	11.9791	0	1.03246	1.4457	1.05187	2.79194	4.17891	1.80405	4.69014	0	1.97251	0	0	27.6809	23.3742	26.3286	33.7837	4.55318	2.02064	2.57718	2.79361	8.27986	1.19968	0.870055	0.0231906	0.0507659	8.27986	1.87743	0.458042	1.62021e-06	7.1653e-06	8.27986	3.08832	0.888663	5.88626e-06	2.94787e-05	8.27986	3.73746	1.0831	1.04838e-05	3.81833e-05	8.27986	-1.13725	0.78912	0.0517912	0.0890791
Tlx1	36.9707	23.5319	26.9472	24.9998	0	3.09737	1.4457	2.10375	1.39597	2.50734	5.41215	3.5176	2.30082	0	0	2.81683	15.5705	20.5693	14.744	32.8706	4.55318	2.02064	3.43624	4.19042	9.79175	0.566058	0.687413	0.230459	0.345401	9.79175	2.98699	0.46013	2.64163e-12	2.26245e-11	9.79175	3.47577	0.629679	9.45724e-10	8.29834e-09	9.79175	3.73598	0.890756	6.79554e-07	2.87224e-06	9.79175	-0.501343	0.619943	0.32488	0.425725
Vax2os	83.5028	72.2374	76.6499	71.8745	13.3219	19.6167	18.7942	23.1412	50.9529	61.8478	57.7296	36.3486	2.30082	1.97251	8.30585	7.04207	138.404	101.911	137.962	148.831	53.7275	70.7224	51.5436	64.9515	57.2372	3.09063	0.47018	3.25421e-13	3.58947e-12	57.2372	0.5094	0.155873	0.000755359	0.00214946	57.2372	1.91591	0.229347	1.11296e-18	2.20451e-17	57.2372	3.73558	0.454481	1.24997e-17	1.3888e-16	57.2372	-1.38775	0.232285	7.78565e-10	4.03311e-09
Mitf	40.7953	43.233	29.3425	42.7081	14.9871	10.3246	4.33711	9.46687	28.6174	28.4166	43.2972	21.1056	0	3.94503	4.15292	1.40841	51.9016	44.8784	53.7104	52.9582	19.1234	17.1754	9.44966	16.0633	24.6416	3.14312	0.694759	3.49147e-08	2.25034e-07	24.6416	0.323134	0.199031	0.088695	0.150985	24.6416	1.88874	0.320499	6.57324e-11	6.49465e-10	24.6416	3.72978	0.673005	1.13089e-09	6.53893e-09	24.6416	-1.55078	0.315393	2.09268e-07	8.54883e-07
Slc13a2	12.7485	7.66154	7.18593	7.29162	8.32617	8.25966	8.67423	11.5706	1.39597	0	0	2.34507	0	0	0	0	23.3557	19.6343	21.0629	19.1745	0.910636	1.01032	0.85906	0.698403	6.75688	0.488196	0.795168	0.299353	0.422804	6.75688	2.69286	0.816057	1.82861e-05	6.88774e-05	6.75688	-0.0808117	0.32914	0.775559	0.851541	6.75688	3.72642	1.09433	1.22232e-05	4.40798e-05	6.75688	2.80293	0.831704	1.7152e-05	5.54459e-05
Gm14230	10.1988	7.66154	8.38358	8.33328	0	0	1.4457	2.10375	23.7315	16.7156	10.8243	11.7253	0	0	0	0	11.2453	9.34967	6.31887	9.13073	6.37445	11.1135	9.44966	10.4761	7.27424	4.06733	1.00433	1.6231e-07	9.62219e-07	7.27424	-0.772371	0.313201	0.00545479	0.0129101	7.27424	2.24774	0.950385	0.000269921	0.000983806	7.27424	3.71812	1.09679	1.28836e-05	4.62903e-05	7.27424	-3.43097	0.913438	2.63774e-06	9.41186e-06
Scube3	101.988	103.978	98.2077	117.187	91.5879	112.538	93.9708	92.565	19.5436	20.0587	19.8445	22.2782	11.5041	0	4.15292	12.6757	40.6562	26.1791	24.2223	23.7399	46.4424	39.4025	46.3892	30.7297	49.9934	1.22175	0.386322	0.0003838	0.00130424	49.9934	2.34105	0.192071	1.92205e-35	8.13561e-34	49.9934	0.0971283	0.140569	0.477248	0.602014	49.9934	3.71619	0.380528	1.09223e-23	1.79814e-22	49.9934	2.22845	0.202223	1.25608e-29	2.45431e-28
1110018N20Rik	10.1988	10.9451	5.38945	8.33328	0	3.09737	4.33711	3.15562	0.697985	0	1.80405	0	0	0	0	0	8.65027	10.2846	16.8503	7.30458	3.64254	4.04128	2.57718	4.19042	4.39583	0.30438	0.795787	0.506691	0.626687	4.39583	2.93528	0.960938	3.13803e-05	0.000114126	4.39583	1.12876	0.567541	0.00506005	0.01373	4.39583	3.70834	1.11375	1.57213e-05	5.58349e-05	4.39583	1.27245	0.855458	0.0370013	0.0663026
Trpv4	10.8362	19.1539	11.9765	13.5416	6.66094	8.25966	8.67423	11.5706	0.697985	2.50734	0.902025	2.34507	0	0	2.07646	0	9.51529	9.34967	9.47831	10.0438	4.55318	7.07224	7.73154	4.88882	6.74314	0.569956	0.776974	0.232233	0.347314	6.74314	2.8321	0.616127	1.04891e-07	5.36708e-07	6.74314	0.490532	0.33024	0.0841	0.154715	6.74314	3.70718	1.08909	1.23565e-05	4.45222e-05	6.74314	2.11189	0.645751	6.81772e-05	0.000204648
Gm44386	31.8713	42.1385	18.5636	38.5414	1.66523	3.09737	2.89141	5.25937	9.77179	6.68625	11.7263	16.4155	0	1.97251	4.15292	1.40841	60.5519	54.2281	42.1258	45.6536	11.8383	16.1651	15.4631	13.9681	19.0065	1.70948	0.736405	0.00109208	0.00341317	19.0065	1.48891	0.299147	4.11384e-08	2.22965e-07	19.0065	3.03048	0.482949	1.3946e-11	1.47524e-10	19.0065	3.70667	0.763812	3.74847e-08	1.8632e-07	19.0065	-1.39536	0.492415	0.00131036	0.00319693
Gm14491	1.27485	3.28352	23.9531	31.7706	3.33047	2.06491	1.4457	1.05187	2.79194	0.835781	0	0	0	0	0	0	2.59508	16.8294	10.5315	2.73922	1.82127	0	0	0.698403	4.45907	0.42655	0.869392	0.343697	0.468912	4.45907	2.37022	1.28781	0.00127948	0.0034813	4.45907	1.34484	1.04687	0.01107	0.0274898	4.45907	3.70401	1.4834	0.000157946	0.000482769	4.45907	0.418365	0.904188	0.477079	0.577222
Dhx58	16.5731	24.0791	25.7496	19.2707	3.33047	4.12983	4.33711	8.415	0	4.17891	4.51012	3.5176	0	0	2.07646	1.40841	20.7606	28.984	20.0098	13.6961	10.9276	8.08256	10.3087	11.1745	10.23	0.723877	0.762797	0.136649	0.22569	10.23	2.69746	0.465524	2.39297e-10	1.68409e-09	10.23	1.77657	0.44332	1.3013e-06	7.30896e-06	10.23	3.70332	1.04082	7.37126e-06	2.73692e-05	10.23	0.694074	0.509052	0.119616	0.18412
Zan	8.92397	15.8703	17.9648	12.4999	0	1.03246	1.4457	2.10375	0.697985	0.835781	0	0	0	0	0	1.40841	34.6011	40.2036	36.8601	30.1314	0.910636	2.02064	1.71812	0.698403	8.74696	-0.124877	0.802974	0.780869	0.858045	8.74696	4.10296	1.06677	8.75567e-07	4.01677e-06	8.74696	2.83176	0.793856	5.05077e-06	2.57246e-05	8.74696	3.69933	1.08778	1.25181e-05	4.50323e-05	8.74696	0.728958	0.898181	0.224687	0.31439
Axl	65.0175	66.7649	54.4933	61.4579	9.99141	21.6816	18.7942	21.0375	8.37582	10.0294	9.02025	9.38027	2.30082	9.86257	2.07646	2.81683	80.4475	79.4722	72.667	83.0896	12.7489	21.2167	17.1812	17.4601	31.5577	0.830822	0.478549	0.0385303	0.0784017	31.5577	2.69505	0.255109	2.34509e-27	5.91866e-26	31.5577	1.66007	0.229038	9.00608e-15	1.28921e-13	31.5577	3.69832	0.497822	5.8982e-15	5.46743e-14	31.5577	0.946133	0.299062	0.000917626	0.00230305
Nptx2	102.626	174.574	168.869	199.999	28.309	19.6167	15.9027	24.1931	54.4428	68.5341	35.179	52.764	9.20329	15.7801	12.4588	9.8589	145.324	130.895	98.9957	136.048	72.8509	36.3715	80.7516	81.0148	73.9401	1.9672	0.365311	2.27615e-09	1.67633e-08	73.9401	1.54479	0.226701	5.21182e-13	4.71669e-12	73.9401	2.81674	0.266908	2.99156e-27	1.16991e-25	73.9401	3.69507	0.353242	9.35002e-27	1.82492e-25	73.9401	-1.19906	0.273874	5.27063e-06	1.8176e-05
Gm46332	45.8947	57.4616	56.2898	65.6246	13.3219	25.8114	7.22852	17.8819	41.1811	40.9533	66.7498	32.831	6.90247	3.94503	4.15292	1.40841	69.2021	86.9519	85.3048	100.438	30.051	41.4231	24.0537	30.7297	39.8247	3.24231	0.554689	3.53617e-11	3.20164e-10	39.8247	0.281941	0.19485	0.130075	0.207888	39.8247	1.63593	0.271998	4.17938e-11	4.21886e-10	39.8247	3.695	0.541289	4.2631e-13	3.39925e-12	39.8247	-1.35933	0.268692	1.46269e-07	6.06253e-07
Myh13	48.4444	69.5012	68.2663	61.9788	6.66094	10.3246	13.0113	10.5187	76.7784	85.2497	41.4931	78.5598	4.60165	5.91754	4.15292	2.81683	44.1164	36.4637	36.8601	47.4798	43.7105	35.3612	47.2483	42.6026	38.4216	3.75437	0.504214	1.5329e-15	2.07232e-14	38.4216	-0.170377	0.175408	0.3139	0.426184	38.4216	2.50692	0.302978	4.48001e-18	8.51202e-17	38.4216	3.69274	0.509234	2.15578e-14	1.90966e-13	38.4216	-2.68929	0.307667	4.04856e-20	4.52974e-19
Necab3	29.959	47.0638	44.3132	54.6871	9.99141	5.16228	10.1199	8.415	22.3355	31.7597	12.6283	22.2782	2.30082	1.97251	2.07646	4.22524	25.9508	23.3742	20.0098	19.1745	30.051	18.1858	13.745	21.6505	20.0596	2.4356	0.662919	2.51286e-06	1.25696e-05	20.0596	0.893156	0.24628	8.85109e-05	0.000297851	20.0596	2.30257	0.359243	3.19254e-12	3.619e-11	20.0596	3.69042	0.631026	1.98948e-10	1.2499e-09	20.0596	-1.31851	0.357911	8.10354e-05	0.000240369
Ada	41.4327	57.4616	69.464	81.2495	31.6395	34.0711	14.457	23.1412	23.0335	28.4166	19.8445	21.1056	6.90247	7.89006	2.07646	1.40841	45.8464	36.4637	60.0293	49.3059	32.7829	16.1651	29.208	28.6345	31.7513	2.03385	0.539559	4.17434e-06	2.00667e-05	31.7513	1.34531	0.243532	2.89474e-09	1.81474e-08	31.7513	1.15411	0.252028	4.96523e-07	2.98359e-06	31.7513	3.68792	0.520263	6.89088e-14	5.85608e-13	31.7513	0.151383	0.270276	0.560906	0.654632
Ptprv	84.1403	74.9737	80.2429	79.1662	26.6438	20.6491	24.577	32.6081	47.463	61.8478	63.1417	53.9366	9.20329	7.89006	2.07646	4.22524	56.2267	74.7974	67.4013	84.9158	52.8169	68.7017	54.9798	61.4595	49.7535	3.0925	0.446804	3.01218e-14	3.65668e-13	49.7535	0.474826	0.144624	0.000753166	0.00214461	49.7535	1.54212	0.199407	2.86526e-16	4.70817e-15	49.7535	3.68707	0.432967	1.00808e-18	1.20216e-17	49.7535	-1.0706	0.204412	8.65447e-08	3.66943e-07
Nmnat2	168.281	133.53	146.713	159.374	46.6266	41.2983	41.9254	43.1269	90.7381	96.9506	93.8106	99.6654	11.5041	11.8351	14.5352	8.45049	146.189	125.286	125.324	138.787	69.2083	83.8565	98.7918	100.57	87.349	2.95474	0.319528	1.42041e-22	3.17313e-21	87.349	0.658521	0.1181	1.35835e-08	7.77226e-08	87.349	1.78466	0.158475	3.51384e-31	1.69889e-29	87.349	3.68499	0.309899	9.99535e-34	2.75201e-32	87.349	-1.11755	0.164225	5.14997e-12	3.20228e-11
Tgfbr3	103.9	95.7693	89.8241	102.083	1.66523	10.3246	14.457	12.6225	13.2617	10.8652	15.3344	15.2429	6.90247	9.86257	10.3823	2.81683	30.2759	15.8944	17.9035	15.5222	10.017	9.09288	9.44966	6.98403	26.2689	0.761371	0.39762	0.0305612	0.0641467	26.2689	2.80299	0.23022	2.21929e-35	9.37116e-34	26.2689	3.17437	0.286368	1.00729e-29	4.5065e-28	26.2689	3.68138	0.397281	1.24977e-21	1.80539e-20	26.2689	-0.365228	0.321032	0.230266	0.320486
Bmerb1	30.5965	33.9297	26.9472	35.9373	6.66094	6.19474	4.33711	4.2075	25.8254	28.4166	19.8445	23.4507	0	5.91754	0	1.40841	39.7912	54.2281	30.5412	45.6536	42.7999	38.3921	30.0671	34.9202	23.7528	2.99903	0.777669	6.52505e-07	3.5554e-06	23.7528	0.34788	0.203197	0.072016	0.126364	23.7528	2.43371	0.395103	1.80507e-11	1.88801e-10	23.7528	3.67804	0.752576	3.15771e-08	1.58391e-07	23.7528	-2.03093	0.39912	2.66663e-08	1.19221e-07
Ldhb	1451.42	2068.07	1995.29	2373.42	702.729	672.129	657.795	714.223	1753.34	1583.81	1094.16	1514.91	161.058	130.186	172.346	147.883	2243.01	2170.06	1786.13	1622.53	2104.48	1860	2077.21	2114.77	1382.12	3.25729	0.159547	1.51948e-94	5.66497e-92	1382.12	0.391519	0.135373	0.0031021	0.00777673	1382.12	1.48898	0.141336	1.83792e-27	7.27237e-26	1382.12	3.67601	0.158732	1.07365e-119	3.04191e-117	1382.12	-1.09664	0.139925	2.42049e-15	1.98498e-14
Oas2	34.421	31.1934	40.7203	43.2289	19.9828	16.5193	20.2399	16.83	2.79194	6.68625	0.902025	2.34507	0	1.97251	2.07646	4.22524	64.877	56.098	63.1887	63.002	3.64254	7.07224	2.57718	3.49202	21.1702	0.282657	0.583122	0.524803	0.6423	21.1702	3.3685	0.407269	2.79144e-18	3.9833e-17	21.1702	0.944246	0.240071	1.85979e-05	8.56013e-05	21.1702	3.67295	0.672653	1.71616e-09	9.76867e-09	21.1702	2.26042	0.444159	1.53465e-08	7.02754e-08
Col9a3	49.7192	53.6308	43.7144	47.9164	23.3133	51.6228	46.2625	55.7494	15.3557	13.3725	12.6283	11.7253	4.60165	0	4.15292	4.22524	45.8464	57.968	47.3916	58.4367	10.9276	10.1032	14.604	13.2697	29.0224	1.54999	0.561666	0.000539622	0.00178882	29.0224	1.78909	0.238281	2.43486e-15	2.70359e-14	29.0224	0.0857071	0.180264	0.618771	0.726308	29.0224	3.66196	0.568652	5.34439e-12	3.89703e-11	29.0224	1.69025	0.249785	2.38549e-12	1.52766e-11
St8sia1	36.9707	26.2682	35.3308	28.6456	9.99141	15.4869	15.9027	11.5706	3.48993	4.17891	2.70607	7.03521	0	0	4.15292	2.81683	66.607	57.033	41.0727	70.3066	14.5702	6.06192	18.8993	16.7617	20.6608	0.657858	0.632505	0.155625	0.251026	20.6608	2.78626	0.384152	1.66241e-14	1.71372e-13	20.6608	1.09603	0.289541	1.99141e-05	9.09854e-05	20.6608	3.65768	0.761603	4.69033e-08	2.30076e-07	20.6608	1.48875	0.417227	9.08745e-05	0.000267522
Gm48510	15.9357	9.85056	12.5754	15.6249	4.9957	0	0	0	9.07381	17.5514	15.3344	9.38027	0	1.97251	0	0	19.0306	9.34967	14.744	10.9569	15.4808	19.1961	18.8993	18.1585	9.92127	3.03185	1.07837	2.19941e-05	9.41073e-05	9.92127	0.0547671	0.279225	0.829897	0.88593	9.92127	3.00233	0.893885	8.92789e-06	4.34785e-05	9.92127	3.65676	1.09	1.47648e-05	5.26508e-05	9.92127	-3.06246	0.915236	1.51215e-05	4.92354e-05
AL805980.1	10.1988	7.66154	11.3777	5.72913	1.66523	0	2.89141	2.10375	0	0	0	2.34507	0	0	0	0	7.78524	3.73987	5.26573	4.56536	1.82127	1.01032	0	1.39681	2.89822	0.101788	0.808699	0.819753	0.88569	2.89822	3.21513	1.14955	5.05437e-05	0.000177322	2.89822	1.67897	0.799943	0.001144	0.00364745	2.89822	3.65562	1.14175	2.40525e-05	8.30725e-05	2.89822	0.915204	0.924181	0.135655	0.205159
Kbtbd11	73.304	56.9143	59.8827	73.9579	113.236	149.706	150.353	138.847	2.09396	2.50734	1.80405	0	6.90247	1.97251	6.22938	4.22524	52.7666	56.098	48.4447	63.002	3.64254	7.07224	5.15436	3.49202	45.0671	-0.936027	0.588712	0.0390027	0.0791807	45.0671	5.03677	0.528126	2.09952e-23	4.27845e-22	45.0671	-1.0354	0.144051	1.11811e-13	1.46209e-12	45.0671	3.6534	0.475192	8.05886e-16	7.89086e-15	45.0671	6.06207	0.521882	3.40999e-33	7.81984e-32
Gm22907	5.09941	5.47253	11.3777	11.4583	0	0	0	1.05187	0	0	0	0	0	0	0	0	27.6809	24.3091	21.0629	32.8706	0	0	0	0	5.84931	0	0.808668	1	1	5.84931	4.75391	1.10458	1.13837e-07	5.80454e-07	5.84931	3.12054	1.10675	3.40104e-05	0.000147745	5.84931	3.65108	1.11661	1.94552e-05	6.81862e-05	5.84931	0.503569	0.958641	0.397482	0.500694
Adgrg5	11.4737	15.3231	13.773	13.0207	0	0	2.89141	0	10.4698	17.5514	10.8243	9.38027	0	1.97251	0	0	15.5705	14.0245	6.31887	4.56536	27.3191	20.2064	33.5033	23.7457	10.4972	2.93819	1.08199	3.25399e-05	0.000134662	10.4972	0.117772	0.287243	0.651601	0.745329	10.4972	3.27481	1.01893	1.06371e-05	5.10758e-05	10.4972	3.64796	1.09273	1.56238e-05	5.55114e-05	10.4972	-3.34216	1.056	2.34694e-05	7.46393e-05
Gprc5b	37.6081	32.2879	31.139	24.9998	1.66523	11.357	5.78282	6.31125	20.9396	20.0587	26.1587	15.2429	2.30082	3.94503	0	1.40841	53.6316	38.3337	36.8601	49.3059	23.6765	27.2786	23.1946	17.4601	21.2894	2.73025	0.786022	3.64115e-06	1.76963e-05	21.2894	0.53521	0.218588	0.00938954	0.0210674	21.2894	2.04974	0.368602	4.63491e-10	4.23068e-09	21.2894	3.64598	0.75629	4.28966e-08	2.11426e-07	21.2894	-1.46908	0.362026	1.34412e-05	4.40912e-05
Abca1	48.4444	29.5517	38.9238	55.7288	66.6094	167.258	88.188	105.187	5.58388	4.17891	1.80405	0	4.60165	0	4.15292	2.81683	50.1715	46.7484	51.6041	49.3059	3.64254	6.06192	3.43624	2.79361	34.8664	0.11516	0.566598	0.7928	0.867315	34.8664	3.57041	0.44597	1.82701e-17	2.4258e-16	34.8664	-1.22045	0.243454	4.46466e-08	3.14061e-07	34.8664	3.64203	0.639718	4.69789e-10	2.84661e-09	34.8664	4.90671	0.436742	8.79667e-31	1.79886e-29
Ly75	279.193	262.134	320.373	236.457	131.554	264.309	193.724	174.611	106.094	150.441	199.348	117.253	13.8049	23.6702	29.0705	18.3094	272.483	348.743	311.731	409.97	95.6168	144.476	99.6509	85.2052	178.676	2.64848	0.294258	1.32062e-21	2.76605e-20	178.676	0.882392	0.192773	1.5194e-06	6.76032e-06	178.676	0.470813	0.188767	0.00868111	0.0221355	178.676	3.64093	0.28529	2.00695e-38	6.95347e-37	178.676	0.408522	0.197603	0.0347887	0.0628055
Grin2c	33.1462	40.4967	39.5226	33.3331	6.66094	10.3246	8.67423	5.25937	46.067	40.9533	36.983	46.9014	4.60165	3.94503	0	1.40841	19.0306	31.7889	26.3286	21.0007	25.4978	27.2786	37.7986	27.9361	23.9557	3.65023	0.6624	3.02639e-10	2.46755e-09	23.9557	-0.204868	0.177251	0.230364	0.332531	23.9557	2.1077	0.337215	7.37333e-12	8.03263e-11	23.9557	3.63731	0.671982	2.17885e-09	1.2279e-08	23.9557	-2.33362	0.334744	1.05232e-13	7.58207e-13
Gm28836	15.9357	16.9648	11.3777	9.37494	0	1.03246	2.89141	3.15562	2.79194	5.01469	7.2162	3.5176	0	1.97251	0	0	45.8464	32.7238	34.7538	27.3922	8.19573	3.03096	2.57718	5.58723	10.0564	1.55359	0.942347	0.00600808	0.0157152	10.0564	1.30997	0.410386	0.00014421	0.000466669	10.0564	2.35168	0.688642	9.92521e-06	4.79595e-05	10.0564	3.63721	1.09501	1.65619e-05	5.85956e-05	10.0564	-0.943553	0.615365	0.0632861	0.106279
Slc5a1	11.4737	6.01979	8.38358	7.29162	3.33047	8.25966	8.67423	7.36312	3.48993	0.835781	1.80405	4.69014	0	0	0	0	16.4355	33.6588	17.9035	22.8268	4.55318	3.03096	4.2953	3.49202	7.40884	1.42907	0.937142	0.00996696	0.0244825	7.40884	1.2949	0.51394	0.00128411	0.00349281	7.40884	0.146493	0.357543	0.624867	0.73176	7.40884	3.63611	1.10697	1.86572e-05	6.5612e-05	7.40884	1.16094	0.522358	0.0105879	0.0216164
Kyat3	79.6783	90.2968	63.4757	73.9579	4.9957	8.25966	10.1199	11.5706	31.4093	32.5955	42.3952	32.831	2.30082	7.89006	10.3823	2.81683	69.2021	54.2281	53.7104	52.0452	23.6765	25.258	32.6443	27.9361	35.1532	2.33481	0.460568	4.5994e-09	3.28638e-08	35.1532	1.10035	0.175234	5.93396e-11	4.46025e-10	35.1532	3.00396	0.298513	5.24939e-25	1.68715e-23	35.1532	3.634	0.438061	6.16591e-18	7.00132e-17	35.1532	-1.83089	0.313134	6.26564e-10	3.27957e-09
Vwa3b	35.0584	46.5165	40.1214	46.3539	4.9957	5.16228	1.4457	2.10375	35.5972	39.2817	23.4526	41.0387	0	5.91754	2.07646	2.81683	33.736	27.114	24.2223	37.436	25.4978	34.3509	22.3355	25.8409	23.4364	3.15765	0.63453	3.93046e-09	2.82525e-08	23.4364	0.259653	0.189642	0.153047	0.23811	23.4364	3.39581	0.458405	5.81231e-15	8.45001e-14	23.4364	3.63207	0.617528	1.58862e-10	1.00633e-09	23.4364	-3.14281	0.482282	1.2484e-12	8.20461e-12
Tfap4	71.3917	89.2023	87.4288	103.124	48.2918	44.3956	39.034	27.3487	38.3892	15.0441	27.0607	26.9683	2.30082	5.91754	12.4588	5.63366	57.0918	70.1225	47.3916	61.1759	32.7829	43.4437	37.7986	37.7138	42.9796	1.76803	0.428275	2.06307e-06	1.04632e-05	42.9796	1.64019	0.20479	5.39142e-17	6.87269e-16	42.9796	1.09183	0.201261	7.8445e-09	6.08448e-08	42.9796	3.62111	0.416891	2.20387e-19	2.74562e-18	42.9796	0.50285	0.227854	0.0233006	0.0439445
Jam2	806.982	828.541	779.673	821.349	133.219	188.94	169.147	153.574	759.408	862.526	874.964	749.249	66.7239	69.038	56.0645	67.6039	1030.25	1096.72	1025.76	1068.3	454.407	323.302	421.798	429.518	551.544	3.61595	0.148024	2.58752e-133	2.41171e-130	551.544	-0.00467824	0.0843682	0.955412	0.975062	551.544	2.30287	0.103742	1.11832e-110	7.21618e-108	551.544	3.62082	0.14746	3.33431e-134	1.39454e-131	551.544	-2.30623	0.104673	4.44058e-109	1.27874e-106
Fn3krp	26.7719	27.3627	17.366	31.7706	9.99141	12.3895	10.1199	11.5706	0.697985	5.01469	6.31417	0	2.30082	0	2.07646	1.40841	19.0306	10.2846	15.7972	17.3484	0.910636	1.01032	0.85906	1.39681	9.65803	0.559819	0.684855	0.235086	0.350582	9.65803	2.88586	0.455621	8.01628e-12	6.56782e-11	9.65803	1.02324	0.32893	0.000303604	0.00109562	9.65803	3.61715	0.892343	1.19284e-06	4.88994e-06	9.65803	1.6018	0.485313	0.000187585	0.000524366
Saa2	7.64911	10.3978	5.98827	8.33328	1.66523	2.06491	1.4457	0	2.09396	1.67156	1.80405	0	0	0	0	0	11.2453	12.1546	9.47831	9.13073	2.73191	4.04128	3.43624	4.19042	4.14678	0.892768	0.840403	0.0750081	0.138363	4.14678	1.95251	0.665077	0.000122421	0.000401951	4.14678	1.88706	0.844606	0.000587302	0.00199376	4.14678	3.61061	1.11358	2.15695e-05	7.49833e-05	4.14678	-0.16281	0.71887	0.766616	0.826665
Gfpt2	160.631	209.051	187.433	207.811	54.9527	51.6228	57.8282	67.32	115.866	118.681	67.6519	109.046	9.20329	19.7251	24.9175	8.45049	186.846	228.132	186.407	206.354	73.7615	63.6501	83.3288	85.2052	107.661	2.66184	0.29498	1.05727e-21	2.22836e-20	107.661	0.863332	0.142388	4.59214e-10	3.13386e-09	107.661	1.6786	0.167666	2.68265e-25	8.89462e-24	107.661	3.61027	0.284765	5.70871e-38	1.90645e-36	107.661	-0.804967	0.172281	2.0702e-06	7.5057e-06
Adgrd2-ps	4.46198	4.92528	10.1801	13.0207	0	0	0	0	0.697985	1.67156	2.70607	2.34507	0	0	0	0	19.8956	14.9595	17.9035	11.8699	2.73191	4.04128	4.2953	3.49202	4.96657	1.01232	0.864334	0.0482485	0.0950746	4.96657	1.75241	0.645958	0.000318676	0.000971178	4.96657	3.79851	1.05263	1.92984e-06	1.05876e-05	4.96657	3.60431	1.12635	2.47162e-05	8.5281e-05	4.96657	-1.68859	1.0495	0.0134017	0.0267516
Pdgfc	50.3567	39.4022	39.5226	35.9373	13.3219	16.5193	20.2399	9.46687	6.28187	10.0294	4.51012	4.69014	2.30082	3.94503	4.15292	1.40841	34.6011	36.4637	42.1258	39.2621	2.73191	1.01032	0.85906	4.19042	17.6387	0.805933	0.558021	0.066896	0.125679	17.6387	2.56148	0.312941	1.3193e-17	1.78131e-16	17.6387	1.36338	0.271908	2.68239e-08	1.94395e-07	17.6387	3.59163	0.619192	2.48102e-10	1.54545e-09	17.6387	1.05633	0.352091	0.00137445	0.00334167
Gstm7	43.9824	39.4022	42.5167	40.6247	4.9957	22.7141	14.457	12.6225	27.2214	17.5514	18.0405	14.0704	2.30082	0	2.07646	5.63366	64.012	28.984	25.2755	58.4367	21.8553	23.2373	44.6711	32.1266	25.2837	2.20335	0.674605	1.8525e-05	8.03709e-05	25.2837	0.960378	0.290897	0.000245262	0.000760641	25.2837	1.35499	0.33918	3.46872e-06	1.81179e-05	25.2837	3.59124	0.654633	1.43795e-09	8.2438e-09	25.2837	-0.406731	0.337734	0.201569	0.287237
Tlnrd1	13.386	12.0396	12.5754	14.0624	1.66523	4.12983	2.89141	7.36312	1.39597	2.50734	0.902025	0	0	0	2.07646	0	12.1104	17.7644	27.3818	19.1745	2.73191	2.02064	0	0	6.50743	0.457424	0.770847	0.330897	0.455747	6.50743	2.90347	0.674169	3.51782e-07	1.69717e-06	6.50743	1.2295	0.477881	0.000829706	0.002723	6.50743	3.58578	1.10413	2.14158e-05	7.44782e-05	6.50743	1.24439	0.668545	0.0202221	0.0387162
Misp	124.936	136.813	122.161	74.9995	26.6438	58.85	57.8282	61.0087	27.9194	22.5661	28.8648	29.3134	13.8049	9.86257	4.15292	8.45049	89.0977	90.6918	85.3048	63.002	10.017	12.1238	13.745	13.9681	49.4219	1.3816	0.379677	4.65447e-05	0.000187512	49.4219	2.02874	0.219846	1.12435e-21	2.03611e-20	49.4219	1.05703	0.206202	4.53875e-08	3.18339e-07	49.4219	3.58331	0.375217	7.89336e-23	1.22378e-21	49.4219	0.902454	0.235111	7.77572e-05	0.000231427
Eya2	12.7485	14.7758	11.9765	12.4999	3.33047	0	1.4457	0	2.79194	2.50734	2.70607	2.34507	2.30082	0	0	0	0.865027	1.86993	1.05315	0.913073	4.55318	5.0516	7.73154	4.88882	4.01477	0.976878	0.834557	0.0545007	0.105438	4.01477	2.01514	0.532242	5.34777e-06	2.1974e-05	4.01477	2.90964	0.917349	1.6601e-05	7.71722e-05	4.01477	3.57672	1.10901	2.30853e-05	7.99204e-05	4.01477	-0.878076	0.776549	0.127014	0.19379
Platr11	22.9473	20.7956	16.1683	18.7499	0	1.03246	1.4457	0	27.2214	11.7009	25.2567	18.7605	0	0	2.07646	1.40841	20.7606	26.1791	23.1692	30.1314	20.9446	14.1445	22.3355	13.2697	14.1041	3.17047	1.02984	8.65582e-06	3.96231e-05	14.1041	-0.0818791	0.242512	0.717617	0.797524	14.1041	3.83656	0.96592	5.95346e-07	3.53938e-06	14.1041	3.57164	1.04605	1.24543e-05	4.48212e-05	14.1041	-4.20261	1.00822	3.97862e-07	1.57194e-06
Stra6l	8.92397	8.2088	7.78476	8.85411	0	0	0	1.05187	2.09396	0.835781	0	1.17253	0	0	0	0	0	1.86993	1.05315	0.913073	0.910636	2.02064	0.85906	0.698403	1.96878	0.60407	0.81738	0.205691	0.315149	1.96878	2.27755	0.841644	0.000172795	0.000551777	1.96878	3.00559	1.15899	6.51441e-05	0.000267939	1.96878	3.57068	1.16739	3.87543e-05	0.000129891	1.96878	-0.696865	0.912079	0.246253	0.338605
H2-Ab1	16.5731	22.9846	20.3601	18.7499	3.33047	2.06491	1.4457	4.2075	10.4698	8.35781	7.2162	7.03521	0	0	0	2.81683	17.3005	14.0245	12.6377	21.0007	4.55318	4.04128	16.3221	6.98403	9.26984	1.80591	0.95272	0.0020757	0.00610197	9.26984	1.06351	0.330056	0.000244292	0.000758053	9.26984	2.49455	0.561259	1.66968e-07	1.07718e-06	9.26984	3.57018	1.05309	1.35139e-05	4.8446e-05	9.26984	-1.28319	0.535525	0.00551592	0.0119738
Tspan18	8.28654	9.85056	8.38358	5.72913	1.66523	1.03246	0	0	8.37582	5.85047	11.7263	2.34507	0	0	0	0	0	0.934967	0	0.913073	13.6595	16.1651	6.01342	10.4761	4.64197	2.81925	1.1109	6.14755e-05	0.000242334	4.64197	0.103519	0.37097	0.743232	0.817243	4.64197	2.37553	1.10134	0.000378236	0.00133452	4.64197	3.5674	1.13015	2.87525e-05	9.81472e-05	4.64197	-2.47353	1.06162	0.000734412	0.00187592
Nol4l	137.047	137.908	138.928	141.666	83.2617	99.1159	79.5137	98.8762	19.5436	14.2083	9.92227	11.7253	20.7074	7.89006	4.15292	12.6757	128.889	120.611	121.112	118.699	13.6595	13.1342	12.0268	14.6665	64.9975	0.297946	0.327003	0.322837	0.44729	64.9975	3.23941	0.199966	1.44405e-60	1.79902e-58	64.9975	0.583915	0.122072	1.02477e-06	5.8818e-06	64.9975	3.55963	0.308548	5.71499e-32	1.43414e-30	64.9975	2.62648	0.213639	1.69641e-36	4.52187e-35
Rbp1	170.83	146.117	208.392	207.811	54.9527	43.3632	40.4797	52.5937	41.1811	39.2817	29.7668	34.0035	11.5041	21.6977	14.5352	12.6757	16.4355	14.0245	15.7972	17.3484	20.9446	31.3199	29.208	32.825	54.462	1.15488	0.295039	2.76044e-05	0.000116041	54.462	2.30311	0.171244	1.66198e-42	1.01018e-40	54.462	1.90272	0.176399	6.67041e-29	2.85483e-27	54.462	3.55227	0.286225	1.55533e-36	4.87873e-35	54.462	0.375249	0.199548	0.0547746	0.0936055
Has3	11.4737	12.0396	11.3777	16.1457	1.66523	1.03246	1.4457	3.15562	0.697985	0.835781	3.6081	3.5176	0	0	2.07646	0	6.05519	8.4147	7.37202	9.13073	6.37445	1.01032	3.43624	3.49202	4.76489	0.75418	0.800095	0.123567	0.208078	4.76489	2.35195	0.58331	1.60659e-06	7.10864e-06	4.76489	2.25081	0.710518	2.43251e-05	0.000109206	4.76489	3.55188	1.11075	2.54301e-05	8.76237e-05	4.76489	-0.0581161	0.645205	0.911053	0.941497
Ccdc74a	11.4737	25.7209	19.7613	20.8332	9.99141	2.06491	1.4457	9.46687	6.97985	10.0294	8.11822	5.86267	2.30082	0	0	1.40841	19.8956	14.9595	11.5846	16.4353	5.46382	4.04128	5.15436	6.28563	9.13656	1.70433	0.936354	0.0030849	0.00870423	9.13656	1.14837	0.34589	0.000137461	0.000446328	9.13656	1.521	0.440682	1.98424e-05	9.06827e-05	9.13656	3.55127	1.05635	1.49394e-05	5.32194e-05	9.13656	-0.397829	0.431139	0.310406	0.410092
Tuba3b	10.8362	7.11429	10.1801	4.16664	0	5.16228	2.89141	1.05187	0.697985	0	0.902025	1.17253	0	0	0	0	18.1656	14.9595	9.47831	10.9569	2.73191	1.01032	0.85906	2.09521	4.35134	0.305298	0.797192	0.505212	0.625392	4.35134	2.76175	0.97385	7.09739e-05	0.000242932	4.35134	1.11779	0.601349	0.00696821	0.0182153	4.35134	3.55104	1.13379	3.12517e-05	0.000105958	4.35134	1.12232	0.846576	0.0626634	0.105334
Pitpnm3	17.2105	11.4923	15.5695	7.81245	1.66523	8.25966	0	3.15562	2.09396	0	0	2.34507	0	0	2.07646	0	11.2453	9.34967	11.5846	15.5222	2.73191	4.04128	2.57718	2.79361	5.48028	0.341102	0.769626	0.46248	0.586043	5.48028	3.068	0.748562	7.16129e-07	3.32089e-06	5.48028	1.38932	0.543557	0.000567169	0.00193049	5.48028	3.54992	1.11869	2.74897e-05	9.42029e-05	5.48028	1.18902	0.719493	0.0332681	0.0603582
1700001C19Rik	13.386	25.1736	20.959	18.7499	3.33047	3.09737	5.78282	2.10375	0.697985	0	0	1.17253	2.30082	0	2.07646	0	10.3803	12.1546	7.37202	10.9569	0	0	0	0	5.8206	-0.359489	0.81757	0.432087	0.557496	5.8206	4.63836	1.05181	7.39571e-08	3.86186e-07	5.8206	2.19536	0.542741	8.833e-07	5.1295e-06	5.8206	3.54184	1.06168	1.63177e-05	5.78012e-05	5.8206	1.84768	1.02298	0.00694742	0.01478
Cnpy1	159.357	182.235	167.672	195.832	29.9742	34.0711	33.2512	39.9712	65.6106	56.8331	41.4931	50.419	23.0082	7.89006	20.7646	9.8589	38.9262	50.4882	46.3384	40.1752	17.3021	13.1342	15.4631	7.68244	56.1563	1.75595	0.294429	1.54882e-10	1.30707e-09	56.1563	1.67462	0.149575	1.8826e-30	5.76917e-29	56.1563	2.31054	0.181189	8.86656e-39	6.52431e-37	56.1563	3.53887	0.284231	9.31047e-37	2.94151e-35	56.1563	-0.619035	0.194995	0.00119618	0.00294247
Skida1	19.1228	22.4374	17.9648	17.1874	9.99141	2.06491	8.67423	11.5706	3.48993	4.17891	3.6081	4.69014	2.30082	1.97251	0	0	44.9814	38.3337	40.0195	50.219	4.55318	3.03096	2.57718	2.79361	13.1568	0.99275	0.798081	0.0497557	0.0977127	13.1568	2.11588	0.404102	5.91454e-09	3.5416e-08	13.1568	1.08697	0.344681	0.000211658	0.000787533	13.1568	3.53863	1.04414	1.36942e-05	4.90521e-05	13.1568	0.837705	0.438957	0.0351013	0.0633049
Lrp1	450.66	493.622	487.445	505.205	106.575	97.051	119.993	103.084	145.879	114.502	117.263	98.4929	41.4148	11.8351	58.1409	50.7029	549.292	625.493	592.921	611.759	112.008	136.393	111.678	143.173	245.191	1.49798	0.18618	1.22361e-16	1.80392e-15	245.191	1.99362	0.109268	9.56029e-76	2.07328e-73	245.191	2.17665	0.119888	2.70942e-75	7.97472e-73	245.191	3.53628	0.178653	2.55813e-88	3.74467e-86	245.191	-0.182316	0.131015	0.160233	0.236426
Tdgf1	2941.72	2222.94	2140.81	2357.28	797.647	1085.11	996.09	879.367	868.293	1215.23	2060.23	1122.12	154.155	244.592	222.181	197.178	2160.84	2323.39	2451.72	2494.52	1366.86	1522.55	1090.15	1016.18	1413.8	2.6318	0.199471	5.27236e-42	3.62367e-40	1413.8	0.827093	0.182756	2.24206e-06	9.70291e-06	1413.8	1.29936	0.187531	2.60025e-13	3.28745e-12	1413.8	3.53311	0.197138	5.9373e-73	6.24518e-71	1413.8	-0.469847	0.184067	0.00933949	0.0193266
Ninj2	12.1111	10.3978	16.1683	11.4583	1.66523	3.09737	1.4457	2.10375	2.09396	1.67156	2.70607	4.69014	0	0	2.07646	0	12.9754	15.8944	8.42517	11.8699	0.910636	4.04128	5.15436	4.19042	5.63114	0.989393	0.834694	0.0519289	0.101386	5.63114	1.95207	0.52038	6.46047e-06	2.61485e-05	5.63114	2.04141	0.662059	3.70078e-05	0.00015998	5.63114	3.52206	1.10741	2.71832e-05	9.32436e-05	5.63114	-0.192307	0.60235	0.700534	0.77535
Nxph4	9.56139	10.9451	15.5695	13.5416	0	1.03246	1.4457	0	5.58388	5.01469	1.80405	7.03521	0	1.97251	0	0	6.92021	12.1546	6.31887	8.21766	6.37445	11.1135	12.0268	13.2697	6.24591	1.59946	0.953224	0.00507388	0.0135441	6.24591	1.13576	0.407012	0.000833564	0.00235257	6.24591	3.14436	1.03735	1.97233e-05	9.02122e-05	6.24591	3.51492	1.10715	2.77569e-05	9.5063e-05	6.24591	-1.89755	0.985751	0.00496743	0.0109045
C130074G19Rik	38.2456	43.233	49.1038	45.833	8.32617	23.7465	31.8055	21.0375	12.5637	14.2083	15.3344	18.7605	4.60165	1.97251	2.07646	4.22524	15.5705	14.9595	9.47831	12.783	10.017	14.1445	9.44966	8.38084	17.9107	1.68442	0.573318	0.000214659	0.000768857	17.9107	1.48628	0.242848	5.82369e-11	4.38299e-10	17.9107	0.928472	0.233708	1.66439e-05	7.73502e-05	17.9107	3.5116	0.577638	4.54665e-11	3.0379e-10	17.9107	0.503123	0.274864	0.0568698	0.0966314
Gfod1	34.421	24.0791	28.7437	26.5623	1.66523	10.3246	0	4.2075	4.18791	8.35781	9.92227	9.38027	0	0	0	5.63366	47.5765	39.2686	54.7636	51.1321	9.10636	13.1342	11.1678	12.5713	16.9252	1.29725	0.685918	0.00867589	0.0216762	16.9252	1.76646	0.312059	6.31529e-10	4.25362e-09	16.9252	2.4258	0.429246	3.63085e-10	3.34513e-09	16.9252	3.49575	0.768701	1.45127e-07	6.66658e-07	16.9252	-0.612906	0.435449	0.120879	0.185789
Fyco1	85.4151	116.018	97.01	133.853	49.957	54.7202	40.4797	88.3575	9.77179	16.7156	10.8243	15.2429	6.90247	5.91754	18.6882	5.63366	74.3923	70.1225	75.8265	59.3497	5.46382	4.04128	7.73154	9.77765	44.2588	0.430936	0.37799	0.203351	0.312276	44.2588	3.001	0.259117	2.10466e-32	7.06894e-31	44.2588	0.797212	0.201829	2.75378e-05	0.00012232	44.2588	3.49525	0.37693	9.8467e-22	1.4283e-20	44.2588	2.11126	0.275698	1.10514e-15	9.32865e-15
Mtus1	101.351	107.809	105.992	130.207	66.6094	93.9536	56.3825	91.5131	15.3557	22.5661	23.4526	22.2782	9.20329	7.89006	4.15292	14.0841	96.0179	121.546	108.474	104.09	14.5702	10.1032	10.3087	20.2537	56.5902	0.977861	0.355792	0.00243053	0.00702033	56.5902	2.39716	0.199945	2.24198e-34	8.73229e-33	56.5902	0.47433	0.157135	0.00176235	0.00537385	56.5902	3.49237	0.350973	1.42269e-24	2.4453e-23	56.5902	1.87938	0.212878	1.19712e-19	1.30938e-18
Tbx4	15.2982	9.3033	10.7789	13.5416	3.33047	0	0	1.05187	12.5637	5.85047	9.02025	9.38027	0	1.97251	0	0	25.9508	19.6343	30.5412	28.3053	4.55318	18.1858	12.0268	13.2697	10.1899	2.51983	1.0736	0.00016493	0.000604498	10.1899	0.316058	0.307982	0.251067	0.356182	10.1899	2.83721	0.913903	2.12794e-05	9.66967e-05	10.1899	3.49199	1.10453	2.92108e-05	9.96283e-05	10.1899	-2.53564	0.913217	0.00018185	0.000509958
Hpdl	53.5438	48.1583	46.7085	46.3539	8.32617	7.2272	7.22852	9.46687	18.8456	22.5661	36.081	24.6232	0	3.94503	4.15292	5.63366	39.7912	53.2931	58.9762	63.9151	37.3361	48.4953	37.7986	32.825	29.8038	2.33359	0.563095	4.184e-07	2.34923e-06	29.8038	0.886794	0.200178	2.9983e-06	1.27249e-05	29.8038	2.47962	0.325715	8.384e-16	1.31826e-14	29.8038	3.49169	0.539576	3.85736e-12	2.8458e-11	29.8038	-1.51493	0.333046	1.36624e-06	5.07594e-06
1500009C09Rik	10.8362	8.75605	5.38945	5.72913	3.33047	2.06491	1.4457	2.10375	11.1678	2.50734	8.11822	7.03521	0	0	0	0	6.92021	11.2196	8.42517	7.30458	2.73191	3.03096	6.01342	2.09521	4.84272	2.83759	1.10769	5.62679e-05	0.000223804	4.84272	0.0445248	0.365073	0.886723	0.927783	4.84272	1.19321	0.628155	0.00519872	0.014054	4.84272	3.49081	1.13134	3.70527e-05	0.000124592	4.84272	-1.3327	0.612342	0.00861287	0.0179641
Apobec1	149.158	155.42	155.096	129.166	94.9184	129.057	117.102	110.447	85.1542	78.5634	81.1822	63.3168	11.5041	11.8351	10.3823	15.4926	144.459	143.985	132.696	150.657	70.119	75.774	79.0335	66.3483	94.2028	2.50069	0.304321	1.5012e-18	2.55173e-17	94.2028	0.893731	0.117585	9.40822e-15	9.94373e-14	94.2028	0.354074	0.115865	0.00182818	0.00554837	94.2028	3.47976	0.292784	8.68107e-34	2.40523e-32	94.2028	0.539168	0.131977	3.72048e-05	0.000115161
Bhmt	5.73684	12.5868	16.1683	14.5832	0	0	0	0	10.4698	10.0294	4.51012	7.03521	0	0	2.07646	0	6.05519	5.6098	6.31887	5.47844	4.55318	5.0516	3.43624	2.09521	5.07478	2.28115	1.06677	0.000422044	0.00142496	5.07478	0.460868	0.354614	0.131886	0.210458	5.07478	4.36271	1.00879	8.46473e-08	5.72402e-07	5.07478	3.47837	1.12265	3.58111e-05	0.000120532	5.07478	-4.10645	1.10309	2.21192e-06	7.98819e-06
Cdiptos	12.1111	14.7758	5.38945	16.6666	1.66523	0	5.78282	0	4.18791	1.67156	0.902025	4.69014	0	1.97251	0	0	13.8404	19.6343	14.744	21.9137	5.46382	4.04128	4.2953	3.49202	6.55167	1.04117	0.848845	0.0428285	0.0858669	6.55167	1.79854	0.534581	3.31658e-05	0.000120196	6.55167	2.34586	0.770348	3.4586e-05	0.00015009	6.55167	3.47518	1.12285	3.62387e-05	0.000121925	6.55167	-0.55007	0.661139	0.297986	0.396908
Bcl2l14	136.409	122.037	152.701	153.124	61.6137	54.7202	50.5996	58.905	20.2416	20.0587	17.1385	28.1408	13.8049	17.7526	14.5352	5.63366	136.674	128.09	140.068	157.962	12.7489	9.09288	12.8859	10.4761	63.9756	0.681074	0.31389	0.0192134	0.0432037	63.9756	2.71781	0.180653	2.22727e-52	2.08107e-50	63.9756	1.28265	0.150651	1.0868e-18	2.16034e-17	63.9756	3.46359	0.302069	1.1536e-31	2.84209e-30	63.9756	1.38176	0.203224	3.62857e-12	2.28621e-11
1700097N02Rik	63.7426	54.1781	65.871	67.7079	9.99141	12.3895	13.0113	14.7262	76.0804	71.8772	87.4964	68.007	2.30082	7.89006	2.07646	7.04207	70.9322	69.1876	64.2419	76.6981	47.3531	47.485	46.3892	59.3643	46.085	3.64798	0.44972	8.00335e-18	1.29108e-16	46.085	-0.26495	0.136153	0.0466603	0.0870101	46.085	2.23018	0.257576	1.0825e-19	2.33434e-18	46.085	3.46271	0.454227	1.11629e-15	1.08097e-14	46.085	-2.50728	0.258844	7.47895e-24	1.04765e-22
Platr26	63.1052	53.0836	47.3074	47.9164	8.32617	5.16228	7.22852	8.415	18.1476	31.7597	22.5506	34.0035	2.30082	3.94503	8.30585	2.81683	89.0977	86.9519	76.8796	90.3942	22.7659	23.2373	15.4631	33.5234	33.4453	2.23604	0.531	3.84352e-07	2.16822e-06	33.4453	0.958262	0.201058	4.93029e-07	2.33501e-06	33.4453	2.76368	0.338785	1.62984e-17	2.98513e-16	33.4453	3.45454	0.510748	5.40413e-13	4.27993e-12	33.4453	-1.71505	0.350932	1.67269e-07	6.90215e-07
Adam19	133.222	170.743	168.27	174.999	86.5922	79.4992	78.068	88.3575	55.1408	88.5928	58.6316	90.2851	13.8049	25.6427	4.15292	12.6757	96.0179	128.09	82.1454	115.96	167.557	79.8152	157.208	157.839	96.388	2.20706	0.331447	4.13854e-13	4.52328e-12	96.388	1.09887	0.196167	3.71859e-09	2.30165e-08	96.388	0.893169	0.19721	1.58883e-06	8.84109e-06	96.388	3.45228	0.320376	2.53534e-28	5.41139e-27	96.388	0.187451	0.207005	0.354454	0.45631
Mov10	761.724	722.374	758.115	911.452	626.128	650.448	673.698	690.03	190.55	185.543	246.253	184.088	57.5206	65.093	80.982	78.8712	677.316	688.136	716.139	732.284	365.165	359.674	342.765	345.011	462.89	1.46273	0.146467	2.78443e-24	6.84961e-23	462.89	1.95823	0.0912303	1.38359e-103	7.84003e-101	462.89	0.250668	0.0830433	0.00228704	0.00677311	462.89	3.44951	0.140518	3.15979e-134	1.37692e-131	462.89	1.70169	0.0943495	1.8752e-73	1.94909e-71
Cdca3	1678.98	1645.59	1656.36	1749.99	847.605	839.387	806.703	891.99	725.904	641.044	882.18	639.031	154.155	149.911	157.811	152.109	3187.62	3306.04	2882.46	3272.45	1062.71	1181.06	906.308	1044.11	1269.23	2.21441	0.120507	2.81431e-77	6.29543e-75	1269.23	1.2066	0.090514	1.9373e-41	1.11576e-39	1269.23	0.975351	0.0910171	1.83248e-27	7.26797e-26	1269.23	3.4461	0.118266	8.35588e-188	7.33897e-185	1269.23	0.226724	0.0933546	0.0146861	0.0290154
Dnajb13	52.2689	51.9891	56.8886	47.3955	14.9871	16.5193	17.3485	13.6744	35.5972	20.8945	26.1587	29.3134	2.30082	5.91754	0	7.04207	70.0672	73.8624	50.551	67.5674	12.7489	12.1238	17.1812	13.9681	29.8486	2.37447	0.529594	8.10325e-08	5.00733e-07	29.8486	0.834046	0.185451	2.51592e-06	1.08002e-05	29.8486	1.64688	0.253275	1.76225e-12	2.04462e-11	29.8486	3.44504	0.507363	4.47999e-13	3.57058e-12	29.8486	-0.805666	0.260645	0.00135909	0.00330753
Alox12b	61.1929	74.4264	75.4522	77.6037	1.66523	2.06491	2.89141	1.05187	57.9328	59.3405	46.9053	57.4542	6.90247	7.89006	2.07646	7.04207	36.3311	31.7889	29.4881	28.3053	17.3021	21.2167	20.6174	23.0473	31.2496	2.96544	0.434405	5.3296e-14	6.31905e-13	31.2496	0.364809	0.148967	0.0118837	0.0260611	31.2496	4.82634	0.587367	1.81591e-18	3.5425e-17	31.2496	3.44411	0.421802	1.50224e-17	1.65861e-16	31.2496	-4.58636	0.599417	6.21121e-16	5.3431e-15
Sgk1	761.087	675.31	568.886	610.413	214.815	213.719	239.987	252.45	259.65	326.79	389.675	208.711	41.4148	57.2029	72.6762	63.3786	426.458	412.32	418.099	445.58	354.237	388.973	314.416	272.377	332.859	2.27161	0.190875	1.36261e-34	6.36783e-33	332.859	1.10813	0.14039	5.02171e-16	5.90833e-15	332.859	1.46834	0.14627	3.40336e-25	1.1152e-23	332.859	3.43996	0.186773	6.2926e-77	7.22456e-75	332.859	-0.357584	0.147365	0.0140868	0.0279615
Cited4	109.637	147.758	157.492	138.02	201.493	166.226	183.604	189.337	13.2617	20.0587	20.7466	12.8979	6.90247	15.7801	16.6117	9.8589	123.699	95.3666	120.059	100.438	39.1574	34.3509	48.9664	39.1106	83.7847	0.396481	0.320709	0.180999	0.284169	83.7847	3.00483	0.201001	6.78337e-52	6.17393e-50	83.7847	-0.397616	0.127291	0.00138287	0.00432198	83.7847	3.43802	0.306465	1.87916e-30	4.41892e-29	83.7847	3.4241	0.204909	3.21466e-64	2.54364e-62
Aqp3	313.614	410.987	388.04	341.664	412.978	281.861	319.501	388.142	67.7046	55.9973	67.6519	46.9014	43.7156	25.6427	39.4528	26.7599	153.11	148.66	173.769	174.397	49.1744	59.6089	53.2617	52.3803	170.624	0.817802	0.21665	9.04201e-05	0.000346026	170.624	2.57314	0.142715	7.24703e-74	1.46323e-71	170.624	0.055763	0.118542	0.63122	0.737517	170.624	3.43251	0.206303	2.3797e-63	1.95335e-61	170.624	2.51196	0.146992	3.55131e-67	3.01363e-65
Gpx6	5.73684	9.3033	5.38945	8.33328	0	0	0	0	51.6509	30.9239	28.8648	44.5563	0	0	0	0	1.73005	1.86993	2.10629	0	6.37445	1.01032	7.73154	6.28563	8.82779	5.13033	0.931284	1.06266e-10	9.15677e-10	8.82779	-2.31547	0.333947	1.72777e-13	1.63348e-12	8.82779	3.65616	1.05231	3.37984e-06	1.76977e-05	8.82779	3.43176	1.12352	4.18799e-05	0.000139462	8.82779	-6.33469	1.01487	2.30962e-12	1.48177e-11
Cwh43	6.37426	8.75605	8.98241	5.2083	0	2.06491	1.4457	1.05187	3.48993	5.85047	2.70607	7.03521	0	0	0	0	9.51529	8.4147	5.26573	5.47844	2.73191	5.0516	6.87248	3.49202	4.15781	2.14177	1.06228	0.000731217	0.00236507	4.15781	0.480006	0.402575	0.150521	0.234859	4.15781	1.69981	0.840126	0.0013381	0.00419379	4.15781	3.4287	1.13198	4.53702e-05	0.000150429	4.15781	-1.2941	0.740057	0.0228136	0.0431742
Oasl1	40.1579	45.9693	46.7085	53.1247	63.2789	53.6878	65.0567	69.4237	10.4698	14.2083	9.92227	9.38027	6.90247	3.94503	2.07646	2.81683	38.9262	47.6833	41.0727	52.0452	4.55318	6.06192	6.01342	9.77765	29.3026	1.17316	0.511542	0.00523843	0.0139345	29.3026	2.00383	0.248142	2.66783e-17	3.47134e-16	29.3026	-0.397768	0.1665	0.0129141	0.0313864	29.3026	3.42867	0.536008	5.91065e-12	4.29568e-11	29.3026	2.42741	0.255638	5.58151e-23	7.42201e-22
1700001O22Rik	31.8713	31.7407	35.9296	28.6456	1.66523	3.09737	13.0113	5.25937	6.28187	5.01469	3.6081	14.0704	2.30082	0	6.22938	1.40841	38.0612	37.3987	36.8601	41.0883	9.10636	12.1238	5.15436	9.77765	15.821	0.995633	0.605	0.0305811	0.0641725	15.821	2.12555	0.318049	9.17423e-13	8.15147e-12	15.821	2.34705	0.393894	5.585e-11	5.55421e-10	15.821	3.42612	0.686305	1.72451e-08	8.90965e-08	15.821	-0.23228	0.415039	0.541368	0.63644
Tmem106a	322.538	377.605	417.982	354.164	126.558	99.1159	104.091	92.565	31.4093	30.9239	26.1587	30.4859	20.7074	31.5602	39.4528	39.4356	362.446	396.426	344.379	423.666	29.1404	34.3509	35.2214	30.7297	158.38	-0.161297	0.22085	0.448313	0.57291	158.38	3.60416	0.155512	1.10416e-120	1.21223e-117	158.38	1.8001	0.123793	1.12511e-49	1.33873e-47	158.38	3.42603	0.194973	2.62221e-70	2.58773e-68	158.38	1.7698	0.171642	9.60449e-26	1.51312e-24
Lrrn2	8.28654	28.4572	33.5343	22.9165	21.6481	35.1035	28.9141	48.3862	0.697985	1.67156	0.902025	0	0	1.97251	2.07646	1.40841	34.6011	33.6588	29.4881	18.2615	0.910636	2.02064	3.43624	2.09521	15.0186	-0.282812	0.734084	0.54274	0.658439	15.0186	4.24317	0.80804	1.33269e-09	8.70912e-09	15.0186	-0.435176	0.301432	0.101377	0.179979	15.0186	3.42571	0.92751	4.78314e-06	1.81784e-05	15.0186	4.76762	0.777105	1.80546e-11	1.07253e-10
H2-Bl	70.7543	106.167	96.4112	93.2286	9.99141	4.12983	7.22852	3.15562	8.37582	10.0294	2.70607	5.86267	9.20329	9.86257	4.15292	8.45049	65.742	103.781	90.5705	93.1334	12.7489	13.1342	12.0268	18.1585	35.7919	-0.15506	0.404969	0.664244	0.765347	35.7919	3.64466	0.302485	2.65197e-35	1.10916e-33	35.7919	3.86764	0.370457	5.37657e-27	2.04078e-25	35.7919	3.42114	0.386562	4.22751e-20	5.53356e-19	35.7919	-0.250735	0.413612	0.508497	0.605782
Rps15a-ps8	8.92397	6.01979	4.19179	13.0207	1.66523	0	1.4457	2.10375	0	0	0.902025	0	0	0	0	0	14.7055	1.86993	15.7972	9.13073	0	0	0	0	3.32401	-0.111833	0.823163	0.800497	0.873151	3.32401	3.70944	1.24471	1.97819e-05	7.41073e-05	3.32401	1.62313	0.915922	0.00273403	0.0079258	3.32401	3.42107	1.21237	8.41826e-05	0.000268327	3.32401	1.05092	1.00922	0.0977361	0.155089
Gm3226	5.09941	9.3033	5.98827	99.9994	8.32617	6.19474	4.33711	6.31125	8.37582	10.8652	10.8243	10.5528	2.30082	1.97251	2.07646	0	11.2453	6.54477	7.37202	7.30458	16.3915	14.1445	12.0268	16.0633	11.8175	1.41121	0.911892	NA	NA	11.8175	0.976808	0.650728	NA	NA	11.8175	1.45626	0.775209	NA	NA	11.8175	3.4203	1.13136	NA	NA	11.8175	-0.459982	0.646629	NA	NA
Gm48170	10.8362	6.01979	8.98241	5.2083	0	1.03246	0	3.15562	0	0	0	0	0	0	0	0	4.32513	12.1546	6.31887	7.30458	0	0	0	0	2.72242	0	0.815551	1	1	2.72242	4.52791	1.16676	6.42556e-07	3.0011e-06	2.72242	1.67126	0.893984	0.00202487	0.00608481	2.72242	3.4197	1.1784	6.67536e-05	0.000215907	2.72242	1.49792	1.10109	0.0279274	0.0516937
Cap1	172.105	193.18	161.085	179.166	189.837	208.556	195.17	260.865	12.5637	12.5367	8.11822	5.86267	20.7074	15.7801	10.3823	16.901	159.165	167.359	132.696	156.135	16.3915	12.1238	11.1678	8.38084	96.9265	-0.559	0.318763	0.0579021	0.11116	96.9265	4.06732	0.23698	4.21374e-68	6.60881e-66	96.9265	-0.276022	0.116988	0.0160568	0.0379147	96.9265	3.41858	0.269822	5.06205e-38	1.70345e-36	96.9265	4.35361	0.238377	8.61502e-76	9.70073e-74
Gsta3	28.0468	29.5517	45.5109	43.7497	14.9871	8.25966	14.457	19.9856	13.9597	11.7009	12.6283	17.588	2.30082	3.94503	4.15292	1.40841	55.3617	57.968	54.7636	33.7837	7.28509	4.04128	6.87248	9.77765	20.9203	1.7066	0.621075	0.000355323	0.00121584	20.9203	1.30928	0.272245	1.47304e-07	7.41202e-07	20.9203	1.20926	0.29286	3.1697e-06	1.67174e-05	20.9203	3.41271	0.635633	2.44638e-09	1.3747e-08	20.9203	0.0521426	0.315462	0.861973	0.904073
Ndrg2	119.199	99.0528	93.4171	108.853	3.33047	3.09737	4.33711	3.15562	167.516	160.47	182.209	145.394	13.8049	13.8076	4.15292	7.04207	153.975	125.286	150.6	153.396	244.05	285.92	237.959	240.251	113.345	3.99557	0.333754	1.75737e-34	8.18985e-33	113.345	-0.631784	0.111248	7.87469e-09	4.64496e-08	113.345	4.69513	0.440543	1.80646e-28	7.65327e-27	113.345	3.40271	0.339052	5.41242e-25	9.55523e-24	113.345	-5.40929	0.443258	5.82262e-36	1.51079e-34
Tmem91	15.2982	20.2484	18.5636	16.1457	3.33047	4.12983	2.89141	3.15562	9.77179	7.52203	13.5304	11.7253	0	1.97251	2.07646	0	27.6809	23.3742	17.9035	24.653	12.7489	15.1548	30.9261	18.1585	12.5401	2.1102	0.992769	0.000632868	0.00206971	12.5401	0.63699	0.287138	0.0141338	0.030392	12.5401	2.05978	0.520603	1.31243e-06	7.36411e-06	12.5401	3.39105	1.05781	2.63398e-05	9.05805e-05	12.5401	-1.35746	0.488758	0.00166869	0.00399676
Esx1	126.848	78.8045	94.0159	98.4369	3.33047	1.03246	4.33711	8.415	26.5234	27.5808	25.2567	24.6232	9.20329	5.91754	12.4588	8.45049	38.9262	30.8539	29.4881	32.8706	91.0636	91.9391	103.946	91.4908	44.4089	1.35054	0.363573	3.78557e-05	0.000154715	44.4089	1.88582	0.188425	5.55488e-25	1.21364e-23	44.4089	4.31494	0.403596	2.01906e-28	8.53244e-27	44.4089	3.38589	0.358554	1.74618e-22	2.64426e-21	44.4089	-2.38593	0.434144	1.25196e-09	6.35972e-09
Dlgap3	178.479	281.288	276.059	306.769	61.6137	93.9536	102.645	110.447	149.369	181.365	86.5944	157.12	25.3091	23.6702	26.994	21.1262	205.876	207.563	191.673	176.223	118.383	84.8668	168.376	143.173	140.789	2.467	0.287081	6.39012e-20	1.17552e-18	140.789	0.805262	0.196164	1.57914e-05	6.01456e-05	140.789	1.41336	0.211986	1.07008e-12	1.27687e-11	140.789	3.3854	0.27943	4.78162e-35	1.37021e-33	140.789	-0.602233	0.210227	0.00335776	0.00760376
Lhpp	219.912	222.732	209.59	232.29	43.2961	47.493	63.611	50.49	122.147	137.068	102.831	100.838	20.7074	23.6702	14.5352	22.5346	116.779	114.066	90.5705	130.569	60.102	53.5469	60.9932	54.4755	96.452	2.41677	0.245571	6.08447e-25	1.58017e-23	96.452	0.904454	0.112164	2.29998e-16	2.79982e-15	96.452	2.0886	0.147733	4.39397e-47	4.84984e-45	96.452	3.38509	0.237588	2.67766e-47	1.27468e-45	96.452	-1.16726	0.154193	1.79283e-14	1.37523e-13
Gm49371	7.64911	9.85056	6.5871	5.72913	0	4.12983	1.4457	5.25937	0	0	0	0	0	0	0	0	6.05519	6.54477	4.21258	2.73922	0	1.01032	0	0	2.55054	0	0.814057	1	1	2.55054	4.49395	1.15861	6.55339e-07	3.05674e-06	2.55054	0.785591	0.547837	0.0404188	0.0839968	2.55054	3.38494	1.17066	7.01457e-05	0.000226213	2.55054	2.89586	1.22086	0.00038526	0.00102865
Tmem64	54.1812	41.5912	41.3191	44.2705	9.99141	16.5193	17.3485	22.0894	10.4698	8.35781	12.6283	8.20774	0	5.91754	2.07646	5.63366	21.6257	23.3742	33.7007	24.653	3.64254	2.02064	1.71812	6.98403	17.43	1.04315	0.513484	0.0131411	0.0311792	17.43	2.09652	0.274666	9.26885e-16	1.06208e-14	17.43	1.29563	0.260328	4.10516e-08	2.90233e-07	17.43	3.38182	0.547381	2.24659e-11	1.54881e-10	17.43	0.699694	0.312176	0.0183649	0.0354854
Il6ra	28.0468	30.0989	40.1214	27.604	19.9828	9.29211	5.78282	12.6225	2.79194	2.50734	0.902025	1.17253	4.60165	3.94503	0	1.40841	18.1656	27.114	34.7538	18.2615	0.910636	0	0	0.698403	12.116	-0.146338	0.613267	0.745936	0.831604	12.116	3.76172	0.5416	4.58746e-14	4.55788e-13	12.116	1.25459	0.328882	1.01758e-05	4.90431e-05	12.116	3.38087	0.703183	4.16345e-08	2.05725e-07	12.116	2.21519	0.58354	7.4035e-06	2.50723e-05
Gm11627	19.1228	19.7011	34.1332	31.7706	4.9957	5.16228	10.1199	7.36312	40.4831	28.4166	33.3749	34.0035	0	1.97251	0	4.22524	65.742	68.2526	56.8699	71.2197	25.4978	27.2786	20.6174	19.5553	26.2449	3.51291	0.751896	1.80029e-08	1.20093e-07	26.2449	-0.349912	0.201986	0.0688596	0.121677	26.2449	1.75592	0.371408	4.65251e-08	3.25772e-07	26.2449	3.37898	0.77129	2.96018e-07	1.31078e-06	26.2449	-2.17414	0.360801	8.5165e-11	4.77653e-10
Kif14	5.73684	7.11429	7.18593	7.81245	1.66523	2.06491	2.89141	3.15562	10.4698	6.68625	10.8243	7.03521	0	0	0	0	6.92021	12.1546	10.5315	5.47844	11.8383	14.1445	17.1812	6.98403	6.57812	3.18394	1.08632	1.28958e-05	5.75255e-05	6.57812	-0.266985	0.335934	0.364314	0.479983	6.57812	0.980839	0.549822	0.0120789	0.0296486	6.57812	3.37787	1.12375	4.98636e-05	0.000164242	6.57812	-1.47243	0.569348	0.00229241	0.005352
Gm3453	18.4854	12.5868	7.18593	8.85411	3.33047	13.4219	4.33711	3.15562	0	0.835781	0	0	0	1.97251	0	0	12.1104	14.0245	10.5315	17.3484	1.82127	2.02064	0.85906	0.698403	5.56582	-0.339537	0.831728	0.453289	0.577172	5.56582	4.48243	1.12518	4.41757e-07	2.10581e-06	5.56582	0.605816	0.412882	0.0651904	0.125539	5.56582	3.37297	1.13911	5.73078e-05	0.000187287	5.56582	3.44918	1.16089	4.04245e-05	0.000124666
Zfp985	67.5672	41.5912	42.5167	30.2081	28.309	32.0062	26.0227	38.9194	6.97985	12.5367	17.1385	15.2429	2.30082	5.91754	2.07646	4.22524	46.7114	43.9435	50.551	56.6105	7.28509	8.08256	18.0403	10.4761	25.6358	1.3117	0.535797	0.00246668	0.00710935	25.6358	1.7397	0.290191	8.69124e-11	6.40664e-10	25.6358	0.444081	0.240146	0.044869	0.0917226	25.6358	3.36518	0.563737	7.88968e-11	5.1578e-10	25.6358	1.23809	0.30052	1.56018e-05	5.07426e-05
Zfp990	17.8479	14.2286	19.7613	18.229	3.33047	8.25966	1.4457	5.25937	0.697985	0	0	1.17253	0	1.97251	2.07646	0	12.9754	11.2196	7.37202	13.6961	0.910636	0	0	1.39681	5.91051	-0.360044	0.81701	0.431537	0.557134	5.91051	4.4641	1.05664	1.68958e-07	8.42761e-07	5.91051	1.5208	0.467115	4.11588e-05	0.000176198	5.91051	3.36329	1.06908	3.22949e-05	0.000109326	5.91051	2.37755	1.07473	0.00114639	0.00282552
Gm13777	32.5087	18.0594	23.3543	31.2498	11.6566	12.3895	10.1199	6.31125	13.9597	11.7009	18.0405	5.86267	2.30082	0	2.07646	2.81683	20.7606	25.2441	29.4881	31.9575	12.7489	17.1754	7.73154	9.07924	14.858	1.94064	0.761435	0.000332358	0.00114449	14.858	0.926363	0.282186	0.000287206	0.000880619	14.858	1.19969	0.3363	3.24752e-05	0.000141737	14.858	3.36093	0.783599	4.3967e-07	1.90321e-06	14.858	-0.308618	0.349215	0.346913	0.448375
Ddx60	8.92397	8.2088	4.79062	6.77079	1.66523	3.09737	0	4.2075	1.39597	0	1.80405	0	0	0	0	0	9.51529	3.73987	11.5846	5.47844	2.73191	1.01032	0.85906	2.09521	3.24496	0.469382	0.802112	0.316161	0.440808	3.24496	2.295	0.881383	0.000226447	0.00070804	3.24496	0.960113	0.591328	0.0174394	0.0407777	3.24496	3.35133	1.15788	7.08009e-05	0.000228032	3.24496	0.905422	0.775195	0.115648	0.178906
Rac3	100.076	154.325	125.155	140.624	16.6523	35.1035	20.2399	24.1931	34.8993	31.7597	27.9628	32.831	9.20329	13.8076	18.6882	8.45049	57.0918	74.7974	60.0293	73.9589	53.7275	51.5263	57.557	56.5707	53.3013	1.23765	0.319606	2.70096e-05	0.000113711	53.3013	1.99347	0.178157	1.88518e-30	5.76917e-29	53.3013	2.33888	0.209311	1.62616e-30	7.59947e-29	53.3013	3.34527	0.31301	5.6965e-28	1.18842e-26	53.3013	-0.33748	0.229171	0.130085	0.197962
Gstt1	15.9357	22.4374	20.3601	27.604	3.33047	3.09737	7.22852	3.15562	23.7315	11.7009	10.8243	9.38027	2.30082	1.97251	0	1.40841	27.6809	40.2036	20.0098	29.2183	20.034	15.1548	18.0403	20.9521	14.8234	2.32855	0.893115	0.000120112	0.000450005	14.8234	0.504249	0.271901	0.0425264	0.0803591	14.8234	2.16061	0.486191	1.51692e-07	9.84504e-07	14.8234	3.34516	0.906144	4.857e-06	1.84472e-05	14.8234	-1.58448	0.46529	0.000134577	0.000385391
1520401A03Rik	26.7719	21.3429	32.9355	23.9582	0	3.09737	0	0	11.8657	9.19359	1.80405	8.20774	2.30082	1.97251	2.07646	1.40841	21.6257	12.1546	17.9035	18.2615	7.28509	2.02064	3.43624	3.49202	9.7131	1.3142	0.696116	0.00831155	0.0209028	9.7131	1.56223	0.34768	3.97323e-07	1.90641e-06	9.7131	3.95801	0.839687	3.00526e-08	2.15682e-07	9.7131	3.34379	0.790728	5.67629e-07	2.42308e-06	9.7131	-2.29624	0.905978	0.000536846	0.00140116
Retsat	483.169	460.787	573.677	503.643	248.12	217.848	252.998	236.672	303.623	274.972	210.172	235.679	43.7156	59.1754	56.0645	39.4356	430.783	531.996	465.49	364.316	88.3317	81.8359	95.3556	103.364	265.051	2.34266	0.184924	8.38467e-39	4.91852e-37	265.051	0.952382	0.118893	3.10243e-16	3.73013e-15	265.051	1.05686	0.123066	1.39559e-18	2.7481e-17	265.051	3.34353	0.180522	8.01012e-78	9.25695e-76	265.051	-0.108967	0.127092	0.387194	0.49069
A330048O09Rik	5.73684	5.47253	4.79062	16.6666	0	0	0	0	1.39597	0.835781	0.902025	1.17253	0	0	0	0	0.865027	0	1.05315	0.913073	0	0	0	0.698403	1.6876	0.569973	0.833715	0.227768	0.342008	1.6876	1.99367	0.945718	0.00121075	0.00331226	1.6876	3.47196	1.20088	1.79865e-05	8.30151e-05	1.6876	3.34248	1.26414	0.000145252	0.000446535	1.6876	-1.04	1.00935	0.100882	0.159369
Unc13a	49.7192	67.8594	52.6968	61.4579	11.6566	14.4544	8.67423	24.1931	24.4295	32.5955	29.7668	30.4859	6.90247	3.94503	4.15292	5.63366	75.2573	83.2121	87.4111	84.0027	31.8723	30.3096	19.7584	35.6186	36.5027	2.17398	0.478476	9.60101e-08	5.87655e-07	36.5027	0.947216	0.18465	7.88106e-08	4.09219e-07	36.5027	1.82659	0.253594	1.0281e-14	1.46173e-13	36.5027	3.34149	0.462473	1.90534e-14	1.69506e-13	36.5027	-0.858918	0.26123	0.000655375	0.00168753
Igfbp4	10.1988	13.6813	8.38358	12.4999	0	2.06491	1.4457	1.05187	5.58388	3.34312	2.70607	9.38027	0	0	0	1.40841	12.1104	11.2196	18.9566	12.783	2.73191	4.04128	1.71812	0	5.63787	1.65282	0.96662	0.00418284	0.0114144	5.63787	0.917152	0.402691	0.00623785	0.0145865	5.63787	2.45567	0.840253	4.72579e-05	0.000199207	5.63787	3.34143	1.12329	5.58289e-05	0.00018276	5.63787	-1.41012	0.743466	0.0135974	0.027096
Ldha	7428.56	6753.65	7600.92	6676	1112.38	1053.11	1156.56	1315.9	3716.07	4000.05	4161.04	3994.82	602.816	790.978	652.009	742.234	5285.31	5608.87	5442.66	5391.7	3489.56	3285.56	3462.01	3438.94	3631.74	2.49389	0.0794221	1.24765e-218	2.61647e-215	3631.74	0.83535	0.069904	2.44153e-33	8.95365e-32	3631.74	2.61073	0.0732542	2.13844e-279	3.58767e-275	3631.74	3.34098	0.0788359	0	0	3631.74	-1.76686	0.0737232	9.83393e-128	4.66872e-125
Foxo6	43.9824	49.8	47.9062	53.1247	4.9957	6.19474	4.33711	7.36312	9.07381	11.7009	9.92227	18.7605	0	1.97251	8.30585	5.63366	17.3005	15.8944	12.6377	28.3053	9.10636	12.1238	11.1678	14.6665	16.8448	1.138	0.495096	0.00566305	0.0149432	16.8448	1.96012	0.263148	3.67207e-15	4.01142e-14	16.8448	2.90835	0.37236	2.89597e-16	4.75399e-15	16.8448	3.34065	0.51972	4.4847e-12	3.28928e-11	16.8448	-0.883816	0.391696	0.0145809	0.0288433
Septin1	103.9	118.207	146.114	127.603	34.9699	43.3632	44.8168	41.0231	39.7851	17.5514	27.0607	22.2782	13.8049	7.89006	10.3823	14.0841	104.668	107.521	92.6768	117.786	30.9616	28.2889	20.6174	24.4441	55.825	1.08085	0.3252	0.000306246	0.00106265	55.825	2.14559	0.185014	1.94849e-32	6.55691e-31	55.825	1.53191	0.184146	2.47336e-18	4.76413e-17	55.825	3.33398	0.319159	7.25935e-27	1.42637e-25	55.825	0.570385	0.213499	0.00619556	0.0133241
Ucp1	19.7602	23.5319	20.3601	21.354	0	1.03246	1.4457	1.05187	5.58388	2.50734	5.41215	4.69014	0	5.91754	0	0	61.4169	54.2281	57.923	61.1759	4.55318	8.08256	1.71812	4.19042	15.2473	0.921733	0.709348	0.0591902	0.113218	15.2473	2.0724	0.371814	9.20508e-10	6.09715e-09	15.2473	3.70241	0.832788	1.20255e-07	7.92736e-07	15.2473	3.33277	0.893266	4.19319e-06	1.60439e-05	15.2473	-1.53846	0.820678	0.0109875	0.0223465
Car11	99.4385	94.6748	92.8182	112.499	63.2789	71.2395	65.0567	74.6831	21.6375	11.7009	13.5304	17.588	4.60165	17.7526	4.15292	9.8589	71.7972	93.4967	85.3048	82.1766	12.7489	11.1135	10.3087	9.77765	47.9682	0.676529	0.350459	0.0338283	0.0701269	47.9682	2.57767	0.20122	8.52455e-39	4.31534e-37	47.9682	0.505631	0.145044	0.000326885	0.00117083	47.9682	3.33223	0.343979	1.55918e-23	2.54304e-22	47.9682	2.02994	0.216849	5.78593e-22	7.24933e-21
Trpm6	7.01169	8.2088	7.18593	5.72913	3.33047	2.06491	1.4457	2.10375	1.39597	3.34312	4.51012	4.69014	0	0	0	0	1.73005	0.934967	1.05315	1.82615	1.82127	0	2.57718	1.39681	2.5983	1.66579	0.997741	0.00424509	0.0115617	2.5983	0.749973	0.482239	0.0458025	0.085656	2.5983	1.0475	0.623484	0.0122092	0.0299376	2.5983	3.32457	1.15652	7.61556e-05	0.000244382	2.5983	-0.416876	0.616806	0.411425	0.514347
Elobl	21.0351	19.1539	23.3543	21.354	1.66523	6.19474	2.89141	2.10375	4.8859	11.7009	11.7263	10.5528	0	3.94503	0	1.40841	33.736	36.4637	25.2755	31.9575	6.37445	13.1342	11.1678	7.68244	12.8235	1.73004	0.823728	0.00170431	0.00509866	12.8235	1.03921	0.291655	7.55239e-05	0.000257253	12.8235	2.37765	0.499097	3.63143e-08	2.57827e-07	12.8235	3.32091	0.898998	4.82573e-06	1.83363e-05	12.8235	-1.22528	0.482746	0.00419904	0.00934149
Kcnb1	58.0058	70.5957	65.2722	70.8329	44.9613	55.7527	49.1539	55.7494	4.18791	5.01469	3.6081	4.69014	2.30082	9.86257	4.15292	7.04207	58.8218	57.968	55.8167	54.7844	9.10636	7.07224	6.01342	11.8729	32.1933	-0.355536	0.452511	0.357499	0.483612	32.1933	3.82533	0.347614	3.90398e-30	1.17427e-28	32.1933	0.32765	0.159701	0.033291	0.071135	32.1933	3.31819	0.422991	1.71234e-16	1.76003e-15	32.1933	3.47488	0.358703	8.91273e-24	1.24353e-22
Sox2ot	4.46198	8.75605	8.38358	7.81245	3.33047	0	1.4457	2.10375	1.39597	0	4.51012	7.03521	0	0	0	0	12.1104	5.6098	5.26573	3.65229	0.910636	0	0	2.79361	3.31574	1.4693	0.979442	0.00900427	0.0223766	3.31574	0.857042	0.562173	0.0373979	0.0717644	3.31574	1.32593	0.789416	0.00605029	0.0160992	3.31574	3.31797	1.1982	0.000104029	0.000326667	3.31574	-0.566529	0.702281	0.298912	0.39787
Abcd1	81.5906	79.899	87.4288	90.6244	151.536	116.668	95.4165	107.291	20.9396	25.9092	18.9425	25.7958	9.20329	5.91754	6.22938	9.8589	79.5824	83.2121	56.8699	71.2197	41.8893	32.3302	37.7986	35.6186	57.1571	1.30051	0.375963	0.000112328	0.000423393	57.1571	1.86339	0.186055	5.18457e-25	1.13556e-23	57.1571	-0.436715	0.137077	0.00106178	0.00340993	57.1571	3.3163	0.372753	2.45013e-20	3.23845e-19	57.1571	2.32006	0.191019	1.91402e-35	4.85861e-34
Jak3	151.07	205.767	201.805	208.853	138.214	111.505	122.885	136.744	39.7851	37.6102	44.1992	44.5563	18.4066	19.7251	18.6882	18.3094	128.024	142.115	167.45	166.179	59.1914	30.3096	60.9932	52.3803	96.8653	1.04396	0.268806	3.94993e-05	0.000160923	96.8653	2.19085	0.162083	6.04516e-43	3.75227e-41	96.8653	0.571962	0.139603	2.51657e-05	0.000112618	96.8653	3.30901	0.260204	2.36558e-38	8.13185e-37	96.8653	1.58569	0.171637	5.90694e-21	7.05379e-20
Smad9	10.8362	5.47253	5.98827	6.77079	3.33047	1.03246	0	1.05187	0	0	0	0	0	0	0	0	7.78524	1.86993	5.26573	5.47844	0.910636	1.01032	0	0	2.36679	0	0.816142	1	1	2.36679	4.41647	1.17852	1.09198e-06	4.95653e-06	2.36679	1.53338	0.870239	0.00330435	0.00939179	2.36679	3.30629	1.18851	0.000100977	0.000317651	2.36679	1.53318	1.10762	0.025253	0.0472664
Tbx3	469.783	562.029	518.585	517.184	439.622	488.352	380.22	542.767	181.476	187.215	219.192	154.775	59.8214	45.3678	51.9115	50.7029	417.808	407.646	409.674	409.057	61.0126	88.9081	60.1342	46.0946	282.056	1.79914	0.179992	9.15111e-25	2.32267e-23	282.056	1.45289	0.118673	1.1785e-35	5.06703e-34	282.056	0.148868	0.111782	0.174976	0.279871	282.056	3.30214	0.175004	1.11368e-80	1.33993e-78	282.056	1.30367	0.121315	2.4805e-27	4.33557e-26
Capn9	7.01169	5.47253	7.78476	6.77079	0	0	0	1.05187	0.697985	0.835781	0.902025	0	0	0	0	0	12.1104	21.5042	21.0629	17.3484	0	1.01032	0	0	4.31515	0.304446	0.795181	0.506706	0.626687	4.31515	2.50575	0.965205	0.000182102	0.000578863	4.31515	2.7681	1.13333	0.000122657	0.000480909	4.31515	3.29601	1.13874	7.28668e-05	0.000234299	4.31515	-0.329431	0.895582	0.57325	0.665617
Fmo1	7.01169	6.01979	7.78476	6.24996	1.66523	1.03246	0	1.05187	0	0	0	0	0	0	0	0	11.2453	14.9595	25.2755	16.4353	1.82127	2.02064	0.85906	2.09521	4.39698	0	0.808696	1	1	4.39698	4.40435	1.12716	6.08095e-07	2.84924e-06	4.39698	1.79054	0.944819	0.00156595	0.00483917	4.39698	3.29296	1.14084	7.4757e-05	0.000240114	4.39698	1.22101	1.04916	0.0612595	0.103123
Oas1c	61.8303	72.7847	86.2311	78.6453	13.3219	22.7141	26.0227	19.9856	12.5637	15.8798	12.6283	10.5528	9.20329	1.97251	14.5352	4.22524	131.484	89.7568	115.846	117.786	18.2127	32.3302	38.6577	28.6345	43.1585	0.715031	0.399049	0.0428143	0.0858486	43.1585	2.46609	0.238804	2.88165e-26	6.69565e-25	43.1585	1.77377	0.235807	9.74378e-16	1.51925e-14	43.1585	3.29054	0.404574	1.63127e-17	1.7988e-16	43.1585	0.625478	0.280767	0.0202463	0.0387542
Apof	5.73684	6.56704	8.98241	6.24996	8.32617	4.12983	4.33711	4.2075	0	0	0	0	0	0	0	0	1.73005	4.67484	4.21258	2.73922	0	0	0.85906	0	2.61469	0	0.812159	1	1	2.61469	4.39023	1.15221	8.78735e-07	4.02833e-06	2.61469	0.271997	0.430483	0.414505	0.542963	2.61469	3.27886	1.16403	9.26474e-05	0.000293612	2.61469	3.81224	1.17339	1.29938e-05	4.27191e-05
Rhox13	3.82456	12.5868	4.79062	6.24996	6.66094	4.12983	10.1199	2.10375	2.09396	0.835781	0.902025	2.34507	0	0	0	0	6.92021	6.54477	4.21258	2.73922	1.82127	2.02064	5.15436	3.49202	3.73118	0.872419	0.848259	0.0808594	0.147262	3.73118	1.59221	0.708156	0.0015551	0.0041534	3.73118	0.209126	0.428596	0.528992	0.647708	3.73118	3.2778	1.16966	9.6722e-05	0.000305524	3.73118	1.33558	0.675946	0.0133868	0.026728
Tbx15	36.9707	33.3824	29.9414	33.3331	9.99141	18.5842	20.2399	15.7781	0.697985	1.67156	1.80405	2.34507	4.60165	3.94503	2.07646	1.40841	18.1656	12.1546	16.8503	22.8268	2.73191	5.0516	2.57718	3.49202	12.5259	-0.495292	0.622548	0.279295	0.400661	12.5259	4.17724	0.585234	8.72395e-15	9.23162e-14	12.5259	0.90186	0.260848	0.000136083	0.000527268	12.5259	3.27153	0.634003	6.8047e-09	3.65204e-08	12.5259	3.09649	0.6221	1.11282e-08	5.15907e-08
Fam189a1	6.37426	8.75605	10.1801	4.16664	0	0	0	0	0	0.835781	0	0	0	0	0	0	6.92021	5.6098	3.15944	1.82615	0	1.01032	0	0	2.03495	-0.111902	0.823012	0.8004	0.873102	2.03495	3.55118	1.25053	3.3336e-05	0.000120713	2.03495	3.44778	1.1568	1.53442e-05	7.16873e-05	2.03495	3.27091	1.21885	0.000136521	0.000421612	2.03495	-0.0763545	0.941141	0.895325	0.931331
Rcor2	533.526	490.886	545.532	531.767	128.223	230.238	150.353	170.404	266.63	237.362	256.175	270.855	39.114	61.1479	56.0645	56.3366	702.402	863.91	771.956	837.288	319.633	314.209	346.201	326.154	354.432	2.21688	0.168145	1.48575e-41	9.81358e-40	354.432	1.01254	0.101371	3.90864e-24	8.16399e-23	354.432	1.58238	0.11166	3.2342e-47	3.59339e-45	354.432	3.26904	0.163856	7.6487e-90	1.14835e-87	354.432	-0.566414	0.115805	8.35198e-07	3.18383e-06
Rftn2	15.9357	18.6066	16.1683	15.6249	3.33047	2.06491	1.4457	0	9.07381	5.85047	4.51012	9.38027	4.60165	0	0	0	1.73005	6.54477	1.05315	2.73922	3.64254	7.07224	2.57718	2.09521	5.5853	1.58683	0.917957	0.00490985	0.0131627	5.5853	1.01237	0.365359	0.00122214	0.00333925	5.5853	2.87	0.721658	1.16962e-06	6.61588e-06	5.5853	3.26814	1.07842	4.8541e-05	0.000160096	5.5853	-1.65623	0.695995	0.0027092	0.00623707
Mgarp	102.626	107.262	96.4112	82.2911	4.9957	11.357	5.78282	3.15562	49.5569	46.8037	60.4357	49.2464	9.20329	7.89006	18.6882	4.22524	73.5273	75.7323	103.208	89.4811	77.4041	101.032	44.6711	69.8403	53.9511	2.24362	0.376994	3.67168e-11	3.31538e-10	53.9511	0.86268	0.187552	1.43903e-06	6.42714e-06	53.9511	3.7575	0.353216	7.64193e-28	3.10433e-26	53.9511	3.26466	0.364926	1.47173e-20	1.97046e-19	53.9511	-2.85456	0.372074	2.79907e-16	2.46458e-15
Fam169b	25.497	26.2682	32.3367	30.2081	14.9871	15.4869	23.1313	17.8819	23.0335	21.7303	9.92227	16.4155	2.30082	1.97251	2.07646	2.81683	43.2513	49.5533	61.0824	50.219	34.6042	31.3199	29.208	25.1425	24.6019	2.31639	0.699998	1.25559e-05	5.61736e-05	24.6019	0.596072	0.21893	0.00384225	0.00942772	24.6019	0.602929	0.238999	0.00621671	0.0164898	24.6019	3.26131	0.689734	5.82612e-08	2.817e-07	24.6019	-0.0289672	0.268571	0.910897	0.941435
Sema4a	14.6608	20.2484	21.5578	24.479	3.33047	5.16228	2.89141	2.10375	6.28187	11.7009	8.11822	19.9331	2.30082	1.97251	2.07646	0	47.5765	45.8134	50.551	45.6536	23.6765	17.1754	16.3221	23.0473	17.3597	1.91833	0.846017	0.000721797	0.00233731	17.3597	0.80338	0.272891	0.00123027	0.00335939	17.3597	2.31265	0.499455	6.64306e-08	4.56952e-07	17.3597	3.25533	0.89996	6.48033e-06	2.42044e-05	17.3597	-1.40686	0.481616	0.000980715	0.00244879
Gm4217	6.37426	9.85056	5.98827	4.68747	6.66094	4.12983	0	5.25937	2.79194	1.67156	0.902025	1.17253	0	0	0	0	5.19016	3.73987	3.15944	1.82615	4.55318	3.03096	1.71812	2.79361	3.14584	0.984377	0.86323	0.0535944	0.103996	3.14584	1.43343	0.652893	0.00237002	0.00609365	3.14584	0.452407	0.45462	0.188764	0.297974	3.14584	3.25414	1.15931	9.67099e-05	0.000305524	3.14584	0.865482	0.632572	0.0938463	0.149714
Pax8	8.28654	15.3231	10.1801	10.4166	0	0	0	0	3.48993	0	1.80405	0	2.30082	0	0	0	5.19016	4.67484	6.31887	10.0438	1.82127	0	0	0	3.32708	0.533148	0.78497	0.261007	0.380504	3.32708	2.39989	0.713351	1.91227e-05	7.18368e-05	3.32708	4.16552	1.04062	3.4738e-07	2.13636e-06	3.32708	3.25404	1.15904	9.65615e-05	0.000305182	3.32708	-1.46158	1.02672	0.0277115	0.0513102
Lrcol1	10.1988	13.1341	9.58124	8.85411	1.66523	3.09737	1.4457	2.10375	36.2952	25.9092	28.8648	21.1056	0	0	0	1.40841	24.2207	34.5938	31.5944	18.2615	31.8723	38.3921	44.6711	28.6345	17.3293	4.19188	0.980178	6.54623e-08	4.09341e-07	17.3293	-1.3463	0.270617	5.75264e-08	3.0486e-07	17.3293	1.76931	0.638866	0.000141165	0.000544945	17.3293	3.25388	1.1108	6.69571e-05	0.000216486	17.3293	-3.42084	0.598581	2.04652e-10	1.1147e-09
Dnah8	45.2573	59.6506	63.4757	66.6662	34.9699	37.1684	23.1313	42.075	48.161	42.6248	43.2972	29.3134	4.60165	7.89006	2.07646	7.04207	73.5273	77.6023	73.7202	75.785	12.7489	22.227	22.3355	23.0473	39.0998	2.62205	0.461068	8.95112e-11	7.77695e-10	39.0998	0.473913	0.168071	0.00350205	0.00867782	39.0998	0.698664	0.188463	9.50759e-05	0.000379422	39.0998	3.24856	0.445647	1.07917e-14	9.82214e-14	39.0998	-0.241243	0.204035	0.226882	0.316755
Apod	65.0175	58.0088	65.871	64.0621	8.32617	7.2272	8.67423	3.15562	38.3892	35.1028	29.7668	35.176	4.60165	1.97251	12.4588	5.63366	44.9814	51.4232	40.0195	54.7844	16.3915	12.1238	13.745	10.4761	28.6412	2.24125	0.439906	5.00085e-09	3.5626e-08	28.6412	0.820429	0.168349	4.17364e-07	1.99494e-06	28.6412	3.15204	0.336988	5.24922e-22	1.37175e-20	28.6412	3.24224	0.425516	9.0171e-16	8.7948e-15	28.6412	-2.26805	0.355662	7.19273e-12	4.41775e-11
Nxt2	82.228	83.7297	104.795	105.208	51.6223	37.1684	40.4797	36.8156	21.6375	27.5808	26.1587	16.4155	6.90247	11.8351	6.22938	11.2673	69.2021	79.4722	83.1985	73.9589	10.9276	19.1961	8.5906	9.07924	42.6541	1.13772	0.352895	0.000381226	0.00129601	42.6541	1.97735	0.189345	6.38149e-27	1.55475e-25	42.6541	1.14952	0.178041	1.17005e-11	1.24438e-10	42.6541	3.24219	0.349722	7.29842e-22	1.06926e-20	42.6541	0.776601	0.215731	0.000224717	0.000620364
Tmem53	99.4385	103.431	105.394	85.4161	36.6352	54.7202	47.7082	42.075	16.7516	20.0587	22.5506	22.2782	6.90247	15.7801	2.07646	12.6757	52.7666	76.6673	67.4013	52.0452	25.4978	34.3509	18.0403	18.8569	43.3132	0.889369	0.349022	0.00510758	0.0136232	43.3132	2.2457	0.202556	7.10482e-30	2.08005e-28	43.3132	1.04268	0.178607	8.63666e-10	7.61015e-09	43.3132	3.23913	0.346073	3.16012e-22	4.73181e-21	43.3132	1.13863	0.224426	1.90041e-07	7.78694e-07
Tpi1	4248.45	5174.83	6049.35	6344.75	1563.66	1636.44	1695.81	1943.86	1553.02	1487.69	882.18	1422.28	531.49	611.479	589.715	549.282	4302.64	4553.29	4135.7	4055.87	1294.01	639.532	1263.68	1136.3	2402.72	1.18518	0.175902	4.92796e-12	4.84621e-11	2402.72	1.99547	0.174133	8.6809e-32	2.86633e-30	2402.72	1.6263	0.175463	4.14165e-22	1.0891e-20	2402.72	3.23487	0.177351	1.19594e-75	1.35535e-73	2402.72	0.345591	0.171558	0.040724	0.0722218
Lrr1	99.4385	96.8638	83.237	78.1245	21.6481	32.0062	28.9141	24.1931	32.1073	34.267	46.9053	39.8662	6.90247	9.86257	10.3823	8.45049	53.6316	53.2931	54.7636	53.8713	43.7105	39.4025	43.812	49.5866	43.5517	1.88559	0.363057	8.37311e-09	5.8168e-08	43.5517	1.19863	0.158432	5.01085e-15	5.39672e-14	43.5517	1.66691	0.195733	3.38566e-19	7.00385e-18	43.5517	3.23477	0.353493	2.19345e-21	3.10977e-20	43.5517	-0.465984	0.209869	0.0230267	0.0434978
E130018N17Rik	14.6608	16.9648	16.7672	16.1457	0	1.03246	0	2.10375	2.79194	5.85047	9.92227	5.86267	2.30082	1.97251	0	0	10.3803	15.8944	15.7972	14.6092	8.19573	1.01032	2.57718	2.09521	6.95562	1.38246	0.875691	0.0108436	0.0263962	6.95562	1.2376	0.380585	0.000139147	0.000451303	6.95562	3.27231	0.882672	2.46918e-06	1.33244e-05	6.95562	3.23463	1.07482	5.26549e-05	0.000172756	6.95562	-1.86701	0.869432	0.00317056	0.00721052
Myrf	26.1345	26.8154	28.7437	31.2498	13.3219	5.16228	4.33711	10.5187	7.67784	10.8652	8.11822	8.20774	2.30082	3.94503	4.15292	0	59.6868	39.2686	63.1887	35.6098	29.1404	24.2477	27.4899	36.317	21.1042	1.27529	0.626905	0.00702411	0.0180354	21.1042	1.58095	0.301224	8.19121e-09	4.81549e-08	21.1042	1.62407	0.352671	1.05678e-07	7.02854e-07	21.1042	3.23109	0.696385	8.77092e-08	4.14948e-07	21.1042	-0.0891637	0.369272	0.795855	0.849486
BC028528	11.4737	7.11429	11.3777	15.6249	6.66094	8.25966	0	12.6225	0.697985	3.34312	0	4.69014	2.30082	0	0	0	19.8956	13.0895	4.21258	4.56536	0	2.02064	1.71812	2.79361	5.51922	0.727041	0.816757	0.135933	0.22468	5.51922	1.96432	0.708086	0.000201144	0.000635141	5.51922	0.408233	0.451074	0.233081	0.351086	5.51922	3.22986	1.19345	0.000131378	0.000406729	5.51922	1.34778	0.657545	0.0111446	0.0226346
Gm5559	5.09941	3.28352	21.5578	3.64581	0	1.03246	0	4.2075	0.697985	0.835781	0	1.17253	0	0	0	0	1.73005	12.1546	4.21258	3.65229	0	0	0.85906	3.49202	2.81806	0.271465	0.82883	0.545103	0.66035	2.81806	2.35221	1.18185	0.000965427	0.002691	2.81806	1.26922	0.9139	0.011606	0.0286133	2.81806	3.22949	1.32697	0.000274526	0.000805869	2.81806	0.535051	0.892945	0.365844	0.468466
Adamts7	20.3976	29.5517	33.5343	29.1665	21.6481	26.8439	30.3598	22.0894	9.77179	10.0294	6.31417	3.5176	4.60165	3.94503	2.07646	0	13.8404	18.6993	11.5846	16.4353	6.37445	11.1135	7.73154	9.07924	14.5294	1.14069	0.615914	0.0145181	0.0339424	14.5294	1.74381	0.312565	1.03551e-09	6.82541e-09	14.5294	0.141138	0.22909	0.507574	0.629516	14.5294	3.2287	0.696243	8.86716e-08	4.19112e-07	14.5294	1.57842	0.324069	2.49042e-07	1.00869e-06
1810063I02Rik	31.2339	18.6066	24.5519	21.8749	4.9957	9.29211	10.1199	8.415	20.2416	20.0587	27.9628	9.38027	0	1.97251	2.07646	2.81683	26.8158	27.114	27.3818	39.2621	18.2127	21.2167	16.3221	23.0473	17.2072	2.64451	0.791754	6.61093e-06	3.0942e-05	17.2072	0.237105	0.235087	0.281668	0.390728	17.2072	1.31412	0.347962	9.7729e-06	4.72916e-05	17.2072	3.22277	0.784173	9.24343e-07	3.84035e-06	17.2072	-1.12853	0.344878	0.000498388	0.00130726
Ccdc113	18.4854	16.4176	21.5578	22.9165	1.66523	2.06491	1.4457	1.05187	25.8254	23.4019	17.1385	11.7253	2.30082	0	4.15292	0	61.4169	55.1631	49.4978	48.3929	34.6042	23.2373	27.4899	36.317	21.0945	2.8852	0.893911	7.3985e-06	3.4317e-05	21.0945	-0.0210079	0.225112	0.921134	0.951733	21.0945	3.19358	0.671101	4.47422e-08	3.1447e-07	21.0945	3.21897	0.899771	7.54704e-06	2.79745e-05	21.0945	-3.28896	0.702167	4.75623e-08	2.07882e-07
Gm5139	2.5497	7.11429	8.38358	8.85411	3.33047	2.06491	0	3.15562	0.697985	1.67156	0	0	0	0	0	0	4.32513	5.6098	4.21258	3.65229	0.910636	0	0.85906	1.39681	2.44952	0.292879	0.802792	0.521021	0.639162	2.44952	2.41276	1.01817	0.000367224	0.00110931	2.44952	0.967073	0.635498	0.0204425	0.0469363	2.44952	3.21868	1.1834	0.000127247	0.000395124	2.44952	0.970676	0.854526	0.105916	0.165984
Alox5ap	17.8479	11.4923	13.1742	21.8749	0	7.2272	2.89141	7.36312	19.5436	6.68625	18.0405	10.5528	2.30082	1.97251	0	0	11.2453	8.4147	9.47831	6.39151	7.28509	7.07224	9.44966	12.5713	8.86982	2.49142	1.03985	0.000154983	0.000570457	8.86982	0.170413	0.302172	0.530257	0.638504	8.86982	1.38601	0.475126	0.000184888	0.000694861	8.86982	3.21821	1.08211	5.93049e-05	0.000193382	8.86982	-1.29555	0.453952	0.00148797	0.0035938
Nr0b1	196.327	188.802	150.306	169.27	21.6481	35.1035	39.034	19.9856	43.9731	46.8037	73.966	39.8662	20.7074	17.7526	16.6117	18.3094	151.38	187.928	149.547	167.092	59.1914	45.4644	52.4026	47.4914	81.6235	1.37467	0.27265	8.66214e-08	5.3291e-07	81.6235	1.74931	0.160123	3.63062e-29	1.01392e-27	81.6235	2.5654	0.197631	7.62097e-40	5.9193e-38	81.6235	3.21691	0.265719	4.13667e-35	1.18928e-33	81.6235	-0.790765	0.211306	0.000127323	0.000366227
Fxyd6	1808.38	1796.63	1692.89	1483.84	1477.06	1679.81	1398	1531.53	543.032	476.395	580.002	479.567	167.96	213.032	139.123	198.586	1480.93	1301.47	1398.58	1570.49	568.237	661.759	553.234	585.262	991.075	1.50049	0.118432	1.26839e-37	6.9999e-36	991.075	1.69238	0.094119	1.17258e-73	2.28861e-71	991.075	0.150812	0.0904053	0.0912943	0.165262	991.075	3.21636	0.115774	3.56947e-171	2.50805e-168	991.075	1.53913	0.0950879	1.67678e-59	1.15507e-57
Ggnbp1	46.5321	41.5912	43.7144	47.9164	1.66523	6.19474	2.89141	5.25937	50.9529	32.5955	32.4729	43.3838	6.90247	5.91754	2.07646	2.81683	50.1715	29.9189	41.0727	45.6536	31.8723	52.5366	52.4026	40.5074	29.8758	2.91157	0.530038	2.38103e-10	1.96975e-09	29.8758	0.153685	0.186607	0.390937	0.506669	29.8758	3.19171	0.416148	8.91998e-16	1.39599e-14	29.8758	3.2128	0.518866	1.79001e-11	1.24429e-10	29.8758	-3.04116	0.435162	4.67594e-14	3.46718e-13
Lag3	7.01169	9.3033	10.1801	15.6249	4.9957	2.06491	4.33711	2.10375	2.09396	3.34312	1.80405	2.34507	0	0	0	1.40841	14.7055	48.6183	13.6909	33.7837	14.5702	9.09288	10.3087	11.8729	9.30246	0.892354	0.825984	0.0748752	0.138171	9.30246	1.75734	0.584382	0.000122614	0.000402435	9.30246	1.2456	0.570683	0.00229668	0.00679565	9.30246	3.21276	1.14538	9.95858e-05	0.000313724	9.30246	0.280881	0.589704	0.569263	0.661967
Prex1	177.204	198.653	176.654	179.686	56.618	48.5255	44.8168	53.6456	59.3287	64.3551	46.9053	52.764	27.6099	9.86257	22.8411	18.3094	166.085	168.294	176.928	184.441	51.9063	56.5779	71.3019	71.9355	91.0521	1.45105	0.251573	1.25689e-09	9.52429e-09	91.0521	1.68239	0.126316	7.82692e-42	4.58292e-40	91.0521	1.8227	0.14463	3.44085e-38	2.44606e-36	91.0521	3.20847	0.242917	3.38089e-41	1.30812e-39	91.0521	-0.144187	0.162194	0.367411	0.470096
Gm11214	7.01169	11.4923	23.3543	26.0415	4.9957	7.2272	1.4457	6.31125	3.48993	3.34312	0.902025	1.17253	0	1.97251	2.07646	0	6.92021	15.8944	7.37202	1.82615	4.55318	2.02064	3.43624	3.49202	6.09796	0.542556	0.762636	0.254085	0.372654	6.09796	2.46884	0.632772	2.5196e-06	1.08134e-05	6.09796	1.25276	0.548994	0.0017411	0.00531678	6.09796	3.20705	1.13091	9.11145e-05	0.000288954	6.09796	0.826554	0.603165	0.0992407	0.157136
Pdgfrb	28.6842	47.0638	46.1097	40.1039	3.33047	3.09737	1.4457	0	12.5637	15.8798	10.8243	12.8979	4.60165	1.97251	4.15292	4.22524	11.2453	15.8944	8.42517	10.9569	13.6595	5.0516	7.73154	6.28563	13.1751	1.36118	0.533812	0.00165154	0.00496112	13.1751	1.53367	0.27753	1.88385e-09	1.20993e-08	13.1751	4.00225	0.60659	8.98677e-13	1.08235e-11	13.1751	3.20445	0.562619	3.48596e-10	2.13807e-09	13.1751	-2.36812	0.660701	1.31054e-05	4.3046e-05
Hlf	14.0234	14.7758	20.959	13.0207	1.66523	2.06491	2.89141	1.05187	0	2.50734	0.902025	1.17253	2.30082	0	0	1.40841	27.6809	30.8539	27.3818	27.3922	3.64254	3.03096	1.71812	1.39681	8.41003	0.0822608	0.739273	0.857971	0.909988	8.41003	3.41021	0.70515	1.98891e-08	1.11871e-07	8.41003	2.62046	0.660914	1.25094e-06	7.04974e-06	8.41003	3.20113	1.06911	5.61055e-05	0.000183529	8.41003	0.475444	0.706406	0.384032	0.487738
Rps6ka5	25.497	36.1187	32.3367	32.2915	14.9871	10.3246	20.2399	19.9856	20.2416	21.7303	25.2567	23.4507	4.60165	3.94503	4.15292	0	32.006	36.4637	33.7007	31.9575	22.7659	22.227	35.2214	23.7457	22.2187	2.46954	0.644396	1.24715e-06	6.55291e-06	22.2187	0.45153	0.204608	0.0202001	0.0416571	22.2187	0.858108	0.247792	0.000153242	0.000586439	22.2187	3.1969	0.629755	1.00964e-08	5.31953e-08	22.2187	-0.440275	0.266892	0.0868462	0.139958
Crispld2	18.4854	18.0594	23.9531	18.7499	3.33047	7.2272	4.33711	1.05187	11.1678	9.19359	5.41215	8.20774	0	1.97251	0	2.81683	15.5705	24.3091	17.9035	23.7399	34.6042	20.2064	48.9664	23.0473	14.263	1.5997	0.814352	0.00319105	0.00896605	14.263	1.03528	0.327951	0.000330493	0.0010051	14.263	2.00936	0.49827	9.67654e-07	5.57881e-06	14.263	3.19513	0.919457	1.10274e-05	4.00304e-05	14.263	-0.906583	0.468772	0.0303904	0.055765
Tmem229b	59.9181	56.9143	69.464	73.9579	34.9699	32.0062	46.2625	36.8156	9.77179	12.5367	7.2162	12.8979	0	9.86257	4.15292	9.8589	63.1469	62.6428	61.0824	59.3497	12.7489	19.1961	16.3221	21.6505	33.031	0.537505	0.40645	0.133227	0.220951	33.031	2.57846	0.24503	3.74054e-27	9.18969e-26	33.031	0.755866	0.180217	1.09087e-05	5.22603e-05	33.031	3.19215	0.413081	3.69038e-16	3.69796e-15	33.031	1.74362	0.267987	1.21825e-11	7.3488e-11
Slc38a5	8.92397	4.92528	6.5871	5.72913	0	1.03246	2.89141	0	0.697985	0.835781	0	0	0	0	0	0	12.9754	11.2196	15.7972	5.47844	0	2.02064	0.85906	0.698403	3.36133	0.0984742	0.807913	0.82558	0.888838	3.36133	2.73141	1.14939	0.000248677	0.000769331	3.36133	1.67668	0.94759	0.00249774	0.00731574	3.36133	3.19113	1.16421	0.000121701	0.000378907	3.36133	0.487366	0.906318	0.409746	0.512759
Tgfb3	7.64911	4.37803	7.18593	6.77079	4.9957	6.19474	7.22852	2.10375	0	0	0	0	0	0	0	0	4.32513	11.2196	5.26573	5.47844	0	1.01032	0.85906	0.698403	3.14014	0	0.811632	1	1	3.14014	4.29705	1.15456	1.26138e-06	5.67264e-06	3.14014	0.22356	0.426158	0.499868	0.622589	3.14014	3.18382	1.16493	0.000125106	0.000388888	3.14014	3.80882	1.17055	1.28211e-05	4.22066e-05
Slc28a1	119.836	151.589	116.771	148.437	94.9184	83.629	73.7309	94.6687	30.7113	46.8037	32.4729	45.7288	13.8049	21.6977	12.4588	9.8589	260.373	309.474	172.716	279.4	64.6552	54.5573	70.4429	68.4435	99.0491	1.30437	0.308997	5.27223e-06	2.50219e-05	99.0491	1.76203	0.185311	7.95664e-23	1.55296e-21	99.0491	0.591566	0.167148	0.000229577	0.00084931	99.0491	3.18287	0.304198	4.87367e-27	9.7285e-26	99.0491	1.13691	0.195398	2.92802e-09	1.43911e-08
Chst8	23.5848	37.7605	30.5402	32.8123	6.66094	11.357	4.33711	9.46687	11.1678	10.0294	9.02025	12.8979	4.60165	3.94503	2.07646	1.40841	44.9814	35.5287	43.179	38.3491	19.1234	18.1858	17.1812	16.0633	18.5108	1.38381	0.588599	0.00255916	0.00735441	18.5108	1.45427	0.267711	3.76644e-09	2.33044e-08	18.5108	1.75508	0.336769	3.72906e-09	3.02673e-08	18.5108	3.18022	0.632473	1.28199e-08	6.68828e-08	18.5108	-0.313226	0.349942	0.340634	0.44205
Slc6a15	13.386	14.7758	17.366	16.1457	9.99141	22.7141	13.0113	14.7262	0.697985	0.835781	0.902025	1.17253	2.30082	0	0	1.40841	19.8956	16.8294	17.9035	10.9569	0.910636	2.02064	0.85906	0.698403	8.31284	-0.0414211	0.751145	0.927927	0.955317	8.31284	3.63046	0.787402	4.72586e-08	2.53557e-07	8.31284	-0.0160379	0.280644	0.949218	0.9727	8.31284	3.17608	1.07184	6.25886e-05	0.000203222	8.31284	3.65031	0.795017	7.31742e-08	3.13125e-07
Zfp640	7.01169	16.4176	7.18593	10.9374	11.6566	2.06491	11.5656	6.31125	0	0	0.902025	0	0	0	2.07646	0	7.78524	6.54477	10.5315	10.9569	0	0	0	0	4.6645	-0.338173	0.832685	0.454752	0.578556	4.6645	4.28626	1.14395	1.15802e-06	5.24017e-06	4.6645	0.328426	0.395883	0.303336	0.427366	4.6645	3.17245	1.15511	0.000121133	0.000377274	4.6645	3.68701	1.1544	1.688e-05	5.46568e-05
Sfi1	128.76	168.007	137.131	164.061	169.854	115.635	109.874	137.796	11.8657	14.2083	7.2162	17.588	20.7074	23.6702	10.3823	11.2673	286.324	286.1	243.277	235.573	42.7999	57.5882	42.953	49.5866	103.843	-0.313932	0.310525	0.276454	0.397606	103.843	3.5415	0.227251	1.47783e-56	1.60245e-54	103.843	0.170961	0.136979	0.199696	0.311222	103.843	3.17104	0.277329	1.09176e-31	2.6973e-30	103.843	3.36393	0.233986	1.87237e-48	8.43336e-47
Tafa4	10.8362	10.3978	9.58124	11.4583	0	0	1.4457	0	4.18791	0.835781	1.80405	0	0	0	2.07646	0	0.865027	0.934967	0	3.65229	0.910636	5.0516	2.57718	2.79361	2.89203	0.702572	0.804033	0.148186	0.241441	2.89203	2.00296	0.667337	9.35374e-05	0.000313206	2.89203	3.40067	1.10599	1.31117e-05	6.18604e-05	2.89203	3.16907	1.16551	0.000131478	0.000406966	2.89203	-1.23644	0.964831	0.0525108	0.090147
Ica1l	19.7602	16.4176	13.773	11.9791	9.99141	9.29211	5.78282	6.31125	1.39597	3.34312	3.6081	1.17253	2.30082	0	0	1.40841	27.6809	19.6343	18.9566	17.3484	1.82127	6.06192	1.71812	1.39681	8.38145	0.590949	0.749261	0.216625	0.328393	8.38145	2.42187	0.512953	7.44741e-08	3.88655e-07	8.38145	0.772547	0.35199	0.00931102	0.0235293	8.38145	3.1687	1.07379	6.52756e-05	0.0002114	8.38145	1.39178	0.528931	0.00237865	0.00553863
Slc4a9	19.7602	16.4176	17.9648	23.4373	1.66523	1.03246	1.4457	1.05187	3.48993	2.50734	3.6081	3.5176	0	5.91754	0	0	23.3557	31.7889	23.1692	29.2183	1.82127	0	3.43624	0	8.94189	0.617738	0.685907	0.192008	0.297967	8.94189	2.37466	0.442827	2.92637e-09	1.83326e-08	8.94189	3.34522	0.750048	1.49985e-07	9.74551e-07	8.94189	3.16832	0.911395	1.10384e-05	4.00622e-05	8.94189	-0.915804	0.701804	0.0948962	0.151183
Rab27a	21.0351	22.9846	16.1683	33.3331	13.3219	11.357	4.33711	4.2075	11.8657	7.52203	8.11822	3.5176	0	0	8.30585	0	35.4661	25.2441	42.1258	31.0445	7.28509	6.06192	12.0268	11.8729	14.0501	1.33439	0.697913	0.00750502	0.0191265	14.0501	1.36695	0.346372	6.85773e-06	2.76528e-05	14.0501	1.29663	0.380312	4.28266e-05	0.000182732	14.0501	3.16685	0.798869	1.68368e-06	6.77095e-06	14.0501	0.000372147	0.395994	0.999188	1
Chrna4	8.28654	12.5868	9.58124	9.89577	0	1.03246	2.89141	0	2.09396	1.67156	0.902025	0	0	0	0	1.40841	11.2453	14.0245	12.6377	21.0007	0.910636	1.01032	1.71812	0.698403	4.73316	0.45312	0.77193	0.335134	0.460336	4.73316	2.49496	0.699161	8.62957e-06	3.42492e-05	4.73316	2.4956	0.952837	0.000108024	0.000427335	4.73316	3.1648	1.13302	0.000105957	0.000332305	4.73316	-0.251254	0.774213	0.656372	0.73791
Ldhd	86.69	91.9385	87.4288	106.77	24.9785	28.9088	20.2399	18.9337	28.6174	27.5808	38.7871	25.7958	6.90247	11.8351	6.22938	12.6757	94.2879	73.8624	63.1887	82.1766	41.8893	36.3715	27.4899	36.317	44.9956	1.43961	0.347539	5.18356e-06	2.46289e-05	44.9956	1.58343	0.176936	1.80387e-20	3.00064e-19	44.9956	1.94505	0.21245	9.16554e-22	2.32633e-20	44.9956	3.16418	0.343059	1.0183e-21	1.47464e-20	44.9956	-0.35666	0.229856	0.110634	0.172287
Ak4	559.66	632.077	564.095	619.788	48.2918	70.2071	54.9368	61.0087	246.389	279.987	212.878	236.852	66.7239	78.9006	49.8351	66.1955	676.451	680.656	667.694	577.062	184.859	136.393	174.389	199.045	297.682	1.85869	0.157438	1.72643e-33	7.46504e-32	297.682	1.26552	0.101587	1.34451e-36	6.11857e-35	297.682	3.29459	0.138919	1.83277e-125	1.80873e-122	297.682	3.16253	0.153208	4.95054e-96	8.28201e-94	297.682	-2.00831	0.144123	3.03992e-45	1.18929e-43
Smad6	42.0701	44.8748	56.8886	45.3122	21.6481	22.7141	21.6856	21.0375	7.67784	10.8652	7.2162	9.38027	2.30082	3.94503	4.15292	7.04207	53.6316	38.3337	37.9132	54.7844	9.10636	9.09288	7.73154	10.4761	22.9117	0.671139	0.463151	0.0874259	0.156737	22.9117	2.36155	0.275338	4.66497e-19	7.08866e-18	22.9117	1.02394	0.22678	1.08317e-06	6.16851e-06	22.9117	3.15971	0.49214	3.99841e-12	2.94615e-11	22.9117	1.22602	0.305784	2.54101e-05	8.03229e-05
Hs2st1	48.4444	58.0088	48.505	49.9997	18.3176	33.0386	26.0227	26.2969	13.9597	5.85047	11.7263	11.7253	2.30082	5.91754	2.07646	8.45049	31.141	36.4637	25.2755	48.3929	11.8383	11.1135	9.44966	10.4761	23.1163	0.832769	0.450963	0.0308775	0.064754	23.1163	2.16715	0.261525	4.97767e-18	6.96716e-17	23.1163	0.866716	0.217998	2.00756e-05	9.16236e-05	23.1163	3.15598	0.474036	8.31689e-13	6.49309e-12	23.1163	1.20671	0.28629	1.08193e-05	3.59811e-05
Apoa1	7.64911	6.01979	8.38358	3.64581	1.66523	0	1.4457	2.10375	4.18791	3.34312	0.902025	1.17253	0	0	0	0	7.78524	4.67484	2.10629	3.65229	1.82127	3.03096	3.43624	5.58723	3.02554	1.35171	0.939053	0.0136319	0.0321754	3.02554	0.895342	0.543015	0.0270582	0.0539689	3.02554	1.40454	0.826568	0.00489467	0.0133568	3.02554	3.14327	1.17329	0.000149987	0.000459884	3.02554	-0.627949	0.725313	0.257358	0.351646
Stox1	3.82456	7.66154	9.58124	4.68747	0	0	2.89141	0	2.79194	0	1.80405	2.34507	0	0	0	0	7.78524	7.47974	7.37202	4.56536	0	1.01032	1.71812	0	2.72992	0.974065	0.868127	0.0557616	0.107567	2.72992	1.31468	0.667848	0.00527041	0.012526	2.72992	1.92187	1.09893	0.00170405	0.00521314	2.72992	3.14091	1.18284	0.00016073	0.000490854	2.72992	-0.743347	0.866388	0.211754	0.299087
Scube2	7.01169	11.4923	7.78476	13.5416	0	1.03246	1.4457	1.05187	2.09396	3.34312	0.902025	2.34507	0	1.97251	0	0	9.51529	13.0895	17.9035	10.0438	0	0	1.71812	0	4.42864	0.820413	0.812235	0.0974002	0.171181	4.42864	1.81561	0.591402	9.20449e-05	0.000308738	4.42864	2.46369	0.965321	0.000132819	0.00051653	4.42864	3.13676	1.14129	0.000123006	0.000382768	4.42864	-0.705411	0.776337	0.217563	0.305933
Lrmp	29.959	39.9495	34.732	33.3331	6.66094	12.3895	7.22852	8.415	26.5234	23.4019	11.7263	24.6232	4.60165	3.94503	0	4.22524	57.9568	47.6833	38.9664	50.219	17.3021	5.0516	10.3087	8.38084	21.1493	2.2355	0.603171	3.268e-06	1.59846e-05	21.1493	0.610193	0.22354	0.00366244	0.00903193	21.1493	1.7954	0.337611	1.98571e-09	1.66905e-08	21.1493	3.13658	0.594343	3.40938e-09	1.88925e-08	21.1493	-1.16253	0.332122	0.000208922	0.000579675
Lockd	74.5789	84.277	73.6558	84.3745	28.309	24.779	37.5883	37.8675	41.1811	24.2377	27.0607	28.1408	9.20329	9.86257	6.22938	8.45049	113.318	120.611	77.9328	102.264	30.051	34.3509	27.4899	34.2218	47.5015	1.6431	0.374624	9.72785e-07	5.17288e-06	47.5015	1.32323	0.181152	2.53037e-14	2.56779e-13	47.5015	1.23712	0.195515	1.93964e-11	2.02497e-10	47.5015	3.1326	0.370081	8.41124e-19	1.01062e-17	47.5015	0.0629342	0.216171	0.76552	0.825889
Mcc	33.7836	32.2879	24.5519	31.7706	4.9957	9.29211	11.5656	10.5187	2.79194	0.835781	9.92227	2.34507	2.30082	1.97251	4.15292	2.81683	12.1104	16.8294	21.0629	16.4353	1.82127	2.02064	1.71812	2.09521	10.8332	0.299089	0.557295	0.49258	0.614334	10.8332	2.80492	0.401294	1.07614e-13	1.03411e-12	10.8332	1.538	0.348757	3.24772e-07	2.00985e-06	10.8332	3.13054	0.649444	3.55626e-08	1.77017e-07	10.8332	1.05736	0.440542	0.00797351	0.01678
Cpne5	87.9648	106.714	97.01	106.77	44.9613	43.3632	50.5996	56.8012	85.8522	61.012	67.6519	51.5915	23.0082	9.86257	6.22938	7.04207	95.1529	75.7323	91.6237	92.2204	62.8339	53.5469	58.416	62.1579	62.4216	2.49603	0.334712	6.59777e-16	9.148e-15	62.4216	0.537866	0.139003	7.34416e-05	0.000250549	62.4216	0.975256	0.161542	3.27916e-10	3.03612e-09	62.4216	3.12797	0.325033	2.1762e-23	3.51999e-22	62.4216	-0.449854	0.171773	0.00779692	0.016436
Fez1	23.5848	32.2879	41.9179	39.0622	6.66094	7.2272	14.457	13.6744	32.8053	22.5661	28.8648	22.2782	6.90247	1.97251	2.07646	2.81683	71.7972	90.6918	78.9859	106.83	46.4424	41.4231	29.208	43.301	33.6598	2.5818	0.605825	1.63382e-07	9.68228e-07	33.6598	0.315156	0.209237	0.112507	0.184099	33.6598	1.55059	0.314202	2.36012e-08	1.72531e-07	33.6598	3.12451	0.59236	3.43723e-09	1.90408e-08	33.6598	-1.25248	0.309642	2.09907e-05	6.71136e-05
Egln3	130.035	123.679	151.503	175.52	16.6523	6.19474	11.5656	16.83	32.1073	30.0881	24.3547	25.7958	25.3091	15.7801	16.6117	9.8589	161.76	163.619	151.653	148.831	47.3531	37.3818	35.2214	31.4282	66.2139	0.740141	0.286377	0.00588803	0.0154518	66.2139	2.32427	0.175889	3.91874e-41	2.2063e-39	66.2139	3.47034	0.257128	9.48001e-43	8.4599e-41	66.2139	3.12431	0.27723	6.63188e-31	1.58713e-29	66.2139	-1.11244	0.277718	3.04259e-05	9.53035e-05
Cfc1	23.5848	20.2484	14.9707	17.1874	4.9957	11.357	8.67423	10.5187	4.8859	3.34312	4.51012	3.5176	2.30082	1.97251	2.07646	0	34.6011	32.7238	20.0098	38.3491	16.3915	34.3509	18.0403	16.0633	14.3614	0.817164	0.702908	0.0909147	0.161929	14.3614	2.01097	0.416182	4.90431e-08	2.6281e-07	14.3614	0.842035	0.332458	0.00316586	0.00903138	14.3614	3.12254	0.914804	1.40084e-05	5.01367e-05	14.3614	0.990325	0.437467	0.0124676	0.025055
Gsta2	10.8362	9.85056	9.58124	9.37494	0	0	1.4457	1.05187	0.697985	0.835781	0.902025	0	0	0	0	1.40841	12.1104	15.8944	7.37202	10.9569	0.910636	0	1.71812	2.79361	4.07253	0.0577596	0.780595	0.898534	0.937016	4.07253	3.15719	0.949224	1.08761e-05	4.26356e-05	4.07253	2.75066	1.07975	9.90308e-05	0.00039408	4.07253	3.12172	1.13685	0.000125032	0.000388727	4.07253	-0.0215341	0.869277	0.97029	0.981967
Tarsl2	47.807	32.2879	39.5226	34.8956	4.9957	13.4219	8.67423	2.10375	18.1476	7.52203	12.6283	11.7253	6.90247	5.91754	2.07646	1.40841	46.7114	31.7889	38.9664	48.3929	31.8723	37.3818	30.0671	25.1425	22.515	1.33253	0.526559	0.0018824	0.00557771	22.515	1.4972	0.266513	1.19175e-09	7.81425e-09	22.515	2.23091	0.357211	8.44858e-12	9.14464e-11	22.515	3.12159	0.55716	5.60992e-10	3.35157e-09	22.515	-0.685414	0.364937	0.0442118	0.077554
Cyp2s1	130.672	103.431	121.562	141.666	9.99141	7.2272	15.9027	11.5706	112.376	106.98	131.696	94.9753	18.4066	23.6702	8.30585	7.04207	155.705	137.44	149.547	119.613	67.3871	57.5882	67.8657	87.9988	78.6924	2.92377	0.303036	2.99557e-24	7.35822e-23	78.6924	0.145264	0.138164	0.282295	0.391442	78.6924	3.42887	0.273021	2.1077e-37	1.46119e-35	78.6924	3.11978	0.298265	4.59758e-27	9.22984e-26	78.6924	-3.2917	0.279608	1.20148e-33	2.80281e-32
Zfp521	23.5848	16.9648	11.3777	22.9165	1.66523	4.12983	4.33711	5.25937	0.697985	1.67156	1.80405	3.5176	0	0	0	4.22524	51.9016	44.8784	71.6139	52.9582	12.7489	14.1445	11.1678	10.4761	15.5017	0.151542	0.679081	0.742583	0.828835	15.5017	3.12522	0.563939	6.93483e-10	4.65019e-09	15.5017	1.93752	0.487067	1.27119e-06	7.14943e-06	15.5017	3.11737	0.916827	1.47054e-05	5.24605e-05	15.5017	0.886288	0.592756	0.0738909	0.121646
Klk1b22	4.46198	5.47253	5.38945	8.85411	3.33047	4.12983	1.4457	2.10375	0	0	0	0	0	0	0	0	12.9754	13.0895	12.6377	10.9569	0.910636	0	0	0	3.57325	0	0.809352	1	1	3.57325	4.23176	1.14266	1.38918e-06	6.21192e-06	3.57325	0.686631	0.509889	0.0621062	0.120429	3.57325	3.11678	1.15291	0.000142092	0.000437278	3.57325	2.82471	1.1976	0.000433909	0.00115032
Porcn	54.8187	76.6154	84.4347	80.7286	84.927	56.7851	54.9368	66.2681	14.6577	24.2377	9.92227	19.9331	6.90247	0	10.3823	12.6757	33.736	25.2441	31.5944	31.0445	1.82127	7.07224	3.43624	6.28563	33.2692	0.916467	0.387609	0.00792852	0.0200689	33.2692	2.0645	0.234837	6.08385e-20	9.85876e-19	33.2692	0.174288	0.184659	0.322009	0.447246	33.2692	3.11509	0.3944	8.79489e-17	9.25651e-16	33.2692	1.86164	0.24461	3.20694e-15	2.6044e-14
Rad51b	76.4911	77.1627	73.6558	101.041	16.6523	26.8439	23.1313	17.8819	37.6912	39.2817	37.885	43.3838	4.60165	9.86257	12.4588	8.45049	57.9568	58.9029	52.6573	66.6543	36.4254	43.4437	42.953	43.301	42.0321	1.93913	0.365242	3.77801e-09	2.7215e-08	42.0321	1.02685	0.160723	3.63102e-11	2.79502e-10	42.0321	1.88182	0.215599	4.34496e-20	9.6168e-19	42.0321	3.11498	0.356822	8.26788e-20	1.06398e-18	42.0321	-0.836304	0.225554	0.000139905	0.00039967
Rpl13-ps3	77.766	2.73627	185.038	179.686	86.5922	2.06491	2.89141	143.055	4.18791	162.142	43.2972	1.17253	0	1.97251	4.15292	1.40841	167.815	1.86993	2.10629	0	266.816	62.6398	4.2953	2.09521	58.575	1.4488	1.25192	0.00820647	0.0206944	58.575	0.270582	0.858239	0.517577	0.626283	58.575	0.192864	0.77618	0.579296	0.69198	58.575	3.11472	1.78282	0.0011969	0.00315025	58.575	0.0533027	0.982224	0.92649	0.951181
1700049E22Rik	7.64911	5.47253	4.79062	7.29162	0	1.03246	0	0	0.697985	0	5.41215	3.5176	0	0	0	0	5.19016	8.4147	6.31887	8.21766	1.82127	2.02064	8.5906	4.19042	3.35952	1.20962	0.912041	0.0232087	0.0507891	3.35952	1.01376	0.583311	0.0170663	0.0358596	3.35952	2.55928	1.17142	0.000276889	0.00100723	3.35952	3.11296	1.17927	0.000171159	0.000520349	3.35952	-1.40709	0.992228	0.0311657	0.0569792
Rian	5.73684	7.66154	5.38945	5.2083	14.9871	19.6167	14.457	17.8819	0	0	0	0	0	0	0	0	1.73005	1.86993	3.15944	1.82615	0	0	0.85906	0.698403	4.21174	0	0.808041	1	1	4.21174	4.22303	1.134	1.29539e-06	5.81966e-06	4.21174	-1.23893	0.395273	0.000136677	0.000529201	4.21174	3.10755	1.1449	0.000138446	0.00042703	4.21174	5.6649	1.03577	3.80723e-10	2.03029e-09
Gm47586	16.5731	21.3429	19.1625	17.7082	9.99141	17.5518	23.1313	34.7119	6.28187	5.85047	6.31417	5.86267	2.30082	0	0	2.81683	10.3803	6.54477	12.6377	13.6961	1.82127	1.01032	4.2953	1.39681	10.0576	1.1974	0.753179	0.0186823	0.0421962	10.0576	1.43497	0.371485	8.367e-06	3.32823e-05	10.0576	-0.192534	0.268594	0.428317	0.556312	10.0576	3.10469	0.921962	1.65834e-05	5.86478e-05	10.0576	1.68878	0.376429	1.24245e-06	4.63473e-06
Ttc25	22.9473	29.0044	31.139	20.8332	9.99141	12.3895	14.457	9.46687	7.67784	10.0294	5.41215	5.86267	2.30082	1.97251	0	4.22524	43.2513	43.0085	44.2321	29.2183	9.10636	13.1342	12.0268	9.07924	16.2819	1.08904	0.612774	0.0191047	0.0430148	16.2819	1.6899	0.316462	4.23966e-09	2.60125e-08	16.2819	1.01507	0.294666	9.73216e-05	0.000387738	16.2819	3.10462	0.702605	2.35715e-07	1.05573e-06	16.2819	0.57109	0.35496	0.0859659	0.138679
Grid1	4.46198	8.2088	16.7672	10.9374	3.33047	3.09737	4.33711	2.10375	0	0.835781	0.902025	1.17253	0	0	0	1.40841	8.65027	6.54477	5.26573	5.47844	5.46382	1.01032	0.85906	2.09521	3.8721	0.0626484	0.784963	0.889781	0.931978	3.8721	3.12155	0.980882	1.776e-05	6.70765e-05	3.8721	1.14853	0.582643	0.00498517	0.0135619	3.8721	3.10439	1.16339	0.000158521	0.000484207	3.8721	1.38089	0.877392	0.0260154	0.048533
Steap3	13.386	15.3231	13.1742	17.1874	6.66094	5.16228	4.33711	9.46687	3.48993	4.17891	6.31417	1.17253	0	0	2.07646	1.40841	5.19016	6.54477	12.6377	6.39151	10.9276	4.04128	8.5906	6.28563	6.83115	0.979091	0.801011	0.0527188	0.102666	6.83115	1.69001	0.442699	6.51219e-06	2.63336e-05	6.83115	0.924732	0.38677	0.0035577	0.0100316	6.83115	3.10015	1.07924	8.62794e-05	0.000274463	6.83115	0.60124	0.46633	0.149627	0.22329
Znfx1	541.812	386.361	401.813	423.435	469.596	502.807	435.157	475.447	32.1073	35.9386	57.7296	36.3486	66.7239	45.3678	43.6057	47.8861	338.225	393.621	351.751	412.709	54.6382	71.7327	57.557	53.7771	239.006	-0.302694	0.200461	0.119207	0.202107	239.006	3.42088	0.153869	3.31684e-111	2.5332e-108	239.006	-0.102	0.11471	0.364757	0.491963	239.006	3.09838	0.17886	1.18446e-68	1.12466e-66	239.006	3.52946	0.156186	1.64445e-114	5.77728e-112
Catsperd	54.1812	72.2374	66.4698	68.7496	8.32617	10.3246	8.67423	11.5706	27.2214	24.2377	16.2364	21.1056	6.90247	9.86257	6.22938	5.63366	92.5578	86.017	75.8265	106.83	41.8893	28.2889	30.0671	48.8882	38.6803	1.42634	0.404174	6.19869e-05	0.000244178	38.6803	1.48407	0.2049	2.7039e-14	2.73126e-13	38.6803	2.63545	0.295071	1.8609e-20	4.2419e-19	38.6803	3.09662	0.406487	7.72694e-16	7.5743e-15	38.6803	-1.08944	0.310056	0.000220459	0.000609473
Zc3h6	33.7836	35.5715	35.9296	44.7914	3.33047	3.09737	11.5656	2.10375	30.0134	20.0587	21.6486	16.4155	4.60165	3.94503	4.15292	2.81683	30.2759	35.5287	38.9664	29.2183	27.3191	25.258	18.8993	15.3649	20.6107	2.14962	0.56199	2.47136e-06	1.2373e-05	20.6107	0.674498	0.216435	0.000941793	0.00263055	20.6107	2.83185	0.410797	2.28173e-13	2.90004e-12	20.6107	3.09486	0.555078	6.43573e-10	3.82313e-09	20.6107	-2.0603	0.426519	9.37178e-08	3.95068e-07
E030030I06Rik	11.4737	8.75605	8.38358	9.89577	4.9957	5.16228	4.33711	7.36312	3.48993	7.52203	7.2162	3.5176	0	1.97251	0	0	10.3803	5.6098	8.42517	8.21766	7.28509	6.06192	3.43624	3.49202	5.70807	1.75879	0.982019	0.00278542	0.00794205	5.70807	0.6383	0.368306	0.042168	0.0797591	5.70807	0.559808	0.386373	0.075921	0.142227	5.70807	3.0944	1.1269	0.000127091	0.00039471	5.70807	0.0272865	0.449052	0.946353	0.965144
Gm13464	6.37426	5.47253	3.59296	9.37494	0	3.09737	0	1.05187	3.48993	1.67156	1.80405	2.34507	0	0	0	0	6.05519	4.67484	6.31887	2.73922	2.73191	0	0.85906	0.698403	2.598	1.26646	0.924486	0.0187861	0.0423906	2.598	0.935275	0.567315	0.0245877	0.0495477	2.598	1.37822	0.835199	0.00572205	0.0153182	2.598	3.09343	1.18156	0.000184397	0.000557316	2.598	-0.572352	0.733668	0.303849	0.403127
Nfe2	5.09941	4.37803	8.98241	5.72913	8.32617	2.06491	4.33711	7.36312	2.09396	3.34312	0.902025	3.5176	0	0	0	0	6.05519	3.73987	8.42517	7.30458	6.37445	2.02064	2.57718	4.88882	4.06345	1.31463	0.922183	0.0154961	0.0359243	4.06345	0.927087	0.527272	0.020149	0.0415664	4.06345	0.109812	0.405556	0.733566	0.819923	4.06345	3.09297	1.15511	0.000155455	0.000475654	4.06345	0.874074	0.562351	0.0678612	0.112905
Plekha4	237.76	229.846	235.339	228.124	88.2574	75.3694	82.4051	71.5275	170.308	148.769	151.54	152.429	34.5123	19.7251	20.7646	30.9851	422.133	443.174	438.109	445.58	228.57	271.776	203.597	257.012	195.317	2.48841	0.211464	3.91884e-34	1.78174e-32	195.317	0.563563	0.0915187	4.83914e-10	3.29602e-09	195.317	1.54659	0.118559	1.75333e-40	1.42105e-38	195.317	3.09203	0.206254	3.03253e-52	1.69109e-50	195.317	-0.983042	0.12401	1.33781e-15	1.11796e-14
Tnfaip8l2	5.73684	7.11429	5.38945	5.72913	1.66523	2.06491	7.22852	2.10375	1.39597	1.67156	0.902025	0	0	0	0	0	9.51529	20.5693	14.744	10.0438	0.910636	1.01032	1.71812	2.79361	4.26278	0.627191	0.809627	0.191135	0.296887	4.26278	1.81298	0.775436	0.000868556	0.00244485	4.26278	0.569912	0.479434	0.108432	0.189971	4.26278	3.09063	1.15292	0.000154313	0.000472486	4.26278	1.01499	0.71699	0.067722	0.112695
Cdhr1	44.6198	25.1736	28.7437	39.0622	19.9828	51.6228	21.6856	44.1787	18.1476	17.5514	51.4154	24.6232	2.30082	0	6.22938	4.22524	30.2759	50.4882	52.6573	45.6536	29.1404	22.227	28.349	34.2218	28.8573	2.56462	0.64739	6.2859e-07	3.4329e-06	28.8573	0.258542	0.279725	0.310775	0.422884	28.8573	-0.0333236	0.276904	0.893611	0.933961	28.8573	3.08965	0.637269	3.05344e-08	1.53467e-07	28.8573	0.318466	0.306418	0.275362	0.371906
Pdyn	8.92397	9.85056	9.58124	10.4166	1.66523	1.03246	1.4457	0	0.697985	0	0	2.34507	2.30082	0	0	0	18.1656	11.2196	12.6377	10.9569	0.910636	0	0	3.49202	4.40175	0.0619688	0.780256	0.891213	0.933035	4.40175	3.11746	0.947295	1.2639e-05	4.9021e-05	4.40175	2.41399	0.95903	0.000152893	0.00058537	4.40175	3.08945	1.13841	0.000140171	0.00043182	4.40175	0.245998	0.837872	0.669789	0.749205
Vcan	27.4093	32.2879	32.3367	26.0415	4.9957	15.4869	7.22852	14.7262	27.2214	24.2377	28.8648	24.6232	0	3.94503	4.15292	2.81683	51.0366	35.5287	40.0195	27.3922	19.1234	9.09288	21.4765	22.3489	20.9331	2.71287	0.652367	2.24467e-07	1.31078e-06	20.9331	0.148643	0.214202	0.463989	0.577471	20.9331	1.21674	0.303026	5.03644e-06	2.5675e-05	20.9331	3.08321	0.642601	3.9042e-08	1.93623e-07	20.9331	-1.12119	0.304729	0.000112426	0.000326049
Tulp2	128.123	115.47	133.539	104.687	23.3133	34.0711	43.3711	44.1787	34.2013	28.4166	46.9053	45.7288	13.8049	11.8351	12.4588	15.4926	152.245	154.27	129.537	151.57	21.8553	36.3715	26.6308	33.5234	64.2333	1.35496	0.301649	1.36515e-06	7.12829e-06	64.2333	1.6203	0.161948	6.85647e-25	1.48876e-23	64.2333	1.65609	0.180206	8.15276e-22	2.07541e-20	64.2333	3.08161	0.295805	6.76296e-27	1.33182e-25	64.2333	-0.0477626	0.198532	0.806039	0.857976
Esrrb	3073.03	3058.6	3218.1	3426.54	2959.12	2821.7	2791.65	2860.05	1150.28	1277.91	1321.47	1260.47	381.937	347.163	338.463	429.566	2079.52	2103.68	2032.57	2216.94	1257.59	1062.86	1227.6	1158.65	1827.31	1.71974	0.0817714	2.60851e-99	1.09407e-96	1827.31	1.34562	0.0645596	1.47271e-97	6.46739e-95	1827.31	0.159061	0.063089	0.0111957	0.0277772	1827.31	3.07759	0.0801371	0	0	1827.31	1.18687	0.0655001	1.05539e-73	1.11012e-71
Ttll13	32.5087	34.477	28.1449	37.4998	1.66523	10.3246	7.22852	5.25937	10.4698	11.7009	6.31417	10.5528	4.60165	3.94503	2.07646	2.81683	64.877	56.098	38.9664	54.7844	10.017	10.1032	8.5906	11.8729	19.3706	1.13712	0.54203	0.00897831	0.0223187	19.3706	1.66521	0.280312	1.3183e-10	9.55331e-10	19.3706	2.20484	0.371121	5.41533e-11	5.39507e-10	19.3706	3.0775	0.591845	5.00372e-09	2.73206e-08	19.3706	-0.513119	0.382364	0.14801	0.22129
Ooep	12.1111	10.9451	7.18593	8.33328	1.66523	0	1.4457	2.10375	2.09396	2.50734	0.902025	3.5176	0	1.97251	0	0	13.8404	12.1546	11.5846	21.0007	0.910636	8.08256	4.2953	1.39681	5.33538	0.825746	0.812294	0.095516	0.168451	5.33538	1.74485	0.585985	0.000137634	0.000446807	5.33538	2.15807	0.857901	0.000197673	0.00073894	5.33538	3.06878	1.14116	0.000152629	0.000467738	5.33538	-0.493555	0.709439	0.367274	0.469989
Oaf	77.1286	71.6902	77.2487	61.9788	18.3176	16.5193	14.457	7.36312	30.7113	31.7597	20.7466	15.2429	2.30082	1.97251	14.5352	11.2673	50.1715	62.6428	44.2321	63.9151	19.1234	13.1342	18.0403	13.2697	31.5737	1.44502	0.387676	2.78113e-05	0.000116852	31.5737	1.44464	0.204221	1.01307e-13	9.75105e-13	31.5737	2.30849	0.268709	2.20325e-19	4.63787e-18	31.5737	3.06659	0.388646	8.85184e-17	9.31086e-16	31.5737	-0.820869	0.281631	0.00238025	0.0055416
Zfp536	2.5497	6.01979	7.78476	7.29162	0	0	0	1.05187	4.18791	5.01469	2.70607	3.5176	0	0	0	0	1.73005	5.6098	5.26573	4.56536	4.55318	5.0516	5.15436	4.19042	3.17685	1.8793	1.03237	0.00193701	0.00573143	3.17685	0.415777	0.434996	0.235391	0.338342	3.17685	2.5237	1.15512	0.000291218	0.0010541	3.17685	3.06226	1.16171	0.000178862	0.000542078	3.17685	-2.14724	1.08711	0.00289248	0.00661925
Eda	22.3099	25.7209	28.7437	25.5207	1.66523	6.19474	2.89141	11.5706	0.697985	5.01469	0	5.86267	2.30082	0	6.22938	1.40841	16.4355	22.4392	15.7972	21.0007	3.64254	5.0516	3.43624	2.09521	9.83456	0.0942976	0.594631	0.832855	0.892945	9.83456	3.06676	0.474606	2.93753e-12	2.50004e-11	9.83456	1.84693	0.414402	1.57606e-07	1.01973e-06	9.83456	3.06189	0.714373	4.24553e-07	1.84123e-06	9.83456	0.973917	0.513704	0.0300069	0.0551534
Rfx2	114.737	144.475	102.399	141.145	43.2961	56.7851	65.0567	43.1269	66.3086	66.8625	56.8276	83.2499	11.5041	15.7801	16.6117	14.0841	92.5578	110.326	69.5076	98.6119	79.2253	66.6811	106.523	81.7132	72.8082	2.08122	0.306417	2.42368e-13	2.71261e-12	72.8082	0.853537	0.16288	5.6256e-08	2.98728e-07	72.8082	1.21453	0.181948	2.0951e-12	2.41577e-11	72.8082	3.0485	0.299173	6.86009e-26	1.27788e-24	72.8082	-0.368153	0.190012	0.048257	0.083674
Bahcc1	12.1111	26.2682	32.3367	30.2081	9.99141	8.25966	10.1199	10.5187	16.7516	16.7156	15.3344	16.4155	4.60165	0	0	4.22524	45.8464	23.3742	32.6475	35.6098	28.2297	22.227	24.0537	43.301	19.5478	2.11256	0.712149	6.29901e-05	0.000247857	19.5478	0.547674	0.274409	0.0287115	0.0568214	19.5478	1.17945	0.352291	7.8425e-05	0.000317446	19.5478	3.04817	0.724169	5.94765e-07	2.53399e-06	19.5478	-0.671731	0.356167	0.0440092	0.0772911
Nptx1	15.2982	19.1539	25.7496	26.0415	3.33047	2.06491	4.33711	4.2075	0.697985	0.835781	0	1.17253	4.60165	0	0	2.81683	54.4967	42.0735	43.179	29.2183	0	1.01032	0.85906	2.79361	11.8308	-0.653243	0.769983	0.175681	0.277116	11.8308	4.43903	0.892344	5.38483e-09	3.24951e-08	11.8308	2.38104	0.516801	7.62353e-08	5.18864e-07	11.8308	3.04688	0.802343	3.31517e-06	1.28581e-05	11.8308	1.54858	0.86815	0.0128648	0.0257914
Rasgrp1	26.7719	27.3627	23.3543	23.4373	0	1.03246	0	2.10375	21.6375	15.0441	18.0405	18.7605	2.30082	5.91754	2.07646	0	7.78524	2.8049	7.37202	10.0438	10.017	12.1238	18.8993	16.7617	11.402	2.32203	0.706656	1.35053e-05	6.00525e-05	11.402	0.398544	0.237664	0.0726667	0.127372	11.402	3.92682	0.828906	2.80933e-08	2.02719e-07	11.402	3.04683	0.706086	3.72578e-07	1.62966e-06	11.402	-3.65733	0.89224	6.24098e-07	2.41421e-06
Map6d1	5.09941	7.66154	7.78476	4.16664	0	1.03246	0	1.05187	4.18791	2.50734	0.902025	2.34507	0	0	0	0	0	0.934967	2.10629	2.73922	0.910636	3.03096	1.71812	3.49202	2.15297	1.32859	0.943569	0.0149991	0.0349598	2.15297	0.818964	0.559457	0.0455851	0.0853403	2.15297	1.83921	1.0994	0.00225562	0.00669188	2.15297	3.04568	1.1958	0.000232774	0.000690695	2.15297	-1.10695	0.911674	0.0739736	0.12176
Lrp4	25.497	21.8901	22.7554	15.6249	13.3219	6.19474	10.1199	10.5187	16.0537	13.3725	17.1385	10.5528	0	1.97251	2.07646	2.81683	26.8158	19.6343	27.3818	19.1745	30.9616	38.3921	31.7852	32.1266	17.3408	2.16136	0.7688	9.2173e-05	0.000352332	17.3408	0.488418	0.240907	0.0295468	0.0582775	17.3408	0.966623	0.307507	0.000329772	0.00117941	17.3408	3.04288	0.785919	2.46095e-06	9.70132e-06	17.3408	-0.527108	0.32689	0.0883221	0.141985
Platr10	58.0058	69.5012	50.9003	75.5203	9.99141	25.8114	10.1199	21.0375	133.315	97.7864	82.9863	78.5598	9.20329	5.91754	4.15292	8.45049	60.5519	56.098	38.9664	31.0445	69.2083	54.5573	73.0201	84.5068	50.3839	3.61263	0.419417	1.16799e-19	2.12531e-18	50.3839	-0.588442	0.199446	0.00192475	0.00503127	50.3839	1.73978	0.281872	1.30981e-11	1.38817e-10	50.3839	3.04182	0.429861	4.07835e-14	3.54304e-13	50.3839	-2.40299	0.276214	9.09001e-20	1.00047e-18
Lrfn3	10.1988	8.2088	10.7789	8.33328	3.33047	3.09737	0	2.10375	11.1678	12.5367	9.02025	15.2429	2.30082	0	0	0	1.73005	11.2196	9.47831	3.65229	9.10636	6.06192	12.0268	10.4761	6.66964	2.8787	1.08767	4.26112e-05	0.000172637	6.66964	-0.274292	0.316066	0.32907	0.442269	6.66964	1.54255	0.649501	0.000687387	0.00229727	6.66964	3.04138	1.13122	0.000155565	0.000475906	6.66964	-2.02375	0.624619	9.09574e-05	0.000267676
Nmi	44.6198	47.611	46.1097	51.5622	36.6352	36.136	33.2512	36.8156	3.48993	2.50734	1.80405	2.34507	4.60165	5.91754	8.30585	2.81683	37.1961	44.8784	37.9132	34.6968	5.46382	6.06192	6.87248	4.19042	22.5751	-0.678938	0.520249	0.107898	0.186235	22.5751	4.02558	0.444446	1.25629e-21	2.26339e-20	22.5751	0.37708	0.184266	0.0317014	0.068134	22.5751	3.03882	0.466858	2.01583e-12	1.52301e-11	22.5751	3.60922	0.455802	6.35483e-17	5.84444e-16
Ncapd2	658.461	623.321	583.857	611.975	168.189	365.49	283.358	245.087	301.53	282.494	310.297	256.785	80.5288	63.1205	78.9055	74.646	801.88	745.169	690.864	903.029	328.74	437.468	316.993	312.885	396.878	1.906	0.1826	6.64959e-27	1.94356e-25	396.878	1.072	0.142661	1.08889e-14	1.1433e-13	396.878	1.17057	0.146	1.08652e-16	1.84312e-15	396.878	3.03826	0.179934	1.93776e-65	1.65236e-63	396.878	-0.103827	0.148013	0.477965	0.577954
Mpc1	43.345	32.2879	33.5343	35.9373	21.6481	35.1035	18.7942	32.6081	6.97985	6.68625	5.41215	9.38027	2.30082	5.91754	2.07646	4.22524	22.4907	17.7644	20.0098	15.5222	10.017	11.1135	9.44966	5.58723	17.008	0.631852	0.503235	0.126874	0.212454	17.008	2.27386	0.310979	1.12503e-14	1.17913e-13	17.008	0.330159	0.217193	0.104215	0.184063	17.008	3.03806	0.557079	1.23615e-09	7.11939e-09	17.008	1.87253	0.329795	1.52722e-09	7.69126e-09
Cadm4	234.573	213.429	211.985	182.29	54.9527	65.0448	49.1539	57.8531	76.7784	45.968	104.635	62.1443	27.6099	19.7251	26.994	25.3515	91.6928	105.651	101.102	116.873	37.3361	40.4128	49.8255	42.6026	85.166	1.45178	0.248093	7.6186e-10	5.93119e-09	85.166	1.50018	0.159425	2.9043e-22	5.49751e-21	85.166	1.83667	0.176147	3.14831e-27	1.2255e-25	85.166	3.03745	0.24293	2.2952e-37	7.50791e-36	85.166	-0.331077	0.184489	0.0676548	0.112615
9530082P21Rik	14.6608	13.1341	23.3543	20.3124	39.9656	45.4281	36.1426	36.8156	0.697985	4.17891	3.6081	0	2.30082	1.97251	2.07646	0	19.0306	19.6343	13.6909	14.6092	2.73191	1.01032	3.43624	1.39681	13.3412	0.301474	0.673871	0.515301	0.633535	13.3412	2.7869	0.511359	1.55843e-09	1.01203e-08	13.3412	-1.04372	0.244619	3.14382e-06	1.65966e-05	13.3412	3.03683	0.91313	1.96356e-05	6.87227e-05	13.3412	3.98422	0.503179	8.1261e-17	7.4268e-16
Myo15b	65.0175	78.2572	67.6675	70.8329	6.66094	12.3895	4.33711	8.415	69.1005	42.6248	29.7668	48.0739	2.30082	5.91754	14.5352	8.45049	55.3617	62.6428	75.8265	59.3497	46.4424	34.3509	47.2483	42.6026	39.9239	2.37149	0.402444	3.86921e-11	3.4825e-10	39.9239	0.518676	0.182233	0.00301449	0.00757872	39.9239	2.97413	0.320603	1.06933e-21	2.70591e-20	39.9239	3.03179	0.39237	3.09594e-16	3.12548e-15	39.9239	-2.4025	0.334831	2.0689e-14	1.5801e-13
Cpne4	6.37426	6.01979	8.38358	4.16664	6.66094	8.25966	5.78282	3.15562	0	0	0	0	0	0	0	0	0	1.86993	1.05315	4.56536	0	0	0	0	2.34549	0	0.817581	1	1	2.34549	4.14371	1.20714	3.68231e-06	1.54192e-05	2.34549	0.0369162	0.450389	0.913253	0.947301	2.34549	3.03173	1.20692	0.000259111	0.000763811	2.34549	3.99877	1.19099	8.08353e-06	2.72648e-05
Ttc28	152.982	128.604	119.167	128.124	188.172	170.355	159.027	137.796	9.77179	10.0294	6.31417	1.17253	16.1058	13.8076	20.7646	12.6757	46.7114	30.8539	51.6041	51.1321	3.64254	3.03096	5.15436	4.88882	61.3286	-0.92293	0.350329	0.0037646	0.0103931	61.3286	4.10235	0.279312	6.54585e-51	5.58177e-49	61.3286	-0.288349	0.136026	0.0294145	0.0639813	61.3286	3.03023	0.282662	2.50961e-28	5.36953e-27	61.3286	4.40459	0.280119	5.2425e-57	3.34872e-55
Pkd1l2	6.37426	7.66154	3.59296	5.72913	3.33047	2.06491	2.89141	1.05187	0	0	0	2.34507	0	0	0	0	11.2453	7.47974	9.47831	10.0438	2.73191	0	0.85906	0	3.20332	0.102031	0.807011	0.819523	0.885499	3.20332	2.55421	1.13887	0.000422139	0.00126218	3.20332	0.829342	0.579857	0.0355987	0.0753233	3.20332	3.02582	1.16498	0.000204751	0.000614497	3.20332	1.26557	0.958039	0.0471736	0.0820285
2210409E12Rik	28.0468	19.1539	14.3719	23.4373	1.66523	5.16228	4.33711	7.36312	9.77179	19.223	18.0405	14.0704	2.30082	3.94503	0	1.40841	24.2207	24.3091	27.3818	22.8268	12.7489	12.1238	16.3221	13.2697	13.5625	2.20923	0.776808	7.51628e-05	0.000292306	13.5625	0.425639	0.2529	0.0690827	0.121997	13.5625	1.86155	0.440535	4.53154e-07	2.74263e-06	13.5625	3.02563	0.792519	3.06435e-06	1.19672e-05	13.5625	-1.41677	0.419836	0.000212737	0.000589423
Nme4	660.374	827.447	795.243	840.099	264.772	308.705	320.946	335.548	559.086	531.557	540.313	540.538	115.041	98.6257	72.6762	95.7722	506.041	577.81	508.669	526.843	366.076	328.354	368.537	441.391	438.769	2.48572	0.136168	1.23645e-76	2.72945e-74	438.769	0.515692	0.0910952	1.06132e-08	6.1427e-08	438.769	1.32087	0.0987928	4.97978e-42	4.2844e-40	438.769	3.02291	0.134089	5.16331e-114	1.20932e-111	438.769	-0.806446	0.100551	7.40992e-16	6.33395e-15
Cyp2u1	12.1111	14.7758	11.3777	18.229	1.66523	0	0	1.05187	5.58388	3.34312	1.80405	4.69014	2.30082	0	2.07646	0	17.3005	26.1791	14.744	13.6961	7.28509	3.03096	8.5906	7.68244	7.39659	0.974842	0.800643	0.0536051	0.104005	7.39659	1.62031	0.446522	1.5394e-05	5.8734e-05	7.39659	3.35111	1.01625	7.82513e-06	3.83866e-05	7.39659	3.02251	1.08237	0.000115219	0.000359619	7.39659	-1.63029	0.948929	0.0123885	0.0249074
Oas1b	19.1228	14.7758	19.7613	17.7082	9.99141	14.4544	4.33711	9.46687	2.79194	0.835781	2.70607	0	0	1.97251	2.07646	1.40841	21.6257	26.1791	10.5315	21.0007	5.46382	3.03096	6.01342	2.79361	9.08533	0.13915	0.680268	0.762943	0.84393	9.08533	3.05352	0.576989	2.87446e-09	1.80267e-08	9.08533	0.680006	0.326431	0.0157354	0.0372359	9.08533	3.01883	0.92409	2.43208e-05	8.39331e-05	9.08533	2.10936	0.61303	3.67915e-05	0.000113982
Gm10364	12.1111	16.9648	22.1566	21.354	6.66094	4.12983	4.33711	4.2075	8.37582	0.835781	0	4.69014	2.30082	0	0	2.81683	8.65027	4.67484	4.21258	7.30458	1.82127	3.03096	0.85906	2.79361	6.01202	0.690942	0.7055	0.14917	0.242855	6.01202	2.06459	0.496935	1.11896e-06	5.07242e-06	6.01202	1.58805	0.518524	7.10803e-05	0.000290362	6.01202	3.01527	0.954966	3.55377e-05	0.000119681	6.01202	0.286491	0.519114	0.526751	0.623231
Slc35g1	51.6315	41.5912	31.139	35.9373	13.3219	20.6491	17.3485	28.4006	16.0537	13.3725	27.9628	15.2429	4.60165	3.94503	6.22938	2.81683	34.6011	36.4637	40.0195	37.436	29.1404	35.3612	29.208	11.1745	24.3187	1.66758	0.530202	0.000116524	0.000437635	24.3187	1.03308	0.267588	2.37822e-05	8.80605e-05	24.3187	0.834798	0.271955	0.000644094	0.00216292	24.3187	3.01343	0.545919	8.41465e-10	4.92706e-09	24.3187	0.162869	0.29865	0.568148	0.660889
Cfap126	37.6081	43.7803	42.5167	46.8747	3.33047	6.19474	4.33711	10.5187	9.07381	18.3872	15.3344	18.7605	0	3.94503	6.22938	7.04207	78.7174	71.0575	67.4013	63.9151	15.4808	16.1651	15.4631	13.9681	25.6709	1.33132	0.473893	0.000870708	0.00277031	25.6709	1.44857	0.228432	1.53288e-11	1.22672e-10	25.6709	2.59434	0.350014	4.45739e-15	6.5771e-14	25.6709	3.01141	0.492606	2.49698e-11	1.71403e-10	25.6709	-1.0713	0.363751	0.00160557	0.00385662
Prune2	56.7309	66.7649	54.4933	69.2704	21.6481	40.2658	27.4684	32.6081	16.7516	15.8798	19.8445	16.4155	11.5041	5.91754	8.30585	4.22524	38.9262	33.6588	38.9664	45.6536	13.6595	11.1135	11.1678	19.5553	28.3665	1.06832	0.397455	0.00239188	0.00692351	28.3665	1.79195	0.216947	5.91025e-18	8.2181e-17	28.3665	0.909762	0.197312	1.02129e-06	5.86588e-06	28.3665	3.01081	0.405333	2.9935e-15	2.82102e-14	28.3665	0.82484	0.243391	0.00047217	0.00124443
1700063H04Rik	3.18713	7.11429	5.38945	6.77079	0	0	0	1.05187	0.697985	1.67156	0.902025	0	0	0	0	0	12.9754	12.1546	16.8503	16.4353	2.73191	3.03096	3.43624	2.09521	4.02063	0.480258	0.797914	0.3064	0.430453	4.02063	1.95853	0.845136	0.000749389	0.00213489	4.02063	2.47979	1.14429	0.000320969	0.0011516	4.02063	3.00834	1.1502	0.000196666	0.000591951	4.02063	-0.542642	0.891715	0.359198	0.461639
Mybph	7.01169	3.83077	7.18593	6.24996	0	0	0	3.15562	2.79194	3.34312	0.902025	3.5176	0	0	0	0	7.78524	1.86993	1.05315	2.73922	2.73191	4.04128	6.01342	1.39681	2.73415	1.34612	0.948198	0.014071	0.0330399	2.73415	0.773541	0.553692	0.0568659	0.103257	2.73415	1.50926	0.952882	0.0049481	0.013472	2.73415	3.00762	1.19834	0.00026528	0.000780553	2.73415	-0.859349	0.813326	0.142586	0.214459
Gramd2	11.4737	21.8901	14.9707	22.3957	9.99141	6.19474	1.4457	6.31125	8.37582	3.34312	3.6081	9.38027	0	1.97251	2.07646	1.40841	5.19016	14.0245	11.5846	7.30458	8.19573	8.08256	6.87248	6.98403	8.04486	1.1868	0.756147	0.0197999	0.0443265	8.04486	1.33638	0.390782	5.95368e-05	0.000206358	8.04486	1.28813	0.434658	0.000208522	0.000776209	8.04486	3.00477	0.934406	2.92147e-05	9.96283e-05	8.04486	-0.0355304	0.444906	0.929666	0.953161
Gm8730	8.92397	16.4176	122.161	12.4999	29.9742	11.357	14.457	386.038	2.79194	0	4.51012	3.5176	0	5.91754	2.07646	0	9.51529	6.54477	10.5315	11.8699	4.55318	3.03096	4.2953	3.49202	28.1031	0.158091	0.776543	0.728713	0.817603	28.1031	2.62882	1.19564	0.00042763	0.00127674	28.1031	-0.570521	0.707879	0.15345	0.252148	28.1031	3.00418	1.31878	0.000489829	0.00138156	28.1031	4.30693	1.11683	1.22534e-06	4.57477e-06
Phc1	973.987	986.697	970.699	1046.87	338.043	404.723	322.392	378.675	413.207	423.741	386.067	423.285	112.74	122.296	139.123	119.715	1173.84	1110.74	1118.44	1092.95	659.301	556.686	707.006	619.484	608.363	1.71689	0.114577	7.08806e-52	7.16364e-50	608.363	1.26542	0.0741013	2.32445e-66	3.46028e-64	608.363	1.4408	0.0787729	3.46536e-76	1.05706e-73	608.363	3.00238	0.111192	4.61714e-162	2.70349e-159	608.363	-0.176382	0.0833713	0.0337117	0.0610495
Gm13848	6.37426	5.47253	2.99414	8.85411	0	0	0	1.05187	0.697985	0	0	1.17253	0	0	0	0	13.8404	6.54477	4.21258	10.9569	0.910636	1.01032	1.71812	2.09521	2.82943	0.0975132	0.811203	0.826883	0.889556	2.82943	2.52811	1.16593	0.000518366	0.00152115	2.82943	2.4421	1.1792	0.000409198	0.00143382	2.82943	3.0015	1.1897	0.000256946	0.00075781	2.82943	-0.0735563	0.92482	0.899178	0.933714
Gm7693	22.9473	31.7407	63.4757	46.3539	21.6481	23.7465	18.7942	35.7637	11.1678	6.68625	5.41215	10.5528	2.30082	9.86257	4.15292	1.40841	21.6257	49.5533	17.9035	16.4353	5.46382	6.06192	11.1678	11.8729	19.0041	0.679945	0.521196	0.10775	0.186017	19.0041	2.11144	0.403071	5.84276e-09	3.50286e-08	19.0041	0.552911	0.322514	0.0476443	0.0965723	19.0041	2.99951	0.597109	1.21998e-08	6.37614e-08	19.0041	1.40346	0.401973	0.000143137	0.000407909
Rimbp2	12.1111	15.8703	23.3543	18.229	1.66523	4.12983	0	3.15562	1.39597	4.17891	6.31417	3.5176	0	1.97251	2.07646	1.40841	44.9814	51.4232	41.0727	41.0883	8.19573	11.1135	10.3087	7.68244	13.1352	0.731809	0.693413	0.12623	0.211691	13.1352	2.03793	0.420723	4.57546e-08	2.46088e-07	13.1352	2.47128	0.579325	3.60255e-07	2.20826e-06	13.1352	2.9992	0.915347	2.36676e-05	8.18072e-05	13.1352	-0.433572	0.55486	0.360557	0.463046
Lrriq4	28.0468	26.8154	23.3543	32.8123	9.99141	7.2272	7.22852	7.36312	22.3355	25.0734	41.4931	15.2429	2.30082	1.97251	4.15292	2.81683	53.6316	43.9435	51.6041	48.3929	30.9616	32.3302	33.5033	30.7297	24.3052	2.71928	0.647517	1.85827e-07	1.09352e-06	24.3052	0.0742039	0.204922	0.703717	0.787156	24.3052	1.66632	0.34926	4.28901e-08	3.02321e-07	24.3052	2.99544	0.64075	6.94275e-08	3.32669e-07	24.3052	-1.62102	0.339618	3.68063e-07	1.45946e-06
Hoxa9	8.28654	10.9451	6.5871	12.4999	0	2.06491	1.4457	0	0	0	0.902025	1.17253	0	1.97251	0	0	3.46011	1.86993	2.10629	5.47844	0	0	0.85906	0	2.48542	-0.11776	0.811259	0.79193	0.866681	2.48542	3.36144	1.1594	3.32208e-05	0.000120371	2.48542	2.28629	1.01039	0.000333035	0.00118981	2.48542	2.99287	1.17841	0.000246634	0.00072911	2.48542	0.469425	0.910202	0.426901	0.529877
Gm12617	12.7485	8.2088	5.98827	8.85411	0	3.09737	0	0	0.697985	1.67156	0	2.34507	2.30082	0	0	0	79.5824	94.4317	80.0391	84.9158	10.017	7.07224	8.5906	8.38084	17.4559	0.350166	0.763222	0.451735	0.575894	17.4559	2.53263	0.719	9.86285e-06	3.88542e-05	17.4559	2.34098	0.934448	0.000169666	0.000642984	17.4559	2.99219	1.11617	0.00016425	0.000500557	17.4559	-0.120427	0.775254	0.830923	0.878259
Tmem231	348.672	403.873	390.435	434.372	179.845	177.583	179.267	192.493	159.141	141.247	171.385	134.841	46.0165	51.2854	60.2174	40.844	545.832	622.688	520.254	566.105	221.285	171.754	185.557	238.854	257.66	1.5907	0.174258	7.67672e-21	1.50283e-19	257.66	1.3573	0.10661	3.21913e-38	1.58395e-36	257.66	1.09052	0.108964	1.94755e-24	6.03956e-23	257.66	2.99099	0.168964	1.26479e-71	1.2917e-69	257.66	0.257857	0.118231	0.0279934	0.0517831
Cplx1	8.28654	9.85056	8.38358	9.89577	4.9957	1.03246	1.4457	1.05187	7.67784	13.3725	3.6081	5.86267	0	0	2.07646	0	27.6809	19.6343	11.5846	12.783	21.8553	7.07224	20.6174	13.2697	8.83488	2.21317	1.05798	0.000537934	0.00178464	8.83488	0.175457	0.352267	0.5648	0.669054	8.83488	1.6377	0.709101	0.000695335	0.0023212	8.83488	2.98455	1.14156	0.000200451	0.000602623	8.83488	-1.56364	0.65082	0.00309677	0.00705915
Pcsk6	193.778	105.073	147.91	154.166	53.2875	58.85	33.2512	57.8531	157.745	145.426	208.368	124.289	11.5041	27.6152	10.3823	21.1262	195.496	200.083	196.938	199.05	119.293	156.6	109.96	119.427	116.978	3.03703	0.286769	2.28431e-28	7.35582e-27	116.978	-0.0822789	0.163316	0.603246	0.703534	116.978	1.48041	0.198576	2.94068e-15	4.39713e-14	116.978	2.9836	0.284997	3.43943e-27	6.93651e-26	116.978	-1.58774	0.196852	1.70005e-16	1.51666e-15
P3h3	25.497	20.7956	16.7672	19.7915	9.99141	15.4869	7.22852	11.5706	2.79194	0	0.902025	1.17253	0	0	6.22938	1.40841	30.2759	36.4637	27.3818	43.8275	6.37445	12.1238	9.44966	6.28563	12.9923	-0.256583	0.665331	0.578345	0.689076	12.9923	3.63785	0.64139	1.88097e-10	1.33987e-09	12.9923	0.709255	0.298116	0.00703014	0.0183571	12.9923	2.98134	0.795037	4.03999e-06	1.55186e-05	12.9923	2.70069	0.686833	1.99571e-06	7.24758e-06
Elfn1	4.46198	6.01979	7.18593	5.72913	4.9957	3.09737	1.4457	3.15562	2.79194	0	0	1.17253	0	0	0	0	6.05519	5.6098	0	6.39151	2.73191	1.01032	0.85906	1.39681	2.67126	0.602668	0.816022	0.206742	0.316412	2.67126	1.69552	0.81729	0.00205467	0.00534781	2.67126	0.509172	0.508628	0.16044	0.261024	2.67126	2.97495	1.18934	0.00027818	0.000815778	2.67126	0.983433	0.744533	0.0822867	0.133342
Crocc	86.69	106.167	109.585	102.083	109.905	91.8887	88.188	149.366	44.671	57.6689	43.2972	70.3521	13.8049	7.89006	14.5352	12.6757	127.159	128.09	110.58	95.8726	95.6168	66.6811	98.7918	70.5387	79.2541	1.95915	0.331485	1.10752e-10	9.52373e-10	79.2541	0.880729	0.175166	1.61521e-07	8.0765e-07	79.2541	-0.116962	0.163219	0.456803	0.582443	79.2541	2.97287	0.32547	1.8116e-21	2.5851e-20	79.2541	1.02311	0.183336	1.35234e-08	6.21538e-08
Sptbn5	10.1988	19.7011	17.9648	21.8749	4.9957	1.03246	11.5656	5.25937	6.97985	11.7009	9.92227	11.7253	2.30082	0	4.15292	0	10.3803	12.1546	5.26573	3.65229	10.9276	6.06192	12.8859	9.77765	8.77004	1.7528	0.840199	0.00165264	0.00496266	8.77004	0.678279	0.329047	0.0189021	0.039294	8.77004	1.38768	0.458494	0.00012774	0.000499438	8.77004	2.96928	0.934259	3.37307e-05	0.000113923	8.77004	-0.73858	0.441587	0.064512	0.108121
Srgap3	17.2105	8.75605	13.1742	16.1457	0	6.19474	8.67423	7.36312	3.48993	3.34312	4.51012	2.34507	0	0	0	2.81683	14.7055	6.54477	5.26573	12.783	4.55318	9.09288	7.73154	6.28563	6.70774	0.875171	0.788489	0.0785544	0.143876	6.70774	1.71448	0.482443	1.80344e-05	6.8025e-05	6.70774	0.933209	0.417704	0.00514304	0.0139281	6.70774	2.9689	1.09189	0.000148697	0.000456167	6.70774	0.595184	0.496375	0.173914	0.253042
Gm28809	6.37426	9.85056	8.38358	10.9374	6.66094	8.25966	5.78282	13.6744	0.697985	5.85047	2.70607	1.17253	0	0	0	1.40841	16.4355	10.2846	10.5315	14.6092	1.82127	5.0516	0.85906	3.49202	6.03516	0.980666	0.834896	0.0537194	0.104191	6.03516	1.41679	0.52733	0.000604311	0.00175257	6.03516	0.00564814	0.346349	0.984643	0.997447	6.03516	2.96388	1.13625	0.000206839	0.00062034	6.03516	1.45513	0.527611	0.00145641	0.0035234
Itpr1	134.497	172.385	166.474	139.582	33.3047	58.85	40.4797	33.66	91.436	85.2497	100.125	68.007	6.90247	19.7251	12.4588	30.9851	124.564	158.009	130.59	148.831	55.5488	89.9184	50.6845	48.8882	83.3815	2.07625	0.283901	5.80156e-15	7.4699e-14	83.3815	0.781075	0.168736	1.53553e-06	6.82172e-06	83.3815	1.80467	0.202307	8.03526e-21	1.89336e-19	83.3815	2.9608	0.278378	5.65247e-28	1.18063e-26	83.3815	-1.00202	0.204296	5.3633e-07	2.0922e-06
Slc28a3	7.01169	3.83077	5.38945	6.77079	1.66523	2.06491	8.67423	2.10375	3.48993	5.01469	3.6081	1.17253	0	0	0	0	1.73005	3.73987	2.10629	0.913073	0.910636	3.03096	1.71812	0.698403	2.73514	1.68436	1.00766	0.00401809	0.0110095	2.73514	0.480135	0.472469	0.192072	0.286726	2.73514	0.41303	0.479047	0.240321	0.359346	2.73514	2.96075	1.18038	0.000275708	0.000809205	2.73514	0.0138921	0.571808	0.977092	0.986846
B4galt5	1319.47	1286.04	1269.51	1384.89	751.021	871.394	861.64	869.9	165.422	212.288	220.996	178.225	177.163	155.829	161.964	176.052	636.66	690.941	662.429	703.979	180.306	185.899	184.698	171.109	561.576	0.2027	0.109286	0.0611116	0.116288	561.576	2.75499	0.0807544	2.71784e-256	4.77417e-252	561.576	0.63802	0.0700065	4.38028e-20	9.68221e-19	561.576	2.96014	0.100172	1.96362e-193	1.91627e-190	561.576	2.1077	0.084225	1.89151e-139	1.2306e-136
Hivep3	4.46198	8.2088	7.18593	3.12498	1.66523	3.09737	1.4457	5.25937	0.697985	0	1.80405	0	0	0	0	0	8.65027	4.67484	2.10629	5.47844	3.64254	3.03096	1.71812	3.49202	2.90604	0.298014	0.800917	0.51437	0.632717	2.90604	2.15205	0.995478	0.00085493	0.00240939	2.90604	0.518076	0.503497	0.151848	0.250005	2.90604	2.96013	1.18067	0.000276731	0.000811799	2.90604	1.35161	0.88149	0.0294255	0.0541812
Gabbr1	352.497	378.152	367.081	427.601	214.815	208.556	225.53	294.525	168.912	106.98	153.344	117.253	32.2115	65.093	45.6822	47.8861	346.876	323.499	294.881	258.4	183.949	171.754	169.235	170.41	213.547	1.45771	0.191174	3.87851e-15	5.06774e-14	213.547	1.44672	0.132727	7.53277e-29	2.04831e-27	213.547	0.663378	0.128277	1.18289e-07	7.81315e-07	213.547	2.95896	0.186677	4.07245e-58	2.77274e-56	213.547	0.770282	0.138575	1.95656e-08	8.86709e-08
Gdf3	432.812	534.119	592.839	653.121	784.326	775.375	783.572	843.603	196.134	203.931	111.851	188.778	55.2197	86.7906	72.6762	64.7871	454.139	452.524	383.345	410.883	158.451	103.053	191.57	191.363	363.553	1.26938	0.198366	3.93942e-11	3.54189e-10	363.553	1.62285	0.164669	3.0727e-24	6.47182e-23	363.553	-0.496739	0.154031	0.000847847	0.00277548	363.553	2.95516	0.196473	1.1443e-52	6.52625e-51	363.553	2.15247	0.164589	2.22789e-40	7.12845e-39
Cd3d	9.56139	6.01979	5.38945	3.12498	1.66523	0	0	1.05187	1.39597	0.835781	2.70607	0	0	0	0	0	1.73005	3.73987	1.05315	3.65229	2.73191	3.03096	0.85906	0.698403	2.05193	0.722856	0.836401	0.137303	0.226659	2.05193	1.46525	0.779184	0.00484065	0.0116131	2.05193	1.74138	1.09515	0.00310763	0.00889249	2.05193	2.95473	1.2128	0.000337745	0.000979339	2.05193	-0.495227	0.865375	0.398588	0.501799
Upp1	1747.19	1189.73	1306.04	1353.64	84.927	76.4018	80.9594	74.6831	2750.76	2253.27	3522.41	3062.66	149.553	161.746	213.876	185.911	1712.75	2084.98	1859.86	2085.46	3597.92	3971.57	3114.95	3292.27	1663.9	3.99558	0.149234	3.11282e-159	4.01721e-156	1663.9	-1.02384	0.130146	8.00461e-16	9.26888e-15	1663.9	4.12018	0.158584	2.05069e-150	4.30056e-147	1663.9	2.95465	0.150241	1.24883e-87	1.79811e-85	1663.9	-5.17736	0.158536	1.71064e-235	5.00818e-232
Col2a1	31.2339	38.3077	29.9414	36.9789	33.3047	45.4281	53.4911	45.2306	6.28187	5.85047	6.31417	4.69014	2.30082	5.91754	2.07646	4.22524	12.9754	22.4392	16.8503	10.9569	9.10636	13.1342	19.7584	13.9681	19.6151	0.447442	0.501986	0.278364	0.399735	19.6151	2.43567	0.328302	5.33099e-15	5.72748e-14	19.6151	-0.347669	0.198389	0.063843	0.123298	19.6151	2.95277	0.558189	2.92403e-09	1.63318e-08	19.6151	2.81948	0.340534	2.02836e-18	2.05361e-17
Zfp296	413.052	461.334	422.772	466.143	401.322	384.074	387.449	415.49	147.973	164.649	132.598	111.391	50.6181	69.038	60.2174	47.8861	503.445	553.501	492.872	485.755	205.804	182.868	161.503	207.426	288.716	1.28192	0.160655	3.66616e-16	5.19048e-15	288.716	1.63624	0.0977353	2.98209e-64	4.02949e-62	288.716	0.148347	0.0879343	0.0878989	0.160327	288.716	2.94992	0.154195	4.07661e-83	5.26542e-81	288.716	1.48556	0.102192	2.09145e-48	9.396e-47
Phospho1	42.7076	24.0791	30.5402	28.1248	3.33047	4.12983	5.78282	4.2075	6.97985	8.35781	9.92227	10.5528	2.30082	9.86257	0	1.40841	18.1656	9.34967	9.47831	21.0007	6.37445	5.0516	13.745	11.1745	11.9428	0.98474	0.549849	0.0244712	0.0531599	11.9428	1.68933	0.338515	2.77603e-08	1.53829e-07	11.9428	2.6242	0.462452	3.81841e-10	3.50829e-09	11.9428	2.94951	0.621076	4.79299e-08	2.34915e-07	11.9428	-0.837532	0.460464	0.0425588	0.0750891
Mif-ps	10.8362	14.2286	14.3719	16.1457	1.66523	7.2272	7.22852	6.31125	5.58388	5.01469	6.31417	5.86267	0	0	2.07646	1.40841	19.8956	39.2686	7.37202	52.0452	23.6765	19.1961	12.0268	18.8569	12.3589	1.30451	0.874042	0.015095	0.035149	12.3589	1.02688	0.431756	0.00361839	0.0089371	12.3589	0.910144	0.447041	0.00879896	0.022404	12.3589	2.94764	1.10887	0.000180752	0.000547333	12.3589	0.0315148	0.479054	0.941096	0.961223
Lrrc31	274.731	286.213	271.868	285.936	64.9442	47.493	54.9368	66.2681	87.9461	97.7864	97.4187	97.3203	32.2115	35.5053	41.5292	33.8019	220.582	188.863	218.001	172.571	75.5828	60.6192	76.4563	80.3164	123.704	1.35548	0.192323	3.74671e-13	4.11109e-12	123.704	1.54646	0.106726	7.38475e-49	5.86971e-47	123.704	2.25127	0.133689	3.38841e-65	7.38278e-63	123.704	2.9464	0.185108	1.38237e-58	9.71307e-57	123.704	-0.694544	0.145455	1.36862e-06	5.08162e-06
Fhl1	149.795	108.356	116.173	123.437	78.266	61.9474	59.2739	66.2681	13.2617	10.0294	23.4526	11.7253	16.1058	13.8076	12.4588	18.3094	32.006	31.7889	32.6475	48.3929	21.8553	20.2064	21.4765	24.4441	46.4785	-0.068481	0.307594	0.810963	0.880349	46.4785	3.04174	0.219527	4.71267e-45	3.20863e-43	46.4785	0.867086	0.161831	2.49827e-08	1.82074e-07	46.4785	2.94586	0.286685	2.46707e-26	4.67492e-25	46.4785	2.10953	0.236765	2.97938e-20	3.37868e-19
Gcat	890.484	892.023	818.597	801.036	371.347	375.814	451.06	393.401	647.032	759.725	781.154	683.587	119.643	96.6532	103.823	116.898	487.01	510.492	481.288	577.975	463.514	484.953	402.04	430.216	505.824	2.6919	0.124139	1.46812e-106	7.6971e-104	505.824	0.241107	0.0810382	0.00271311	0.00688509	505.824	1.08297	0.0876105	6.06833e-36	3.84183e-34	505.824	2.94508	0.122741	9.39402e-129	3.51096e-126	505.824	-0.846635	0.089101	1.40082e-21	1.72437e-20
Oas1a	18.4854	17.5121	9.58124	9.37494	1.66523	3.09737	7.22852	3.15562	0	5.01469	2.70607	1.17253	2.30082	0	2.07646	0	18.1656	28.049	18.9566	21.0007	5.46382	7.07224	1.71812	3.49202	7.80371	0.517753	0.746897	0.275132	0.396214	7.80371	2.32554	0.563035	1.08502e-06	4.92748e-06	7.80371	1.46755	0.531008	0.000248763	0.000913236	7.80371	2.94181	1.09196	0.000163084	0.000497436	7.80371	0.564724	0.576346	0.245708	0.338041
Pcbd1	167.006	172.385	155.096	157.811	24.9785	9.29211	8.67423	18.9337	78.1743	78.5634	77.5741	73.8697	27.6099	19.7251	14.5352	21.1262	147.92	143.05	128.484	146.092	50.9956	67.6914	54.1208	64.2531	79.4984	1.81206	0.242455	4.19309e-15	5.47025e-14	79.4984	1.05704	0.115358	1.00508e-20	1.71577e-19	79.4984	3.39193	0.224532	9.39604e-53	1.2816e-50	79.4984	2.93971	0.235954	3.46912e-37	1.11814e-35	79.4984	-2.30473	0.235978	5.28608e-24	7.45826e-23
Oas1d	5.73684	13.1341	8.98241	7.29162	1.66523	0	0	0	2.09396	5.01469	0.902025	4.69014	0	0	0	1.40841	12.1104	13.0895	20.0098	15.5222	5.46382	5.0516	3.43624	4.88882	5.43716	1.12145	0.861395	0.0315024	0.0659409	5.43716	1.19211	0.490519	0.00209035	0.00543101	5.43716	3.21374	1.09269	2.28005e-05	0.000103051	5.43716	2.93787	1.13801	0.000227634	0.000676357	5.43716	-1.83893	1.03549	0.00748968	0.0158415
1600014C23Rik	16.5731	12.0396	12.5754	12.4999	0	0	0	1.05187	4.8859	3.34312	0.902025	5.86267	0	0	0	2.81683	24.2207	28.049	15.7972	32.8706	3.64254	5.0516	3.43624	6.98403	8.0251	0.93509	0.793997	0.0624255	0.1183	8.0251	1.60185	0.451006	2.14053e-05	7.98312e-05	8.0251	3.84444	1.02312	1.17027e-06	6.61731e-06	8.0251	2.93282	1.08319	0.000157499	0.000481571	8.0251	-2.11346	1.06436	0.00298753	0.00682609
Vangl1	477.432	594.864	592.839	588.538	288.086	314.899	328.175	329.237	134.013	113.666	110.047	134.841	94.3337	67.0655	58.1409	74.646	670.396	676.916	664.535	689.37	183.949	182.868	194.147	210.219	323.884	0.728295	0.147277	4.93514e-07	2.7398e-06	323.884	2.18699	0.0967119	1.63046e-114	1.5074e-111	323.884	0.822382	0.0873222	1.61695e-21	4.04287e-20	323.884	2.93144	0.138257	2.56889e-101	4.95881e-99	323.884	1.34981	0.104098	7.0911e-39	2.07604e-37
Meis2	65.6549	68.9539	66.4698	61.4579	81.5965	99.1159	75.1766	84.15	1.39597	0	0.902025	2.34507	6.90247	5.91754	14.5352	5.63366	76.1223	88.8219	84.2517	78.5243	0.910636	3.03096	0.85906	0	40.5303	-2.10701	0.749022	0.00010354	0.000392984	40.5303	5.58256	0.650398	1.90783e-19	2.98158e-18	40.5303	-0.367811	0.142225	0.00773972	0.0199953	40.5303	2.92964	0.375945	1.66569e-16	1.71309e-15	40.5303	5.90232	0.648934	1.02316e-21	1.2648e-20
Epb41l1	26.7719	44.3275	26.3484	36.9789	34.9699	44.3956	44.8168	35.7637	2.79194	8.35781	1.80405	3.5176	2.30082	3.94503	2.07646	5.63366	16.4355	19.6343	21.0629	17.3484	1.82127	2.02064	3.43624	1.39681	16.9982	0.097938	0.513873	0.814619	0.882372	16.9982	2.88717	0.384263	2.2209e-15	2.4754e-14	16.9982	-0.218034	0.215929	0.281086	0.404104	16.9982	2.92891	0.567469	5.78727e-09	3.13183e-08	16.9982	3.14028	0.39906	6.29667e-17	5.79703e-16
Bdh2	214.175	181.688	207.194	188.02	149.871	158.998	151.799	155.677	27.2214	22.5661	24.3547	23.4507	20.7074	29.5877	24.9175	25.3515	194.631	194.473	179.035	196.311	20.034	41.4231	37.7986	29.3329	104.109	-0.0381611	0.239738	0.867925	0.917528	104.109	2.98073	0.160003	8.57058e-79	2.06234e-76	104.109	0.343821	0.105109	0.000884274	0.00288572	104.109	2.92804	0.215262	1.06932e-43	4.53711e-42	104.109	2.62242	0.169225	6.18941e-56	3.77511e-54
Hipk4	6.37426	10.9451	11.9765	5.72913	14.9871	13.4219	11.5656	12.6225	2.79194	3.34312	1.80405	3.5176	0	1.97251	0	0	4.32513	6.54477	5.26573	6.39151	0.910636	0	2.57718	2.79361	5.41083	1.05227	0.846948	0.0409493	0.0825234	5.41083	1.285	0.502834	0.00118221	0.00324226	5.41083	-0.444405	0.333454	0.120126	0.206681	5.41083	2.9279	1.13478	0.000230191	0.000683376	5.41083	1.91111	0.513462	1.93947e-05	6.22829e-05
Hes1	304.052	291.139	285.042	309.894	158.197	163.128	164.81	165.144	230.335	226.497	232.722	185.26	52.9189	33.5327	35.2998	35.2104	364.176	330.978	359.123	381.664	238.587	212.167	182.98	177.394	213.344	2.4683	0.182385	6.90773e-44	4.9953e-42	213.344	0.427562	0.0906091	1.87207e-06	8.19866e-06	213.344	0.850321	0.100861	1.10622e-17	2.05072e-16	213.344	2.92516	0.178788	1.0114e-61	7.89609e-60	213.344	-0.428024	0.106112	4.93666e-05	0.000150368
Nlrc5	6.37426	6.56704	4.79062	4.16664	1.66523	2.06491	1.4457	2.10375	0.697985	3.34312	0.902025	3.5176	0	0	0	0	5.19016	9.34967	5.26573	6.39151	3.64254	2.02064	2.57718	2.79361	3.11958	1.12106	0.884942	0.0321242	0.0670834	3.11958	0.999154	0.569833	0.0171122	0.0359346	3.11958	0.90058	0.616535	0.0274344	0.0604262	3.11958	2.92019	1.16045	0.000277657	0.000814381	3.11958	-0.0586831	0.655094	0.910918	0.941435
Slc7a9	18.4854	17.5121	11.9765	19.2707	0	0	1.4457	1.05187	0.697985	2.50734	0.902025	1.17253	4.60165	0	0	1.40841	13.8404	13.0895	14.744	11.8699	3.64254	3.03096	8.5906	3.49202	6.38885	-0.0471077	0.693587	0.91864	0.949484	6.38885	3.30255	0.658141	9.06677e-09	5.30359e-08	6.38885	3.60202	0.992122	2.298e-06	1.24728e-05	6.38885	2.91965	0.929405	3.9118e-05	0.000131035	6.38885	-0.532033	0.838554	0.361682	0.464152
Eno1b	6.37426	5.47253	5.38945	4.68747	8.32617	3.09737	2.89141	6.31125	0.697985	0	0.902025	1.17253	0	0	0	0	6.05519	7.47974	5.26573	7.30458	1.82127	0	0	0	3.05204	0.30533	0.797156	0.505175	0.625392	3.05204	2.11453	0.968733	0.000854716	0.00240917	3.05204	0.0745485	0.415446	0.819441	0.880682	3.05204	2.91787	1.16195	0.00028229	0.000826865	3.05204	2.03602	0.93416	0.00215509	0.00505695
Fam234b	163.181	160.892	151.503	154.686	19.9828	25.8114	31.8055	41.0231	59.3287	65.1909	64.0438	58.6267	23.0082	19.7251	26.994	14.0841	115.049	134.635	104.261	123.265	56.4594	59.6089	42.0939	50.9834	73.5935	1.5187	0.247327	1.07558e-10	9.26333e-10	73.5935	1.32432	0.12686	1.46875e-26	3.46774e-25	73.5935	2.34155	0.174154	1.03518e-42	9.14065e-41	73.5935	2.91698	0.240728	2.28891e-35	6.6568e-34	73.5935	-0.99457	0.186306	5.44703e-08	2.36487e-07
Fam189a2	24.8596	25.7209	27.5461	28.1248	28.309	39.2334	30.3598	26.2969	8.37582	8.35781	11.7263	11.7253	6.90247	1.97251	4.15292	0	14.7055	14.0245	11.5846	10.9569	4.55318	2.02064	1.71812	4.19042	14.4757	1.27666	0.581903	0.0049818	0.0133314	14.4757	1.32192	0.280053	2.2204e-07	1.09385e-06	14.4757	-0.208992	0.213587	0.29693	0.420601	14.4757	2.9161	0.642767	1.32688e-07	6.1256e-07	14.4757	1.57397	0.290037	1.32046e-08	6.07523e-08
Napepld	86.0525	98.5056	94.6147	92.7077	38.3004	21.6816	23.1313	27.3487	34.8993	36.7744	36.983	32.831	4.60165	13.8076	14.5352	12.6757	48.4415	49.5533	56.8699	42.9144	16.3915	19.1961	24.0537	20.9521	39.4926	1.44566	0.317208	7.86594e-07	4.23431e-06	39.4926	1.35444	0.157901	8.03022e-19	1.20255e-17	39.4926	1.73864	0.192978	3.80256e-21	9.21666e-20	39.4926	2.91487	0.313124	3.3279e-22	4.96669e-21	39.4926	-0.383131	0.209512	0.0612503	0.103117
Auh	544.999	541.233	550.921	515.101	271.433	230.238	315.164	282.954	232.429	203.931	174.993	207.539	59.8214	74.9555	66.4468	77.4628	490.47	512.362	465.49	513.147	234.033	256.621	262.872	237.457	305.086	1.50902	0.143784	1.2844e-26	3.6772e-25	305.086	1.37715	0.0867076	6.4287e-58	7.23888e-56	305.086	0.962271	0.0873345	7.01247e-29	2.99359e-27	305.086	2.91438	0.138744	1.62909e-99	2.98089e-97	305.086	0.408325	0.0963043	2.03049e-05	6.50392e-05
Tk1	164.456	145.022	164.678	208.332	84.927	71.2395	47.7082	49.4381	194.04	208.945	238.135	181.743	18.4066	17.7526	20.7646	28.1683	101.208	94.4317	110.58	117.786	212.178	287.941	203.597	226.283	133.24	3.16111	0.250607	1.59768e-38	9.21107e-37	133.24	-0.259275	0.13518	0.0499829	0.0923919	133.24	1.39918	0.166633	1.93236e-18	3.74789e-17	133.24	2.9139	0.250381	7.02281e-33	1.83575e-31	133.24	-1.68462	0.16612	6.87922e-25	1.02755e-23
1810014B01Rik	21.6725	36.1187	52.6968	52.6038	3.33047	6.19474	11.5656	12.6225	43.9731	45.968	55.9255	32.831	4.60165	3.94503	8.30585	2.81683	27.6809	29.9189	35.807	28.3053	30.051	37.3818	42.953	37.7138	27.7077	2.93582	0.520742	1.03881e-10	8.96043e-10	27.7077	-0.120685	0.218553	0.559257	0.664316	27.7077	2.09592	0.356773	7.49229e-11	7.37666e-10	27.7077	2.91183	0.518528	4.64958e-10	2.81928e-09	27.7077	-2.23637	0.352238	9.32109e-12	5.66751e-11
Gm8062	24.8596	24.0791	26.9472	30.2081	3.33047	0	4.33711	0	11.8657	13.3725	15.3344	11.7253	4.60165	1.97251	4.15292	1.40841	13.8404	13.0895	14.744	22.8268	16.3915	12.1238	6.87248	9.07924	11.9651	1.63856	0.612994	0.000533601	0.00177201	11.9651	0.917424	0.265318	0.000156607	0.000503562	11.9651	3.5916	0.659056	1.25875e-09	1.088e-08	11.9651	2.90839	0.650617	1.81291e-07	8.23094e-07	11.9651	-2.57819	0.716578	9.12707e-06	3.06024e-05
Kcnh1	7.64911	12.0396	6.5871	8.33328	1.66523	3.09737	1.4457	4.2075	0.697985	0	0	2.34507	0	1.97251	0	0	11.2453	15.8944	8.42517	10.9569	2.73191	2.02064	3.43624	2.79361	4.48103	0.0618866	0.779906	0.891374	0.933105	4.48103	2.93637	0.950413	2.81887e-05	0.000103245	4.48103	1.1392	0.561218	0.00446777	0.0123181	4.48103	2.90798	1.13962	0.000253384	0.000748185	4.48103	1.27073	0.849994	0.0367071	0.0658426
Fcgrt	112.824	106.714	87.4288	119.27	53.2875	54.7202	49.1539	66.2681	40.4831	29.2523	24.3547	31.6584	13.8049	11.8351	10.3823	16.901	147.92	143.05	134.803	152.483	25.4978	31.3199	15.4631	27.9361	62.7838	1.10671	0.301215	7.96461e-05	0.000308027	62.7838	1.70861	0.168858	1.95292e-25	4.35897e-24	62.7838	0.875484	0.157223	7.45799e-09	5.81425e-08	62.7838	2.90679	0.296721	3.00286e-24	5.05736e-23	62.7838	0.799428	0.189472	1.70684e-05	5.51958e-05
Plekhg1	21.6725	23.5319	25.1507	21.354	21.6481	26.8439	27.4684	22.0894	11.8657	11.7009	11.7263	10.5528	2.30082	1.97251	4.15292	1.40841	4.32513	12.1546	7.37202	11.8699	6.37445	10.1032	8.5906	4.88882	12.9633	1.63656	0.657548	0.000880588	0.00279803	12.9633	0.88667	0.265334	0.000259115	0.000799933	12.9633	-0.087658	0.229271	0.680947	0.778802	12.9633	2.90116	0.707675	9.58348e-07	3.97036e-06	12.9633	1.01853	0.287531	0.000217003	0.00060058
Ccnd3	1687.9	2382.74	2111.47	1644.78	644.446	504.871	761.886	769.972	637.26	725.458	632.319	731.661	266.895	256.427	222.181	288.725	1502.55	1638.06	1456.5	1643.53	970.738	871.906	1093.58	1188.68	1026.44	1.36273	0.142801	2.87636e-22	6.26711e-21	1026.44	1.49833	0.130701	1.16805e-31	3.81376e-30	1026.44	1.51807	0.132224	4.62303e-32	2.38648e-30	1026.44	2.89957	0.142122	4.36143e-94	6.96481e-92	1026.44	-0.0240534	0.132045	0.854144	0.897415
Pank1	41.4327	41.044	40.1214	37.4998	11.6566	21.6816	21.6856	21.0375	6.97985	10.8652	12.6283	17.588	2.30082	5.91754	6.22938	4.22524	35.4661	40.2036	33.7007	31.9575	7.28509	1.01032	3.43624	9.77765	19.4054	0.988354	0.467822	0.0125201	0.0298706	19.4054	1.72156	0.259766	1.47402e-12	1.28819e-11	19.4054	0.934777	0.237586	1.90987e-05	8.77621e-05	19.4054	2.89793	0.499686	1.57557e-10	9.9843e-10	19.4054	0.711364	0.291899	0.0108306	0.0220632
Comp	22.3099	15.8703	13.773	15.6249	1.66523	5.16228	0	1.05187	2.09396	0.835781	0	0	2.30082	0	4.15292	0	2.59508	1.86993	1.05315	0	6.37445	8.08256	8.5906	8.38084	5.07449	-0.293773	0.732421	0.527598	0.644637	5.07449	3.75131	0.809216	3.82384e-08	2.08472e-07	5.07449	2.53213	0.650753	1.6631e-06	9.22681e-06	5.07449	2.89625	0.938346	4.76988e-05	0.000157614	5.07449	0.79591	0.758276	0.161122	0.237498
Pou2f3	8.28654	9.3033	11.3777	7.81245	1.66523	0	0	1.05187	2.79194	5.85047	9.02025	0	0	0	2.07646	0	1.73005	0.934967	1.05315	0.913073	0	0	0	1.39681	2.71935	1.44322	0.952878	0.00963592	0.0237528	2.71935	0.69491	0.486284	0.0650271	0.115872	2.71935	2.48384	1.13682	0.000307757	0.0011099	2.71935	2.89598	1.18748	0.000351164	0.00101406	2.71935	-1.73665	1.00485	0.00991468	0.020396
Dnajc6	65.6549	79.3517	80.8417	72.3954	34.9699	15.4869	21.6856	28.4006	43.9731	50.9827	44.1992	42.2112	11.5041	7.89006	10.3823	8.45049	97.748	96.3016	104.261	84.0027	49.1744	43.4437	58.416	64.9515	50.695	2.08849	0.356625	1.02026e-10	8.81861e-10	50.695	0.68351	0.152565	3.87379e-06	1.61742e-05	50.695	1.54655	0.204889	1.1988e-15	1.85195e-14	50.695	2.89595	0.349795	3.08841e-18	3.56211e-17	50.695	-0.863077	0.212593	3.2192e-05	0.000100584
Tapbp	868.812	1093.41	1119.21	1129.68	1846.75	2111.37	1977.72	2056.41	117.261	169.664	211.976	161.81	119.643	145.966	145.352	146.475	650.5	586.224	608.718	689.37	103.813	81.8359	77.3154	87.3004	679.441	0.223534	0.146418	0.120456	0.20374	679.441	2.66479	0.123751	4.85472e-104	3.04564e-101	679.441	-0.902105	0.112634	3.15006e-16	5.14592e-15	679.441	2.89526	0.14032	3.7261e-96	6.29353e-94	679.441	3.59238	0.123983	5.55969e-186	9.76615e-183
Stambpl1	7.01169	8.2088	11.9765	7.81245	8.32617	3.09737	4.33711	4.2075	2.09396	0	1.80405	2.34507	0	1.97251	0	0	10.3803	4.67484	9.47831	3.65229	3.64254	1.01032	1.71812	0.698403	4.10202	0.557596	0.782326	0.241527	0.358187	4.10202	2.02628	0.685091	0.000105167	0.000349548	4.10202	0.58477	0.43601	0.0841669	0.154786	4.10202	2.89518	1.15029	0.000282453	0.000827204	4.10202	1.18691	0.649243	0.0240721	0.0452343
Sema3f	26.7719	35.5715	37.1273	32.8123	4.9957	9.29211	17.3485	15.7781	7.67784	4.17891	1.80405	5.86267	2.30082	3.94503	2.07646	5.63366	22.4907	15.8944	18.9566	21.9137	16.3915	6.06192	7.73154	5.58723	13.6752	0.279552	0.510911	0.502212	0.623012	13.6752	2.59976	0.367742	6.76089e-14	6.62363e-13	13.6752	1.28857	0.313438	2.60718e-06	1.3997e-05	13.6752	2.8933	0.574116	1.08828e-08	5.72015e-08	13.6752	1.12078	0.40225	0.00244127	0.0056709
Trps1	17.8479	32.2879	36.5285	32.2915	6.66094	9.29211	15.9027	13.6744	7.67784	12.5367	9.92227	7.03521	2.30082	1.97251	6.22938	2.81683	28.5459	22.4392	31.5944	18.2615	10.017	6.06192	12.8859	6.98403	14.657	1.06875	0.548411	0.0146176	0.0341453	14.657	1.54386	0.315426	5.67511e-08	3.01084e-07	14.657	1.19799	0.322059	1.80613e-05	8.33374e-05	14.657	2.89217	0.613466	5.62857e-08	2.72824e-07	14.657	0.262141	0.354438	0.430399	0.533249
Rph3al	47.1695	61.2924	66.4698	55.208	4.9957	5.16228	8.67423	7.36312	13.9597	21.7303	14.4324	16.4155	9.20329	5.91754	12.4588	2.81683	59.6868	46.7484	36.8601	52.0452	7.28509	7.07224	12.8859	6.98403	24.2849	1.01202	0.401568	0.00431783	0.0117255	24.2849	1.7296	0.232444	4.24852e-15	4.61531e-14	24.2849	3.01298	0.351098	5.42453e-19	1.10714e-17	24.2849	2.89122	0.413838	6.82209e-14	5.80043e-13	24.2849	-1.20415	0.368899	0.000456972	0.00120709
Trim40	5.73684	6.01979	5.38945	5.2083	0	0	0	0	6.28187	3.34312	4.51012	5.86267	0	0	0	0	2.59508	1.86993	6.31887	5.47844	7.28509	1.01032	0	1.39681	2.84611	2.15508	1.09191	0.000764342	0.0024599	2.84611	0.102318	0.443871	0.772189	0.83953	2.84611	3.12148	1.15647	4.44998e-05	0.000188875	2.84611	2.88822	1.1928	0.000370572	0.0010666	2.84611	-3.22583	1.18669	0.000104403	0.000304086
D830044D21Rik	4.46198	7.66154	3.59296	5.72913	1.66523	0	0	1.05187	6.97985	3.34312	3.6081	2.34507	0	0	0	0	9.51529	5.6098	3.15944	9.13073	1.82127	6.06192	3.43624	2.79361	3.4153	1.98764	1.05241	0.00132132	0.00406077	3.4153	0.227828	0.428046	0.510719	0.620275	3.4153	1.7021	1.05457	0.00321844	0.00916727	3.4153	2.88461	1.16911	0.000327304	0.000950788	3.4153	-1.70021	0.978965	0.0104598	0.0213871
Pla2g10	86.69	76.6154	62.8769	72.9162	21.6481	30.9737	15.9027	16.83	27.2214	41.7891	61.3377	37.5211	6.90247	1.97251	22.8411	7.04207	84.7726	93.4967	72.667	91.3073	44.6212	51.5263	44.6711	39.1106	46.3855	1.93512	0.372043	6.86371e-09	4.81205e-08	46.3855	0.791917	0.189436	1.17639e-05	4.59107e-05	46.3855	1.70199	0.243034	5.0063e-14	6.76254e-13	46.3855	2.88278	0.367943	1.14484e-16	1.19633e-15	46.3855	-0.893736	0.246307	0.000179911	0.000504683
Adad2	56.7309	61.2924	62.278	73.437	14.9871	16.5193	11.5656	10.5187	76.0804	56.8331	65.8478	62.1443	11.5041	7.89006	8.30585	5.63366	64.012	50.4882	44.2321	53.8713	66.4764	76.7843	73.0201	78.2212	46.1948	2.86476	0.381738	3.60928e-16	5.11858e-15	46.1948	-0.0432127	0.14286	0.75674	0.827496	46.1948	2.17729	0.25545	3.22977e-19	6.70617e-18	46.1948	2.88254	0.377718	5.6414e-16	5.59238e-15	46.1948	-2.21869	0.257224	2.74644e-19	2.9292e-18
Gm11188	6.37426	8.2088	4.79062	3.64581	1.66523	9.29211	0	4.2075	0	0	0	0	0	0	0	0	3.46011	5.6098	7.37202	9.13073	0	0	0	0	2.65654	0	0.818921	1	1	2.65654	3.99147	1.22673	7.15214e-06	2.87362e-05	2.65654	0.254989	0.485948	0.467241	0.593009	2.65654	2.88212	1.21597	0.000427682	0.0012188	2.65654	3.37156	1.23851	9.02131e-05	0.000265708
Bckdhb	286.204	259.945	242.525	215.624	93.2532	100.148	65.0567	91.5131	191.946	206.438	236.331	165.327	27.6099	35.5053	37.3763	32.3935	232.692	272.075	262.233	297.662	167.557	235.404	188.993	187.172	172.124	2.53128	0.210602	1.78116e-35	8.6616e-34	172.124	0.311873	0.12123	0.0088361	0.0199582	172.124	1.4738	0.143723	3.66044e-26	1.30385e-24	172.124	2.88	0.207173	1.60241e-45	7.29222e-44	172.124	-1.16569	0.145528	5.53536e-16	4.78515e-15
Anp32a	676.947	679.688	657.512	684.891	194.832	227.141	211.073	236.672	365.744	492.275	373.438	329.482	112.74	98.6257	83.0585	76.0544	666.07	660.087	651.897	664.717	372.45	417.262	353.073	345.011	401.281	2.07398	0.138674	3.19132e-52	3.26468e-50	401.281	0.773384	0.093261	4.81968e-17	6.16624e-16	401.281	1.60758	0.103529	4.95991e-56	7.70485e-54	401.281	2.8752	0.13605	1.02952e-100	1.96572e-98	401.281	-0.830294	0.106132	3.5427e-15	2.87309e-14
Raver2	64.38	56.3671	68.8651	76.0412	23.3133	41.2983	52.0454	45.2306	32.1073	35.9386	33.3749	41.0387	4.60165	3.94503	10.3823	12.6757	62.2819	59.8379	63.1887	66.6543	87.4211	89.9184	76.4563	111.046	50.7671	1.85018	0.375639	3.7994e-08	2.43664e-07	50.7671	0.872744	0.170074	9.57534e-08	4.92678e-07	50.7671	0.644104	0.175554	0.000125267	0.000490571	50.7671	2.87407	0.371968	2.66943e-16	2.71047e-15	50.7671	0.216861	0.198316	0.264312	0.359609
Adamtsl1	4.46198	7.66154	11.9765	9.37494	3.33047	5.16228	2.89141	4.2075	2.09396	1.67156	2.70607	7.03521	2.30082	0	0	0	15.5705	14.9595	17.9035	21.9137	9.10636	10.1032	7.73154	13.2697	7.30968	1.13591	0.86056	0.0297093	0.0626724	7.30968	1.13461	0.470507	0.00252726	0.00645353	7.30968	0.735601	0.439105	0.0313076	0.0674692	7.30968	2.87336	1.13046	0.000267384	0.000786088	7.30968	0.292477	0.521961	0.519793	0.616616
Rarg	36.9707	62.3869	49.7027	48.4372	96.5836	105.311	86.7423	80.9943	18.1476	22.5661	19.8445	12.8979	11.5041	3.94503	2.07646	7.04207	60.5519	65.4477	86.3579	74.872	18.2127	18.1858	15.4631	25.1425	42.8911	1.33716	0.427566	0.00031959	0.00110506	42.8911	1.34006	0.218524	7.61154e-11	5.66064e-10	42.8911	-0.848819	0.169516	1.72158e-07	1.1096e-06	42.8911	2.87213	0.439593	1.52125e-12	1.16335e-11	42.8911	2.25278	0.220413	6.17392e-26	9.87715e-25
Ucp2	20.3976	33.3824	34.732	28.1248	13.3219	6.19474	18.7942	17.8819	7.67784	10.8652	7.2162	3.5176	2.30082	1.97251	4.15292	4.22524	36.3311	44.8784	43.179	41.0883	24.5872	23.2373	12.8859	15.3649	19.0129	0.837396	0.534666	0.0513911	0.100481	19.0129	1.82893	0.32031	4.51654e-10	3.08826e-09	19.0129	0.942025	0.283794	0.00019561	0.000731391	19.0129	2.87173	0.606269	5.03445e-08	2.4579e-07	19.0129	0.772776	0.350435	0.0187622	0.0361655
Erap1	28.0468	31.1934	28.1449	16.6666	26.6438	25.8114	27.4684	33.66	2.09396	1.67156	2.70607	2.34507	2.30082	0	6.22938	2.81683	25.0858	17.7644	23.1692	18.2615	0.910636	2.02064	1.71812	1.39681	13.6719	-0.214067	0.584835	0.630139	0.736406	13.6719	3.33975	0.505512	7.98264e-13	7.12516e-12	13.6719	-0.121059	0.233695	0.576357	0.689647	13.6719	2.86974	0.654296	2.67625e-07	1.19227e-06	13.6719	3.49301	0.518335	3.4212e-13	2.36415e-12
Gm20625	6.37426	6.01979	4.19179	4.68747	0	1.03246	0	1.05187	4.8859	7.52203	6.31417	3.5176	0	0	0	0	4.32513	0	1.05315	2.73922	11.8383	5.0516	6.01342	5.58723	3.42522	2.40705	1.09735	0.000288747	0.0010063	3.42522	-0.0596686	0.402675	0.858004	0.906895	3.42522	1.69098	1.04992	0.00330676	0.00939628	3.42522	2.86504	1.16447	0.000338822	0.000982298	3.42522	-2.08764	1.02846	0.00282106	0.00646845
Fgf1	9.56139	3.83077	3.59296	4.16664	0	1.03246	0	0	6.28187	8.35781	6.31417	4.69014	0	0	0	0	11.2453	13.0895	8.42517	11.8699	5.46382	6.06192	5.15436	8.38084	4.89663	2.67336	1.09925	0.000101924	0.000387486	4.89663	-0.235321	0.375572	0.460215	0.574035	4.89663	2.33885	1.14117	0.00049696	0.00170955	4.89663	2.86491	1.14884	0.000308551	0.000899586	4.89663	-2.97521	1.1284	0.000169208	0.000476408
Pon3	36.3333	20.7956	22.7554	25.5207	6.66094	2.06491	4.33711	3.15562	5.58388	3.34312	3.6081	8.20774	2.30082	3.94503	4.15292	1.40841	8.65027	12.1546	10.5315	4.56536	4.55318	1.01032	5.15436	1.39681	8.42458	0.525393	0.563517	0.232067	0.347129	8.42458	2.216	0.400409	1.14553e-09	7.51958e-09	8.42458	2.54506	0.499352	7.8217e-09	6.0724e-08	8.42458	2.86367	0.673228	4.88094e-07	2.10041e-06	8.42458	-0.325965	0.497453	0.457412	0.558639
Epp13	128.76	118.754	132.341	131.249	58.2832	54.7202	47.7082	48.3862	44.671	49.3111	32.4729	28.1408	18.4066	7.89006	26.994	15.4926	118.509	132.765	139.015	121.439	61.0126	49.5057	70.4429	54.4755	70.4477	1.12756	0.270365	9.94443e-06	4.50547e-05	70.4477	1.662	0.148345	1.75036e-30	5.38473e-29	70.4477	1.2537	0.151299	8.47095e-18	1.57733e-16	70.4477	2.86333	0.263755	4.62727e-29	1.02759e-27	70.4477	0.383267	0.176183	0.0269809	0.0501265
Gm807	15.2982	21.8901	26.3484	26.5623	1.66523	0	0	0	49.5569	45.968	34.2769	22.2782	6.90247	0	0	2.81683	25.9508	24.3091	34.7538	21.0007	26.4084	21.2167	44.6711	37.7138	20.3995	3.47021	0.694147	3.83286e-09	2.75982e-08	20.3995	-0.690474	0.251031	0.00291543	0.00735816	20.3995	4.54618	0.984176	2.03078e-08	1.49497e-07	20.3995	2.85828	0.727261	1.98065e-06	7.90192e-06	20.3995	-5.65996	1.01418	2.10431e-10	1.14334e-09
Cntnap2	15.9357	13.1341	19.7613	15.6249	0	0	1.4457	2.10375	30.7113	22.5661	19.8445	17.588	0	3.94503	2.07646	0	10.3803	13.0895	6.31887	9.13073	10.017	10.1032	10.3087	12.5713	10.2774	3.08636	0.893736	2.79887e-06	1.3872e-05	10.2774	-0.463254	0.248196	0.0442977	0.0831962	10.2774	3.28387	0.868801	1.9297e-06	1.05876e-05	10.2774	2.85765	0.92027	4.56208e-05	0.000151174	10.2774	-3.99957	0.876146	7.99367e-08	3.40735e-07
Fcor	34.421	35.5715	29.3425	29.1665	9.99141	7.2272	8.67423	11.5706	21.6375	20.0587	23.4526	17.588	2.30082	5.91754	2.07646	4.22524	33.736	38.3337	40.0195	33.7837	25.4978	27.2786	26.6308	18.8569	21.14	2.04349	0.551391	5.23354e-06	2.48452e-05	21.14	0.570979	0.204262	0.00322931	0.00806342	21.14	1.63865	0.314529	4.52481e-09	3.63567e-08	21.14	2.85726	0.554043	5.81179e-09	3.14316e-08	21.14	-1.06787	0.313846	0.000341269	0.000917888
Fam78a	5.73684	6.56704	10.1801	11.9791	3.33047	2.06491	2.89141	5.25937	4.18791	5.01469	6.31417	1.17253	0	0	2.07646	0	13.8404	13.0895	3.15944	6.39151	14.5702	6.06192	6.87248	3.49202	5.59385	1.42984	0.935682	0.00991277	0.0243758	5.59385	0.722731	0.453185	0.0454431	0.0851108	5.59385	0.870285	0.522739	0.021181	0.0484264	5.59385	2.85529	1.16109	0.00034258	0.000991719	5.59385	-0.245631	0.551281	0.602883	0.691781
Slc44a3	24.2222	33.9297	21.5578	22.9165	9.99141	13.4219	5.78282	8.415	5.58388	5.85047	2.70607	3.5176	2.30082	3.94503	4.15292	1.40841	21.6257	19.6343	25.2755	19.1745	4.55318	3.03096	6.01342	5.58723	11.4416	0.437255	0.554114	0.315307	0.440019	11.4416	2.35088	0.380085	2.45214e-11	1.92726e-10	11.4416	1.23419	0.330856	1.5309e-05	7.1543e-05	11.4416	2.85512	0.653675	2.91096e-07	1.29094e-06	11.4416	0.926532	0.416893	0.0150561	0.0296731
Nacc2	43.345	36.666	31.7379	43.2289	24.9785	36.136	33.2512	23.1412	9.07381	6.68625	7.2162	10.5528	0	3.94503	6.22938	7.04207	33.736	32.7238	43.179	35.6098	11.8383	8.08256	18.0403	8.38084	21.4509	0.612005	0.464728	0.119876	0.203045	21.4509	2.13743	0.289383	6.14397e-15	6.58079e-14	21.4509	0.350702	0.20976	0.0751754	0.141107	21.4509	2.85388	0.502789	3.20224e-10	1.97232e-09	21.4509	1.7231	0.306896	3.22372e-09	1.5787e-08
Itga9	25.497	19.7011	21.5578	22.3957	13.3219	16.5193	18.7942	16.83	6.28187	5.85047	6.31417	8.20774	0	1.97251	8.30585	0	33.736	33.6588	26.3286	39.2621	1.82127	2.02064	2.57718	2.09521	13.8771	0.953892	0.601257	0.037453	0.0765168	13.8771	1.62741	0.328635	3.68283e-08	2.01284e-07	13.8771	0.367744	0.250993	0.109513	0.191544	13.8771	2.85142	0.70751	1.29939e-06	5.30692e-06	13.8771	1.2097	0.347197	0.000206344	0.000573247
Sh2d5	27.4093	36.1187	43.7144	36.9789	1.66523	7.2272	0	4.2075	23.0335	17.5514	9.02025	28.1408	2.30082	0	10.3823	4.22524	47.5765	43.0085	24.2223	44.7406	31.8723	13.1342	34.3624	32.825	21.8216	1.7384	0.545922	8.30923e-05	0.000320395	21.8216	0.791951	0.2828	0.00198012	0.00516754	21.8216	3.04931	0.487599	1.59384e-11	1.67648e-10	21.8216	2.84489	0.565446	1.12655e-08	5.90659e-08	21.8216	-2.10546	0.509064	2.21514e-06	7.99818e-06
Dmd	80.9531	101.789	92.8182	96.3535	9.99141	27.8763	10.1199	15.7781	85.1542	86.0855	87.4964	62.1443	16.1058	15.7801	12.4588	7.04207	46.7114	70.1225	71.6139	45.6536	50.085	41.4231	45.5302	49.5866	51.1947	2.58561	0.324643	1.0706e-17	1.70413e-16	51.1947	0.192382	0.152132	0.193765	0.288618	51.1947	2.40002	0.241282	8.33522e-25	2.64348e-23	51.1947	2.84481	0.31908	1.15962e-20	1.57175e-19	51.1947	-2.18698	0.24567	2.56515e-20	2.92403e-19
Emp1	85.4151	73.8792	79.0452	76.0412	49.957	74.3369	63.611	69.4237	6.28187	12.5367	13.5304	9.38027	4.60165	13.8076	6.22938	14.0841	77.8524	64.5127	96.8894	75.785	14.5702	11.1135	11.1678	13.2697	42.3884	-0.000702941	0.353527	0.998256	1	42.3884	2.87601	0.244712	3.32192e-33	1.20315e-31	42.3884	0.246005	0.154925	0.100213	0.178347	42.3884	2.84186	0.338651	1.13754e-18	1.35287e-17	42.3884	2.60303	0.259899	2.42401e-25	3.72855e-24
Noxred1	16.5731	16.4176	11.3777	31.2498	8.32617	5.16228	2.89141	9.46687	13.9597	10.8652	11.7263	12.8979	0	1.97251	0	4.22524	19.0306	20.5693	20.0098	19.1745	10.017	7.07224	9.44966	15.3649	11.575	1.89246	0.765817	0.000461971	0.00155165	11.575	0.521953	0.295469	0.0497094	0.0919443	11.575	1.27662	0.409726	0.00012956	0.000505259	11.575	2.84016	0.817119	1.21166e-05	4.37134e-05	11.575	-0.799918	0.404273	0.0313471	0.057287
Dna2	165.093	130.246	136.533	114.583	71.6051	61.9474	41.9254	42.075	120.053	106.98	157.854	107.873	23.0082	7.89006	24.9175	18.3094	102.073	105.651	97.9425	101.351	123.847	139.424	103.946	113.84	92.457	2.65689	0.272604	1.09788e-24	2.76979e-23	92.457	0.137326	0.140555	0.317357	0.429681	92.457	1.28809	0.171715	4.02289e-15	5.9489e-14	92.457	2.83868	0.268613	1.01097e-27	2.08191e-26	92.457	-1.16787	0.173673	8.41253e-12	5.13641e-11
Echdc2	1051.12	1174.95	1103.04	1229.68	331.382	263.277	393.232	393.401	805.475	712.086	679.225	681.242	147.253	151.884	176.499	156.334	943.744	730.209	803.55	852.81	461.693	516.273	511.999	481.898	614.677	2.16454	0.126124	8.32776e-68	1.41126e-65	614.677	0.649484	0.0984643	2.38287e-11	1.87617e-10	614.677	1.70965	0.105969	2.73047e-60	4.97924e-58	614.677	2.83854	0.124598	1.74192e-116	4.70748e-114	614.677	-1.05402	0.106818	3.20068e-23	4.33152e-22
Immp2l	149.795	131.888	120.963	138.02	16.6523	27.8763	28.9141	26.2969	124.241	117.845	125.381	120.771	16.1058	11.8351	18.6882	23.943	105.533	115.936	114.793	128.743	101.081	122.249	106.523	131.998	88.5864	2.65865	0.256326	1.87904e-27	5.711e-26	88.5864	0.141334	0.11013	0.193015	0.287819	88.5864	2.37127	0.186124	1.1673e-38	8.47787e-37	88.5864	2.8379	0.252288	5.68185e-31	1.36535e-29	88.5864	-2.21957	0.189984	6.51459e-33	1.48424e-31
F630040K05Rik	8.28654	8.2088	7.18593	9.37494	1.66523	2.06491	5.78282	2.10375	1.39597	1.67156	1.80405	1.17253	0	0	0	1.40841	12.9754	12.1546	9.47831	11.8699	0.910636	1.01032	0.85906	0.698403	4.25342	0.563664	0.778486	0.236983	0.352751	4.25342	1.98226	0.658669	9.31444e-05	0.000312009	4.25342	1.07091	0.542642	0.00618824	0.0164324	4.25342	2.83715	1.13504	0.000309946	0.000903503	4.25342	0.600362	0.639847	0.247461	0.339894
Ptgis	307.877	306.462	258.095	318.227	69.9399	51.6228	49.1539	61.0087	113.772	114.502	106.439	100.838	27.6099	47.3403	37.3763	47.8861	242.207	225.327	216.948	276.661	97.4381	114.166	109.96	99.1733	141.668	1.36171	0.184648	3.36048e-14	4.05895e-13	141.668	1.42748	0.109221	3.34216e-40	1.82324e-38	141.668	2.35543	0.138412	2.0699e-66	4.82314e-64	141.668	2.8318	0.178446	2.52789e-58	1.72782e-56	141.668	-0.912778	0.148005	4.41487e-10	2.34366e-09
Zfp385c	10.8362	13.6813	11.9765	13.5416	0	2.06491	2.89141	3.15562	9.07381	4.17891	9.02025	7.03521	0	0	0	2.81683	4.32513	6.54477	5.26573	12.783	11.8383	8.08256	12.8859	10.4761	6.76975	1.63868	0.923815	0.00397148	0.010889	6.76975	0.622546	0.333711	0.0330991	0.0644589	6.76975	2.06199	0.654644	2.89911e-05	0.00012803	6.76975	2.82915	1.08333	0.00022521	0.000669963	6.76975	-1.37787	0.592831	0.00551657	0.0119738
Cfp	216.725	223.279	208.991	233.332	93.2532	97.051	91.0794	98.8762	27.2214	34.267	29.7668	26.9683	25.3091	25.6427	33.2234	35.2104	243.937	248.701	219.054	206.354	28.2297	25.258	22.3355	25.8409	104.996	-0.0354096	0.220983	0.867903	0.917528	104.996	2.87651	0.147677	8.96041e-86	2.76138e-83	104.996	1.18505	0.115375	9.02553e-26	3.12209e-24	104.996	2.82815	0.197762	5.23774e-48	2.59904e-46	104.996	1.65627	0.164654	1.69548e-24	2.47983e-23
Fry	31.2339	31.7407	25.7496	25.5207	13.3219	14.4544	7.22852	14.7262	15.3557	11.7009	9.92227	21.1056	4.60165	5.91754	2.07646	1.40841	11.2453	16.8294	14.744	25.566	10.017	6.06192	6.01342	8.38084	13.9551	1.60703	0.573506	0.00040422	0.00137002	13.9551	0.901873	0.259976	0.000156652	0.000503615	13.9551	1.01436	0.293928	9.536e-05	0.000380375	13.9551	2.82498	0.606399	7.36489e-08	3.52032e-07	13.9551	-0.149938	0.317292	0.618889	0.706211
Mindy1	696.069	719.091	695.239	735.412	616.137	644.253	636.11	619.554	156.349	99.458	155.148	139.532	110.439	106.516	70.5997	108.448	491.335	473.093	479.181	480.276	132.953	124.269	134.872	122.221	364.44	0.456932	0.129776	0.000359172	0.00122726	364.44	2.36025	0.0881749	4.65794e-159	8.18213e-156	364.44	0.17465	0.0736005	0.016734	0.0392983	364.44	2.82443	0.119836	1.95401e-124	6.35632e-122	364.44	2.18075	0.091747	3.1803e-126	1.43244e-123
Ttpa	10.1988	8.75605	5.98827	7.81245	0	1.03246	1.4457	3.15562	4.8859	10.8652	11.7263	9.38027	0	0	2.07646	0	11.2453	19.6343	11.5846	15.5222	7.28509	5.0516	5.15436	4.88882	6.57041	2.46669	1.07239	0.000203397	0.00073196	6.57041	-0.113468	0.324948	0.692828	0.778971	6.57041	1.70271	0.753982	0.000720048	0.00239355	6.57041	2.82264	1.13076	0.000316436	0.000921048	6.57041	-1.99988	0.713654	0.000405219	0.00107866
Fzd10	89.2397	80.4462	89.2253	78.6453	51.6223	45.4281	43.3711	49.4381	71.1945	68.5341	70.3579	64.4894	16.1058	13.8076	8.30585	8.45049	94.2879	106.586	100.049	102.264	50.9956	45.4644	42.0939	40.5074	59.6213	2.47419	0.321239	1.0293e-16	1.52549e-15	59.6213	0.278423	0.124199	0.0224082	0.0457382	59.6213	0.792483	0.149916	4.618e-08	3.23492e-07	59.6213	2.82208	0.314978	7.6449e-21	1.04832e-19	59.6213	-0.528946	0.160079	0.000807171	0.00204659
Slc35g3	7.64911	9.3033	10.1801	6.24996	0	3.09737	2.89141	2.10375	0.697985	1.67156	0	1.17253	0	1.97251	0	0	7.78524	14.0245	7.37202	11.8699	0	1.01032	0	0.698403	3.73958	0.21151	0.771146	0.644539	0.749164	3.73958	2.58265	0.849734	4.65343e-05	0.000164339	3.73958	1.3281	0.650602	0.00265888	0.00772568	3.73958	2.82025	1.14677	0.000351937	0.00101592	3.73958	0.783788	0.760964	0.168113	0.246069
S100a7l2	5.09941	7.11429	5.38945	4.16664	3.33047	3.09737	1.4457	3.15562	0	0	0	0	0	0	0	0	2.59508	4.67484	3.15944	10.0438	0	0	0	0	2.21967	0	0.816881	1	1	2.21967	3.92964	1.21567	7.95602e-06	3.17843e-05	2.21967	0.516042	0.534717	0.162977	0.264359	2.21967	2.81958	1.20305	0.000483676	0.00136486	2.21967	2.72358	1.23039	0.000712119	0.00182295
Gm11953	22.9473	32.2879	19.7613	24.9998	24.9785	12.3895	13.0113	10.5187	5.58388	5.85047	5.41215	9.38027	4.60165	1.97251	2.07646	2.81683	19.0306	16.8294	14.744	17.3484	7.28509	4.04128	6.87248	6.28563	12.1261	0.774094	0.560925	0.0790371	0.144603	12.1261	1.84626	0.343405	3.00782e-09	1.8816e-08	12.1261	0.669881	0.275402	0.00677645	0.0177761	12.1261	2.81862	0.654995	3.91948e-07	1.70762e-06	12.1261	1.06767	0.365089	0.00172314	0.00411652
Gm5787	7.01169	6.56704	8.38358	10.4166	4.9957	4.12983	2.89141	5.25937	2.79194	3.34312	0.902025	5.86267	0	0	0	1.40841	12.1104	16.8294	14.744	17.3484	2.73191	8.08256	3.43624	3.49202	5.94743	1.12915	0.859635	0.0304979	0.064054	5.94743	1.09153	0.4706	0.00359903	0.00889429	5.94743	0.619008	0.421074	0.0625742	0.121179	5.94743	2.81424	1.13111	0.000326017	0.000947364	5.94743	0.38716	0.51806	0.391579	0.494818
Acss2	47.807	69.5012	71.8593	80.7286	49.957	55.7527	44.8168	54.6975	23.0335	37.6102	23.4526	32.831	16.1058	13.8076	2.07646	5.63366	103.803	90.6918	85.3048	94.0465	32.7829	26.2683	24.0537	27.9361	46.4399	1.48617	0.366	6.43201e-06	3.01424e-05	46.4399	1.17392	0.189729	8.57377e-11	6.3227e-10	46.4399	0.3603	0.174823	0.0312971	0.0674551	46.4399	2.8133	0.367612	4.5428e-16	4.52374e-15	46.4399	0.807949	0.206903	6.49124e-05	0.000195115
Pde8b	7.64911	13.1341	7.78476	6.24996	1.66523	1.03246	0	2.10375	1.39597	0	0	2.34507	0	1.97251	0	0	3.46011	6.54477	4.21258	1.82615	0.910636	0	0.85906	4.19042	2.80569	0.208003	0.779484	0.648937	0.752868	2.80569	2.54937	0.907386	9.5554e-05	0.000319471	2.80569	1.86189	0.907239	0.000969327	0.00313643	2.80569	2.81243	1.18466	0.000448317	0.00127367	2.80569	0.258123	0.795834	0.650454	0.733039
Dpy30	1853.64	1204.5	1474.91	1432.28	406.317	534.813	407.689	398.66	855.032	763.904	1139.26	658.964	188.667	216.977	222.181	208.445	1614.14	1778.31	1595.52	1846.23	827.768	1133.58	870.227	773.831	933.577	1.98852	0.163423	1.39018e-35	6.79974e-34	933.577	0.771766	0.146874	6.38253e-08	3.35977e-07	933.577	1.73484	0.153362	2.0717e-31	1.01269e-29	933.577	2.8116	0.162791	1.85019e-68	1.73549e-66	933.577	-0.947079	0.151651	2.60156e-10	1.40483e-09
Mif	6138.41	5270.6	5836.77	6030.69	2932.48	2704	2829.24	2659.14	2681.66	2929.41	2640.23	3287.79	704.052	719.968	924.025	938.004	5148.64	5003.94	5009.81	6022.63	3022.4	4151.4	3453.42	4078.68	3546.56	1.78755	0.112125	1.95986e-58	2.47223e-56	3546.56	0.995226	0.106657	2.51599e-21	4.46874e-20	3546.56	1.04428	0.107014	2.8163e-23	8.11839e-22	3546.56	2.81041	0.11192	9.09999e-141	4.56716e-138	3546.56	-0.052004	0.107078	0.625118	0.711469
Garnl3	137.684	146.117	146.114	154.166	58.2832	56.7851	54.9368	50.49	34.2013	43.4606	47.8073	51.5915	23.0082	17.7526	22.8411	18.3094	121.969	124.351	108.474	118.699	67.3871	46.4747	52.4026	52.3803	73.1535	1.0247	0.248681	1.52069e-05	6.70855e-05	73.1535	1.72863	0.137864	1.92019e-37	9.04292e-36	73.1535	1.37824	0.142915	2.34621e-23	6.79834e-22	73.1535	2.81018	0.240565	3.72364e-33	9.88058e-32	73.1535	0.329186	0.167055	0.0454897	0.0795032
1810059H22Rik	8.92397	8.75605	7.18593	7.81245	0	1.03246	0	0	9.07381	4.17891	9.02025	3.5176	0	0	2.07646	0	4.32513	4.67484	6.31887	6.39151	5.46382	8.08256	5.15436	9.07924	4.62784	2.01127	1.02715	0.00110792	0.00345622	4.62784	0.220535	0.353563	0.470399	0.5833	4.62784	3.09503	1.10223	3.60404e-05	0.000155998	4.62784	2.80978	1.13611	0.000341256	0.000988213	4.62784	-3.0197	1.12692	0.000142556	0.000406449
Platr12	5.09941	4.92528	5.98827	6.77079	4.9957	0	2.89141	2.10375	0	0	0	0	0	0	0	0	6.05519	6.54477	0	10.0438	0.910636	0	0	0	2.34704	0	0.82318	1	1	2.34704	3.91124	1.2631	1.21558e-05	4.73353e-05	2.34704	0.662717	0.616342	0.0933172	0.168378	2.34704	2.80891	1.24062	0.000601972	0.00167314	2.34704	2.31491	1.23056	0.0027095	0.00623707
Cox7a1	610.654	485.414	563.497	570.309	56.618	48.5255	39.034	54.6975	786.629	659.431	775.741	704.693	80.5288	78.9006	87.2114	70.4207	553.617	584.354	562.38	585.28	594.645	840.586	603.06	680.943	444.882	3.19445	0.149544	3.2938e-103	1.62529e-100	444.882	-0.385082	0.100367	0.000102674	0.000341854	444.882	3.46068	0.150712	6.95426e-118	5.55579e-115	444.882	2.80795	0.14952	2.63394e-80	3.10522e-78	444.882	-3.86045	0.151277	6.43439e-145	4.9142e-142
Map6	92.4268	100.695	97.01	95.8327	46.6266	46.4606	54.9368	66.2681	13.9597	10.8652	8.11822	8.20774	13.8049	11.8351	16.6117	11.2673	61.4169	60.7729	69.5076	63.9151	13.6595	12.1238	6.87248	13.9681	41.5484	-0.259947	0.328251	0.389949	0.516515	41.5484	3.12976	0.234095	3.13539e-42	1.87334e-40	41.5484	0.797828	0.152737	6.38624e-08	4.39647e-07	41.5484	2.80521	0.298158	1.16748e-22	1.78952e-21	41.5484	2.27202	0.254169	1.46088e-20	1.70737e-19
Map2k6	43.9824	52.5363	56.2898	48.958	14.9871	19.6167	20.2399	17.8819	43.2751	34.267	36.983	41.0387	2.30082	3.94503	10.3823	8.45049	33.736	40.2036	35.807	29.2183	44.6212	57.5882	38.6577	39.809	32.2823	2.32197	0.426244	5.9355e-10	4.6817e-09	32.2823	0.35265	0.166221	0.0282766	0.056106	32.2823	1.36813	0.233366	2.21244e-10	2.09116e-09	32.2823	2.80479	0.419508	5.25947e-13	4.17101e-12	32.2823	-1.03481	0.23814	7.60831e-06	2.57312e-05
Rdm1	719.654	826.352	857.521	848.953	304.738	259.147	283.358	352.378	424.375	425.413	384.263	368.176	94.3337	116.378	124.588	122.532	764.683	779.763	666.641	731.371	350.595	386.952	382.281	423.232	458.237	1.7735	0.126552	8.13739e-46	6.34981e-44	458.237	1.00579	0.0885769	1.63364e-30	5.04334e-29	458.237	1.42282	0.094749	2.14686e-52	2.83605e-50	458.237	2.80466	0.123812	3.12894e-115	7.85186e-113	458.237	-0.416411	0.0981025	1.98061e-05	6.35577e-05
Kcnab3os	5.73684	6.56704	3.59296	5.2083	3.33047	4.12983	4.33711	2.10375	0.697985	0.835781	0	2.34507	0	0	0	0	1.73005	8.4147	3.15944	3.65229	0.910636	0	0	0.698403	2.39378	0.475236	0.806324	0.310062	0.434549	2.39378	1.72689	0.874248	0.00248114	0.00634776	2.39378	0.343036	0.483564	0.329414	0.4555	2.39378	2.80157	1.18919	0.000475242	0.00134257	2.39378	1.25085	0.802052	0.0345064	0.0623407
Gm20517	41.4327	47.0638	43.7144	44.7914	18.3176	22.7141	23.1313	24.1931	6.28187	15.8798	18.0405	25.7958	4.60165	3.94503	6.22938	7.04207	65.742	55.1631	50.551	79.4373	11.8383	34.3509	20.6174	18.1585	28.7097	1.18248	0.452064	0.00223215	0.00650944	28.7097	1.40099	0.263457	8.04413e-09	4.73695e-08	28.7097	0.876544	0.253009	0.000143837	0.000553984	28.7097	2.79862	0.477128	1.02327e-10	6.62542e-10	28.7097	0.469768	0.289381	0.0899292	0.144264
Cyp46a1	18.4854	14.7758	15.5695	13.5416	6.66094	8.25966	17.3485	8.415	8.37582	5.01469	6.31417	5.86267	0	0	4.15292	1.40841	11.2453	14.9595	12.6377	9.13073	5.46382	3.03096	9.44966	6.98403	8.62862	1.27104	0.760437	0.0134054	0.031721	8.62862	1.0775	0.347051	0.000351756	0.0010646	8.62862	0.501319	0.31259	0.0662004	0.127236	8.62862	2.79823	0.9246	6.15714e-05	0.000200067	8.62862	0.540698	0.385585	0.130128	0.19801
Dcbld1	50.9941	38.3077	32.9355	41.1456	39.9656	39.2334	43.3711	49.4381	16.0537	19.223	15.3344	9.38027	6.90247	3.94503	4.15292	5.63366	50.1715	38.3337	40.0195	25.566	23.6765	28.2889	19.7584	25.1425	27.7906	1.26082	0.457977	0.00123925	0.00382818	27.7906	1.32432	0.238582	2.62395e-09	1.65443e-08	27.7906	-0.075355	0.193181	0.681144	0.778975	27.7906	2.79755	0.480646	1.34202e-10	8.57542e-10	27.7906	1.42238	0.249131	3.56991e-09	1.74047e-08
Tmem245	103.263	107.809	65.2722	105.728	23.3133	68.1422	40.4797	51.5419	23.7315	15.0441	41.4931	16.4155	23.0082	9.86257	12.4588	2.81683	44.9814	19.6343	72.667	23.7399	3.64254	5.0516	0.85906	7.68244	37.0266	0.783305	0.490778	0.0548675	0.106001	37.0266	1.68459	0.499579	3.73446e-05	0.000133904	37.0266	0.739217	0.425749	0.0276295	0.0608	37.0266	2.79606	0.570115	2.15973e-08	1.10638e-07	37.0266	0.774866	0.453984	0.0578036	0.0979622
Bcat2	87.3274	97.9583	92.2194	91.1452	36.6352	38.2009	37.5883	45.2306	36.2952	58.5047	29.7668	32.831	11.5041	5.91754	18.6882	14.0841	106.398	121.546	94.7831	106.83	54.6382	48.4953	47.2483	47.4914	56.722	1.50394	0.30908	1.49024e-07	8.88479e-07	56.722	1.17635	0.157639	1.1796e-14	1.23373e-13	56.722	1.15948	0.172442	1.85892e-12	2.15381e-11	56.722	2.79031	0.305817	1.65584e-21	2.37441e-20	56.722	0.000590143	0.191216	0.99749	1
Aldoc	557.11	612.376	637.751	629.683	106.575	91.8887	125.776	122.017	374.818	315.925	264.293	324.792	78.228	86.7906	97.5937	85.9133	439.433	475.898	391.77	451.971	237.676	196.002	258.577	260.504	300.974	1.8449	0.146015	6.74596e-38	3.76003e-36	300.974	0.910303	0.102195	1.5981e-19	2.50645e-18	300.974	2.43944	0.122622	1.91995e-89	8.05274e-87	300.974	2.78833	0.143226	4.77159e-86	6.59982e-84	300.974	-1.51043	0.125875	1.00249e-33	2.36054e-32
Gm6967	35.6959	15.8703	41.3191	33.8539	18.3176	17.5518	14.457	30.5044	7.67784	12.5367	8.11822	7.03521	2.30082	7.89006	2.07646	2.81683	19.8956	25.2441	28.4349	10.9569	10.9276	6.06192	13.745	9.07924	15.932	0.873114	0.529749	0.0412367	0.0830426	15.932	1.6686	0.358811	1.5854e-07	7.94103e-07	15.932	0.506148	0.293703	0.0519011	0.103895	15.932	2.78288	0.603027	9.12273e-08	4.30548e-07	15.932	1.08	0.364387	0.00149445	0.00360796
Cecr2	29.3216	31.1934	28.7437	33.3331	19.9828	15.4869	18.7942	17.8819	27.9194	18.3872	21.6486	16.4155	6.90247	3.94503	2.07646	2.81683	28.5459	22.4392	30.5412	40.1752	21.8553	25.258	26.6308	20.9521	21.3019	2.089	0.554942	3.68263e-06	1.78771e-05	21.3019	0.463943	0.208308	0.0188421	0.0391971	21.3019	0.695932	0.23963	0.00161593	0.00497165	21.3019	2.78266	0.558044	1.41466e-08	7.35424e-08	21.3019	-0.260245	0.262746	0.304654	0.404013
Gm47725	8.28654	4.92528	8.38358	10.4166	3.33047	7.2272	7.22852	5.25937	1.39597	5.01469	5.41215	2.34507	0	0	2.07646	0	18.1656	21.5042	11.5846	21.0007	2.73191	7.07224	2.57718	6.98403	6.78843	1.25349	0.885378	0.0189727	0.0427658	6.78843	0.907841	0.444378	0.0113272	0.0249413	6.78843	0.305797	0.378297	0.324764	0.450332	6.78843	2.78215	1.13382	0.000368419	0.00106092	6.78843	0.597992	0.490181	0.167851	0.245767
4933440M02Rik	13.386	8.2088	8.38358	4.16664	1.66523	0	2.89141	1.05187	2.09396	0.835781	0.902025	0	0	0	2.07646	0	8.65027	7.47974	4.21258	4.56536	0.910636	0	0	0	2.97835	0.322601	0.776866	0.485401	0.607747	2.97835	2.31125	0.830064	0.000132505	0.000431994	2.97835	1.81909	0.886993	0.0010365	0.00333194	2.97835	2.78195	1.17578	0.00046999	0.00132987	2.97835	0.130266	0.766606	0.816701	0.866741
Polr3gl	154.895	143.928	165.276	148.437	44.9613	32.0062	40.4797	30.5044	20.9396	29.2523	20.7466	42.2112	27.6099	25.6427	14.5352	19.7178	403.967	317.889	350.697	418.187	37.3361	43.4437	35.2214	42.6026	108.77	0.305895	0.256564	0.209763	0.320014	108.77	2.4593	0.169938	1.09362e-48	8.5761e-47	108.77	2.04944	0.175584	3.27192e-33	1.79389e-31	108.77	2.77688	0.242117	4.29227e-32	1.08331e-30	108.77	0.385574	0.207911	0.0577641	0.0979086
Pbx1	26.1345	34.477	37.7261	35.9373	9.99141	12.3895	4.33711	14.7262	11.1678	10.0294	10.8243	23.4507	4.60165	1.97251	2.07646	7.04207	36.3311	28.984	34.7538	33.7837	25.4978	23.2373	20.6174	27.2377	19.8886	1.2764	0.497648	0.00200515	0.005907	19.8886	1.25558	0.251975	7.0053e-08	3.66562e-07	19.8886	1.49285	0.305689	3.56656e-08	2.53543e-07	19.8886	2.77462	0.531423	4.07331e-09	2.23949e-08	19.8886	-0.260256	0.321074	0.392825	0.495965
Trmt9b	9.56139	10.3978	14.3719	15.1041	4.9957	0	1.4457	2.10375	5.58388	6.68625	3.6081	5.86267	0	1.97251	2.07646	0	2.59508	2.8049	1.05315	6.39151	5.46382	3.03096	4.2953	7.68244	4.87864	1.27622	0.860249	0.0166264	0.0381328	4.87864	0.951824	0.402652	0.00455901	0.011002	4.87864	2.17085	0.714231	3.91774e-05	0.000168274	4.87864	2.77419	1.09375	0.000292541	0.000855608	4.87864	-1.11721	0.628795	0.0302173	0.0554648
Tdh	1276.13	1254.3	1186.28	1182.28	712.721	626.701	731.526	767.869	1670.98	2220.67	1917.71	1811.57	211.676	134.131	182.729	184.502	767.279	910.658	869.898	762.416	1592.7	1777.15	1525.69	1465.25	1072.62	3.40586	0.118675	7.55418e-183	1.26736e-179	1072.62	-0.626665	0.0929823	9.36606e-12	7.63808e-11	1072.62	0.772523	0.0966324	5.21642e-16	8.3848e-15	1072.62	2.77233	0.11897	9.53034e-122	2.98946e-119	1072.62	-1.41533	0.0970055	1.09237e-48	4.95829e-47
Gamt	38.883	64.5759	68.8651	63.0204	36.6352	34.0711	49.1539	55.7494	22.3355	15.0441	18.0405	21.1056	4.60165	3.94503	6.22938	14.0841	89.9628	65.4477	63.1887	75.785	38.2467	32.3302	30.0671	42.6026	39.7488	1.06923	0.388537	0.00198292	0.00585178	39.7488	1.55369	0.230737	8.96882e-13	7.98107e-12	39.7488	0.380568	0.197912	0.0420396	0.0868019	39.7488	2.77201	0.399828	9.30856e-14	7.8087e-13	39.7488	1.1473	0.243842	1.21194e-06	4.52861e-06
Ccdc160	43.345	43.233	35.3308	39.0622	6.66094	10.3246	15.9027	11.5706	19.5436	19.223	36.081	17.588	2.30082	3.94503	8.30585	5.63366	52.7666	40.2036	31.5944	42.0014	18.2127	40.4128	24.9127	18.1585	24.4297	1.80823	0.487515	1.01274e-05	4.58591e-05	24.4297	0.722336	0.23478	0.00096855	0.00269928	24.4297	1.70077	0.323577	3.15227e-09	2.58483e-08	24.4297	2.76726	0.496174	5.56452e-10	3.32584e-09	24.4297	-0.958846	0.319647	0.00155865	0.00375418
Kcnab3	13.386	16.9648	18.5636	22.3957	26.6438	35.1035	43.3711	41.0231	8.37582	8.35781	7.2162	9.38027	0	1.97251	0	4.22524	19.8956	19.6343	16.8503	19.1745	11.8383	10.1032	9.44966	9.77765	15.571	1.38856	0.693535	0.00541222	0.0143468	15.571	0.985457	0.296137	0.000208601	0.000657034	15.571	-0.946201	0.227364	7.02498e-06	3.47357e-05	15.571	2.76596	0.795484	1.24304e-05	4.47443e-05	15.571	2.04801	0.304043	1.14117e-12	7.53037e-12
Clcnka	29.959	49.2528	39.5226	53.6455	1.66523	8.25966	2.89141	2.10375	12.5637	17.5514	18.9425	8.20774	2.30082	3.94503	8.30585	7.04207	47.5765	36.4637	31.5944	37.436	6.37445	9.09288	12.0268	9.77765	19.0209	1.0872	0.449637	0.004767	0.0128146	19.0209	1.47787	0.268009	2.25043e-09	1.43176e-08	19.0209	3.22278	0.442904	1.65751e-14	2.32509e-13	19.0209	2.76537	0.477302	1.56259e-10	9.90922e-10	19.0209	-1.61148	0.460724	9.07228e-05	0.000267165
Myh7b	96.2514	113.281	106.591	74.4787	104.91	73.3044	76.6223	75.735	16.7516	15.8798	17.1385	11.7253	23.0082	13.8076	6.22938	12.6757	102.073	100.041	93.73	100.438	20.034	19.1961	13.745	24.4441	54.6705	0.171219	0.314912	0.557698	0.670813	54.6705	2.59578	0.214987	8.4133e-35	3.36647e-33	54.6705	0.242955	0.153533	0.101593	0.180305	54.6705	2.76462	0.302791	1.53398e-21	2.20507e-20	54.6705	2.32442	0.227653	5.69375e-26	9.13391e-25
Mgat4a	66.9298	50.3473	61.6792	57.2913	13.3219	17.5518	18.7942	25.245	17.4496	18.3872	18.9425	16.4155	11.5041	11.8351	2.07646	7.04207	83.9076	72.9274	56.8699	72.1328	25.4978	30.3096	25.7718	32.1266	33.9315	0.977836	0.375928	0.00371256	0.0102663	33.9315	1.66547	0.210183	1.04128e-16	1.30093e-15	33.9315	1.53107	0.231326	1.04796e-12	1.25314e-11	33.9315	2.7641	0.383495	1.28083e-14	1.15321e-13	33.9315	0.0996121	0.259114	0.690703	0.76703
C1ql2	29.959	27.3627	24.5519	17.1874	3.33047	2.06491	0	0	0.697985	0.835781	0	0	0	5.91754	2.07646	2.81683	5.19016	4.67484	4.21258	4.56536	0.910636	0	0.85906	0	5.71723	-1.21764	0.911755	0.0224908	0.0495181	5.71723	4.9855	1.03585	1.16338e-08	6.70028e-08	5.71723	3.65245	0.752291	2.19504e-08	1.60953e-07	5.71723	2.76336	0.68546	1.3181e-06	5.37958e-06	5.71723	0.72947	0.901893	0.22483	0.314515
Tox2	7.64911	4.92528	4.19179	3.64581	0	1.03246	0	1.05187	0.697985	1.67156	0.902025	2.34507	0	0	0	0	6.05519	6.54477	4.21258	7.30458	2.73191	1.01032	0.85906	2.09521	2.45527	0.762847	0.830616	0.119713	0.202831	2.45527	1.29008	0.70586	0.00765669	0.0175411	2.45527	1.59375	1.04076	0.00456887	0.0125618	2.45527	2.75906	1.17466	0.000502177	0.00141389	2.45527	-0.52932	0.852719	0.366142	0.468687
Ovgp1	44.6198	20.7956	25.7496	31.2498	4.9957	5.16228	1.4457	4.2075	1.39597	5.01469	4.51012	4.69014	2.30082	1.97251	0	8.45049	19.0306	12.1546	11.5846	15.5222	7.28509	6.06192	6.01342	6.98403	10.4666	0.0114452	0.529433	0.978484	0.990827	10.4666	2.85026	0.429166	1.1215e-12	9.88973e-12	10.4666	2.6876	0.477638	5.23517e-10	4.74246e-09	10.4666	2.75887	0.597045	8.8807e-08	4.19576e-07	10.4666	0.0842159	0.506625	0.849813	0.893775
Slc12a7	734.315	665.46	670.687	663.017	456.274	578.176	465.517	457.565	262.442	284.166	329.239	242.715	101.236	94.6807	89.2878	111.265	371.096	374.922	363.335	378.012	232.212	276.828	232.805	256.314	362.149	1.45989	0.132059	3.36377e-29	1.13321e-27	362.149	1.27327	0.0904501	5.41752e-46	3.88425e-44	362.149	0.466764	0.0879803	8.0943e-08	5.49123e-07	362.149	2.75873	0.128268	2.98019e-104	6.23214e-102	362.149	0.803664	0.0949612	1.83453e-17	1.75329e-16
Btnl1	5.09941	3.83077	5.38945	6.24996	0	0	0	0	0	0	2.70607	0	0	0	0	0	3.46011	12.1546	11.5846	8.21766	1.82127	2.02064	2.57718	0.698403	2.74209	0.300865	0.80282	0.510148	0.629459	2.74209	1.93837	0.989208	0.00185525	0.00486262	2.74209	2.99318	1.16658	7.01946e-05	0.000287163	2.74209	2.75365	1.18989	0.000553854	0.00154773	2.74209	-0.65366	0.946428	0.278086	0.375037
Snta1	79.6783	89.2023	88.0276	89.0619	48.2918	52.6553	46.2625	48.3862	40.4831	54.3258	53.2195	56.2816	9.20329	13.8076	14.5352	11.2673	63.1469	43.9435	64.2419	67.5674	42.7999	40.4128	45.5302	50.285	50.5257	1.89617	0.313468	5.81226e-11	5.13763e-10	50.5257	0.751351	0.143726	7.74516e-08	4.02519e-07	50.5257	0.777032	0.156766	2.75079e-07	1.72073e-06	50.5257	2.74993	0.308876	1.21068e-20	1.63716e-19	50.5257	-0.03649	0.173254	0.830601	0.878037
Nudt17	45.8947	83.1825	59.2839	72.3954	26.6438	33.0386	27.4684	35.7637	55.8388	57.6689	20.7466	29.3134	11.5041	5.91754	6.22938	11.2673	89.9628	77.6023	76.8796	98.6119	40.068	30.3096	48.1073	47.4914	45.4662	1.98716	0.403578	2.49392e-08	1.63248e-07	45.4662	0.589288	0.224278	0.00514938	0.0122683	45.4662	0.96021	0.248802	2.38233e-05	0.000107269	45.4662	2.74871	0.402671	1.95379e-13	1.603e-12	45.4662	-0.393642	0.258098	0.114283	0.177075
Pik3r3	38.883	30.6462	29.3425	34.3748	16.6523	27.8763	15.9027	25.245	10.4698	10.0294	7.2162	4.69014	2.30082	7.89006	4.15292	2.81683	19.0306	24.3091	28.4349	27.3922	8.19573	11.1135	12.8859	9.77765	17.0679	0.730053	0.482902	0.0705235	0.131405	17.0679	1.88004	0.293224	5.61268e-12	4.64839e-11	17.0679	0.516129	0.229034	0.0152019	0.0361711	17.0679	2.74859	0.531096	5.21049e-09	2.83367e-08	17.0679	1.29132	0.313126	1.40642e-05	4.59718e-05
Lbh	38.2456	51.9891	58.0863	59.3746	4.9957	7.2272	10.1199	7.36312	6.28187	6.68625	0	7.03521	2.30082	11.8351	4.15292	8.45049	46.7114	37.3987	38.9664	36.5229	12.7489	8.08256	10.3087	15.3649	20.427	-0.364885	0.439045	0.335022	0.46022	20.427	3.26683	0.347869	1.51566e-22	2.91291e-21	20.427	2.68465	0.342358	1.87868e-16	3.12685e-15	20.427	2.74809	0.422518	1.75536e-12	1.33541e-11	20.427	0.490091	0.415047	0.197209	0.282052
Mst1r	17.8479	10.3978	17.366	15.1041	1.66523	4.12983	5.78282	1.05187	3.48993	5.01469	5.41215	4.69014	0	0	0	4.22524	15.5705	7.47974	12.6377	9.13073	3.64254	3.03096	2.57718	4.19042	6.4349	0.915251	0.720234	0.0619963	0.117673	6.4349	1.48813	0.422672	2.94485e-05	0.000107545	6.4349	1.89993	0.56711	1.60708e-05	7.4832e-05	6.4349	2.74591	0.939515	8.98318e-05	0.000284938	6.4349	-0.425554	0.525674	0.351375	0.453176
Gm6083	19.7602	16.4176	13.773	10.9374	0	5.16228	2.89141	8.415	9.77179	5.01469	9.02025	5.86267	0	0	4.15292	1.40841	21.6257	24.3091	15.7972	18.2615	10.017	3.03096	6.87248	11.1745	9.31983	1.43522	0.788504	0.00657749	0.0170268	9.31983	0.835204	0.336572	0.00447797	0.0108287	9.31983	1.38965	0.466069	0.000147849	0.000567873	9.31983	2.74563	0.931109	8.24181e-05	0.000263037	9.31983	-0.591396	0.453415	0.147368	0.220444
Tex21	75.8537	71.6902	70.0628	65.1037	24.9785	22.7141	23.1313	28.4006	23.7315	24.2377	25.2567	23.4507	11.5041	7.89006	10.3823	9.8589	89.9628	108.456	104.261	94.9596	35.5148	44.4541	22.3355	46.793	44.3743	1.13083	0.343592	0.000307373	0.00106611	44.3743	1.49734	0.185996	4.90292e-17	6.26361e-16	44.3743	1.43261	0.205969	1.34784e-13	1.75157e-12	44.3743	2.74285	0.345263	4.3443e-17	4.68171e-16	44.3743	0.0396675	0.230097	0.859386	0.902006
Lrrc34	287.479	232.035	221.566	232.811	168.189	187.907	180.713	176.715	174.496	161.306	257.979	154.775	34.5123	43.3953	18.6882	42.2524	307.084	372.117	264.34	319.575	160.272	231.363	161.503	166.22	189.887	2.33339	0.223032	1.27706e-27	3.94571e-26	189.887	0.359718	0.145732	0.0113232	0.0249409	189.887	0.421374	0.149478	0.00359863	0.0101384	189.887	2.74182	0.220001	2.63776e-37	8.59644e-36	189.887	-0.0667482	0.155097	0.662976	0.743335
Pfkm	104.538	188.255	175.456	189.582	168.189	155.901	193.724	166.196	67.7046	68.5341	38.7871	46.9014	20.7074	23.6702	20.7646	28.1683	130.619	100.041	88.4642	103.177	75.5828	89.9184	70.4429	97.0781	100.517	1.1421	0.265967	5.58983e-06	2.64096e-05	100.517	1.50488	0.188803	9.24224e-17	1.1613e-15	100.517	-0.0467538	0.168185	0.772393	0.849399	100.517	2.73563	0.264423	9.64994e-27	1.87928e-25	100.517	1.56271	0.191264	7.5767e-17	6.94637e-16
Atp2a3	49.0818	46.5165	60.4816	49.9997	18.3176	9.29211	11.5656	11.5706	39.7851	49.3111	51.4154	45.7288	2.30082	7.89006	12.4588	5.63366	89.9628	97.2366	71.6139	76.6981	25.4978	22.227	29.208	30.7297	38.1051	2.49673	0.412095	1.09522e-11	1.04282e-10	38.1051	0.142248	0.160129	0.359965	0.475353	38.1051	1.98832	0.272882	5.45299e-15	7.9552e-14	38.1051	2.73462	0.406274	3.7627e-13	3.01664e-12	38.1051	-1.83878	0.272401	1.83141e-12	1.18623e-11
Nid2	1205.37	1180.43	1099.45	1163.53	999.141	1044.85	1327.16	1173.89	751.032	725.458	635.026	620.271	161.058	163.719	172.346	191.544	1135.78	1130.38	884.642	990.684	790.432	807.245	830.711	812.243	833.183	1.95853	0.11759	9.30791e-64	1.3462e-61	833.183	0.752278	0.0910089	6.33369e-17	8.03304e-16	833.183	0.0316114	0.0898369	0.721808	0.811372	833.183	2.73314	0.11598	1.90829e-124	6.32473e-122	833.183	0.725866	0.0929023	4.17337e-15	3.36282e-14
Sptb	31.2339	37.7605	25.7496	35.9373	13.3219	15.4869	18.7942	16.83	5.58388	10.0294	5.41215	9.38027	4.60165	5.91754	2.07646	4.22524	34.6011	24.3091	25.2755	26.4791	4.55318	9.09288	11.1678	6.98403	16.0335	0.588383	0.483055	0.144745	0.236547	16.0335	2.03755	0.308588	1.55205e-12	1.35436e-11	16.0335	0.900149	0.259101	0.000128716	0.000502616	16.0335	2.72597	0.533836	7.53954e-09	4.03042e-08	16.0335	1.01885	0.337936	0.00137696	0.00334636
Armc2	6.37426	8.75605	8.98241	6.77079	0	1.03246	1.4457	3.15562	0	2.50734	0.902025	0	0	0	2.07646	0	9.51529	8.4147	10.5315	9.13073	7.28509	6.06192	6.87248	7.68244	4.47905	0.213248	0.768294	0.642184	0.746893	4.47905	2.49249	0.832524	5.85227e-05	0.000203084	4.47905	1.60115	0.750476	0.00119488	0.00378807	4.47905	2.72271	1.13262	0.000444993	0.00126485	4.47905	0.468614	0.759694	0.405573	0.508915
Nlgn3	14.0234	10.3978	14.3719	9.37494	1.66523	1.03246	0	1.05187	0.697985	0	0	0	0	1.97251	0	1.40841	23.3557	15.8944	10.5315	12.783	0	2.02064	1.71812	1.39681	5.15403	-0.591065	0.863985	0.208606	0.318625	5.15403	4.54445	1.107	2.6896e-07	1.31164e-06	5.15403	2.77323	0.937945	3.39711e-05	0.000147613	5.15403	2.72186	1.09422	0.000351289	0.00101426	5.15403	0.821221	0.961999	0.18098	0.261805
Nr0b2	13.386	15.3231	5.38945	14.5832	0	3.09737	0	1.05187	4.18791	3.34312	1.80405	2.34507	0	0	0	2.81683	2.59508	8.4147	8.42517	5.47844	1.82127	2.02064	1.71812	0.698403	4.10416	0.745258	0.779877	0.127138	0.212853	4.10416	1.64916	0.559468	0.0001744	0.000556597	4.10416	2.52965	0.875932	4.97058e-05	0.00020874	4.10416	2.72143	1.11712	0.000406934	0.00116439	4.10416	-0.811816	0.729549	0.145789	0.218493
Mras	254.333	236.961	267.077	261.457	412.978	357.23	296.369	338.704	79.5703	75.2203	54.1215	49.2464	36.8132	39.4503	29.0705	43.6608	199.821	184.189	124.271	192.658	46.4424	39.4025	43.812	41.2058	154.336	0.751203	0.210205	0.000217044	0.000776405	154.336	1.93261	0.147499	1.28832e-40	7.18434e-39	154.336	-0.442378	0.12603	0.000328518	0.00117567	154.336	2.7189	0.202901	1.31136e-42	5.28333e-41	154.336	2.39237	0.149718	4.59364e-59	3.09164e-57
Atp1b2	53.5438	71.6902	85.6323	80.7286	9.99141	7.2272	5.78282	5.25937	191.248	179.693	192.131	140.704	16.1058	1.97251	12.4588	11.2673	67.4721	57.968	54.7636	86.7419	218.553	159.63	152.913	231.172	87.277	3.954	0.343312	3.57941e-32	1.41335e-30	87.277	-1.22845	0.172541	1.28671e-13	1.23106e-12	87.277	3.28458	0.346224	1.40979e-22	3.86472e-21	87.277	2.71709	0.357071	6.07157e-16	5.99176e-15	87.277	-4.5844	0.345281	1.36953e-41	4.64423e-40
Sfrp1	500.38	402.778	397.621	449.997	256.446	252.952	274.684	275.591	430.657	483.082	575.492	433.838	64.423	51.2854	78.9055	67.6039	544.967	517.037	516.041	541.452	344.22	456.664	330.738	351.995	358.285	2.84228	0.160182	1.04529e-72	2.01573e-70	358.285	-0.132866	0.103921	0.195389	0.290593	358.285	0.704078	0.111284	1.17676e-10	1.1425e-09	358.285	2.71617	0.159265	7.01166e-67	6.25213e-65	358.285	-0.850099	0.113059	3.72912e-14	2.78748e-13
St6galnac6	113.462	121.49	89.2253	102.604	23.3133	40.2658	43.3711	47.3344	76.0804	76.8919	48.7093	89.1126	6.90247	25.6427	18.6882	11.2673	95.1529	84.147	98.9957	96.7857	74.6722	91.9391	85.0469	72.6339	68.0722	2.09361	0.292175	1.63071e-14	2.03257e-13	68.0722	0.535629	0.150223	0.000244291	0.000758053	68.0722	1.37453	0.185223	5.39134e-15	7.8721e-14	68.0722	2.71396	0.287663	8.56505e-23	1.32442e-21	68.0722	-0.844953	0.190426	6.10192e-06	2.08777e-05
Gm4756	9.56139	8.2088	5.38945	7.81245	0	0	1.4457	2.10375	3.48993	10.0294	9.02025	4.69014	0	0	0	1.40841	13.8404	7.47974	13.6909	8.21766	6.37445	3.03096	8.5906	6.28563	5.44458	2.03036	1.03186	0.00103981	0.00326563	5.44458	0.140197	0.35761	0.649033	0.74302	5.44458	2.0339	0.958237	0.000642406	0.00215855	5.44458	2.71376	1.13735	0.000471249	0.00133301	5.44458	-2.03838	0.893041	0.00165354	0.00396426
Gm15454	3.18713	3.83077	0	340.102	0	0	2.89141	3.15562	3.48993	5.01469	3.6081	5.86267	6.90247	0	2.07646	2.81683	0.865027	8.4147	0	2.73922	1.82127	0	2.57718	4.88882	16.8435	0.165937	0.847981	NA	NA	16.8435	1.97059	1.45955	NA	NA	16.8435	2.68973	1.57631	NA	NA	16.8435	2.71024	1.59275	NA	NA	16.8435	-0.558332	1.03273	NA	NA
Shcbp1l	4.46198	6.56704	5.98827	2.60415	0	1.03246	0	0	3.48993	2.50734	5.41215	7.03521	0	0	0	0	5.19016	2.8049	8.42517	4.56536	1.82127	6.06192	3.43624	4.88882	3.17885	2.03979	1.06174	0.00110133	0.00343887	3.17885	0.0905585	0.428089	0.793621	0.856522	3.17885	2.16819	1.15419	0.000894076	0.0029143	3.17885	2.71011	1.16988	0.000571785	0.00159485	3.17885	-2.32485	1.1121	0.00167461	0.00400876
Tbc1d8	206.526	191.539	217.973	212.499	124.893	94.986	83.8508	91.5131	92.134	89.4286	92.9086	79.7323	27.6099	25.6427	43.6057	28.1683	186.846	179.514	187.46	192.658	70.119	83.8565	68.7248	76.8244	114.542	1.46231	0.201759	6.61609e-14	7.75668e-13	114.542	1.19921	0.106121	1.68435e-30	5.19074e-29	114.542	1.06266	0.112991	8.04265e-22	2.05063e-20	114.542	2.70904	0.195616	2.79008e-45	1.24392e-43	114.542	0.128085	0.127405	0.310592	0.410214
Vax2	101.988	70.0484	92.2194	86.4578	59.9485	44.3956	44.8168	43.1269	14.6577	10.0294	12.6283	12.8979	6.90247	21.6977	8.30585	12.6757	107.263	126.221	104.261	122.352	11.8383	13.1342	6.01342	9.77765	47.6524	-0.00223926	0.327419	0.994081	1	47.6524	2.74192	0.22859	2.0755e-34	8.10183e-33	47.6524	0.835771	0.170303	2.98564e-07	1.85794e-06	47.6524	2.70902	0.311206	6.93538e-20	8.95786e-19	47.6524	1.83321	0.249349	2.47413e-14	1.87572e-13
Gm26793	5.09941	4.92528	4.19179	6.77079	1.66523	0	0	0	0	1.67156	0.902025	2.34507	0	0	0	0	2.59508	5.6098	2.10629	1.82615	0.910636	0	6.01342	2.09521	2.03032	0.613747	0.827411	0.198457	0.30591	2.03032	1.39105	0.818922	0.00826629	0.0187944	2.03032	2.12216	1.19703	0.00115718	0.00368246	2.03032	2.70542	1.22486	0.000762922	0.00208472	2.03032	-0.713456	0.925705	0.237193	0.328358
Cd59b	5.73684	4.92528	3.59296	5.2083	1.66523	0	0	2.10375	2.79194	3.34312	6.31417	1.17253	0	0	0	0	5.19016	5.6098	4.21258	1.82615	1.82127	6.06192	4.2953	3.49202	2.89014	1.7157	1.00753	0.00354104	0.00982602	2.89014	0.314873	0.451204	0.378397	0.494029	2.89014	1.26255	0.869529	0.0106743	0.0266155	2.89014	2.70495	1.16883	0.000578044	0.00161071	2.89014	-1.1617	0.816943	0.0507793	0.0875014
Pof1b	6.37426	5.47253	3.59296	4.16664	3.33047	2.06491	1.4457	4.2075	2.79194	4.17891	2.70607	1.17253	0	0	0	0	0.865027	4.67484	4.21258	5.47844	2.73191	5.0516	1.71812	1.39681	2.81807	1.45879	0.958764	0.00913007	0.0226568	2.81807	0.511901	0.4877	0.172126	0.262189	2.81807	0.449219	0.499505	0.210298	0.324013	2.81807	2.70479	1.1716	0.000586921	0.00163441	2.81807	-0.00433753	0.597843	0.993046	0.99816
Tmem8b	24.8596	32.8352	25.7496	21.354	13.3219	21.6816	20.2399	16.83	13.2617	19.223	26.1587	18.7605	4.60165	1.97251	2.07646	4.22524	23.3557	26.1791	20.0098	30.1314	20.9446	16.1651	22.3355	20.9521	18.6344	2.04493	0.592519	1.38094e-05	6.13072e-05	18.6344	0.410056	0.224211	0.0519601	0.0955839	18.6344	0.44754	0.243372	0.0456086	0.093045	18.6344	2.70252	0.602823	1.73752e-07	7.91115e-07	18.6344	-0.0561576	0.271715	0.830058	0.877568
Atn1	191.228	202.484	203.002	235.936	251.45	248.822	235.65	216.686	27.2214	35.9386	26.1587	25.7958	29.9107	25.6427	33.2234	35.2104	121.104	119.676	116.899	135.135	28.2297	19.1961	30.0671	27.9361	109.275	-0.107159	0.222087	0.616321	0.723635	109.275	2.82573	0.15283	1.41478e-77	3.31361e-75	109.275	-0.182873	0.10059	0.0649584	0.125208	109.275	2.69949	0.198585	9.35648e-44	4.00868e-42	109.275	3.01445	0.157745	3.46016e-83	4.60463e-81
Camk2b	90.5145	67.8594	76.6499	99.9994	4.9957	3.09737	5.78282	7.36312	90.0401	86.9212	87.4964	100.838	9.20329	13.8076	16.6117	9.8589	83.0426	94.4317	93.73	113.221	138.417	139.424	128.859	127.808	70.4155	2.77584	0.313615	4.88028e-21	9.79384e-20	70.4155	-0.113017	0.132254	0.383097	0.498851	70.4155	3.83391	0.365064	2.93312e-27	1.14974e-25	70.4155	2.69826	0.310993	8.88516e-20	1.14091e-18	70.4155	-3.99236	0.370037	1.69486e-28	3.10771e-27
Hoxd8	19.7602	48.1583	44.9121	41.6664	38.3004	39.2334	37.5883	51.5419	1.39597	2.50734	0	0	9.20329	3.94503	2.07646	5.63366	28.5459	37.3987	25.2755	41.0883	0	1.01032	0.85906	1.39681	20.0624	-1.42226	0.723517	0.00526788	0.0140107	20.0624	4.79771	0.693463	4.62663e-14	4.59419e-13	20.0624	-0.0973168	0.236778	0.656953	0.758861	20.0624	2.69688	0.509091	2.68577e-09	1.50537e-08	20.0624	4.86889	0.681024	2.13725e-14	1.63017e-13
Sgcz	4.46198	3.83077	8.98241	3.12498	1.66523	4.12983	1.4457	1.05187	0	0	0	1.17253	0	0	0	0	3.46011	6.54477	8.42517	5.47844	0	0	0.85906	0	2.27637	-0.113426	0.819593	0.798248	0.871373	2.27637	2.94935	1.23847	0.000193134	0.000611938	2.27637	0.642308	0.587257	0.0975425	0.174495	2.27637	2.69658	1.20176	0.000702249	0.00193017	2.27637	1.67499	1.08935	0.0154198	0.0303047
Gm37070	1.27485	1.09451	62.8769	1.56249	0	0	1.4457	2.10375	0	1.67156	2.70607	2.34507	0	0	0	1.40841	0.865027	1.86993	1.05315	0	1.82127	1.01032	0.85906	1.39681	3.6402	0.397924	0.883341	NA	NA	3.6402	1.55839	1.20848	NA	NA	3.6402	1.67224	1.31944	NA	NA	3.6402	2.69513	1.58124	NA	NA	3.6402	-0.313894	0.970492	NA	NA
Ebf1	42.0701	42.6857	35.3308	33.8539	13.3219	27.8763	27.4684	24.1931	25.1275	11.7009	14.4324	12.8979	2.30082	7.89006	6.22938	4.22524	12.1104	6.54477	4.21258	5.47844	3.64254	4.04128	5.15436	6.98403	15.8239	1.34027	0.469686	0.000745582	0.00240736	15.8239	1.12169	0.255628	1.87439e-06	8.20677e-06	15.8239	0.608591	0.243368	0.00652351	0.0171921	15.8239	2.69427	0.495478	1.22904e-09	7.0808e-09	15.8239	0.485658	0.282266	0.0728635	0.120203
Nfib	29.3216	45.422	39.5226	39.0622	36.6352	20.6491	21.6856	31.5562	8.37582	15.8798	13.5304	15.2429	0	7.89006	10.3823	2.81683	39.7912	39.2686	31.5944	22.8268	5.46382	10.1032	12.0268	6.28563	21.0556	1.03318	0.459252	0.0082128	0.0207073	21.0556	1.46805	0.270267	3.66509e-09	2.27013e-08	21.0556	0.434993	0.230583	0.0419854	0.0867473	21.0556	2.69419	0.492253	1.00558e-09	5.83932e-09	21.0556	0.999235	0.287057	0.000279295	0.000761344
Ninl	164.456	163.629	150.904	167.707	44.9613	41.2983	47.7082	57.8531	64.2146	55.9973	67.6519	51.5915	11.5041	9.86257	41.5292	30.9851	307.084	292.645	286.456	284.879	100.17	116.187	104.805	99.8717	115.165	1.23974	0.225417	1.01066e-08	6.95764e-08	115.165	1.40025	0.119355	6.38972e-33	2.24933e-31	115.165	1.71635	0.143129	7.25917e-35	4.30343e-33	115.165	2.6931	0.21836	1.28168e-36	4.02754e-35	115.165	-0.316885	0.158759	0.0430654	0.0758534
Gm28580	26.1345	12.0396	32.9355	23.9582	11.6566	9.29211	7.22852	11.5706	5.58388	5.85047	2.70607	1.17253	2.30082	5.91754	0	2.81683	10.3803	11.2196	14.744	5.47844	6.37445	5.0516	3.43624	4.88882	9.28072	0.326751	0.567654	0.4574	0.581172	9.28072	2.34136	0.442087	4.19471e-09	2.57789e-08	9.28072	1.01809	0.364604	0.000848705	0.00277774	9.28072	2.6922	0.688421	2.25852e-06	8.95151e-06	9.28072	1.08284	0.459313	0.00857511	0.017896
Itpka	70.7543	65.1231	61.6792	62.4996	13.3219	12.3895	5.78282	11.5706	91.436	97.7864	111.851	120.771	9.20329	5.91754	10.3823	11.2673	51.0366	49.5533	53.7104	45.6536	81.9573	100.022	80.7516	86.602	54.6259	3.34431	0.342997	2.15067e-24	5.33755e-23	54.6259	-0.663592	0.128062	1.19701e-07	6.08061e-07	54.6259	2.50259	0.270441	8.02717e-22	2.0498e-20	54.6259	2.69027	0.349221	2.88873e-16	2.92301e-15	54.6259	-3.19949	0.270133	4.56315e-34	1.09205e-32
Ctdspl	42.0701	48.1583	35.3308	38.0206	33.3047	45.4281	54.9368	54.6975	6.28187	5.01469	3.6081	5.86267	6.90247	5.91754	6.22938	4.22524	38.9262	30.8539	33.7007	31.0445	8.19573	7.07224	8.5906	7.68244	23.419	-0.0801239	0.449536	0.835	0.894331	23.419	2.86313	0.332114	2.86205e-19	4.41782e-18	23.419	-0.201891	0.182483	0.246146	0.365579	23.419	2.68547	0.458158	1.03289e-10	6.6803e-10	23.419	3.08721	0.345751	7.39692e-21	8.77342e-20
Cep55	130.672	120.396	132.341	131.249	94.9184	109.44	88.188	103.084	76.0804	62.6836	55.9255	37.5211	23.0082	13.8076	26.994	15.4926	115.914	131.83	112.687	119.613	81.9573	64.6605	62.7113	60.0627	82.1348	1.52765	0.257012	3.52788e-10	2.8524e-09	82.1348	1.0786	0.137978	1.00791e-15	1.15191e-14	82.1348	0.351341	0.131563	0.00616504	0.0163811	82.1348	2.68414	0.252477	4.56278e-28	9.57585e-27	82.1348	0.725667	0.151501	1.24075e-06	4.62935e-06
Crtap	42.0701	73.8792	77.2487	44.7914	68.2746	49.5579	65.0567	76.7869	13.2617	17.5514	15.3344	18.7605	11.5041	7.89006	6.22938	8.45049	48.4415	52.3582	51.6041	48.3929	18.2127	10.1032	12.0268	23.7457	35.8972	0.758651	0.384929	0.0271567	0.0580466	35.8972	1.81667	0.25644	5.60601e-14	5.53231e-13	35.8972	-0.108257	0.201095	0.568984	0.683114	35.8972	2.68328	0.399473	4.09969e-13	3.27341e-12	35.8972	1.93405	0.262029	1.5101e-14	1.16805e-13
Acaa1b	15.2982	13.1341	19.1625	10.9374	8.32617	0	4.33711	6.31125	18.8456	15.8798	12.6283	29.3134	2.30082	1.97251	0	1.40841	12.1104	13.0895	20.0098	15.5222	24.5872	34.3509	45.5302	44.6978	15.4064	2.73768	0.907866	1.7829e-05	7.76121e-05	15.4064	-0.312312	0.270352	0.207745	0.305709	15.4064	1.39191	0.470383	0.000158449	0.000603475	15.4064	2.68308	0.928879	0.000104849	0.000329183	15.4064	-1.85292	0.456761	5.65967e-06	1.94251e-05
Ociad2	43.345	49.2528	46.7085	47.3955	11.6566	16.5193	13.0113	11.5706	22.3355	30.0881	18.9425	19.9331	4.60165	9.86257	4.15292	7.04207	44.1164	43.9435	46.3384	28.3053	27.3191	12.1238	24.0537	23.0473	25.2361	1.54013	0.419101	2.58747e-05	0.000109373	25.2361	0.957347	0.205172	8.07185e-07	3.71762e-06	25.2361	1.69932	0.276087	1.54705e-11	1.63136e-10	25.2361	2.68028	0.428002	8.45891e-12	6.06239e-11	25.2361	-0.729956	0.283105	0.00716763	0.0152226
Unc93b1	18.4854	26.8154	27.5461	31.7706	8.32617	6.19474	15.9027	11.5706	7.67784	10.8652	2.70607	15.2429	2.30082	5.91754	2.07646	2.81683	13.8404	10.2846	23.1692	17.3484	6.37445	6.06192	11.1678	8.38084	12.2018	0.993129	0.549841	0.0232986	0.0509356	12.2018	1.42217	0.335434	1.68712e-06	7.4481e-06	12.2018	1.13999	0.343898	0.000100901	0.000401046	12.2018	2.67891	0.626933	4.64135e-07	2.00369e-06	12.2018	0.200109	0.373518	0.565252	0.658436
Ifi27	318.076	336.561	320.971	282.811	104.91	123.895	128.668	117.81	50.9529	47.6395	44.1992	51.5915	29.9107	43.3953	43.6057	67.6039	227.502	279.555	207.47	239.225	27.3191	34.3509	37.7986	23.0473	132.869	0.00879224	0.190209	0.962093	0.978427	132.869	2.67659	0.137326	8.30397e-86	2.60478e-83	132.869	1.37201	0.122833	2.6171e-30	1.20956e-28	132.869	2.67844	0.173618	2.26342e-55	1.39018e-53	132.869	1.27287	0.152107	2.43687e-17	2.3151e-16
Acp6	939.566	1112.57	991.059	1203.64	506.231	573.014	552.259	659.525	612.831	554.959	537.607	492.464	126.545	181.471	184.805	163.376	1203.25	1162.16	1031.03	1045.47	429.82	388.973	388.295	437.201	644.922	1.71794	0.122349	6.64034e-46	5.23028e-44	644.922	0.933251	0.0960587	7.45398e-23	1.46135e-21	644.922	0.869158	0.0974656	1.45037e-19	3.08792e-18	644.922	2.67669	0.120512	5.62862e-111	1.28406e-108	644.922	0.0608987	0.100216	0.541263	0.636358
Pycr1	110.912	123.679	110.184	120.312	31.6395	48.5255	39.034	44.1787	131.221	109.487	167.777	85.595	25.3091	11.8351	14.5352	18.3094	89.0977	120.611	122.165	80.3504	170.289	156.6	160.644	194.156	95.2686	2.73835	0.285645	5.07055e-24	1.22932e-22	95.2686	-0.0904893	0.153913	0.545566	0.651579	95.2686	1.41947	0.195009	1.33957e-14	1.88539e-13	95.2686	2.67663	0.283339	7.49828e-23	1.16665e-21	95.2686	-1.53621	0.194293	6.87487e-16	5.88518e-15
4930526L06Rik	4.46198	3.28352	7.78476	3.64581	6.66094	9.29211	7.22852	8.415	0.697985	5.01469	0	1.17253	0	0	0	0	6.92021	7.47974	6.31887	4.56536	0	0	1.71812	1.39681	3.58571	0.996236	0.864458	0.0512755	0.100297	3.58571	0.945709	0.594873	0.0268344	0.0535712	3.58571	-0.500803	0.420416	0.13042	0.220681	3.58571	2.67494	1.1644	0.000621566	0.00172405	3.58571	1.7362	0.646407	0.000990698	0.00247126
Kdr	15.2982	16.4176	14.3719	11.9791	3.33047	1.03246	1.4457	1.05187	0	0	0.902025	0	2.30082	1.97251	2.07646	0	30.2759	41.1386	22.1161	38.3491	0	2.02064	0.85906	0	8.62243	-0.900926	0.901465	0.0722599	0.134164	8.62243	4.86588	1.07459	4.28227e-08	2.31169e-07	8.62243	2.67914	0.723532	3.30458e-06	1.73579e-05	8.62243	2.67147	0.927759	0.000108893	0.000341026	8.62243	1.35878	1.01098	0.0378682	0.0676559
Galnt18	7.64911	6.56704	6.5871	8.85411	0	0	0	1.05187	20.2416	15.0441	10.8243	15.2429	0	0	0	1.40841	0	2.8049	1.05315	1.82615	20.034	13.1342	18.8993	16.0633	6.97023	3.31384	1.06709	6.72445e-06	3.1417e-05	6.97023	-0.909392	0.322576	0.00138547	0.00373957	6.97023	2.96854	1.10511	5.56166e-05	0.000231591	6.97023	2.67091	1.1253	0.000506338	0.00142492	6.97023	-4.37475	1.05887	4.23346e-07	1.66663e-06
2010008C14Rik	44.6198	29.0044	33.5343	32.8123	11.6566	10.3246	17.3485	9.46687	4.18791	7.52203	9.02025	3.5176	2.30082	5.91754	8.30585	2.81683	9.51529	14.9595	15.7972	13.6961	4.55318	4.04128	5.15436	4.19042	12.6776	0.268529	0.472088	0.49904	0.620178	12.6776	2.40005	0.336703	4.45108e-14	4.42739e-13	12.6776	1.39526	0.308714	2.86582e-07	1.78869e-06	12.6776	2.66989	0.51498	4.99217e-09	2.72676e-08	12.6776	0.851063	0.376516	0.0149983	0.0295822
Dock6	325.087	425.216	428.76	387.497	189.837	194.102	140.233	207.219	113.074	156.291	86.5944	157.12	48.3173	57.2029	60.2174	71.8291	400.507	390.816	377.026	428.231	256.799	262.683	299.812	315.678	240.84	1.03379	0.185537	1.03129e-08	7.08805e-08	240.84	1.59263	0.141833	1.4445e-30	4.47515e-29	240.84	1.05648	0.140505	8.65412e-15	1.24094e-13	240.84	2.66896	0.181719	1.63307e-50	8.58876e-49	240.84	0.515402	0.14935	0.000477782	0.00125847
Ifitm2	891.122	1103.81	1177.89	1239.58	521.219	414.015	468.408	505.952	762.898	819.901	598.043	886.436	179.464	138.076	215.952	156.334	1069.17	970.496	916.237	1079.25	937.955	760.771	865.932	933.765	733.862	2.12856	0.142182	2.10839e-52	2.19705e-50	733.862	0.510787	0.119265	1.30063e-05	5.03012e-05	733.862	1.18264	0.124093	1.50649e-22	4.103e-21	733.862	2.66879	0.141171	2.1797e-81	2.67752e-79	733.862	-0.67517	0.124581	4.62619e-08	2.0245e-07
Marcksl1	488.906	692.275	649.129	794.266	301.408	186.875	186.496	269.28	244.295	254.077	181.307	259.13	115.041	118.351	70.5997	99.9974	349.471	307.604	345.432	283.966	253.157	143.465	230.228	257.711	295.103	1.16332	0.197664	1.26088e-09	9.55025e-09	295.103	1.44003	0.176855	2.60586e-17	3.39322e-16	295.103	1.42526	0.179793	8.68003e-17	1.49053e-15	295.103	2.66782	0.198205	5.66653e-43	2.32566e-41	295.103	0.00441061	0.179088	0.980022	0.988821
Adam11	15.9357	34.477	23.3543	30.2081	6.66094	6.19474	2.89141	7.36312	3.48993	7.52203	9.02025	8.20774	6.90247	3.94503	2.07646	1.40841	12.9754	11.2196	18.9566	11.8699	4.55318	8.08256	12.0268	9.77765	10.7966	0.705895	0.539403	0.10157	0.177144	10.7966	1.77831	0.365562	4.8161e-08	2.58241e-07	10.7966	1.9248	0.435515	1.77624e-07	1.14176e-06	10.7966	2.66049	0.627671	5.46123e-07	2.34095e-06	10.7966	-0.178576	0.432366	0.649811	0.732502
Vpreb3	13.386	13.6813	14.3719	15.6249	8.32617	1.03246	4.33711	3.15562	3.48993	8.35781	6.31417	2.34507	0	1.97251	4.15292	0	21.6257	14.0245	16.8503	16.4353	6.37445	6.06192	7.73154	9.07924	8.28045	1.04078	0.727881	0.0362632	0.0744296	8.28045	1.25015	0.379058	0.000114345	0.000377624	8.28045	1.57654	0.501812	5.50762e-05	0.000229398	8.28045	2.65797	0.923719	0.000110684	0.000346388	8.28045	-0.371393	0.484341	0.387606	0.491035
Gm6317	3.18713	4.37803	18.5636	9.89577	3.33047	3.09737	1.4457	9.46687	1.39597	0	0	1.17253	0	1.97251	0	0	5.19016	21.5042	6.31887	0.913073	1.82127	0	3.43624	1.39681	4.10361	0.0494499	0.807782	0.91172	0.945068	4.10361	2.62194	1.14756	0.000352305	0.00106608	4.10361	0.500847	0.565664	0.182996	0.290347	4.10361	2.6553	1.26847	0.0010696	0.00283686	4.10361	1.67548	1.0032	0.0123738	0.0248847
Aldh1l1	120.474	124.774	117.969	115.624	41.6309	26.8439	28.9141	42.075	104.698	133.725	119.969	98.4929	16.1058	25.6427	12.4588	18.3094	40.6562	42.0735	43.179	51.1321	70.119	63.6501	58.416	56.5707	65.5626	2.55954	0.259254	3.45084e-25	9.10295e-24	65.5626	0.0605119	0.117441	0.600553	0.701184	65.5626	1.74812	0.172862	8.72082e-26	3.02292e-24	65.5626	2.65507	0.255859	6.67399e-27	1.31725e-25	65.5626	-1.69204	0.174312	5.22268e-23	6.96066e-22
Pde4a	214.175	251.736	246.717	239.061	29.9742	29.9413	30.3598	35.7637	48.859	56.8331	78.4762	79.7323	34.5123	41.4228	43.6057	30.9851	343.416	300.124	359.123	318.662	103.813	105.073	92.7784	100.57	133.988	0.758013	0.197568	7.66429e-05	0.000297648	133.988	1.86492	0.125306	1.70208e-51	1.49494e-49	133.988	2.87942	0.170155	2.36368e-65	5.21782e-63	133.988	2.65049	0.188122	9.21905e-47	4.35328e-45	133.988	-0.995301	0.184626	4.06985e-08	1.79086e-07
Arhgap9	80.3157	95.2221	90.4229	93.2286	28.309	30.9737	20.2399	32.6081	16.0537	20.0587	16.2364	19.9331	16.1058	3.94503	18.6882	15.4926	52.7666	71.9925	74.7733	72.1328	22.7659	19.1961	12.8859	13.2697	39.0673	0.345924	0.309319	0.228844	0.343318	39.0673	2.28725	0.20244	6.76522e-31	2.1259e-29	39.0673	1.59671	0.198317	1.95201e-17	3.55195e-16	39.0673	2.64909	0.300485	2.53549e-20	3.34372e-19	39.0673	0.636976	0.239776	0.00617059	0.013272
Tbx1	13.386	8.2088	11.9765	12.4999	4.9957	5.16228	1.4457	3.15562	0.697985	1.67156	3.6081	0	0	1.97251	2.07646	0	7.78524	8.4147	5.26573	7.30458	2.73191	2.02064	2.57718	6.98403	4.74755	0.277887	0.73745	0.549506	0.664389	4.74755	2.50102	0.652198	3.19447e-06	1.3515e-05	4.74755	1.20342	0.513802	0.00170119	0.00520822	4.74755	2.64764	1.09107	0.000444969	0.00126485	4.74755	0.910211	0.637265	0.0794974	0.129493
Slc25a1	875.824	1137.74	1124	1198.43	626.128	467.703	511.779	579.583	413.905	464.694	324.729	452.598	161.058	175.554	205.57	146.475	683.371	683.461	622.409	676.587	454.407	384.932	491.382	483.295	556.067	1.24622	0.138334	5.67884e-20	1.04927e-18	556.067	1.3696	0.118037	3.13409e-32	1.04466e-30	556.067	0.966911	0.117583	4.33862e-17	7.59801e-16	556.067	2.64738	0.136635	2.55701e-85	3.45511e-83	556.067	0.39233	0.120826	0.00106438	0.00263895
Mavs	200.152	234.224	253.304	272.915	141.545	173.453	167.702	177.767	56.5368	70.2056	44.1992	56.2816	34.5123	37.4778	43.6057	35.2104	185.116	143.985	163.238	147.918	53.7275	40.4128	53.2617	50.9834	118.239	0.567809	0.20495	0.00420139	0.0114575	118.239	2.05652	0.139396	1.28711e-50	1.09224e-48	118.239	0.514096	0.121592	1.56871e-05	7.31469e-05	118.239	2.64619	0.194864	1.1014e-43	4.66197e-42	118.239	1.52028	0.147795	2.21619e-25	3.41787e-24
Spink10	4.46198	6.01979	4.19179	4.16664	0	1.03246	1.4457	0	1.39597	0	0.902025	1.17253	0	0	0	0	9.51529	5.6098	10.5315	10.9569	0.910636	0	0	0	2.59637	0.472601	0.802541	0.313044	0.437827	2.59637	1.60297	0.847061	0.00368962	0.00909002	2.59637	1.49507	1.01785	0.0061873	0.0164324	2.59637	2.64618	1.17016	0.000702462	0.00193045	2.59637	-0.213681	0.856917	0.711986	0.78491
Adgrf5	5.73684	4.37803	4.19179	4.16664	0	1.03246	0	0	2.09396	0	0.902025	0	0	0	0	0	12.9754	8.4147	12.6377	10.0438	7.28509	6.06192	3.43624	6.28563	3.73509	0.475378	0.797987	0.310971	0.435599	3.73509	1.61858	0.827052	0.00309407	0.0077577	3.73509	2.11769	1.13596	0.000995626	0.003211	3.73509	2.6457	1.15056	0.000634454	0.00175647	3.73509	-0.536912	0.892064	0.364151	0.466639
Fabp5	72.0292	106.167	97.01	121.353	4.9957	7.2272	1.4457	5.25937	138.899	91.9359	53.2195	128.979	9.20329	19.7251	24.9175	5.63366	193.766	161.749	166.397	204.528	347.863	201.054	350.496	412.756	121.942	2.62699	0.40908	8.89619e-13	9.42839e-12	121.942	-0.0479312	0.277682	0.850193	0.901292	121.942	4.08233	0.463214	2.8523e-20	6.41462e-19	121.942	2.64047	0.407219	1.97947e-12	1.49747e-11	121.942	-4.2113	0.46968	1.22339e-20	1.43746e-19
Mnd1	174.017	198.653	164.079	168.228	43.2961	40.2658	46.2625	48.3862	194.738	178.021	172.287	185.26	11.5041	33.5327	35.2998	28.1683	239.612	262.726	289.615	274.835	223.106	302.086	286.926	259.108	160.834	2.66712	0.214014	6.53732e-38	3.65589e-36	160.834	-0.0505885	0.104123	0.6227	0.720806	160.834	1.95582	0.153951	9.57356e-39	7.01378e-37	160.834	2.63534	0.211852	3.3192e-37	1.07376e-35	160.834	-2.0082	0.155296	2.33704e-39	7.06582e-38
Etv4	44.6198	33.3824	29.9414	52.083	36.6352	33.0386	23.1313	36.8156	0.697985	0	0.902025	1.17253	2.30082	7.89006	8.30585	4.22524	14.7055	27.114	21.0629	24.653	0	1.01032	1.71812	0	16.8919	-1.91285	0.909978	0.00106167	0.00332618	16.8919	5.36597	0.854982	4.26605e-12	3.56377e-11	16.8919	0.260442	0.231106	0.224607	0.341201	16.8919	2.63447	0.480934	9.87332e-10	5.73528e-09	16.8919	4.99233	0.848851	6.96236e-11	3.93883e-10
Nkain4	17.2105	15.8703	15.5695	18.229	8.32617	10.3246	15.9027	16.83	4.18791	4.17891	1.80405	4.69014	4.60165	3.94503	0	0	22.4907	14.9595	23.1692	20.0876	4.55318	6.06192	6.01342	5.58723	10.1914	0.549167	0.626696	0.232291	0.34737	10.1914	1.9821	0.422075	9.69993e-08	4.98797e-07	10.1914	0.293922	0.278701	0.240093	0.359102	10.1914	2.63368	0.799332	2.63709e-05	9.06518e-05	10.1914	1.60075	0.43468	4.63221e-05	0.000141684
Lix1	8.28654	6.01979	10.1801	6.77079	1.66523	1.03246	0	3.15562	0	0.835781	0	0	2.30082	0	0	0	2.59508	6.54477	4.21258	2.73922	2.73191	0	0	0	2.46128	-0.333533	0.835943	0.459742	0.583397	2.46128	3.74166	1.19945	1.28208e-05	4.96715e-05	2.46128	1.4797	0.80088	0.00303515	0.00870738	2.46128	2.63329	1.17622	0.000754891	0.00206549	2.46128	1.29211	1.02624	0.0479705	0.0832741
Ltbp3	49.7192	65.1231	75.4522	60.9371	11.6566	12.3895	11.5656	13.6744	35.5972	24.2377	23.4526	31.6584	9.20329	1.97251	12.4588	12.6757	32.006	44.8784	27.3818	44.7406	18.2127	19.1961	14.604	23.7457	28.1891	1.42275	0.364843	1.49534e-05	6.61413e-05	28.1891	1.06142	0.202136	2.95764e-08	1.63275e-07	28.1891	2.25215	0.283896	4.84533e-17	8.46772e-16	28.1891	2.63316	0.36983	2.36195e-14	2.08702e-13	28.1891	-1.13282	0.290644	4.6314e-05	0.000141684
Efna1	20.3976	32.8352	40.1214	20.8332	11.6566	2.06491	2.89141	4.2075	14.6577	11.7009	17.1385	14.0704	6.90247	3.94503	2.07646	2.81683	11.2453	13.0895	12.6377	21.0007	13.6595	26.2683	26.6308	28.6345	15.0618	1.4658	0.549256	0.000889615	0.00282351	15.0618	0.864909	0.289888	0.000926972	0.00259245	15.0618	2.37334	0.457532	4.33969e-09	3.49027e-08	15.0618	2.63035	0.591495	2.11079e-07	9.50476e-07	15.0618	-1.38402	0.44577	0.000570283	0.00148321
Masp1	6.37426	4.37803	4.79062	4.16664	6.66094	1.03246	4.33711	0	0.697985	0	0.902025	0	0	0	0	0	9.51529	4.67484	3.15944	2.73922	0	1.01032	0.85906	0.698403	2.33319	0.0959842	0.814605	0.829157	0.890517	2.33319	2.14854	1.15939	0.00170899	0.0045211	2.33319	0.461118	0.539276	0.211342	0.325263	2.33319	2.63028	1.20437	0.000873357	0.00235406	2.33319	1.42578	1.00567	0.0300243	0.0551738
Gm39228	37.6081	26.8154	24.5519	24.479	18.3176	22.7141	15.9027	11.5706	12.5637	14.2083	15.3344	12.8979	2.30082	3.94503	8.30585	1.40841	34.6011	35.5287	20.0098	41.0883	8.19573	22.227	12.8859	18.1585	18.5675	1.42219	0.535713	0.00104756	0.00328809	18.5675	0.930696	0.269566	0.000154045	0.000495686	18.5675	0.615089	0.267206	0.0108895	0.0270818	18.5675	2.62869	0.576119	1.21504e-07	5.63449e-07	18.5675	0.289052	0.306919	0.322907	0.423487
Gm19792	3.82456	4.92528	4.19179	5.72913	4.9957	0	4.33711	3.15562	0.697985	0.835781	0.902025	3.5176	0	0	0	0	5.19016	3.73987	3.15944	5.47844	0.910636	4.04128	0.85906	2.79361	2.63688	0.767282	0.832269	0.117835	0.200275	2.63688	1.17123	0.69241	0.0131449	0.0284651	2.63688	0.388565	0.495836	0.27519	0.397926	2.63688	2.62707	1.17439	0.00076299	0.00208472	2.63688	0.716672	0.68983	0.185829	0.267695
Stag3	466.596	530.288	486.847	559.371	203.159	168.29	221.193	228.257	235.221	212.288	189.425	198.158	66.7239	92.7082	89.2878	78.8712	450.679	453.459	422.311	457.45	176.663	157.61	194.147	189.267	272.011	1.32534	0.141219	1.42594e-21	2.97181e-20	272.011	1.27149	0.0937711	7.21409e-43	4.43087e-41	272.011	1.30335	0.0991987	1.16492e-40	9.48731e-39	272.011	2.62308	0.136748	1.07052e-83	1.39294e-81	272.011	-0.0358282	0.106187	0.734296	0.802753
Cemip	7.01169	4.37803	4.19179	4.16664	0	1.03246	1.4457	0	0	0.835781	0.902025	0	0	0	0	0	3.46011	4.67484	2.10629	3.65229	0	0	0	0.698403	1.6065	0.0995661	0.815404	0.822825	0.887499	1.6065	2.12715	1.16058	0.00183738	0.0048194	1.6065	1.45747	1.03877	0.00738458	0.0191663	1.6065	2.61972	1.20933	0.00092331	0.00247692	1.6065	0.204364	0.925451	0.725799	0.796289
Pirt	8.28654	8.2088	11.9765	16.6666	3.33047	9.29211	5.78282	2.10375	1.39597	0.835781	0.902025	0	2.30082	0	2.07646	0	18.1656	26.1791	23.1692	11.8699	0.910636	0	0	1.39681	6.45208	-0.0472163	0.756038	0.917762	0.948868	6.45208	3.10636	0.832155	2.80297e-06	1.19536e-05	6.45208	0.789478	0.432363	0.0199359	0.0458737	6.45208	2.61736	1.09489	0.000506204	0.00142477	6.45208	1.87481	0.82291	0.00226238	0.00529385
Kifc3	100.713	106.714	104.196	85.9369	111.571	152.804	134.45	109.395	16.7516	29.2523	25.2567	10.5528	11.5041	23.6702	4.15292	19.7178	76.9874	94.4317	78.9859	84.0027	27.3191	26.2683	35.2214	32.825	62.6117	0.385158	0.295439	0.163302	0.261149	62.6117	2.21222	0.195283	4.55073e-31	1.44815e-29	62.6117	-0.344181	0.141765	0.012425	0.0303781	62.6117	2.61697	0.286524	1.40655e-21	2.02686e-20	62.6117	2.57193	0.20128	4.049e-39	1.1994e-37
St6galnac3	10.8362	12.0396	8.98241	12.4999	1.66523	7.2272	1.4457	4.2075	6.28187	9.19359	1.80405	5.86267	2.30082	0	0	1.40841	12.9754	13.0895	12.6377	15.5222	0.910636	6.06192	6.01342	8.38084	6.72279	1.36705	0.874061	0.0115539	0.0278706	6.72279	0.736524	0.368787	0.0191709	0.0397869	6.72279	1.09739	0.477792	0.00262372	0.00764072	6.72279	2.61625	1.08329	0.000472663	0.00133636	6.72279	-0.439342	0.48508	0.307255	0.406756
Pfkl	494.643	453.126	583.258	591.142	143.21	118.733	96.8622	123.069	373.422	405.354	370.732	442.045	80.5288	104.543	62.2938	91.5469	328.71	356.222	364.388	298.575	319.633	298.044	271.463	298.917	294.603	2.18258	0.146005	2.43682e-52	2.52361e-50	294.603	0.409854	0.100056	3.37063e-05	0.000121903	294.603	2.12745	0.121073	8.67235e-71	2.20449e-68	294.603	2.61558	0.144053	2.30196e-75	2.57556e-73	294.603	-1.70721	0.122818	1.1426e-44	4.37273e-43
Spaca3	6.37426	5.47253	4.19179	3.12498	0	1.03246	1.4457	0	0	0	0	0	0	0	0	0	6.92021	8.4147	5.26573	7.30458	0	0	0	0	2.06446	0	0.81566	1	1	2.06446	3.717	1.21922	1.61208e-05	6.13205e-05	2.06446	1.45954	1.0254	0.00714691	0.0186331	2.06446	2.61319	1.19009	0.000861135	0.00232468	2.06446	0.822833	1.01537	0.183685	0.265063
Rhpn2	40.1579	45.9693	42.5167	51.0413	41.6309	35.1035	31.8055	37.8675	16.7516	14.2083	15.3344	31.6584	13.8049	5.91754	6.22938	2.81683	44.9814	35.5287	31.5944	40.1752	15.4808	26.2683	34.3624	30.0313	28.8015	1.24975	0.41515	0.000585837	0.00192755	28.8015	1.18808	0.22506	1.75283e-08	9.92271e-08	28.8015	0.274135	0.199746	0.146474	0.242466	28.8015	2.61055	0.43103	3.13624e-11	2.13119e-10	28.8015	0.911739	0.243434	0.000111858	0.000324615
Scd2	2408.2	2320.9	2576.75	2294.26	2191.45	2616.25	2342.04	2308.86	1324.78	1630.61	1878.92	1493.81	421.051	368.86	390.375	385.906	2034.54	2174.73	2000.98	2200.51	910.636	953.742	803.221	803.164	1618.11	1.99992	0.102025	4.32223e-87	1.34285e-84	1618.11	0.59213	0.088733	1.5698e-11	1.25396e-10	1618.11	0.0198747	0.0881835	0.819685	0.880682	1618.11	2.60891	0.101329	7.0564e-148	3.75614e-145	1618.11	0.576917	0.0898529	1.12508e-10	6.2641e-10
4833412C15Rik	3.82456	4.92528	5.38945	4.16664	3.33047	3.09737	5.78282	2.10375	0.697985	0.835781	0	0	0	0	0	0	6.05519	6.54477	4.21258	7.30458	0.910636	1.01032	0	0.698403	2.53711	0.0986549	0.807559	0.825306	0.88862	2.53711	2.13857	1.11858	0.00153487	0.00410435	2.53711	0.229882	0.458855	0.502391	0.62485	2.53711	2.60663	1.16424	0.000773926	0.00211198	2.53711	1.81987	1.03624	0.00805474	0.0169185
Cemip2	76.4911	74.9737	74.8534	68.7496	68.2746	75.3694	63.611	75.735	46.765	25.0734	27.9628	24.6232	18.4066	15.7801	8.30585	5.63366	96.883	68.2526	70.5608	84.9158	45.5318	54.5573	31.7852	40.5074	51.8168	1.3325	0.331342	1.1538e-05	5.18964e-05	51.8168	1.15311	0.18489	6.66008e-11	4.97622e-10	51.8168	0.0458496	0.16406	0.77163	0.849228	51.8168	2.60564	0.333024	1.10346e-16	1.15378e-15	51.8168	1.11998	0.195982	5.52865e-09	2.64838e-08
B3gnt7	294.491	358.451	346.721	446.872	406.317	292.185	335.403	396.557	50.9529	61.8478	46.9053	53.9366	64.423	47.3403	70.5997	53.5197	207.606	196.343	166.397	192.658	59.1914	44.4541	53.2617	45.3962	178.826	-0.121797	0.192523	0.51505	0.633318	178.826	2.73892	0.152121	1.07582e-73	2.12336e-71	178.826	0.020551	0.125168	0.866657	0.915957	178.826	2.60431	0.178451	6.28398e-50	3.2755e-48	178.826	2.71583	0.156216	1.64742e-69	1.50722e-67
2610028E06Rik	4.46198	3.28352	2.39531	9.37494	0	0	0	0	0.697985	0.835781	0	0	0	0	0	0	8.65027	8.4147	5.26573	6.39151	1.82127	0	0	0	2.14971	0.0938918	0.817109	0.832521	0.892701	2.14971	2.1206	1.17068	0.0019363	0.00505921	2.14971	2.81313	1.21149	0.00014714	0.000565406	2.14971	2.60376	1.21669	0.00100264	0.00267584	2.14971	-0.353943	0.95113	0.547041	0.641519
Lhx8	11.4737	3.83077	10.7789	8.33328	0	0	0	0	0	0	0.902025	0	0	0	0	1.40841	2.59508	0.934967	1.05315	0	0	0	0	0	1.72126	-0.315654	0.848574	0.479129	0.601673	1.72126	3.68387	1.30517	3.13279e-05	0.000113959	1.72126	3.52641	1.19845	1.48633e-05	6.95373e-05	1.72126	2.60083	1.25511	0.00119007	0.00313322	1.72126	-0.0743686	0.952883	0.897955	0.933074
Pax7	3.82456	3.83077	4.19179	6.77079	0	0	0	0	1.39597	3.34312	2.70607	2.34507	0	0	0	0	8.65027	9.34967	7.37202	1.82615	0.910636	1.01032	1.71812	0.698403	2.49766	1.27629	0.928985	0.0181498	0.0411207	2.49766	0.587465	0.530592	0.135045	0.214601	2.49766	2.84239	1.17664	0.000117471	0.000462063	2.49766	2.59989	1.18352	0.000870171	0.00234691	2.49766	-2.07657	1.12116	0.00423376	0.00941515
Bicral	198.877	163.629	143.12	161.978	139.88	147.641	135.896	138.847	35.5972	35.9386	42.3952	37.5211	34.5123	29.5877	18.6882	25.3515	309.68	326.304	307.519	312.271	56.4594	60.6192	56.6979	50.9834	123.75	0.461621	0.226223	0.0337153	0.0699274	123.75	2.12176	0.141381	3.04017e-52	2.796e-50	123.75	0.23449	0.109854	0.0297696	0.064653	123.75	2.59913	0.212657	4.89068e-36	1.4812e-34	123.75	1.87338	0.150644	1.93675e-36	5.13913e-35
Asb16	26.1345	35.0242	28.1449	31.7706	1.66523	4.12983	2.89141	3.15562	16.0537	20.0587	15.3344	26.9683	4.60165	1.97251	8.30585	2.81683	32.006	41.1386	20.0098	32.8706	12.7489	13.1342	17.1812	19.5553	17.403	1.76753	0.52091	3.70712e-05	0.000151953	17.403	0.599195	0.23107	0.00558006	0.0131711	17.403	3.03948	0.49163	2.46117e-11	2.54569e-10	17.403	2.5984	0.537941	3.26622e-08	1.63506e-07	17.403	-2.34599	0.518575	2.25386e-07	9.17315e-07
Pga5	7.01169	10.3978	11.9765	13.5416	3.33047	3.09737	4.33711	6.31125	19.5436	25.0734	16.2364	9.38027	0	3.94503	0	0	49.3065	41.1386	28.4349	51.1321	84.6892	100.022	71.3019	99.1733	27.4742	2.94587	1.03462	2.25013e-05	9.61058e-05	27.4742	-0.646155	0.26681	0.00817899	0.0186128	27.4742	0.995955	0.430031	0.00343276	0.00971187	27.4742	2.59457	1.06928	0.000466494	0.00132104	27.4742	-1.82917	0.442606	4.32665e-06	1.50588e-05
Hoxa10	5.73684	6.56704	8.38358	9.37494	1.66523	1.03246	7.22852	1.05187	0.697985	0.835781	1.80405	0	0	0	0	1.40841	6.05519	2.8049	4.21258	9.13073	0	0	0	0	2.83292	0.20461	0.777652	0.654432	0.757252	2.83292	2.33935	0.899096	0.000216409	0.000679678	2.83292	0.954975	0.600353	0.0187832	0.0435016	2.83292	2.59286	1.16882	0.000827976	0.00224691	2.83292	0.934524	0.783894	0.106459	0.166732
Cpeb3	36.9707	36.1187	31.139	39.0622	9.99141	19.6167	21.6856	14.7262	6.97985	5.85047	4.51012	4.69014	9.20329	7.89006	6.22938	0	34.6011	39.2686	35.807	39.2621	5.46382	11.1135	8.5906	6.98403	18.1564	0.0891973	0.455251	0.818143	0.884536	18.1564	2.56204	0.326082	1.85845e-16	2.28931e-15	18.1564	0.986464	0.247803	1.32084e-05	6.22989e-05	18.1564	2.59253	0.479339	1.47826e-09	8.46388e-09	18.1564	1.42799	0.358654	2.00756e-05	6.43635e-05
Wasf3	52.9064	60.7451	53.2956	66.6662	11.6566	24.779	20.2399	14.7262	53.0469	32.5955	43.2972	51.5915	6.90247	13.8076	6.22938	8.45049	45.8464	48.6183	35.807	41.0883	48.2637	91.9391	79.0335	57.2691	40.3667	2.12405	0.383868	6.11352e-10	4.81533e-09	40.3667	0.349141	0.18826	0.0529531	0.0971664	40.3667	1.5796	0.258821	2.70963e-11	2.7838e-10	40.3667	2.58985	0.381487	2.50252e-13	2.03704e-12	40.3667	-1.23614	0.257611	6.73681e-07	2.59629e-06
Acsl6	50.3567	68.4066	64.0745	71.3537	16.6523	13.4219	20.2399	14.7262	18.1476	20.0587	25.2567	16.4155	6.90247	11.8351	10.3823	9.8589	56.2267	47.6833	48.4447	49.3059	26.4084	28.2889	37.7986	32.825	31.878	0.881714	0.345873	0.005164	0.013754	31.878	1.61723	0.202351	6.38551e-17	8.09292e-16	31.878	1.92597	0.246682	9.84202e-17	1.68146e-15	31.878	2.58975	0.349605	2.80318e-15	2.64451e-14	31.878	-0.308412	0.266788	0.230332	0.320552
Slc18b1	85.4151	101.242	90.4229	80.2078	73.2703	74.3369	73.7309	82.0462	21.6375	15.0441	22.5506	25.7958	18.4066	15.7801	8.30585	14.0841	49.3065	73.8624	57.923	54.7844	11.8383	11.1135	10.3087	19.5553	45.457	0.506185	0.302383	0.0724711	0.134496	45.457	2.0506	0.19272	8.14456e-28	2.10393e-26	45.457	0.217421	0.148971	0.131813	0.222567	45.457	2.58946	0.295715	4.28353e-20	5.60272e-19	45.457	1.81035	0.204134	1.01037e-19	1.10995e-18
Fzd10os	90.5145	106.167	107.19	86.9786	24.9785	28.9088	23.1313	36.8156	39.0872	34.267	46.0033	35.176	11.5041	15.7801	18.6882	15.4926	105.533	116.871	95.8363	118.699	26.4084	44.4541	29.208	41.2058	54.1208	1.20891	0.285127	6.12187e-06	2.87613e-05	54.1208	1.29552	0.160853	7.83064e-17	9.87458e-16	54.1208	1.69184	0.193582	4.59626e-20	1.01329e-18	54.1208	2.58878	0.282283	9.93509e-22	1.43993e-20	54.1208	-0.394835	0.208017	0.05212	0.0895485
Rhbg	61.8303	57.4616	53.2956	82.812	53.2875	71.2395	49.1539	70.4756	20.2416	33.4312	25.2567	29.3134	20.7074	3.94503	4.15292	11.2673	60.5519	57.033	57.923	63.002	21.8553	12.1238	18.0403	18.8569	39.8857	1.25849	0.352616	8.34662e-05	0.000321468	39.8857	1.199	0.199489	2.41174e-10	1.69526e-09	39.8857	0.0415246	0.174248	0.803628	0.870399	39.8857	2.58869	0.357667	9.98872e-15	9.11964e-14	39.8857	1.17104	0.210607	1.26404e-08	5.82938e-08
Tnfsf13os	14.6608	9.85056	9.58124	9.89577	3.33047	0	0	0	4.8859	4.17891	8.11822	7.03521	0	3.94503	0	0	20.7606	14.0245	13.6909	12.783	8.19573	3.03096	9.44966	8.38084	6.90826	1.3799	0.874583	0.0109395	0.0265872	6.90826	0.706174	0.360715	0.0224848	0.0458492	6.90826	2.94389	1.05313	4.41451e-05	0.000187689	6.90826	2.58767	1.07902	0.000508799	0.00143138	6.90826	-2.19605	1.0186	0.00174601	0.00416433
Gm16754	7.64911	8.2088	6.5871	6.24996	0	1.03246	0	0	2.79194	0.835781	1.80405	3.5176	0	1.97251	0	0	15.5705	14.9595	10.5315	11.8699	0.910636	1.01032	2.57718	0.698403	4.11572	0.827842	0.810813	0.0947532	0.167387	4.11572	1.29993	0.560425	0.00222474	0.00574618	4.11572	2.87697	1.12324	8.24344e-05	0.000332852	4.11572	2.58722	1.13289	0.000699073	0.00192204	4.11572	-1.41639	0.974253	0.0290989	0.0536361
Slc5a10	3.18713	3.83077	4.79062	6.77079	0	1.03246	0	1.05187	3.48993	1.67156	4.51012	1.17253	0	0	0	0	6.92021	2.8049	2.10629	3.65229	4.55318	5.0516	1.71812	11.1745	2.89537	1.42031	0.962213	0.0106841	0.0260648	2.89537	0.450553	0.508148	0.238451	0.341706	2.89537	1.44226	1.02197	0.00755383	0.0195572	2.89537	2.58489	1.18829	0.000933494	0.00250233	2.89537	-1.19393	0.922614	0.056451	0.0960127
Cth	247.959	235.319	214.38	242.707	89.9227	109.44	104.091	109.395	143.087	172.171	169.581	167.672	34.5123	37.4778	47.7586	35.2104	144.459	146.79	152.706	157.049	98.3487	102.042	104.805	114.538	132.559	2.02579	0.181271	1.42159e-30	5.09616e-29	132.559	0.525161	0.0915134	6.6409e-09	3.95304e-08	132.559	1.15059	0.109289	7.01518e-27	2.63887e-25	132.559	2.58319	0.177595	1.27468e-49	6.605e-48	132.559	-0.6305	0.115586	3.91862e-08	1.72691e-07
Slc11a1	19.1228	19.1539	15.5695	21.354	3.33047	4.12983	4.33711	3.15562	23.0335	14.2083	19.8445	18.7605	0	5.91754	0	2.81683	10.3803	5.6098	7.37202	6.39151	17.3021	15.1548	21.4765	22.3489	11.6988	2.38426	0.70879	9.04989e-06	4.12806e-05	11.6988	-0.0157701	0.236696	0.943297	0.966756	11.6988	2.06567	0.490773	4.40445e-07	2.67149e-06	11.6988	2.58316	0.717598	8.52253e-06	3.13785e-05	11.6988	-2.10385	0.47493	5.88768e-07	2.28408e-06
Ifih1	6.37426	4.92528	4.19179	4.16664	1.66523	2.06491	0	1.05187	0	0	0.902025	1.17253	0	0	0	0	4.32513	0.934967	2.10629	5.47844	0	0	0	0	1.63997	0.100371	0.818055	0.8211	0.886446	1.63997	2.07844	1.16912	0.00220345	0.00569706	1.63997	0.969419	0.778736	0.0307587	0.0664826	1.63997	2.57957	1.2223	0.00110665	0.00292849	1.63997	0.67088	0.927223	0.264815	0.360182
Scnn1a	54.8187	52.5363	55.6909	45.3122	8.32617	12.3895	5.78282	4.2075	37.6912	38.4459	40.5911	31.6584	9.20329	1.97251	6.22938	12.6757	10.3803	15.8944	12.6377	10.9569	10.9276	7.07224	13.745	8.38084	21.1469	2.00495	0.391974	8.7426e-09	6.06344e-08	21.1469	0.445755	0.177497	0.00904801	0.0203766	21.1469	2.63536	0.32576	2.44432e-17	4.419e-16	21.1469	2.57769	0.390856	9.49233e-13	7.37146e-12	21.1469	-2.13588	0.335945	1.13593e-11	6.87095e-11
Gsta4	1733.8	2067.52	2157.58	1567.7	706.06	814.609	826.943	905.664	1136.32	1169.26	818.137	941.545	315.213	353.08	278.246	302.809	1851.16	1941.93	1834.58	1873.63	1396.92	1135.6	1441.5	1438.01	1208.66	1.67832	0.127902	2.12657e-40	1.33125e-38	1208.66	0.86728	0.115093	1.66923e-14	1.71975e-13	1208.66	1.18219	0.117289	6.55842e-25	2.09582e-23	1208.66	2.57673	0.127378	1.09404e-92	1.68578e-90	1208.66	-0.31611	0.117681	0.00680309	0.0144993
Gm43568	43.9824	35.5715	33.5343	39.0622	19.9828	24.779	18.7942	17.8819	13.2617	12.5367	18.9425	16.4155	9.20329	0	4.15292	8.45049	74.3923	57.968	66.3482	64.8282	33.6935	27.2786	23.1946	16.7617	28.3757	1.14918	0.437071	0.00233523	0.00677732	28.3757	1.2525	0.232092	7.62795e-09	4.5085e-08	28.3757	0.800733	0.227347	0.000146497	0.000563065	28.3757	2.57464	0.460301	5.16831e-10	3.10488e-09	28.3757	0.413456	0.268835	0.110243	0.171769
Cttnbp2	18.4854	20.2484	13.773	13.5416	11.6566	7.2272	11.5656	13.6744	1.39597	2.50734	3.6081	3.5176	2.30082	3.94503	2.07646	0	1.73005	4.67484	8.42517	3.65229	0	0	0	0	6.16691	0.253884	0.631178	0.577951	0.688705	6.16691	2.3851	0.511551	9.96064e-08	5.11156e-07	6.16691	0.456681	0.32731	0.105586	0.185858	6.16691	2.57453	0.819887	4.80029e-05	0.00015847	6.16691	1.74063	0.52532	0.000131457	0.000377193
Asap2	143.421	110.545	94.6147	107.812	33.3047	44.3956	39.034	39.9712	55.1408	47.6395	71.26	45.7288	27.6099	19.7251	14.5352	14.0841	197.226	180.449	188.513	175.31	84.6892	72.743	82.4697	75.4276	81.902	1.48079	0.265421	3.46875e-09	2.51492e-08	81.902	1.01056	0.146717	1.29372e-12	1.13571e-11	81.902	1.4693	0.174661	1.34334e-18	2.64832e-17	81.902	2.57179	0.262033	2.04566e-24	3.48536e-23	81.902	-0.460334	0.185628	0.0115347	0.0233378
Npnt	36.9707	39.9495	37.1273	37.4998	16.6523	32.0062	27.4684	17.8819	18.8456	24.2377	38.7871	24.6232	4.60165	3.94503	10.3823	4.22524	70.9322	67.3176	72.667	84.0027	40.068	41.4231	37.7986	34.9202	34.3472	1.9158	0.453047	8.47685e-07	4.54365e-06	34.3472	0.489386	0.189624	0.00697702	0.0161325	34.3472	0.601414	0.211324	0.00241729	0.00710493	34.3472	2.56953	0.457006	4.37027e-10	2.6591e-09	34.3472	-0.130743	0.233671	0.564949	0.65817
Gm13161	6.37426	9.85056	4.79062	7.81245	1.66523	7.2272	15.9027	8.415	0.697985	0	0	0	0	0	0	1.40841	6.05519	14.0245	14.744	10.0438	0	0	0	0	4.54217	-0.338714	0.832306	0.454172	0.578053	4.54217	3.67812	1.17343	1.28483e-05	4.97669e-05	4.54217	-0.139644	0.387214	0.657035	0.758903	4.54217	2.56721	1.14988	0.000817431	0.00221992	4.54217	3.88673	1.13876	7.25786e-06	2.4598e-05
Nphp3	82.228	90.844	107.789	102.604	18.3176	14.4544	20.2399	18.9337	21.6375	19.223	29.7668	12.8979	4.60165	17.7526	20.7646	16.901	90.8278	107.521	101.102	117.786	34.6042	33.3405	27.4899	33.5234	47.7146	0.408978	0.292974	0.135916	0.224679	47.7146	2.13536	0.191007	2.30936e-30	7.01837e-29	47.7146	2.37914	0.228238	6.06257e-27	2.29081e-25	47.7146	2.56451	0.284028	3.68012e-21	5.14898e-20	47.7146	-0.242143	0.255473	0.326896	0.427633
Paqr8	44.6198	44.8748	51.4992	44.2705	26.6438	19.6167	18.7942	19.9856	9.07381	12.5367	9.02025	9.38027	11.5041	11.8351	2.07646	4.22524	41.5213	37.3987	40.0195	38.3491	15.4808	6.06192	12.0268	2.79361	22.2337	0.400511	0.400451	0.258026	0.377246	22.2337	2.13372	0.264278	2.84065e-17	3.69074e-16	22.2337	1.04844	0.230295	8.31094e-07	4.84646e-06	22.2337	2.56315	0.41443	1.41392e-11	9.9031e-11	22.2337	0.986364	0.296166	0.000489866	0.00128759
Myorg	127.485	139.002	147.91	134.895	194.832	170.355	192.279	176.715	39.7851	54.3258	52.3174	58.6267	23.0082	23.6702	20.7646	22.5346	133.214	145.855	139.015	167.092	45.5318	37.3818	47.2483	39.1106	97.2065	1.08842	0.236619	1.52397e-06	7.88154e-06	97.2065	1.42161	0.131925	3.10355e-28	8.19804e-27	97.2065	-0.397624	0.10727	0.000163453	0.000620979	97.2065	2.56233	0.229892	1.55927e-30	3.68147e-29	97.2065	1.83364	0.136547	5.33244e-42	1.84753e-40
Pcyt1b	45.8947	36.1187	42.5167	48.958	1.66523	6.19474	7.22852	12.6225	20.2416	25.0734	26.1587	14.0704	0	11.8351	8.30585	5.63366	40.6562	47.6833	41.0727	31.0445	26.4084	18.1858	27.4899	24.4441	23.7293	1.45527	0.418795	6.95961e-05	0.000272234	23.7293	0.93123	0.212194	3.21541e-06	1.35937e-05	23.7293	2.42671	0.341374	3.22374e-14	4.42591e-13	23.7293	2.56227	0.431231	6.47513e-11	4.2696e-10	23.7293	-1.41412	0.347116	1.3988e-05	4.5748e-05
Cd164l2	39.5204	42.6857	43.7144	35.9373	0	3.09737	2.89141	2.10375	43.2751	31.7597	38.7871	34.0035	4.60165	11.8351	0	7.04207	31.141	24.3091	16.8503	20.0876	47.3531	41.4231	43.812	49.5866	25.6591	2.34748	0.444088	1.38422e-09	1.04467e-08	25.6591	0.108459	0.175795	0.522389	0.630828	25.6591	3.86005	0.553593	8.41626e-14	1.11886e-12	25.6591	2.56192	0.44087	1.43363e-10	9.12762e-10	25.6591	-3.83252	0.573097	5.93208e-13	4.02017e-12
Ppp2r2c	45.2573	70.0484	39.5226	63.0204	18.3176	19.6167	13.0113	19.9856	18.1476	20.8945	16.2364	11.7253	6.90247	9.86257	12.4588	5.63366	76.1223	61.7078	67.4013	65.7412	16.3915	11.1135	17.1812	13.9681	30.0112	0.844967	0.376221	0.0122385	0.0292696	30.0112	1.6071	0.235001	3.96022e-13	3.62507e-12	30.0112	1.50167	0.257003	1.64447e-10	1.58105e-09	30.0112	2.5595	0.388161	9.61138e-13	7.4526e-12	30.0112	0.0675747	0.279268	0.801194	0.853939
Gm14303	1043.47	1077.54	891.055	1062.49	805.974	806.349	812.486	876.212	284.08	238.198	262.489	238.024	204.773	143.994	186.882	157.742	1066.58	912.528	1023.66	1210.73	370.629	385.942	373.691	408.566	618.503	0.569063	0.118563	1.21731e-06	6.41218e-06	618.503	1.97937	0.0941355	1.57016e-99	8.11218e-97	618.503	0.29686	0.0877182	0.000617981	0.00208861	618.503	2.55764	0.113392	2.36351e-114	5.61047e-112	618.503	1.67535	0.0965377	3.60138e-68	3.19504e-66
Fstl1	162.544	199.2	177.253	231.249	79.9313	70.2071	78.068	87.3056	59.3287	48.4753	53.2195	44.5563	48.3173	31.5602	35.2998	18.3094	192.901	190.733	155.866	140.613	46.4424	36.3715	32.6443	48.1898	94.5244	0.658017	0.226746	0.00252673	0.00727118	94.5244	1.86463	0.159899	7.99851e-33	2.78221e-31	94.5244	1.24598	0.157814	2.16701e-16	3.59248e-15	94.5244	2.55617	0.219646	5.49172e-33	1.44629e-31	94.5244	0.585942	0.176746	0.000748216	0.00190813
Bbs1	22.3099	16.9648	15.5695	33.3331	1.66523	5.16228	10.1199	11.5706	3.48993	8.35781	7.2162	9.38027	4.60165	3.94503	4.15292	0	31.141	11.2196	16.8503	20.0876	5.46382	5.0516	6.01342	4.88882	10.7731	0.822155	0.579496	0.0668331	0.125589	10.7731	1.47881	0.398126	1.40208e-05	5.3881e-05	10.7731	1.29748	0.42212	0.000140403	0.000542129	10.7731	2.55314	0.692489	6.13673e-06	2.29993e-05	10.7731	0.0857539	0.432426	0.827451	0.875761
Prss27	5.09941	3.83077	6.5871	3.64581	0	0	0	1.05187	1.39597	1.67156	2.70607	3.5176	0	0	0	0	0.865027	1.86993	4.21258	7.30458	0	1.01032	1.71812	0	1.93695	1.15578	0.918984	0.0286376	0.0607477	1.93695	0.6352	0.581773	0.123263	0.198609	1.93695	1.97873	1.17863	0.00173294	0.00529476	1.93695	2.55278	1.21341	0.0011563	0.00304977	1.93695	-1.35791	1.00772	0.0377717	0.0675042
Etnk2	74.5789	85.3715	72.4581	72.3954	51.6223	40.2658	43.3711	52.5937	7.67784	12.5367	13.5304	7.03521	13.8049	11.8351	12.4588	11.2673	89.0977	82.2771	66.3482	102.264	14.5702	18.1858	6.87248	18.1585	40.8574	-0.211989	0.341357	0.497382	0.618661	40.8574	2.83548	0.249385	2.95545e-31	9.50831e-30	40.8574	0.658827	0.173613	7.38437e-05	0.000300479	40.8574	2.55233	0.319239	2.80907e-17	3.06105e-16	40.8574	2.10679	0.269756	3.38193e-16	2.9659e-15
Pter	79.0408	76.0682	79.644	80.2078	4.9957	26.8439	24.577	15.7781	22.3355	27.5808	20.7466	25.7958	11.5041	9.86257	10.3823	16.901	51.0366	73.8624	62.1356	89.4811	26.4084	26.2683	20.6174	23.7457	37.7425	0.814993	0.31872	0.0056689	0.0149563	37.7425	1.66252	0.200011	4.2554e-18	5.99442e-17	37.7425	1.99518	0.238629	1.07412e-18	2.1402e-17	37.7425	2.55229	0.31909	2.72718e-17	2.97735e-16	37.7425	-0.327733	0.256352	0.185849	0.267702
Notum	46.5321	62.9341	56.8886	48.958	66.6094	59.8825	59.2739	65.2162	9.07381	9.19359	15.3344	10.5528	11.5041	7.89006	6.22938	8.45049	94.2879	96.3016	78.9859	80.3504	12.7489	10.1032	9.44966	12.5713	39.1384	0.301997	0.371201	0.366049	0.492242	39.1384	2.24438	0.242028	8.36766e-22	1.52793e-20	39.1384	-0.202367	0.157619	0.183367	0.290798	39.1384	2.55171	0.372836	1.71802e-13	1.41618e-12	39.1384	2.45254	0.252827	7.22919e-24	1.01347e-22
Gm43672	2.5497	6.01979	4.19179	5.2083	0	1.03246	0	0	2.09396	1.67156	0.902025	0	0	0	0	0	6.05519	4.67484	6.31887	5.47844	0.910636	1.01032	0	0.698403	2.03401	0.731691	0.830759	0.133408	0.221231	2.03401	1.1399	0.708108	0.0165642	0.0349425	2.03401	1.99466	1.15411	0.00155637	0.00481402	2.03401	2.54535	1.18086	0.00102184	0.0027221	2.03401	-0.848883	0.922221	0.163884	0.240922
Cdhr4	17.8479	19.1539	13.1742	23.4373	34.9699	19.6167	17.3485	28.4006	4.18791	6.68625	8.11822	3.5176	2.30082	0	2.07646	4.22524	18.1656	16.8294	14.744	21.0007	3.64254	1.01032	6.87248	3.49202	12.1174	0.798848	0.599434	0.0795105	0.145247	12.1174	1.53113	0.369797	2.11003e-06	9.16763e-06	12.1174	-0.355847	0.255326	0.126811	0.215947	12.1174	2.54528	0.725855	1.25958e-05	4.53026e-05	12.1174	1.96591	0.374248	1.30709e-08	6.01846e-08
Trp73	21.0351	17.5121	19.1625	16.1457	28.309	21.6816	26.0227	26.2969	18.1476	14.2083	15.3344	16.4155	4.60165	1.97251	0	2.81683	22.4907	26.1791	11.5846	18.2615	15.4808	10.1032	17.1812	20.2537	16.2999	2.12091	0.694019	4.60453e-05	0.000185698	16.2999	0.16823	0.238617	0.451003	0.565233	16.2999	-0.402722	0.234835	0.0638079	0.123245	16.2999	2.54347	0.713955	1.01404e-05	3.6994e-05	16.2999	0.612541	0.265026	0.0164737	0.0321292
Slc2a3	5388.16	6012.67	6078.7	6290.06	2427.91	2062.85	2379.63	2440.35	2907.81	2758.91	1960.1	2381.42	938.736	1173.65	1025.77	909.836	5896.89	5812.69	5329.97	5295.82	2514.27	1998.41	2462.92	2563.84	3292.14	1.28935	0.112272	3.94699e-31	1.4814e-29	3292.14	1.22914	0.1086	1.25851e-30	3.91967e-29	3292.14	1.33129	0.109258	1.98551e-35	1.22018e-33	3292.14	2.54327	0.112417	5.08914e-115	1.24161e-112	3292.14	-0.104087	0.10885	0.335925	0.437392
Etv6	158.719	172.932	170.666	194.79	113.236	112.538	95.4165	140.951	32.8053	48.4753	50.5134	35.176	23.0082	31.5602	31.1469	29.5767	166.95	117.806	153.759	129.656	26.4084	13.1342	26.6308	20.9521	87.367	0.484574	0.232546	0.0297628	0.0627693	87.367	2.03595	0.161553	8.70637e-38	4.15587e-36	87.367	0.557516	0.140626	4.52914e-05	0.000191882	87.367	2.54207	0.22297	8.59535e-32	2.13559e-30	87.367	1.44797	0.171524	9.71536e-18	9.47059e-17
Usp49	158.082	168.554	155.695	168.749	91.5879	93.9536	73.7309	94.6687	47.463	49.3111	52.3174	64.4894	43.7156	25.6427	16.6117	25.3515	186.846	183.254	168.503	186.267	51.9063	57.5882	52.4026	68.4435	95.2139	0.892086	0.21856	2.2702e-05	9.68891e-05	95.2139	1.61192	0.126957	2.93532e-38	1.44837e-36	95.2139	0.845555	0.119954	5.83334e-13	7.13829e-12	95.2139	2.54081	0.209863	2.00523e-35	5.87064e-34	95.2139	0.748362	0.14538	1.92869e-07	7.89727e-07
Crebl2	62.4678	63.4814	65.2722	66.1454	53.2875	51.6228	63.611	63.1125	5.58388	2.50734	4.51012	4.69014	2.30082	19.7251	10.3823	8.45049	85.6376	94.4317	78.9859	79.4373	7.28509	9.09288	9.44966	5.58723	38.2108	-1.00367	0.421753	0.00636056	0.0165315	38.2108	3.78259	0.346208	9.80637e-30	2.8332e-28	38.2108	0.142794	0.152616	0.333409	0.45966	38.2108	2.54049	0.336568	9.69697e-16	9.43695e-15	38.2108	3.63356	0.354179	3.46839e-26	5.69933e-25
Rfx5	110.912	100.147	113.777	118.228	63.2789	90.8562	96.8622	93.6168	25.1275	34.267	30.6688	36.3486	16.1058	13.8076	20.7646	21.1262	137.539	115.001	130.59	135.135	23.6765	43.4437	44.6711	34.9202	68.7863	0.698333	0.267425	0.00577914	0.0152137	68.7863	1.80042	0.164432	2.6969e-29	7.60413e-28	68.7863	0.328253	0.136587	0.0135277	0.0327069	68.7863	2.54026	0.259761	2.92145e-24	4.9297e-23	68.7863	1.4542	0.176206	4.74806e-17	4.4176e-16
Prokr1	5.09941	5.47253	4.19179	4.16664	0	0	0	0	0	0.835781	0	1.17253	0	0	0	0	3.46011	4.67484	6.31887	2.73922	0	0	0	0	1.58882	0.0992248	0.81686	0.823243	0.887704	1.58882	2.04446	1.15873	0.00238137	0.00612015	1.58882	2.74709	1.21475	0.000181814	0.000684689	1.58882	2.5385	1.21297	0.0012062	0.00317235	1.58882	-0.361459	0.951229	0.538785	0.634167
Begain	8.28654	6.56704	7.18593	5.72913	1.66523	2.06491	1.4457	0	6.28187	13.3725	9.92227	12.8979	2.30082	0	0	0	4.32513	3.73987	2.10629	5.47844	10.017	12.1238	6.87248	7.68244	5.41939	2.67376	1.08483	9.42524e-05	0.000359789	5.41939	-0.466438	0.33909	0.115065	0.187499	5.41939	1.62404	0.818826	0.00167909	0.00515182	5.41939	2.53528	1.12553	0.000799533	0.00217543	5.41939	-2.4294	0.808897	0.000100018	0.000292283
Aym1	4.46198	2.73627	4.79062	5.72913	0	0	0	0	3.48993	0.835781	1.80405	2.34507	0	0	0	0	13.8404	6.54477	8.42517	11.8699	0.910636	9.09288	6.01342	2.79361	3.57015	1.18238	0.904167	0.0256514	0.0553297	3.57015	0.645109	0.537236	0.104015	0.172419	3.57015	2.78752	1.16861	0.000134739	0.000522543	3.57015	2.53443	1.1689	0.000999815	0.00266911	3.57015	-1.93859	1.09524	0.00632896	0.013581
Bnip3	909.607	583.372	910.218	942.181	174.85	181.712	127.222	151.47	170.308	180.529	230.918	165.327	144.952	116.378	149.505	154.926	507.771	683.461	511.829	638.238	321.455	313.199	262.872	238.156	365.436	0.381953	0.169491	0.0211497	0.0469599	365.436	2.1374	0.152777	8.31929e-46	5.84546e-44	365.436	2.36913	0.158316	4.28213e-52	5.5691e-50	365.436	2.53429	0.1675	2.08964e-53	1.24009e-51	365.436	-0.226544	0.16219	0.156675	0.232152
Zfp385a	170.83	189.897	203.601	172.395	161.528	121.83	134.45	147.262	55.1408	68.5341	55.0235	85.595	27.6099	31.5602	29.0705	33.8019	76.9874	76.6673	72.667	111.395	51.9063	57.5882	42.0939	70.5387	93.6656	1.01266	0.225857	3.05465e-06	1.50375e-05	93.6656	1.46684	0.152995	5.66457e-23	1.12065e-21	93.6656	0.371061	0.140953	0.0067366	0.0176928	93.6656	2.53274	0.221183	4.84368e-32	1.21897e-30	93.6656	1.08608	0.160573	7.11667e-12	4.37562e-11
Hpcal1	89.2397	106.714	115.574	96.8744	51.6223	52.6553	80.9594	58.905	59.3287	62.6836	46.0033	76.2147	11.5041	13.8076	18.6882	21.1262	84.7726	76.6673	75.8265	76.6981	63.7445	65.6708	58.416	94.9829	64.945	1.72286	0.283212	8.25757e-11	7.18182e-10	64.945	0.720705	0.15786	2.39185e-06	1.03054e-05	64.945	0.706728	0.166514	9.92096e-06	4.79527e-05	64.945	2.53225	0.280962	4.30001e-21	5.97579e-20	64.945	0.00420563	0.18009	0.981052	0.989369
Gm10658	17.2105	14.7758	22.1566	19.2707	9.99141	5.16228	5.78282	5.25937	4.8859	11.7009	6.31417	3.5176	2.30082	1.97251	0	4.22524	12.1104	16.8294	14.744	19.1745	8.19573	10.1032	10.3087	6.98403	9.70736	0.981384	0.609915	0.0336484	0.0698143	9.70736	1.27723	0.343783	2.20027e-05	8.18008e-05	9.70736	1.29565	0.396278	7.14061e-05	0.000291408	9.70736	2.53204	0.725037	1.34438e-05	4.82044e-05	9.70736	-0.0879566	0.413932	0.816757	0.866741
Rps6ka2	19.7602	24.0791	35.9296	24.9998	6.66094	14.4544	8.67423	13.6744	13.2617	16.7156	13.5304	21.1056	2.30082	5.91754	2.07646	4.22524	49.3065	47.6833	50.551	53.8713	30.9616	30.3096	24.9127	28.6345	22.6499	1.63283	0.536141	0.000178242	0.000649374	22.6499	0.661268	0.230828	0.00218744	0.00565983	22.6499	1.0475	0.287564	4.13888e-05	0.000177092	22.6499	2.53188	0.563443	1.77795e-07	8.08685e-07	22.6499	-0.423176	0.306797	0.147547	0.220692
Fam183b	26.7719	23.5319	22.1566	21.8749	3.33047	3.09737	0	0	13.9597	12.5367	17.1385	11.7253	0	1.97251	4.15292	5.63366	37.1961	43.9435	45.2853	21.0007	13.6595	12.1238	14.604	12.5713	15.3444	1.58604	0.573034	0.000474652	0.00159029	15.3444	0.669537	0.25706	0.00468285	0.0112637	15.3444	3.42769	0.665554	6.45916e-09	5.07804e-08	15.3444	2.52792	0.612291	9.59095e-07	3.97158e-06	15.3444	-2.68595	0.718973	4.60986e-06	1.60033e-05
Ier3	681.409	679.141	743.145	550.517	186.506	231.27	213.964	277.695	78.1743	73.5487	73.064	87.9401	138.049	116.378	126.664	83.0964	1192.87	1360.38	1142.66	1322.13	191.234	180.847	178.684	204.632	421.417	-0.528784	0.155774	0.000540474	0.00179059	421.417	3.07557	0.129425	3.1937e-126	4.25045e-123	421.417	1.50849	0.117823	4.53406e-39	3.38079e-37	421.417	2.52653	0.140368	3.99057e-74	4.27429e-72	421.417	1.53863	0.138037	1.96565e-29	3.8069e-28
Ogdhl	104.538	102.884	100.603	81.7703	59.9485	51.6228	56.3825	87.3056	48.859	76.0561	62.2397	89.1126	25.3091	3.94503	22.8411	14.0841	64.877	64.5127	54.7636	72.1328	121.115	110.125	152.054	141.776	73.7023	1.95104	0.296823	1.65144e-12	1.69457e-11	73.7023	0.486875	0.166786	0.00251496	0.0064268	73.7023	0.555833	0.175749	0.000947254	0.00307271	73.7023	2.52429	0.294525	2.22379e-19	2.76847e-18	73.7023	-0.0784008	0.187352	0.669986	0.749282
Gm19705	58.6432	73.3319	81.4405	82.812	88.2574	104.278	75.1766	114.654	23.7315	39.2817	29.7668	25.7958	4.60165	5.91754	14.5352	19.7178	144.459	142.115	102.155	138.787	61.9233	60.6192	55.8389	58.6659	66.9377	1.14989	0.320647	0.000101299	0.000385197	66.9377	1.27229	0.185206	6.76043e-13	6.05886e-12	66.9377	-0.360002	0.155002	0.0161891	0.0381842	66.9377	2.52394	0.322086	1.01911e-16	1.06812e-15	66.9377	1.66375	0.190828	5.55601e-19	5.78867e-18
Pou5f1	131.947	61.2924	51.4992	216.665	53.2875	51.6228	60.7196	48.3862	23.7315	30.0881	30.6688	24.6232	11.5041	17.7526	16.6117	16.901	68.3371	534.801	123.218	88.5681	66.4764	53.5469	44.6711	138.982	81.9126	0.538698	0.516664	0.199666	0.307462	81.9126	1.67639	0.588949	0.000233202	0.000727219	81.9126	0.711253	0.484459	0.0480097	0.0972072	81.9126	2.52361	0.638288	2.06369e-06	8.21453e-06	81.9126	0.762292	0.516807	0.0909131	0.14567
Gm44758	14.6608	17.5121	10.1801	10.9374	9.99141	15.4869	8.67423	4.2075	6.97985	4.17891	5.41215	9.38027	2.30082	0	2.07646	1.40841	10.3803	7.47974	14.744	11.8699	2.73191	2.02064	1.71812	0.698403	7.29293	1.23119	0.760699	0.0162527	0.0374241	7.29293	0.873484	0.365895	0.0052406	0.0124653	7.29293	0.353054	0.331993	0.215531	0.330617	7.29293	2.52306	0.933909	0.00021718	0.000647924	7.29293	0.512872	0.407158	0.170298	0.248645
Tubg2	37.6081	43.7803	39.5226	37.4998	6.66094	15.4869	7.22852	18.9337	23.7315	21.7303	23.4526	17.588	2.30082	1.97251	16.6117	4.22524	17.3005	17.7644	11.5846	20.0876	15.4808	20.2064	12.0268	13.2697	18.5856	1.54974	0.434228	3.74823e-05	0.000153444	18.5856	0.790882	0.212653	8.02525e-05	0.000272041	18.5856	1.48963	0.283988	5.29298e-09	4.21854e-08	18.5856	2.52081	0.447112	4.08183e-10	2.49136e-09	18.5856	-0.703712	0.290274	0.0112898	0.0228977
Tmem38b	59.2806	60.1979	49.1038	53.6455	33.3047	29.9413	34.6969	36.8156	10.4698	10.8652	12.6283	14.0704	9.20329	5.91754	10.3823	9.8589	39.7912	37.3987	40.0195	57.5236	17.3021	13.1342	13.745	17.4601	28.1982	0.333652	0.365311	0.311802	0.436435	28.1982	2.17513	0.240394	6.40079e-21	1.10775e-19	28.1982	0.668537	0.188676	0.000191469	0.000717349	28.1982	2.52028	0.367302	1.53718e-13	1.27308e-12	28.1982	1.43639	0.262338	1.33214e-08	6.12576e-08
Pola1	135.134	86.466	84.4347	84.3745	24.9785	32.0062	27.4684	30.5044	67.0066	46.8037	93.8106	75.0422	20.7074	5.91754	20.7646	16.901	77.8524	92.5617	96.8894	105.003	58.2807	85.8772	50.6845	50.285	61.2398	1.98873	0.315868	9.019e-12	8.65628e-11	61.2398	0.432644	0.193165	0.0190753	0.0396118	61.2398	1.6587	0.242559	1.72928e-13	2.22145e-12	61.2398	2.51989	0.314593	2.51217e-17	2.74775e-16	61.2398	-1.21799	0.240194	1.72503e-07	7.10476e-07
Hoxd12	4.46198	3.83077	5.38945	4.16664	0	0	0	0	0	0	0	0	0	0	0	0	9.51529	6.54477	8.42517	9.13073	0	0	0	0	2.14437	0	0.814461	1	1	2.14437	3.61682	1.21593	2.16204e-05	8.05308e-05	2.14437	2.75939	1.18079	0.000154453	0.0005904	2.14437	2.51702	1.1784	0.00110579	0.0029271	2.14437	0	0.931329	1	1
Hdac7	450.66	517.702	533.555	458.33	243.124	238.498	244.324	214.582	78.8723	121.188	138.01	104.356	80.5288	88.7631	68.5232	95.7722	549.292	531.061	437.055	561.54	110.187	153.569	149.476	160.633	263.733	0.369792	0.165429	0.0223524	0.0492457	263.733	2.13648	0.13175	1.83416e-60	2.26894e-58	263.733	1.03347	0.125725	3.49449e-17	6.20392e-16	263.733	2.5162	0.158345	1.49935e-58	1.04931e-56	263.733	1.07467	0.138761	5.16356e-15	4.14737e-14
Depdc1b	29.3216	25.7209	31.7379	28.1248	34.9699	22.7141	24.577	31.5562	11.8657	13.3725	18.0405	9.38027	4.60165	1.97251	8.30585	2.81683	30.2759	27.114	28.4349	42.0014	10.9276	16.1651	10.3087	11.8729	19.8408	1.2786	0.495183	0.00190342	0.00563483	19.8408	1.01829	0.247046	8.26573e-06	3.29093e-05	19.8408	0.0244564	0.21219	0.902368	0.940546	19.8408	2.51501	0.5318	5.67689e-08	2.74939e-07	19.8408	1.01949	0.267511	7.62137e-05	0.000227257
Hsf2bp	351.222	323.427	423.97	479.684	136.549	146.609	106.982	132.536	276.402	285.001	263.391	295.479	52.9189	71.0105	74.7526	70.4207	336.495	241.222	246.436	307.706	213.999	166.703	231.087	224.187	227.425	1.99797	0.175442	1.39598e-31	5.34713e-30	227.425	0.479507	0.127801	0.000128648	0.000420434	227.425	1.55643	0.143435	5.01386e-29	2.15134e-27	227.425	2.51466	0.173615	3.13166e-49	1.60381e-47	227.425	-1.07409	0.144349	5.38663e-14	3.97069e-13
E2f1	263.894	281.288	301.21	257.811	163.193	170.355	151.799	164.092	138.899	104.473	128.088	155.947	52.9189	41.4228	58.1409	40.844	177.33	184.189	175.875	174.397	132.953	123.259	124.564	138.284	154.384	1.41994	0.170067	1.21696e-17	1.92613e-16	154.384	1.06043	0.0986532	1.18238e-27	3.03208e-26	154.384	0.744553	0.100669	6.02484e-14	8.06694e-13	154.384	2.51413	0.164982	3.99573e-54	2.41199e-52	154.384	0.310709	0.11204	0.00523689	0.0114261
Plpp3	75.2163	71.1429	85.0335	76.0412	44.9613	50.5904	36.1426	31.5562	67.0066	77.7276	91.1045	57.4542	13.8049	11.8351	12.4588	12.6757	49.3065	64.5127	69.5076	73.9589	66.4764	80.8256	74.7382	81.7132	57.3246	2.4055	0.313781	1.56171e-16	2.28031e-15	57.3246	0.0569018	0.143074	0.683776	0.772226	57.3246	0.860094	0.174304	2.4176e-07	1.52596e-06	57.3246	2.51332	0.310289	1.20501e-17	1.34054e-16	57.3246	-0.829097	0.181257	3.25196e-06	1.151e-05
Sox12	22.3099	26.2682	24.5519	19.7915	6.66094	4.12983	10.1199	7.36312	16.0537	15.0441	11.7263	14.0704	2.30082	1.97251	2.07646	5.63366	24.2207	29.9189	33.7007	27.3922	14.5702	15.1548	12.0268	11.8729	14.9554	1.63524	0.569326	0.000302517	0.00105166	14.9554	0.62128	0.240233	0.0054528	0.0129089	14.9554	1.55888	0.368261	6.98877e-07	4.10397e-06	14.9554	2.51233	0.603717	8.37471e-07	3.49596e-06	14.9554	-0.94782	0.363098	0.00518805	0.0113294
Hk1	1093.82	1128.98	1208.43	1167.18	529.545	573.014	491.539	581.687	843.166	882.585	1049.06	833.672	172.562	193.306	193.111	232.388	873.677	818.096	851.995	933.16	597.377	699.141	639.14	646.023	718.027	2.15371	0.104296	1.64734e-96	6.58033e-94	718.027	0.344882	0.0780589	8.55044e-06	3.39505e-05	718.027	1.06205	0.0828372	1.9468e-38	1.38985e-36	718.027	2.51011	0.103145	1.64962e-132	6.73888e-130	718.027	-0.720605	0.0842202	8.77385e-18	8.56707e-17
Aspa	19.7602	18.0594	12.5754	13.5416	3.33047	8.25966	2.89141	13.6744	4.18791	3.34312	2.70607	1.17253	2.30082	1.97251	2.07646	1.40841	7.78524	4.67484	4.21258	13.6961	1.82127	4.04128	4.2953	5.58723	6.55725	0.362893	0.635046	0.428692	0.554267	6.55725	2.13329	0.509204	9.28106e-07	4.2456e-06	6.55725	0.8143	0.388068	0.010295	0.0257713	6.55725	2.50886	0.830918	7.71117e-05	0.00024718	6.55725	1.07273	0.511963	0.01655	0.0322696
Camk1d	240.947	213.429	220.368	199.999	129.888	148.674	109.874	116.758	46.765	66.8625	58.6316	36.3486	48.3173	29.5877	29.0705	42.2524	120.239	143.985	144.281	154.309	28.2297	37.3818	21.4765	25.1425	100.534	0.464474	0.207853	0.0208146	0.0462648	100.534	2.02794	0.144819	6.34519e-46	4.47629e-44	100.534	0.757154	0.13006	2.39082e-09	1.98765e-08	100.534	2.5084	0.197475	1.18958e-38	4.1417e-37	100.534	1.24157	0.155902	7.2628e-16	6.21121e-15
Rab38	32.5087	36.666	42.5167	34.8956	23.3133	18.5842	14.457	26.2969	13.2617	18.3872	12.6283	8.20774	2.30082	3.94503	8.30585	7.04207	7.78524	20.5693	15.7972	15.5222	3.64254	3.03096	0.85906	6.28563	15.7004	0.990516	0.444498	0.00952033	0.0235024	15.7004	1.34887	0.266301	3.56581e-08	1.95009e-07	15.7004	0.718132	0.247569	0.00154199	0.00477305	15.7004	2.50797	0.475759	3.30026e-09	1.83109e-08	15.7004	0.583187	0.293551	0.037693	0.0673703
Snai1	93.0642	108.903	106.591	112.499	149.871	162.096	156.136	145.159	20.2416	18.3872	18.9425	22.2782	29.9107	13.8076	8.30585	19.7178	72.6622	72.9274	80.0391	70.3066	8.19573	10.1032	6.87248	9.07924	63.1707	0.13845	0.27446	0.593212	0.702351	63.1707	2.37883	0.179974	3.89733e-41	2.2013e-39	63.1707	-0.523483	0.115048	3.52759e-06	1.84173e-05	63.1707	2.50539	0.257008	4.00701e-24	6.70993e-23	63.1707	2.92029	0.184599	3.50036e-58	2.2943e-56
Rrm2	393.292	414.271	373.668	349.998	79.9313	79.4992	80.9594	102.032	440.429	593.405	692.755	474.876	52.9189	86.7906	62.2938	61.9702	398.777	349.678	307.519	379.838	564.594	665.801	550.657	507.739	335.987	3.02183	0.174378	2.01158e-69	3.59024e-67	335.987	-0.507126	0.124769	3.40388e-05	0.00012303	335.987	2.126	0.152111	4.53122e-46	4.60729e-44	335.987	2.50494	0.174652	2.44352e-48	1.22988e-46	335.987	-2.65256	0.151933	4.77811e-70	4.44086e-68
Tfap2a	36.9707	29.0044	33.5343	26.5623	6.66094	4.12983	4.33711	8.415	2.79194	5.01469	5.41215	7.03521	4.60165	5.91754	4.15292	4.22524	12.9754	15.8944	9.47831	8.21766	4.55318	1.01032	4.2953	2.79361	10.3327	0.0291518	0.481904	0.942232	0.964833	10.3327	2.56617	0.369666	1.66905e-13	1.57966e-12	10.3327	2.23634	0.401834	4.99572e-10	4.53534e-09	10.3327	2.50488	0.520389	3.73723e-08	1.85814e-07	10.3327	0.24045	0.440535	0.547007	0.641519
Rsph1	68.842	56.3671	56.8886	59.3746	1.66523	6.19474	8.67423	6.31125	22.3355	24.2377	14.4324	12.8979	9.20329	13.8076	6.22938	9.8589	167.815	158.009	119.005	151.57	66.4764	66.6811	70.4429	66.3483	51.8196	0.817721	0.343768	0.00915308	0.0227027	51.8196	1.60796	0.200776	5.66196e-17	7.20188e-16	51.8196	3.22116	0.351485	2.97603e-21	7.28888e-20	51.8196	2.50444	0.347031	1.19764e-14	1.08174e-13	51.8196	-1.53284	0.371267	8.7169e-06	2.92887e-05
Cryga	6.37426	7.66154	7.18593	5.72913	1.66523	1.03246	2.89141	0	8.37582	10.0294	15.3344	15.2429	0	0	0	1.40841	5.19016	11.2196	6.31887	6.39151	14.5702	25.258	15.4631	14.6665	7.5837	2.90325	1.08392	3.7795e-05	0.000154542	7.5837	-0.677473	0.332783	0.0200956	0.0414659	7.5837	1.59388	0.809107	0.00183079	0.00555427	7.5837	2.50386	1.11986	0.000862557	0.0023278	7.5837	-2.6575	0.807846	2.69386e-05	8.491e-05
Kif5a	159.357	129.699	151.503	151.562	88.2574	73.3044	78.068	80.9943	46.765	56.8331	62.2397	58.6267	13.8049	31.5602	26.994	26.7599	130.619	148.66	139.015	116.873	66.4764	64.6605	65.2885	64.2531	84.6739	1.06887	0.226215	8.65663e-07	4.62965e-06	84.6739	1.38725	0.129614	7.4513e-28	1.93052e-26	84.6739	0.864562	0.128054	4.45633e-12	4.9644e-11	84.6739	2.50348	0.219492	8.20965e-32	2.04845e-30	84.6739	0.507473	0.149808	0.000606024	0.0015685
Etv5	284.93	404.967	386.842	255.728	326.386	240.562	251.553	284.006	142.389	146.262	159.658	167.672	59.8214	63.1205	49.8351	57.745	372.826	376.792	367.548	348.794	158.451	152.558	149.476	165.522	223.894	1.36394	0.179489	6.06623e-15	7.79274e-14	223.894	1.0927	0.128616	3.51299e-18	4.98056e-17	223.894	0.268077	0.124055	0.0270743	0.0597744	223.894	2.50144	0.176278	2.16851e-47	1.04362e-45	223.894	0.826047	0.133635	4.37108e-10	2.32111e-09
Poln	6.37426	7.11429	7.18593	6.24996	8.32617	4.12983	1.4457	3.15562	2.79194	4.17891	1.80405	2.34507	0	1.97251	0	0	12.9754	7.47974	5.26573	10.0438	10.9276	14.1445	9.44966	9.77765	5.7141	1.05348	0.845431	0.0407076	0.0820953	5.7141	0.929252	0.473056	0.012857	0.0279304	5.7141	0.478273	0.420797	0.148599	0.245475	5.7141	2.49943	1.12142	0.000882884	0.00237718	5.7141	0.398836	0.531324	0.38607	0.489512
Cenpm	160.631	184.424	188.032	145.832	68.2746	71.2395	54.9368	71.5275	231.033	218.975	174.091	219.264	25.3091	37.4778	39.4528	18.3094	155.705	171.099	159.025	169.832	314.169	292.993	293.798	332.44	158.245	2.80023	0.209177	3.88431e-43	2.73811e-41	158.245	-0.308385	0.104601	0.00281569	0.00712379	158.245	1.30512	0.137637	1.46981e-22	4.0096e-21	158.245	2.49799	0.208331	8.34105e-35	2.37855e-33	158.245	-1.63291	0.138201	6.99204e-33	1.5889e-31
Robo1	33.1462	21.3429	25.7496	24.479	8.32617	11.357	4.33711	5.25937	18.8456	14.2083	25.2567	14.0704	4.60165	3.94503	4.15292	2.81683	17.3005	23.3742	32.6475	19.1745	15.4808	29.2993	12.0268	13.9681	16.0486	1.80602	0.56136	6.11153e-05	0.000241028	16.0486	0.449605	0.256549	0.0577574	0.10467	16.0486	1.59754	0.38607	9.84895e-07	5.67041e-06	16.0486	2.49743	0.583913	5.01353e-07	2.15535e-06	16.0486	-1.15497	0.372511	0.000858988	0.00216796
M1ap	266.444	208.503	204.2	214.061	59.9485	68.1422	73.7309	47.3344	72.5904	93.6075	82.9863	58.6267	23.0082	51.2854	45.6822	33.8019	35.4661	37.3987	43.179	39.2621	46.4424	51.5263	36.0805	46.793	80.8376	0.958497	0.20713	1.70393e-06	8.76093e-06	80.8376	1.49556	0.143756	1.40561e-26	3.33211e-25	80.8376	1.81454	0.16026	1.72227e-31	8.52344e-30	80.8376	2.4973	0.201925	8.18334e-37	2.60887e-35	80.8376	-0.315648	0.170012	0.0593736	0.100275
Uqcrc1	1468.63	1462.81	1456.35	1485.41	964.171	787.765	860.194	903.56	661.69	726.294	672.009	818.429	216.277	282.07	274.093	259.148	1002.57	1000.41	946.778	1007.12	843.249	885.04	798.925	829.005	858.833	1.45719	0.0906726	6.73218e-59	8.62182e-57	858.833	1.02692	0.0680668	4.32428e-52	3.95627e-50	858.833	0.736957	0.0686974	3.34656e-27	1.29565e-25	858.833	2.49653	0.0885136	1.01817e-176	7.45216e-174	858.833	0.288113	0.0718984	5.85694e-05	0.000176805
Nfatc2ip	114.737	102.884	118.568	137.499	46.6266	35.1035	49.1539	48.3862	39.7851	50.9827	65.8478	64.4894	18.4066	19.7251	24.9175	18.3094	76.1223	74.7974	58.9762	85.8288	73.7615	66.6811	67.8657	62.1579	63.4005	1.32872	0.258455	5.79818e-08	3.64057e-07	63.4005	1.09006	0.152405	1.53626e-13	1.45791e-12	63.4005	1.36458	0.173432	1.72161e-16	2.87111e-15	63.4005	2.4935	0.255324	3.38143e-24	5.68404e-23	63.4005	-0.28082	0.185345	0.12286	0.188289
Vars	695.432	667.649	694.64	690.1	459.605	378.912	403.351	493.329	356.67	315.925	277.824	337.69	80.5288	130.186	143.276	125.349	539.777	496.468	494.978	549.67	390.663	351.591	363.382	391.106	409.504	1.39052	0.122585	1.55605e-30	5.56628e-29	409.504	1.0798	0.0862018	9.97625e-37	4.57553e-35	409.504	0.652989	0.0862593	1.98025e-14	2.75935e-13	409.504	2.49107	0.119296	1.60499e-98	2.81933e-96	409.504	0.423862	0.092034	3.71145e-06	1.30208e-05
Smpdl3b	96.2514	89.2023	104.795	85.4161	9.99141	17.5518	7.22852	10.5187	13.2617	11.7009	16.2364	15.2429	13.8049	13.8076	14.5352	19.7178	241.342	199.148	199.045	216.398	20.9446	17.1754	12.0268	16.0633	60.8919	-0.163967	0.300353	0.558778	0.671478	60.8919	2.70335	0.211873	1.58421e-38	7.92829e-37	60.8919	2.92375	0.258894	9.63265e-31	4.59111e-29	60.8919	2.48885	0.27602	4.21104e-21	5.86607e-20	60.8919	-0.222588	0.297742	0.434008	0.536735
Mpst	73.9414	78.8045	86.2311	73.9579	23.3133	25.8114	28.9141	28.4006	41.1811	35.1028	20.7466	22.2782	9.20329	15.7801	14.5352	12.6757	45.8464	57.033	50.551	50.219	27.3191	18.1858	24.9127	28.6345	37.2325	1.0993	0.307811	0.000119683	0.00044861	37.2325	1.29939	0.177865	2.68135e-14	2.71161e-13	37.2325	1.47913	0.205169	1.85703e-14	2.59412e-13	37.2325	2.488	0.307675	1.36234e-17	1.50699e-16	37.2325	-0.191367	0.22225	0.37701	0.480278
Spic	46.5321	42.1385	49.1038	38.0206	8.32617	12.3895	0	15.7781	43.9731	54.3258	64.9458	38.6936	11.5041	7.89006	0	8.45049	54.4967	43.0085	53.7104	52.9582	34.6042	31.3199	50.6845	38.4122	33.3861	2.62688	0.42144	3.04989e-12	3.05481e-11	33.3861	-0.195021	0.179654	0.259491	0.36571	33.3861	2.03909	0.312393	1.1653e-12	1.3797e-11	33.3861	2.48267	0.419382	7.70954e-11	5.04944e-10	33.3861	-2.25533	0.309539	1.27837e-14	9.95821e-14
Ckmt1	304.052	293.875	285.042	277.082	224.807	224.043	219.747	216.686	269.422	253.242	287.746	264.993	27.6099	71.0105	51.9115	50.7029	358.121	318.824	306.465	346.055	120.204	129.321	123.705	120.125	214.366	2.36149	0.156093	9.27053e-54	1.00995e-51	214.366	0.106741	0.0767411	0.161356	0.248586	214.366	0.382971	0.0843861	4.51231e-06	2.31579e-05	214.366	2.48258	0.153922	3.29701e-60	2.44368e-58	214.366	-0.27946	0.0886057	0.00153802	0.00370753
Kit	170.193	212.334	192.822	240.103	51.6223	40.2658	44.8168	53.6456	157.047	158.798	145.226	144.222	39.114	39.4503	35.2998	30.9851	134.079	130.895	146.387	111.395	91.9743	94.97	118.55	118.729	112.622	2.02346	0.200829	1.88733e-25	5.05811e-24	112.622	0.417049	0.116963	0.000287831	0.000882379	112.622	2.07914	0.158843	7.34605e-41	6.01194e-39	112.622	2.47894	0.197888	1.11726e-37	3.68904e-36	112.622	-1.64802	0.161884	5.02072e-25	7.58332e-24
Hspg2	162.544	327.805	243.723	324.477	356.36	339.678	247.215	394.453	124.241	106.98	40.5911	130.151	50.6181	41.4228	43.6057	42.2524	204.146	215.042	162.184	167.092	96.5274	53.5469	115.973	92.1892	170.118	1.04794	0.314619	0.000319918	0.00110597	170.118	1.27226	0.29607	1.87146e-06	8.19803e-06	170.118	-0.281004	0.26502	0.242353	0.361419	170.118	2.47831	0.329721	1.27365e-15	1.22793e-14	170.118	1.6379	0.291645	3.91491e-09	1.89761e-08
Morc1	567.947	367.207	430.557	447.393	146.541	183.777	173.485	185.13	359.462	405.354	506.938	369.348	69.0247	72.983	89.2878	87.3217	602.924	618.948	586.602	630.02	550.024	524.356	634.845	589.452	383.289	2.31524	0.161076	7.66134e-49	6.55787e-47	383.289	0.13821	0.116614	0.228502	0.330389	383.289	1.35553	0.129974	8.8696e-27	3.28488e-25	383.289	2.47171	0.159696	1.0195e-55	6.46515e-54	383.289	-1.22587	0.130526	2.6436e-21	3.20922e-20
Gm13882	17.8479	32.8352	53.2956	41.6664	13.3219	11.357	14.457	19.9856	8.37582	5.01469	7.2162	4.69014	6.90247	5.91754	4.15292	5.63366	19.8956	27.114	16.8503	28.3053	7.28509	12.1238	10.3087	9.77765	16.0138	0.146453	0.462051	0.708506	0.801254	16.0138	2.35951	0.365528	4.40265e-12	3.67047e-11	16.0138	1.11514	0.319103	5.71767e-05	0.000237733	16.0138	2.4716	0.503584	2.35598e-08	1.20271e-07	16.0138	1.05882	0.388339	0.00319388	0.00725886
Gm7545	3.82456	3.83077	5.38945	4.68747	1.66523	2.06491	1.4457	3.15562	1.39597	0	0.902025	0	0	0	0	0	0.865027	4.67484	3.15944	0.913073	1.82127	0	2.57718	1.39681	1.82372	0.285467	0.806159	0.530584	0.647437	1.82372	1.68295	0.983623	0.0047469	0.0114053	1.82372	0.520752	0.568009	0.16779	0.270678	1.82372	2.47098	1.19271	0.0013648	0.00355805	1.82372	0.955682	0.864382	0.112598	0.174911
Lmo1	77.1286	103.431	85.6323	106.77	13.3219	10.3246	7.22852	10.5187	61.4227	64.3551	53.2195	65.6619	23.0082	19.7251	16.6117	8.45049	76.9874	66.3827	74.7733	87.655	51.9063	36.3715	38.6577	49.5866	50.3805	1.80182	0.283723	1.17217e-11	1.11167e-10	50.3805	0.589131	0.14902	4.7657e-05	0.000167899	50.3805	3.10686	0.279307	6.67264e-30	3.03379e-28	50.3805	2.4703	0.281265	3.51939e-20	4.61355e-19	50.3805	-2.48045	0.291991	4.65794e-19	4.89362e-18
Gm43803	12.7485	13.6813	13.1742	10.9374	4.9957	3.09737	0	1.05187	33.5033	32.5955	34.2769	36.3486	2.30082	0	0	2.81683	10.3803	20.5693	13.6909	14.6092	40.068	49.5057	33.5033	46.0946	17.9146	3.69096	0.846632	6.72228e-08	4.19723e-07	17.9146	-1.35339	0.236046	8.39457e-10	5.58346e-09	17.9146	2.10343	0.626942	1.3612e-05	6.39869e-05	17.9146	2.47015	0.912478	0.000223971	0.000666713	17.9146	-3.69195	0.580182	4.5526e-12	2.84797e-11
Ccnjl	24.2222	30.0989	27.5461	42.7081	0	1.03246	1.4457	2.10375	37.6912	14.2083	22.5506	16.4155	4.60165	3.94503	6.22938	4.22524	8.65027	11.2196	14.744	5.47844	11.8383	7.07224	9.44966	14.6665	13.4226	1.88286	0.533747	1.62176e-05	7.10315e-05	13.4226	0.365395	0.273519	0.144161	0.226465	13.4226	3.98637	0.744	1.36144e-09	1.16952e-08	13.4226	2.46809	0.549516	1.87829e-07	8.5146e-07	13.4226	-3.71126	0.793826	4.96413e-08	2.16592e-07
Fkbp4	3565.76	3992.21	3923.52	3514.04	2091.53	2497.51	2196.02	2614.96	2833.82	2807.39	2357.89	2477.56	609.718	731.803	672.774	674.63	2816.53	3218.16	2671.83	2899.92	2606.24	2019.63	2389.04	2659.52	2451.75	1.94466	0.101816	9.01988e-83	2.52211e-80	2451.75	0.507285	0.0938802	4.65988e-08	2.50246e-07	2451.75	0.658826	0.0944726	1.61359e-12	1.88387e-11	2451.75	2.46808	0.101526	3.1578e-132	1.26068e-129	2451.75	-0.153927	0.095226	0.104321	0.163938
Cdk6	75.8537	82.088	74.8534	65.6246	46.6266	75.3694	57.8282	86.2537	19.5436	10.0294	16.2364	12.8979	6.90247	7.89006	20.7646	14.0841	46.7114	45.8134	60.0293	48.3929	6.37445	5.0516	6.87248	6.28563	37.4324	0.207376	0.325834	0.4902	0.61223	37.4324	2.26553	0.226344	6.68514e-25	1.45516e-23	37.4324	0.119807	0.166148	0.453389	0.579367	37.4324	2.46647	0.319066	2.43006e-16	2.47458e-15	37.4324	2.12246	0.23814	2.79709e-20	3.18223e-19
Kirrel	13.386	13.6813	11.3777	12.4999	11.6566	13.4219	18.7942	14.7262	5.58388	5.85047	3.6081	7.03521	2.30082	1.97251	2.07646	0	13.8404	14.0245	7.37202	5.47844	3.64254	8.08256	6.87248	7.68244	8.54028	1.08402	0.733315	0.0301433	0.0634125	8.54028	1.0257	0.367153	0.00110036	0.00303056	8.54028	-0.161464	0.286168	0.527552	0.646464	8.54028	2.4658	0.920073	0.000244912	0.000724264	8.54028	1.2683	0.387333	0.000396799	0.00105785
Odf3b	5.73684	5.47253	8.38358	7.29162	0	1.03246	0	2.10375	7.67784	3.34312	2.70607	5.86267	0	1.97251	0	0	13.8404	6.54477	7.37202	5.47844	10.017	5.0516	11.1678	4.19042	4.80189	1.61121	0.965192	0.00496017	0.0132807	4.80189	0.309606	0.39982	0.351303	0.46608	4.80189	1.77796	0.951298	0.00169443	0.00519127	4.80189	2.46386	1.13519	0.00106855	0.00283495	4.80189	-1.60355	0.857618	0.00974777	0.0200832
Gm14820	19.1228	16.4176	20.959	23.4373	21.6481	30.9737	27.4684	23.1412	9.77179	8.35781	13.5304	7.03521	6.90247	1.97251	2.07646	1.40841	45.8464	37.3987	43.179	42.0014	14.5702	8.08256	11.1678	14.6665	18.7973	1.27466	0.580617	0.00499397	0.0133584	18.7973	0.920809	0.273272	0.000214063	0.000673033	18.7973	-0.335361	0.223847	0.107892	0.189164	18.7973	2.46288	0.648557	4.17925e-06	1.59975e-05	18.7973	1.32428	0.290484	1.86764e-06	6.80926e-06
Alpk3	129.398	119.301	151.503	147.395	29.9742	20.6491	43.3711	34.7119	43.9731	57.6689	63.1417	52.764	18.4066	33.5327	16.6117	25.3515	243.072	342.198	253.808	245.617	65.5658	82.8462	56.6979	48.8882	96.9353	1.0971	0.253829	5.42116e-06	2.56633e-05	96.9353	1.29498	0.170399	2.9136e-15	3.21484e-14	96.9353	2.06257	0.205209	1.68426e-25	5.70847e-24	96.9353	2.46275	0.251393	2.54363e-24	4.31288e-23	96.9353	-0.741818	0.213704	0.000376246	0.00100672
Mypn	14.0234	12.5868	14.3719	18.7499	3.33047	0	0	2.10375	19.5436	10.8652	12.6283	14.0704	0	1.97251	4.15292	1.40841	42.3863	46.7484	46.3384	42.0014	18.2127	23.2373	14.604	23.0473	16.0993	2.15569	0.76853	9.51783e-05	0.000362993	16.0993	0.0414941	0.248384	0.857521	0.906634	16.0993	2.97568	0.76704	1.62236e-06	9.01167e-06	16.0993	2.46247	0.795438	6.15587e-05	0.000200063	16.0993	-3.00156	0.791827	2.82381e-06	1.00492e-05
Tbc1d13	669.935	1045.25	1029.38	794.787	849.27	878.621	770.56	899.353	353.878	356.879	205.662	355.278	151.854	185.416	128.741	163.376	598.598	684.396	558.167	524.104	475.352	385.942	519.731	479.105	544.318	0.975937	0.169323	3.74444e-09	2.69848e-08	544.318	1.44305	0.154082	5.02256e-22	9.3758e-21	544.318	0.0549533	0.146389	0.698779	0.792894	544.318	2.46065	0.169348	1.63596e-49	8.45212e-48	544.318	1.39303	0.153714	4.39468e-20	4.91075e-19
Pip5k1b	23.5848	31.1934	24.5519	21.8749	13.3219	16.5193	8.67423	14.7262	11.8657	11.7009	12.6283	5.86267	4.60165	5.91754	4.15292	1.40841	17.3005	12.1546	6.31887	12.783	10.017	9.09288	8.5906	8.38084	12.3843	1.12551	0.518258	0.00785954	0.0199183	12.3843	1.10825	0.282079	1.45273e-05	5.56812e-05	12.3843	0.764063	0.279503	0.0022567	0.00669389	12.3843	2.46063	0.572183	4.63148e-07	1.99992e-06	12.3843	0.299286	0.324304	0.330062	0.4311
Hist1h2ao	10.1988	5.47253	5.98827	17.1874	6.66094	18.5842	5.78282	7.36312	35.5972	5.85047	1.80405	0	0	0	2.07646	0	5.19016	12.1546	11.5846	1.82615	1.82127	6.06192	1.71812	1.39681	6.84666	1.99169	1.20443	0.00171555	0.00512588	6.84666	-0.0803024	0.606312	0.841801	0.89483	6.84666	0.00121769	0.577138	0.997302	1	6.84666	2.46001	1.3708	0.00260389	0.00642234	6.84666	-0.108536	0.714106	0.842667	0.888066
Sncb	7.64911	6.56704	7.18593	5.2083	0	1.03246	0	1.05187	0	2.50734	4.51012	2.34507	0	0	0	1.40841	10.3803	10.2846	9.47831	13.6961	4.55318	7.07224	7.73154	6.98403	4.56858	0.83665	0.811302	0.0917368	0.163002	4.56858	1.1777	0.545894	0.00445643	0.0107811	4.56858	2.08811	1.08035	0.000911761	0.00296906	4.56858	2.45968	1.12411	0.00102452	0.00272801	4.56858	-0.995617	0.870813	0.100019	0.158204
Fntb	1028.81	1000.38	1118.61	996.869	592.824	655.61	627.436	603.776	289.664	274.972	307.591	235.679	177.163	189.361	178.576	198.586	936.824	991.065	804.603	1005.29	327.829	386.952	275.758	326.853	563.795	0.563466	0.11631	9.77414e-07	5.19565e-06	563.795	1.88688	0.0937047	1.42495e-91	5.32567e-89	563.795	0.726524	0.0897538	2.58944e-16	4.27168e-15	563.795	2.45916	0.111552	2.19472e-109	4.94262e-107	563.795	1.14875	0.0973273	1.87842e-32	4.18736e-31
Gm23493	2.5497	16.4176	3.59296	1.04166	1.66523	0	1.4457	3.15562	0	0.835781	0.902025	2.34507	0	0	0	0	0.865027	1.86993	16.8503	0.913073	1.82127	0	2.57718	3.49202	2.59751	0.425239	0.851864	0.350149	0.475376	2.59751	1.32356	1.01315	0.018813	0.0391504	2.59751	0.741752	0.799285	0.0815473	0.150911	2.59751	2.45885	1.37274	0.00262571	0.00646923	2.59751	0.336743	0.875363	0.563732	0.656965
Ctnnd2	26.1345	17.5121	26.3484	20.8332	26.6438	33.0386	21.6856	29.4525	3.48993	5.85047	2.70607	0	0	3.94503	0	7.04207	10.3803	5.6098	14.744	9.13073	4.55318	1.01032	8.5906	2.09521	11.6998	-0.00092481	0.547008	0.998289	1	11.6998	2.60806	0.445749	1.79173e-10	1.28045e-09	11.6998	-0.261877	0.254589	0.260275	0.381607	11.6998	2.45772	0.626979	2.50827e-06	9.87899e-06	11.6998	2.92074	0.46363	5.0876e-12	3.16573e-11
Tfdp2	219.912	215.071	193.421	221.874	96.5836	116.668	106.982	88.3575	136.805	127.875	129.892	125.461	34.5123	31.5602	43.6057	40.844	246.533	243.091	224.32	268.443	183.949	204.085	200.161	198.347	154.098	1.72885	0.182232	1.71413e-22	3.79893e-21	154.098	0.693295	0.0941393	9.21795e-14	8.90173e-13	154.098	1.03289	0.108539	3.10396e-22	8.27902e-21	154.098	2.45649	0.17804	5.5738e-45	2.44163e-43	154.098	-0.34471	0.11733	0.00307689	0.0070193
Mpz	7.01169	19.1539	14.9707	19.7915	0	3.09737	0	0	4.8859	10.0294	6.31417	4.69014	0	1.97251	4.15292	1.40841	9.51529	14.0245	8.42517	13.6961	10.9276	5.0516	6.87248	9.07924	7.29461	1.07857	0.678278	0.0264632	0.0568177	7.29461	1.01921	0.384342	0.00171328	0.0045304	7.29461	3.17692	0.903081	4.83424e-06	2.47118e-05	7.29461	2.45409	0.827529	9.73156e-05	0.000307289	7.29461	-1.9865	0.89047	0.00207067	0.00487253
2510009E07Rik	124.298	118.207	108.987	97.3952	68.2746	58.85	56.3825	50.49	21.6375	20.0587	16.2364	14.0704	6.90247	29.5877	14.5352	23.943	25.9508	27.114	20.0098	19.1745	3.64254	6.06192	2.57718	2.09521	39.0201	-0.0788213	0.278762	0.764233	0.844632	39.0201	2.56567	0.200312	8.72833e-39	4.4058e-37	39.0201	0.906156	0.161321	5.10834e-09	4.07544e-08	39.0201	2.45297	0.259287	6.76137e-23	1.05574e-21	39.0201	1.59726	0.219039	6.91176e-14	5.05462e-13
Rplp0-ps1	5.73684	6.56704	2.99414	2.60415	6.66094	1.03246	4.33711	2.10375	0	0	0	0	0	0	0	0	4.32513	2.8049	6.31887	10.9569	0.910636	0	0	0	2.3897	0	0.819783	1	1	2.3897	3.53531	1.25852	3.67414e-05	0.000131957	2.3897	0.227465	0.506914	0.521821	0.641977	2.3897	2.45111	1.20377	0.00152243	0.00393628	2.3897	2.95215	1.24945	0.00036969	0.000990237
Cort	11.4737	6.01979	13.773	20.3124	9.99141	5.16228	4.33711	10.5187	5.58388	1.67156	7.2162	4.69014	0	3.94503	0	1.40841	14.7055	13.0895	23.1692	19.1745	0.910636	3.03096	4.2953	1.39681	7.74484	0.935122	0.728987	0.0577784	0.110947	7.74484	1.15979	0.440414	0.00126208	0.0034377	7.74484	0.570086	0.383325	0.0693411	0.132229	7.74484	2.45037	0.948831	0.000336041	0.00097504	7.74484	0.52224	0.465134	0.209908	0.29719
Klf4	857.338	969.733	968.903	1201.55	464.601	616.377	510.334	542.767	1354.09	999.594	1111.29	875.883	177.163	181.471	207.646	160.559	877.137	971.431	904.652	908.507	791.343	794.111	727.623	675.356	743.728	2.56168	0.138289	7.59494e-79	1.90179e-76	743.728	-0.117076	0.115453	0.303013	0.414188	743.728	0.876234	0.119902	8.00391e-14	1.06657e-12	743.728	2.44858	0.137801	2.56441e-72	2.64979e-70	743.728	-1.00981	0.12066	3.3732e-17	3.17543e-16
Gm45694	8.92397	4.92528	7.78476	5.72913	8.32617	8.25966	1.4457	5.25937	3.48993	0.835781	0	0	0	0	2.07646	0	6.92021	4.67484	8.42517	2.73922	3.64254	0	1.71812	1.39681	3.60721	0.432055	0.777578	0.356347	0.482404	3.60721	1.78578	0.754437	0.000834479	0.00235439	3.60721	0.130183	0.415808	0.690432	0.786657	3.60721	2.44631	1.14935	0.00121384	0.00319148	3.60721	1.62212	0.723412	0.00409769	0.0091322
Parp12	91.7894	74.9737	88.0276	98.4369	41.6309	59.8825	40.4797	39.9712	19.5436	19.223	27.0607	17.588	11.5041	3.94503	16.6117	25.3515	85.6376	74.7974	91.6237	98.6119	29.1404	36.3715	32.6443	27.2377	48.0035	0.393213	0.295444	0.154674	0.249855	48.0035	2.03625	0.196156	1.26213e-26	3.01641e-25	48.0035	0.885001	0.171706	7.11848e-08	4.86661e-07	48.0035	2.44631	0.287592	4.052e-19	4.96702e-18	48.0035	1.09712	0.217508	2.33878e-07	9.49675e-07
1110002J07Rik	21.6725	20.2484	16.1683	13.0207	0	2.06491	7.22852	1.05187	6.28187	5.01469	2.70607	3.5176	0	3.94503	4.15292	1.40841	18.1656	11.2196	11.5846	9.13073	2.73191	6.06192	3.43624	2.09521	7.20448	0.567703	0.596193	0.208465	0.318556	7.20448	1.75209	0.427267	1.81777e-06	7.97475e-06	7.20448	2.44992	0.603791	8.54394e-07	4.97369e-06	7.20448	2.4462	0.738781	2.86756e-05	9.79229e-05	7.20448	-0.637915	0.561627	0.182184	0.263243
Apobec3	552.649	493.622	493.434	509.372	154.867	183.777	177.822	201.96	331.543	361.893	411.323	341.207	59.8214	84.8181	89.2878	125.349	586.488	600.249	592.921	747.807	488.101	469.799	393.449	537.072	374.526	1.92816	0.150184	3.72057e-39	2.21348e-37	374.526	0.490078	0.110321	6.47002e-06	2.61812e-05	374.526	1.47667	0.122454	5.52709e-35	3.28823e-33	374.526	2.44555	0.148448	1.18222e-62	9.56997e-61	374.526	-0.986002	0.12394	1.06109e-15	8.97836e-15
Psma8	27.4093	30.0989	40.7203	42.1872	4.9957	15.4869	14.457	12.6225	19.5436	20.8945	18.9425	17.588	9.20329	3.94503	6.22938	4.22524	28.5459	29.9189	29.4881	21.9137	12.7489	11.1135	7.73154	10.4761	18.3536	1.46816	0.448116	0.000134863	0.000500796	18.3536	0.79245	0.223372	0.000154747	0.000497855	18.3536	1.37002	0.29044	1.1897e-07	7.85191e-07	18.3536	2.44509	0.466458	4.06057e-09	2.23318e-08	18.3536	-0.592936	0.29912	0.0377955	0.0675397
Gm45758	2.5497	6.01979	5.98827	3.64581	0	0	0	0	0.697985	0.835781	0.902025	0	0	0	0	0	0.865027	0.934967	3.15944	2.73922	0.910636	1.01032	1.71812	1.39681	1.39058	0.28144	0.812617	0.534854	0.651226	1.39058	1.64231	1.00793	0.00597096	0.0140091	1.39058	2.63271	1.23366	0.000272556	0.000992548	1.39058	2.44311	1.22137	0.0016758	0.00428799	1.39058	-0.621349	0.959828	0.301873	0.4009
Grik3	144.058	131.888	141.922	129.166	228.137	170.355	185.05	219.842	16.0537	22.5661	17.1385	15.2429	9.20329	31.5602	26.994	26.7599	117.644	128.09	135.856	129.656	9.10636	13.1342	13.745	11.8729	86.4601	-0.404729	0.25857	0.0993064	0.173947	86.4601	2.9012	0.187294	2.0318e-55	2.08716e-53	86.4601	-0.533393	0.112046	1.25324e-06	7.0603e-06	86.4601	2.44089	0.225762	6.60881e-29	1.45842e-27	86.4601	3.45562	0.190542	5.18394e-75	5.65597e-73
[truncated: 19,400 more rows]
[truncated: 15 more columns]
