# Supplementary material for: LIS1 RNA-binding orchestrates the mechanosensitive properties of embryonic stem cells in AGO2-dependent and independent ways
Source: Nat Commun. 2023 Jun 6;14:3293. doi: 10.1038/s41467-023-38797-8 (PMC10244377; doi:10.1038/s41467-023-38797-8)
Supplement: Supplementary file 5 — Supplementary Data 2 [file 41467_2023_38797_MOESM5_ESM.xlsx]

## Sheet: 2a. AA-Labeled (Polar)
Filename	Alanine-Labeled	Arginine-Labeled	Tryptophan-Labeled	Tyrosine-Labeled	Valine-Labeled	Glycine-Labeled	Isoleucine-Labeled	Leucine-Labeled	Lysine-Labeled	Methionine-Labeled	Phenylalanine-Labeled	Proline-Labeled	Serine-Labeled	Glutamine-Labeled	Threonine-Labeled	Asparagine-Labeled	Aspartic acid-Labeled	Glutamic acid-Labeled
F/-_1_Polar_070114	732844741	840508362	2144483738	683990890	1819026620	143612527	1391681980	1904782918	246860327	351046625	916516453	674870649	266793098	798465471	686812401	582203449	2200286986	1550705049
F/-_2_Polar_070115	726054659	848135622	2057989075	649907607	1796488626	136969534	1457174642	1952886185	247638890	341125363	899453746	648498942	255641664	807886484	650459739	570610402	2278666112	1402897850
F/-_3_Polar_070116	822419526	804140485	2118828760	670030476	1796007024	144379745	1513554021	1831345549	247909452	344171677	871321232	659009955	243909442	700716688	579423706	518360768	1557604798	1033490626
WT_1_Polar_070109	815518026	830776529	2083106923	688698804	1803481648	157237417	1428655890	1939064659	242633767	345719617	958350083	665886139	262021223	752868323	665927059	476100623	1719758931	1083186708
WT_2_Polar_070109a	796240734	767789219	2053874983	651857383	1775330167	156179666	1284553298	1841377880	233351152	324730698	886288474	632993931	244910095	734325663	608798707	435755781	1309663024	865404707
WT_3_Polar_070110	751833801	811126666	2016278453	645881909	1727057812	146353269	1335863206	1840593555	250954479	326206291	865548529	632116737	243575880	745715319	584515845	467426137	1508822924	936795531
OE_1_Polar_070111	868574857	941641591	2402181309	799905215	2043553185	148365926	1649754396	2278640857	268793326	408285471	1086913368	758297187	301144038	1006370897	878774395	786155601	3318650476	2572441673
OE_2_Polar_070112	858069710	966738653	2377074263	785077520	1982825274	158911669	1728287732	2215898704	269854385	412709550	1108413309	732076330	324367875	1132477539	917174020	827575832	3996755210	3075862679
OE_3_Polar_070113	763098912	839553932	2114901882	703208626	1875192657	150183525	1431677090	1907129252	251573309	349565071	891244661	690394759	267287242	850446462	684664754	596274192	1993500156	1467400294
AVE	7.92739e+08	8.50046e+08	2.15208e+09	6.97618e+08	1.84655e+09	1.49133e+08	1.46902e+09	1.96797e+09	2.51063e+08	3.55951e+08	9.42672e+08	677127181	2.67739e+08	8.36586e+08	6.95172e+08	584495865	2.2093e+09	1.55424e+09
SD	5.24609e+07	6.41981e+07	1.40274e+08	5.72455e+07	1.03214e+08	7.25773e+06	1.42641e+08	1.64947e+08	1.16825e+07	3.23032e+07	9.21523e+07	4.33546e+07	2.77843e+07	1.42755e+08	1.22031e+08	1.3786e+08	8.97322e+08	7.69036e+08
RSD (%)	6.61767	7.55231	6.51809	8.20585	5.58957	4.86663	9.70993	8.38156	4.65321	9.07517	9.77564	6.40272	10.3774	17.064	17.554	23.5862	40.6156	49.4798

## Sheet: 2b. Report(Polar)
Batch Report
Method:	ESCs polar metabolite target screen
Metabolite (for bold metabolites see Note below)	ID Level	F/-_1_Polar_070114	F/-_2_Polar_070115	F/-_3_Polar_070116	WT_1_Polar_070109	WT_2_Polar_070109a	WT_3_Polar_070110	OE_1_Polar_070111	OE_2_Polar_070112	OE_3_Polar_070113
HYDROXYBUTYRATE	A	444674	1.64587e+06	915205	659120	601423	1.63414e+06	2.66977e+06	1.34513e+06	872848
PHOSPHOGLYCERATE	A	406614	4.2267e+06	4.09716e+06	3.13465e+06	2.40147e+06	1.11658e+07	N/A	N/A	N/A
4-ACETAMIDOBUTANOATE	C	670292	1.05986e+06	979867	851486	891757	1.74004e+06	689032	1.00623e+06	407581
4-PYRIDOXATE	A	191588	276871	278909	341576	381103	841465	250134	434000	266712
DEOXYADENOSINE	A	283243	1.18266e+06	2.44386e+06	3.5325e+06	3.89962e+06	8.82613e+06	2.46112e+06	1.34108e+06	4.05189e+06
ADENINE	A	1.45468e+08	3.26129e+08	4.74592e+08	5.71609e+08	5.26404e+08	8.447e+08	3.44642e+08	1.63385e+08	4.48407e+08
ADENOSINE	A	5.17539e+07	1.16522e+08	1.73175e+08	2.00312e+08	1.83815e+08	3.01897e+08	1.19708e+08	5.64912e+07	1.59512e+08
ADENOSINE 3',5'-DIPHOSPHATE	A	1.54686e+06	1.83698e+06	2.66696e+06	1.7762e+06	1.43235e+06	1.62664e+06	170891	N/A	480852
ADENOSINE 5'-DIPHOSPHATE	A	2.06115e+07	2.88744e+07	4.26009e+07	4.02688e+07	3.42403e+07	3.76404e+07	2.9009e+06	630753	6.97063e+06
ADENOSINE TRIPHOSPHATE	A	1.62457e+07	2.22083e+07	2.52255e+07	2.77305e+07	1.54677e+07	1.82842e+07	3.6396e+06	543663	5.41069e+06
ADENOSINE-MONOPHOSPHATE	A	6.06952e+07	7.5601e+07	1.16261e+08	2.02572e+08	1.78008e+08	1.76822e+08	1.14663e+07	3.60113e+06	2.64006e+07
ALANINE	LA	4.23312e+08	4.49951e+08	5.53066e+08	7.12701e+08	7.19545e+08	9.21055e+08	1.6362e+08	1.19399e+08	3.67271e+08
ALLANTOIN	A	1.7364e+07	2.47669e+07	2.42963e+07	4.25537e+07	3.52764e+07	5.10692e+07	1.37219e+07	2.33117e+07	1.19022e+07
THREONINE	A	2.64926e+08	3.17551e+08	3.73741e+08	4.58464e+08	4.41042e+08	6.01227e+08	3.19058e+08	2.16245e+08	1.8019e+08
AMINOADIPATE	C	658160	1.17234e+06	1.67913e+06	3.05774e+06	3.32284e+06	4.13074e+06	489316	290603	558097
ASPARAGINE	A	4.44585e+07	4.59906e+07	5.81976e+07	6.32227e+07	6.17369e+07	8.32298e+07	3.57971e+07	1.72859e+07	3.62105e+07
ASPARTATE	A	7.65593e+07	1.09221e+08	1.41361e+08	6.8683e+08	6.60608e+08	7.67627e+08	7.66217e+07	3.16257e+07	7.15536e+07
AZELATE	C	469754	576140	392828	1.1547e+06	1.33653e+06	907183	675183	422961	232727
BENZOATE	A	4.03463e+06	4.50384e+06	3.72627e+06	6.14306e+06	5.12324e+06	1.15602e+07	6.58763e+06	5.45438e+06	2.83679e+06
BETA-ALANINE	A	2.07802e+07	2.26435e+07	3.41099e+07	3.652e+07	4.01441e+07	5.83905e+07	5.58132e+06	3.15007e+06	1.35719e+07
BETA-NICOTINAMIDE ADENINE DINUCLEOTIDE	A	7.6099e+06	5.66411e+06	5.59588e+06	231988	345706	465301	1.36678e+06	325126	3.35131e+06
BUTANOATE	LA	1.14754e+07	1.71474e+07	1.70224e+07	1.14375e+07	1.64164e+07	3.48594e+07	8.91839e+06	7.6991e+06	1.19048e+07
CARNOSINE	A	5.76652e+06	1.04391e+07	1.03648e+07	5.23132e+06	6.31571e+06	9.42879e+06	3.74118e+06	3.7959e+06	5.92702e+06
CITICOLINE	A	5.5323e+06	9.88932e+06	1.05532e+07	4.69041e+06	2.69516e+06	2.96839e+06	741371	519180	1.54289e+06
CITRAMALATE	A	2.92837e+07	2.58584e+07	2.64712e+07	2.75526e+07	3.08136e+07	5.01697e+07	1.69072e+07	1.17559e+07	1.59755e+07
CITRATE	A	2.7025e+08	1.36389e+08	1.24729e+08	218784025	1.96296e+08	3.01042e+08	2.24632e+08	2.53479e+08	220470820
CREATINE	A	1.97047e+08	2.21779e+08	2.56828e+08	2.37729e+08	2.39726e+08	3.0609e+08	6.99885e+07	4.68894e+07	1.20355e+08
CREATININE	A	3.21203e+06	4.63073e+06	4.7131e+06	5.94116e+06	6.35873e+06	1.00724e+07	2.45341e+06	4.68859e+06	2.8362e+06
CYSTATHIONINE	A	7.14722e+06	7.33843e+06	8.96611e+06	3.02462e+06	4.6386e+06	7.20774e+06	3.05355e+06	1.71783e+06	4.03357e+06
CYSTEATE	A	1.03424e+06	1.35325e+06	1.13747e+06	2.33066e+06	2.11502e+06	2.8707e+06	1.2008e+06	715408	609697
CYTIDINE	A	1.73452e+08	1.54455e+08	1.55883e+08	2.24286e+08	2.85462e+08	4.27711e+08	2.08882e+08	1.11468e+08	1.50062e+08
CYTIDINE 2',3'-CYCLIC PHOSPHATE	C	73408.1	273940	409955	N/A	N/A	N/A	258553	231258	351735
CYTIDINE DIPHOSPHATE	A	5.3235e+06	4.78839e+06	7.72291e+06	9.84211e+06	7.76366e+06	6.09269e+06	189816	N/A	760396
CYTIDINE MONOPHOSPHATE	A	2.09162e+07	1.90419e+07	2.42486e+07	7.11972e+07	5.7565e+07	5.74131e+07	8.61268e+06	3.92887e+06	9.23414e+06
CYTIDINE TRIPHOSPHATE	C	4.01312e+06	3.37933e+06	3.99638e+06	5.74207e+06	2.79283e+06	2.46917e+06	N/A	N/A	532068
DEOXYADENOSINE MONOPHOSPHATE	A	934282	890427	1.491e+06	6.2399e+06	6.53553e+06	8.04414e+06	890829	271595	1.72426e+06
DEOXYCYTIDINE	A	9.51685e+06	9.86646e+06	1.1546e+07	1.19182e+07	1.4468e+07	2.12955e+07	1.67122e+07	1.04346e+07	1.45471e+07
DEOXYCYTIDINE MONOPHOSPHATE	A	1.11279e+06	1.54506e+06	2.42524e+06	7.9512e+06	7.34998e+06	8.48291e+06	787096	272320	1.66776e+06
DEOXYGUANOSINE	C	7.29671e+06	6.59131e+06	8.82342e+06	8.77099e+06	1.15288e+07	1.77493e+07	1.87645e+07	1.30961e+07	1.5195e+07
DEOXYGUANOSINE-MONOPHOSPHATE	A	2.08033e+06	2.65441e+06	3.6414e+06	5.86505e+06	6.17015e+06	8.26131e+06	926671	331631	1.81477e+06
DEOXYURIDINE	A	1.65526e+06	2.65441e+06	3.03271e+06	4.83e+06	6.73653e+06	9.37422e+06	2.4273e+06	1.4695e+06	2.27268e+06
DIHYDROXYACETONE PHOSPHATE	A	N/A	2.00133e+06	1.62726e+06	1.238e+06	428349	1.40625e+06	N/A	N/A	N/A
D-MANNOSAMINE	D	930779	1.75539e+06	2.38862e+06	1.43599e+06	1.09857e+06	4.78122e+06	1.23968e+06	966836	444670
D-RIBOSE 5-PHOSPHATE	A	1.64883e+06	6.76527e+06	6.20914e+06	1.39438e+07	6.43604e+06	8.01868e+06	614393	63796.5	1.11209e+06
ERYTHRITOL	A	2.92817e+06	3.58524e+06	4.14164e+06	4.7664e+06	4.8972e+06	7.8468e+06	1.91418e+06	3.11311e+06	2.76979e+06
FAD	C	420221	586859	525238	N/A	N/A	N/A	N/A	N/A	N/A
FOLATE	A	4.88603e+06	6.82298e+06	7.61596e+06	8.39102e+06	8.71608e+06	1.56677e+07	6.80167e+06	4.91488e+06	3.83479e+06
FRUCTOSE 6-PHOSPHATE	A	7.42322e+07	3.41222e+08	4.39081e+08	2.80315e+08	3.10676e+08	4.21053e+08	5.99797e+06	2.05658e+06	1.81736e+07
FUMARATE	A	6.95251e+07	6.205e+07	8.51084e+07	8.7137e+07	8.94583e+07	1.25141e+08	1.05167e+08	4.22067e+07	6.81569e+07
SACCHARATE	D	473268	642709	818419	682990	747525	1.43039e+06	312874	324960	355655
D-SORBITOL	A	9.72537e+07	1.05239e+08	1.05828e+08	6.32016e+07	7.22372e+07	1.26083e+08	9.68414e+07	8.37284e+07	1.19728e+08
GLUCURONATE	A	2.97803e+07	2.34987e+07	2.4545e+07	36654025	4.36314e+07	6.43089e+07	3.95062e+07	1.5788e+07	2.89026e+07
GAMMA-AMINOBUTYRATE	A	5.89244e+07	8.17678e+07	1.20644e+08	9.52403e+07	1.09491e+08	1.51868e+08	2.49976e+07	1.42429e+07	5.57993e+07
GLUCONATE	A	1.4689e+08	1.31795e+08	1.45935e+08	1.10711e+08	1.2532e+08	2.00441e+08	1.11081e+08	3.96251e+07	1.48565e+08
GLUCOSE 6-PHOSPHATE	A	2.81658e+07	9.48473e+07	9.73258e+07	8.20844e+07	6.84865e+07	1.10337e+08	3.89651e+06	1.51e+06	9.76958e+06
GLUTAMATE	A	8.08454e+08	1.16362e+09	1.67915e+09	1.79349e+09	2.0356e+09	2.82117e+09	4.67624e+08	1.70195e+08	6.1162e+08
GLUTAMINE	A	1.8144e+09	2.11992e+09	2.13208e+09	2.99385e+09	2.79944e+09	4.05052e+09	2.03855e+09	1.58802e+09	1.24223e+09
GLUTATHIONE REDUCED	A	5.96348e+06	N/A	1.26196e+06	505071	1.63648e+06	647376	2.74787e+06	204665	1.2737e+07
GLYCERATE	A	9.08869e+07	1.48157e+08	1.10125e+08	1.53293e+08	2.38131e+08	4.9971e+08	1.52966e+08	1.41689e+08	1.08986e+08
GLYCEROL	A	5.85516e+07	6.76549e+07	8.05086e+07	6.33703e+07	5.71814e+07	9.08388e+07	5.15762e+07	4.39219e+07	5.21431e+07
GLYCEROL 3-PHOSPHATE	A	1.5749e+07	3.71732e+07	3.60805e+07	2.76712e+07	1.67238e+07	1.46241e+07	686890	323189	7.49908e+06
GLYCINE	A	5.16887e+07	5.1251e+07	7.50217e+07	9.89938e+07	9.37981e+07	1.17702e+08	2.73934e+07	1.54788e+07	3.01102e+07
GUANINE	A	6.69325e+07	4.86294e+07	4.72031e+07	5.26423e+07	6.42064e+07	1.05019e+08	4.22444e+07	2.62099e+07	6.67784e+07
GUANOSINE	A	2.26806e+08	2.22559e+08	2.81615e+08	1.63744e+08	2.15461e+08	3.42122e+08	3.13241e+08	1.71952e+08	2.63631e+08
GUANOSINE DIPHOSPHATE	A	2.78955e+06	3.61085e+06	6.12918e+06	3.07241e+06	2.48317e+06	1.94067e+06	N/A	N/A	723920
GUANOSINE DIPHOSPHATE MANNOSE	A	404274	566842	949336	N/A	N/A	N/A	N/A	N/A	N/A
GUANOSINE MONOPHOSPHATE	A	1.39223e+07	1.49632e+07	2.25543e+07	3.05706e+07	2.7584e+07	2.88321e+07	3.94482e+06	1.92456e+06	6.13185e+06
GUANOSINE TRIPHOSPHATE	A	1.79594e+06	2.32428e+06	2.77906e+06	1227375	569456	305940	N/A	N/A	N/A
HEXANOATE	A	5.42924e+06	8.01002e+06	6.44424e+06	7.9006e+06	5.59703e+06	1.27725e+07	5.01982e+06	2.62215e+06	3.29296e+06
HIPPURATE	A	4.07268e+06	6.8781e+06	7.08766e+06	6.26443e+06	7.16008e+06	1.47826e+07	3.96628e+06	9.75537e+06	4.15408e+06
HYDROXYPHENYLLACTATE	A	1.62172e+07	1.35047e+07	1.27667e+07	1.13439e+07	1.24211e+07	1.96278e+07	9.30419e+06	1.13936e+07	6.71682e+06
HYDROXYPYRUVATE	A	2.13508e+06	2.61888e+06	2.48068e+06	3.37981e+06	3.27135e+06	5.08966e+06	2.40454e+06	2.44907e+06	1.84142e+06
HYPOTAURINE	A	1.18112e+07	2.07386e+07	2.34475e+07	1.885e+08	1.66158e+08	1.72759e+08	3.02387e+06	2.37409e+06	6.96402e+06
HYPOXANTHINE	A	1.46539e+08	1.19426e+08	8.65506e+07	1.49689e+08	1.39182e+08	2.17517e+08	4.44507e+07	3.80667e+07	1.55185e+08
INOSINE	A	4.08712e+08	2.43918e+08	2.54663e+08	1.90911e+08	2.90589e+08	3.1302e+08	3.55022e+08	2.49451e+08	2.87079e+08
INOSINE-MONOPHOSPHATE	A	678792	1.38367e+06	1.97461e+06	2.88216e+06	2673750	1.65802e+06	N/A	N/A	304220
ISOLEUCINE	LA	5.25342e+08	7.38497e+08	8.87242e+08	9.43118e+08	9.97071e+08	1.46997e+09	6.23113e+08	3.94774e+08	3.57317e+08
ITACONATE	A	1.37327e+06	1.5512e+06	1.5284e+06	2.25634e+06	1.91901e+06	3.34292e+06	1.93685e+06	776950	735377
KETOLEUCINE	LA	7.07061e+07	6.74489e+07	7.66729e+07	5.49917e+07	5.52616e+07	1.53907e+08	6.69568e+07	2.77712e+07	5.48347e+07
MALATE	A	1.20083e+09	1.09261e+09	1.42987e+09	1.44543e+09	1.50888e+09	2.23188e+09	1.76108e+09	7.67608e+08	1.12631e+09
TARTRATE	B	639329	887226	836641	720438	791800	1.35246e+06	581968	309299	833303
METHIONINE	A	1.15864e+08	1.54999e+08	1.77563e+08	1.99145e+08	1.89275e+08	2.8874e+08	1.3853e+08	8.23209e+07	7.51575e+07
METHYLMALONATE	A	1.98745e+06	1.2226e+06	691915	8.99514e+06	6.60228e+06	8.91504e+06	1.32877e+06	2.06357e+06	1.50401e+06
METHYLTHIOADENOSINE	A	833724	1.12971e+06	1.71186e+06	1.25693e+06	1.34333e+06	2.33661e+06	804912	240494	682877
N-ACETYLALANINE	A	1.73635e+07	2.11536e+07	1.79667e+07	1.76349e+07	1.83632e+07	2.83838e+07	1.24274e+07	1.05059e+07	1.45673e+07
N-ACETYLASPARAGINE	A	1.63012e+06	2.16482e+06	2.64188e+06	4.16563e+06	4.01783e+06	4.34839e+06	511984	375097	1.08706e+06
N-ACETYLASPARTATE	A	9.16046e+07	9.76614e+07	1.23431e+08	6.83917e+07	83850350	1.28096e+08	1.22904e+08	5.58462e+07	1.25539e+08
N-ACETYLGLUTAMATE	A	8413750	8.54888e+06	1.10926e+07	7.94539e+06	8.208e+06	1.10613e+07	4.51928e+06	2.50494e+06	4.35049e+06
N-ACETYLGLYCINE	C	383384	767643	762899	571582	530138	1.08958e+06	644979	593294	385997
N-ACETYLLEUCINE	A	529190	866946	868896	546264	701250	945793	275391	235132	394937
N-ACETYLMETHIONINE	A	2.69227e+06	2.44742e+06	2.47208e+06	1.72441e+06	1.61893e+06	2.54183e+06	1.12446e+06	711144	2.59081e+06
N-ACETYLNEURAMINATE	A	2.39682e+07	2.49707e+07	3.46307e+07	1.59072e+07	1.47165e+07	2.28699e+07	1.71609e+07	1.37539e+07	1.48564e+07
N-ACETYLPHENYLALANINE	B	304686	697214	764165	566141	637215	1.17533e+06	256574	210413	283466
ACETYLSERINE	A	5.09627e+07	4.70773e+07	6.17887e+07	4.32999e+07	4.51845e+07	6.60281e+07	2.3279e+07	1.63543e+07	3.99425e+07
N-FORMYL-L-METHIONINE	D	3.52108e+06	2.87465e+06	3.42413e+06	3.57366e+06	4.48727e+06	6.0205e+06	1.7001e+06	2.58351e+06	4.93322e+06
NICOTINAMIDE	LA	6.78084e+07	6.96489e+07	8.88623e+07	1.31292e+08	1.30798e+08	1.88224e+08	6.63835e+07	3.81834e+07	6.83814e+07
LEUCINE	A	5.36461e+08	7.14303e+08	8.12987e+08	9.38529e+08	8.98429e+08	1.34076e+09	6.29702e+08	3.83953e+08	3.65199e+08
VALINE	LA	6.28791e+08	7.92088e+08	9.23463e+08	1.03225e+09	1.07489e+09	1.55829e+09	6.95516e+08	4.2289e+08	4.5035e+08
O-PHOSPHOETHANOLAMINE	A	7.85617e+06	1.64643e+07	1.47356e+07	2.44242e+08	9.94069e+07	6.08836e+07	662142	59773.7	1.032e+06
OPHTHALMATE	A	7.6527e+06	5.91751e+06	1.07531e+07	536107	2.01314e+06	4.1128e+06	4.16828e+06	2.04301e+06	5.75067e+06
OROTATE	A	1.87669e+07	3.27436e+07	3.08116e+07	5.44966e+07	5.84283e+07	6.50671e+07	8.2484e+06	5.50468e+06	1.89765e+07
OXALATE	A	2.54899e+06	2.85834e+06	2.88319e+06	3.2124e+06	2.73056e+06	4.80565e+06	3.2961e+06	2.60459e+06	1.73554e+06
OXOGLUTARATE	A	2.05866e+07	1.27287e+07	2.03628e+07	2.369e+07	3.47987e+07	5.03176e+07	1.12434e+07	3.02415e+06	2.03142e+07
PYROGLUTAMATE	A	3.36326e+09	4.13511e+09	4.27788e+09	5.12906e+09	4.99105e+09	7.82368e+09	3.79885e+09	2.76762e+09	2.57883e+09
PANTOTHENATE	A	4.00306e+08	5.3024e+08	5.718e+08	3.59532e+08	3.53446e+08	5.75897e+08	2.38423e+08	1.70067e+08	1.96065e+08
PHENYLALANINE	A	3.24477e+08	4.09996e+08	4.55151e+08	5.58197e+08	5.25958e+08	7.7467e+08	3.74843e+08	2.31136e+08	2.11705e+08
PHOSPHOCREATINE	A	6.78538e+07	6.84102e+07	8.49884e+07	1.19859e+08	9.00172e+07	7.09372e+07	1.76707e+06	127344	2.27344e+07
PHOSPHOENOLPYRUVATE	A	361369	4.4833e+06	4.16795e+06	3.79429e+06	2.69626e+06	1.23344e+07	N/A	N/A	N/A
PHOSPHONOACETATE	C	N/A	189291	211594	159620	103498	142811	N/A	N/A	N/A
PHOSPHORYLCHOLINE	A	4.66146e+06	5.85004e+06	6.11271e+06	3.60576e+07	1.46213e+07	9.41562e+06	N/A	N/A	720568
PHOSPHOSERINE	D	N/A	N/A	N/A	205755	215288	185850	N/A	N/A	N/A
PROLINE	A	1.94968e+08	2.10339e+08	3.00165e+08	9.46495e+08	8.89036e+08	9.93045e+08	8.07974e+07	4.72324e+07	1.29137e+08
PROPIONATE	LA	9.05855e+06	1.03289e+07	1.00064e+07	1.53525e+07	1.72944e+07	3.15319e+07	4.87862e+06	6.28268e+06	7.57798e+06
PYRIDOXINE	A	6.20492e+07	8.43135e+07	9.72514e+07	8.87417e+07	9.96322e+07	1.6594e+08	8.45257e+07	5.66835e+07	4.62185e+07
QUINOLINATE	C	56403.4	120745	66095.5	182085	206258	443732	98220.5	301302	70611.3
RAFFINOSE	A	3.23452e+06	5.40814e+06	4.24148e+06	4.84829e+06	4.87807e+06	9.73549e+06	2.67687e+06	2.25047e+06	1.93403e+06
RIBOFLAVIN	A	584914	387477	466608	1.12247e+06	1.16873e+06	1.45241e+06	1.27564e+06	902294	853728
S-ADENOSYLHOMOCYSTEINE	A	1.86911e+06	2.06311e+06	2.13853e+06	3.30372e+06	6.74401e+06	1.26014e+07	4.05743e+06	4.65779e+06	4.83522e+06
SERINE	A	6.87064e+07	9.66655e+07	1.11323e+08	1.46862e+08	1.40209e+08	1.98798e+08	6.37666e+07	4.02603e+07	3.85506e+07
STACHYOSE	D	120608	283930	391182	246389	277212	792016	173139	337558	80443.5
SUBERATE	D	228482	718950	449787	895178	778141	776527	691813	533834	217985
SUCCINATE	A	2.02198e+08	1.06968e+08	1.77833e+08	1.48266e+08	147481575	1.73581e+08	1.31982e+08	5.22949e+07	1.97832e+08
TAURINE	A	1.3166e+09	2.15037e+09	2.20754e+09	2.23198e+09	2.10534e+09	2.82243e+09	5.05221e+08	4.02251e+08	7.93739e+08
THYMIDINE	A	1.52055e+07	1.33346e+07	1.59799e+07	2.10186e+07	2.67955e+07	4.24361e+07	3.5436e+07	2.27069e+07	3.02683e+07
THYMIDINE-MONOPHOSPHATE	A	2.5868e+06	2.40891e+06	4.49329e+06	1.19116e+07	1.36875e+07	1.64581e+07	1.6984e+06	496576	4.25411e+06
THYMINE	LA	3.12722e+07	2.68714e+07	3.35116e+07	4.37929e+07	5.38938e+07	8.40136e+07	5.99307e+07	3.70222e+07	5.08881e+07
TRANS-4-HYDROXY-L-PROLINE	A	4.83173e+06	5.20677e+06	5.09536e+06	2.91343e+07	2.54184e+07	2.7531e+07	2.54813e+06	3.70905e+06	5.49691e+06
TRANS-ACONITATE	B	106531	101028	144054	160173	166226	277726	68773.3	96141.4	96800.3
TRYPTOPHAN	A	1.70211e+08	2.03981e+08	2.43334e+08	2.62825e+08	2.70903e+08	3.91019e+08	1.76072e+08	9.94252e+07	1.09675e+08
TYROSINE	A	3.39846e+08	4.1683e+08	4.81427e+08	5.62195e+08	5.57584e+08	8.38853e+08	3.65852e+08	2.22032e+08	2.35661e+08
URACIL	B	1.36965e+08	113968100	8.55682e+07	1.54155e+08	1.63511e+08	2.78755e+08	8.22989e+07	5.68376e+07	1.46089e+08
URATE	A	9.40269e+06	1.43385e+07	1.01449e+07	1.857e+07	1.41609e+07	2.49513e+07	1.13752e+07	3.07084e+07	9.73419e+06
URIDINE	A	1.15086e+08	1.00781e+08	1.27786e+08	1.11382e+08	1.53946e+08	2.40987e+08	2.64404e+08	1.50423e+08	1.60306e+08
URIDINE 5'-DIPHOSPHATE	A	4.52325e+06	5.56729e+06	1.10603e+07	5.25242e+06	5078100	4.29085e+06	254417	27797	1.54764e+06
URIDINE DIPHOSPHATE GLUCOSE	A	7.253e+06	6.51544e+06	9.11738e+06	496187	203967	142476	614006	157915	2.23035e+06
URIDINE DIPHOSPHATE GLUCURONIC ACID	A	2.08803e+06	2.25762e+06	3.68088e+06	N/A	N/A	N/A	N/A	N/A	128391
URIDINE DIPHOSPHATE-N-ACETYLGLUCOSAMINE	A	8.08555e+07	9.29086e+07	1.26716e+08	1.45894e+07	1.00253e+07	1.35982e+07	3.18296e+07	1.11307e+07	5.87838e+07
URIDINE MONOPHOSPHATE	A	4.81358e+07	4.80954e+07	7.39807e+07	9.96047e+07	8.91965e+07	8.88099e+07	2.3059e+07	7.77589e+06	3.71018e+07
URIDINE TRIPHOSPHATE	A	2.65509e+06	3.15965e+06	4.75299e+06	2.14622e+06	1.43723e+06	1.38993e+06	N/A	N/A	948270
UROCANATE	A	948938	1.86322e+06	1.40483e+06	2.76129e+06	3.05493e+06	5.63519e+06	549346	962290	413393
XANTHINE	A	8.2702e+07	8.37367e+07	7.26578e+07	1.14788e+08	1.12271e+08	1.80733e+08	1.90347e+07	1.23411e+07	3.1898e+07
XANTHOSINE	A	5.46823e+07	9.40695e+07	9.90712e+07	5.21191e+07	9.68493e+07	1.66927e+08	1.16103e+08	8.47752e+07	7.83342e+07
XANTHOSINE-MONOPHOSPHATE	A	N/A	308243	321512	204245	291330	421919	N/A	N/A	N/A
2'-O-METHYLGUANOSINE	B	535490	325420	381648	745134	1.15416e+06	1.74629e+06	1.1442e+06	680552	655977
2'-O-METHYLURIDINE	A	665039	438469	702378	805591	1.11162e+06	1.77121e+06	1.11618e+06	662379	941146
ACETIC ACID	LA	1.44067e+08	1.53263e+08	1.75155e+08	1.68216e+08	1.63111e+08	2.74633e+08	1.79036e+08	1.67143e+08	1.4029e+08
ARABINOSE	B	983683	1.18909e+06	1.7346e+06	4.87937e+06	4.18699e+06	4.85393e+06	1.02731e+06	695732	391786
ARGININE	A	2.67249e+08	3.29604e+08	3.87195e+08	4.09827e+08	4.3201e+08	693436400	3.12241e+08	1.8431e+08	1.89934e+08
ARGININOSUCCINIC ACID (ASA)	A	7.1272e+06	5.61473e+06	8.31655e+06	7.43654e+06	7.97749e+06	1.08502e+07	9.86712e+06	1.92098e+06	4.68644e+06
CIS-ACONITIC ACID	A	1.7534e+07	6.68049e+06	5.79509e+06	1.74012e+07	1.54583e+07	2.01801e+07	1.32452e+07	1.40324e+07	1.50515e+07
CYSTEINE	A	1.98299e+06	2.22843e+06	2.15815e+06	4.36081e+06	3.65381e+06	5.02374e+06	2.39545e+06	1.65339e+06	1.01264e+06
CYSTINE	A	5.41646e+07	5.68259e+07	6.39434e+07	1.2081e+08	116030200	1.47789e+08	4.36119e+07	2.27431e+07	2.37147e+07
DIHYDROXYACETONE	A	1.45489e+10	1.37018e+10	1.67388e+10	1.56305e+10	1.77246e+10	2.70242e+10	9.4292e+09	6.02924e+09	1.36657e+10
ERYTHROSE 4-PHOSPHATE	A	22726.7	159380	279796	466964	431440	295388	N/A	N/A	N/A
GLUCOSE	A	1.01818e+09	1.41434e+09	1.40067e+09	1.69203e+09	1.61268e+09	2.62307e+09	1.69596e+09	1.21187e+09	7.03857e+08
GLUTATHIONE OXIDIZED	A	1.2681e+06	596768	1.47566e+06	N/A	195743	598674	1.18096e+06	417446	3.41851e+06
GLYCERALDEHYDE 3-PHOSPHATE	A	4.15675e+06	6.06675e+06	8.45786e+06	4.09839e+06	6.19287e+06	9.98352e+06	983203	507686	3.98193e+06
ISOMALTOSE	A	5.31529e+06	6.78916e+06	6.40949e+06	7.67993e+06	8.5316e+06	1.4667e+07	6.92589e+06	4767150	3.75771e+06
LYSINE	A	1.35606e+08	1.65464e+08	2.09154e+08	2.05549e+08	2.27942e+08	3.76321e+08	1.51772e+08	9.23268e+07	9.99085e+07
MESACONIC ACID	A	2.8222e+06	2.18716e+06	1.80425e+06	2.15472e+06	2.25225e+06	3.93922e+06	1.49876e+06	797313	1.11444e+06
MYO-INOSITOL	A	6.45895e+07	6.12469e+07	5.8831e+07	9.25297e+07	9.04551e+07	1.35796e+08	4.2354e+07	3.83444e+07	5.20377e+07
N-ACETYLGLUCOSAMINE	B	8.68599e+06	7.80189e+06	7.42052e+06	8.93077e+06	1.15487e+07	1.88238e+07	2.03549e+07	1.17686e+07	1.32182e+07
N-ACETYL-GLUTAMINE	A	4.78618e+06	6.76666e+06	6.87077e+06	4.15129e+06	4.38357e+06	7.02514e+06	1.48262e+06	1.42044e+06	2.66698e+06
N-CARBAMOYL ASPARTIC ACID	A	3.78449e+06	7.13433e+06	4.64373e+06	1.90002e+07	1.63079e+07	1.77073e+07	1.32907e+06	737523	6.88369e+06
OROTIDINE	A	1.30723e+07	8.74225e+06	1.21071e+07	5.15715e+06	4.91246e+06	7.6373e+06	4.8161e+06	2.24364e+06	7.8785e+06
PHOSPHORIC ACID	A	7.39068e+08	5.95249e+08	6.95132e+08	1.01955e+09	1.0316e+09	1.30555e+09	5.62567e+08	2.83321e+08	6.24132e+08
PSEUDOURIDINE	A	1.29661e+07	1.31279e+07	1.47654e+07	1.83521e+07	2.25062e+07	3.51093e+07	2.09071e+07	1.41613e+07	1.56434e+07
PYRUVIC ACID	LA	4.60692e+07	3.33767e+07	3.25156e+07	7.25326e+07	7.45418e+07	9.19895e+07	5.59347e+07	3.0139e+07	4.19643e+07
SEDOHEPTULOSE 7-PHOSPHATE	A	8.35937e+06	2.03414e+07	2.64983e+07	2.59413e+07	2.41793e+07	2.50611e+07	537526	60309.6	1.81937e+06
Identification Level Legend	Compared with MPU Polar Metabolite Library, metabolite identification is based on
A	Five criterias: accurate mass, RT, isotope match, fragment ions and library match
B	Four criterias: accurate mass, RT, isotope match and fragment ions
C	Four criterias: accurate mass, RT, fragment ions and library match
D	Three criterias: accurate mass, RT and fragment ions
LA	For low molecular weight metabolite without fragments in Library, four criterias: accurate mass, RT, isotope match and library match.
Note (Metabolites which could be together with listed above)
1. HYDROXYBUTYRATE could be 2-HYDROXYBUTYRATE or 3-HYDROXYBUTANOATE or ALPHA-HYDROXYISOBUTYRATE
2. PHOSPHOGLYCERATE could be 2-PHOSPHOGLYCERATE or 3-PHOSPHOGLYCERATE
3. DEOXYADENOSINE could be 2'-DEOXYADENOSINE or 5'-DEOXYADENOSINE
4. THREONINE could be the isomer of ALLOTHREONINE.
5. FRUCTOSE 6-PHOSPHATE coould be the isomer of FRUCTOSE 1-PHOSPHATE or GLUCOSE 1-PHOSPHATE
6. SACCHARATE could be the isomer of GALACTARATE
7. D-SORBITOL could bemight be the isomer of GALACTITOL
8. GLUCURONATE could be the isomer of GALACTURONATE
9. GLUCOSE 6-PHOSPHATE could be the isomer of MANNOSE-1-PHOSPHATE or MANNOSE-6-PHOSPHATE
10. HEXANOATE could be the isomer of TRANS-CYCLOHEXANEDIOL
11. HYDROXYPYRUVATE could be the isomer of MALONATE
12. TARTRATE could be the isomer of isomer of MESO-TARTRATE
13. ACETYLSERINE could be N-ACETYLSERINE or O-ACETYLSERINE
14. LEUCINE could be isomer of NORLEUCINE
15. VALINE could be isomer of NORVALINE
16. URIDINE DIPHOSPHATE GLUCOSE could be the isomer of URIDINE DIPHOSPHATEGALACTOSE
17. URIDINE DIPHOSPHATE-N-ACETYLGLUCOSAMINE could be the isomer of URIDINE DIPHOSPHATE-N-ACETYLGALACTOSAMINE
18. ARABINOSE could be the isomer of XYLOSE
19. GLUCOSE could be the isomer of GALACTOSE or MANNOSE

## Sheet: 2c. LINE(Polar)
Legend	1	2	3	1	2	3
Time	1	2	3	1	2	3
Label
HYDROXYBUTYRATE	1.00191e+06	964894	1.62925e+06	349454	335037	537826
PHOSPHOGLYCERATE	2.91016e+06	5.5673e+06	0	1.25233e+06	2.80723e+06	0
4-ACETAMIDOBUTANOATE	903340	1.16109e+06	700946	118790	289706	172916
4-PYRIDOXATE	249123	521381	316948	28773.3	160448	58721.1
DEOXYADENOSINE	1.30326e+06	5.41942e+06	2.61803e+06	626624	1.70665e+06	786467
ADENINE	3.15396e+08	6.47571e+08	3.18812e+08	9.51614e+07	9.94247e+07	8.32862e+07
ADENOSINE	1.13817e+08	2.28675e+08	1.11904e+08	3.50774e+07	3.69195e+07	2.99945e+07
ADENOSINE 3',5'-DIPHOSPHATE	2.01693e+06	1.61173e+06	217248	335632	99538.6	140732
ADENOSINE 5'-DIPHOSPHATE	3.06956e+07	3.73832e+07	3.50076e+06	6.41277e+06	1.74504e+06	1.85458e+06
ADENOSINE TRIPHOSPHATE	2.12265e+07	2.04941e+07	3.19798e+06	2.63832e+06	3.70843e+06	1.42224e+06
ADENOSINE-MONOPHOSPHATE	8.41857e+07	1.85801e+08	1.38227e+07	1.66048e+07	8.39251e+06	6.68627e+06
ALANINE	4.75443e+08	7.84434e+08	2.16764e+08	3.95658e+07	6.83394e+07	7.6329e+07
ALLANTOIN	2.21424e+07	4.29664e+07	1.63119e+07	2.39306e+06	4.56367e+06	3.53909e+06
THREONINE	3.18739e+08	5.00244e+08	2.38498e+08	3.14179e+07	5.07412e+07	4.16032e+07
AMINOADIPATE	1.16988e+06	3.50377e+06	446005	294730	322687	80198.1
ASPARAGINE	4.95489e+07	6.93965e+07	2.97645e+07	4.3469e+06	6.92996e+06	6.24045e+06
ASPARTATE	1.09047e+08	7.05022e+08	5.99337e+07	1.87068e+07	3.22049e+07	1.42294e+07
AZELATE	479574	1.1328e+06	443623	53144.7	124423	128143
BENZOATE	4.08825e+06	7.60885e+06	4.9596e+06	226060	1.99751e+06	1.11068e+06
BETA-ALANINE	2.58445e+07	4.50182e+07	7.43443e+06	4.16754e+06	6.76751e+06	3.14797e+06
BETA-NICOTINAMIDE ADENINE DINUCLEOTIDE	6.28996e+06	347665	1.68107e+06	660263	67359.1	887606
BUTANOATE	1.52151e+07	2.09044e+07	9.50744e+06	1.87016e+06	7.12398e+06	1.24931e+06
CARNOSINE	8.85681e+06	6.99194e+06	4.48803e+06	1.54529e+06	1.25799e+06	719667
CITICOLINE	8.65826e+06	3.45132e+06	934480	1.57468e+06	624548	310893
CITRAMALATE	2.72044e+07	3.61786e+07	1.48795e+07	1.05459e+06	7.05858e+06	1.58481e+06
CITRATE	1.77122e+08	2.38707e+08	2.32861e+08	4.66853e+07	3.1836e+07	1.03788e+07
CREATINE	2.25218e+08	2.61182e+08	7.90778e+07	1.73428e+07	2.24615e+07	2.16893e+07
CREATININE	4.18529e+06	7.45743e+06	3.32607e+06	487208	1.31303e+06	690166
CYSTATHIONINE	7.81725e+06	4.95699e+06	2.93499e+06	577076	1.21801e+06	671121
CYSTEATE	1.17498e+06	2.43879e+06	841968	93980.9	224744	181992
CYTIDINE	1.61264e+08	3.12486e+08	1.56804e+08	6.10816e+06	6.02582e+07	2.83224e+07
CYTIDINE 2',3'-CYCLIC PHOSPHATE	252434	0	280515	97745.8	0	36471.2
CYTIDINE DIPHOSPHATE	5.94493e+06	7.89949e+06	316737	902310	1.08449e+06	228497
CYTIDINE MONOPHOSPHATE	2.14022e+07	6.20585e+07	7.25856e+06	1.52256e+06	4.56957e+06	1.67449e+06
CYTIDINE TRIPHOSPHATE	3.79628e+06	3.66802e+06	177356	208527	1.04122e+06	177356
DEOXYADENOSINE MONOPHOSPHATE	1.10524e+06	6.93986e+06	962230	193296	558699	420866
DEOXYCYTIDINE	1.03098e+07	1.58939e+07	1.3898e+07	626316	2.79932e+06	1.84101e+06
DEOXYCYTIDINE MONOPHOSPHATE	1.69436e+06	7.92803e+06	909059	386156	327255	407419
DEOXYGUANOSINE	7.57048e+06	1.2683e+07	1.56852e+07	658733	2.65529e+06	1.65459e+06
DEOXYGUANOSINE-MONOPHOSPHATE	2.79204e+06	6.7655e+06	1.02436e+06	455866	753071	430922
DEOXYURIDINE	2.44746e+06	6.98025e+06	2.05649e+06	410879	1.31745e+06	296873
DIHYDROXYACETONE PHOSPHATE	1.20953e+06	1.0242e+06	0	614331	301859	0
D-MANNOSAMINE	1.6916e+06	2.4386e+06	883727	422050	1.17536e+06	233230
D-RIBOSE 5-PHOSPHATE	4.87441e+06	9.46619e+06	596758	1.62076e+06	2.28497e+06	302744
ERYTHRITOL	3.55168e+06	5.8368e+06	2.59903e+06	350699	1.00571e+06	356476
FAD	510773	0	0	48645.1	0	0
FOLATE	6.44166e+06	1.09249e+07	5.18378e+06	810800	2.37323e+06	866954
FRUCTOSE 6-PHOSPHATE	2.84845e+08	3.37348e+08	8.74271e+06	1.0903e+08	4.27602e+07	4.85076e+06
FUMARATE	7.22279e+07	1.00579e+08	7.18437e+07	6.79217e+06	1.22994e+07	1.82684e+07
SACCHARATE	644799	953636	331163	99642.2	239106	12733.5
D-SORBITOL	1.02774e+08	8.71738e+07	1.00099e+08	2.76524e+06	1.96285e+07	1.0519e+07
GLUCURONATE	2.59414e+07	4.81981e+07	2.80656e+07	1.9431e+06	8.30339e+06	6.85962e+06
GAMMA-AMINOBUTYRATE	8.71122e+07	1.18866e+08	3.16799e+07	1.80163e+07	1.70058e+07	1.24529e+07
GLUCONATE	1.4154e+08	1.45491e+08	9.97571e+07	4.88048e+06	2.7797e+07	3.1954e+07
GLUCOSE 6-PHOSPHATE	7.34463e+07	8.69694e+07	5.05869e+06	2.26516e+07	1.23257e+07	2.45412e+06
GLUTAMATE	1.21708e+09	2216753300	4.1648e+08	2.52765e+08	3.10184e+08	1.29969e+08
GLUTAMINE	2022132514	3.28127e+09	1.62293e+09	1.03927e+08	3.88697e+08	2.3054e+08
GLUTATHIONE REDUCED	2.40848e+06	929643	5.22983e+06	1.81445e+06	355799	3.82469e+06
GLYCERATE	1.1639e+08	2.97045e+08	134547051	1.68265e+07	1.0425e+08	1.31886e+07
GLYCEROL	6.8905e+07	7.04635e+07	4.92137e+07	6.36919e+06	1.03431e+07	2.65099e+06
GLYCEROL 3-PHOSPHATE	2.96676e+07	1.9673e+07	2.83639e+06	6.96645e+06	4.04476e+06	2.33371e+06
GLYCINE	5.93205e+07	1.03498e+08	2.43274e+07	7.85161e+06	7.2588e+06	4.49332e+06
GUANINE	5.4255e+07	7.3956e+07	4.50776e+07	6.3521e+06	1.58863e+07	1.17965e+07
GUANOSINE	2.4366e+08	2.40442e+08	2.49608e+08	1.90171e+07	5.29866e+07	4.13847e+07
GUANOSINE DIPHOSPHATE	4.17653e+06	2.49875e+06	241307	1.0047e+06	326797	241307
GUANOSINE DIPHOSPHATE MANNOSE	640151	0	0	161559	0	0
GUANOSINE MONOPHOSPHATE	1.71466e+07	2.89956e+07	4.00041e+06	2.7205e+06	866018	1.21486e+06
GUANOSINE TRIPHOSPHATE	2.29976e+06	700923	0	284066	273997	0
HEXANOATE	6.62784e+06	8.75671e+06	3.64497e+06	750642	2.11515e+06	714176
HIPPURATE	6.01281e+06	9.40237e+06	5.95858e+06	971949	2.70251e+06	1.89917e+06
HYDROXYPHENYLLACTATE	1.41629e+07	1.44643e+07	9.1382e+06	1.04903e+06	2.60041e+06	1.35262e+06
HYDROXYPYRUVATE	2.41155e+06	3.9136e+06	2.23168e+06	143875	588860	195553
HYPOTAURINE	1.86658e+07	1.75806e+08	4.12066e+06	3.51537e+06	6.62715e+06	1.434e+06
HYPOXANTHINE	1.17505e+08	1.68796e+08	7.92343e+07	1.73438e+07	2.45484e+07	3.80203e+07
INOSINE	3.02431e+08	2.6484e+08	2.97184e+08	5.32312e+07	3.75272e+07	3.08918e+07
INOSINE-MONOPHOSPHATE	1.34569e+06	2.40465e+06	101407	374552	378128	101407
ISOLEUCINE	7.17027e+08	1.13672e+09	4.58401e+08	1.05022e+08	1.67352e+08	8.30625e+07
ITACONATE	1.48429e+06	2.50609e+06	1.14973e+06	55899.8	429597	393745
KETOLEUCINE	7.16093e+07	8.80536e+07	4.98542e+07	2.70075e+06	3.2927e+07	1.15828e+07
MALATE	1.2411e+09	1.72873e+09	1.21833e+09	9.94201e+07	2.52244e+08	2.90458e+08
TARTRATE	787732	954899	574857	75624.7	199845	151309
METHIONINE	1.49475e+08	225720018	9.86696e+07	1.80239e+07	3.16385e+07	2.00374e+07
METHYLMALONATE	1.30065e+06	8.17082e+06	1.63212e+06	376019	784610	221581
METHYLTHIOADENOSINE	1.2251e+06	1.64562e+06	576095	257944	346393	171458
N-ACETYLALANINE	1.88279e+07	2.14607e+07	1.25002e+07	1.17578e+06	3.46796e+06	1.17299e+06
N-ACETYLASPARAGINE	2.14561e+06	4.17728e+06	658049	292229	95601.4	218117
N-ACETYLASPARTATE	1.04232e+08	9.34459e+07	1.0143e+08	9.7573e+06	1.78904e+07	2.28045e+07
N-ACETYLGLUTAMATE	9.35174e+06	9.07157e+06	3.79157e+06	871302	997760	645157
N-ACETYLGLYCINE	637976	730435	541423	127303	179973	79132.6
N-ACETYLLEUCINE	755011	731102	301820	112912	116296	47987
N-ACETYLMETHIONINE	2.53726e+06	1.96172e+06	1.47547e+06	77832	291646	570290
N-ACETYLNEURAMINATE	2.78566e+07	1.78312e+07	1.52571e+07	3.39942e+06	2.54269e+06	1.0037e+06
N-ACETYLPHENYLALANINE	588688	792896	250151	143310	192316	21331.7
ACETYLSERINE	5.32762e+07	5.15042e+07	2.65253e+07	4.40154e+06	7.28232e+06	7.0001e+06
N-FORMYL-L-METHIONINE	3.27329e+06	4.69381e+06	3.07227e+06	201272	713851	964787
NICOTINAMIDE	7.54399e+07	1.50104e+08	5.76495e+07	6.73223e+06	1.90602e+07	9.7501e+06
LEUCINE	6.87917e+08	1.05924e+09	4.59618e+08	8.0909e+07	1.41237e+08	8.52143e+07
VALINE	7.81447e+08	1.22181e+09	5.22919e+08	8.52305e+07	1.6869e+08	8.66618e+07
O-PHOSPHOETHANOLAMINE	1.30187e+07	1.34844e+08	584637	2.62905e+06	5.58179e+07	283319
OPHTHALMATE	8.10776e+06	2.22068e+06	3.98732e+06	1.41432e+06	1.03771e+06	1.07413e+06
OROTATE	2.74407e+07	5.93307e+07	1.09099e+07	4.37261e+06	3.08461e+06	4.11034e+06
OXALATE	2.76351e+06	3.58287e+06	2.54541e+06	107496	627013	451465
OXOGLUTARATE	1.78927e+07	3.62688e+07	1.15272e+07	2.5828e+06	7.72181e+06	4.99321e+06
PYROGLUTAMATE	3925418693	5.98126e+09	3.04843e+09	2.84083e+08	9.22069e+08	3.79147e+08
PANTOTHENATE	5.00782e+08	4.29625e+08	2.01518e+08	5.16508e+07	7.31573e+07	1.99201e+07
PHENYLALANINE	3.96541e+08	6.19608e+08	2.72561e+08	3.83174e+07	7.80874e+07	5.14477e+07
PHOSPHOCREATINE	7.37508e+07	9.36044e+07	8.20961e+06	5.62108e+06	1.42359e+07	7.27782e+06
PHOSPHOENOLPYRUVATE	3.00421e+06	6.27497e+06	0	1.32455e+06	3.04624e+06	0
PHOSPHONOACETATE	133628	135310	0	67123.5	16629.5	0
PHOSPHORYLCHOLINE	5.5414e+06	2.00315e+07	240189	446459	8.15274e+06	240189
PHOSPHOSERINE	0	202298	0	0	8672.22	0
PROLINE	2.35157e+08	9.42859e+08	8.57222e+07	3.28054e+07	3.008e+07	2.37717e+07
PROPIONATE	9.79794e+06	2.13929e+07	6.24643e+06	381235	5.10038e+06	779446
PYRIDOXINE	8.12047e+07	1.18105e+08	6.24759e+07	1.02802e+07	2.41236e+07	1.14313e+07
QUINOLINATE	81081.1	277358	156711	20028.1	83479.2	72733.2
RAFFINOSE	4.29471e+06	6.48728e+06	2.28712e+06	628034	1.62413e+06	215222
RIBOFLAVIN	479667	1.24787e+06	1.01055e+06	57367.8	103139	133281
S-ADENOSYLHOMOCYSTEINE	2.02358e+06	7.5497e+06	4.51682e+06	80244.7	2.71406e+06	235332
SERINE	9.22316e+07	1.61956e+08	4.75259e+07	1.25005e+07	1.85207e+07	8.13535e+06
STACHYOSE	265240	438539	197047	78665.3	176962	75178.9
SUBERATE	465740	816615	481211	141811	39284.3	139290
SUCCINATE	1.62333e+08	1.56443e+08	1.2737e+08	2.85621e+07	8.57199e+06	4.20762e+07
TAURINE	1.8915e+09	2.38658e+09	5.6707e+08	2.87925e+08	2.20968e+08	1.17167e+08
THYMIDINE	1.484e+07	3.00834e+07	2.94704e+07	785202	6.39753e+06	3.69619e+06
THYMIDINE-MONOPHOSPHATE	3.163e+06	1.40191e+07	2.14969e+06	667125	1.32288e+06	1.10793e+06
THYMINE	3.05518e+07	6.05668e+07	4.92803e+07	1.95042e+06	1.20806e+07	6.66179e+06
TRANS-4-HYDROXY-L-PROLINE	5.04462e+06	2.73612e+07	3.91803e+06	111196	1.07605e+06	857629
TRANS-ACONITATE	117204	201375	87238.3	13518.6	38215.4	9234.48
TRYPTOPHAN	2.05842e+08	3.08249e+08	1.28391e+08	2.11292e+07	4.14504e+07	2.40237e+07
TYROSINE	4.12701e+08	6.52878e+08	2.74515e+08	4.09231e+07	9.29972e+07	4.58378e+07
URACIL	1.12167e+08	1.98807e+08	9.5075e+07	1.48642e+07	4.0065e+07	2.65447e+07
URATE	1.12953e+07	1.92274e+07	1.72726e+07	1.53657e+06	3.13223e+06	6.73459e+06
URIDINE	1.14551e+08	1.68772e+08	1.91711e+08	7.80047e+06	3.81408e+07	3.64583e+07
URIDINE 5'-DIPHOSPHATE	7.05028e+06	4.87379e+06	609952	2.02753e+06	295782	473386
URIDINE DIPHOSPHATE GLUCOSE	7.62861e+06	280877	1.00076e+06	774237	109109	628735
URIDINE DIPHOSPHATE GLUCURONIC ACID	2.67551e+06	0	42797.1	505065	0	42797.1
URIDINE DIPHOSPHATE-N-ACETYLGLUCOSAMINE	1.0016e+08	1.27376e+07	3.39147e+07	1.37262e+07	1.38604e+06	1.37957e+07
URIDINE MONOPHOSPHATE	5.67373e+07	9.2537e+07	2.26456e+07	8.62172e+06	3.53558e+06	8.46819e+06
URIDINE TRIPHOSPHATE	3.52258e+06	1.65779e+06	316090	632215	244594	316090
UROCANATE	1.40566e+06	3.81714e+06	641676	263931	912971	165041
XANTHINE	7.96988e+07	1.35931e+08	2.10913e+07	3.53315e+06	2.24128e+07	5.73845e+06
XANTHOSINE	8.26077e+07	1.05298e+08	9.30709e+07	1.40371e+07	3.34103e+07	1.16653e+07
XANTHOSINE-MONOPHOSPHATE	209918	305831	0	105029	63254	0
2'-O-METHYLGUANOSINE	414186	1.2152e+06	826909	62786.5	290617	158803
2'-O-METHYLURIDINE	601962	1.22947e+06	906567	82454.1	284910	132136
ACETIC ACID	1.57495e+08	2.01986e+08	1.62157e+08	9.22032e+06	3.63532e+07	1.14595e+07
ARABINOSE	1.30246e+06	4.6401e+06	704942	224059	226672	183517
ARGININE	3.28016e+08	5.11758e+08	2.28828e+08	3.46347e+07	9.10646e+07	4.17379e+07
ARGININOSUCCINIC ACID (ASA)	7.0195e+06	8.75473e+06	5.49152e+06	781804	1.05929e+06	2.32891e+06
CIS-ACONITIC ACID	1.00032e+07	1.76799e+07	1.41097e+07	3.77406e+06	1.37018e+06	522866
CYSTEINE	2.12319e+06	4.34612e+06	1.68716e+06	72977	395533	399538
CYSTINE	5.83113e+07	1.2821e+08	3.00233e+07	2.91896e+06	9.88638e+06	6.80012e+06
DIHYDROXYACETONE	14996487173	2.01265e+10	9.70804e+09	9.0485e+08	3.50147e+09	2.20885e+09
ERYTHROSE 4-PHOSPHATE	153967	397930	0	74258.8	52286.8	0
GLUCOSE	1.27773e+09	1.97593e+09	1.2039e+09	1.29837e+08	3.24382e+08	2.86422e+08
GLUTATHIONE OXIDIZED	1.11351e+06	264806	1.6723e+06	265226	176238	900492
GLYCERALDEHYDE 3-PHOSPHATE	6.22712e+06	6.75826e+06	1.82427e+06	1.24421e+06	1.72225e+06	1.08753e+06
ISOMALTOSE	6.17131e+06	1.02929e+07	5.15025e+06	441822	2.20086e+06	934418
LYSINE	1.70075e+08	2.69937e+08	1.14669e+08	2.13563e+07	5.35831e+07	1.86801e+07
MESACONIC ACID	2.27121e+06	2.78207e+06	1.13684e+06	296844	579264	202798
MYO-INOSITOL	6.15558e+07	1.0626e+08	4.42453e+07	1.66947e+06	1.47799e+07	4.06447e+06
N-ACETYLGLUCOSAMINE	7.96947e+06	1.31011e+07	1.51139e+07	374795	2.95947e+06	2.6537e+06
N-ACETYL-GLUTAMINE	6.1412e+06	5.18667e+06	1.85668e+06	678176	921678	405549
N-CARBAMOYL ASPARTIC ACID	5.18752e+06	1.76718e+07	2.98343e+06	1.00451e+06	777414	1.95759e+06
OROTIDINE	1.13072e+07	5.9023e+06	4.97941e+06	1.3124e+06	870370	1.62869e+06
PHOSPHORIC ACID	6.76483e+08	1118901679	4.90006e+08	4.25513e+07	9.33893e+07	1.0486e+08
PSEUDOURIDINE	1.36198e+07	2.53225e+07	1.69039e+07	574703	5.03818e+06	2.04679e+06
PYRUVIC ACID	3.73205e+07	7.9688e+07	4.26793e+07	4.3814e+06	6.17805e+06	7.45514e+06
SEDOHEPTULOSE 7-PHOSPHATE	1.83997e+07	2.50606e+07	805737	5.3255e+06	508650	525208
IS	1	1	1	0	0	0

## Sheet: 2d. t-test(Polar)
Class	1 vs 2	1 vs 3	2 vs 3						1	2	3
Row: Label:: Column: Sample									F/-	WT	OE
HYDROXYBUTYRATE	0.942717	0.383409	0.353594						1	2	3
PHOSPHOGLYCERATE	0.436116	0.145758	0.185809
4-ACETAMIDOBUTANOATE	0.456644	0.3893	0.244317
4-PYRIDOXATE	0.170197	0.358215	0.297563
DEOXYADENOSINE	0.0862934	0.261136	0.21028
ADENINE	0.0732683	0.979747	0.0643363
ADENOSINE	0.0871251	0.968922	0.0700812
ADENOSINE 3',5'-DIPHOSPHATE	0.311496	0.0077891	0.0012688
ADENOSINE 5'-DIPHOSPHATE	0.371218	0.0151756	0.0001844
ADENOSINE TRIPHOSPHATE	0.87996	0.0038471	0.012112
ADENOSINE-MONOPHOSPHATE	0.0054643	0.0170915	8.86e-05
ALANINE	0.0173509	0.0395971	0.0051876
ALLANTOIN	0.0155897	0.244062	0.0099154
THREONINE	0.0383543	0.1986	0.0162778
AMINOADIPATE	0.0059237	0.0768311	0.0007767
ASPARAGINE	0.0722757	0.0599571	0.0131603
ASPARTATE	8.92e-05	0.104878	5.22e-05
AZELATE	0.0084731	0.808311	0.0181697
BENZOATE	0.218852	0.484911	0.310882
BETA-ALANINE	0.07336	0.0243419	0.0073054
BETA-NICOTINAMIDE ADENINE DINUCLEOTIDE	0.0114796	0.0140741	0.271507
BUTANOATE	0.482955	0.0641321	0.190206
CARNOSINE	0.402313	0.0624492	0.159116
CITICOLINE	0.0371578	0.0085723	0.0226048
CITRAMALATE	0.330895	0.0029325	0.0422128
CITRATE	0.337032	0.308592	0.86987
CREATINE	0.2738	0.0062441	0.004307
CREATININE	0.079692	0.366639	0.0495584
CYSTATHIONINE	0.101095	0.0052726	0.219627
CYSTEATE	0.0065701	0.179308	0.0052529
CYTIDINE	0.127386	0.885123	0.0795359
CYTIDINE 2',3'-CYCLIC PHOSPHATE	0.122898	0.801118	0.016487
CYTIDINE DIPHOSPHATE	0.238162	0.0037738	0.002388
CYTIDINE MONOPHOSPHATE	0.001079	0.0033425	0.0003544
CYTIDINE TRIPHOSPHATE	0.909692	0.0001892	0.0297971
DEOXYADENOSINE MONOPHOSPHATE	0.0005914	0.772903	0.0010292
DEOXYCYTIDINE	0.123428	0.138762	0.583442
DEOXYCYTIDINE MONOPHOSPHATE	0.0002498	0.234385	0.0001777
DEOXYGUANOSINE	0.135023	0.0103663	0.391608
DEOXYGUANOSINE-MONOPHOSPHATE	0.0107093	0.0479295	0.0027048
DEOXYURIDINE	0.0303708	0.483576	0.0218502
DIHYDROXYACETONE PHOSPHATE	0.799973	0.187808	0.0769687
D-MANNOSAMINE	0.581956	0.169173	0.264201
D-RIBOSE 5-PHOSPHATE	0.176538	0.0604023	0.0580894
ERYTHRITOL	0.0984836	0.12948	0.038613
FAD	0.0089487	0.0089487	No info.
FOLATE	0.148356	0.34903	0.0855141
FRUCTOSE 6-PHOSPHATE	0.677145	0.126639	0.0155602
FUMARATE	0.113779	0.985218	0.26197
SACCHARATE	0.299057	0.0855303	0.120878
D-SORBITOL	0.511	0.817861	0.592768
GLUCURONATE	0.0594242	0.780576	0.134948
GAMMA-AMINOBUTYRATE	0.269193	0.0645947	0.0144184
GLUCONATE	0.895445	0.320415	0.340979
GLUCOSE 6-PHOSPHATE	0.62772	0.0927439	0.0028612
GLUTAMATE	0.0668822	0.0479839	0.0058739
GLUTAMINE	0.0352042	0.189572	0.0214005
GLUTATHIONE REDUCED	0.468629	0.541581	0.377641
GLYCERATE	0.162297	0.443556	0.258304
GLYCEROL	0.904103	0.0461953	0.11743
GLYCEROL 3-PHOSPHATE	0.282513	0.0217327	0.0226471
GLYCINE	0.0144763	0.0180216	0.0007519
GUANINE	0.313677	0.530986	0.218212
GUANOSINE	0.957163	0.902397	0.898148
GUANOSINE DIPHOSPHATE	0.187475	0.0189646	0.0051332
GUANOSINE DIPHOSPHATE MANNOSE	0.0581897	0.0581897	No info.
GUANOSINE MONOPHOSPHATE	0.0142575	0.0115798	7.44e-05
GUANOSINE TRIPHOSPHATE	0.0154628	0.0149167	0.124832
HEXANOATE	0.396571	0.045062	0.0838823
HIPPURATE	0.303305	0.980936	0.356
HYDROXYPHENYLLACTATE	0.919581	0.0425819	0.143366
HYDROXYPYRUVATE	0.0683649	0.499903	0.0534998
HYPOTAURINE	3.07e-05	0.0186008	1.44e-05
HYPOXANTHINE	0.163119	0.411583	0.118941
INOSINE	0.594751	0.936155	0.542187
INOSINE-MONOPHOSPHATE	0.117498	0.0326941	0.0041719
ISOLEUCINE	0.100862	0.125599	0.0221473
ITACONATE	0.138228	0.485781	0.0804675
KETOLEUCINE	0.667427	0.141365	0.335265
MALATE	0.146496	0.944434	0.255267
TARTRATE	0.477735	0.276669	0.20407
METHIONINE	0.104367	0.132496	0.0274654
METHYLMALONATE	0.0013913	0.489878	0.0013114
METHYLTHIOADENOSINE	0.385343	0.104194	0.0504767
N-ACETYLALANINE	0.51193	0.0189402	0.0706296
N-ACETYLASPARAGINE	0.0027188	0.0151064	0.0001221
N-ACETYLASPARTATE	0.624601	0.915485	0.796612
N-ACETYLGLUTAMATE	0.842832	0.0068453	0.0113007
N-ACETYLGLYCINE	0.696455	0.554562	0.390798
N-ACETYLLEUCINE	0.889873	0.0209468	0.0269724
N-ACETYLMETHIONINE	0.129241	0.201812	0.490049
N-ACETYLNEURAMINATE	0.0775269	0.0236992	0.399687
N-ACETYLPHENYLALANINE	0.4425	0.139143	0.104218
ACETYLSERINE	0.845207	0.0318207	0.0687345
N-FORMYL-L-METHIONINE	0.127967	0.848343	0.248031
NICOTINAMIDE	0.0209513	0.207635	0.0124626
LEUCINE	0.0846676	0.123969	0.0220597
VALINE	0.0802538	0.100555	0.0211075
O-PHOSPHOETHANOLAMINE	0.16049	0.0405295	0.137956
OPHTHALMATE	0.0284093	0.0811269	0.302363
OROTATE	0.0039801	0.0511329	0.0007073
OXALATE	0.267211	0.662866	0.250484
OXOGLUTARATE	0.0869822	0.320777	0.0546243
PYROGLUTAMATE	0.100122	0.137815	0.0423165
PANTOTHENATE	0.471338	0.00567	0.0396091
PHENYLALANINE	0.062339	0.125427	0.0206314
PHOSPHOCREATINE	0.264336	0.0020488	0.0059211
PHOSPHOENOLPYRUVATE	0.38054	0.15144	0.175589
PHOSPHONOACETATE	0.981765	0.184764	0.0147705
PHOSPHORYLCHOLINE	0.217196	0.0004727	0.135811
PHOSPHOSERINE	0.0018327	No info.	0.0018327
PROLINE	9.14e-05	0.0210447	2.37e-05
PROPIONATE	0.150151	0.0149373	0.0939037
PYRIDOXINE	0.232121	0.29008	0.10556
QUINOLINATE	0.084197	0.372823	0.337111
RAFFINOSE	0.27645	0.0390102	0.120211
RIBOFLAVIN	0.002875	0.0216053	0.231847
S-ADENOSYLHOMOCYSTEINE	0.178572	0.000556	0.379985
SERINE	0.035512	0.0400427	0.0048128
STACHYOSE	0.42144	0.564841	0.27747
SUBERATE	0.0756221	0.9417	0.0813553
SUCCINATE	0.853054	0.529551	0.535506
TAURINE	0.244259	0.0130467	0.0018969
THYMIDINE	0.138066	0.0179654	0.937864
THYMIDINE-MONOPHOSPHATE	0.0018461	0.477116	0.0023405
THYMINE	0.0702328	0.0542022	0.459224
TRANS-4-HYDROXY-L-PROLINE	0.002116	0.31888	6.96e-05
TRANS-ACONITATE	0.10645	0.141168	0.0439805
TRYPTOPHAN	0.0925368	0.0726978	0.0198752
TYROSINE	0.0773357	0.087757	0.0217844
URACIL	0.112538	0.604234	0.0970676
URATE	0.085391	0.435679	0.805408
URIDINE	0.236113	0.107285	0.686162
URIDINE 5'-DIPHOSPHATE	0.395539	0.0364594	0.0015777
URIDINE DIPHOSPHATE GLUCOSE	0.0098118	0.002662	0.322358
URIDINE DIPHOSPHATE GLUCURONIC ACID	0.0338371	0.0340854	0.42265
URIDINE DIPHOSPHATE-N-ACETYLGLUCOSAMINE	0.0228394	0.0271771	0.26386
URIDINE MONOPHOSPHATE	0.0184313	0.0477784	0.0015953
URIDINE TRIPHOSPHATE	0.0513269	0.0105256	0.0283838
UROCANATE	0.0641547	0.0701197	0.0267141
XANTHINE	0.125567	0.0009624	0.0076857
XANTHOSINE	0.565182	0.597148	0.747105
XANTHOSINE-MONOPHOSPHATE	0.477765	0.183685	0.0402146
2'-O-METHYLGUANOSINE	0.0544268	0.0730064	0.306074
2'-O-METHYLURIDINE	0.101838	0.122154	0.36198
ACETIC ACID	0.301148	0.767133	0.355035
ARABINOSE	0.00047	0.108073	0.0001746
ARGININE	0.132374	0.141426	0.0476158
ARGININOSUCCINIC ACID (ASA)	0.257911	0.567651	0.271191
CIS-ACONITIC ACID	0.128455	0.390281	0.0716396
CYSTEINE	0.0052354	0.343462	0.0091075
CYSTINE	0.0024691	0.0187359	0.0012148
DIHYDROXYACETONE	0.229038	0.0910649	0.0655976
ERYTHROSE 4-PHOSPHATE	0.0548727	0.173873	0.0168305
GLUCOSE	0.116347	0.825904	0.148977
GLUTATHIONE OXIDIZED	0.0560872	0.58371	0.199829
GLYCERALDEHYDE 3-PHOSPHATE	0.814911	0.0561357	0.0725799
ISOMALTOSE	0.140238	0.379143	0.097893
LYSINE	0.15845	0.12257	0.0521089
MESACONIC ACID	0.476413	0.0343365	0.0551899
MYO-INOSITOL	0.0923027	0.0169657	0.0155306
N-ACETYLGLUCOSAMINE	0.223639	0.111954	0.639232
N-ACETYL-GLUTAMINE	0.451106	0.0056089	0.0297382
N-CARBAMOYL ASPARTIC ACID	0.0006009	0.373158	0.0022235
OROTIDINE	0.0264831	0.0389615	0.643484
PHOSPHORIC ACID	0.0125365	0.174732	0.0110005
PSEUDOURIDINE	0.144149	0.197287	0.196519
PYRUVIC ACID	0.0050121	0.569006	0.0187414
SEDOHEPTULOSE 7-PHOSPHATE	0.337276	0.0792985	4.9e-06

## Sheet: 2e. %(Polar)
Class	F/-	WT	OE
HYDROXYBUTYRATE	61.4955	59.2232	100
PHOSPHOGLYCERATE	52.2724	100	0
4-ACETAMIDOBUTANOATE	77.8008	100	60.3694
4-PYRIDOXATE	47.7813	100	60.7901
DEOXYADENOSINE	24.0479	100	48.3084
ADENINE	48.7045	100	49.2319
ADENOSINE	49.7725	100	48.9358
ADENOSINE 3',5'-DIPHOSPHATE	100	79.91	10.7712
ADENOSINE 5'-DIPHOSPHATE	82.1106	100	9.36453
ADENOSINE TRIPHOSPHATE	100	96.5498	15.066
ADENOSINE-MONOPHOSPHATE	45.3097	100	7.43952
ALANINE	60.6097	100	27.6331
ALLANTOIN	51.5342	100	37.9644
THREONINE	63.7168	100	47.6763
AMINOADIPATE	33.389	100	12.7293
ASPARAGINE	71.3998	100	42.8905
ASPARTATE	15.4672	100	8.50096
AZELATE	42.3352	100	39.1616
BENZOATE	53.7302	100	65.182
BETA-ALANINE	57.4091	100	16.5143
BETA-NICOTINAMIDE ADENINE DINUCLEOTIDE	100	5.5273	26.7263
BUTANOATE	72.7839	100	45.4805
CARNOSINE	100	78.9443	50.6732
CITICOLINE	100	39.8616	10.7929
CITRAMALATE	75.1947	100	41.1279
CITRATE	74.2007	100	97.5507
CREATINE	86.2305	100	30.2769
CREATININE	56.1224	100	44.6007
CYSTATHIONINE	100	63.4109	37.545
CYSTEATE	48.1789	100	34.5239
CYTIDINE	51.6067	100	50.1795
CYTIDINE 2',3'-CYCLIC PHOSPHATE	89.9894	0	100
CYTIDINE DIPHOSPHATE	75.2572	100	4.00959
CYTIDINE MONOPHOSPHATE	34.4872	100	11.6963
CYTIDINE TRIPHOSPHATE	100	96.6216	4.67184
DEOXYADENOSINE MONOPHOSPHATE	15.9259	100	13.8653
DEOXYCYTIDINE	64.8664	100	87.4425
DEOXYCYTIDINE MONOPHOSPHATE	21.3718	100	11.4664
DEOXYGUANOSINE	48.2652	80.86	100
DEOXYGUANOSINE-MONOPHOSPHATE	41.2688	100	15.1409
DEOXYURIDINE	35.0626	100	29.4616
DIHYDROXYACETONE PHOSPHATE	100	84.6774	0
D-MANNOSAMINE	69.3677	100	36.2392
D-RIBOSE 5-PHOSPHATE	51.4929	100	6.3041
ERYTHRITOL	60.8498	100	44.5283
FAD	100	0	0
FOLATE	58.963	100	47.4492
FRUCTOSE 6-PHOSPHATE	84.4365	100	2.5916
FUMARATE	71.8122	100	71.4303
SACCHARATE	67.6147	100	34.7263
D-SORBITOL	100	84.8212	97.3977
GLUCURONATE	53.8223	100	58.2297
GAMMA-AMINOBUTYRATE	73.2859	100	26.6517
GLUCONATE	97.2848	100	68.566
GLUCOSE 6-PHOSPHATE	84.4507	100	5.81664
GLUTAMATE	54.9035	100	18.7878
GLUTAMINE	61.6266	100	49.4606
GLUTATHIONE REDUCED	46.0527	17.7758	100
GLYCERATE	39.1826	100	45.2952
GLYCEROL	97.7883	100	69.8429
GLYCEROL 3-PHOSPHATE	100	66.3116	9.56056
GLYCINE	57.3155	100	23.5052
GUANINE	73.3612	100	60.9519
GUANOSINE	97.617	96.3279	100
GUANOSINE DIPHOSPHATE	100	59.8285	5.77769
GUANOSINE DIPHOSPHATE MANNOSE	100	0	0
GUANOSINE MONOPHOSPHATE	59.1352	100	13.7966
GUANOSINE TRIPHOSPHATE	100	30.4782	0
HEXANOATE	75.6886	100	41.6249
HIPPURATE	63.95	100	63.3731
HYDROXYPHENYLLACTATE	97.9163	100	63.1777
HYDROXYPYRUVATE	61.6196	100	57.0236
HYPOTAURINE	10.6173	100	2.34387
HYPOXANTHINE	69.6138	100	46.9408
INOSINE	100	87.5704	98.265
INOSINE-MONOPHOSPHATE	55.9622	100	4.21712
ISOLEUCINE	63.0786	100	40.3267
ITACONATE	59.2272	100	45.8773
KETOLEUCINE	81.3247	100	56.6181
MALATE	71.7929	100	70.4757
TARTRATE	82.4938	100	60.2008
METHIONINE	66.2215	100	43.7133
METHYLMALONATE	15.9183	100	19.9749
METHYLTHIOADENOSINE	74.446	100	35.0077
N-ACETYLALANINE	87.7324	100	58.2469
N-ACETYLASPARAGINE	51.3637	100	15.753
N-ACETYLASPARTATE	100	89.6515	97.3113
N-ACETYLGLUTAMATE	100	97.0041	40.544
N-ACETYLGLYCINE	87.3419	100	74.1234
N-ACETYLLEUCINE	100	96.8333	39.9756
N-ACETYLMETHIONINE	100	77.3167	58.1522
N-ACETYLNEURAMINATE	100	64.0107	54.7701
N-ACETYLPHENYLALANINE	74.2453	100	31.549
ACETYLSERINE	100	96.6739	49.7882
N-FORMYL-L-METHIONINE	69.7362	100	65.4537
NICOTINAMIDE	50.2582	100	38.4062
LEUCINE	64.9444	100	43.3913
VALINE	63.9582	100	42.7987
O-PHOSPHOETHANOLAMINE	9.65461	100	0.433565
OPHTHALMATE	100	27.3896	49.1791
OROTATE	46.2505	100	18.3882
OXALATE	77.131	100	71.0438
OXOGLUTARATE	49.3337	100	31.7828
PYROGLUTAMATE	65.6286	100	50.9664
PANTOTHENATE	100	85.7907	40.2407
PHENYLALANINE	63.9987	100	43.9893
PHOSPHOCREATINE	78.7899	100	8.77054
PHOSPHOENOLPYRUVATE	47.876	100	0
PHOSPHONOACETATE	98.7572	100	0
PHOSPHORYLCHOLINE	27.6634	100	1.19906
PHOSPHOSERINE	0	100	0
PROLINE	24.9409	100	9.09174
PROPIONATE	45.7999	100	29.1985
PYRIDOXINE	68.7565	100	52.8987
QUINOLINATE	29.2334	100	56.5013
RAFFINOSE	66.202	100	35.2555
RIBOFLAVIN	38.4388	100	80.9822
S-ADENOSYLHOMOCYSTEINE	26.8035	100	59.8278
SERINE	56.9485	100	29.3449
STACHYOSE	60.4827	100	44.9325
SUBERATE	57.0329	100	58.9275
SUCCINATE	100	96.3716	78.462
TAURINE	79.2558	100	23.7608
THYMIDINE	49.3295	100	97.9623
THYMIDINE-MONOPHOSPHATE	22.5621	100	15.334
THYMINE	50.4431	100	81.3652
TRANS-4-HYDROXY-L-PROLINE	18.4371	100	14.3196
TRANS-ACONITATE	58.202	100	43.3213
TRYPTOPHAN	66.7777	100	41.6516
TYROSINE	63.2126	100	42.0469
URACIL	56.42	100	47.8228
URATE	58.7461	100	89.8334
URIDINE	59.7519	88.0344	100
URIDINE 5'-DIPHOSPHATE	100	69.1291	8.65146
URIDINE DIPHOSPHATE GLUCOSE	100	3.68189	13.1185
URIDINE DIPHOSPHATE GLUCURONIC ACID	100	0	1.59959
URIDINE DIPHOSPHATE-N-ACETYLGLUCOSAMINE	100	12.7173	33.8605
URIDINE MONOPHOSPHATE	61.3131	100	24.4719
URIDINE TRIPHOSPHATE	100	47.062	8.97326
UROCANATE	36.8251	100	16.8104
XANTHINE	58.6318	100	15.5162
XANTHOSINE	78.451	100	88.3877
XANTHOSINE-MONOPHOSPHATE	68.6387	100	0
2'-O-METHYLGUANOSINE	34.0838	100	68.0473
2'-O-METHYLURIDINE	48.9611	100	73.7364
ACETIC ACID	77.973	100	80.281
ARABINOSE	28.0696	100	15.1924
ARGININE	64.0959	100	44.7142
ARGININOSUCCINIC ACID (ASA)	80.1794	100	62.7263
CIS-ACONITIC ACID	56.5795	100	79.8065
CYSTEINE	48.8526	100	38.8199
CYSTINE	45.4811	100	23.4173
DIHYDROXYACETONE	74.5113	100	48.2352
ERYTHROSE 4-PHOSPHATE	38.692	100	0
GLUCOSE	64.6649	100	60.9282
GLUTATHIONE OXIDIZED	66.5852	15.8348	100
GLYCERALDEHYDE 3-PHOSPHATE	92.1409	100	26.9932
ISOMALTOSE	59.9573	100	50.0371
LYSINE	63.0052	100	42.4799
MESACONIC ACID	81.6373	100	40.863
MYO-INOSITOL	57.9293	100	41.6387
N-ACETYLGLUCOSAMINE	52.7294	86.6823	100
N-ACETYL-GLUTAMINE	100	84.4569	30.2331
N-CARBAMOYL ASPARTIC ACID	29.3548	100	16.8824
OROTIDINE	100	52.1994	44.0375
PHENOL RED	59.0766	100	50.1479
PHOSPHORIC ACID	60.4596	100	43.7935
PSEUDOURIDINE	53.7855	100	66.7546
PYRUVIC ACID	46.8333	100	53.558
SEDOHEPTULOSE 7-PHOSPHATE	73.4209	100	3.21516
IS	100	100	100

## Sheet: 2f. Report(FA)
name	F/-_1	F/-_2	F/-_3	OE_1	OE_2	OE_3	WT_1	WT_2	WT_3
(Z)-11-Eicosenoic acid	2828.63	1804.29	1708.98	2578.19	1373.17	2511.53	2570.85	2782.11	2847.42
(Z)-13-Docosenoic acid (erucic acid)	11482.7	7394.55	8909.19	9421.8	6226.53	9653.93	5282.51	6549.63	7573.11
(Z)-13-Docosenoic acid (erucic acid)-like				436.286	256.596	410.864
(Z)-15-Tetracosenoic acid (Nervonic acid)	22998.4	17374.2	20300.5	15244.9	10211.7	18258.1	20404.1	21524	22021.2
(Z)-5,8,11-Eicosatrienoic acid	3262.73	3019.84	2652.23	1606.24	1030.64	1459.37	6656.98	9236.51	9436.64
(Z)-7,10,13,16-Docosatetraenoic acid	9149.52	11527.7	8678.33	8842.08	5514.62	7358.75	22403.6	26209.7	24746.7
(Z)-8,11,14-Eicosatrienoic acid	4389.17	5312.42	4711.03	3935.2	2801.54	4778.49	7950.62	10465.2	10776
(Z)-9-Octadecenoic acid (Oleic acid)	310760	207925	191235	307576	217845	322522	271762	321524	341327
(z)-4,7,10,13,16,19-Docosahexaenoic acid	15237.7	19730.3	16203.7	10063.3	6489.38	10265.2	30570.4	39853.2	38904.9			WT1	1.84					F/-	F/-	F/-	OE	OE	OE	WT1	WT2	WT3
(z)-5,8,11,14,17-Eicosapentaenoic acid	2559.55	3446.48	3206	1359.69	712.733	1617.16	4374.38	6143.98	5903.16			WT2	2.12					2.36	1.91	2.22	1.61	1.98	2.45	1.84	2.12	1.39
Behenic acid	9529.83	7726.93	8716.35	7466.81	5936.28	8469.25	7690.37	7406.8	8596.8			WT3	1.39
Cerotic acid	3815.21	3359.9	2561.47	3615.67	3262	3299.97	3229.16	2767.99	3087.51			F/-	2.36
Eicosanoic acid (arachidic acid)	15780.6	11507.8	13355.6	13612	10367.9	14061.7	11050.8	11100.9	13654.8			F/-	1.91
Lauric acid (Dodecanoic acid)	182.643	136.87	187.036	161.922	95.2939	187.75	178.526	139.955	162.242			F/-	2.22
Lignoceric acid	21039.6	18663.1	17391.5	17727.9	15103.7	17042.9	15942	15214.2	17024.2			OE	1.61
Linoleic acid ((E)-9,12-octadecadienoic acid)	11263.1	10954.2	10279.5	10809.4	9002.65	12244.5	13261.1	17269.8	17747.8			OE	1.98
Margaric acid (1-heptadecanoic acid)	8833.25	7600.78	6723.62	9739.35	7823.41	9013.91	10677.8	9394.19	10455.6			OE	2.45
Melissic acid	327.899	328.996	305.539	395.367		234.262	376.676	244.353	368.635
Myristic acid (1-tetradecanoic acid)	5193.67	4160.26	3769.56	11443.7	7356.79	11355.8	5658.01	6448.49	6776.17
Nonadecylic acid	2509.81	1700.97	1913.07	2903.39	2062.3	2877.4	2019.15	1983.87	2471.92
Palmitic acid (Hexadecanoic acid)	148951	116998	139937	192690	146364	210491	165606	148795	161516
Palmitoleic acid ((Z)-9-Hexadecenoic acid)	6931.93	5195.6	5071.14	13250.1	7354.58	13702.4	9394.39	13063.7	12567.6
Pentadecylic acid	1558.01	1461.38	1162.37	1969.59	1516.81	1832.82	2173.91	2187.27	2187.36
Stearic acid (Octadecanoic acid)	341173	248298	259162	298039	252554	330938	333098	270497	296758
Tricosylic acid (tricosanoate)	1375.69	1262.52	1239.91	1121.65	978.227	1119.59	1505.73	1233.81	1319.81
alpha-Linolenic acid	206.06	183.669	196.988	286.366	193.884	269.158	189.973	245.285	192.735
alpha-Linolenic acid-like	196.337	114.473	273.614	209.877	181.332	265.773	193.558	232.794	453.746
arachidonic acid-like	17485.3	28474.4	31009.2	11001.1	6757.07	13511.9	49452.6	63964.1	61679.8
heneicosanoic acid	418.974	344.56	319.656	335.146	282.604	369.76	309.987	333.983	315.236
pentacosanoic acid	1765.87	1358.23	1294.98	1679.1	1332	1356.41	1635.42	1322	1415.91
Cer d18:1/C12:0	14171	13025.3	15351.7	13687.2	12232.1	16068.2	14540.2	13716.2	14974.3
Cer d18:1/C25:0	4688.6	5259.81	4242.6	5981	6597	5792.2	3882.72	2798.31	3787.35
LacCer d18:1/C12:0	840.668	860.766	898.926	897.106	1020.32	818.13	621.762	456.418	803.577
GSL d18:1/C12:0	2313.96	2187.16	2526.03	2205.82	1990.02	2313.17	1743.96	1323.01	2525.33
sum IS	22014.2	21333.1	23019.2	22771.2	21839.4	24991.7	20788.7	18294	22090.5
	F/-	F/-	F/-	OE	OE	OE	WT1	WT2	WT3
protein concentration	2.36	1.91	2.22	1.61	1.98	2.45	1.84	2.12	1.39
normalized for sum of IS:
(Z)-11-Eicosenoic acid	0.128491	0.0845773	0.0742413	0.113221	0.0628756	0.100495	0.123666	0.152078	0.128898
(Z)-13-Docosenoic acid (erucic acid)	0.521605	0.346624	0.387033	0.41376	0.285105	0.386286	0.254105	0.358021	0.342821
(Z)-13-Docosenoic acid (erucic acid)-like	0	0	0	0.0191596	0.0117492	0.0164401	0	0	0
(Z)-15-Tetracosenoic acid (Nervonic acid)	1.04471	0.814428	0.881892	0.669482	0.467579	0.730566	0.981504	1.17656	0.996863
(Z)-5,8,11-Eicosatrienoic acid	0.14821	0.141557	0.115218	0.0705383	0.0471917	0.0583942	0.320222	0.504893	0.42718
(Z)-7,10,13,16-Docosatetraenoic acid	0.415619	0.540367	0.377004	0.388302	0.252507	0.294448	1.07768	1.4327	1.12024
(Z)-8,11,14-Eicosatrienoic acid	0.199379	0.249023	0.204656	0.172815	0.128279	0.191203	0.38245	0.572055	0.487811
(Z)-9-Octadecenoic acid (Oleic acid)	14.1164	9.7466	8.30765	13.5072	9.97485	12.9052	13.0726	17.5754	15.4513
(z)-4,7,10,13,16,19-Docosahexaenoic acid	0.692175	0.924872	0.70392	0.441933	0.29714	0.410743	1.47053	2.17849	1.76115
(z)-5,8,11,14,17-Eicosapentaenoic acid	0.116268	0.161556	0.139275	0.0597109	0.0326351	0.0647079	0.210422	0.335847	0.267226
Behenic acid	0.432894	0.362205	0.378656	0.327906	0.271815	0.338883	0.369931	0.404877	0.389162
Cerotic acid	0.173307	0.157497	0.111276	0.158783	0.149363	0.132043	0.155333	0.151306	0.139766
Eicosanoic acid (arachidic acid)	0.716838	0.539435	0.580192	0.597772	0.474731	0.562657	0.531578	0.606805	0.618127
Lauric acid (Dodecanoic acid)	0.0082966	0.00641586	0.00812521	0.00711084	0.00436339	0.00751249	0.00858768	0.00765034	0.00734442
Lignoceric acid	0.95573	0.874845	0.755523	0.778522	0.691579	0.681944	0.766859	0.831651	0.770655
Linoleic acid ((E)-9,12-octadecadienoic acid)	0.511627	0.513483	0.44656	0.474698	0.41222	0.489944	0.637901	0.944017	0.803413
Margaric acid (1-heptadecanoic acid)	0.401252	0.356291	0.292087	0.427705	0.358224	0.360677	0.513636	0.513513	0.473307
Melissic acid	0.0148949	0.0154219	0.0132732	0.0173626	0	0.00937359	0.0181193	0.013357	0.0166875
Myristic acid (1-tetradecanoic acid)	0.235924	0.195015	0.163757	0.502552	0.336858	0.454382	0.272168	0.352492	0.306745
Nonadecylic acid	0.114009	0.0797342	0.0831077	0.127503	0.09443	0.115134	0.0971274	0.108444	0.1119
Palmitic acid (Hexadecanoic acid)	6.76615	5.48436	6.07913	8.46202	6.70181	8.42246	7.96618	8.13357	7.31155
Palmitoleic acid ((Z)-9-Hexadecenoic acid)	0.314884	0.243547	0.2203	0.581881	0.336757	0.548278	0.4519	0.714098	0.568914
Pentadecylic acid	0.070773	0.0685032	0.0504959	0.086495	0.0694527	0.0733375	0.104572	0.119562	0.0990178
Stearic acid (Octadecanoic acid)	15.4978	11.6391	11.2585	13.0884	11.5641	13.2419	16.0231	14.7861	13.4337
Tricosylic acid (tricosanoate)	0.0624909	0.0591812	0.053864	0.0492577	0.0447918	0.0447987	0.0724304	0.0674434	0.0597455
alpha-Linolenic acid	0.00936031	0.00860958	0.00855754	0.0125758	0.00887772	0.0107699	0.00913831	0.013408	0.00872476
alpha-Linolenic acid-like	0.00891866	0.00536598	0.0118863	0.00921678	0.00830294	0.0106345	0.00931075	0.0127252	0.0205403
arachidonic acid-like	0.794271	1.33475	1.3471	0.483114	0.309398	0.540656	2.37882	3.49646	2.79214
heneicosanoic acid	0.019032	0.0161515	0.0138865	0.014718	0.0129401	0.0147953	0.0149113	0.0182564	0.0142702
pentacosanoic acid	0.0802148	0.0636679	0.0562565	0.0737381	0.0609906	0.0542746	0.0786687	0.0722644	0.0640959
normalized also for protein :
	F/-1	F/-2	F/-3	OE1	OE2	OE3	WT1	WT2	WT3
(Z)-11-Eicosenoic acid	0.0544455	0.0442813	0.033442	0.0703239	0.0317554	0.0410182	0.0672098	0.0717348	0.092732
(Z)-13-Docosenoic acid (erucic acid)	0.221019	0.181479	0.174339	0.256994	0.143992	0.157668	0.138101	0.168878	0.246634
(Z)-13-Docosenoic acid (erucic acid)-like	0	0	0	0.0119004	0.00593394	0.00671023	0	0	0
(Z)-15-Tetracosenoic acid (Nervonic acid)	0.442672	0.426402	0.397249	0.415828	0.236151	0.29819	0.533426	0.554982	0.717168
(Z)-5,8,11-Eicosatrienoic acid	0.0628009	0.0741135	0.0519	0.0438126	0.0238342	0.0238344	0.174034	0.238157	0.307324
(Z)-7,10,13,16-Docosatetraenoic acid	0.17611	0.282915	0.169822	0.241181	0.127529	0.120183	0.585698	0.675801	0.805927
(Z)-8,11,14-Eicosatrienoic acid	0.0844825	0.130378	0.0921875	0.107339	0.0647874	0.0780422	0.207853	0.269837	0.350943
(Z)-9-Octadecenoic acid (Oleic acid)	5.98151	5.10293	3.74218	8.38959	5.0378	5.26742	7.10469	8.29029	11.116
(z)-4,7,10,13,16,19-Docosahexaenoic acid	0.293294	0.484226	0.317081	0.274493	0.150071	0.16765	0.799204	1.02759	1.26702
(z)-5,8,11,14,17-Eicosapentaenoic acid	0.0492661	0.0845841	0.0627365	0.0370875	0.0164824	0.0264114	0.11436	0.158419	0.192249
Behenic acid	0.18343	0.189636	0.170566	0.203668	0.13728	0.13832	0.20105	0.190979	0.279973
Cerotic acid	0.0734351	0.0824594	0.0501241	0.0986229	0.0754357	0.053895	0.0844199	0.0713708	0.100551
Eicosanoic acid (arachidic acid)	0.303745	0.282427	0.261348	0.371287	0.239763	0.229656	0.288901	0.286229	0.444696
Lauric acid (Dodecanoic acid)	0.00351551	0.00335909	0.00366	0.00441667	0.00220373	0.00306632	0.00466722	0.00360865	0.00528375
Lignoceric acid	0.404971	0.458034	0.340326	0.483554	0.349282	0.278344	0.416771	0.392288	0.554428
Linoleic acid ((E)-9,12-octadecadienoic acid)	0.216791	0.268839	0.201153	0.294844	0.208192	0.199977	0.346685	0.445291	0.577995
Margaric acid (1-heptadecanoic acid)	0.170022	0.18654	0.131571	0.265655	0.180921	0.147215	0.27915	0.242223	0.340509
Melissic acid	0.0063114	0.00807428	0.00597893	0.0107842	0	0.00382596	0.00984744	0.00630048	0.0120054
Myristic acid (1-tetradecanoic acid)	0.0999677	0.102102	0.0737645	0.312144	0.17013	0.185462	0.147917	0.16627	0.22068
Nonadecylic acid	0.0483088	0.0417456	0.0374359	0.0791943	0.0476919	0.0469936	0.0527866	0.0511529	0.0805033
Palmitic acid (Hexadecanoic acid)	2.86701	2.87139	2.73835	5.25591	3.38475	3.43774	4.32944	3.83659	5.26011
Palmitoleic acid ((Z)-9-Hexadecenoic acid)	0.133426	0.127512	0.0992344	0.361417	0.170079	0.223787	0.245598	0.336839	0.409291
Pentadecylic acid	0.0299885	0.0358656	0.0227459	0.0537236	0.0350771	0.0299337	0.0568326	0.0563973	0.0712358
Stearic acid (Octadecanoic acid)	6.56688	6.09378	5.07141	8.12946	5.84046	5.40487	8.70819	6.97459	9.66453
Tricosylic acid (tricosanoate)	0.0264792	0.0309849	0.0242631	0.0305948	0.0226221	0.0182852	0.0393644	0.0318129	0.0429824
alpha-Linolenic acid	0.00396623	0.00450763	0.00385475	0.00781106	0.00448369	0.00439589	0.00496647	0.00632452	0.00627681
alpha-Linolenic acid-like	0.00377909	0.00280942	0.0053542	0.00572471	0.00419341	0.00434059	0.00506019	0.00600243	0.0147772
arachidonic acid-like	0.336556	0.698824	0.606803	0.300071	0.156261	0.220676	1.29284	1.64927	2.00873
heneicosanoic acid	0.00806441	0.00845627	0.00625518	0.00914161	0.00653538	0.00603891	0.00810399	0.00861152	0.0102663
pentacosanoic acid	0.0339893	0.033334	0.0253407	0.0458	0.0308033	0.0221529	0.0427547	0.034087	0.0461122

## Sheet: 2g. Final(FA)
class	1	1	1	2	2	2	3	3	3
fatty acid	F/-_1	F/-_2	F/-_3	OE_1	OE_2	OE_3	WT_1	WT_2	WT_3
(Z)-11-Eicosenoic acid	0.0544455	0.0442813	0.033442	0.0703239	0.0317554	0.0410182	0.0672098	0.0717348	0.092732
(Z)-13-Docosenoic acid (erucic acid)	0.221019	0.181479	0.174339	0.256994	0.143992	0.157668	0.138101	0.168878	0.246634
(Z)-13-Docosenoic acid (erucic acid)-like	0	0	0	0.0119004	0.00593394	0.00671023	0	0	0
(Z)-15-Tetracosenoic acid (Nervonic acid)	0.442672	0.426402	0.397249	0.415828	0.236151	0.29819	0.533426	0.554982	0.717168
(Z)-5,8,11-Eicosatrienoic acid	0.0628009	0.0741135	0.0519	0.0438126	0.0238342	0.0238344	0.174034	0.238157	0.307324
(Z)-7,10,13,16-Docosatetraenoic acid	0.17611	0.282915	0.169822	0.241181	0.127529	0.120183	0.585698	0.675801	0.805927
(Z)-8,11,14-Eicosatrienoic acid	0.0844825	0.130378	0.0921875	0.107339	0.0647874	0.0780422	0.207853	0.269837	0.350943
(Z)-9-Octadecenoic acid (Oleic acid)	5.98151	5.10293	3.74218	8.38959	5.0378	5.26742	7.10469	8.29029	11.116
(z)-4,7,10,13,16,19-Docosahexaenoic acid	0.293294	0.484226	0.317081	0.274493	0.150071	0.16765	0.799204	1.02759	1.26702
(z)-5,8,11,14,17-Eicosapentaenoic acid	0.0492661	0.0845841	0.0627365	0.0370875	0.0164824	0.0264114	0.11436	0.158419	0.192249
Behenic acid	0.18343	0.189636	0.170566	0.203668	0.13728	0.13832	0.20105	0.190979	0.279973
Cerotic acid	0.0734351	0.0824594	0.0501241	0.0986229	0.0754357	0.053895	0.0844199	0.0713708	0.100551
Eicosanoic acid (arachidic acid)	0.303745	0.282427	0.261348	0.371287	0.239763	0.229656	0.288901	0.286229	0.444696
Lauric acid (Dodecanoic acid)	0.00351551	0.00335909	0.00366	0.00441667	0.00220373	0.00306632	0.00466722	0.00360865	0.00528375
Lignoceric acid	0.404971	0.458034	0.340326	0.483554	0.349282	0.278344	0.416771	0.392288	0.554428
Linoleic acid ((E)-9,12-octadecadienoic acid)	0.216791	0.268839	0.201153	0.294844	0.208192	0.199977	0.346685	0.445291	0.577995
Margaric acid (1-heptadecanoic acid)	0.170022	0.18654	0.131571	0.265655	0.180921	0.147215	0.27915	0.242223	0.340509
Melissic acid	0.0063114	0.00807428	0.00597893	0.0107842	0	0.00382596	0.00984744	0.00630048	0.0120054
Myristic acid (1-tetradecanoic acid)	0.0999677	0.102102	0.0737645	0.312144	0.17013	0.185462	0.147917	0.16627	0.22068
Nonadecylic acid	0.0483088	0.0417456	0.0374359	0.0791943	0.0476919	0.0469936	0.0527866	0.0511529	0.0805033
Palmitic acid (Hexadecanoic acid)	2.86701	2.87139	2.73835	5.25591	3.38475	3.43774	4.32944	3.83659	5.26011
Palmitoleic acid ((Z)-9-Hexadecenoic acid)	0.133426	0.127512	0.0992344	0.361417	0.170079	0.223787	0.245598	0.336839	0.409291
Pentadecylic acid	0.0299885	0.0358656	0.0227459	0.0537236	0.0350771	0.0299337	0.0568326	0.0563973	0.0712358
Stearic acid (Octadecanoic acid)	6.56688	6.09378	5.07141	8.12946	5.84046	5.40487	8.70819	6.97459	9.66453
Tricosylic acid (tricosanoate)	0.0264792	0.0309849	0.0242631	0.0305948	0.0226221	0.0182852	0.0393644	0.0318129	0.0429824
alpha-Linolenic acid	0.00396623	0.00450763	0.00385475	0.00781106	0.00448369	0.00439589	0.00496647	0.00632452	0.00627681
alpha-Linolenic acid-like	0.00377909	0.00280942	0.0053542	0.00572471	0.00419341	0.00434059	0.00506019	0.00600243	0.0147772
arachidonic acid-like	0.336556	0.698824	0.606803	0.300071	0.156261	0.220676	1.29284	1.64927	2.00873
heneicosanoic acid	0.00806441	0.00845627	0.00625518	0.00914161	0.00653538	0.00603891	0.00810399	0.00861152	0.0102663
pentacosanoic acid	0.0339893	0.033334	0.0253407	0.0458	0.0308033	0.0221529	0.0427547	0.034087	0.0461122

## Sheet: 2h. Charts(FA)
class	F/-	O/E	WT	1	2	3
fatty acid
(Z)-11-Eicosenoic acid	0.0440563	0.0476992	0.0772255	0.00606422	0.0116241	0.00786251
(Z)-13-Docosenoic acid (erucic acid)	0.192279	0.186218	0.184538	0.014517	0.0356074	0.0322944
(Z)-13-Docosenoic acid (erucic acid)-like	0	0.00818151	0	0	0.00187289	0
(Z)-15-Tetracosenoic acid (Nervonic acid)	0.422108	0.316723	0.601859	0.0132873	0.0526894	0.0579893
(Z)-5,8,11-Eicosatrienoic acid	0.0629381	0.0304937	0.239838	0.00641282	0.00665944	0.0384867
(Z)-7,10,13,16-Docosatetraenoic acid	0.209615	0.162964	0.689142	0.0366947	0.0391659	0.0639236
(Z)-8,11,14-Eicosatrienoic acid	0.102349	0.0833894	0.276211	0.0141899	0.012571	0.0414293
(Z)-9-Octadecenoic acid (Oleic acid)	4.94221	6.2316	8.837	0.651414	1.08103	1.18979
(z)-4,7,10,13,16,19-Docosahexaenoic acid	0.364867	0.197405	1.03127	0.0600732	0.0388767	0.135059
(z)-5,8,11,14,17-Eicosapentaenoic acid	0.0655289	0.0266604	0.155009	0.0102906	0.00594949	0.0225491
Behenic acid	0.18121	0.159756	0.224001	0.00561587	0.0219582	0.0281366
Cerotic acid	0.0686729	0.0759845	0.0854474	0.00963329	0.0129148	0.00843934
Eicosanoic acid (arachidic acid)	0.282506	0.280235	0.339942	0.0122392	0.0456192	0.0523826
Lauric acid (Dodecanoic acid)	0.00351153	0.00322891	0.00451988	8.68886e-05	0.000643973	0.00048914
Lignoceric acid	0.40111	0.370394	0.454496	0.0340343	0.0601721	0.0504634
Linoleic acid ((E)-9,12-octadecadienoic acid)	0.228928	0.234338	0.456657	0.02046	0.0303459	0.0670147
Margaric acid (1-heptadecanoic acid)	0.162711	0.197931	0.287294	0.0162838	0.0352327	0.0286633
Melissic acid	0.0067882	0.00487007	0.00938444	0.000650162	0.00315661	0.00166306
Myristic acid (1-tetradecanoic acid)	0.0919447	0.222579	0.178289	0.00911095	0.0450008	0.0218475
Nonadecylic acid	0.0424968	0.0579599	0.0614809	0.00316112	0.0106191	0.00952286
Palmitic acid (Hexadecanoic acid)	2.82558	4.02613	4.47538	0.0436371	0.61508	0.417362
Palmitoleic acid ((Z)-9-Hexadecenoic acid)	0.120057	0.251761	0.330576	0.0105504	0.0569779	0.0473577
Pentadecylic acid	0.0295333	0.0395781	0.0614886	0.00379416	0.0072269	0.00487524
Stearic acid (Octadecanoic acid)	5.91069	6.45826	8.4491	0.441305	0.845006	0.78725
Tricosylic acid (tricosanoate)	0.0272424	0.023834	0.0380532	0.0019776	0.00360478	0.0032903
alpha-Linolenic acid	0.00410954	0.00556355	0.00585593	0.000201632	0.00112404	0.000444945
alpha-Linolenic acid-like	0.0039809	0.0047529	0.00861327	0.000741514	0.000487757	0.00309394
arachidonic acid-like	0.547394	0.225669	1.65028	0.108715	0.0415892	0.206661
heneicosanoic acid	0.00759195	0.00723864	0.00899394	0.000677893	0.000962222	0.00065284
pentacosanoic acid	0.030888	0.0329188	0.0409846	0.00278008	0.0069078	0.00358242
no statistical significance

## Sheet: 2i. t-test(FA)
class	F/- vs OE	F/- vs WT	OE vs WT
(Z)-5,8,11-Eicosatrienoic acid	0.0246864	0.0105461	0.0058473
(z)-5,8,11,14,17-Eicosapentaenoic acid	0.0307914	0.0225554	0.0053155
Myristic acid (1-tetradecanoic acid)	0.0466216	0.0218164	0.425973
(Z)-15-Tetracosenoic acid (Nervonic acid)	0.124464	0.0391083	0.0219803
(Z)-7,10,13,16-Docosatetraenoic acid	0.433774	0.0028804	0.0021703
(Z)-8,11,14-Eicosatrienoic acid	0.37384	0.0165363	0.0112145
(z)-4,7,10,13,16,19-Docosahexaenoic acid	0.0793506	0.0107539	0.0040451
Linoleic acid ((E)-9,12-octadecadienoic acid)	0.889646	0.0313728	0.0390835
Tricosylic acid (tricosanoate)	0.453726	0.0480163	0.0435302
arachidonic acid-like	0.0506413	0.0091509	0.0025004
(Z)-11-Eicosenoic acid	0.794896	0.0288225	0.103187
(Z)-9-Octadecenoic acid (Oleic acid)	0.364725	0.0454085	0.180395
Margaric acid (1-heptadecanoic acid)	0.415517	0.0194501	0.120513
Palmitoleic acid ((Z)-9-Hexadecenoic acid)	0.0854578	0.0122634	0.347384
Pentadecylic acid	0.285881	0.0066396	0.0658206
Stearic acid (Octadecanoic acid)	0.596459	0.0481874	0.159834
alpha-Linolenic acid	0.271898	0.023271	0.820782
(Z)-13-Docosenoic acid (Erucic acid)-like	0.0486134	No info.	0.0486134
(Z)-13-Docosenoic acid (Erucic acid)	0.882395	0.837636	0.973788
Behenic acid	0.39745	0.210129	0.146234
Cerotic acid	0.673498	0.26043	0.572797
Eicosanoic acid (arachidic acid)	0.963956	0.345808	0.438501
Lauric acid (Dodecanoic acid)	0.70472	0.112253	0.185636
Lignoceric acid	0.679787	0.429964	0.344517
Melissic acid	0.58377	0.219632	0.27446
Nonadecylic acid	0.23531	0.131444	0.817175
Palmitic acid (Hexadecanoic acid)	0.189645	0.0569821	0.578195
alpha-Linolenic acid-like	0.433489	0.219102	0.337917
heneicosanoic acid	0.778996	0.210553	0.205661
pentacosanoic acid	0.798569	0.0899524	0.358495
