# Supplementary material for: LIS1 RNA-binding orchestrates the mechanosensitive properties of embryonic stem cells in AGO2-dependent and independent ways
Source: Nat Commun. 2023 Jun 6;14:3293. doi: 10.1038/s41467-023-38797-8 (PMC10244377; doi:10.1038/s41467-023-38797-8)
Supplement: Supplementary file 6 — Supplementary Data 3 [file 41467_2023_38797_MOESM6_ESM.xlsx]

## Sheet: 3a. MARS_seq_hESCs_naive_DESeq2
	WIBR3 LIS1GFP-OE (NHSM)				WIBR3 (NHSM)				LIS1+/- A (NHSM)				LIS1+/- B (NHSM)				LIS1.int6*/*(NHSM)				WIBR3 LIS1GFP-OE (tHENSM)				WIBR3 (tHENSM)				LIS1+/- A (tHENSM)				LIS1+/- B (tHENSM)				LIS1.int6*/*(tHENSM)				WIBR3vsLIS1+/-(NHSM)					WIBR3vsLIS1.int6*/*(NHSM)
	W3OE1_NHSM_1	W3OE1_NHSM_2	W3OE1_NHSM_3	W3OE1_NHSM_4	W3_NHSM_1	W3_NHSM_2	W3_NHSM_3	W3_NHSM_4	X10F_NHSM_1	X10F_NHSM_2	X10F_NHSM_3	X10F_NHSM_4	X45_NHSM_1	X45_NHSM_2	X45_NHSM_3	X45_NHSM_4	L61_NHSM_1	L61_NHSM_2	L61_NHSM_3	L61_NHSM_4	W3OE1_TT_1	W3OE1_TT_2	W3OE1_TT_3	W3OE1_TT_4	W3_TT_1	W3_TT_2	W3_TT_3	W3_TT_4	X10F_TT_1	X10F_TT_2	X10F_TT_3	X10F_TT_4	X45_TT_1	X45_TT_2	X45_TT_3	X45_TT_4	L61_TT_1	L61_TT_2	L61_TT_3	L61_TT_4	WIBR3vsLIS1het.NHSM..baseMean	WIBR3vsLIS1het.NHSM..log2FoldChange	WIBR3vsLIS1het.NHSM..lfcSE	WIBR3vsLIS1het.NHSM..pvalue	WIBR3vsLIS1het.NHSM..padj	WIBR3vsLIS1int6m.NHSM..baseMean	WIBR3vsLIS1int6m.NHSM..log2FoldChange	WIBR3vsLIS1int6m.NHSM..lfcSE	WIBR3vsLIS1int6m.NHSM..pvalue
CCND1	520.638	446.934	526.026	524.375	406.194	384.568	371.188	306.984	594.922	732.42	744.552	756.87	579.467	486.227	671.571	506.515	321.472	397.145	254.913	332.928	804.073	1120.44	1050.55	979.047	175.153	191.99	195.766	226.04	954.189	751.968	822.765	875.948	703.355	875.978	935.463	894.202	575.656	663.29	586.674	507.236	593.892	-0.751658	0.118413	1.45458e-11	4.16471e-10	593.892	0.1398	0.128436	0.216252
PKDCC	113.007	90.1379	131.506	89.6631	72.3359	56.0051	70.7661	68.6958	266.491	292.968	282.12	313.116	216.264	249.93	277.056	251.558	94.9425	74.3045	88.7475	100.597	329.67	341.296	320.066	315.743	101.184	98.3594	95.8856	99.2141	1541.14	1428.64	1508.26	1742.4	1525.96	1626.9	1670.14	1679.32	987.455	1032.22	1080.93	1033.83	543.97	-1.95937	0.11821	2.7995e-63	2.55692e-60	543.97	-0.305905	0.149309	0.014794
ASS1	546.007	396.231	559.139	583.119	396.92	313.628	372.523	315.571	538.743	587.232	524.376	574.392	549.326	380.196	563.066	546.175	376.439	438.14	390.867	495.8	1052	1311.65	1204.33	1074.5	219.116	270.961	292.793	324.786	216.627	236.363	227.611	224.212	151.704	179.424	181.617	158.125	394.551	313.984	341.557	344.611	454.21	-0.562266	0.121104	6.60719e-07	8.0948e-06	454.21	-0.213316	0.131837	0.0638831
ARHGEF9	139.529	140.84	160.835	134.804	56.8795	63.4724	57.414	50.4485	59.7803	56.3899	73.5966	67.3926	67.818	66.6479	72.161	70.2549	48.3041	51.2445	62.3121	50.2985	273.385	304.967	314.299	308.4	109.558	109.709	117.003	114.658	141.323	125.502	127.533	155.809	133.856	151.031	142.373	162.532	53.9004	102.045	104.476	100.673	117.586	-0.221421	0.12135	0.0519592	0.132784	117.586	0.0590289	0.155621	0.646346
AP2S1	1512.33	1298.55	1599.84	1364.73	921.819	806.473	771.751	857.624	1267.63	1382.52	1180	1303.27	1256.89	1131.5	1341.04	1138.81	816.173	924.963	689.21	917.349	1948.54	2085.06	2052.07	2009.49	816.451	781.674	824.73	886.375	1677.31	1548.91	1791.66	1798.45	1450.52	1504.26	1971.32	1547.64	1049.98	1067.54	1024.67	1103.53	1285.57	-0.552002	0.0795611	8.20714e-13	2.80749e-11	1285.57	0.0131912	0.0909537	0.877376
VCAN	140.682	150.23	103.597	144.079	170.638	110.143	121.504	149.199	125.323	123.798	106.715	132.711	130.361	87.8541	91.6497	122.946	79.9516	66.6178	105.742	67.0647	26.8024	24.8563	32.6794	14.6857	211.44	233.604	220.879	214.34	26.8205	17.7795	9.74211	9.50052	21.0925	24.769	9.12647	28.6497	12.9361	7.84959	12.055	7.74406	87.454	0.235024	0.145285	0.0766509	0.177508	87.454	0.614603	0.206181	0.000109402
CSE1L	420.892	463.835	481.086	401.32	646.077	588.053	644.906	827.569	388.212	339.636	275.987	425.61	532.748	390.799	470.89	630.594	299.819	204.978	364.431	246.702	164.835	87.9529	99.9605	61.1904	822.034	881.452	956.573	1088.55	41.2622	95.1726	70.8517	78.8543	94.9164	93.0349	64.7979	105.233	68.9925	90.2703	56.2565	46.4644	352.82	0.549942	0.183893	0.000557153	0.00317551	352.82	1.08707	0.23105	1.27513e-08
ATAD3B	225.437	177.459	209.086	208.389	134.78	93.3418	110.822	84.7963	58.3398	56.3899	65.6236	53.3956	64.0503	39.3829	64.2602	61.7563	103.271	115.3	56.6474	107.783	281.425	431.161	335.444	345.114	65.5952	86.5374	88.4658	78.1545	132.039	85.76	98.3067	121.607	94.9164	82.1607	105.867	94.2136	68.9925	94.1951	80.3664	42.5923	122.581	0.817266	0.151433	3.41285e-09	6.5971e-08	122.581	0.130762	0.156966	0.312259
ID3	296.931	260.085	289.503	275.791	372.19	330.43	333.802	345.626	545.225	574.269	674.635	587.352	533.502	486.227	554.112	654.39	463.053	517.569	451.291	407.178	372.554	472.269	426.754	424.662	146.543	132.88	150.677	140.397	2066.21	1774.81	1900.6	1857.35	2555.44	2179.07	2455.02	2231.92	2669.15	2260.68	2370.81	2323.22	946.604	-0.708479	0.0964994	1.74246e-14	7.26702e-13	946.604	-0.349955	0.111945	0.000537718
AC008753.2	73.8003	113.611	85.1481	120.581	156.419	132.545	165.566	141.685	1.44049	0	0.613305	0.518404	0	0	0.526723	1.69972	0	2.56222	3.77649	2.39517	233.181	248.563	234.523	208.047	706.893	716.416	710.58	700.583	0	0	0	0	0	0	0.912647	0.550957	4.31203	7.84959	0	0	119.383	7.5743	0.518708	2.73817e-51	1.72476e-48	119.383	5.7059	0.707569	2.81029e-17
XRCC5	455.486	511.72	564.815	473.669	568.177	468.576	482.01	531.319	661.905	537.324	548.908	606.015	996.171	692.23	721.61	1514.45	519.685	345.9	547.591	356.88	144.733	142.446	166.28	105.248	1221.19	1244.15	1386.92	1240.18	118.629	194.529	139.932	160.559	176.042	210.839	107.692	212.669	155.233	133.443	112.513	151.009	490.717	-0.510269	0.188734	0.00167176	0.00811312	490.717	0.127458	0.181008	0.361093
GGCT	9.22503	6.57255	8.51481	9.2755	262.758	171.749	181.588	205.014	139.007	103.057	116.528	130.119	123.579	99.9719	121.146	109.348	203.21	140.922	145.395	186.823	5.36048	1.91202	0.961159	15.9095	159.103	148.485	149.536	136.185	57.7671	88.8975	56.6813	68.4037	77.0689	76.7236	71.1864	94.7645	105.645	82.4207	128.586	77.4406	101.921	0.772438	0.129029	1.29772e-10	3.19052e-09	101.921	0.226202	0.141159	0.061192
RANGAP1	582.907	432.85	638.61	568.897	515.007	420.038	437.948	432.569	310.425	370.747	360.01	379.99	349.639	343.843	410.317	316.714	301.484	376.647	270.019	344.904	734.386	956.01	870.81	823.623	261.683	301.699	301.355	346.313	598.302	461.221	513.675	575.732	507.032	540.085	588.657	523.409	375.147	345.382	313.429	321.379	460.572	0.32925	0.0961253	0.000356536	0.00214379	460.572	0.434344	0.120291	4.86989e-05
MBD3	288.282	212.2	289.976	274.555	209.589	134.412	172.242	178.18	248.484	260.56	253.295	264.386	233.595	199.944	259.147	218.697	154.906	181.918	145.395	179.638	357.812	473.225	425.793	389.171	128.399	140.446	143.828	170.817	595.208	546.981	635.008	660.286	563.008	555.189	674.446	596.135	278.126	274.736	329.502	309.763	315.182	-0.424551	0.103263	1.55852e-05	0.000138134	315.182	0.0927377	0.123982	0.399921
NAP1L1	1873.83	1999	1956.99	2003.51	2476.11	2425.02	2021.51	2367.86	2637.54	2172.63	2213.42	2346.3	2356.3	2097.89	2228.56	2420.96	2178.68	2049.78	2041.19	2265.83	1212.81	1136.7	1058.24	911.738	2535.88	2392.78	2242.47	2100.34	1554.55	1832.33	1818.23	1792.75	2014.34	2022.6	1886.44	2000.52	1511.37	1460.02	1450.61	1471.37	1963.48	0.00800463	0.0697697	0.906819	0.949061	1963.48	0.111993	0.0803669	0.143482
GPR143	166.051	132.39	132.926	148.408	112.522	104.543	109.487	86.9431	51.1374	60.2788	53.3575	62.7269	55.0079	56.0448	63.7334	48.7252	104.936	110.176	117.071	112.573	192.977	229.442	228.756	204.376	74.6669	83.7001	81.6169	86.5784	80.4614	86.8058	80.5938	85.5047	82.7476	90.0142	94.9153	95.3155	140.141	160.917	160.733	127.777	108.927	0.843708	0.11244	2.73005e-15	1.24675e-13	108.927	-0.0739349	0.126208	0.507898
PTTG1	211.023	430.033	352.418	274.555	409.903	343.498	368.518	546.346	362.283	368.803	356.943	385.693	541.037	383.226	528.829	690.651	318.141	320.278	466.397	294.606	42.8839	48.7565	39.4075	46.5047	854.832	726.82	779.641	811.029	74.272	83.6682	57.567	67.4537	81.1251	160.092	66.6232	193.937	122.893	215.864	96.4396	112.289	315.882	-0.0791822	0.214427	0.654356	0.78608	315.882	0.124261	0.214872	0.400821
NNAT	0	0	0	0	118.087	123.211	148.208	84.7963	486.885	631.955	583.253	528.772	507.128	422.608	578.341	436.26	71.6233	128.111	105.742	62.2744	1.34012	0	3.84463	9.79047	144.449	200.975	206.04	252.715	1448.3	1399.35	1386.92	1785.15	1018.93	1008.28	1083.31	918.996	470.011	521.998	421.923	383.331	442.073	-2.09701	0.178998	2.01742e-33	4.44002e-31	442.073	0.232592	0.18786	0.10421
ZFP42	1.72969	0.938936	0	1.23673	110.668	119.477	96.135	99.8235	0	0.648159	0.613305	0	0	0	0	0	0	0	1.88825	0	1.34012	2.86803	3.84463	9.79047	143.751	131.934	134.126	131.506	0	0	0	0	0	0	0	0	0	0	0	0	24.808	8.47212	0.724869	8.23595e-35	2.03305e-32	24.808	6.3522	0.962802	6.75596e-13
TXNIP	51.3142	86.3821	60.5497	55.653	76.0454	100.809	90.7942	110.557	142.608	180.188	139.22	155.521	169.545	221.15	178.032	235.694	44.9728	51.2445	71.7533	59.8792	10.721	12.4281	11.5339	14.6857	187.714	152.741	182.639	138.993	30.9467	31.3756	16.8273	17.1009	36.5063	46.5174	22.8162	47.9332	17.2481	23.5488	24.1099	30.9763	83.4819	-0.826352	0.189756	6.6829e-07	8.17659e-06	83.4819	0.478118	0.229799	0.00352175
STIP1	746.651	660.072	782.889	682.676	605.89	515.247	568.799	583.914	540.904	579.455	610.852	581.65	540.283	524.095	625.22	522.379	516.354	655.93	617.456	601.187	1263.73	1525.79	1503.25	1316.82	572.912	602.452	622.685	724.45	779.856	822.041	869.704	963.353	786.914	898.33	929.074	919.546	853.782	651.516	614.803	747.302	750.755	0.0107557	0.0806793	0.891078	0.93904	750.755	-0.0521872	0.0945308	0.554907
HNRNPM	1625.34	1666.61	1556.79	1682.57	1802.83	1385.19	1436.68	1582.15	1477.22	1330.02	1283.03	1411.1	1497.27	1245.1	1393.18	1334.28	1607.36	1721.82	1308.55	1573.63	1673.81	1943.57	1992.48	1928.72	882.047	1015.75	896.644	947.214	1722.7	1715.2	1789.89	1789.9	1684.97	1558.03	1866.36	1725.04	1433.75	1173.51	1277.83	1301	1505.98	0.176706	0.0687847	0.00876621	0.0324351	1505.98	0.00713128	0.0794095	0.925018
LRRC8A	403.019	358.674	402.561	347.522	229.991	212.819	197.611	214.674	375.968	332.506	360.623	353.033	344.365	368.078	460.882	368.838	291.49	356.149	302.119	301.791	465.022	590.814	486.346	457.704	170.966	205.231	198.049	241.483	430.159	382.782	399.426	476.926	455.112	401.137	428.031	453.437	288.906	298.284	225.026	259.426	347.425	-0.759864	0.0979266	5.38059e-16	2.65641e-14	347.425	-0.469499	0.118638	9.08494e-06
KRT18	3283.54	2311.66	3580.95	2973.72	2474.88	2122.59	2216.45	1934.22	1191.28	1085.02	1035.87	1237.43	1158.93	843.702	1140.88	895.75	1429.13	1770.5	1397.3	1652.67	2938.89	4117.54	4000.34	3151.31	912.751	1157.62	1167.75	1398.36	351.761	399.516	413.597	393.322	438.076	407.179	408.866	433.052	623.088	620.118	739.371	607.909	1510.42	0.994901	0.115443	2.03724e-19	1.41499e-17	1510.42	0.41297	0.128328	0.000240185
PRKAR1B	100.899	67.6034	106.908	105.741	66.7716	56.0051	50.7379	46.155	47.5361	44.0748	44.1579	46.138	37.6767	40.8976	42.1378	28.3286	54.9667	87.1156	52.8709	59.8792	150.094	221.794	210.494	161.543	47.4519	46.8153	61.07	54.287	52.6094	55.4302	51.3675	56.0531	47.0526	54.9751	52.9335	50.688	49.5883	51.0223	36.1649	34.8483	68.3221	0.376583	0.150618	0.00573199	0.0227474	68.3221	-0.102781	0.166022	0.441505
FOXO4	59.3862	61.9698	45.8853	47.6142	43.8961	22.402	40.0563	34.3479	28.0895	21.3893	27.5987	33.1779	23.3595	24.2356	16.8551	23.796	13.3253	23.06	22.6589	28.742	168.855	193.114	225.872	178.676	45.3584	50.5984	44.5183	45.3951	35.0729	26.1463	48.7105	42.7523	44.6188	36.8515	61.1473	53.4428	19.4041	43.1727	40.1832	46.4644	52.305	0.470868	0.183628	0.00306113	0.0134579	52.305	0.469087	0.261571	0.00664919
RPP25	281.364	282.62	269.162	249.202	223.19	196.018	169.571	179.253	166.377	184.725	208.524	182.997	196.672	162.076	180.139	174.504	209.873	222.914	181.272	299.396	463.682	481.829	442.133	384.276	153.521	165.982	178.644	182.049	174.333	138.053	180.672	208.061	167.929	182.445	163.364	136.637	258.722	215.864	172.788	216.834	222.192	0.0781678	0.101959	0.423422	0.59425	222.192	-0.181482	0.120661	0.0922148
LRRC59	193.149	194.36	205.774	207.771	221.335	205.352	209.628	227.555	172.138	138.058	146.58	147.227	204.208	145.414	160.124	187.535	198.213	215.227	247.36	160.476	124.631	118.545	110.533	67.3095	290.992	365.538	308.204	384.221	68.0827	75.3014	82.3651	85.5047	71.3901	90.6184	64.7979	79.3377	127.205	90.2703	112.513	92.9288	164.944	0.378832	0.111802	0.00033537	0.00203664	164.944	0.0569788	0.126688	0.610904
PAXX	145.871	134.268	153.266	137.277	91.5018	93.3418	89.459	112.704	94.352	110.187	106.715	117.678	128.101	116.634	127.994	111.048	103.271	89.6779	96.3005	67.0647	188.957	242.827	212.416	220.286	73.2713	87.956	73.6264	95.4702	193.933	216.492	154.988	214.712	177.664	190.903	204.433	208.813	109.957	105.969	112.513	131.649	136.089	-0.216905	0.108813	0.0359796	0.100495	136.089	0.0737533	0.137267	0.534112
EIF4A2	89.9441	146.474	110.219	111.924	148.381	110.143	154.884	171.739	134.686	103.706	126.341	118.196	238.117	175.708	150.643	346.742	61.6294	66.6178	81.1946	43.113	4.02036	12.4281	10.5727	20.8047	364.961	327.234	342.448	292.494	17.5365	13.5961	6.19952	14.2508	17.8475	24.769	4.56323	22.0383	12.9361	35.3232	12.055	23.2322	106.743	-0.158144	0.239824	0.40251	0.574552	106.743	0.698385	0.355275	0.000852292
MTG1	263.49	188.726	254.498	215.81	215.153	166.148	160.225	142.758	154.853	149.077	170.499	154.484	150.707	128.752	171.185	146.742	206.542	184.48	152.948	158.081	289.466	321.219	278.736	291.266	104.673	121.531	102.164	119.338	289.867	243.684	287.835	251.764	280.693	291.187	289.309	267.214	222.069	243.337	216.989	131.649	204.479	0.158807	0.102526	0.105411	0.225565	204.479	-0.0146944	0.121859	0.892544
ZNF451	57.6565	61.0309	58.1845	59.9815	73.5724	84.0076	72.1013	95.5301	85.7091	68.0567	60.7172	74.1318	62.5433	74.2215	67.9472	98.5835	46.6384	56.3689	52.8709	64.6695	21.4419	19.1202	20.1843	19.5809	154.219	146.121	125.564	148.353	42.2938	25.1005	22.1412	19.9511	28.3938	44.7051	24.6415	51.7899	8.62406	54.9471	52.2381	23.2322	60.6791	0.106432	0.155205	0.448138	0.617259	60.6791	0.375546	0.204547	0.0133667
ACOT9	129.15	116.428	113.531	148.408	220.717	246.422	202.952	212.528	105.156	117.965	109.168	99.5336	96.4523	80.2804	129.574	115.581	114.93	128.111	147.283	124.549	92.4684	74.5688	79.7762	74.6523	232.375	226.038	234.006	207.32	51.5778	70.0722	67.3091	66.5036	47.8638	67.6617	59.322	69.4205	43.1203	54.9471	56.2565	61.9525	117.398	0.995183	0.100148	8.60778e-25	9.47218e-23	117.398	0.692017	0.138117	1.29513e-08
RBM19	196.032	173.703	221.858	182.418	152.709	100.809	140.197	137.392	82.1079	94.6313	84.6361	91.7575	97.2058	84.8246	104.818	84.4192	88.2799	112.738	88.7475	122.154	253.283	320.263	320.066	345.114	107.465	130.515	128.989	129.166	147.512	137.007	147.903	170.059	120.876	129.282	154.237	148.207	118.581	90.2703	96.4396	96.8008	143.337	0.545417	0.110761	1.79663e-07	2.47878e-06	143.337	0.339447	0.141895	0.00508004
HSD17B4	190.843	191.543	187.326	209.626	220.717	149.347	152.214	178.18	175.74	136.113	109.168	163.297	207.222	175.708	209.109	211.898	159.903	110.176	175.607	102.992	99.169	52.5806	72.0869	33.0428	387.989	344.258	320.189	331.806	24.7573	50.2009	48.7105	49.4027	47.0526	47.7257	47.4576	40.2198	12.9361	3.9248	20.0916	30.9763	137.033	0.0227861	0.154846	0.870819	0.926364	137.033	0.231278	0.176933	0.0958654
ANKHD1	174.123	181.215	175.5	194.167	214.535	220.287	177.583	221.115	219.675	197.04	217.11	245.205	262.983	212.062	206.475	261.19	181.557	133.236	175.607	143.71	112.57	88.9089	110.533	70.9809	281.92	312.575	307.062	334.146	112.44	112.952	155.874	95.9553	107.896	163.113	103.129	147.105	103.489	141.293	116.531	151.009	178.596	-0.116134	0.113287	0.279403	0.449718	178.596	0.298093	0.14109	0.0135215
SURF2	265.796	182.154	266.797	226.94	239.883	197.885	205.622	191.06	149.091	178.892	173.565	179.886	166.531	130.266	165.918	156.94	166.566	194.729	126.512	158.081	363.173	456.017	463.278	387.947	157.708	154.632	147.253	192.812	245.51	252.051	224.954	261.264	196.323	239.837	254.628	218.73	200.509	180.541	152.696	174.241	216.181	0.333498	0.105948	0.000932897	0.00494379	216.181	0.319576	0.132591	0.00560541
IVNS1ABP	100.899	109.856	84.202	92.1366	113.141	115.744	117.498	129.878	131.085	108.243	115.915	96.9416	122.072	93.913	110.085	149.008	116.596	79.429	113.295	117.363	29.4827	17.2082	27.8736	15.9095	132.586	113.965	130.701	118.87	37.136	46.0175	48.7105	55.103	53.5426	79.14	46.545	72.7263	56.0564	39.248	60.2748	27.1042	85.6375	0.0266136	0.130183	0.826386	0.900423	85.6375	0.102295	0.15177	0.419591
BOP1	528.71	429.094	504.739	507.679	471.729	382.701	333.802	360.653	276.574	296.857	295.613	318.3	303.674	284.768	323.934	269.688	366.445	404.832	324.778	419.154	659.34	845.113	773.733	550.714	258.892	294.133	280.808	323.85	366.202	303.297	336.545	426.573	327.746	350.995	355.932	355.367	260.878	247.262	229.044	267.17	380.433	0.370354	0.0984521	8.42554e-05	0.000614654	380.433	0.0407817	0.111663	0.688053
PRPF4B	74.9534	64.7866	78.9985	69.8754	89.647	74.6734	74.7717	88.0165	90.0306	73.242	85.8627	103.162	101.727	81.7952	77.4282	111.615	59.9637	56.3689	64.2004	57.484	17.4216	9.5601	18.262	8.56666	106.767	101.197	103.876	97.8101	16.5049	24.0546	16.8273	19.9511	19.47	42.2886	18.2529	37.465	12.9361	23.5488	12.055	7.74406	57.329	-0.114921	0.141854	0.378119	0.550454	57.329	0.319203	0.184869	0.0256939
CKAP5	175.852	194.36	168.877	198.496	150.236	134.412	121.504	161.006	211.032	245.652	237.349	245.205	253.941	221.15	249.666	277.054	109.933	140.922	158.613	81.4357	103.189	110.897	113.417	69.7571	299.365	310.211	309.916	297.642	139.26	176.749	154.988	152.008	154.949	198.152	110.43	185.121	103.489	149.142	108.495	96.8008	177.017	-0.724188	0.121497	1.93399e-10	4.64234e-09	177.017	0.162907	0.140653	0.17671
MCU	89.3675	111.733	81.8367	94.6101	142.199	102.676	112.158	127.731	122.442	113.428	107.328	133.748	129.608	136.325	148.536	147.875	103.271	102.489	92.524	98.2019	53.6048	99.4251	78.815	79.5476	244.238	273.326	254.553	240.079	76.3351	73.2097	92.9928	73.154	75.4464	86.9936	46.545	92.5607	66.8364	54.9471	64.2931	61.9525	112.174	-0.0634153	0.119038	0.572042	0.722629	112.174	0.237341	0.149786	0.0591243
NFIX	28.2517	24.4123	35.9514	23.4979	14.2199	14.9347	8.01125	6.44023	9.36318	13.6113	8.58627	11.4049	6.7818	10.6031	12.1146	9.06515	9.99395	0	1.88825	7.1855	89.7881	126.193	104.766	91.7857	16.7477	13.2407	10.8442	14.5077	111.408	111.906	122.219	140.608	96.5389	54.371	77.575	73.8282	32.3402	19.624	20.0916	15.4881	40.0047	0.0644416	0.24404	0.734734	0.840822	40.0047	0.330601	0.351302	0.0434017
PRR5	89.3675	114.55	87.5133	76.0591	98.9208	85.8744	108.152	97.6768	71.3042	73.242	76.6631	63.7637	70.0786	68.1626	66.8938	66.2889	96.6082	115.3	100.077	98.2019	180.916	235.178	201.843	194.586	78.8538	72.8238	82.1876	96.8742	83.556	70.0722	90.3359	104.506	88.4264	81.5565	86.7014	88.153	125.049	113.819	156.714	116.161	101.825	0.464795	0.113558	1.38274e-05	0.000123634	101.825	-0.0383794	0.132722	0.740442
YDJC	139.529	144.596	122.992	123.673	115.614	82.1408	108.152	111.631	72.0245	90.7423	80.9562	81.9079	85.1493	74.2215	85.8558	76.4872	94.9425	79.429	71.7533	81.4357	148.753	243.783	190.309	205.6	83.0408	76.134	73.6264	80.9625	158.86	131.777	133.733	135.857	142.78	116.596	128.683	145.453	105.645	66.7215	92.4213	116.161	112.503	0.362351	0.111842	0.000607993	0.00341835	112.503	0.288431	0.146462	0.0198917
WDR18	573.105	526.743	578.534	567.042	379.609	268.824	324.456	371.387	464.558	446.582	426.86	438.57	461.916	358.99	449.821	382.436	316.475	322.84	217.148	313.767	737.067	946.45	835.247	725.719	339.141	399.112	398.382	417.916	570.45	601.366	592.497	644.135	581.667	648.223	619.687	617.071	284.594	294.36	301.374	332.995	476.928	-0.317153	0.086136	0.000140917	0.000962779	476.928	0.195661	0.105884	0.0438232
DNAJC5	236.968	215.016	236.522	201.587	179.912	151.214	201.616	168.519	123.882	127.687	109.782	117.678	125.087	109.06	124.833	113.881	139.915	112.738	94.4123	119.758	280.085	336.516	308.532	283.924	138.169	148.958	143.258	167.073	213.532	236.363	203.699	232.763	217.415	227.15	255.541	223.137	202.665	215.864	180.824	193.602	185.478	0.541738	0.0891203	2.64618e-10	6.15769e-09	185.478	0.51412	0.128839	5.43094e-06
DPF1	168.933	144.596	177.865	143.461	140.344	93.3418	136.191	133.098	86.4294	99.8166	99.9687	99.5336	70.8321	75.7363	80.5886	74.7875	91.6112	120.425	88.7475	98.2019	364.513	407.26	385.425	416.095	163.988	179.222	150.107	183.453	102.124	78.439	100.078	119.707	100.595	112.367	102.216	106.886	84.0846	74.5711	120.55	77.4406	141.341	0.53263	0.11288	5.40673e-07	6.76007e-06	141.341	0.30241	0.142147	0.0126857
BTF3L4	28.8282	52.5804	34.0592	34.0101	73.5724	48.5377	56.0788	71.9159	46.8159	44.723	39.8648	45.6196	66.3109	60.589	65.8403	109.348	26.6505	23.06	39.6532	28.742	6.70061	7.64808	6.72811	4.89523	122.817	121.058	112.437	100.618	6.18934	5.22927	3.54258	7.60042	10.5463	9.06184	10.9518	12.672	4.31203	7.84959	4.01832	3.87203	39.1387	0.0642651	0.186142	0.689792	0.809536	39.1387	0.729318	0.304107	0.000276062
BCAM	130.88	121.123	125.357	124.91	66.7716	61.6056	69.4308	57.9621	56.1791	68.0567	88.9292	73.6134	51.9938	42.4123	55.3059	48.1586	46.6384	58.9312	39.6532	45.5082	176.896	212.234	168.203	210.495	57.9192	66.2035	57.0747	45.3951	69.1142	48.1092	51.3675	83.6046	50.2976	51.9545	61.1473	55.6466	68.9925	66.7215	44.2015	54.2084	78.3301	0.0500031	0.144032	0.70506	0.820085	78.3301	0.290312	0.188777	0.0442213
MYL9	1047.04	912.646	1252.62	1086.47	926.765	657.126	751.722	646.17	447.992	473.805	418.887	456.714	421.979	369.593	554.112	364.872	318.141	363.836	298.343	332.928	623.156	666.339	595.918	484.628	216.325	197.192	211.177	257.863	912.927	840.866	998.123	1067.86	848.569	898.934	881.617	921.75	905.526	694.689	940.286	844.103	652.74	0.734195	0.109007	1.18526e-12	3.97999e-11	652.74	1.1283	0.135606	6.48385e-19
SPIB	108.394	72.2981	105.016	88.4264	81.6097	52.2714	65.4252	50.4485	12.9644	13.6113	16.5592	11.9233	9.0424	1.51473	16.8551	10.7649	46.6384	46.12	35.8767	59.8792	209.059	269.595	239.329	156.648	40.4737	50.1255	53.0795	60.8388	2.06311	4.18341	3.54258	1.9001	0.811251	3.62473	2.73794	2.75478	19.4041	15.6992	0	3.87203	51.1345	2.30073	0.21113	1.42811e-29	2.2489e-27	51.1345	0.275927	0.202065	0.0636158
PSME4	76.1065	113.611	100.285	96.4652	110.049	89.6081	110.822	129.878	90.7508	79.0755	76.6631	104.199	134.882	92.3983	109.032	118.413	84.9486	61.4934	132.177	52.6937	9.38085	2.86803	4.80579	3.67143	159.103	156.524	158.668	131.038	6.18934	3.13756	3.54258	4.75026	6.49001	10.8742	1.82529	20.9363	4.31203	11.7744	0	0	66.5861	0.0911153	0.214233	0.606242	0.750337	66.5861	0.195069	0.226837	0.199432
KPNA2	314.228	361.49	313.156	335.155	461.837	403.236	421.926	516.292	677.03	455.008	621.278	554.174	625.433	495.315	598.357	865.155	533.011	422.767	496.609	428.735	268.024	224.662	215.3	132.171	888.327	711.687	643.232	643.956	188.775	265.647	220.526	262.214	268.524	287.562	231.812	253.991	275.97	235.488	301.374	340.739	419.004	-0.391326	0.132038	0.00135085	0.00675132	419.004	-0.045535	0.139847	0.70471
TIMP4	135.493	131.451	158.943	134.185	130.452	113.877	125.51	121.291	64.1018	45.3712	50.291	53.914	39.9373	24.2356	46.3516	48.1586	91.6112	94.8023	96.3005	69.4599	245.242	295.407	275.853	200.705	106.069	89.3747	86.7536	95.9382	3.09467	4.18341	2.65694	1.9001	2.43375	2.41649	3.65059	0.550957	4.31203	15.6992	4.01832	11.6161	80.6903	1.33927	0.132255	1.50059e-25	1.73489e-23	80.6903	0.371442	0.157511	0.00433131
CYBA	371.308	198.116	433.782	349.377	259.049	209.086	226.985	169.593	152.692	178.892	153.94	179.886	191.397	213.576	174.345	154.108	193.216	253.66	247.36	246.702	621.816	687.371	717.986	695.123	177.247	209.96	231.723	215.276	259.952	297.022	280.75	406.622	259.6	288.771	304.824	295.313	299.686	306.134	321.465	205.218	290.973	0.280753	0.134576	0.0240199	0.072789	290.973	-0.0784401	0.145676	0.525216
SCAMP4	146.447	132.39	179.757	134.804	89.0288	70.9398	85.4533	78.3561	128.204	125.743	141.06	134.267	103.988	96.9424	115.352	95.7506	68.292	58.9312	75.5298	57.484	237.201	251.431	227.795	212.943	83.7386	95.995	92.4611	79.5585	274.394	241.592	325.032	330.618	326.123	270.647	332.203	293.109	213.445	149.142	168.769	201.346	163.157	-0.482577	0.126126	3.82984e-05	0.000308057	163.157	0.227726	0.159777	0.0821605
TSTA3	260.031	170.886	303.695	246.11	179.912	168.015	160.225	141.685	151.251	132.873	121.434	148.264	159.749	128.752	151.696	111.048	136.584	163.982	177.495	208.38	461.002	553.53	518.065	441.795	156.312	144.229	177.502	183.921	180.522	196.62	138.161	260.314	225.528	202.985	188.918	189.529	181.105	200.165	168.769	201.346	209.81	0.207641	0.128399	0.0827553	0.188091	209.81	-0.0482465	0.143118	0.692582
HSP90B1	1479.46	1827.17	1511.38	1703.6	1761.41	1430	1320.52	1491.99	1288.52	1142.71	1109.47	1306.38	1216.2	995.175	1175.12	1562.6	1389.16	976.208	1151.83	1116.15	619.136	485.653	496.919	411.2	1600.11	1485.32	1412.6	1284.64	439.443	417.295	381.713	408.522	435.642	495.985	337.679	591.727	362.21	380.705	285.301	317.507	990.108	0.266959	0.114202	0.013355	0.0456848	990.108	0.303828	0.129801	0.00748171
PRKCSH	663.626	555.85	658.478	628.26	381.463	293.093	268.377	296.251	342.116	350.006	307.879	326.595	336.076	321.122	375.026	271.954	259.843	368.96	260.578	287.42	871.079	958.878	937.13	892.157	258.194	332.436	355.005	397.324	557.04	482.138	580.098	807.544	593.836	554.584	641.591	680.431	586.436	404.254	409.868	464.644	482.941	-0.0672979	0.114441	0.534634	0.694162	482.941	0.0743377	0.130021	0.514853
CCDC124	329.218	255.391	363.298	279.502	196.605	179.216	176.248	148.125	226.877	254.727	287.64	261.794	245.652	218.12	274.949	189.802	141.581	151.171	175.607	158.081	337.711	410.128	412.337	381.828	136.773	156.524	171.795	144.609	243.447	246.821	254.18	319.217	232.829	264.606	226.336	238.013	163.857	121.669	124.568	131.649	230.813	-0.447737	0.112264	2.35008e-05	0.000199299	230.813	0.129286	0.131999	0.262356
ANK3	32.2876	37.5574	40.2088	29.0632	62.4438	35.4699	36.0506	53.6686	45.3754	38.8896	36.185	45.6196	57.2685	62.1037	43.1912	98.5835	44.9728	23.06	52.8709	28.742	8.04073	3.82404	4.80579	3.67143	138.169	127.205	114.149	95.0022	1.03156	4.18341	3.54258	3.80021	4.86751	7.24947	2.73794	13.223	8.62406	11.7744	4.01832	3.87203	36.6851	-0.102094	0.208008	0.556315	0.712188	36.6851	0.155298	0.224461	0.300907
XRCC6	1958.01	1708.86	1848.66	2013.4	1276.7	1131.3	1044.13	1138.85	1478.66	1550.4	1715.41	1587.87	1542.48	1225.41	1666.55	1268.55	1270.9	1370.79	1138.61	1367.64	2641.38	3194.03	2946.91	3174.56	1227.47	1146.74	1354.95	1412.87	1762.93	1594.93	1591.51	2072.06	2054.9	1750.75	2332.72	2272.7	1830.46	1605.24	1663.58	1785.01	1717.97	-0.365549	0.0970229	8.39307e-05	0.00061302	1717.97	-0.136325	0.107697	0.166546
ZNF134	33.4407	46.9468	31.694	35.2469	39.5683	39.2035	34.7154	46.155	28.0895	29.8153	25.7588	36.2883	23.3595	37.8681	33.1835	34.5609	39.9758	17.9356	32.1002	28.742	6.70061	3.82404	7.68927	4.89523	79.5517	77.5526	77.0509	70.1987	9.284	4.18341	4.42823	1.9001	3.24501	8.45771	3.65059	14.3249	0	11.7744	12.055	11.6161	27.1758	0.308524	0.164386	0.0350246	0.0982787	27.1758	0.223102	0.201592	0.130305
TRMT1	273.868	278.864	338.7	259.714	242.356	227.754	260.366	243.655	175.74	172.41	164.979	191.291	188.383	157.531	183.826	151.841	183.222	238.287	171.83	256.283	420.798	520.07	491.152	509.104	227.49	234.549	244.28	249.907	289.867	233.225	286.064	284.066	248.243	284.542	294.785	272.723	183.261	251.187	241.099	220.706	258.701	0.464687	0.0906104	9.65791e-08	1.4216e-06	258.701	0.188185	0.110334	0.0608872
CTXN1	346.515	268.536	452.704	368.546	228.754	218.42	220.309	179.253	446.552	447.878	451.392	443.754	348.886	340.813	370.286	261.756	178.225	222.914	198.266	205.984	793.352	955.054	906.373	647.395	145.147	221.309	226.016	270.967	1156.37	1288.49	1461.32	1843.1	1117.09	1161.73	1456.58	1381.8	944.334	663.29	578.638	662.117	602.006	-0.808036	0.164177	4.5415e-08	7.09056e-07	602.006	0.0518914	0.160239	0.691669
YJU2	117.619	83.5653	92.7168	95.8468	90.2653	54.1382	90.7942	61.1822	74.1852	93.335	85.2494	74.6502	76.1069	77.251	69.5274	85.5523	69.9577	66.6178	81.1946	64.6695	239.882	215.102	224.911	173.781	74.6669	83.7001	75.3387	91.7263	166.081	168.382	151.445	170.059	176.853	131.699	183.442	171.347	114.269	90.2703	76.348	69.6966	111.336	-0.049859	0.124516	0.669332	0.795336	111.336	0.0737301	0.152605	0.561994
TEDC1	104.358	87.3211	108.327	100.794	100.776	67.2061	86.7886	69.7691	98.6735	116.669	111.008	105.236	96.4523	107.546	104.291	97.4503	99.9395	112.738	69.8651	69.4599	184.937	196.938	185.504	170.109	59.3148	81.8086	89.0366	86.5784	184.649	187.208	189.528	212.812	180.098	177.612	204.433	182.918	157.389	125.593	152.696	162.625	127.161	-0.286576	0.109872	0.00595561	0.0234919	127.161	-0.0445676	0.137101	0.706918
DPPA4	512.566	756.783	594.144	705.556	833.408	625.39	628.883	762.094	470.32	331.209	396.808	395.542	471.712	425.638	407.683	491.784	721.23	607.247	664.662	570.05	458.321	403.436	427.716	272.909	1228.17	1188.83	1043.33	952.362	85.6191	99.356	83.2507	96.9053	72.2014	81.5565	66.6232	92.5607	94.8646	78.4959	92.4213	85.1847	459.42	0.713055	0.121572	3.66084e-10	8.32912e-09	459.42	0.122286	0.126822	0.275009
DNAJC11	321.146	231.917	377.017	317.84	221.335	166.148	222.98	171.739	235.52	229.448	289.48	234.837	245.652	204.488	237.025	191.501	188.219	235.725	217.148	270.654	431.519	551.618	541.132	449.138	154.219	186.788	190.059	208.724	328.035	323.169	417.139	425.623	344.782	392.075	381.486	354.816	245.786	227.638	172.788	228.45	284.12	-0.222316	0.116543	0.0431767	0.115426	284.12	-0.152542	0.133333	0.189111
RPS27	608.852	1881.63	1648.56	687.005	1285.35	524.581	1279.13	2869.12	1357.66	1488.82	897.265	1307.93	1473.16	1278.43	1528.02	3704.25	1130.98	1053.07	1557.8	725.736	160.815	167.302	170.125	178.676	5197.38	4375.58	5044.84	4149.68	429.127	166.291	617.295	219.462	243.375	186.674	386.962	484.291	284.594	380.705	807.682	371.715	1307.75	-0.0677606	0.279632	0.737235	0.841856	1307.75	0.138801	0.264983	0.350161
HNRNPA2B1	2798.07	3286.28	2825.5	3232.2	1775.63	1431.86	1638.3	1634.74	2517.26	2148	2123.26	2231.21	1896.64	1701.04	1828.78	1681.58	1056.03	1142.75	1217.92	1159.26	3186.81	3057.32	3627.41	2753.57	1537.3	1485.32	1404.61	1468.09	2532.47	2708.76	2856.21	2611.69	2548.95	2896.16	2455.02	2348.18	1065.07	828.132	1032.71	906.055	2065.9	-0.296233	0.0880252	0.00049568	0.00286266	2065.9	0.453915	0.105795	2.46587e-06
MTHFD2	277.904	273.23	241.253	293.106	334.476	337.897	309.768	341.332	230.478	153.614	177.245	166.926	217.771	195.4	198.048	234.561	228.195	169.107	271.907	220.355	139.373	133.841	121.106	74.6523	379.615	363.646	364.708	322.446	25.7889	47.0634	54.9101	56.0531	53.5426	54.9751	32.8553	49.0351	77.6165	58.8719	56.2565	58.0805	184.925	0.706256	0.125446	1.5303e-09	3.1164e-08	184.925	0.461141	0.149351	0.000249695
RPP30	47.8549	51.6415	42.101	37.102	66.1533	56.0051	62.7548	82.6496	107.316	89.446	66.2369	101.089	76.1069	60.589	70.0541	106.515	108.268	56.3689	100.077	93.4115	14.7413	20.0762	17.3009	13.4619	109.558	104.034	118.715	111.85	27.852	28.238	25.6837	20.9011	7.30126	27.1855	11.8644	19.2835	10.7801	35.3232	48.2198	19.3602	56.8368	-0.276692	0.166679	0.0615871	0.151232	56.8368	-0.276007	0.188889	0.0555007
AMH	77.8362	48.8247	89.4055	69.8754	51.3152	39.2035	49.4027	30.0544	82.8281	101.113	87.0893	92.276	74.5998	62.1037	79.5351	78.7535	61.6294	74.3045	56.6474	40.7178	93.8085	93.689	104.766	95.4571	30.0063	26.9543	21.1177	21.5276	167.112	165.245	153.217	239.413	153.327	177.612	208.996	169.144	150.921	137.368	92.4213	108.417	93.9508	-0.867461	0.172609	2.11416e-08	3.56926e-07	93.9508	-0.278737	0.187737	0.0524621
WARS1	637.68	522.049	667.939	560.24	489.658	444.307	523.402	473.357	364.444	364.266	404.781	353.033	370.738	296.886	407.157	349.008	478.044	607.247	506.05	548.493	682.122	851.805	823.713	875.023	360.076	396.275	391.533	455.823	420.875	359.773	349.83	407.572	337.481	346.766	399.739	341.593	435.515	463.126	458.088	480.132	475.141	0.384418	0.0851908	3.06202e-06	3.22015e-05	475.141	-0.119541	0.097803	0.188709
ATP6V0D1	136.646	100.466	153.74	136.659	82.8462	97.0755	94.7998	66.549	95.0723	132.225	112.235	115.086	118.305	113.604	134.841	92.3512	76.6203	71.7423	84.9711	69.4599	191.637	292.539	215.3	225.181	77.4582	81.8086	93.0318	89.3863	203.217	184.07	224.068	244.163	175.23	206.61	229.074	203.854	159.545	192.315	144.659	162.625	142.027	-0.398488	0.129907	0.00093361	0.0049452	142.027	0.0985699	0.154186	0.441153
ENAH	317.111	411.254	292.815	355.561	382.082	354.699	325.791	401.441	542.344	393.433	452.006	481.079	473.972	419.579	474.577	441.359	299.819	194.729	285.125	249.097	144.733	125.237	118.223	77.0999	500.338	506.929	446.895	504.026	124.818	176.749	128.419	110.206	148.459	272.459	114.081	206.609	120.737	156.992	92.4213	77.4406	292.519	-0.276781	0.152313	0.0446493	0.118496	292.519	0.359892	0.178129	0.0104519
SLC27A4	68.6112	43.1911	81.8367	56.8897	64.2985	41.0704	48.0675	41.8615	53.2981	60.2788	61.9438	67.3926	51.9938	56.0448	60.5731	60.0566	49.9698	76.8667	43.4296	43.113	127.311	160.61	127.834	123.605	30.7042	44.9238	45.089	47.7351	90.7769	80.5307	92.1072	106.406	81.9364	80.3483	102.216	84.2964	43.1203	35.3232	64.2931	69.6966	69.2413	-0.188116	0.146055	0.158612	0.302786	69.2413	-0.0273213	0.170342	0.839802
PEA15	174.123	152.108	183.068	168.814	124.269	95.2086	125.51	111.631	109.477	114.076	77.2764	96.9416	113.03	92.3983	81.1153	88.3852	83.2829	92.2401	69.8651	88.6212	166.175	146.27	197.038	168.886	56.5236	56.7458	54.221	74.4106	192.901	148.511	153.217	201.411	154.949	132.303	170.665	173.551	97.0207	78.4959	76.348	77.4406	120.463	0.236838	0.11999	0.0357274	0.0999131	120.463	0.366535	0.16034	0.00538786
VPS37B	122.808	113.611	144.279	128.002	72.3359	39.2035	52.0731	57.9621	85.7091	107.594	84.6361	94.868	67.0645	72.7068	82.1687	87.8186	46.6384	43.5578	41.5414	67.0647	333.69	396.744	387.347	407.528	140.262	160.307	143.828	184.389	240.353	184.07	258.609	238.463	200.379	199.36	239.113	232.504	86.2406	74.5711	56.2565	104.545	147.005	-0.502929	0.140612	9.1275e-05	0.000659281	147.005	0.161869	0.171015	0.233725
NREP	188.537	247.879	178.811	179.326	259.667	229.621	257.695	290.884	418.462	366.858	409.074	368.067	351.147	346.872	391.882	471.954	348.123	225.476	264.354	239.517	146.073	164.434	148.018	110.143	376.824	368.848	383.542	363.629	291.93	280.289	307.319	280.265	261.223	326.226	233.638	371.345	265.19	259.036	241.099	278.786	287.302	-0.549986	0.110289	1.26992e-07	1.81515e-06	287.302	-0.0498083	0.123038	0.649399
PPAT	95.1332	129.573	80.8906	101.412	108.195	112.01	88.1238	94.4567	120.281	99.8166	101.195	99.0152	103.234	69.6774	99.5506	116.147	106.602	76.8667	109.518	83.8309	36.1833	21.9882	28.8348	25.7	142.356	126.259	124.994	127.294	11.3471	30.3297	16.8273	23.7513	24.3375	40.4762	14.6023	34.7103	19.4041	51.0223	20.0916	27.1042	73.5786	-0.0160422	0.143676	0.903162	0.946587	73.5786	0.0516049	0.162306	0.695369
PDLIM7	302.696	272.292	409.657	298.671	228.136	210.952	213.633	208.234	333.473	293.616	376.569	360.809	290.864	339.298	368.179	332.011	268.171	238.287	288.902	196.404	434.199	511.465	511.336	425.885	169.571	201.921	181.498	204.044	1085.2	955.91	1186.77	1318.67	1127.64	1169.58	1025.81	1025.33	985.299	769.26	638.913	669.861	510.725	-0.603686	0.114529	2.05917e-08	3.48285e-07	510.725	-0.166069	0.127742	0.140124
DRAP1	679.193	492.942	608.336	644.956	301.709	218.42	271.047	244.729	444.391	551.584	481.444	477.969	418.211	398.373	452.455	405.099	126.59	156.296	139.73	155.686	809.433	973.218	1014.02	894.604	318.904	383.034	380.688	431.956	553.946	600.32	674.862	683.087	745.54	758.174	867.927	714.591	213.445	219.789	172.788	147.137	480.666	-0.760035	0.115398	2.87503e-12	9.16549e-11	480.666	0.768084	0.157266	1.74119e-08
MRPL35	46.7017	48.8247	55.3462	51.9428	80.9914	65.3392	66.7604	75.136	59.7803	62.8715	38.0249	51.322	61.0362	42.4123	53.7257	74.2209	71.6233	58.9312	52.8709	57.484	9.38085	12.4281	8.65043	13.4619	112.349	92.6849	93.0318	96.8742	12.3787	11.5044	8.85646	7.60042	13.7913	21.7484	4.56323	33.6083	10.7801	15.6992	20.0916	11.6161	44.6611	0.304124	0.181975	0.0543982	0.137457	44.6611	0.151698	0.194477	0.292479
GSTP1	6190	6795.08	6424.89	6371.03	4915.75	4627.89	4820.1	4667.02	4874.62	5084.81	4744.53	4392.44	5044.91	4515.4	5301.46	4656.09	4452.3	5293.56	5774.26	4397.53	9840.51	12025.7	11016.8	12161	5713.76	6068.02	6395.79	6031.94	4807.05	4667.64	5095.12	5226.24	4600.61	4695.24	5479.53	5961.9	4723.83	4811.8	3817.4	4483.81	5774.18	-0.0197902	0.0736081	0.78337	0.873349	5774.18	-0.0589235	0.08328	0.456163
ABHD17B	47.8549	51.6415	39.2627	40.8122	53.7882	20.5352	50.7379	52.5952	42.4944	40.1859	43.5446	68.4294	62.5433	45.4418	42.6645	71.9546	21.6536	38.4334	49.0944	21.5565	21.4419	17.2082	11.5339	12.2381	130.493	117.275	99.31	115.594	13.4102	38.6966	21.2555	13.3007	21.0925	29.602	20.0782	33.0574	17.2481	15.6992	16.0733	15.4881	42.133	-0.141026	0.186332	0.381288	0.553876	42.133	0.266475	0.227036	0.0856939
LINC00599	85.3316	65.7255	86.0941	84.7162	76.6636	80.2739	102.811	103.044	63.3815	62.8715	49.0644	53.3956	36.9231	37.8681	36.8706	44.1926	83.2829	43.5578	64.2004	57.484	92.4684	67.8767	76.8927	85.6666	268.661	231.239	237.431	225.572	3.09467	8.36682	6.19952	8.55047	8.92376	6.04122	4.56323	5.50957	12.9361	7.84959	32.1465	19.3602	68.1775	0.837703	0.149424	9.55682e-10	2.01587e-08	68.1775	0.357682	0.177559	0.0107731
SEC63	148.177	192.482	145.698	165.722	221.954	154.947	174.912	201.794	177.18	162.688	163.139	190.773	201.193	152.987	180.139	201.7	204.876	148.609	154.836	146.105	32.1629	53.5366	48.0579	24.4762	176.549	194.827	186.064	138.525	52.6094	59.6136	58.4526	49.4027	63.2776	85.7854	50.1956	101.376	36.6522	74.5711	72.3297	27.1042	126.887	0.073544	0.141179	0.571341	0.722149	126.887	0.143656	0.158248	0.269352
EPRS1	228.896	228.162	228.954	214.573	225.663	237.088	205.622	297.324	208.871	186.022	164.979	200.104	223.799	201.458	224.384	328.045	246.517	146.047	266.243	153.291	107.21	84.1289	106.689	44.0571	393.571	323.451	320.76	322.914	55.704	65.8887	57.567	45.6025	53.5426	73.7029	51.1082	71.6244	56.0564	62.7967	68.3114	73.5686	171.357	0.126771	0.147447	0.346257	0.518916	171.357	0.159716	0.162534	0.226814
MCM8	44.972	49.7636	44.4662	33.3918	48.8422	33.603	41.3915	59.0354	46.8159	35.6488	59.4906	51.322	61.7897	53.0154	69.0007	90.0849	23.3192	43.5578	30.2119	35.9275	6.70061	6.69207	9.61159	4.89523	96.9972	81.3357	85.6121	70.1987	15.4733	12.5502	9.74211	9.50052	19.47	19.3319	9.12647	23.6911	4.31203	11.7744	8.03664	3.87203	36.6144	-0.257333	0.185264	0.108337	0.230197	36.6144	0.287063	0.227302	0.0656642
PIP5K1A	26.522	29.107	20.814	22.2612	50.0787	33.603	41.3915	55.8153	65.5423	56.3899	52.1309	73.6134	46.7191	39.3829	88.4894	65.7223	16.6566	12.8111	39.6532	26.3468	38.8635	29.6363	23.0678	8.56666	168.175	134.771	170.653	139.929	21.6627	38.6966	39.8541	30.4017	34.0726	47.7257	24.6415	49.5861	19.4041	47.0975	24.1099	19.3602	49.3332	-0.326666	0.194883	0.0491914	0.127458	49.3332	0.552767	0.291236	0.00282018
DCTPP1	589.826	685.423	623.473	607.236	579.305	561.918	498.033	547.419	445.831	466.675	520.696	489.374	459.655	386.255	495.646	424.362	552.999	630.307	574.027	591.606	613.775	691.195	651.666	627.814	376.824	362.7	350.439	368.777	456.979	534.431	605.782	597.583	556.518	572.104	594.133	567.485	562.72	635.817	526.4	665.989	541.23	0.231971	0.0705001	0.000773957	0.00421146	541.23	-0.0854443	0.0840456	0.28373
PRCP	106.088	126.756	122.046	134.804	141.58	121.344	132.186	149.199	190.145	138.058	160.686	165.371	192.905	152.987	171.712	206.799	171.563	135.798	139.73	134.129	77.727	68.8327	57.6695	39.1619	163.988	170.238	159.809	167.073	60.8618	77.3931	69.966	65.5536	62.4664	70.6823	83.0508	62.809	73.3045	62.7967	72.3297	50.3364	117.748	-0.304783	0.105707	0.00244963	0.0111024	117.748	-0.0729529	0.126784	0.514976
ATP6V0E2	269.832	223.467	271.528	270.226	152.709	125.078	134.856	129.878	189.424	233.986	156.393	201.141	192.151	184.797	231.758	185.269	128.256	181.918	111.406	119.758	230.501	288.715	275.853	275.357	97.695	95.0493	98.1685	115.126	245.51	280.289	251.523	294.516	327.746	323.206	392.438	309.638	140.141	168.766	172.788	240.066	207.923	-0.481702	0.123034	2.6758e-05	0.000223805	207.923	0.0255938	0.1396	0.831125
IQGAP1	98.016	127.695	97.9203	96.4652	125.506	98.9423	112.158	119.144	100.834	87.5015	92.609	99.5336	152.967	130.266	108.505	186.969	58.298	74.3045	98.1888	57.484	38.8635	60.2286	56.7084	39.1619	235.166	232.185	229.44	193.748	19.5996	15.6878	22.1412	19.001	18.6588	19.3319	6.38853	10.4682	12.9361	11.7744	4.01832	15.4881	84.6076	-0.0477945	0.158922	0.738253	0.842433	84.6076	0.458959	0.213823	0.00355005
DDX39A	265.796	233.795	352.891	259.714	249.157	259.49	251.019	195.354	172.859	198.337	176.018	182.997	170.299	175.708	208.582	136.544	209.873	204.978	185.048	179.638	515.947	814.521	700.685	644.947	232.375	270.961	264.827	302.79	375.486	396.378	356.915	378.121	283.938	334.684	408.866	333.329	250.098	255.112	208.953	247.81	296.121	0.384078	0.117917	0.000522556	0.0030008	296.121	0.223068	0.136329	0.05852
COL7A1	161.438	164.314	148.063	136.659	98.3026	95.2086	92.1294	85.8697	46.0957	53.1491	39.2515	45.1012	58.0221	40.8976	51.0921	56.6572	31.6475	30.7467	24.5472	57.484	81.7474	68.8327	90.3489	107.695	23.7259	29.3187	25.1129	29.4834	36.1045	31.3756	24.7981	21.8512	34.8838	21.1443	31.9426	33.6083	19.4041	7.84959	28.1282	34.8483	57.472	0.876007	0.134962	3.39301e-12	1.06495e-10	57.472	1.23595	0.223875	1.04521e-10
TDGF1	617.501	780.256	649.017	626.405	554.575	477.91	563.458	633.289	209.591	134.169	157.619	177.294	226.06	171.164	217.01	215.297	411.418	453.514	453.179	419.154	269.364	356.592	365.24	356.128	1046.03	864.428	729.415	908.839	1.03156	6.27512	1.77129	0.950052	0	0	0.912647	1.65287	17.2481	11.7744	12.055	19.3602	327.924	1.53956	0.121824	5.74243e-38	1.80857e-35	327.924	0.293253	0.132453	0.0110044
LTA4H	242.157	219.711	239.361	228.796	280.07	199.751	174.912	251.169	301.783	267.69	231.829	285.641	340.597	281.739	327.621	379.603	223.198	176.794	243.584	179.638	112.57	100.381	122.067	74.6523	311.228	318.722	285.944	269.563	103.156	155.832	115.134	141.558	135.479	158.28	122.295	139.392	125.049	117.744	112.513	147.137	206.108	-0.359982	0.12025	0.00140226	0.00697008	206.108	0.110963	0.13603	0.346457
PPP2R5A	53.6205	89.1989	79.4715	59.3632	77.9002	104.543	102.811	110.557	43.9349	71.9457	69.3034	54.9508	51.2403	74.2215	87.4359	86.6855	24.9849	56.3689	50.9826	38.3227	40.2036	27.7243	26.9124	22.0286	151.427	143.283	138.692	178.305	14.4418	8.36682	7.97081	22.8012	6.49001	12.6866	14.6023	19.8344	15.0921	3.9248	8.03664	15.4881	56.6539	0.447418	0.178803	0.00409023	0.0171566	56.6539	0.968447	0.270729	2.13552e-06
ZSCAN10	808.344	900.44	930.952	766.774	612.691	550.717	595.503	590.354	365.164	355.191	337.318	341.628	319.498	254.474	325.515	291.218	458.056	486.823	388.979	491.009	1460.73	1851.79	1514.79	1467.35	676.887	729.657	786.49	772.653	107.282	105.631	111.591	133.007	78.6914	86.3895	90.352	72.1753	232.85	192.315	204.934	193.602	525.995	0.829089	0.0998281	4.60951e-18	2.81612e-16	525.995	0.318275	0.113587	0.00188183
CLN6	423.198	319.238	402.561	298.671	325.821	278.159	283.064	280.15	265.05	270.931	257.588	293.417	215.511	192.37	221.223	231.728	324.803	417.643	353.102	347.299	549.45	647.219	658.394	717.152	262.381	277.582	239.143	344.909	623.06	586.724	689.033	624.184	590.591	634.329	728.292	680.431	465.699	549.471	466.125	518.852	421.364	0.239505	0.105171	0.0169043	0.0548571	421.364	-0.239811	0.121072	0.0262746
BUB1	149.33	162.436	156.105	174.379	192.277	138.146	152.214	152.419	172.138	187.318	185.831	172.629	198.933	201.458	195.414	210.765	136.584	97.3645	122.736	138.92	62.9857	59.2726	93.2324	61.1904	186.318	176.385	169.512	197.024	52.6094	31.3756	37.1971	42.7523	38.1288	60.4122	43.807	42.4237	58.2124	23.5488	56.2565	46.4644	120.913	-0.212014	0.103238	0.0315906	0.0904633	120.913	0.300962	0.135435	0.0102393
JAG1	34.5939	40.3743	48.2506	50.0877	46.9874	48.5377	33.3802	46.155	68.4232	83.6126	80.9562	82.9447	79.121	81.7952	61.0998	75.354	31.6475	40.9956	37.7649	52.6937	25.4623	30.5923	24.9901	11.0143	92.1125	90.3205	95.8856	86.1104	73.2405	69.0263	68.1947	60.8033	54.3538	86.3895	61.1473	78.2358	40.9643	27.4736	52.2381	23.2322	56.9141	-0.726265	0.153434	1.7136e-07	2.37319e-06	56.9141	0.0884083	0.176663	0.520991
ARCN1	147.601	171.825	153.266	161.394	179.912	138.146	142.867	193.207	185.823	145.836	168.046	178.849	201.193	184.797	200.681	248.725	116.596	71.7423	141.618	110.178	128.652	86.9969	113.417	66.0857	290.294	290.822	279.095	298.578	68.0827	107.723	84.1364	103.556	81.1251	108.138	97.6532	98.0703	79.7725	74.5711	80.3664	50.3364	145.744	-0.171838	0.124725	0.141176	0.278224	145.744	0.440933	0.166647	0.00114331
GON4L	29.9814	32.8628	31.694	43.2856	98.9208	70.9398	80.1125	56.8887	66.2625	67.4086	65.6236	77.7606	79.121	56.0448	71.6343	54.9575	64.9607	48.6823	75.5298	40.7178	49.5845	43.0205	45.1745	56.2952	143.053	135.244	147.824	151.629	74.272	74.2556	82.3651	89.3049	72.2014	82.1607	104.042	90.3569	53.9004	82.4207	40.1832	61.9525	72.3157	0.18964	0.127419	0.110819	0.23427	72.3157	0.297952	0.169342	0.0284095
CABP7	13.261	11.2672	14.1913	12.9857	9.89208	3.73367	10.6817	8.58697	4.32147	1.94448	2.45322	2.07362	1.50707	0	3.68706	2.83286	1.66566	5.12445	0	4.79034	56.2851	62.1407	62.4753	52.6238	18.1434	12.2949	11.4149	11.2318	3.09467	5.22927	7.08517	5.70031	4.05626	6.04122	4.56323	6.06052	4.31203	3.9248	0	7.74406	11.4855	1.53148	0.39786	2.03324e-06	2.21078e-05	11.4855	0.435792	0.469762	0.0118687
CLCN7	246.77	174.642	258.282	186.128	140.344	115.744	138.862	136.318	146.93	141.299	145.967	162.779	137.143	118.149	160.65	139.943	193.216	179.356	181.272	196.404	336.37	496.169	433.483	381.828	131.19	157.47	185.493	185.324	475.547	317.939	485.334	469.326	445.377	389.055	477.314	452.886	377.303	357.156	313.429	321.379	262.239	-0.10258	0.120857	0.366976	0.539956	262.239	-0.387414	0.147917	0.00190345
MT-TI	117.619	117.367	119.207	113.779	92.12	57.8719	89.459	86.9431	52.5779	77.131	69.9168	68.4294	71.5857	74.2215	72.161	73.6543	39.9758	76.8667	64.2004	100.597	144.733	123.325	183.581	134.619	39.7758	52.4899	32.5326	56.6269	49.5147	39.7424	46.9392	31.3517	49.4863	62.8287	44.7197	45.1784	43.1203	31.3984	48.2198	27.1042	73.0743	0.219592	0.142032	0.0919934	0.203789	73.0743	0.193333	0.169285	0.153196
RPL5	2622.79	4641.16	3467.89	3352.16	4100.89	3029.87	3635.77	5153.26	4426.62	3565.53	3286.7	3853.3	3707.38	3300.59	3792.93	4844.19	3193.07	3389.82	3034.41	2864.62	1709.99	1728.47	1595.52	1936.07	7362.02	5434.83	4972.92	5147.43	2373.61	2572.8	3001.45	2206.02	2830.46	4460.24	3426.99	3424.75	2703.64	2735.58	2740.49	2865.3	3462.29	0.0423331	0.13707	0.738418	0.842568	3462.29	0.260849	0.152661	0.0405234
AC009446.1	46.1252	39.4353	35.0053	37.102	52.5517	52.2714	64.09	71.9159	38.8932	30.4635	28.8253	50.2852	36.1696	27.2651	33.1835	111.048	34.9788	46.12	28.3237	19.1613	8.04073	21.9882	15.3785	3.67143	385.895	205.231	259.119	173.625	0	1.04585	0.885646	1.9001	2.43375	0.604122	0	0.550957	12.9361	7.84959	8.03664	3.87203	49.9069	0.24951	0.276067	0.220743	0.382065	49.9069	0.359919	0.315339	0.0348573
PQBP1	480.278	398.109	481.086	497.167	398.775	308.028	359.171	324.158	151.972	200.929	196.258	189.736	177.08	148.443	230.704	174.504	189.885	199.854	179.383	232.331	691.502	862.321	852.548	747.747	282.618	354.189	323.043	425.404	399.212	293.885	358.687	351.519	330.179	365.494	358.67	306.332	308.31	255.112	277.264	240.066	347.549	0.886777	0.111571	7.1808e-17	3.93909e-15	347.549	0.7282	0.143227	7.38272e-09
SUGP1	134.916	113.611	155.159	134.185	117.468	115.744	77.4421	65.4757	106.596	107.594	98.1288	109.902	96.4523	110.575	108.505	75.354	68.292	99.9268	64.2004	67.0647	195.658	233.266	262.396	250.881	77.4582	88.4289	78.1924	102.49	238.289	221.721	217.869	264.114	176.853	210.235	253.716	238.013	103.489	109.894	128.586	158.753	140.922	-0.0877683	0.130017	0.468838	0.636559	140.922	0.250565	0.164776	0.0606027
CIT	83.0253	83.5653	83.7289	74.204	84.701	87.7413	100.141	110.557	141.888	129.632	142.9	152.929	127.347	110.575	126.413	158.64	66.6263	89.6779	92.524	98.2019	52.2647	48.7565	68.2423	47.7285	179.34	131.461	143.258	156.309	102.124	152.695	129.304	115.906	112.764	142.573	112.256	136.637	120.737	129.518	112.513	104.545	111.099	-0.486949	0.118905	1.21999e-05	0.000110325	111.099	0.113781	0.144635	0.354507
SLC3A2	913.855	889.173	855.738	849.635	1013.94	841.943	863.88	889.825	634.536	739.55	668.502	725.248	704.554	655.876	745.312	627.195	947.76	1137.63	885.587	993.995	1121.68	1188.32	1175.5	1106.32	627.342	629.879	714.576	712.282	619.965	660.979	794.425	709.689	678.206	618.017	679.922	629.192	909.838	898.778	944.305	836.359	820.983	0.385556	0.0684642	8.60365e-09	1.55146e-07	820.983	-0.11125	0.0794552	0.142032
DUSP23	4.61252	3.75574	4.2574	4.32856	85.3192	67.2061	92.1294	76.2094	157.734	171.762	181.538	183.515	165.024	181.767	186.987	145.609	106.602	107.613	139.73	112.573	6.70061	7.64808	10.5727	9.79047	74.6669	54.8543	63.9237	71.1347	104.187	96.2185	102.735	108.306	142.78	173.383	135.072	128.373	94.8646	39.248	64.2931	100.673	94.1924	-1.03529	0.145163	2.81521e-14	1.15046e-12	94.1924	-0.399404	0.168203	0.0033238
GAPDH	17672.3	13854.9	16046.2	15044.9	11259.7	10982.6	10824.5	10994.5	15744.5	15100.8	15143.7	14724.8	15615.5	11763.4	12657.1	11841.9	13325.3	12508.8	11456	14088.4	19589.9	24756.8	23562.8	24372.2	8825.35	9796.7	10525.7	11915.5	20301	14669.1	15894.7	19312.7	16452.2	14725.5	20000.7	15520.4	13237.9	12810.5	12685.8	16061.2	14891.7	-0.329771	0.0991797	0.000510912	0.0029404	14891.7	-0.187408	0.109186	0.059777
CHKA	187.383	138.963	206.248	216.428	185.477	162.415	169.571	135.245	141.888	183.429	211.59	158.632	162.01	157.531	156.437	148.442	96.6082	138.36	130.289	119.758	237.201	305.923	340.25	226.405	96.2994	104.98	117.574	117.934	244.479	251.005	229.382	288.816	249.865	259.773	282.92	288.701	198.353	168.766	168.769	158.753	188.571	-0.00939812	0.116244	0.931861	0.963924	188.571	0.349041	0.150858	0.00576348
FOXB1	25.9454	26.2902	25.0714	31.5367	25.3485	31.7362	22.6985	18.2473	108.757	111.483	82.7962	117.678	95.6987	84.8246	69.0007	100.85	48.3041	51.2445	43.4296	52.6937	25.4623	22.9442	27.8736	17.1333	94.2059	110.654	134.126	112.318	52.6094	77.3931	44.2823	57.9532	29.205	45.3092	34.6806	35.2612	4.31203	7.84959	8.03664	7.74406	53.0747	-1.93485	0.213055	2.70178e-21	2.1273e-19	53.0747	-0.722493	0.272044	0.000146249
MAN2A1	21.3329	36.6185	26.4905	27.8265	46.3691	67.2061	38.721	51.5218	33.8515	28.519	27.5987	43.0276	51.2403	39.3829	37.3973	56.0906	31.6475	25.6222	39.6532	28.742	9.38085	9.5601	6.72811	3.67143	73.9691	67.6221	67.9189	69.7307	15.4733	13.5961	20.3699	14.2508	10.5463	19.3319	5.47588	20.9363	19.4041	19.624	4.01832	19.3602	31.2457	0.266109	0.173086	0.0807496	0.184659	31.2457	0.390408	0.232818	0.0156211
UBA2	200.644	290.131	196.314	196.641	259.667	220.287	263.036	338.112	244.883	200.281	176.018	218.248	248.666	224.179	192.78	228.895	193.216	220.351	215.26	194.009	85.7677	79.3488	74.0092	66.0857	311.228	216.58	241.997	217.616	57.7671	97.2643	85.022	93.1051	93.2939	116.596	66.6232	106.886	86.2406	74.5711	40.1832	81.3127	170.328	0.289501	0.130243	0.0166943	0.0543736	170.328	0.304295	0.152711	0.0169259
MRPL52	853.316	945.509	939.94	860.148	683.79	610.455	560.788	679.444	764.18	790.106	726.766	760.499	755.04	646.788	850.13	768.271	453.059	637.994	541.926	524.542	926.024	1058.3	943.858	971.704	538.02	565.094	487.418	601.369	765.415	609.732	728.001	662.186	678.206	744.279	706.389	672.167	491.571	443.502	389.777	487.876	695.59	-0.244781	0.0742624	0.000734877	0.00402881	695.59	0.223279	0.0905615	0.0085695
WNK1	39.2064	61.0309	41.6279	45.7591	53.17	41.0704	60.0844	75.136	53.2981	64.1678	59.4906	53.914	65.5574	63.6185	62.1533	146.176	38.3101	20.4978	37.7649	40.7178	36.1833	21.9882	20.1843	8.56666	158.406	140.446	146.111	126.826	33.0098	30.3297	32.7689	30.4017	39.7513	49.538	33.7679	44.0765	17.2481	23.5488	16.0733	30.9763	54.0738	-0.225763	0.196127	0.176123	0.326126	54.0738	0.412903	0.258035	0.0144829
B3GALT6	85.3316	82.6264	79.9446	84.7162	74.8089	70.9398	64.09	64.4023	128.924	150.373	129.407	149.3	125.087	118.149	142.215	127.479	106.602	110.176	105.742	79.0405	121.951	124.281	137.446	108.919	55.8257	59.1102	49.0843	50.543	314.625	276.105	284.292	360.07	283.127	308.102	316.688	306.332	273.814	219.789	188.861	212.962	153.282	-0.929455	0.117596	9.14153e-17	4.94048e-15	153.282	-0.441529	0.149691	0.000458174
LYPLA2	592.132	617.82	608.809	658.56	526.135	364.033	461.982	502.338	442.23	356.488	505.977	461.898	468.698	348.387	454.035	363.172	564.658	622.621	509.826	639.51	746.447	802.092	862.159	675.542	367.054	345.677	322.472	397.792	662.259	569.99	573.013	600.433	608.439	511.692	637.027	631.947	526.068	573.02	650.968	735.686	546.727	0.123627	0.0972115	0.185826	0.339584	546.727	-0.268247	0.112736	0.00850175
DAPK3	236.968	222.528	238.415	213.336	194.75	147.48	173.577	162.079	137.567	162.04	173.565	157.076	137.897	124.207	192.78	176.204	179.891	220.351	237.919	241.912	459.662	513.377	470.007	450.362	204.462	234.077	236.289	257.863	375.486	344.086	446.366	430.374	363.441	347.975	409.778	401.096	301.842	376.78	301.374	332.995	274.706	0.10076	0.100169	0.294244	0.46533	274.706	-0.286109	0.12112	0.00796266
FARSA	577.141	392.475	536.906	481.707	493.986	369.633	444.624	420.762	323.39	298.802	291.933	340.073	335.322	278.709	278.11	291.218	366.445	394.583	343.661	335.323	684.802	781.06	715.102	745.3	336.35	378.306	344.731	421.66	402.307	346.177	392.341	407.572	385.344	344.35	416.167	374.099	344.962	353.232	253.154	263.298	407.128	0.490698	0.0906495	1.79045e-08	3.04811e-07	407.128	0.239133	0.106735	0.0142736
PODXL	1326.68	1331.41	1415.35	1477.9	1439.3	1093.97	1219.05	1244.04	1657.28	1670.31	1551.66	1681.18	1729.36	1301.15	1509.59	1603.96	1390.82	1060.76	1248.13	1108.96	613.775	638.615	677.617	479.733	1258.17	1296.64	1352.1	1361.39	172.27	183.024	145.246	151.058	137.101	168.55	95.8279	175.204	170.325	219.789	168.769	185.858	942.798	-0.321805	0.0960156	0.000478011	0.0027787	942.798	0.0469911	0.106706	0.631205
NSUN2	121.079	97.6494	98.3933	112.543	74.8089	57.8719	89.459	59.0354	59.7803	62.2233	58.264	72.0582	60.2827	63.6185	74.2679	60.6232	63.295	64.0556	54.7591	86.226	115.25	122.369	127.834	126.052	43.2649	51.0713	46.2305	59.4349	76.3351	77.3931	75.2799	93.1051	99.7839	86.3895	83.0508	95.3155	40.9643	39.248	44.2015	30.9763	75.5961	0.131116	0.119834	0.245202	0.410645	75.5961	0.0729486	0.14949	0.561141
CRTC2	62.269	38.4964	67.6454	61.2183	19.7842	22.402	29.3746	15.0272	27.3693	37.5933	29.4386	32.1411	31.6484	21.2062	32.6568	17.5637	19.9879	5.12445	11.3295	16.7662	89.7881	90.821	109.572	95.4571	19.539	25.5356	27.9666	33.2274	141.323	82.6224	123.105	102.606	98.9727	116.596	113.168	117.354	36.6522	19.624	8.03664	34.8483	52.1464	-0.36077	0.199546	0.0326335	0.0927374	52.1464	0.274458	0.258251	0.0863044
RFC1	84.755	130.512	70.4837	103.886	109.431	74.6734	85.4533	99.8235	111.638	90.0942	103.649	102.644	131.868	98.4572	91.123	152.974	79.9516	53.8067	81.1946	35.9275	34.8431	41.1084	47.0968	22.0286	179.34	170.71	152.39	130.57	46.42	47.0634	50.4818	42.7523	59.2213	54.371	32.8553	55.0957	23.7162	23.5488	52.2381	15.4881	79.3421	-0.193507	0.158338	0.174189	0.323991	79.3421	0.359399	0.201849	0.0169047
IGF2BP3	86.4847	88.26	93.6629	115.016	95.2113	84.0076	84.1181	85.8697	87.1496	100.465	111.008	108.346	121.319	130.266	125.887	145.609	119.927	64.0556	84.9711	62.2744	36.1833	47.8005	40.3687	20.8047	140.96	164.563	147.253	122.146	25.7889	58.5678	31.8833	35.1519	34.0726	51.9545	27.3794	36.3631	21.5601	15.6992	16.0733	19.3602	77.196	-0.342353	0.151953	0.0127066	0.0438775	77.196	0.0333236	0.166449	0.802985
KREMEN2	196.032	197.177	228.008	234.361	179.294	179.216	132.186	152.419	100.834	87.5015	84.6361	97.9784	90.424	62.1037	74.2679	69.1217	83.2829	110.176	101.965	134.129	262.664	285.847	316.221	302.281	118.63	138.082	123.852	142.269	50.5462	50.2009	54.9101	69.3538	57.5988	44.1009	51.1082	50.688	75.4605	39.248	48.2198	89.0567	124.136	0.904126	0.117541	5.22971e-16	2.58892e-14	124.136	0.505007	0.152767	8.27544e-05
CDCA2	66.8815	76.9928	83.2559	80.3876	77.2819	57.8719	69.4308	90.1632	97.9533	86.2052	115.915	89.6839	122.072	95.4277	115.879	111.615	51.6354	25.6222	67.9768	71.855	34.8431	19.1202	24.9901	14.6857	93.5081	87.956	95.8856	101.554	34.0413	27.1922	15.056	17.1009	42.9963	29.602	26.4668	28.0988	23.7162	23.5488	12.055	15.4881	60.5503	-0.421359	0.1429	0.00123485	0.00625715	60.5503	0.304315	0.182549	0.0320361
PWWP3A	220.824	217.833	223.277	210.863	196.605	210.952	177.583	197.5	171.418	197.04	187.058	170.037	178.587	171.164	195.941	193.768	181.557	199.854	177.495	186.823	526.668	581.254	557.472	615.576	327.278	331.017	327.038	352.397	370.329	368.14	349.83	418.973	432.397	431.948	475.489	429.746	409.643	321.833	309.41	375.587	304.455	0.0809377	0.0832744	0.317162	0.489697	304.455	0.0612489	0.106147	0.529714
CLU	1598.81	1147.38	1711	1540.35	992.918	806.473	826.494	714.865	983.134	1139.46	1096.59	1184.04	1287.79	1183	1204.61	975.07	977.741	1040.26	895.028	1073.04	2930.84	3154.83	3095.89	2533.28	959.505	1299.01	1301.87	1586.02	1448.3	1698.47	1696.9	1972.31	1659.82	1723.56	1528.68	1500.81	1629.95	1730.83	1615.36	1897.3	1483.54	-0.40337	0.106932	7.01169e-05	0.00052774	1483.54	-0.205935	0.118287	0.0522066
KIF1A	842.937	792.462	913.922	838.505	487.185	388.302	433.943	396.074	448.712	543.158	531.735	512.702	590.77	487.742	711.075	634.56	686.251	707.174	702.427	663.461	723.665	817.389	850.625	755.09	302.855	412.826	352.151	419.788	477.61	397.424	447.251	534.879	408.059	459.737	452.673	480.985	403.175	384.63	450.052	472.388	557.909	-0.357939	0.0979282	0.000134616	0.000924445	557.909	-0.623129	0.119869	7.16781e-09
SYNGR1	382.262	289.192	379.382	358.034	331.385	326.696	335.137	271.563	140.448	143.891	130.634	125.972	157.488	128.752	135.894	125.212	136.584	148.609	149.171	189.218	538.729	589.858	672.811	496.866	217.023	238.333	236.289	286.879	157.828	115.044	125.762	161.509	193.889	178.216	189.831	209.363	159.545	164.841	156.714	178.113	241.324	1.18812	0.119201	6.33695e-25	7.10166e-23	241.324	0.93895	0.154695	1.36655e-11
IP6K1	120.502	88.26	125.357	112.543	51.9334	61.6056	61.4196	45.0816	105.156	111.483	100.582	101.089	117.551	96.9424	106.925	86.6855	58.298	51.2445	75.5298	81.4357	136.692	141.489	149.941	162.767	57.9192	63.3662	61.6407	72.0706	241.384	257.28	260.38	285.966	236.885	246.482	323.077	283.743	120.737	121.669	120.55	123.905	130.689	-0.895532	0.135827	1.60796e-12	5.33078e-11	130.689	-0.21792	0.159282	0.0955375
PYCR3	40.3595	39.4353	55.8193	51.9428	47.6057	31.7362	38.721	28.981	29.53	42.7785	44.1579	48.73	36.9231	45.4418	41.6111	36.2606	53.3011	51.2445	45.3179	50.2985	93.8085	126.193	128.795	121.157	35.5889	48.234	40.5231	54.287	79.4298	92.0351	92.1072	90.2549	97.3502	102.701	102.216	99.7231	75.4605	78.4959	76.348	77.4406	64.3086	-0.0685011	0.148224	0.612499	0.75491	64.3086	-0.250327	0.180861	0.0751597
OSER1	75.53	92.9547	92.2437	86.5713	109.431	97.0755	97.4702	138.465	64.822	82.3163	58.264	51.8404	88.9169	63.6185	86.9092	86.6855	49.9698	46.12	60.4239	31.1372	36.1833	41.1084	42.291	20.8047	120.723	127.205	116.432	127.294	28.8836	25.1005	28.3407	22.8012	31.6388	38.0597	35.5932	33.0574	15.0921	27.4736	20.0916	19.3602	62.9575	0.550028	0.140372	1.82096e-05	0.000158397	62.9575	1.05929	0.216944	6.14622e-09
CETN2	12.6844	21.5955	17.9757	20.4061	33.3858	22.402	45.3971	46.155	27.3693	38.8896	31.2785	47.1748	69.3251	43.927	50.0386	93.4843	26.6505	12.8111	22.6589	21.5565	4.02036	4.78005	5.76695	3.67143	82.343	78.0255	81.0461	76.7505	7.22089	2.09171	1.77129	1.9001	4.05626	3.62473	5.47588	3.8567	4.31203	15.6992	4.01832	3.87203	27.4867	-0.31568	0.219889	0.079716	0.182913	27.4867	0.391682	0.283629	0.0226372
TK1	469.9	369.941	433.309	373.493	401.248	373.367	333.802	317.718	341.396	320.839	298.679	391.914	390.33	348.387	375.553	338.243	308.147	358.711	270.019	313.767	569.551	684.503	591.113	560.504	230.281	282.311	253.983	331.806	533.314	417.295	464.079	637.485	464.847	437.385	519.296	501.921	362.21	368.931	317.447	360.099	400.428	0.0245926	0.101352	0.800132	0.883341	400.428	0.162434	0.11917	0.12823
ADNP	113.007	146.474	116.369	113.161	134.78	115.744	138.862	168.519	143.329	121.854	119.594	103.681	96.4523	104.516	97.9704	131.445	86.6142	48.6823	117.071	81.4357	42.8839	60.2286	57.6695	52.6238	214.929	180.641	171.224	135.249	64.988	86.8058	92.1072	66.5036	74.6351	94.8472	69.3611	102.478	60.3684	66.7215	72.3297	92.9288	103.977	0.250536	0.134644	0.044245	0.117628	103.977	0.56577	0.18929	0.0001509
HOMER1	74.3768	61.9698	64.8071	76.6774	90.8835	65.3392	58.7492	57.9621	69.8637	82.9644	82.7962	85.0183	97.2058	92.3983	82.6954	118.98	94.9425	61.4934	54.7591	57.484	26.8024	31.5483	33.6406	11.0143	101.882	111.6	107.301	98.7461	51.5778	41.8341	37.1971	46.5525	33.2613	44.7051	24.6415	43.5256	32.3402	47.0975	32.1465	23.2322	62.8003	-0.294331	0.147863	0.0286575	0.0834774	62.8003	0.0228218	0.166954	0.864535
HRAS	219.095	204.688	272.947	197.877	225.663	201.618	229.656	174.96	156.293	156.855	177.245	152.411	176.327	136.325	178.559	138.243	213.204	197.291	230.366	201.194	336.37	398.656	351.784	279.028	143.053	140.446	145.541	180.177	351.761	333.627	408.283	365.77	295.295	372.139	321.252	332.227	334.182	286.51	212.971	298.146	243.201	0.354694	0.109063	0.000600607	0.00338828	243.201	-0.0146652	0.123993	0.89415
RPS24	343.056	473.224	345.796	396.991	949.022	696.33	1010.75	1323.47	552.428	709.086	330.571	1208.92	3503.18	1834.33	2344.97	6105.38	416.415	389.458	560.809	385.622	314.928	281.067	333.522	292.49	6608.37	6541.85	6897.48	6302.9	182.585	184.07	185.986	190.96	150.893	211.443	233.638	206.609	280.282	219.789	261.191	271.042	1350.77	-0.678525	0.387756	0.0083803	0.031235	1350.77	0.470362	0.367871	0.0111618
GAS5	113.583	240.368	154.686	137.277	278.833	179.216	241.673	485.164	267.931	211.948	164.366	235.356	349.639	312.033	352.377	805.098	178.225	161.42	330.443	131.734	24.1222	42.0644	36.524	31.819	762.021	679.058	704.873	552.23	16.5049	12.5502	10.6278	11.4006	17.8475	41.0803	7.30117	41.8727	25.8722	35.3232	20.0916	42.5923	211.179	-0.0989672	0.278757	0.624263	0.764407	211.179	0.194314	0.275056	0.203303
GIGYF1	178.735	108.917	137.656	136.041	77.2819	84.0076	70.7661	82.6496	67.703	71.9457	79.7296	75.1686	86.6563	69.6774	71.1075	54.9575	56.6324	64.0556	47.2061	40.7178	234.521	271.507	322.949	241.09	109.558	101.197	113.008	122.146	178.459	207.079	193.956	228.963	155.76	176.404	214.472	171.347	131.517	82.4207	108.495	120.033	128.662	0.106018	0.131336	0.385619	0.557719	128.662	0.424871	0.18923	0.00371856
ENTPD6	164.897	84.5043	153.74	129.239	105.722	89.6081	93.4646	88.0165	92.9116	114.724	115.915	128.564	122.826	90.8835	120.619	91.218	113.265	122.987	135.954	158.081	151.434	188.334	197.999	178.676	64.1996	57.6916	61.6407	70.6667	138.228	127.594	157.645	194.761	158.194	198.756	191.656	165.287	196.197	208.014	164.751	147.137	133.4	-0.186923	0.135483	0.135876	0.271292	133.4	-0.352352	0.163668	0.00825991
UCK1	143.565	168.07	160.362	149.645	119.323	115.744	133.521	137.392	136.126	163.336	150.873	146.708	162.01	130.266	171.712	156.94	121.593	128.111	130.289	122.154	215.759	265.771	242.212	299.833	111.651	127.678	103.876	122.146	396.117	298.068	432.195	340.119	408.871	324.414	466.362	395.036	217.757	208.014	245.117	243.938	207.817	-0.251649	0.110084	0.0159843	0.052648	207.817	0.00961871	0.132431	0.933732
ATF7IP	108.394	111.733	125.83	115.016	107.576	113.877	106.817	120.218	110.197	113.428	122.048	120.788	107.002	101.487	109.032	101.983	86.6142	79.429	90.6358	71.855	79.0671	93.689	114.378	73.4285	185.621	192.936	197.479	214.34	63.9565	93.0809	83.2507	102.606	81.9364	72.4947	64.7979	87.0511	58.2124	47.0975	48.2198	65.8245	103.586	0.00478175	0.102342	0.961086	0.980658	103.586	0.339133	0.144982	0.00582955
SON	170.663	307.032	226.588	215.81	214.535	143.746	192.27	274.783	216.073	174.355	206.684	190.773	211.743	154.502	194.887	364.306	201.545	128.111	177.495	134.129	125.971	126.193	111.494	85.6666	556.862	511.185	421.212	363.161	91.8085	111.906	124.876	92.155	124.121	108.742	80.3129	153.166	75.4605	54.9471	92.4213	77.4406	189.728	-0.0386575	0.165809	0.793705	0.879289	189.728	0.229154	0.185702	0.107362
ACTR2	90.5206	116.428	87.5133	85.9529	118.087	132.545	93.4646	121.291	111.638	97.2239	115.915	121.307	148.446	122.693	119.566	275.92	111.599	97.3645	117.071	117.363	46.9042	52.5806	52.8637	37.9381	232.375	189.626	194.054	198.428	38.1676	33.4673	30.9976	35.1519	35.6951	43.4968	30.1173	41.3217	51.7443	35.3232	48.2198	27.1042	96.4371	-0.21463	0.16593	0.146081	0.285152	96.4371	0.0389537	0.175972	0.776646
CLDN6	547.736	353.04	550.151	497.785	291.198	294.96	291.075	226.481	235.52	216.485	282.12	240.021	187.63	148.443	215.43	181.303	239.855	202.416	207.707	203.589	779.95	832.685	854.47	600.89	175.153	262.922	261.973	299.982	120.692	126.548	117.791	161.509	95.7277	103.909	92.1773	99.1722	172.481	133.443	84.3847	108.417	277.431	0.311806	0.145338	0.0186733	0.0594881	277.431	0.259835	0.163099	0.0503127
RARS2	55.3502	52.5804	53.4541	43.2856	65.5351	65.3392	38.721	69.7691	77.7864	62.2233	67.4635	71.0214	80.6281	72.7068	84.2756	137.11	43.3071	53.8067	52.8709	62.2744	26.8024	36.3284	35.5629	29.3714	136.075	131.934	126.706	107.638	42.2938	53.3385	44.2823	49.4027	52.7313	43.4968	41.9817	60.0543	36.6522	51.0223	52.2381	50.3364	62.944	-0.374847	0.161585	0.00934343	0.0341421	62.944	0.122327	0.181708	0.381436
SLC2A6	59.3862	42.2521	54.4001	65.5468	39.5683	37.3367	37.3858	39.7147	23.7681	27.2227	28.212	40.9539	33.1555	31.8092	31.0766	41.9263	46.6384	53.8067	47.2061	45.5082	68.3462	88.9089	99.9605	77.0999	21.6325	32.156	29.6789	27.6115	40.2307	47.0634	55.7957	48.4527	46.2413	35.6432	44.7197	39.6689	47.4323	54.9471	60.2748	42.5923	45.8833	0.207471	0.155936	0.140198	0.276985	45.8833	-0.196485	0.180639	0.160632
PRKAB2	35.1704	37.5574	34.0592	24.1163	46.3691	29.8694	38.721	52.5952	46.0957	44.723	39.8648	42.5091	54.2544	46.9565	48.9852	64.0226	34.9788	35.8711	32.1002	26.3468	6.70061	6.69207	9.61159	3.67143	56.5236	62.4204	54.7917	65.0508	11.3471	9.41268	10.6278	3.80021	6.49001	21.7484	6.38853	17.6306	10.7801	15.6992	4.01832	15.4881	30.3515	-0.133274	0.166262	0.368004	0.540945	30.3515	0.233753	0.208071	0.117959
SHISA5	917.891	890.112	1052.52	850.872	649.168	743.001	676.951	697.691	567.553	560.658	626.184	557.803	620.158	528.639	646.815	467.988	474.713	673.865	560.809	536.518	1358.88	1689.27	1691.64	1564.03	768.999	732.494	802.471	906.499	657.101	618.099	646.522	672.637	631.154	850.604	715.515	601.645	692.081	726.087	618.821	627.269	771.793	0.252632	0.091096	0.00403665	0.0169746	771.793	0.262039	0.107106	0.00737941
C11orf80	77.8362	60.0919	78.9985	82.8611	64.2985	46.6709	62.7548	45.0816	68.4232	73.8902	54.5841	81.9079	65.5574	65.1332	65.8403	51.558	43.3071	46.12	39.6532	69.4599	97.8288	145.314	160.514	126.052	48.8475	49.1797	46.2305	51.011	110.376	99.356	101.849	133.007	90.8602	97.2637	136.897	103.58	99.1767	109.894	108.495	112.289	81.8012	-0.20366	0.142598	0.119441	0.247429	81.8012	0.124609	0.173345	0.361924
LSR	724.742	492.942	714.771	694.425	463.691	390.169	568.799	393.927	393.974	471.212	421.34	451.53	471.712	354.446	449.821	368.838	396.427	481.698	321.002	502.985	993.03	1518.14	1418.67	1058.59	318.904	498.418	476.574	511.982	651.943	553.256	580.098	751.491	455.923	678.43	625.163	584.565	413.955	447.427	470.143	422.051	573.93	0.0891019	0.129789	0.46143	0.629802	573.93	0.0746604	0.1419	0.538356
DENND2B	136.069	80.7485	119.207	125.528	86.5557	97.0755	81.4477	71.9159	97.9533	89.446	91.3824	119.233	82.1351	87.8541	94.8101	66.2889	136.584	143.485	117.071	158.081	187.617	158.698	214.338	163.99	64.8974	67.1492	54.221	88.4503	188.775	202.895	197.499	163.409	174.419	188.486	198.044	174.102	120.737	133.443	132.604	92.9288	126.239	-0.111916	0.132504	0.36334	0.536465	126.239	-0.592527	0.173329	2.82373e-05
GEMIN6	37.4767	31.9238	43.0471	34.0101	52.5517	69.0729	42.7267	68.6958	32.411	35.0006	29.4386	30.5858	38.4302	33.324	47.9318	59.49	38.3101	35.8711	28.3237	19.1613	1.34012	10.5161	9.61159	7.34285	73.2713	79.4442	78.1924	72.0706	6.18934	9.41268	9.74211	4.75026	16.225	17.5196	0.912647	19.8344	4.31203	19.624	4.01832	3.87203	31.3996	0.456691	0.210702	0.00927807	0.0339372	31.3996	0.549619	0.28409	0.00270004
BRMS1	152.213	161.497	192.056	132.33	108.195	97.0755	105.481	135.245	69.8637	66.7604	94.4489	81.3895	63.2968	80.2804	90.5963	82.7195	99.9395	110.176	111.406	112.573	210.399	235.178	245.095	222.733	112.349	95.5222	82.1876	104.362	150.607	125.502	157.645	120.657	174.419	140.156	170.665	149.86	116.425	153.067	176.806	116.161	130.184	0.463515	0.124686	6.51598e-05	0.0004943	130.184	0.041226	0.140747	0.732638
NCOA4	69.7643	73.237	73.795	59.3632	90.8835	115.744	81.4477	83.723	78.5067	69.3531	55.1974	75.687	70.8321	68.1626	79.0084	70.2549	68.292	33.3089	81.1946	43.113	33.503	28.6803	28.8348	15.9095	103.975	94.1035	89.6073	93.5982	20.6311	39.7424	21.2555	19.001	34.0726	36.8515	21.9035	37.465	36.6522	19.624	24.1099	34.8483	56.8809	0.323896	0.133228	0.0085758	0.0318273	56.8809	0.482199	0.189296	0.00107751
SNHG14	473.936	489.186	466.895	473.05	507.588	352.832	451.3	414.321	364.444	362.969	382.089	360.809	421.979	377.167	431.912	547.875	531.345	402.269	475.838	378.436	219.78	241.871	255.668	170.109	512.201	585.901	522.805	475.011	102.124	124.457	108.934	90.2549	85.9926	97.8678	83.9635	108.538	101.333	105.969	72.3297	81.3127	320.317	0.0870262	0.10748	0.39556	0.567798	320.317	-0.0387299	0.120936	0.720238
NSF	35.747	34.7406	28.8557	36.4836	35.8588	18.6684	25.369	46.155	33.1313	29.8153	22.6923	35.2515	41.4443	39.3829	30.0232	35.694	21.6536	17.9356	24.5472	26.3468	5.36048	6.69207	6.72811	2.44762	64.8974	56.7458	53.0795	67.8587	14.4418	23.0088	13.2847	8.55047	24.3375	19.936	4.56323	25.895	6.46804	0	12.055	3.87203	26.0005	-0.00361962	0.18469	0.981966	0.991668	26.0005	0.274803	0.237208	0.0807346
ATP5F1B	2630.29	2838.4	2729.47	2773.37	2884.16	2650.91	2908.08	2892.74	2492.77	2558.29	2623.72	2601.87	2924.46	2293.29	2524.05	2909.91	2520.14	2387.99	2685.09	2469.42	2133.47	1959.82	2067.45	1521.19	3397	3709.29	3687.6	3816	1171.85	1447.46	1133.63	1237.92	1353.98	1465.6	1043.16	1343.78	1649.35	1287.33	1189.42	1204.2	2277.95	0.108968	0.0840285	0.181704	0.333921	2277.95	0.150988	0.0951421	0.0890089
SSNA1	399.559	258.207	380.328	401.938	286.87	216.553	272.383	216.821	223.276	247.597	233.056	276.828	287.85	212.062	260.201	244.192	236.523	266.471	202.042	285.025	510.586	485.653	507.492	476.062	169.571	207.122	180.356	258.799	425.001	304.343	364.886	396.172	366.686	343.746	454.498	333.329	258.722	200.165	216.989	166.497	300.861	0.00530268	0.117203	0.961801	0.980856	300.861	0.0171202	0.132838	0.8826
COMMD9	118.196	93.8936	138.602	132.949	76.0454	74.6734	94.7998	67.6224	107.316	130.28	114.688	132.193	116.798	77.251	117.986	101.983	74.9546	58.9312	77.4181	83.8309	180.916	195.982	229.717	161.543	57.9192	64.7848	64.4945	103.894	277.489	242.638	274.55	275.515	219.038	262.793	267.405	234.707	125.049	149.142	144.659	181.985	142.616	-0.486018	0.141446	0.000168614	0.00112493	142.616	0.0482441	0.159612	0.711718
MIDN	856.198	843.165	845.331	756.262	709.139	548.85	699.649	605.381	594.202	613.159	593.066	662.521	592.277	505.918	597.83	639.659	458.056	589.312	430.52	541.308	1278.48	1836.5	1678.18	1450.21	763.417	831.326	799.046	849.404	1416.33	1233.06	1357.7	1607.49	1280.15	1222.14	1354.37	1432.49	819.286	667.215	638.913	607.909	895.135	0.0917055	0.0896716	0.290307	0.461293	895.135	0.311917	0.108124	0.00152622
PRUNE1	51.8908	46.0079	35.0053	42.6673	51.3152	29.8694	44.0619	53.6686	46.0957	38.2414	36.7983	38.3619	45.212	45.4418	45.8249	60.0566	48.3041	38.4334	35.8767	40.7178	37.5234	40.1524	38.4463	19.5809	101.184	107.344	107.871	113.722	35.0729	41.8341	45.1679	34.2019	32.4501	44.7051	31.9426	30.3026	19.4041	27.4736	16.0733	23.2322	45.5384	0.0574104	0.146736	0.668659	0.79495	45.5384	0.109931	0.178489	0.427471
AP001024.1	230.049	240.368	244.091	275.791	103.249	91.4749	66.7604	96.6034	147.65	164.633	176.018	165.371	220.785	139.355	174.345	183.569	91.6112	79.429	52.8709	83.8309	266.684	282.023	377.735	409.976	129.795	114.91	105.018	105.766	337.319	255.188	316.176	334.418	532.992	276.688	362.321	386.771	144.453	164.841	140.641	112.289	204.597	-0.858784	0.165069	8.4896e-09	1.53241e-07	204.597	0.15121	0.172927	0.268531
PBX3	85.3316	68.5423	72.8489	103.886	76.0454	74.6734	50.7379	89.0898	159.174	165.929	147.806	155.003	170.299	131.781	158.017	200	98.2738	64.0556	118.959	62.2744	50.9246	43.0205	50.9414	31.819	147.24	134.771	111.296	152.097	110.376	140.144	126.647	123.507	156.572	130.49	106.78	143.8	77.6165	58.8719	64.2931	42.5923	106.413	-1.09627	0.148189	3.81622e-15	1.70442e-13	106.413	-0.181628	0.161295	0.167626
VPS9D1-AS1	35.1704	35.6796	37.3705	29.6816	16.6929	28.0025	18.6929	22.5408	11.5239	14.9077	20.8524	10.3681	12.8101	12.1178	18.4353	16.4306	21.6536	28.1845	26.4354	19.1613	65.6659	93.689	73.0481	59.9666	16.7477	22.6983	21.1177	22.4636	13.4102	11.5044	7.97081	20.9011	7.30126	16.3113	10.0391	11.5701	15.0921	31.3984	4.01832	27.1042	24.7183	0.341514	0.206983	0.048575	0.126255	24.7183	-0.106585	0.21306	0.469039
NSMF	517.178	437.544	471.626	454.499	246.066	184.817	236.332	244.729	303.223	322.783	312.172	297.046	239.624	213.576	280.216	269.122	183.222	286.969	207.707	210.775	603.054	791.576	902.528	777.119	272.15	321.56	309.345	349.121	665.354	536.523	594.268	604.233	654.68	553.98	804.954	753.709	465.699	239.413	353.612	352.355	420.611	-0.258375	0.123963	0.0259051	0.0770699	420.611	0.045787	0.138569	0.701377
C7orf50	397.83	225.345	412.022	338.246	327.057	304.294	233.661	251.169	388.932	399.266	356.33	365.993	385.056	371.108	368.706	313.881	303.15	315.154	337.996	287.42	446.26	554.486	561.317	567.847	202.368	234.549	208.323	273.307	611.713	546.981	480.02	646.035	584.101	630.1	729.205	605.501	502.351	482.75	522.381	538.212	415.261	-0.362368	0.114731	0.000804164	0.00434348	415.261	-0.11969	0.128187	0.289157
BAG1	126.268	101.405	133.399	116.253	100.157	87.7413	86.7886	124.511	118.84	111.483	91.9957	115.604	111.523	83.3099	119.566	106.515	83.2829	102.489	79.3063	105.387	158.134	192.158	176.853	176.228	70.48	89.8476	58.787	69.2627	182.585	270.876	215.212	255.564	189.022	236.816	208.996	228.096	245.786	145.217	192.879	185.858	141.362	-0.0902641	0.122104	0.431484	0.601729	141.362	0.102836	0.147782	0.409272
SUPT20H	101.475	110.794	123.938	118.726	148.381	117.611	110.822	113.777	136.846	147.132	125.727	140.488	146.185	116.634	143.795	148.442	113.265	94.8023	117.071	110.178	40.2036	65.0087	74.9704	34.2666	137.471	159.834	169.512	168.477	62.9249	85.76	53.1388	56.0531	60.0326	76.7236	42.8944	82.6435	38.8083	74.5711	64.2931	27.1042	101.52	-0.139744	0.126047	0.235935	0.399835	101.52	0.132406	0.149289	0.291215
ECI2	93.4035	108.917	110.219	97.0835	127.361	108.276	138.862	144.905	148.37	162.688	144.74	177.294	189.89	151.473	153.803	253.824	193.216	161.42	186.936	146.105	38.8635	39.1964	43.2521	45.2809	138.867	140.446	160.951	158.649	25.7889	28.238	41.6254	35.1519	31.6388	51.9545	29.2047	63.911	68.9925	109.894	52.2381	92.9288	109.896	-0.352574	0.148225	0.00881155	0.0325559	109.896	-0.289054	0.167029	0.0319996
PPP1CA	680.923	554.911	857.157	689.478	606.508	573.119	660.928	501.264	643.178	690.938	639.064	684.812	551.586	571.051	712.129	498.583	514.688	535.505	560.809	524.542	1112.3	1466.52	1527.28	1172.41	413.808	523.48	559.332	646.296	1024.34	1216.33	1195.62	1446.93	995.405	1487.95	1274.05	1170.78	648.96	941.951	884.03	855.719	820.367	-0.0830423	0.118579	0.457759	0.626345	820.367	0.102598	0.131653	0.372952
CLPTM1	241.004	160.558	294.234	225.704	123.651	106.41	109.487	75.136	116.68	80.3718	95.6756	109.383	113.03	90.8835	115.352	65.7223	124.924	122.987	107.63	146.105	339.051	506.685	404.648	341.443	99.7885	107.344	138.692	114.19	293.993	252.051	305.548	414.223	209.303	245.274	254.628	234.157	241.474	231.563	116.531	154.881	190.76	0.0634132	0.164125	0.665454	0.792842	190.76	-0.166555	0.179038	0.231397
MATR3	214.482	219.711	175.5	202.206	246.066	224.02	198.946	223.261	316.908	219.726	251.455	285.641	407.662	293.857	318.14	374.504	194.882	146.047	149.171	100.597	37.5234	27.7243	27.8736	17.1333	190.505	182.06	171.795	178.305	44.3569	43.9258	27.455	28.5016	59.2213	93.0349	24.6415	79.3377	34.4962	27.4736	36.1649	34.8483	153.229	-0.352772	0.207997	0.0423139	0.113769	153.229	0.339101	0.229473	0.0324566
ACAA2	367.848	416.888	375.598	350.614	394.447	378.968	400.563	427.202	345.717	335.747	301.746	354.588	362.45	248.415	310.24	353.541	299.819	289.531	315.337	340.114	191.637	216.058	183.581	177.452	383.104	391.546	399.523	426.34	110.376	124.457	95.6498	85.5047	132.234	129.886	106.78	158.675	112.113	145.217	112.513	96.8008	268.72	0.269539	0.0939331	0.00285832	0.0127039	268.72	0.312067	0.114721	0.00250308
KHDRBS1	541.394	467.59	510.888	613.419	579.923	574.985	532.748	501.264	723.846	642.326	674.635	757.907	770.111	671.023	661.564	794.334	644.61	704.612	687.321	740.107	408.737	359.46	360.435	268.014	599.429	689.462	679.189	679.523	413.654	527.11	433.967	554.83	526.502	473.632	488.266	480.985	500.195	470.975	437.997	387.203	563.354	-0.362209	0.0851593	1.09758e-05	0.000100488	563.354	-0.300472	0.0997407	0.00109836
ACACA	174.123	219.711	184.014	142.843	209.589	209.086	212.298	265.123	167.097	191.207	179.085	169	191.397	183.282	203.842	193.201	198.213	245.974	217.148	189.218	207.719	219.882	233.562	248.433	449.397	428.431	439.475	469.863	202.185	200.804	206.356	219.462	239.319	219.901	228.162	267.765	336.338	365.006	261.191	224.578	240.332	0.260587	0.096203	0.00479724	0.0195649	240.332	0.0686879	0.114773	0.508168
CCT8	325.182	441.3	350.526	387.097	457.509	492.845	424.596	590.354	466.719	326.024	383.316	365.993	374.506	290.827	352.904	463.456	333.132	356.149	404.085	368.856	151.434	154.874	171.086	106.471	408.226	349.933	382.401	361.757	94.9031	119.227	105.392	126.357	100.595	158.28	125.945	139.392	144.453	109.894	160.733	178.113	290.121	0.339672	0.117627	0.0021297	0.0098739	290.121	0.344097	0.137909	0.00374373
EIF1P7	61.1158	67.6034	60.0767	58.7448	38.9501	39.2035	22.6985	41.8615	34.5717	24.6301	31.8919	29.0306	19.5919	15.1473	34.7637	31.1614	28.3162	58.9312	18.8825	28.742	277.405	210.322	194.154	154.2	51.6388	37.8306	39.9523	50.543	382.707	341.994	390.57	380.971	233.64	168.55	206.258	184.57	137.985	121.669	120.55	92.9288	113.109	0.250643	0.213681	0.156092	0.299303	113.109	0.0630061	0.21638	0.667618
ERI3	367.848	218.772	386.478	286.304	173.111	194.151	213.633	172.813	237.681	222.319	247.162	258.684	231.335	193.885	239.132	220.963	204.876	210.102	190.713	285.025	424.818	487.565	445.016	335.324	138.867	160.78	180.356	203.576	334.224	367.094	454.336	468.376	406.437	424.698	445.372	391.179	372.991	262.961	325.484	263.298	291.193	-0.276264	0.125129	0.0181049	0.0580317	291.193	-0.182099	0.141234	0.132063
SCD	326.336	416.888	395.938	384.006	412.994	360.299	397.892	537.759	424.944	293.616	273.534	377.917	415.95	280.224	320.247	307.082	303.15	315.154	343.661	325.743	205.039	271.507	249.901	170.109	579.89	457.75	558.191	534.446	177.428	193.483	196.613	174.81	193.078	219.296	204.433	187.876	213.445	215.864	241.099	236.194	317.345	0.316697	0.112528	0.00291137	0.0129114	317.345	0.337333	0.133512	0.00361571
ANKRD17	68.6112	78.8706	68.1184	68.6387	87.7922	87.7413	56.0788	72.9893	81.3876	79.0755	95.6756	90.7207	106.248	87.8541	82.6954	146.176	78.2859	43.5578	73.6416	40.7178	29.4827	33.4604	31.7182	12.2381	120.723	104.034	123.281	98.2781	45.3885	67.9805	43.3967	42.7523	57.5988	54.9751	37.4185	66.6657	25.8722	43.1727	44.2015	27.1042	67.6155	-0.27957	0.159314	0.0503793	0.129754	67.6155	0.20737	0.185714	0.144346
METAP1	141.835	137.085	127.249	153.973	132.925	91.4749	100.141	109.484	108.757	96.5758	103.035	105.754	114.537	113.604	102.711	137.677	71.6233	79.429	90.6358	74.2502	68.3462	51.6245	60.553	57.519	173.758	136.19	143.258	140.865	52.6094	46.0175	46.0536	55.103	49.4863	67.0576	46.545	61.1562	47.4323	43.1727	20.0916	42.5923	90.0547	0.0175374	0.112367	0.869377	0.925515	90.0547	0.386859	0.158026	0.00304082
KAT6A	64.5752	50.7026	59.6036	60.5999	88.4105	70.9398	97.4702	71.9159	90.7508	118.613	99.9687	109.383	135.636	130.266	138.528	163.173	59.9637	51.2445	75.5298	31.1372	26.8024	36.3284	47.0968	17.1333	149.334	176.385	159.809	165.669	64.988	66.9346	55.7957	47.5026	63.2776	105.117	43.807	111.293	30.1842	94.1951	40.1832	34.8483	82.6274	-0.466124	0.19798	0.00553493	0.022095	82.6274	0.336839	0.226018	0.0325273
RNF38	23.0626	20.6566	17.0296	19.7877	30.9128	39.2035	30.7098	37.568	22.3276	22.6856	20.8524	15.0337	19.5919	18.1767	21.0689	43.0595	11.6596	7.68667	20.7707	11.9758	5.36048	7.64808	2.88348	7.34285	59.3148	65.7306	65.6359	44.9271	9.284	9.41268	7.97081	13.3007	8.92376	13.2907	10.0391	6.61148	6.46804	3.9248	0	0	20.0472	0.439533	0.206529	0.0110949	0.039209	20.0472	0.850634	0.3731	0.00017125
MVK	69.7643	65.7255	64.8071	72.9672	55.0247	57.8719	41.3915	57.9621	56.8993	62.8715	34.3451	50.8036	55.7615	53.0154	51.0921	40.7932	46.6384	46.12	35.8767	23.9517	135.352	148.182	144.174	137.067	53.7323	46.3424	58.787	67.8587	131.008	118.181	98.3067	138.708	128.178	91.8266	104.042	108.538	84.0846	58.8719	92.4213	89.0567	76.96	0.069163	0.140771	0.593599	0.740256	76.96	0.301107	0.192661	0.0390907
MAZ	339.597	198.116	352.418	273.318	173.111	160.548	137.526	134.171	231.919	263.801	306.652	225.506	243.391	206.003	219.117	206.799	68.292	117.862	83.0828	91.0164	372.554	428.293	473.851	559.281	161.895	192.463	190.63	203.576	390.96	357.682	430.424	353.419	394.268	378.785	439.896	420.38	183.261	168.766	128.586	143.265	260.112	-0.597291	0.133035	1.12139e-06	1.30475e-05	260.112	0.636146	0.185741	2.04887e-05
RPL15P5	17.8735	17.8398	19.8679	23.4979	19.7842	20.5352	17.3577	20.3941	16.5656	7.12975	16.5592	13.4785	15.0707	12.1178	18.4353	11.3314	11.6596	10.2489	13.2177	26.3468	117.931	157.742	105.727	102.8	17.4455	26.0085	37.6693	27.1435	159.891	143.282	118.677	114.956	105.463	72.4947	83.9635	65.5638	116.425	90.2703	84.3847	81.3127	53.9615	0.339033	0.237515	0.0729875	0.171459	53.9615	0.149542	0.246092	0.321605
ATN1	254.265	194.36	272.001	216.428	110.049	61.6056	126.845	75.136	159.174	210.004	177.858	170.037	167.284	157.531	238.605	186.969	43.3071	35.8711	54.7591	59.8792	388.635	504.773	442.133	345.114	103.975	156.051	142.687	183.453	406.433	583.586	472.049	547.23	440.509	418.657	402.477	485.393	118.581	98.1199	60.2748	116.161	234.707	-0.887194	0.165035	2.98185e-09	5.83185e-08	234.707	0.748741	0.23732	2.70325e-05
CSNK2B	1113.35	863.821	1124.9	1051.84	725.832	619.789	700.984	648.316	962.247	837.422	874.573	965.269	868.824	677.082	865.932	670.821	629.619	707.174	687.321	838.309	1179.31	1466.52	1412.9	1075.73	546.394	627.987	640.949	737.554	945.937	1012.39	1031.78	970.953	1011.63	1086.82	983.833	937.728	620.932	686.839	586.674	693.094	867.234	-0.297004	0.0961533	0.00129109	0.00650421	867.234	-0.0666543	0.108237	0.500894
PLS3	107.241	112.672	95.082	112.543	83.4645	52.2714	64.09	71.9159	92.1913	65.4641	63.7837	78.279	112.276	87.8541	91.6497	124.646	54.9667	35.8711	71.7533	43.113	21.4419	23.9003	25.9513	14.6857	96.2994	117.275	101.022	102.958	12.3787	16.7336	9.74211	13.3007	14.6025	24.769	7.30117	28.6497	12.9361	7.84959	16.0733	11.6161	57.5154	-0.2959	0.173651	0.0526254	0.134045	57.5154	0.239241	0.201414	0.105427
SENP3	98.016	87.3211	190.637	86.5713	43.8961	42.9372	48.0675	33.2745	34.5717	40.1859	44.1579	36.2883	36.9231	37.8681	35.8171	29.4617	28.3162	25.6222	32.1002	14.371	144.733	162.522	163.397	151.752	52.3366	43.978	49.0843	52.883	91.8085	73.2097	94.7641	87.4048	93.2939	97.8678	79.4003	100.825	51.7443	35.3232	28.1282	30.9763	67.7959	0.148273	0.171525	0.327976	0.500638	67.7959	0.417439	0.247043	0.0121702
PACSIN3	286.553	304.215	252.133	268.371	238.028	196.018	213.633	232.922	113.078	148.429	160.073	133.23	119.058	107.546	149.589	128.045	144.912	189.605	147.283	174.847	506.566	554.486	574.773	454.033	198.879	282.783	222.021	291.09	63.9565	42.88	61.9952	57.0031	70.5789	54.9751	55.6714	62.809	101.333	94.1951	104.476	81.3127	191.085	0.694838	0.114168	1.03999e-10	2.59174e-09	191.085	0.367005	0.137347	0.00192442
SKIL	32.8642	37.5574	25.5444	20.4061	42.0414	41.0704	32.045	50.4485	9.36318	9.07423	9.19957	9.84968	8.28887	6.0589	7.90084	14.7309	14.9909	15.3733	20.7707	7.1855	36.1833	23.9003	21.1455	23.2524	82.343	99.7781	107.871	86.1104	2.06311	2.09171	3.54258	2.85016	1.6225	1.20824	5.47588	2.75478	4.31203	0	12.055	7.74406	23.5267	2.05177	0.214145	1.93884e-23	1.91442e-21	23.5267	1.10493	0.347062	4.01641e-06
USP48	111.277	127.695	117.788	124.292	150.854	147.48	102.811	148.125	94.352	90.0942	82.1829	80.3527	103.234	75.7363	79.0084	111.615	121.593	92.2401	96.3005	74.2502	53.6048	71.7008	71.1257	42.8333	182.131	170.71	174.649	135.717	37.136	30.3297	33.6545	23.7513	44.6188	45.9133	29.2047	39.1179	56.0564	43.1727	52.2381	46.4644	87.8853	0.568272	0.130185	2.35479e-06	2.53327e-05	87.8853	0.383651	0.161311	0.00373574
FGF4	47.8549	53.5194	43.5201	50.0877	40.8048	35.4699	16.0225	47.2283	1.44049	2.59264	0.613305	3.11043	4.5212	3.02945	3.68706	2.26629	3.33132	7.68667	11.3295	9.58067	109.89	74.5688	94.1936	69.7571	222.605	249.209	231.723	208.724	0	0	1.77129	0	0	0.604122	0.912647	0.550957	2.15601	0	0	3.87203	41.4559	3.68119	0.308619	3.96982e-35	1.02136e-32	41.4559	1.843	0.517695	7.88603e-08
SPATS2L	153.943	156.802	128.195	133.567	87.7922	59.7387	66.7604	60.1088	36.7325	42.1304	36.185	38.3619	43.7049	30.2945	42.6645	43.0595	26.6505	33.3089	24.5472	50.2985	84.4276	102.293	113.417	88.1142	41.1715	39.7221	33.1033	35.0993	88.7138	100.402	88.5646	82.6545	93.2939	64.6411	72.0991	76.583	17.2481	11.7744	32.1465	7.74406	64.2015	0.782399	0.145418	4.34767e-09	8.30742e-08	64.2015	0.917119	0.235588	8.20863e-07
GRK2	242.157	159.619	185.907	209.626	119.942	97.0755	108.152	116.997	141.888	151.021	171.112	159.669	156.735	128.752	138.001	119.547	99.9395	81.9912	103.854	102.992	264.004	345.12	366.201	280.252	100.486	139.973	121.569	162.861	292.962	254.142	322.375	268.865	251.488	225.338	306.649	233.606	125.049	102.045	96.4396	116.161	179.264	-0.345047	0.129516	0.00410579	0.017202	179.264	0.138435	0.152076	0.27543
COPS3	172.393	143.657	167.931	200.351	248.539	168.015	149.543	151.345	194.466	226.856	195.644	229.135	231.335	196.914	256.514	318.98	163.235	135.798	135.954	150.896	132.672	105.161	110.533	78.3238	320.998	271.907	283.091	311.682	102.124	151.649	127.533	96.9053	119.254	125.053	114.081	121.21	101.333	62.7967	48.2198	81.3127	167.583	-0.308484	0.133434	0.0124451	0.0431212	167.583	0.224247	0.154665	0.0806778
MAFA	67.4581	40.3743	61.4958	46.9958	37.0953	57.8719	45.3971	33.2745	9.36318	8.42607	12.2661	18.1441	9.0424	10.6031	5.79395	7.36543	23.3192	20.4978	13.2177	31.1372	103.189	127.149	124.951	100.352	27.9129	36.8848	22.2591	36.9713	26.8205	7.32097	18.5986	16.1509	20.2813	13.8948	20.0782	18.7325	19.4041	23.5488	24.1099	34.8483	34.5649	1.95964	0.232314	7.73374e-19	5.11856e-17	34.5649	0.580003	0.289423	0.0018714
MORF4L1	261.76	274.169	233.211	304.236	386.41	257.623	307.098	313.424	383.89	306.579	285.187	373.251	445.338	309.004	373.973	511.614	279.831	263.909	253.025	225.146	132.672	158.698	134.562	89.338	378.219	380.197	344.161	389.837	182.585	211.262	210.784	190.96	227.962	259.169	133.246	243.523	140.141	156.992	164.751	120.033	264.944	-0.202631	0.133561	0.101676	0.219464	264.944	0.23156	0.152074	0.0682678
NUDC	900.017	640.355	925.749	904.67	665.861	569.385	592.833	506.631	492.647	485.471	521.309	573.873	573.439	466.535	626.273	501.416	549.667	719.985	502.273	601.187	1160.54	1429.24	1472.5	1050.03	415.902	618.53	535.361	680.927	729.31	673.529	701.432	850.297	716.335	672.388	850.587	766.381	636.024	663.29	606.766	588.549	703.437	0.125976	0.111543	0.234117	0.397826	703.437	-0.0122059	0.123636	0.911629
TPD52L2	374.19	378.391	354.784	405.648	395.683	317.362	380.534	355.286	177.9	173.707	183.991	193.883	172.559	160.561	183.826	145.609	214.87	243.411	222.813	220.355	482.444	664.427	580.54	642.5	339.141	348.987	368.703	348.653	269.236	265.647	286.064	293.566	262.845	284.542	305.737	280.437	263.034	251.187	184.843	212.962	304.771	1.05073	0.0823036	7.31359e-39	2.5207e-36	304.771	0.65253	0.110105	9.10584e-11
PLEKHO1	211.599	149.291	196.314	178.708	178.676	98.9423	154.884	125.584	242.722	276.764	249.002	274.236	259.215	274.165	270.735	217.564	206.542	210.102	185.048	155.686	237.201	271.507	273.93	239.867	113.047	116.802	102.164	128.698	811.835	584.632	767.855	869.298	658.736	657.285	729.205	741.588	349.274	357.156	357.63	406.563	322.251	-0.805619	0.118619	5.72146e-13	1.99454e-11	322.251	-0.322955	0.136882	0.00623794
SOCS1	62.269	53.5194	61.0228	68.6387	69.8628	59.7387	44.0619	54.7419	44.6552	31.7598	34.9584	34.7331	31.6484	22.7209	36.8706	33.4277	43.3071	46.12	22.6589	35.9275	93.8085	109.941	112.456	101.576	40.4737	45.3967	45.089	40.2472	13.4102	19.8712	15.9416	23.7513	10.5463	13.2907	16.4276	15.9777	15.0921	19.624	8.03664	3.87203	41.4368	0.702856	0.147708	1.70728e-07	2.36623e-06	41.4368	0.481976	0.207527	0.00194281
PSMD10	89.9441	88.26	78.5254	105.741	119.942	82.1408	112.158	105.19	116.68	117.317	104.262	119.751	177.08	118.149	155.91	230.595	56.6324	69.1801	94.4123	55.0889	20.1018	50.6685	37.4852	33.0428	177.247	165.509	160.951	175.029	43.3253	56.4761	37.1971	47.5026	79.5026	88.806	39.2438	74.3791	40.9643	43.1727	40.1832	38.7203	91.1616	-0.344117	0.186156	0.0322289	0.0918518	91.1616	0.378969	0.224348	0.0168577
ZNF33A	40.3595	61.9698	52.981	51.9428	50.0787	52.2714	49.4027	40.7881	77.0662	84.2607	82.1829	64.8005	73.8463	63.6185	72.161	65.1557	73.289	46.12	39.6532	40.7178	9.38085	16.2522	18.262	12.2381	62.8039	63.8391	70.7727	64.1148	39.1991	30.3297	26.5694	27.5515	41.3738	31.4144	18.2529	49.0351	30.1842	35.3232	16.0733	30.9763	46.9153	-0.53549	0.158749	0.000162551	0.00109006	46.9153	-0.057546	0.174039	0.673663
UBALD2	132.61	131.451	137.183	150.881	89.0288	65.3392	89.459	78.3561	74.1852	97.2239	96.9022	91.2391	102.481	81.7952	99.5506	91.218	89.9456	81.9912	79.3063	76.6454	312.248	286.803	252.785	281.476	129.097	146.121	142.116	164.265	167.112	139.098	183.329	209.961	223.094	187.278	197.132	185.672	191.885	164.841	180.824	158.753	146.017	-0.151053	0.114397	0.162943	0.308446	146.017	-0.00147044	0.141807	0.990327
USP28	286.553	304.215	286.192	281.975	248.539	263.224	268.377	279.077	213.913	156.855	169.272	208.399	181.602	148.443	169.078	160.34	201.545	97.3645	192.601	141.315	144.733	173.994	187.426	73.4285	422.182	515.914	554.766	512.45	22.6942	25.1005	19.4842	25.6514	34.8838	54.371	19.1656	34.1593	32.3402	54.9471	32.1465	27.1042	180.645	0.5025	0.168814	0.00074996	0.00410411	180.645	0.535277	0.206359	0.000625086
NUP160	63.9987	78.8706	74.268	56.8897	83.4645	52.2714	64.09	85.8697	83.5484	73.8902	77.2764	75.1686	93.4381	56.0448	84.8023	94.6175	49.9698	30.7467	43.4296	50.2985	32.1629	20.0762	39.4075	22.0286	97.695	89.3747	98.1685	86.1104	39.1991	33.4673	30.112	30.4017	36.5063	36.2473	31.03	49.0351	49.5883	39.248	28.1282	19.3602	57.0075	-0.112038	0.132713	0.363464	0.536604	57.0075	0.547716	0.209383	0.000534816
VASN	35.1704	25.3513	35.9514	30.3	36.4771	26.1357	20.0281	22.5408	28.0895	36.2969	27.5987	23.3282	17.3313	27.2651	31.6034	19.83	13.3253	12.8111	13.2177	16.7662	53.6048	72.6568	74.0092	77.0999	21.6325	15.1322	19.9762	23.8675	78.3983	78.439	69.0804	103.556	80.3139	71.8906	84.8761	59.5033	28.0282	35.3232	20.0916	11.6161	39.4628	0.0481901	0.178264	0.75751	0.856383	39.4628	0.542797	0.310343	0.00391371
HARS1	174.699	119.245	149.482	132.949	133.543	117.611	104.146	108.411	111.638	113.428	126.341	129.601	96.4523	87.8541	115.352	107.082	123.259	161.42	111.406	141.315	180.916	242.827	214.338	204.376	87.2277	104.507	98.7393	114.19	161.954	197.666	183.329	192.861	169.552	196.34	200.782	191.733	140.141	137.368	124.568	112.289	143.023	0.0572811	0.109065	0.581107	0.730416	143.023	-0.135311	0.13119	0.238652
RANBP10	66.3049	46.0079	53.9271	53.1795	36.4771	44.8041	32.045	41.8615	64.822	70.6494	63.7837	68.9478	51.9938	59.0743	70.0541	64.0226	63.295	46.12	43.4296	43.113	84.4276	88.9089	106.689	81.9952	35.5889	41.1407	34.8156	39.7792	113.471	104.585	127.533	113.056	137.913	115.992	126.858	117.905	94.8646	39.248	72.3297	65.8245	70.6709	-0.697575	0.150653	3.29137e-07	4.33718e-06	70.6709	-0.259182	0.176739	0.0623032
SEC11A	195.455	149.291	204.355	210.245	252.248	184.817	277.723	212.528	227.597	245.004	238.576	254.018	369.231	245.386	320.247	704.815	249.849	197.291	219.036	177.242	95.1486	139.577	153.785	102.8	454.98	553.745	559.332	486.243	123.787	143.282	138.161	116.856	103.84	143.781	103.129	124.516	103.489	125.593	104.476	104.545	227.901	-0.394092	0.186419	0.0142505	0.0481172	227.901	0.0801451	0.183397	0.56704
CDC37	1050.5	907.951	1022.72	1206.43	966.333	860.611	714.337	818.982	678.47	666.308	730.446	734.06	719.624	631.641	740.045	520.679	951.091	848.096	764.739	953.277	1608.15	1668.24	1644.54	1463.68	738.993	789.713	732.269	951.426	874.759	878.517	849.335	1002.3	810.44	852.417	1065.97	824.231	920.618	1173.51	831.792	913.799	927.026	0.291136	0.0969367	0.00174428	0.00838272	927.026	-0.0526404	0.10796	0.594286
DDRGK1	220.248	164.314	203.409	179.326	162.601	132.545	172.242	115.924	108.757	123.15	127.567	133.23	121.319	99.9719	108.505	107.649	131.587	135.798	117.071	105.387	259.983	325.043	334.483	255.776	113.745	145.175	148.965	168.477	240.353	241.592	231.154	230.863	253.11	261.585	273.794	253.991	178.949	180.541	156.714	135.521	179.01	0.301462	0.10941	0.00367397	0.0156988	179.01	0.203256	0.134491	0.0818458
WSB1	216.788	201.871	190.164	225.085	182.385	145.613	194.94	142.758	317.628	261.856	357.557	301.193	287.096	243.871	218.59	390.368	243.186	146.047	179.383	162.871	97.8288	134.797	131.679	127.276	381.011	335.273	404.089	238.207	202.185	174.657	209.898	189.06	236.074	238.024	193.481	216.526	99.1767	133.443	108.495	112.289	214.318	-0.775451	0.145989	6.56552e-09	1.21266e-07	214.318	-0.102866	0.15008	0.413729
SLC4A2	69.1877	36.6185	74.268	66.1652	37.7136	39.2035	44.0619	26.8343	30.2503	36.2969	42.9313	37.3251	26.3737	30.2945	25.8094	30.5949	38.3101	17.9356	18.8825	38.3227	89.7881	95.601	108.611	74.6523	25.1216	26.9543	29.6789	34.1634	79.4298	64.8429	75.2799	74.1041	79.5026	62.2246	104.042	82.0925	60.3684	43.1727	32.1465	50.3364	51.4873	0.129795	0.169989	0.388697	0.560902	51.4873	0.189944	0.206861	0.199614
ARPC4	317.111	169.947	301.329	309.802	275.742	274.425	261.701	224.335	210.311	231.393	235.509	239.503	202.7	202.973	220.17	176.77	198.213	284.407	213.372	304.186	369.873	481.829	524.793	325.533	132.586	143.756	148.394	213.404	254.794	270.876	223.183	274.565	287.183	288.166	234.55	250.134	209.133	266.886	188.861	263.298	255.142	0.232715	0.13403	0.060759	0.149703	255.142	0.044866	0.145733	0.71637
RBM3	406.478	347.406	338.227	341.957	349.932	296.827	291.075	253.316	424.224	422.6	464.885	453.604	351.147	331.725	405.576	368.272	316.475	320.278	228.478	316.162	446.26	483.741	490.191	504.209	269.359	248.736	266.539	252.247	581.798	652.612	652.721	584.282	547.595	628.891	593.22	574.097	360.054	274.736	273.246	332.995	401.154	-0.409412	0.0907085	2.73082e-06	2.9053e-05	401.154	0.0240129	0.107439	0.807304
TBC1D23	24.2157	17.8398	24.5983	29.6816	40.8048	9.33418	25.369	33.2745	23.7681	18.7966	17.1725	16.5889	36.9231	27.2651	19.4887	42.4929	6.66263	5.12445	15.106	9.58067	8.04073	6.69207	9.61159	3.67143	66.2931	69.9865	66.2067	68.7947	2.06311	2.09171	2.65694	6.65036	2.43375	4.22886	0.912647	1.65287	2.15601	3.9248	0	3.87203	19.4007	0.147172	0.216049	0.407738	0.579211	19.4007	0.960525	0.470148	0.00014398
CPVL	102.052	128.634	108.8	114.398	102.012	87.7413	102.811	98.7502	107.316	117.965	95.6756	119.751	134.882	115.119	131.681	118.98	106.602	115.3	105.742	107.783	60.3054	48.7565	57.6695	45.2809	147.24	121.531	114.72	117.934	39.1991	44.9717	51.3675	57.9532	47.8638	58.5999	42.8944	49.5861	73.3045	66.7215	68.3114	81.3127	90.438	-0.232081	0.106868	0.0225354	0.0690925	90.438	-0.103152	0.131983	0.371237
KLHDC2	84.755	92.9547	78.9985	74.8223	102.63	115.744	90.7942	118.071	113.799	79.7236	80.9562	90.7207	104.741	103.001	86.3825	94.6175	98.2738	71.7423	90.6358	86.226	71.0264	73.6128	76.8927	64.8619	170.268	160.78	134.696	158.649	82.5245	86.8058	98.3067	103.556	88.4264	85.1813	87.6141	98.6212	94.8646	66.7215	80.3664	92.9288	95.9073	0.171467	0.105407	0.0881894	0.197542	95.9073	0.209699	0.138291	0.0783691
ZIC3	137.222	137.085	140.967	172.524	141.58	82.1408	133.521	143.832	161.335	171.762	140.447	141.006	113.784	115.119	129.047	149.008	103.271	89.6779	107.63	69.4599	77.727	57.3606	64.3976	34.2666	176.549	176.385	136.409	168.945	30.9467	38.6966	46.9392	42.7523	34.0726	39.268	25.5541	40.2198	21.5601	15.6992	28.1282	38.7203	96.8754	-0.121277	0.129481	0.314997	0.487517	96.8754	0.330214	0.166073	0.0141002
SLC66A2	121.079	91.0768	116.369	122.437	80.9914	76.5403	86.7886	66.549	92.1913	128.336	113.461	119.751	87.4099	92.3983	101.657	99.7166	99.9395	115.3	83.0828	95.8067	138.032	197.894	169.164	148.081	46.7541	68.5679	75.9094	79.5585	183.617	188.254	180.672	222.312	205.247	236.816	240.026	240.768	129.361	145.217	160.733	123.905	129.294	-0.386645	0.133548	0.00171386	0.00826263	129.294	-0.240107	0.156359	0.0632867
SELENOH	136.646	169.009	163.2	138.514	119.323	97.0755	82.7829	88.0165	102.995	93.9831	104.262	108.865	97.9593	118.149	89.0161	108.215	79.9516	89.6779	71.7533	74.2502	195.658	175.906	209.533	217.838	102.58	89.8476	97.5978	100.15	180.522	144.328	151.445	176.71	150.082	125.657	182.529	164.736	84.0846	54.9471	92.4213	96.8008	123.175	-0.0400938	0.111556	0.705111	0.820085	123.175	0.251634	0.148698	0.0443702
HES5	15.5672	4.69468	8.98785	10.5122	6.18255	9.33418	9.34646	0	16.5656	26.5745	14.106	16.0705	28.6343	34.8387	22.6491	27.1954	4.99698	7.68667	5.66474	7.1855	72.3665	48.7565	96.1159	56.2952	7.67604	11.822	13.1272	14.5077	1.03156	1.04585	1.77129	0	1.6225	0.604122	2.73794	3.8567	6.46804	7.84959	4.01832	7.74406	15.9053	-1.7303	0.3934	1.85159e-07	2.54691e-06	15.9053	-0.0244926	0.278814	0.857867
ZWILCH	43.8189	28.1681	31.221	21.6428	54.4065	31.7362	52.0731	44.0082	47.5361	34.3525	30.0519	28.5122	73.8463	59.0743	45.8249	120.113	29.9819	20.4978	37.7649	28.742	10.721	6.69207	13.4562	4.89523	110.954	99.3052	104.447	117.466	8.25245	10.4585	10.6278	7.60042	8.92376	12.0824	12.7771	13.7739	17.2481	0	8.03664	15.4881	36.4144	-0.155747	0.244572	0.41452	0.585287	36.4144	0.262839	0.272106	0.0998898
ETV4	490.08	251.635	432.363	489.128	331.385	272.558	337.808	203.941	105.876	118.613	153.326	114.049	122.072	78.7657	122.726	90.6515	113.265	171.669	185.048	155.686	501.205	604.198	576.695	351.233	112.349	143.756	156.385	155.841	15.4733	15.6878	9.74211	19.9511	7.30126	4.22886	12.7771	9.36626	36.6522	31.3984	28.1282	19.3602	178.809	1.26484	0.190412	8.64294e-13	2.94005e-11	178.809	0.66777	0.227327	8.85783e-05
OCRL	16.1438	37.5574	17.9757	15.4592	28.4397	26.1357	28.0394	48.3017	28.8098	39.5377	30.0519	41.9907	45.212	48.4712	65.3136	53.2577	28.3162	10.2489	26.4354	7.1855	2.68024	4.78005	1.92232	0	72.5735	67.6221	69.0604	62.7108	8.25245	4.18341	3.54258	5.70031	11.3575	15.1031	5.47588	17.0797	10.7801	11.7744	16.0733	11.6161	26.1293	-0.292074	0.229792	0.114528	0.240111	26.1293	0.359401	0.287897	0.0339489
HM13	613.465	402.804	570.965	503.969	473.584	375.234	393.887	391.781	220.395	260.56	272.921	298.601	248.666	206.003	277.583	212.464	344.791	399.707	322.89	359.275	660.68	867.101	844.858	755.09	347.515	397.221	382.971	426.808	530.22	511.422	608.439	629.884	545.972	553.98	655.28	635.253	500.195	470.975	490.235	538.212	462.546	0.67845	0.10621	1.6539e-11	4.7206e-10	462.546	0.173136	0.117431	0.100931
NSRP1	56.5033	74.176	50.1427	56.2713	68.0081	48.5377	76.1069	61.1822	69.1435	69.3531	64.397	61.1717	41.4443	77.251	66.8938	117.28	71.6233	48.6823	62.3121	50.2985	16.0815	21.0322	19.2232	18.3571	99.7885	97.8866	99.8808	59.4349	19.5996	15.6878	20.3699	22.8012	24.3375	16.9154	12.7771	23.1402	25.8722	23.5488	28.1282	27.1042	49.5686	-0.113276	0.169901	0.451773	0.620904	49.5686	0.0686653	0.186701	0.626162
FTL	5804.28	6150.03	6259.33	4954.97	5219.31	4538.28	4450.25	5942.18	5187.92	4868.97	4861.67	4909.81	4900.23	4616.88	5162.41	4464.59	5243.49	7074.3	6184	5710.08	9654.23	10595.5	10535.3	9777.01	5799.6	5708.16	5689.21	5757.69	8340.13	8297.8	9556.12	9369.41	7880.5	8263.79	9411.21	8089.14	17713.8	12790.9	16081.3	15809.5	7540.58	0.0466476	0.0801573	0.550106	0.706963	7540.58	-0.235307	0.0911532	0.00585848
SETD1A	144.718	143.657	148.536	150.263	115.614	104.543	109.487	100.897	84.9889	82.9644	84.0228	102.644	108.509	74.2215	83.7489	98.5835	68.292	133.236	96.3005	91.0164	219.78	234.222	253.746	228.852	89.3212	108.763	108.442	145.545	242.416	204.987	259.494	249.864	255.544	204.798	247.327	226.994	187.573	180.541	136.623	151.009	151.552	0.23205	0.115096	0.0328109	0.0931257	151.552	0.14316	0.14126	0.236571
UCK2	249.652	226.284	266.324	251.675	194.75	154.947	160.225	168.519	203.829	185.374	180.312	217.73	194.412	145.414	183.299	169.405	134.918	176.794	120.848	170.057	277.405	365.196	375.813	307.176	138.867	164.09	138.692	176.433	244.479	263.555	311.747	306.867	231.207	302.665	289.309	293.66	232.85	145.217	100.458	197.474	215.448	-0.105635	0.112086	0.320612	0.493224	215.448	0.159041	0.135199	0.175179
AP2M1	1597.66	1474.13	1748.37	1419.77	1286.59	1400.13	1301.83	1343.86	1428.97	1425.3	1153.63	1320.89	1133.31	1005.78	1224.1	1055.52	1104.33	1557.83	1306.67	1573.63	2397.48	2934	2855.6	2774.37	1189.09	1313.19	1262.49	1579	1816.57	1473.61	1531.28	2096.76	1529.21	1762.83	1976.79	1816.5	1705.41	1750.46	2017.2	2087.03	1618.28	0.117262	0.100818	0.224907	0.38729	1618.28	-0.0440137	0.111894	0.6653
RRM1	63.4221	66.6645	49.6697	74.8223	71.0994	61.6056	57.414	81.5762	102.995	105.002	99.9687	112.494	132.622	103.001	103.238	246.459	63.295	56.3689	71.7533	26.3468	16.0815	10.5161	13.4562	9.79047	120.025	109.709	103.305	95.0022	26.8205	38.6966	31.8833	31.3517	68.1451	62.8287	27.3794	70.5224	47.4323	27.4736	40.1832	27.1042	68.1881	-0.697159	0.266527	0.000848843	0.0045445	68.1881	0.141459	0.227462	0.345257
N4BP2L2	42.6658	39.4353	45.8853	37.102	52.5517	46.6709	44.0619	94.4567	59.7803	55.7417	66.2369	70.503	74.5998	59.0743	54.2524	82.7195	34.9788	46.12	22.6589	31.1372	18.7617	12.4281	24.9901	11.0143	78.8538	74.2425	65.0652	65.0508	26.8205	21.9629	32.7689	27.5515	34.8838	36.2473	29.2047	34.7103	30.1842	19.624	40.1832	15.4881	44.0167	-0.102632	0.149091	0.44996	0.618839	44.0167	0.607993	0.244064	0.000486669
LRPPRC	212.176	230.978	204.355	210.245	228.754	173.616	190.935	205.014	157.734	142.595	149.646	165.371	210.236	143.899	170.658	264.589	136.584	69.1801	92.524	105.387	77.727	70.7447	73.0481	52.6238	198.879	187.261	191.2	201.704	47.4516	53.3385	45.1679	74.1041	53.5426	62.2246	41.0691	62.2581	43.1203	51.0223	48.2198	46.4644	128.641	0.166924	0.130512	0.169319	0.317063	128.641	0.835097	0.189583	1.31445e-07
GALNT1	82.4487	84.5043	69.5376	95.2284	87.7922	59.7387	53.4083	79.4295	67.703	78.4273	101.809	89.1655	97.9593	103.001	79.5351	132.578	84.9486	64.0556	117.071	62.2744	26.8024	26.7683	20.1843	13.4619	90.7168	105.926	87.3243	71.6026	35.0729	55.4302	48.7105	42.7523	38.1288	41.6845	31.03	44.6275	23.7162	27.4736	44.2015	30.9763	64.9302	-0.318448	0.159554	0.0258856	0.0770368	64.9302	-0.136048	0.174038	0.320744
USP44	51.8908	49.7636	35.9514	34.6285	56.2612	63.4724	52.0731	55.8153	36.7325	25.2782	39.8648	29.0306	33.909	24.2356	24.756	84.4192	43.3071	17.9356	41.5414	35.9275	13.4012	12.4281	11.5339	7.34285	147.24	102.615	99.8808	81.4305	3.09467	1.04585	7.08517	2.85016	3.24501	6.64535	7.30117	4.95861	0	7.84959	8.03664	3.87203	34.2163	0.410022	0.255783	0.0386618	0.106037	34.2163	0.311345	0.270269	0.0574471
TSSC2	20.1798	13.1451	20.3409	24.7347	8.65557	9.33418	6.67604	7.5136	7.20245	8.42607	7.97296	9.33128	4.5212	3.02945	10.5345	6.23229	13.3253	30.7467	11.3295	11.9758	32.1629	45.8885	40.3687	36.7143	5.58257	8.51188	5.70747	9.35982	5.15778	7.32097	7.97081	11.4006	4.05626	3.02061	3.65059	3.30574	6.46804	0	0	7.74406	11.99	0.051929	0.254007	0.788828	0.87642	11.99	-0.45419	0.326816	0.0125352
SRC	110.7	127.695	121.572	110.069	92.12	72.8066	90.7942	77.2827	71.3042	55.0936	72.9833	67.911	59.5291	68.1626	61.6265	49.2917	46.6384	64.0556	52.8709	47.9034	163.495	160.61	217.222	160.319	66.9909	74.2425	74.7679	91.7263	179.491	160.016	217.869	161.509	147.648	156.468	184.355	150.962	146.609	78.4959	92.4213	104.545	107.754	0.377837	0.13194	0.00196472	0.00923086	107.754	0.523153	0.193979	0.000511091
FNBP1L	38.0533	54.4583	24.1253	49.4693	41.4231	42.9372	60.0844	40.7881	57.6196	36.9451	44.7713	39.3987	45.9655	49.9859	47.405	74.7875	41.6415	28.1845	56.6474	16.7662	12.0611	9.5601	3.84463	4.89523	78.156	68.095	61.07	65.0508	5.15778	12.5502	8.85646	5.70031	16.225	20.5402	2.73794	15.4268	15.0921	23.5488	20.0916	15.4881	33.8901	-0.0762593	0.204115	0.656419	0.787574	33.8901	0.154659	0.222557	0.3021
TRAPPC12	165.474	118.306	173.134	162.012	114.377	138.146	132.186	98.7502	167.097	204.818	182.765	207.88	174.066	152.987	201.735	167.705	191.551	204.978	211.484	191.613	148.753	188.334	176.853	171.333	68.3865	80.3899	79.9046	91.2583	247.573	222.767	228.497	271.715	257.978	270.043	311.213	292.007	206.977	176.616	180.824	205.218	180.943	-0.589932	0.1133	3.15909e-08	5.10682e-07	180.943	-0.663197	0.142625	9.29967e-08
MDK	1488.11	1014.05	1377.98	1417.3	874.213	849.41	972.032	666.564	1709.86	1871.88	2092.6	1867.29	1582.42	1493.52	1502.74	1452.69	809.51	814.788	783.622	840.704	2748.59	2643.37	2819.08	2346.04	970.67	1316.03	1317.28	1438.14	5561.12	4940.61	5047.3	6072.73	5770.43	5006.97	6200.52	5189.46	3596.23	2892.57	3391.46	3461.6	2455.29	-0.986205	0.111011	1.95726e-20	1.4475e-18	2455.29	0.0400109	0.117345	0.704896
AVL9	58.233	53.5194	47.7775	42.6673	63.6803	59.7387	50.7379	50.4485	53.2981	43.4267	45.3846	55.4693	52.7473	74.2215	52.1455	59.49	74.9546	58.9312	52.8709	55.0889	44.224	37.2844	25.9513	28.1476	101.184	89.3747	95.3148	85.6424	16.5049	25.1005	28.3407	26.6015	26.7713	27.7896	18.2529	24.2421	30.1842	27.4736	24.1099	38.7203	48.1511	0.0771784	0.1319	0.529266	0.690184	48.1511	-0.0725201	0.158089	0.576532
TMEM30A	26.522	46.0079	30.7479	33.3918	40.8048	20.5352	20.0281	41.8615	38.8932	36.2969	36.185	49.2484	62.5433	48.4712	53.7257	83.286	24.9849	33.3089	35.8767	26.3468	9.38085	6.69207	4.80579	3.67143	60.7105	57.6916	54.7917	51.011	5.15778	7.32097	3.54258	8.55047	8.92376	10.2701	5.47588	11.5701	4.31203	3.9248	4.01832	3.87203	27.869	-0.524981	0.218689	0.00362987	0.0155458	27.869	0.0523954	0.212571	0.719999
INTS13	80.719	86.3821	73.3219	103.886	85.9375	57.8719	60.0844	81.5762	85.7091	52.5009	63.1704	75.1686	80.6281	60.589	63.2067	99.15	68.292	35.8711	47.2061	40.7178	21.4419	18.1642	21.1455	14.6857	91.4146	91.2662	78.1924	68.3267	2.06311	7.32097	12.399	4.75026	17.0363	12.0824	9.12647	15.4268	10.7801	3.9248	4.01832	15.4881	48.0261	0.00224639	0.158756	0.98746	0.995141	48.0261	0.363144	0.209563	0.0178518
FSCN1	2798.07	2060.03	2612.63	2128.42	1988.31	1637.21	1508.79	1705.59	2416.42	2172.63	2190.72	2115.61	2137.02	1469.28	1937.29	1689.52	2015.45	1970.35	1997.76	2217.93	2786.11	3356.55	3290.05	2447.62	1070.46	1215.78	1374.93	1402.57	1822.76	2209.89	1922.74	2248.77	2643.87	2160.34	2320.86	2345.42	2046.06	1471.8	1350.15	1165.48	2035.53	-0.212446	0.118871	0.0576338	0.143562	2035.53	-0.205369	0.130899	0.072964
C19orf53	653.824	565.24	682.131	559.003	571.268	548.85	495.362	488.384	527.939	514.639	540.935	476.932	565.904	465.021	529.883	406.798	616.294	637.994	536.262	531.727	794.692	904.386	1023.63	813.833	448.001	528.682	551.913	512.918	630.281	589.861	632.351	684.987	619.796	655.473	682.66	634.151	601.528	659.366	602.748	708.582	604.856	0.0606231	0.0817339	0.445763	0.614889	604.856	-0.122434	0.0957135	0.170264
ZNHIT2	81.2956	58.214	95.555	99.557	68.0081	52.2714	70.7661	45.0816	41.0539	52.5009	52.7442	63.2453	45.212	63.6185	53.7257	45.8923	59.9637	66.6178	52.8709	69.4599	151.434	171.126	167.242	143.186	36.9845	61.4747	57.0747	76.7505	93.8716	80.5307	59.3383	71.2539	69.7676	81.5565	85.7888	73.8282	73.3045	47.0975	32.1465	42.5923	72.85	0.168042	0.153166	0.225806	0.388318	72.85	-0.0284884	0.171477	0.833601
VIM	728.778	830.02	860.468	928.168	1558.62	1607.35	1491.43	1557.46	4857.33	4751.66	4824.87	4448.95	4240.13	3402.07	4826.89	4596.6	2211.99	2344.44	2500.04	2428.7	230.501	214.146	239.329	168.886	409.621	400.531	448.607	420.256	3010.08	3931.36	2985.51	3804.01	3336.68	3610.24	3167.8	3182.32	2406.11	2774.83	2274.37	2210.93	2355.55	-1.5204	0.0875308	6.517e-69	7.9364e-66	2355.55	-0.562182	0.102723	2.4547e-09
NKAIN4	140.682	118.306	173.607	110.069	150.236	104.543	145.538	113.777	90.7508	109.539	108.555	91.7575	55.7615	66.6479	76.9015	76.4872	53.3011	71.7423	58.5356	62.2744	261.324	367.108	356.59	405.081	99.0907	136.663	140.404	112.786	305.341	223.813	267.465	252.714	214.982	175.8	229.987	205.507	209.133	188.39	116.531	162.625	160.259	0.530988	0.161944	0.000233024	0.00149147	160.259	0.896007	0.231189	9.60857e-07
WDHD1	21.9095	20.6566	28.3827	22.2612	25.9667	26.1357	12.0169	13.9538	28.0895	19.4448	20.8524	27.9938	24.8666	31.8092	28.9697	48.1586	21.6536	15.3733	22.6589	21.5565	6.70061	3.82404	10.5727	1.22381	53.0344	48.7068	54.7917	47.2671	0	4.18341	3.54258	2.85016	5.67876	5.4371	2.73794	4.95861	2.15601	7.84959	4.01832	7.74406	18.9997	-0.401042	0.221006	0.0267583	0.0789652	18.9997	-0.0224059	0.221906	0.878521
SLC19A1	65.1518	38.4964	55.3462	63.6917	49.4604	33.603	40.0563	32.2011	41.7742	46.6675	34.9584	40.4355	39.9373	39.3829	42.6645	39.66	44.9728	51.2445	60.4239	52.6937	83.0875	84.1289	84.582	96.6809	25.1216	33.5746	33.6741	45.3951	86.6507	79.4848	95.6498	73.154	97.3502	84.5771	77.575	83.7454	79.7725	82.4207	64.2931	69.6966	59.3359	-0.00714102	0.145103	0.957159	0.978939	59.3359	-0.242455	0.176902	0.0810354
DHX34	185.077	139.901	204.828	162.63	153.327	113.877	154.884	113.777	84.2686	100.465	101.809	87.6103	86.6563	60.589	103.238	73.6543	126.59	192.167	130.289	162.871	293.487	298.275	287.386	294.938	120.025	136.19	135.267	144.141	237.258	139.098	193.956	210.912	176.042	173.383	183.442	191.733	148.765	168.766	164.751	127.777	159.103	0.566395	0.127911	1.78247e-06	1.97336e-05	159.103	-0.114543	0.138214	0.336477
SSBP3	401.289	392.475	481.56	383.387	367.862	343.498	365.847	384.267	446.552	477.694	446.486	435.46	440.817	363.534	423.485	400	314.809	356.149	383.314	409.574	675.421	728.48	717.986	591.1	364.263	420.865	397.24	425.872	832.466	849.233	914.872	985.204	855.87	1063.26	949.153	916.792	692.081	726.087	630.876	758.918	562.852	-0.22173	0.0806353	0.00468538	0.0191944	562.852	0.00775498	0.0973919	0.931856
ATP5MG	441.648	476.98	497.17	500.258	736.96	617.923	695.644	773.901	703.679	681.864	553.201	766.72	700.786	501.374	673.678	775.637	511.357	573.938	555.144	579.631	406.057	556.398	515.181	400.185	814.358	905.569	969.7	986.993	451.822	499.918	519.874	563.381	506.221	619.226	587.744	571.893	515.287	459.201	470.143	487.876	603.113	0.0710252	0.0947788	0.436672	0.606177	603.113	0.303468	0.112794	0.00289187
SF1	891.369	630.965	784.308	817.48	714.085	644.058	540.759	533.466	710.161	919.09	839.614	770.867	734.695	675.568	686.319	618.13	672.926	702.05	640.115	550.889	1167.25	1535.35	1533.05	1029.22	478.706	534.357	540.498	725.854	1357.53	1567.73	1651.73	1999.86	1346.68	1697.58	1666.49	1516.78	987.455	961.575	755.444	863.463	949.838	-0.26088	0.119869	0.0205413	0.0641964	949.838	-0.0583861	0.13043	0.609815
RPL9	266.373	542.705	422.902	296.816	519.953	418.171	518.061	755.653	354.36	283.894	293.16	429.757	670.645	483.197	515.135	1126.91	288.159	435.578	439.961	395.203	104.529	175.906	169.164	230.076	1667.79	1112.22	1180.31	1100.72	86.6507	135.961	104.506	86.4547	216.604	166.134	168.84	212.118	355.742	345.382	317.447	379.459	444.315	0.0573652	0.233817	0.757691	0.856449	444.315	0.231753	0.245278	0.137396
AKT1S1	358.623	246.001	343.43	299.289	216.389	138.146	237.667	183.547	247.044	226.856	231.216	238.466	216.264	183.282	254.407	207.932	214.87	222.914	173.719	285.025	432.859	529.63	511.336	420.99	198.181	226.51	217.455	263.479	344.54	358.728	386.142	453.175	409.682	381.805	432.595	402.198	267.346	215.864	305.392	251.682	293.367	-0.186982	0.112368	0.0791387	0.182	293.367	-0.139488	0.129738	0.220694
UBAC1	366.119	285.437	346.269	382.769	293.671	171.749	229.656	206.087	221.835	233.986	277.214	242.613	266.751	210.547	267.048	271.388	201.545	194.729	169.942	205.984	383.275	478.005	482.502	391.619	181.434	227.456	220.879	237.271	414.685	356.636	336.545	397.122	352.894	335.288	409.778	381.262	230.694	200.165	192.879	232.322	287.201	-0.108985	0.104161	0.273606	0.442729	287.201	0.205551	0.126902	0.0663101
PPHLN1	32.8642	40.3743	34.5323	38.9571	37.0953	31.7362	30.7098	42.9349	44.6552	27.8709	36.7983	43.0276	45.9655	36.3534	35.2904	75.9206	39.9758	23.06	39.6532	47.9034	17.4216	28.6803	29.7959	22.0286	110.256	96.9408	97.0271	86.5784	17.5365	16.7336	27.455	24.7014	15.4138	24.1649	18.2529	20.9363	6.46804	15.6992	12.055	34.8483	37.7168	-0.210211	0.181222	0.182789	0.33525	37.7168	-0.0388521	0.196741	0.786401
NPM1	888.486	1170.85	1056.78	960.323	1368.2	843.81	1216.37	1657.29	1146.63	1007.89	790.55	1172.11	2234.98	1463.22	1705.53	2997.16	621.291	443.265	725.086	469.453	88.448	130.017	120.145	138.29	1808.75	1811.14	1624.92	1588.36	108.313	51.2468	48.7105	40.8522	106.274	214.463	37.4185	278.233	51.7443	125.593	80.3664	81.3127	811.847	-0.158313	0.287421	0.440795	0.610125	811.847	0.488657	0.364851	0.00927547
TUG1	36.9001	56.3362	35.0053	37.7203	66.1533	54.1382	52.0731	44.0082	80.6674	56.3899	48.4511	64.2821	66.3109	72.7068	42.6645	203.966	53.3011	33.3089	39.6532	26.3468	17.4216	25.8123	20.1843	7.34285	228.188	216.107	217.455	123.55	8.25245	29.2839	17.7129	13.3007	17.8475	26.5814	10.0391	20.3854	19.4041	23.5488	16.0733	23.2322	56.3026	-0.339919	0.281165	0.101262	0.218726	56.3026	0.180714	0.263486	0.235781
PRRX2	107.241	100.466	104.07	100.175	122.415	76.5403	106.817	116.997	66.2625	70.6494	71.1434	81.3895	58.7756	51.5007	60.5731	60.0566	59.9637	76.8667	81.1946	107.783	381.934	449.325	420.026	358.576	184.923	217.526	228.299	218.084	180.522	126.548	137.275	135.857	150.082	164.321	182.529	158.675	232.85	259.036	221.007	212.962	157.531	0.680339	0.122851	2.99559e-09	5.85246e-08	157.531	0.341894	0.15412	0.00767702
RGS10	132.033	145.535	139.075	124.91	168.165	145.613	130.85	165.299	129.644	141.299	113.461	130.638	138.65	160.561	174.345	137.11	126.59	130.673	143.507	136.525	100.509	127.149	120.145	111.367	229.583	216.107	270.534	225.104	77.3667	81.5765	94.7641	79.8044	90.8602	110.554	89.4394	80.4397	148.765	168.766	140.641	166.497	138.611	0.129674	0.102726	0.187034	0.340828	138.611	0.159905	0.127926	0.155922
ASAP1	31.7111	28.1681	42.574	35.2469	52.5517	31.7362	46.7323	39.7147	49.6969	49.9083	43.5446	45.1012	61.7897	51.5007	60.5731	84.4192	49.9698	17.9356	41.5414	26.3468	20.1018	12.4281	13.4562	11.0143	62.8039	75.6611	71.3434	53.819	29.9151	27.1922	30.9976	39.9022	37.3176	30.8102	20.9909	35.8122	32.3402	19.624	24.1099	19.3602	38.9941	-0.281676	0.17132	0.0624036	0.152764	38.9941	0.173959	0.200617	0.233994
SNRNP48	66.8815	71.3592	70.9567	76.0591	74.8089	59.7387	58.7492	56.8887	100.834	105.65	90.1558	97.46	97.9593	89.3688	77.9549	107.649	44.9728	46.12	43.4296	40.7178	32.1629	47.8005	47.0968	42.8333	94.9037	125.314	122.14	115.126	57.7671	54.3844	49.5962	52.2529	49.4863	67.0576	53.8462	87.6021	38.8083	39.248	56.2565	46.4644	68.9465	-0.529044	0.139756	3.51088e-05	0.00028491	68.9465	0.373384	0.192625	0.0111313
HMGB2	586.943	649.744	586.575	696.899	572.504	489.111	443.289	471.21	872.937	822.514	926.704	894.247	783.675	780.084	888.581	874.787	396.427	299.78	317.225	364.065	477.083	490.433	465.201	447.914	821.336	812.411	777.358	724.918	1012.99	951.726	1062.78	951.952	1157.66	1153.87	1105.22	1190.07	450.607	494.524	442.015	460.772	704.203	-0.767318	0.0774494	2.32875e-24	2.48767e-22	704.203	0.47594	0.100904	2.7594e-07
THOC2	24.7923	27.2292	26.9635	29.6816	39.5683	37.3367	52.0731	46.155	34.5717	38.8896	35.5717	35.2515	40.6908	25.7503	33.1835	94.0509	28.3162	15.3733	24.5472	23.9517	14.7413	18.1642	16.3397	12.2381	100.486	91.2662	100.452	61.7748	23.7258	15.6878	27.455	25.6514	15.4138	25.3731	20.9909	22.0383	15.0921	11.7744	8.03664	23.2322	34.097	0.0208202	0.197192	0.90111	0.945087	34.097	0.494945	0.291707	0.00626423
FKBP8	404.172	239.429	577.588	413.069	170.02	134.412	164.231	111.631	229.038	230.097	277.214	229.135	243.391	216.606	271.262	176.77	109.933	181.918	169.942	167.662	574.912	826.949	617.064	452.809	134.68	205.231	227.157	221.828	388.897	406.837	410.054	574.781	405.626	483.298	483.703	417.625	247.942	172.691	156.714	178.113	307.611	-0.59547	0.176583	0.00011766	0.000823798	307.611	-0.0633649	0.17194	0.640932
PLD3	1141.02	1172.73	1304.66	1026.49	786.421	705.664	827.829	739.553	582.678	709.735	703.461	686.367	716.61	627.096	791.137	820.962	534.676	730.234	594.797	505.38	1385.69	1797.3	1688.76	1623.99	762.719	872.467	789.344	896.203	1434.89	968.46	1318.73	1230.32	1371.01	1088.02	1466.62	1185.66	924.93	949.8	1008.6	828.615	982.491	0.108543	0.0981512	0.249636	0.41546	982.491	0.320655	0.116449	0.00213895
H1-2	25.9454	30.9849	31.221	24.7347	40.1866	33.603	36.0506	36.4946	48.9766	50.5564	49.6777	51.8404	42.9514	46.9565	31.6034	53.8243	36.6445	40.9956	47.2061	21.5565	30.8228	37.2844	34.6017	25.7	107.465	95.995	88.4658	80.9625	25.7889	19.8712	38.0828	34.2019	28.3938	35.0391	31.9426	28.6497	25.8722	39.248	24.1099	15.4881	40.7499	-0.281321	0.154775	0.0439152	0.116905	40.7499	0.00467187	0.181242	0.9732
POLR3H	93.98	123.001	105.962	92.755	143.435	113.877	122.839	135.245	94.352	103.706	96.9022	113.012	112.276	93.913	101.657	95.184	151.575	169.107	145.395	160.476	134.012	151.05	177.814	151.752	77.4582	90.3205	63.9237	82.8344	255.826	269.83	266.579	285.966	274.203	236.212	261.017	236.36	280.282	219.789	216.989	271.042	159.298	0.343748	0.100113	0.000327691	0.00199465	159.298	-0.199751	0.120083	0.0627553
UNC45A	322.3	219.711	343.43	295.579	231.227	255.756	230.991	181.4	211.752	219.078	179.085	235.874	199.686	215.091	267.048	166.006	236.523	233.162	188.825	261.073	456.981	547.794	527.676	514	150.729	214.216	206.04	289.687	364.139	334.673	293.149	362.92	319.633	358.849	403.39	322.861	263.034	317.908	221.007	302.018	286.608	0.070139	0.126266	0.552781	0.709537	286.608	-0.025189	0.14071	0.834632
GNPTAB	42.6658	49.7636	46.3584	60.5999	58.7342	74.6734	44.0619	48.3017	41.7742	33.0561	35.5717	37.3251	51.2403	54.5301	62.1533	52.6912	74.9546	58.9312	64.2004	57.484	61.6456	58.3166	49.0191	62.4142	163.29	174.966	132.413	150.225	19.5996	28.238	23.0268	18.051	16.225	22.3525	19.1656	28.0988	28.0282	11.7744	28.1282	38.7203	54.5693	0.238115	0.152887	0.085275	0.19267	54.5693	-0.139263	0.171405	0.305735
LDHA	970.358	619.698	755.925	935.588	1023.83	942.752	890.584	695.545	2479.8	1470.03	1386.07	1928.46	1895.89	1064.85	1447.43	2070.82	1057.69	573.938	910.134	653.881	253.283	254.299	272.969	184.795	648.276	831.799	1110.1	1164.83	46.42	69.0263	53.1388	70.3038	54.3538	99.0761	44.7197	85.9492	64.6804	35.3232	64.2931	85.1847	731.653	-0.848412	0.204825	1.60466e-06	1.78843e-05	731.653	0.0901576	0.180484	0.516916
RRP9	181.041	129.573	182.595	186.747	175.584	119.477	124.174	124.511	75.6257	92.0386	87.0893	94.868	89.6705	72.7068	93.7566	53.8243	106.602	130.673	69.8651	98.2019	333.69	372.844	398.881	296.162	86.5299	140.919	113.579	156.309	83.556	121.319	77.9369	114.006	90.0489	97.8678	83.0508	93.1117	51.7443	43.1727	104.476	108.417	131.406	0.656706	0.165723	8.38647e-06	7.94563e-05	131.406	0.311442	0.181161	0.0276533
MSH6	105.511	163.375	102.178	121.2	155.182	76.5403	98.8054	103.044	89.3103	66.7604	86.476	88.1287	117.551	92.3983	80.0618	189.235	76.6203	43.5578	69.8651	40.7178	54.945	33.4604	30.7571	33.0428	260.985	238.805	220.308	196.556	14.4418	30.3297	34.5402	27.5515	38.1288	56.1834	22.8162	30.8536	10.7801	11.7744	16.0733	19.3602	83.7053	0.0777872	0.214506	0.66013	0.78985	83.7053	0.512508	0.290783	0.0048992
RPS5	10123.9	8334	10825.2	9756.58	8342.12	7573.75	9341.12	7772.28	7940.7	8468.85	8425.58	8387.26	9073.3	6835.96	8536.59	7734.84	7562.09	10694.7	9008.82	9844.14	13521.8	14899.4	14662.5	13067.8	6967.05	7515.99	8044.11	9255.93	11634.9	10226.4	10324.9	11696.1	9963.79	10952.1	12260.5	10477	12356.1	11664.5	12267.9	12634.4	9974.37	0.0134502	0.0825316	0.866888	0.923942	9974.37	-0.147695	0.0927813	0.0891453
KLHDC10	15.5672	13.1451	17.5027	18.551	25.9667	26.1357	22.6985	28.981	26.6491	32.408	21.4657	40.4355	46.7191	46.9565	31.0766	76.4872	11.6596	17.9356	30.2119	2.39517	9.38085	6.69207	8.65043	4.89523	71.1778	57.2187	66.7774	61.3068	7.22089	11.5044	11.5134	7.60042	8.92376	17.5196	15.515	15.9777	17.2481	19.624	20.0916	3.87203	24.8915	-0.458586	0.242913	0.0173691	0.0561559	24.8915	0.304401	0.278925	0.0631434
PHKB	35.747	59.153	43.5201	46.9958	51.9334	50.4046	48.0675	60.1088	64.1018	71.2975	58.8773	58.5797	67.818	68.1626	74.2679	106.515	43.3071	38.4334	35.8767	38.3227	26.8024	25.8123	31.7182	28.1476	88.6233	100.251	100.452	84.2384	37.136	38.6966	46.9392	57.9532	60.8439	64.037	41.9817	60.6052	49.5883	19.624	40.1832	42.5923	54.1929	-0.368777	0.158186	0.00931322	0.0340385	54.1929	0.265597	0.198427	0.0714829
VEZT	43.2423	37.5574	34.5323	43.904	53.7882	35.4699	34.7154	36.4946	60.5005	56.3899	46.6112	66.3557	58.7756	63.6185	57.9395	61.7563	31.6475	33.3089	45.3179	26.3468	6.70061	10.5161	4.80579	15.9095	47.4519	59.1102	57.0747	58.4989	12.3787	10.4585	9.74211	10.4506	8.92376	19.936	6.38853	28.6497	8.62406	31.3984	4.01832	0	33.4827	-0.410151	0.184491	0.0101527	0.0365004	33.4827	0.144264	0.203248	0.323793
GLIPR2	29.9814	35.6796	31.694	26.5898	49.4604	44.8041	70.7661	61.1822	81.3876	100.465	93.8356	97.46	44.4585	59.0743	54.2524	56.6572	29.9819	43.5578	20.7707	26.3468	184.937	226.574	203.766	201.928	92.8103	72.8238	70.7727	61.3068	128.944	127.594	135.504	146.308	137.913	103.305	131.421	114.599	163.857	172.691	184.843	158.753	96.9764	-0.324214	0.16419	0.0265552	0.0784368	96.9764	0.641349	0.264627	0.000461278
SEH1L	61.6924	79.8096	64.3341	82.2427	74.1906	74.6734	53.4083	97.6768	73.465	56.3899	66.8502	55.4693	76.8604	68.1626	60.5731	69.6883	54.9667	40.9956	50.9826	35.9275	14.7413	25.8123	20.1843	15.9095	88.6233	65.7306	58.2162	75.8146	15.4733	27.1922	29.2263	19.001	35.6951	25.9773	21.9035	31.9555	12.9361	23.5488	16.0733	7.74406	48.2529	0.173899	0.141511	0.181091	0.333064	48.2529	0.497939	0.209057	0.00147414
MAPK12	158.555	102.344	158.47	112.543	99.5391	67.2061	73.4365	81.5762	54.7386	61.5752	56.424	72.0582	57.2685	49.9859	62.68	61.7563	63.295	71.7423	62.3121	88.6212	143.393	197.894	163.397	192.138	78.156	69.5136	69.0604	78.1545	77.3667	66.9346	78.8225	80.7544	110.33	90.0142	105.867	98.6212	75.4605	105.969	92.4213	81.3127	91.7927	0.403543	0.140788	0.0017383	0.0083584	91.7927	0.155737	0.162055	0.237758
RPL23AP2	111.854	79.8096	146.171	119.345	27.8215	35.4699	28.0394	18.2473	61.2208	73.8902	108.555	75.1686	51.9938	57.5596	75.3213	81.5863	16.6566	12.8111	7.55298	16.7662	80.4073	120.457	121.106	83.219	19.539	35.4661	31.9619	23.3996	113.471	82.6224	73.5086	97.8554	125.744	114.783	122.295	126.72	21.5601	3.9248	20.0916	7.74406	65.7929	-1.36841	0.22914	6.47861e-11	1.67627e-09	65.7929	0.503412	0.320942	0.00688874
CALU	134.34	110.794	111.639	147.171	128.597	115.744	109.487	100.897	126.043	126.391	109.168	142.561	152.214	142.384	137.475	260.623	98.2738	66.6178	86.8593	71.855	53.6048	42.0644	55.7472	40.3857	157.01	230.294	197.479	165.201	43.3253	60.6595	29.2263	43.7024	53.5426	63.4329	24.6415	67.7677	34.4962	43.1727	44.2015	15.4881	98.6144	-0.316174	0.179112	0.0429915	0.115083	98.6144	0.292595	0.204972	0.0512048
SLC43A1	135.493	97.6494	138.129	162.012	101.394	106.41	96.135	85.8697	32.411	25.2782	28.8253	49.2484	37.6767	43.927	46.8783	42.4929	76.6203	125.549	100.077	107.783	163.495	193.114	198.96	132.171	55.8257	64.3119	71.9142	70.6667	5.15778	6.27512	7.97081	4.75026	5.67876	4.83298	7.30117	7.71339	28.0282	15.6992	28.1282	19.3602	68.2803	1.29206	0.162959	6.84279e-17	3.7878e-15	68.2803	-0.0377443	0.15803	0.771204
SH2B2	183.924	127.695	198.206	137.896	97.0661	93.3418	98.8054	104.117	83.5484	84.2607	65.0103	90.7207	73.0927	60.589	70.5808	54.9575	113.265	84.5534	92.524	138.92	333.69	546.838	378.697	332.876	120.025	139.5	152.39	183.921	78.3983	110.86	94.7641	108.306	89.2376	98.472	118.644	86.5002	172.481	82.4207	100.458	127.777	137.733	0.36319	0.157325	0.010116	0.0364117	137.733	-0.0807948	0.165653	0.544498
LAMP1	547.736	489.186	513.254	562.095	506.351	373.367	420.591	410.028	445.111	427.785	402.941	449.456	480.754	422.608	477.211	513.881	509.691	568.814	375.761	493.405	582.953	697.887	742.976	693.9	353.098	384.453	392.103	372.053	649.88	598.228	500.39	663.136	608.439	514.712	603.259	624.785	543.316	478.825	478.18	635.013	512.69	-0.065362	0.0893304	0.449481	0.618367	512.69	-0.143002	0.104205	0.135889
S100PBP	28.8282	42.2521	32.167	26.5898	45.7509	41.0704	38.721	59.0354	43.2147	38.2414	60.1039	45.6196	52.7473	39.3829	57.4128	70.2549	34.9788	48.6823	50.9826	31.1372	13.4012	24.8563	21.1455	19.5809	88.6233	84.173	69.0604	74.4106	13.4102	24.0546	23.0268	12.3507	20.2813	27.7896	10.0391	26.4459	21.5601	23.5488	24.1099	27.1042	38.4036	-0.114034	0.165068	0.438694	0.608059	38.4036	0.0996739	0.190034	0.483279
SLU7	32.2876	39.4353	28.8557	39.5754	41.4231	50.4046	37.3858	40.7881	41.7742	37.5933	35.5717	44.5828	54.2544	43.927	60.0464	61.7563	44.9728	35.8711	39.6532	47.9034	26.8024	19.1202	17.3009	17.1333	76.7604	72.3509	75.3387	67.3907	15.4733	20.9171	21.2555	23.7513	30.0163	25.3731	17.3403	36.9141	25.8722	19.624	28.1282	19.3602	37.8571	-0.152781	0.159497	0.286375	0.457274	37.8571	-0.00622033	0.182602	0.964433
SHC2	92.8269	87.3211	106.435	92.1366	79.1367	56.0051	52.0731	46.155	56.8993	59.6307	55.8107	59.0981	62.5433	78.7657	67.4205	63.456	53.3011	74.3045	50.9826	98.2019	178.236	209.366	215.3	200.705	89.3212	100.724	115.291	95.4702	93.8716	79.4848	114.248	105.456	107.896	112.971	95.8279	98.6212	172.481	153.067	140.641	131.649	100.078	-0.025178	0.128404	0.833685	0.904988	100.078	-0.0976464	0.155062	0.447002
NT5DC2	862.541	575.568	839.181	689.478	647.313	526.448	580.816	553.86	743.292	831.589	758.658	800.416	697.018	607.405	792.191	667.421	669.595	799.414	626.898	833.518	1255.69	1272.45	1229.32	1167.51	524.762	647.848	609.558	690.755	1130.59	971.598	1097.32	1443.13	1046.51	979.283	1251.24	1118.99	883.966	938.026	928.231	1033.83	858.081	-0.325491	0.102973	0.000918552	0.00487625	858.081	-0.279992	0.117544	0.00786215
POLB	110.124	116.428	97.9203	116.253	139.107	121.344	110.822	115.924	100.114	115.372	118.981	109.902	128.101	98.4572	147.482	130.878	131.587	99.9268	124.624	112.573	54.945	57.3606	57.6695	52.6238	150.032	136.663	111.866	124.018	78.3983	103.539	77.9369	74.1041	79.5026	90.6184	68.4485	82.0925	75.4605	109.894	96.4396	61.9525	102.237	0.0376729	0.108625	0.715718	0.827098	102.237	0.0437592	0.132364	0.705106
NUP43	75.53	96.7104	86.5672	68.0203	102.63	128.812	114.828	136.318	86.4294	65.4641	83.4095	66.8741	71.5857	86.3393	96.3902	84.9858	126.59	202.416	122.736	138.92	44.224	56.4046	63.4365	31.819	165.384	140.919	174.649	100.618	55.704	60.6595	60.2239	52.2529	60.8439	56.1834	43.807	47.9332	62.5244	54.9471	96.4396	92.9288	89.0864	0.515812	0.148062	0.000120704	0.000841245	89.0864	-0.203106	0.156822	0.116683
PKMYT1	224.284	153.047	194.894	244.255	156.419	126.945	137.526	85.8697	117.4	154.262	177.858	150.337	152.214	133.296	157.49	158.64	73.289	69.1801	86.8593	83.8309	364.513	391.964	383.502	270.462	89.3212	149.904	142.687	165.669	157.828	135.961	152.331	166.259	128.178	143.781	194.394	165.838	92.7086	58.8719	76.348	58.0805	158.162	-0.206435	0.141747	0.112677	0.237237	158.162	0.526034	0.198397	0.000570113
CSDE1	979.007	1126.72	996.232	1099.46	1206.83	980.089	977.373	1107.72	1387.91	1167.34	1167.73	1353.55	1289.3	1045.16	1291	1231.73	1084.34	1071.01	876.146	950.882	518.627	920.638	838.13	788.133	1681.75	1586.52	1600.38	1613.17	1150.18	1102.33	1213.34	1149.56	1483.78	1472.25	1215.65	1646.81	1108.19	1350.13	1490.8	1525.58	1196.14	-0.196956	0.10749	0.0542549	0.137192	1196.14	0.0844817	0.118988	0.428788
ATP5F1A	1243.65	1917.31	1564.36	1453.78	1402.82	1024.89	1284.47	1978.22	1467.14	1215.95	1254.21	1425.09	1513.1	1149.68	1375.27	1472.52	1515.75	1181.19	1933.56	1403.57	809.433	697.887	745.859	589.876	2251.87	1725.55	1808.13	1596.32	606.555	621.237	539.358	487.377	588.968	819.19	516.558	761.422	737.357	824.207	871.975	840.231	1180.4	0.0584052	0.132515	0.635389	0.772335	1180.4	-0.0615238	0.14206	0.612399
SNRPB	2453.28	2454.38	2577.62	2634.86	2335.77	2072.19	2177.73	1969.64	2131.92	2156.43	2400.48	2141.01	2301.29	2216.04	2413.97	2398.3	2117.05	2329.06	2114.84	1858.65	4407.66	4294.4	4305.03	3878.25	2261.64	2974.9	2724.75	2870.19	3054.44	2847.86	2605.57	3205.48	2759.07	2724.59	2897.65	2550.38	2569.97	2613.91	2776.66	2625.24	2655.05	-0.0814335	0.0668338	0.21453	0.374422	2655.05	0.0229958	0.0770828	0.7552
PRPF8	922.503	818.752	896.42	882.409	436.488	457.375	432.608	433.642	600.684	580.103	601.039	615.864	559.122	452.903	644.708	495.184	331.466	371.523	519.268	440.711	909.942	1071.69	1108.22	1076.95	491.964	564.148	582.733	604.645	842.781	887.929	979.525	1028.91	803.139	1109.17	1035.85	1042.96	474.323	384.63	486.216	511.108	687.24	-0.353595	0.0957594	0.00011837	0.00082792	687.24	0.0673	0.110092	0.502672
GRSF1	329.795	400.926	355.257	315.985	402.484	378.968	289.74	392.854	312.586	265.097	268.014	298.082	319.498	249.93	262.835	307.648	299.819	263.909	251.137	229.936	230.501	191.202	195.115	129.724	436.139	369.321	351.01	374.861	102.124	120.273	139.932	131.107	116.82	134.719	104.042	142.698	129.361	129.518	108.495	147.137	249.465	0.335069	0.102459	0.000607945	0.00341835	249.465	0.411486	0.127817	0.000242092
FADS2	281.94	254.452	253.552	257.24	256.576	255.756	245.678	281.223	334.914	289.079	318.305	315.19	340.597	222.665	296.545	243.626	319.806	274.158	288.902	311.372	448.941	509.553	473.851	466.271	247.029	284.202	271.676	273.307	610.681	559.531	677.519	651.736	580.045	523.17	633.377	533.326	642.492	529.847	530.418	576.933	391.637	-0.179002	0.0895727	0.0386779	0.106038	391.637	-0.172097	0.107381	0.079818
MCAM	130.88	92.0158	136.237	129.239	56.2612	67.2061	37.3858	47.2283	36.0122	40.1859	37.4116	40.4355	45.9655	39.3829	51.6188	49.8583	23.3192	25.6222	11.3295	16.7662	115.25	114.721	158.591	137.067	57.2214	58.6374	55.3625	42.1192	80.4614	77.3931	98.3067	72.204	92.4827	107.534	110.43	105.233	28.0282	35.3232	28.1282	19.3602	67.7054	0.224617	0.151505	0.102083	0.220107	67.7054	1.13337	0.305642	6.14535e-07
CXorf56	18.4501	27.2292	19.8679	21.6428	36.4771	46.6709	40.0563	47.2283	26.6491	23.9819	20.2391	29.549	32.4019	21.2062	24.2292	33.4277	24.9849	17.9356	30.2119	23.9517	13.4012	15.2962	24.029	11.0143	62.1061	62.4204	63.353	55.6909	23.7258	12.5502	19.4842	7.60042	15.4138	19.3319	10.9518	16.5287	15.0921	23.5488	20.0916	7.74406	26.6441	0.555899	0.169297	0.000200218	0.00130341	26.6441	0.481621	0.243442	0.00424334
AARS1	1011.87	752.088	1021.3	927.55	657.205	550.717	542.095	503.411	399.736	444.637	337.931	458.269	471.712	357.475	438.233	401.133	413.083	461.2	432.408	414.364	1061.38	1129.05	1225.48	1155.28	540.812	671.965	598.143	632.724	368.265	397.424	401.198	459.825	330.991	349.787	412.516	396.138	338.494	294.36	309.41	460.772	563.261	0.421433	0.096846	5.46071e-06	5.39516e-05	563.261	0.339969	0.114902	0.000995395
DAD1	137.799	213.139	147.59	157.065	191.659	134.412	169.571	229.701	187.264	181.485	145.353	186.107	274.286	175.708	262.835	330.878	119.927	158.858	81.1946	143.71	36.1833	92.733	74.9704	83.219	265.87	287.512	295.076	248.503	147.512	118.181	113.363	103.556	113.575	122.033	73.0117	124.516	64.6804	125.593	64.2931	112.289	157.38	-0.204857	0.174853	0.182533	0.335007	157.38	0.349342	0.207141	0.021658
YWHAZ	234.662	206.566	224.223	246.11	251.63	248.289	208.293	241.509	298.181	239.819	302.359	298.601	285.589	293.857	257.567	276.487	201.545	238.287	247.36	215.565	117.931	112.809	112.456	64.8619	207.951	221.782	219.738	225.572	95.9347	121.319	97.4211	98.8054	133.856	154.051	108.605	138.29	140.141	105.969	140.641	92.9288	193.189	-0.222121	0.101793	0.0225211	0.0690604	193.189	0.0642108	0.120245	0.550869
VWA1	228.896	151.169	278.623	239.926	155.182	85.8744	132.186	111.631	111.638	114.724	145.353	118.196	126.594	107.546	138.001	150.142	138.25	163.982	126.512	146.105	286.786	392.92	336.406	285.147	98.3929	136.663	123.852	141.333	64.988	96.2185	103.621	117.806	121.688	124.449	124.12	103.58	92.7086	74.5711	128.586	81.3127	150.142	-0.0330932	0.142639	0.80065	0.883341	150.142	-0.143211	0.159436	0.272954
ZRANB2	39.783	74.176	52.0349	55.653	50.6969	44.8041	66.7604	71.9159	56.8993	64.1678	51.5176	74.1318	80.6281	56.0448	64.7869	139.943	44.9728	38.4334	45.3179	38.3227	20.1018	18.1642	11.5339	8.56666	92.8103	84.6459	90.7488	65.0508	7.22089	11.5044	12.399	8.55047	13.7913	10.8742	8.21382	15.9777	43.1203	27.4736	4.01832	19.3602	44.6279	-0.250609	0.197579	0.13513	0.270228	44.6279	0.254494	0.225999	0.099202
CNN2	2573.78	1868.48	3037.89	2223.65	2184.91	2070.32	2061.56	1643.33	1441.93	1517.99	1475.61	1569.21	1550.02	1361.74	1664.97	1258.92	1542.4	1732.06	1495.49	1655.06	2288.93	2779.12	3096.85	2343.59	900.888	1206.79	1284.18	1486.81	1813.48	1913.91	1826.2	2307.68	1707.68	2166.38	1980.44	1842.4	2054.68	1793.63	1683.68	1455.88	1846.56	0.392091	0.113333	0.000244268	0.00154907	1846.56	0.252561	0.125112	0.0224336
R3HDM4	285.399	215.016	270.582	256.622	191.041	188.55	196.276	151.345	154.853	143.891	164.366	170.555	167.284	134.811	184.353	150.142	169.897	151.171	181.272	177.242	365.853	460.797	418.104	353.681	196.088	217.053	225.445	255.523	281.615	233.225	229.382	262.214	240.942	227.15	242.764	261.153	204.821	168.766	184.843	170.369	222.611	0.168845	0.0970141	0.0701252	0.166599	222.611	0.0734067	0.11832	0.489888
TSPAN4	531.016	340.834	495.278	473.669	377.136	339.764	464.653	323.085	237.681	211.948	229.376	258.684	220.785	193.885	242.292	204.532	269.837	338.214	294.566	320.952	660.68	807.829	700.685	643.723	228.885	351.351	308.204	408.088	186.712	219.629	218.755	236.563	228.773	212.651	268.318	203.303	256.566	302.209	237.081	243.938	332.303	0.693953	0.122595	1.36858e-09	2.80208e-08	332.303	0.240844	0.13367	0.0382448
TOP2A	45.5486	50.7026	38.7897	48.8509	62.4438	48.5377	65.4252	53.6686	83.5484	62.8715	65.0103	69.4662	97.2058	62.1037	58.4662	375.07	36.6445	17.9356	45.3179	33.5323	13.4012	19.1202	19.2232	3.67143	228.188	263.395	284.803	142.269	16.5049	20.9171	18.5986	9.50052	12.98	22.9567	12.7771	24.2421	17.2481	11.7744	12.055	23.2322	64.9499	-0.564037	0.364101	0.0204288	0.0639323	64.9499	0.247701	0.303308	0.112573
ATXN2L	536.782	538.01	530.283	497.785	325.202	294.96	260.366	294.104	241.282	256.671	243.482	265.941	244.145	260.533	249.14	268.555	126.59	122.987	137.842	102.992	545.429	620.451	708.374	752.642	403.341	410.462	356.146	350.993	599.334	563.715	746.6	638.435	639.266	553.98	749.283	670.514	150.921	137.368	140.641	120.033	391.389	0.207172	0.0892603	0.0163263	0.0534657	391.389	1.19314	0.136744	1.53659e-20
LNCPRESS1	125.691	162.436	136.71	112.543	121.796	57.8719	73.4365	150.272	14.4049	3.88896	8.58627	10.8865	6.02827	6.0589	7.90084	6.79886	16.6566	15.3733	11.3295	21.5565	92.4684	116.633	125.912	94.2333	37.6824	27.4272	24.5421	25.7395	0	0	0	0	0	0	0	0.550957	0	0	0	0	40.3854	3.59654	0.23906	1.72308e-53	1.2106e-50	40.3854	2.60006	0.353082	1.00881e-15
LUC7L	238.698	187.787	191.11	262.187	212.062	168.015	185.594	161.006	218.234	251.486	224.47	264.386	243.391	207.517	258.094	205.666	191.551	153.733	139.73	208.38	292.146	334.604	343.134	294.938	142.356	155.578	145.541	178.305	428.096	426.708	413.597	477.876	343.159	348.579	471.838	368.039	226.382	196.24	208.953	216.834	254.65	-0.326847	0.110316	0.00176029	0.00844634	254.65	0.0644103	0.129151	0.570671
CSF1	24.7923	39.4353	27.9096	37.7203	25.9667	5.60051	9.34646	12.8805	19.4466	20.7411	23.3056	19.181	19.5919	15.1473	17.9086	18.6969	9.99395	15.3733	16.9942	16.7662	56.2851	62.1407	64.3976	80.7714	24.4238	19.3882	18.2639	17.3157	112.44	72.1639	78.8225	73.154	64.0889	64.037	66.6232	71.0734	34.4962	27.4736	72.3297	46.4644	38.0738	-0.212022	0.212357	0.228206	0.391164	38.0738	0.0516037	0.232025	0.725721
PCSK9	344.786	373.697	381.274	269.608	487.803	470.443	368.518	544.199	110.197	73.242	85.2494	81.9079	83.6422	49.9859	65.8403	57.7903	216.536	266.471	217.148	217.96	280.085	289.671	310.454	373.262	700.613	660.616	699.166	729.598	19.5996	11.5044	15.056	14.2508	11.3575	13.2907	10.9518	15.9777	32.3402	58.8719	36.1649	42.5923	227.293	2.58823	0.130124	3.50322e-90	7.99917e-87	227.293	0.944188	0.156296	1.60432e-11
EPHX1	140.682	119.245	142.86	129.857	88.4105	80.2739	64.09	82.6496	66.2625	55.7417	62.5571	46.138	45.212	56.0448	48.4585	47.592	46.6384	64.0556	43.4296	47.9034	170.195	225.618	194.154	201.928	99.0907	107.817	110.725	102.49	42.2938	38.6966	48.7105	41.8023	40.5626	51.9545	42.8944	50.688	62.5244	70.6463	60.2748	38.7203	81.9972	0.5498	0.124135	1.94904e-06	2.12938e-05	81.9972	0.537746	0.186194	0.000256602
TNFRSF8	106.088	110.794	94.6089	104.504	83.4645	56.0051	50.7379	55.8153	43.9349	37.5933	31.2785	45.6196	37.6767	37.8681	38.9775	32.2946	83.2829	74.3045	71.7533	81.4357	84.4276	109.941	89.3878	93.0095	30.0063	45.8695	29.1081	40.7152	3.09467	1.04585	1.77129	4.75026	0	0.604122	0.912647	1.10191	15.0921	23.5488	0	11.6161	46.601	0.676414	0.155692	1.4139e-06	1.60672e-05	46.601	-0.194897	0.162437	0.140454
ELOF1	454.333	254.452	498.116	529.322	393.829	347.231	367.182	288.737	257.127	360.377	350.197	381.546	362.45	313.548	375.553	298.017	331.466	338.214	228.478	340.114	636.557	814.521	793.917	555.609	227.49	308.319	281.378	308.874	602.429	490.505	492.419	583.332	445.377	478.465	585.919	519.001	364.366	317.908	313.429	267.17	411.432	0.0434361	0.132121	0.72371	0.83365	411.432	0.130662	0.146588	0.291921
PRDX5	574.258	551.156	616.377	613.419	375.899	401.37	443.289	425.055	396.135	506.213	467.952	486.782	465.684	419.579	543.578	488.951	424.743	556.003	472.061	546.098	790.671	792.532	835.247	720.823	416.6	465.789	468.584	459.567	540.535	386.966	485.334	494.977	434.019	413.22	437.158	401.096	521.756	435.652	369.685	495.62	503.511	-0.195234	0.086318	0.0195522	0.0617176	503.511	-0.239336	0.101985	0.0108714
U2SURP	81.2956	100.466	73.795	97.7019	114.377	84.0076	82.7829	91.2366	108.037	105.002	107.328	125.454	122.072	95.4277	124.833	137.677	86.6142	53.8067	66.0886	69.4599	17.4216	12.4281	19.2232	15.9095	88.6233	70.9323	60.4992	80.4945	24.7573	10.4585	18.5986	13.3007	21.9038	27.1855	8.21382	43.5256	8.62406	23.5488	16.0733	15.4881	63.1168	-0.245506	0.166294	0.0967884	0.211513	63.1168	0.270505	0.195849	0.0649646
SCP2	20.1798	26.2902	32.167	25.9714	29.058	26.1357	34.7154	40.7881	29.53	37.5933	29.4386	39.3987	33.909	40.8976	41.0844	50.9915	18.3222	15.3733	11.3295	23.9517	1.34012	7.64808	3.84463	2.44762	46.0562	42.0865	43.9475	38.8433	3.09467	4.18341	5.31388	1.9001	7.30126	11.4783	4.56323	13.223	2.15601	3.9248	0	11.6161	21.5524	-0.162903	0.177318	0.294388	0.465428	21.5524	0.542607	0.296711	0.00344934
AKAP12	136.069	132.39	122.519	112.543	128.597	130.678	128.18	116.997	107.316	100.465	108.555	99.0152	92.6846	104.516	104.291	125.212	144.912	92.2401	111.406	93.4115	83.0875	70.7447	87.4654	36.7143	163.988	222.255	166.658	140.397	53.6409	60.6595	72.623	57.0031	45.4301	56.7875	50.1956	46.2803	66.8364	78.4959	56.2565	61.9525	99.2368	0.226728	0.127744	0.0569868	0.142399	99.2368	0.117856	0.148095	0.344978
SSU72	474.513	370.88	605.024	497.785	391.356	410.704	389.881	289.81	353.64	442.693	363.076	397.098	389.577	398.373	507.234	365.439	279.831	443.265	445.626	452.687	580.272	847.981	727.597	712.257	263.079	346.15	342.448	358.013	544.662	472.726	448.137	488.327	457.546	479.673	510.169	456.192	403.175	467.051	349.594	402.691	448.156	-0.109839	0.116507	0.31838	0.490914	448.156	-0.0970443	0.130135	0.39543
MTA3	393.217	335.2	374.651	471.814	504.496	416.304	415.25	412.175	369.486	368.155	337.318	373.769	403.894	260.533	430.859	418.696	379.77	307.467	405.973	399.993	389.975	608.022	557.472	602.114	996.489	1127.35	1092.98	1202.27	240.353	218.583	224.954	221.362	212.548	277.292	241.851	283.192	280.282	325.758	313.429	317.507	437.82	0.216877	0.108529	0.035568	0.0995436	437.82	0.184552	0.124376	0.0942901
SPRY4	56.5033	54.4583	58.6575	58.1264	30.9128	48.5377	45.3971	35.4213	20.8871	11.6669	20.2391	18.6626	19.5919	6.0589	11.0612	11.3314	26.6505	25.6222	15.106	11.9758	36.1833	41.1084	48.0579	40.3857	14.6543	8.03899	10.8442	10.7638	7.22089	11.5044	9.74211	7.60042	4.05626	7.24947	5.47588	6.61148	2.15601	3.9248	8.03664	0	21.7621	1.24196	0.202293	2.22023e-11	6.20138e-10	21.7621	0.590384	0.280596	0.0014089
C1orf159	40.9361	29.107	41.6279	45.7591	21.6389	9.33418	24.0338	20.3941	42.4944	46.6675	38.6382	43.546	38.4302	27.2651	36.3439	39.0934	33.3132	38.4334	33.9884	35.9275	62.9857	67.8767	63.4365	47.7285	13.2586	23.1712	30.2496	21.0596	105.219	70.0722	85.022	95.0052	91.6714	97.2637	100.391	95.8664	86.2406	86.3455	56.2565	73.5686	51.4915	-0.895364	0.205256	5.07449e-07	6.39908e-06	51.4915	-0.541573	0.248528	0.00171951
DAGLB	129.727	97.6494	138.129	123.055	87.7922	97.0755	82.7829	76.2094	95.7925	111.483	94.4489	107.31	92.6846	66.6479	102.711	95.184	89.9456	102.489	98.1888	95.8067	164.835	171.126	192.232	161.543	81.6451	86.5374	83.3291	99.6821	131.008	110.86	127.533	163.409	111.953	136.532	127.771	136.086	112.113	125.593	116.531	77.4406	112.572	-0.173541	0.113808	0.107225	0.228363	112.572	-0.12898	0.139404	0.281934
TFRC	153.943	170.886	176.446	178.09	217.626	98.9423	142.867	290.884	115.239	94.6313	77.8897	114.049	136.39	86.3393	95.3368	155.241	113.265	87.1156	173.719	100.597	34.8431	32.5043	25.9513	28.1476	273.546	231.239	241.426	215.744	13.4102	15.6878	7.97081	8.55047	18.6588	27.1855	4.56323	41.3217	25.8722	27.4736	48.2198	19.3602	103.029	0.559605	0.283898	0.00879482	0.0325147	103.029	0.305331	0.265675	0.0610327
MTF2	97.4394	117.367	99.8124	116.871	123.033	78.4071	80.1125	101.97	82.1079	97.8721	98.1288	105.236	111.523	90.8835	81.1153	104.816	99.9395	71.7423	75.5298	81.4357	64.3258	61.1846	63.4365	51.4	147.938	144.702	137.55	117.466	51.5778	61.7053	61.9952	57.9532	67.3339	51.9545	53.8462	60.0543	40.9643	62.7967	56.2565	42.5923	84.3094	0.040439	0.114833	0.709933	0.823596	84.3094	0.193433	0.14682	0.119098
DRAXIN	69.7643	47.8857	72.8489	66.7836	48.2239	33.603	40.0563	35.4213	151.972	187.966	127.567	170.037	137.143	90.8835	124.833	122.946	56.6324	64.0556	71.7533	67.0647	71.0264	122.369	139.368	97.9047	31.402	47.2882	26.2544	40.2472	214.564	171.52	159.416	173.86	144.403	152.843	162.451	160.879	127.205	121.669	92.4213	139.393	104.598	-1.74056	0.184588	1.43681e-22	1.29292e-20	104.598	-0.45969	0.218124	0.00385124
SRP54	114.736	115.489	119.68	139.132	118.087	97.0755	118.834	125.584	130.364	119.261	107.328	105.236	125.087	99.9719	107.451	124.079	99.9395	64.0556	100.077	107.783	36.1833	31.5483	49.0191	24.4762	108.86	95.5222	75.3387	93.1302	42.2938	40.7883	47.8249	51.3028	53.5426	59.8081	34.6806	45.7294	28.0282	19.624	24.1099	19.3602	80.5106	0.011825	0.111328	0.910974	0.951717	80.5106	0.23194	0.143813	0.0580565
COPB2	147.024	209.383	159.889	165.104	201.551	218.42	182.924	173.886	149.091	173.059	146.58	157.076	134.882	174.193	215.956	235.694	148.244	115.3	152.948	136.525	25.4623	46.8445	48.0579	45.2809	280.524	285.621	276.812	282.667	51.5778	52.2927	44.2823	24.7014	72.2014	95.4514	16.4276	109.64	32.3402	102.045	76.348	38.7203	135.126	0.106063	0.228227	0.563408	0.716732	135.126	0.226964	0.240585	0.143797
PGM3	31.7111	22.5345	28.3827	28.4449	36.4771	37.3367	17.3577	35.4213	38.173	27.2227	41.7047	36.8067	58.0221	34.8387	34.237	82.1529	26.6505	12.8111	41.5414	19.1613	6.70061	8.60409	10.5727	13.4619	62.1061	65.2577	64.4945	55.6909	16.5049	16.7336	15.056	20.9011	14.6025	17.5196	15.515	21.4873	8.62406	15.6992	24.1099	30.9763	29.8901	-0.358076	0.212062	0.0419352	0.11295	29.8901	0.1403	0.224272	0.348147
RPS15P4	314.228	304.215	288.084	318.459	191.659	140.013	130.85	139.538	198.067	217.782	212.817	215.138	256.955	201.458	262.835	176.204	164.9	184.48	166.166	141.315	493.165	436.897	411.376	479.733	198.879	213.743	253.412	248.035	352.792	384.874	351.601	350.569	467.281	315.352	347.718	332.778	310.466	278.66	241.099	367.843	276.536	-0.467398	0.116107	1.81841e-05	0.000158251	276.536	-0.0739652	0.132474	0.522595
ZYG11A	7.49534	11.2672	8.04176	7.4204	7.41906	9.33418	13.3521	10.7337	2.88098	2.59264	1.22661	4.14723	5.27473	3.02945	4.7405	1.69972	8.32829	12.8111	9.44123	7.1855	6.70061	11.4721	15.3785	3.67143	69.0843	47.2882	53.6503	46.7991	0	0	0.885646	0	0.811251	1.20824	0	1.10191	2.15601	3.9248	0	3.87203	10.1607	1.35142	0.387916	9.28326e-06	8.66517e-05	10.1607	0.0240341	0.254354	0.867515
PARP2	98.5925	107.978	123.938	102.03	98.3026	80.2739	101.476	122.364	121.721	101.761	91.9957	117.678	110.016	95.4277	112.192	116.714	101.605	107.613	122.736	107.783	40.2036	43.9765	56.7084	50.1762	155.614	154.16	172.936	136.653	53.6409	79.4848	37.1971	40.8522	62.4664	73.7029	25.5541	87.6021	28.0282	66.7215	36.1649	61.9525	90.1498	-0.0830244	0.156066	0.555869	0.711716	90.1498	-0.0743927	0.170198	0.58216
LINC00678	241.004	188.726	223.277	262.806	313.455	186.684	297.752	218.968	213.192	123.15	106.102	163.816	168.038	118.149	170.131	198.867	284.828	225.476	202.042	253.888	65.6659	102.293	86.5043	46.5047	203.066	259.612	256.266	273.307	0	0	0.885646	0	0	0	0	0.550957	2.15601	3.9248	8.03664	0	136.728	0.606648	0.172889	6.68834e-05	0.000506114	136.728	0.0526634	0.166137	0.693151
ALYREF	329.218	248.818	285.719	343.193	260.904	197.885	243.008	202.867	283.776	248.893	215.883	302.748	223.046	224.179	226.491	206.799	184.888	199.854	198.266	210.775	312.248	451.237	450.783	319.414	133.982	176.858	162.092	205.448	402.307	381.736	335.66	383.821	385.344	453.696	376.923	315.698	194.041	310.059	196.898	201.346	274.67	-0.0761655	0.122161	0.507045	0.670885	274.67	0.151729	0.141027	0.209152
RER1	305.579	301.399	362.352	314.13	301.709	225.887	256.36	253.316	226.877	248.893	223.243	254.536	259.969	212.062	296.018	219.83	284.828	248.536	270.019	328.138	389.975	464.621	388.308	337.771	210.742	213.743	212.889	234.932	347.634	325.26	380.828	410.422	337.481	340.121	392.438	389.526	235.006	298.284	204.934	255.554	294.104	0.100661	0.0936228	0.264783	0.433094	294.104	-0.0881445	0.110594	0.381668
VIPAS39	32.2876	40.3743	47.7775	25.9714	50.6969	39.2035	34.7154	47.2283	56.8993	48.612	47.2245	50.2852	51.2403	48.4712	54.2524	59.49	53.3011	35.8711	33.9884	33.5323	21.4419	18.1642	18.262	12.2381	68.3865	60.056	63.9237	74.8786	20.6311	24.0546	17.7129	21.8512	25.1488	32.6226	16.4276	40.2198	19.4041	51.0223	28.1282	30.9763	38.9243	-0.198898	0.161722	0.169506	0.317251	38.9243	0.0826284	0.187013	0.558279
CDC23	28.2517	32.8628	28.3827	37.102	41.4231	29.8694	36.0506	42.9349	38.8932	43.4267	33.7318	32.1411	58.0221	48.4712	47.9318	68.5552	33.3132	43.5578	50.9826	38.3227	20.1018	13.3841	16.3397	6.11904	69.7822	69.9865	72.4849	49.1391	5.15778	16.7336	17.7129	17.1009	19.47	22.9567	12.7771	20.3854	28.0282	35.3232	36.1649	15.4881	34.4716	-0.208099	0.181957	0.188539	0.342758	34.4716	-0.0581423	0.19635	0.685179
TAF7	144.141	145.535	137.656	169.432	199.078	119.477	192.27	162.079	180.061	159.447	188.898	156.558	180.848	165.105	160.124	239.66	136.584	84.5534	162.389	124.549	100.509	75.5248	71.1257	55.0714	180.038	180.168	166.658	190.94	102.124	123.411	100.964	102.606	128.989	117.804	94.9153	114.048	60.3684	74.5711	84.3847	73.5686	135.156	-0.0580826	0.118244	0.602658	0.747724	135.156	0.31422	0.149585	0.0124037
COMMD4	513.142	584.018	515.619	448.934	636.185	444.307	495.362	536.686	468.159	513.99	473.471	526.18	486.783	395.343	447.714	441.359	572.986	599.561	634.451	598.792	762.529	783.928	729.519	838.309	415.204	471.463	445.754	494.667	707.647	613.916	658.035	771.442	685.507	674.805	724.641	606.603	894.746	800.658	699.187	751.174	596.569	0.172778	0.0830068	0.0321026	0.091585	596.569	-0.14903	0.0965935	0.0975401
PCMT1	465.864	465.712	427.632	429.765	465.546	431.239	502.038	486.237	359.402	300.098	352.65	333.334	354.914	327.181	385.561	364.306	418.08	397.145	430.52	380.832	316.269	301.143	306.61	321.862	475.914	459.641	476.003	466.587	167.112	175.703	187.757	175.76	201.19	204.193	191.656	190.631	172.481	184.465	188.861	201.346	336.081	0.429463	0.0626756	2.90318e-12	9.23908e-11	336.081	0.193356	0.0796174	0.0107632
FZD5	35.1704	46.9468	44.4662	42.0489	47.6057	50.4046	52.0731	70.8425	26.6491	21.3893	19.6258	24.365	62.5433	77.251	45.8249	58.3569	54.9667	38.4334	39.6532	38.3227	5.36048	17.2082	20.1843	9.79047	193.994	132.407	131.272	137.121	30.9467	24.0546	20.3699	19.001	31.6388	45.9133	12.7771	47.9332	28.0282	102.045	100.458	69.6966	51.9285	0.244195	0.275211	0.229836	0.392919	51.9285	0.127104	0.255924	0.392957
NOP53	1534.81	1496.66	1923.4	1728.33	1388.6	1252.65	1244.41	1084.11	1360.54	1595.77	1469.48	1479.53	1677.37	1172.4	1576.48	1478.19	1179.29	1345.17	1132.95	1092.2	2184.4	2931.13	2916.16	2977.53	1113.03	1400.68	1332.7	1606.15	3867.3	3206.59	3121.02	3721.35	2662.53	2885.29	4020.21	3260.56	1826.14	2119.39	2330.62	2207.06	1997.55	-0.2286	0.106039	0.0236521	0.0718651	1997.55	0.0546448	0.116861	0.6038
COX7A2	35.1704	58.214	43.9932	37.102	108.195	108.276	170.907	177.106	48.9766	49.2601	41.0914	61.1717	189.89	92.3983	88.4894	862.889	54.9667	40.9956	58.5356	45.5082	28.1425	46.8445	32.6794	30.5952	1193.28	1313.19	1405.18	1036.6	12.3787	14.6419	8.85646	10.4506	10.5463	18.7278	15.515	21.4873	8.62406	39.248	24.1099	3.87203	191.203	-0.136804	0.350247	0.526077	0.687382	191.203	0.386674	0.414484	0.0208213
PABPC1	1724.5	1762.38	1481.1	1694.94	1448.57	1258.25	1197.68	1384.65	1280.59	1184.84	1243.78	1330.23	1678.12	1398.09	1281.52	2079.88	892.793	876.281	1102.74	723.341	779.95	738.04	864.082	640.052	1828.99	2180.46	1656.88	1440.01	972.757	1106.51	895.388	916.8	1109.79	1188.91	735.593	1019.27	541.16	694.689	502.29	518.852	1183.87	-0.102714	0.124071	0.377324	0.549764	1183.87	0.453108	0.150281	0.000338002
ZNF358	206.987	119.245	202.463	211.481	134.161	123.211	161.56	108.411	235.52	268.986	232.443	259.202	192.905	187.826	194.361	210.765	161.569	169.107	115.183	136.525	376.574	539.19	484.424	325.533	101.184	163.617	159.239	215.744	724.152	720.593	680.176	904.45	676.584	621.038	812.256	820.374	347.118	310.059	313.429	236.194	329.096	-0.683834	0.1646	3.18472e-06	3.33382e-05	329.096	-0.0928675	0.164177	0.484043
STARD7	257.724	331.444	295.18	221.994	280.07	304.294	397.892	494.824	293.86	243.06	258.201	251.944	334.569	252.959	312.873	369.405	309.812	251.098	364.431	277.839	190.297	178.774	189.348	124.828	519.179	418.501	428.631	453.483	125.85	165.245	152.331	149.158	169.552	226.546	111.343	158.675	172.481	156.992	172.788	197.474	264.124	0.302054	0.141149	0.0196063	0.0618353	264.124	0.208547	0.154811	0.104426
ZDHHC8	153.366	115.489	156.105	134.185	77.9002	31.7362	64.09	63.3289	85.7091	99.1684	77.2764	93.8312	76.8604	81.7952	98.4971	69.6883	41.6415	43.5578	52.8709	62.2744	195.658	181.642	233.562	227.628	84.4364	109.709	92.4611	107.17	226.942	185.116	190.414	192.861	196.323	184.257	223.598	227.545	47.4323	39.248	48.2198	89.0567	119.066	-0.395269	0.138411	0.00186491	0.00884378	119.066	0.224548	0.175104	0.103867
CAMSAP3	85.9081	57.2751	75.2141	74.8223	38.9501	33.603	53.4083	37.568	41.0539	55.0936	52.7442	52.8772	54.2544	43.927	49.5119	45.3257	26.6505	40.9956	37.7649	40.7178	72.3665	143.402	95.1547	94.2333	26.5172	33.1017	39.3816	41.1832	78.3983	69.0263	71.7373	91.205	45.4301	98.472	80.3129	80.9906	45.2763	19.624	28.1282	46.4644	57.4518	-0.224161	0.169492	0.135245	0.270357	57.4518	0.104768	0.194598	0.465264
MATK	167.204	147.413	204.355	157.683	134.78	108.276	116.163	122.364	38.8932	22.6856	28.8253	20.2178	33.909	15.1473	32.1301	24.3626	89.9456	81.9912	75.5298	122.154	361.833	404.392	426.754	297.386	139.564	147.066	182.068	187.664	21.6627	16.7336	15.9416	22.8012	9.73502	12.0824	15.515	13.7739	40.9643	43.1727	24.1099	34.8483	104.052	2.10878	0.159184	8.72366e-42	3.46424e-39	104.052	0.291194	0.165887	0.030076
FBRSL1	145.294	86.3821	157.997	133.567	89.647	97.0755	84.1181	55.8153	61.2208	75.1865	78.503	82.9447	75.3533	75.7363	77.4282	72.5212	59.9637	58.9312	83.0828	64.6695	239.882	245.695	296.998	225.181	84.4364	105.453	97.5978	120.742	153.702	152.695	181.557	261.264	184.154	168.55	199.87	226.443	159.545	117.744	144.659	92.9288	129.363	0.0955178	0.146696	0.476203	0.642974	129.363	0.1799	0.173911	0.189935
NCDN	125.691	101.405	171.715	132.33	110.668	93.3418	108.152	74.0626	93.6318	88.7978	101.809	114.049	81.3816	90.8835	76.9015	100.85	83.2829	69.1801	101.965	95.8067	210.399	225.618	212.416	159.095	69.0843	89.8476	91.8903	103.426	138.228	166.291	154.988	169.109	145.214	152.843	121.382	133.331	103.489	98.1199	92.4213	69.6966	118.07	0.0452794	0.130953	0.710401	0.823785	118.07	0.100115	0.154627	0.434828
MAP2K2	1068.37	724.859	942.305	844.688	587.961	483.51	566.128	465.843	646.059	821.866	981.288	792.122	745.245	575.596	822.741	687.818	501.363	550.878	473.95	546.098	1171.27	1491.38	1278.34	1001.08	436.836	630.352	565.611	643.488	1378.16	1238.29	1359.47	1440.28	1481.34	1747.73	1710.3	1500.81	896.902	796.733	751.425	847.975	904.911	-0.486174	0.121205	1.75199e-05	0.000153127	904.911	0.0211695	0.129388	0.852366
NFKBIB	172.393	149.291	156.578	163.867	132.925	117.611	118.834	158.859	80.6674	62.2233	78.503	85.0183	79.8745	71.1921	95.3368	98.5835	89.9456	125.549	86.8593	88.6212	226.48	251.431	235.484	250.881	120.025	137.136	119.857	141.333	116.566	92.0351	95.6498	111.156	95.7277	90.6184	126.858	105.784	81.9286	90.2703	112.513	100.673	122.878	0.660305	0.111507	3.48141e-10	7.95931e-09	122.878	0.37684	0.144098	0.00209326
AP2A2	236.968	181.215	240.307	222.612	172.493	169.882	168.236	135.245	181.502	239.171	241.642	208.917	224.553	148.443	217.01	185.269	151.575	202.416	160.501	191.613	234.521	316.439	317.182	288.819	118.63	124.841	157.526	151.629	348.666	408.929	428.653	470.276	463.225	432.552	501.043	500.819	321.246	231.563	269.227	317.507	257.072	-0.328104	0.11764	0.00301823	0.013311	257.072	-0.0876009	0.134473	0.453719
PKIG	138.952	95.7715	125.357	128.62	110.049	57.8719	80.1125	91.2366	117.4	169.818	122.048	132.711	118.305	99.9719	123.253	118.413	56.6324	105.051	60.4239	67.0647	127.311	145.314	163.397	129.724	40.4737	59.5831	50.7965	73.9426	295.025	313.756	251.523	318.267	322.878	321.997	341.33	268.316	150.921	102.045	132.604	112.289	146.014	-0.460535	0.14335	0.000424919	0.00250549	146.014	0.214012	0.169348	0.114221
IARS1	261.76	276.047	203.882	253.53	224.427	196.018	144.203	236.142	207.43	149.725	192.578	177.813	224.553	207.517	179.086	220.396	194.882	163.982	173.719	148.5	96.4887	91.777	98.9993	67.3095	248.425	200.502	177.502	235.4	73.2405	95.1726	124.876	89.3049	110.33	121.429	107.692	116.252	88.3966	125.593	84.3847	89.0567	161.958	0.0479921	0.122795	0.677345	0.801052	161.958	0.176373	0.143451	0.148947
MVD	301.543	176.52	292.342	265.279	244.211	166.148	214.969	202.867	112.358	140.002	139.22	157.076	156.735	137.84	164.337	150.708	199.879	233.162	215.26	256.283	361.833	443.589	419.065	305.952	132.586	165.036	179.785	201.236	272.331	208.125	240.896	311.617	302.597	264.002	283.833	276.029	247.942	172.691	261.191	216.834	229.848	0.478942	0.130768	7.45585e-05	0.000556129	229.848	-0.0770799	0.13927	0.520002
CCNB2	211.023	212.2	205.301	220.138	263.995	268.824	217.639	262.976	347.878	315.654	408.461	328.668	311.963	301.43	381.347	324.079	146.578	151.171	179.383	174.847	123.291	140.533	143.213	106.471	316.811	316.831	377.835	336.018	205.28	200.804	156.759	161.509	223.905	293.604	145.111	246.278	127.205	282.585	184.843	81.3127	235.094	-0.373927	0.140145	0.00360143	0.0154648	235.094	0.494251	0.178128	0.000510105
ZNHIT1	491.233	407.498	465.949	477.997	394.447	328.563	325.791	293.03	377.408	431.026	471.018	477.969	427.253	339.298	468.256	321.813	229.861	330.527	152.948	292.21	670.061	820.257	815.063	651.066	254.705	324.397	364.137	373.925	611.713	525.018	538.473	610.883	549.217	700.782	598.696	548.753	235.006	353.232	241.099	286.53	439.428	-0.270052	0.124078	0.0199652	0.062761	439.428	0.341491	0.148569	0.00633771
MOB2	121.079	119.245	137.183	124.91	100.157	85.8744	112.158	108.411	66.9828	70.6494	55.8107	67.911	85.9028	53.0154	75.848	72.5212	88.2799	125.549	105.742	95.8067	182.256	239.959	239.329	243.538	113.745	107.344	95.3148	118.87	181.554	128.64	227.611	225.162	193.078	183.653	237.288	188.978	133.673	133.443	124.568	127.777	132.47	0.512789	0.130794	2.21584e-05	0.000189232	132.47	-0.00481615	0.144107	0.968661
CTNND1	16.7204	15.023	20.814	14.2224	32.1493	9.33418	22.6985	30.0544	15.8454	16.204	22.6923	19.181	24.1131	19.6914	22.1223	30.0283	14.9909	10.2489	26.4354	14.371	8.04073	4.78005	5.76695	3.67143	35.5889	42.0865	46.8013	44.4592	2.06311	4.18341	5.31388	7.60042	8.92376	12.6866	8.21382	8.26435	2.15601	7.84959	0	0	16.3848	0.191382	0.194494	0.248801	0.414562	16.3848	0.284328	0.251386	0.0755122
CSNK1G2	610.582	526.743	692.064	585.593	362.298	384.568	519.396	355.286	490.487	488.064	479.604	532.92	449.859	410.491	519.348	490.085	349.788	399.707	236.031	318.557	734.386	946.45	879.46	779.566	321.696	418.028	433.768	475.479	858.255	908.846	1087.57	1163.81	954.843	963.575	1155.41	1148.19	493.727	423.878	506.308	456.9	607.791	-0.237025	0.109553	0.022694	0.0694506	607.791	0.254559	0.128682	0.0242629
RAD21	232.356	288.253	204.355	273.936	289.962	222.153	232.326	284.443	245.603	177.596	209.75	203.214	234.349	210.547	209.636	255.524	204.876	181.918	222.813	177.242	89.7881	83.1729	92.2712	64.8619	281.222	188.68	201.474	196.556	74.272	110.86	123.105	94.0551	150.082	140.156	83.9635	139.943	92.7086	98.1199	84.3847	77.4406	175.699	0.215954	0.131748	0.0775236	0.179324	175.699	0.291699	0.154842	0.0232692
DNAJA2	96.8628	164.314	112.585	113.779	126.124	117.611	138.862	126.658	95.7925	61.5752	80.9562	87.6103	79.121	92.3983	77.9549	85.5523	109.933	94.8023	171.83	114.968	68.3462	51.6245	66.3199	34.2666	197.484	143.283	154.102	125.89	15.4733	35.559	33.6545	27.5515	31.6388	30.2061	36.5059	34.7103	32.3402	39.248	44.2015	30.9763	84.5668	0.564028	0.152012	3.89741e-05	0.000312665	84.5668	0.0284995	0.156192	0.825023
EXOSC4	255.418	142.718	204.828	207.153	192.277	186.684	166.901	119.144	114.519	161.392	160.073	135.304	153.721	148.443	168.551	149.008	121.593	158.858	139.73	153.291	254.623	325.043	309.493	243.538	100.486	143.283	108.442	143.205	252.731	256.234	214.326	298.316	269.335	226.546	285.658	253.991	127.205	137.368	108.495	154.881	186.32	0.138573	0.127168	0.243496	0.408705	186.32	0.164016	0.147845	0.188331
CALR	4733.02	5002.65	4982.11	4454.71	3668.11	3670.2	3500.92	3433.72	2758.54	2687.27	3037.7	2771.39	3384.87	2337.22	3834.54	2836.26	3552.85	5175.69	4018.19	4189.15	6076.11	6823.04	6789.62	4851.18	2559.61	3116.76	2986.72	3704.15	4659.54	4681.24	5821.35	5837.12	5864.54	5588.13	5812.65	5651.16	5678.94	4992.34	4906.37	5099.47	4388.23	0.249465	0.103998	0.0119385	0.041674	4388.23	-0.20458	0.115193	0.0489274
SDAD1	53.0439	68.5423	59.6036	65.5468	68.6263	33.603	58.7492	54.7419	48.9766	51.8528	58.264	53.914	60.2827	54.5301	60.0464	75.354	64.9607	43.5578	81.1946	38.3227	6.70061	7.64808	15.3785	20.8047	67.6887	72.3509	60.4992	54.287	15.4733	10.4585	6.19952	3.80021	12.98	18.1237	1.82529	18.1816	2.15601	23.5488	24.1099	11.6161	40.1886	-0.0483628	0.177149	0.755582	0.855155	40.1886	-0.0368625	0.190509	0.794963
WAC	97.4394	94.8326	87.9863	89.0448	114.995	89.6081	114.828	83.723	105.876	125.743	142.287	139.969	149.2	125.722	103.764	186.969	91.6112	66.6178	98.1888	100.597	52.2647	47.8005	60.553	35.4905	135.377	144.229	127.847	105.766	87.6823	98.3102	78.8225	95.9553	87.6151	111.159	80.3129	96.9684	77.6165	78.4959	76.348	69.6966	98.9328	-0.36342	0.133006	0.00311539	0.0136374	98.9328	0.125788	0.155056	0.327424
ACOT13	200.068	231.917	191.11	202.824	224.427	216.553	240.338	242.582	212.472	194.448	170.499	193.883	207.975	165.105	243.346	238.527	196.548	243.411	164.277	225.146	186.277	185.466	211.455	188.467	423.578	385.399	370.415	385.625	74.272	40.7883	56.6813	74.1041	94.1052	82.1607	70.2738	75.481	105.645	86.3455	40.1832	116.161	186.458	0.161074	0.108973	0.120164	0.248504	186.458	0.134111	0.127896	0.234103
SNHG7	452.027	334.261	471.626	426.673	420.414	240.822	420.591	325.232	357.962	383.71	357.557	345.257	430.268	333.24	346.583	320.68	219.867	228.038	194.489	265.864	458.321	626.187	528.637	505.433	204.462	240.224	286.515	268.627	561.166	515.606	526.074	714.439	630.342	614.393	592.308	630.845	452.763	388.555	353.612	302.018	406.892	-0.0149481	0.114039	0.889978	0.938259	406.892	0.551009	0.150957	1.60175e-05
NOC4L	173.546	110.794	175.973	157.065	132.307	128.812	184.259	118.071	94.352	81.0199	87.7026	92.7944	100.22	54.5301	99.5506	66.2889	131.587	138.36	113.295	155.686	219.78	248.563	247.018	208.047	71.1778	112.073	111.296	108.106	108.313	117.136	116.905	131.107	113.575	98.472	102.216	124.516	73.3045	102.045	84.3847	69.6966	124.099	0.655273	0.139503	2.98746e-07	3.96887e-06	124.099	0.0481267	0.146036	0.697132
GDPD5	50.1611	22.5345	37.3705	35.2469	14.2199	11.201	21.3633	26.8343	36.0122	44.723	40.4781	54.4324	49.7332	53.0154	63.2067	53.2577	24.9849	15.3733	16.9942	21.5565	34.8431	36.3284	43.2521	25.7	5.58257	9.93052	9.13196	9.35982	69.1142	72.1639	67.3091	64.6035	61.6551	60.4122	60.2347	76.583	30.1842	27.4736	36.1649	19.3602	37.8022	-1.33815	0.220882	3.79943e-11	1.01915e-09	37.8022	-0.0570765	0.21653	0.697113
PRPF6	291.165	219.711	325.928	239.308	234.937	259.49	293.746	203.941	150.531	174.355	147.193	172.629	167.284	112.09	187.513	129.745	148.244	171.669	154.836	227.541	402.036	530.586	517.103	493.195	169.571	240.697	212.318	262.543	327.003	298.068	323.261	361.97	254.733	338.309	347.718	313.494	232.85	243.337	221.007	298.146	259.995	0.607434	0.130304	4.65618e-07	5.91477e-06	259.995	0.396062	0.153891	0.00201523
C5orf15	88.7909	94.8326	91.2976	79.1509	97.6843	69.0729	69.4308	100.897	105.156	99.1684	95.0623	102.644	116.798	77.251	92.1764	88.3852	68.292	53.8067	49.0944	43.113	37.5234	43.9765	46.1356	47.7285	113.047	130.515	130.701	123.55	68.0827	42.88	42.511	38.0021	55.1651	79.14	40.1565	80.9906	23.7162	43.1727	44.2015	34.8483	73.7037	-0.152042	0.14357	0.248085	0.413671	73.7037	0.473122	0.205486	0.00219096
UGP2	138.952	155.863	131.979	137.896	136.634	134.412	138.862	191.06	126.763	82.3163	106.715	87.0919	88.9169	89.3688	84.2756	152.408	109.933	107.613	115.183	86.226	77.727	71.7008	78.815	50.1762	184.225	211.378	163.234	181.581	27.852	29.2839	25.6837	24.7014	32.4501	30.2061	13.6897	30.8536	30.1842	27.4736	44.2015	15.4881	93.8344	0.492439	0.145168	0.00019121	0.00125326	93.8344	0.378758	0.174452	0.00642784
CCNA2	223.13	251.635	215.235	250.438	277.597	330.43	228.321	284.443	218.234	165.281	154.553	188.699	220.032	140.869	189.62	224.362	176.56	105.051	149.171	105.387	120.611	71.7008	88.4266	69.7571	263.777	221.309	187.205	242.887	44.3569	73.2097	81.4794	73.154	87.6151	90.6184	58.4094	84.8473	62.5244	47.0975	48.2198	50.3364	154.165	0.50943	0.140326	7.18095e-05	0.00053782	154.165	0.905637	0.186919	1.27946e-08
LAMTOR5	89.9441	73.237	90.8246	82.8611	100.776	89.6081	85.4533	103.044	125.323	119.91	104.875	105.236	99.4664	98.4572	113.772	122.946	103.271	105.051	98.1888	124.549	37.5234	52.5806	52.8637	55.0714	112.349	110.654	105.018	100.618	70.1458	76.3473	69.966	61.7534	81.9364	81.5565	66.6232	74.9301	47.4323	78.4959	52.2381	85.1847	87.752	-0.20268	0.102389	0.0384387	0.105556	87.752	-0.120652	0.128944	0.287385
ACTN1	703.985	655.377	618.269	691.334	526.135	405.103	487.351	462.623	442.95	494.546	452.619	442.199	418.965	415.035	450.348	439.093	446.396	435.578	404.085	421.549	604.395	679.723	705.49	614.352	376.824	462.479	398.382	418.852	649.88	530.248	574.784	594.733	545.161	511.692	571.317	555.915	416.111	290.435	301.374	391.075	500.169	0.08952	0.0731984	0.211125	0.370259	500.169	0.137463	0.0899393	0.10409
ERCC6L	35.747	34.7406	35.4784	33.3918	43.8961	29.8694	36.0506	61.1822	33.8515	39.5377	32.5052	40.9539	48.9797	37.8681	49.5119	46.4589	48.3041	40.9956	41.5414	45.5082	5.36048	24.8563	14.4174	13.4619	66.9909	66.6764	50.2258	59.4349	12.3787	10.4585	15.056	7.60042	17.8475	18.7278	5.47588	21.4873	15.0921	35.3232	20.0916	23.2322	33.0142	0.0685109	0.164571	0.641081	0.777081	33.0142	-0.00571752	0.184791	0.967463
DPH5	57.0799	73.237	66.2263	68.0203	67.3898	57.8719	53.4083	55.8153	59.7803	46.6675	59.4906	64.8005	97.9593	53.0154	62.1533	101.983	54.9667	28.1845	64.2004	47.9034	20.1018	23.9003	19.2232	15.9095	91.4146	93.6306	78.1924	77.2185	25.7889	23.0088	11.5134	14.2508	26.7713	32.6226	16.4276	38.567	17.2481	27.4736	28.1282	27.1042	48.7162	-0.165852	0.180081	0.291198	0.462106	48.7162	0.136187	0.199133	0.347899
ZNF777	66.3049	41.3132	53.4541	45.7591	34.004	24.2689	45.3971	26.8343	60.5005	75.1865	62.5571	62.7269	52.7473	54.5301	50.0386	58.3569	43.3071	43.5578	43.4296	45.5082	91.1282	93.689	120.145	81.9952	36.9845	40.6678	40.5231	51.011	183.617	176.749	187.757	227.062	202.002	195.132	192.568	190.08	118.581	62.7967	64.2931	104.545	86.2777	-0.779285	0.169858	2.71181e-07	3.62375e-06	86.2777	-0.259101	0.190073	0.0726291
SNAP23	106.088	117.367	105.962	119.345	126.124	125.078	117.498	114.851	120.281	81.6681	104.262	106.273	119.058	95.4277	112.719	100.85	89.9456	79.429	67.9768	88.6212	58.9653	105.161	90.3489	83.219	187.714	186.788	166.087	168.477	52.6094	47.0634	55.7957	48.4527	54.3538	59.204	34.6806	63.36	30.1842	70.6463	56.2565	69.6966	94.6972	0.181535	0.111248	0.0854755	0.193025	94.6972	0.45414	0.159656	0.000572064
MAPRE1	231.779	238.49	208.14	204.061	178.676	181.083	200.281	286.59	215.353	183.429	172.339	189.736	183.862	166.62	239.132	217.564	118.262	112.738	101.965	105.387	127.311	98.469	102.844	66.0857	310.531	261.977	289.94	242.419	105.219	112.952	100.964	100.706	130.611	159.488	86.7014	191.733	51.7443	98.1199	100.458	89.0567	164.07	0.0912937	0.146036	0.494345	0.65962	164.07	0.778895	0.209764	3.07557e-06
HSP90AA1	2842.46	1848.77	1787.64	1981.25	2293.11	1672.68	1719.75	2017.94	2368.16	1459.01	1706.21	2021.26	2331.43	1607.12	1846.69	2875.92	2070.41	1383.6	1597.46	2014.34	1038.59	1361.36	1178.38	1124.68	3505.16	2883.16	3362.27	2406.41	972.757	851.324	981.296	924.401	1229.86	990.157	843.286	1136.62	778.321	906.628	775.535	1076.42	1694.3	-0.0621655	0.138999	0.627874	0.766819	1694.3	0.0895263	0.148367	0.473627
PLPPR3	228.32	117.367	246.456	231.269	199.078	119.477	168.236	139.538	150.531	178.892	177.245	174.184	186.123	143.899	210.689	144.476	146.578	153.733	105.742	170.057	538.729	646.263	618.025	520.119	155.614	214.688	214.601	282.199	540.535	500.964	518.989	678.337	521.635	666.951	832.334	571.342	413.955	376.78	325.484	313.635	321.077	-0.092246	0.151503	0.502732	0.667197	321.077	0.0956041	0.166095	0.474079
BLOC1S1	258.301	146.474	255.444	212.1	161.983	113.877	178.918	119.144	217.514	264.449	253.295	242.613	222.292	207.517	261.254	215.297	149.909	163.982	94.4123	153.291	347.091	372.844	330.639	309.624	129.097	153.214	162.092	151.161	460.074	303.297	282.521	361.97	371.553	333.476	401.565	306.883	174.637	204.089	233.062	228.45	237.735	-0.648244	0.139728	4.11906e-07	5.28391e-06	237.735	0.0395125	0.148876	0.752287
PLP1	79.5659	80.7485	81.8367	85.9529	81.6097	76.5403	80.1125	57.9621	90.7508	100.465	85.2494	85.0183	79.121	74.2215	96.3902	87.8186	63.295	40.9956	69.8651	33.5323	67.0061	47.8005	61.5142	28.1476	128.399	133.353	123.281	149.289	107.282	195.575	162.959	160.559	159.817	206.61	125.945	157.023	34.4962	19.624	40.1832	23.2322	91.5786	-0.209552	0.142333	0.108535	0.230507	91.5786	0.316812	0.186911	0.0276976
WAPL	77.8362	92.0158	99.3394	85.3346	73.5724	67.2061	84.1181	107.337	72.0245	68.0567	72.37	71.5398	73.8463	66.6479	90.0696	116.147	89.9456	94.8023	92.524	64.6695	40.2036	29.6363	49.9803	28.1476	128.399	116.329	92.4611	114.19	33.0098	25.1005	37.1971	30.4017	38.1288	44.1009	20.9909	44.0765	19.4041	31.3984	44.2015	50.3364	66.9274	0.0585317	0.150051	0.668302	0.794783	66.9274	-0.0260372	0.166963	0.845682
ATP2B4	30.5579	26.2902	24.5983	30.3	30.2945	24.2689	34.7154	32.2011	75.6257	62.8715	60.1039	65.8373	53.5009	57.5596	54.2524	120.113	21.6536	15.3733	24.5472	11.9758	26.8024	16.2522	20.1843	4.89523	82.343	74.2425	86.7536	61.3068	15.4733	27.1922	23.9124	17.1009	20.2813	31.4144	18.2529	30.3026	10.7801	27.4736	8.03664	23.2322	37.0718	-1.05893	0.234333	1.69817e-07	2.35718e-06	37.0718	0.341156	0.265477	0.0394286
AC007218.3	14.4141	12.2062	13.2453	13.6041	6.80081	1.86684	5.34083	7.5136	3.60122	0.648159	1.83991	0	1.50707	0	0.526723	1.69972	1.66566	0	0	2.39517	33.503	32.5043	42.291	41.6095	9.7695	10.4034	6.27822	8.42384	0	0	0	0	0.811251	0.604122	0	1.10191	0	3.9248	0	0	7.00251	1.84215	0.536348	6.0365e-06	5.90937e-05	7.00251	0.354196	0.556159	0.0152715
ELOB	1679.53	1429.06	1909.68	1710.4	1504.83	1344.12	1427.34	1291.27	1539.16	1733.83	1561.47	1843.96	1672.84	1432.93	1653.91	1443.62	1492.43	1586.02	1446.4	1681.41	2120.07	2643.37	2576.87	2332.58	1341.21	1428.1	1490.79	1660.43	2527.31	2101.12	2122.89	2367.53	2336.4	2269.08	2591.92	2235.78	2160.33	1958.47	1956.92	2234.16	1845.99	-0.200097	0.0778872	0.00837543	0.0312233	1845.99	-0.136494	0.0890953	0.103687
MRPL57	27.6751	26.2902	20.814	13.6041	12.9834	14.9347	6.67604	17.1739	12.2442	10.3706	6.74635	11.4049	9.79593	3.02945	11.5879	10.1983	4.99698	2.56222	7.55298	0	38.8635	42.0644	36.524	45.2809	7.67604	10.4034	10.8442	13.1038	31.9782	16.7336	23.9124	21.8512	28.3938	27.1855	29.2047	34.7103	4.31203	15.6992	8.03664	0	16.9355	0.269645	0.23384	0.149087	0.289382	16.9355	0.598321	0.480996	0.00350688
DCX	5.76565	6.57255	10.407	4.32856	15.4564	9.33418	18.6929	10.7337	40.3337	32.408	23.3056	31.1043	33.1555	24.2356	34.7637	54.3909	11.6596	15.3733	22.6589	7.1855	5.36048	5.73606	5.76695	4.89523	44.6606	43.978	42.2353	36.9713	13.4102	24.0546	22.1412	22.8012	12.1688	20.5402	12.7771	22.0383	12.9361	11.7744	4.01832	7.74406	19.6968	-1.17329	0.272028	3.86755e-07	4.9893e-06	19.6968	-0.0183185	0.235792	0.900441
STUB1	415.703	362.429	432.363	435.33	363.534	272.558	284.399	311.278	285.937	339.636	301.746	303.266	305.935	263.562	356.591	315.014	446.396	435.578	388.979	479.034	576.252	731.348	652.627	629.038	339.141	403.841	377.835	439.444	536.409	560.577	557.957	653.636	604.382	612.58	630.639	579.606	569.188	557.321	486.216	514.98	452.807	0.00829334	0.0856386	0.92049	0.957442	452.807	-0.431527	0.10507	6.68104e-06
CDK1	104.358	164.314	114.477	148.408	114.377	113.877	114.828	129.878	173.579	140.002	136.154	171.073	194.412	156.017	209.109	197.734	86.6142	71.7423	84.9711	64.6695	9.38085	21.9882	36.524	30.5952	163.988	142.81	121.569	138.057	37.136	40.7883	32.7689	20.9011	54.3538	71.8906	14.6023	63.911	10.7801	43.1727	24.1099	15.4881	94.6352	-0.398853	0.229084	0.0313604	0.0899734	94.6352	0.31855	0.245769	0.0480732
IRF3	118.196	125.817	162.254	128.002	143.435	121.344	128.18	106.264	71.3042	85.5571	95.0623	85.5367	95.6987	75.7363	95.3368	78.7535	109.933	140.922	107.63	107.783	190.297	238.047	206.649	208.047	92.8103	105.926	102.735	114.658	103.156	107.723	117.791	157.709	85.1814	111.763	112.256	105.784	142.297	121.669	120.55	96.8008	120.615	0.509061	0.122153	7.9256e-06	7.53654e-05	120.615	0.0930973	0.138528	0.435442
ATG12	101.475	146.474	106.908	100.794	130.452	117.611	109.487	191.06	138.287	99.1684	92.609	123.38	107.002	95.4277	110.085	136.544	109.933	105.051	128.401	110.178	58.9653	58.3166	72.0869	69.7571	162.592	162.199	160.951	133.377	61.8934	62.7512	63.7665	53.2029	60.8439	66.4535	78.4876	68.8696	56.0564	58.8719	72.3297	58.0805	100.004	0.255369	0.124296	0.0280592	0.0820354	100.004	0.208904	0.148502	0.0947948
STX3	57.0799	41.3132	56.7654	55.653	52.5517	37.3367	46.7323	50.4485	42.4944	45.3712	39.2515	38.8803	42.1979	46.9565	57.4128	67.422	59.9637	28.1845	71.7533	43.113	46.9042	37.2844	45.1745	17.1333	111.651	129.57	106.159	116.53	31.9782	38.6966	22.1412	20.9011	23.5263	36.2473	16.4276	34.7103	32.3402	23.5488	24.1099	46.4644	48.5595	0.00181966	0.168866	0.990315	0.996515	48.5595	-0.0746452	0.186536	0.596393
TRMT12	24.7923	30.046	26.9635	23.4979	63.062	67.2061	62.7548	78.3561	48.9766	44.723	38.6382	53.3956	37.6767	40.8976	64.2602	37.9603	59.9637	30.7467	32.1002	47.9034	22.7821	23.9003	15.3785	19.5809	64.8974	76.134	62.2115	65.0508	43.3253	34.5132	31.8833	32.3018	50.2976	55.5793	46.545	42.9746	38.8083	31.3984	20.0916	27.1042	42.967	0.478667	0.152744	0.000506432	0.00291829	42.967	0.43943	0.206342	0.0043201
MTHFS	55.9268	62.9087	54.8732	76.6774	29.6763	26.1357	30.7098	35.4213	38.173	31.7598	26.3721	33.6963	38.4302	25.7503	36.8706	31.728	41.6415	23.06	26.4354	28.742	65.6659	86.0409	83.6208	67.3095	40.4737	32.156	25.1129	27.6115	38.1676	43.9258	57.567	42.7523	42.1851	37.4556	50.1956	46.2803	19.4041	31.3984	24.1099	27.1042	41.0881	-0.08844	0.161001	0.540393	0.699204	41.0881	-0.00119156	0.18952	0.993282
SUGT1	185.654	231.917	213.343	213.955	310.364	252.023	252.354	320.938	203.829	200.281	178.472	208.399	199.686	157.531	206.475	252.691	204.876	215.227	203.931	222.751	103.189	125.237	123.989	127.276	251.914	221.782	226.016	228.848	81.4929	83.6682	104.506	98.8054	95.7277	115.387	85.7888	101.927	62.5244	82.4207	92.4213	116.161	174.094	0.475018	0.0959469	2.30962e-07	3.12055e-06	174.094	0.378678	0.12075	0.000417562
ZNF574	98.016	98.5883	101.705	121.2	87.174	84.0076	93.4646	53.6686	81.3876	82.3163	80.9562	85.0183	68.5715	71.1921	80.0618	72.5212	48.3041	64.0556	71.7533	86.226	174.216	216.058	195.115	203.152	103.278	114.91	105.588	107.638	147.512	155.832	154.102	196.661	150.893	163.717	173.403	157.574	153.077	137.368	92.4213	92.9288	115.641	0.0193521	0.114611	0.858493	0.918155	115.641	0.188936	0.151008	0.134992
ANKRD10	176.429	174.642	156.105	163.249	163.838	132.545	106.817	195.354	208.151	183.429	191.964	182.997	203.454	187.826	199.101	256.657	149.909	151.171	147.283	155.686	108.55	124.281	126.873	108.919	256.798	238.333	208.894	249.439	131.008	161.061	201.042	149.158	148.459	152.843	166.102	177.959	159.545	188.39	140.641	158.753	171.091	-0.375436	0.110702	0.000336563	0.00204184	171.091	0.0115142	0.130036	0.919667
MED4	40.3595	69.4813	43.9932	50.0877	68.6263	42.9372	65.4252	56.8887	62.6613	40.834	56.424	50.2852	64.8039	53.0154	59.5196	60.0566	53.3011	28.1845	60.4239	23.9517	20.1018	24.8563	25.9513	29.3714	87.2277	96.4679	73.6264	64.5828	24.7573	32.4214	22.1412	22.8012	26.7713	27.7896	34.6806	32.5064	23.7162	19.624	60.2748	30.9763	45.7977	0.0832437	0.1516	0.545552	0.703487	45.7977	0.300552	0.197834	0.0420355
NAA25	26.522	26.2902	21.287	25.9714	27.8215	22.402	25.369	33.2745	27.3693	25.2782	30.6652	20.2178	32.4019	31.8092	25.2827	70.2549	31.6475	17.9356	15.106	14.371	8.04073	12.4281	9.61159	1.22381	83.7386	74.2425	49.0843	45.8631	6.18934	6.27512	12.399	7.60042	9.73502	12.0824	3.65059	13.223	6.46804	15.6992	12.055	3.87203	23.619	-0.171268	0.230771	0.35447	0.527289	23.619	0.178274	0.250806	0.243038
TMSB4X	958.827	1353.95	1035.97	1361.64	1917.21	1508.4	1523.47	1735.64	2024.61	1822.62	1887.14	2130.64	1947.88	1637.42	2203.81	2311.05	1150.97	1060.76	1061.19	1137.7	683.462	1515.28	1329.28	1408.6	2804.55	2577.21	2836.61	2759.74	1482.35	1243.52	1360.35	1324.37	1217.69	1139.98	1046.81	1282.08	758.917	953.725	976.451	971.88	1536.09	-0.227811	0.121491	0.0457442	0.120665	1536.09	0.502227	0.147774	6.07195e-05
DPP8	53.0439	46.9468	54.4001	47.6142	47.6057	59.7387	40.0563	49.3751	42.4944	42.1304	52.1309	44.0644	66.3109	48.4712	44.2447	65.7223	38.3101	40.9956	43.4296	26.3468	32.1629	22.9442	24.029	18.3571	69.0843	62.8933	71.9142	80.4945	16.5049	18.8254	24.7981	21.8512	16.225	21.7484	27.3794	25.344	8.62406	7.84959	12.055	7.74406	38.6065	-0.0535723	0.143775	0.684652	0.806042	38.6065	0.228735	0.188382	0.110419
AP3S1	89.3675	85.4432	87.0402	84.7162	121.796	132.545	105.481	124.511	164.216	145.188	148.42	153.966	139.404	121.178	139.055	153.541	89.9456	56.3689	105.742	98.2019	79.0671	82.2169	87.4654	52.6238	138.169	146.121	142.687	151.629	79.4298	92.0351	87.679	95.9553	82.7476	90.6184	74.837	76.032	86.2406	51.0223	72.3297	65.8245	104.521	-0.264622	0.0946508	0.00364391	0.0155996	104.521	0.355654	0.138056	0.00275073
PRKAR1A	194.879	220.65	198.206	178.09	198.46	173.616	153.549	209.307	200.948	159.447	160.686	185.07	176.327	175.708	207.002	211.331	156.572	107.613	162.389	129.339	132.672	119.501	115.339	68.5333	241.446	225.565	217.455	232.592	79.4298	94.1268	92.9928	86.4547	98.1614	122.033	76.6623	102.478	62.5244	82.4207	80.3664	81.3127	149.281	0.00299413	0.110192	0.977206	0.989441	149.281	0.312771	0.140576	0.00936603
PES1	462.405	368.063	438.986	389.571	339.422	313.628	279.059	306.984	316.187	305.931	324.438	338.518	229.828	215.091	271.789	269.122	368.111	343.338	328.555	495.8	557.49	697.887	630.52	569.071	296.574	284.675	325.897	372.989	441.506	373.37	385.256	356.27	382.099	341.933	416.167	435.807	325.558	380.705	329.502	363.971	374.302	0.111235	0.105481	0.269286	0.437946	374.302	-0.246376	0.122232	0.0234129
SLC29A1	164.897	92.0158	214.762	196.022	165.692	110.143	182.924	111.631	132.525	142.595	157.006	180.923	146.939	106.031	156.437	133.711	139.915	74.3045	128.401	146.105	344.411	497.125	428.677	332.876	113.047	146.121	164.375	168.477	104.187	98.3102	98.3067	127.307	100.595	117.804	114.081	99.1722	137.985	94.1951	88.403	112.289	159.268	-0.0137213	0.153142	0.921302	0.957904	159.268	0.144332	0.170785	0.287648
ACTN4	1245.38	1454.41	1256.41	1186.65	790.13	709.398	731.694	620.409	578.356	646.215	793.003	641.784	666.124	484.712	796.931	730.878	474.713	430.454	413.526	426.34	926.024	1521.97	1501.33	1286.22	547.79	691.826	719.142	561.121	999.578	852.37	896.274	915.85	969.445	724.343	889.831	813.763	636.024	494.524	558.546	449.156	800.816	0.0835132	0.113413	0.437241	0.60669	800.816	0.615954	0.146126	9.47133e-07
CXXC5	380.533	315.483	421.01	392.044	320.256	280.025	265.706	271.563	265.77	299.45	280.894	253.5	224.553	204.488	237.552	237.96	236.523	279.283	307.784	332.928	436.879	569.782	558.433	517.671	239.353	314.466	307.062	313.554	519.904	503.055	498.619	536.779	539.482	550.96	605.997	520.103	560.564	478.825	494.253	480.132	383.829	0.171589	0.0953703	0.0615098	0.151121	383.829	-0.0054499	0.111738	0.957237
SSR3	191.996	228.162	213.816	188.602	321.493	300.561	320.45	434.715	268.651	224.263	242.255	271.644	324.773	204.488	256.514	347.875	273.168	284.407	277.572	325.743	81.7474	200.762	173.97	163.99	448.001	495.107	497.121	519.47	102.124	110.86	111.591	76.9542	116.82	179.424	72.0991	150.962	166.013	286.51	148.678	116.161	242.988	0.297183	0.167846	0.0457566	0.120681	242.988	0.160048	0.174961	0.244559
NCOA5	42.0892	30.9849	40.2088	35.8652	32.7675	24.2689	45.3971	34.3479	18.0061	31.1117	24.5322	26.4386	25.6201	27.2651	33.7102	30.5949	33.3132	23.06	22.6589	33.5323	57.6252	60.2286	51.9026	52.6238	19.539	22.2255	17.6932	24.8035	94.9031	86.8058	85.022	82.6545	98.1614	76.1194	94.9153	89.255	51.7443	94.1951	52.2381	34.8483	46.5819	0.275991	0.157398	0.0511562	0.131341	46.5819	0.1627	0.193912	0.258905
TRIM54	43.2423	18.7787	44.9392	35.2469	23.4937	13.0678	22.6985	25.7609	27.3693	18.1485	22.079	19.181	19.5919	13.6325	23.7025	19.2634	74.9546	43.5578	35.8767	57.484	58.9653	66.9207	56.7084	52.6238	13.9564	14.1865	17.1224	21.0596	7.22089	3.13756	5.31388	5.70031	0	0.604122	2.73794	2.20383	6.46804	27.4736	0	11.6161	24.4022	0.0666538	0.200039	0.693568	0.812141	24.4022	-0.995444	0.286076	2.64757e-06
CDV3	186.807	256.33	167.931	205.916	262.758	225.887	234.997	282.297	247.764	210.004	213.43	200.622	299.906	224.179	320.774	252.691	158.238	133.236	145.395	155.686	79.0671	91.777	79.7762	104.024	318.207	257.248	290.51	236.804	111.408	79.4848	96.5354	75.0541	127.366	170.363	77.575	185.672	73.3045	121.669	84.3847	69.6966	177.869	0.0274669	0.158022	0.847045	0.912644	177.869	0.56786	0.212443	0.000391036
SLC38A7	174.123	108.917	135.291	142.843	93.9748	78.4071	85.4533	72.9893	59.7803	75.8347	80.9562	73.6134	84.3957	69.6774	84.8023	105.382	111.599	112.738	90.6358	91.0164	302.867	263.859	383.502	238.643	114.443	141.865	117.574	121.21	221.785	214.4	218.755	250.814	183.343	131.095	179.791	170.797	176.793	129.518	140.641	131.649	144.144	0.0536526	0.147679	0.690721	0.810314	144.144	-0.190528	0.167838	0.15722
ARG2	65.1518	79.8096	71.9028	73.5856	108.813	89.6081	86.7886	95.5301	121.001	97.2239	112.848	122.862	119.812	130.266	123.78	150.708	99.9395	107.613	111.406	117.363	33.503	46.8445	39.4075	35.4905	96.9972	89.8476	93.6026	93.1302	111.408	140.144	104.506	107.356	133.045	114.179	92.1773	101.376	137.985	94.1951	116.531	120.033	99.6943	-0.30326	0.11214	0.00425474	0.0177163	99.6943	-0.123232	0.135912	0.295424
NES	744.345	712.653	828.301	780.997	696.774	698.197	729.024	592.501	834.764	1112.89	1027.29	918.612	777.646	830.07	1234.11	819.263	731.224	1068.45	755.298	900.583	959.527	1274.36	1172.61	912.961	357.983	498.89	522.234	533.978	970.694	869.104	970.668	1117.26	739.05	1016.74	890.743	934.422	554.096	918.402	727.316	902.183	840.905	-0.431294	0.128388	0.000293445	0.00181518	840.905	-0.26751	0.140267	0.0260982
AMZ2	61.6924	50.7026	62.4419	65.5468	68.6263	84.0076	54.7435	72.9893	90.0306	84.9089	71.7567	82.9447	107.755	83.3099	100.604	151.841	59.9637	46.12	60.4239	50.2985	48.2444	41.1084	37.4852	31.819	91.4146	122.476	124.994	122.146	38.1676	58.5678	46.9392	57.9532	60.8439	63.4329	68.4485	62.2581	56.0564	39.248	20.0916	34.8483	68.4313	-0.412828	0.158402	0.00361397	0.0154968	68.4313	0.214869	0.184976	0.129902
RASSF7	127.997	92.0158	114.95	116.253	106.34	87.7413	82.7829	64.4023	56.8993	59.6307	56.424	58.0613	68.5715	51.5007	55.8326	57.2237	88.2799	61.4934	66.0886	107.783	178.236	230.398	256.629	250.881	71.8756	109.709	102.735	121.678	59.8302	54.3844	49.5962	58.9032	65.7114	39.268	64.7979	55.0957	73.3045	39.248	44.2015	81.3127	89.7016	0.506004	0.148334	0.000166043	0.00110899	89.7016	0.0632255	0.159423	0.627982
RPL23AP42	162.015	151.169	243.145	166.341	66.1533	67.2061	46.7323	53.6686	95.0723	100.465	118.981	102.644	128.854	78.7657	131.681	135.977	23.3192	33.3089	41.5414	31.1372	142.053	163.478	204.727	150.528	52.3366	63.3662	58.787	60.3709	214.564	137.007	104.506	169.109	219.038	194.527	159.713	195.59	43.1203	15.6992	24.1099	27.1042	109.448	-0.85226	0.187842	2.57715e-07	3.46153e-06	109.448	0.57276	0.259578	0.00127706
PPP1R1B	40.3595	35.6796	55.3462	42.6673	26.585	31.7362	20.0281	27.9077	11.5239	11.0187	4.90644	12.9601	18.0848	10.6031	8.42756	7.932	9.99395	2.56222	11.3295	14.371	113.91	115.677	105.727	95.4571	24.4238	37.3577	38.2401	48.6711	1.03156	4.18341	0.885646	1.9001	4.86751	3.02061	3.65059	4.40765	21.5601	0	20.0916	0	26.2272	1.20779	0.249679	3.20226e-08	5.17203e-07	26.2272	0.830764	0.407097	0.000310466
ZBTB44	38.0533	42.2521	32.6401	37.7203	40.1866	39.2035	34.7154	40.7881	47.5361	35.0006	40.4781	37.3251	41.4443	36.3534	38.9775	37.3937	46.6384	48.6823	54.7591	50.2985	9.38085	14.3402	20.1843	12.2381	54.4301	54.3814	46.2305	47.2671	12.3787	11.5044	24.7981	12.3507	20.2813	24.769	16.4276	23.6911	12.9361	11.7744	12.055	7.74406	31.7402	-0.00968989	0.146113	0.942221	0.970375	31.7402	-0.237086	0.178057	0.0889905
TSSC4	151.636	171.825	170.296	168.814	156.419	104.543	164.231	116.997	122.442	136.113	130.021	126.491	125.087	134.811	143.269	117.847	151.575	117.862	122.736	146.105	201.018	271.507	269.124	260.671	121.421	133.826	159.239	149.289	341.445	283.426	354.258	331.568	279.882	299.645	297.523	303.026	217.757	211.939	180.824	193.602	191.003	0.0903057	0.10095	0.350661	0.523114	191.003	0.0261003	0.124127	0.812954
CKS2	14.9907	23.4734	20.3409	133.567	105.722	29.8694	90.7942	155.639	20.1668	38.8896	20.8524	66.8741	245.652	165.105	140.108	498.583	28.3162	20.4978	26.4354	14.371	14.7413	6.69207	8.65043	7.34285	448.699	596.777	477.145	441.316	9.284	3.13756	3.54258	4.75026	4.86751	7.85359	6.38853	6.06052	10.7801	7.84959	12.055	11.6161	98.7449	-0.239095	0.393398	0.290331	0.461293	98.7449	0.556661	0.573737	0.00436157
AL157778.1	39.2064	46.9468	41.1549	30.9183	61.2073	52.2714	44.0619	71.9159	1.44049	0.648159	0	0	4.5212	3.02945	1.58017	1.69972	6.66263	2.56222	3.77649	4.79034	30.8228	43.9765	38.4463	39.1619	90.7168	100.251	98.1685	103.894	1.03156	0	0	0.950052	0.811251	1.20824	0	1.65287	0	0	0	0	24.2371	5.25359	0.376018	2.40125e-46	1.21843e-43	24.2371	3.49706	0.501862	4.11888e-13
ARHGDIA	674.581	399.048	824.99	649.285	364.152	341.631	387.21	288.737	440.069	455.656	626.798	488.337	435.542	342.328	554.639	445.325	429.74	476.574	411.638	433.525	558.83	717.008	671.85	507.881	194.692	261.977	257.407	271.903	520.936	597.182	647.407	749.591	623.852	788.984	609.648	567.485	569.188	353.232	450.052	367.843	493.919	-0.402775	0.143301	0.00207031	0.0096436	493.919	-0.248744	0.155087	0.0531421
RPL10P12	34.0173	30.9849	51.5619	33.3918	11.1286	3.73367	17.3577	7.5136	27.3693	21.3893	23.9189	27.4754	31.6484	22.7209	34.237	31.1614	8.32829	25.6222	7.55298	9.58067	57.6252	69.7887	41.3298	39.1619	16.7477	15.1322	8.56121	10.7638	26.8205	29.2839	39.8541	68.4037	45.4301	51.3504	48.3703	42.9746	17.2481	27.4736	8.03664	15.4881	28.5135	-1.24457	0.313417	1.58275e-06	1.76832e-05	28.5135	-0.0742398	0.251352	0.611699
EEF1AKMT4	144.718	89.1989	154.213	111.306	100.776	93.3418	104.146	91.2366	102.275	85.5571	80.9562	92.7944	88.1634	77.251	72.6877	64.0226	81.6173	94.8023	94.4123	57.484	142.053	183.554	186.465	140.738	58.617	65.7306	61.6407	84.2384	110.376	87.8517	102.735	121.607	125.744	114.179	136.897	83.7454	81.9286	82.4207	52.2381	73.5686	99.4321	0.201156	0.140726	0.11997	0.248187	99.4321	0.165989	0.164245	0.211894
FOPNL	106.088	108.917	90.8246	94.6101	107.576	70.9398	104.146	118.071	115.959	97.2239	111.621	118.196	103.988	95.4277	100.077	115.581	79.9516	43.5578	92.524	74.2502	36.1833	49.7125	53.8249	30.5952	110.954	98.3594	97.0271	104.83	46.42	48.1092	58.4526	46.5525	54.3538	60.4122	30.1173	50.137	45.2763	31.3984	28.1282	42.5923	76.8242	-0.0632277	0.114416	0.559562	0.714477	76.8242	0.354571	0.159219	0.0068234
DDX10	51.8908	53.5194	64.3341	53.1795	69.8628	54.1382	54.7435	55.8153	37.4527	43.4267	58.264	49.2484	58.7756	49.9859	51.0921	66.8555	29.9819	40.9956	39.6532	33.5323	20.1018	13.3841	14.4174	11.0143	53.0344	56.273	54.7917	49.6071	11.3471	10.4585	15.9416	6.65036	6.49001	16.9154	6.38853	13.7739	2.15601	0	24.1099	11.6161	35.3805	0.17347	0.142795	0.185463	0.338988	35.3805	0.526447	0.22345	0.00126077
TRIM2	140.682	138.024	113.058	141.606	167.547	126.945	126.845	138.465	223.996	204.17	232.443	233.8	214.757	227.209	177.506	227.195	63.295	46.12	49.0944	40.7178	54.945	71.7008	67.2811	52.6238	146.543	130.988	154.102	124.018	107.282	111.906	102.735	79.8044	90.0489	96.6596	66.6232	106.335	38.8083	86.3455	60.2748	38.7203	120.53	-0.568561	0.114233	1.19915e-07	1.72208e-06	120.53	1.3662	0.195947	5.68031e-15
RPL36	8389.59	6070.22	7754.62	8287.35	5291.65	5721.85	6202.04	5336.8	8506.81	8142.18	7604.98	8313.65	7449.43	7269.17	8835.24	8051.55	5236.83	5337.11	4669.63	5317.27	10390	13777.1	12483.5	11151.3	5602.11	6610.89	6185.19	7951.17	11465.7	10381.1	10401.9	13135.4	10127.7	10810.8	14329.5	11847.2	9094.07	7669.05	7875.9	8286.15	8434.09	-0.482464	0.0954955	1.31418e-07	1.8711e-06	8434.09	0.113716	0.10384	0.234512
USP47	20.1798	24.4123	25.5444	20.4061	36.4771	18.6684	24.0338	26.8343	38.173	38.2414	26.9854	37.8435	49.7332	37.8681	52.1455	58.3569	21.6536	15.3733	20.7707	31.1372	5.36048	5.73606	3.84463	0	38.3802	42.0865	33.1033	36.0353	10.3156	12.5502	15.9416	11.4006	21.9038	14.4989	9.12647	14.3249	8.62406	11.7744	12.055	19.3602	23.7815	-0.489222	0.197918	0.00360005	0.0154625	23.7815	0.167901	0.220512	0.263211
PSMA1	60.5393	82.6264	79.4715	68.6387	80.3732	57.8719	82.7829	138.465	56.8993	65.4641	55.1974	74.1318	116.798	63.6185	90.5963	120.68	61.6294	94.8023	96.3005	55.0889	17.4216	27.7243	18.262	20.8047	178.642	98.3594	115.291	85.1744	18.568	17.7795	39.8541	15.2008	27.5825	21.1443	27.3794	34.7103	36.6522	31.3984	52.2381	50.3364	63.4125	0.115183	0.212695	0.512838	0.675727	63.4125	0.113894	0.216577	0.441122
TFB1M	70.3409	90.1379	64.8071	77.2958	82.2279	87.7413	61.4196	76.2094	92.1913	75.1865	77.8897	77.2422	92.6846	75.7363	101.657	99.15	73.289	94.8023	81.1946	81.4357	9.38085	28.6803	38.4463	34.2666	75.3647	97.8866	103.876	86.5784	25.7889	21.9629	17.7129	13.3007	21.9038	28.9979	10.0391	35.8122	17.2481	11.7744	44.2015	34.8483	59.7678	-0.145387	0.152781	0.293839	0.464965	59.7678	-0.0599317	0.169646	0.656942
CYRIB	102.628	109.856	110.219	100.175	138.489	141.88	136.191	126.658	157.734	125.743	142.9	148.264	152.214	157.531	146.429	146.742	173.228	148.609	118.959	162.871	54.945	37.2844	41.3298	45.2809	103.975	93.1577	83.3291	98.7461	53.6409	74.2556	51.3675	68.4037	57.5988	61.0164	62.06	63.911	51.7443	51.0223	48.2198	65.8245	100.361	-0.104998	0.0911631	0.233122	0.39665	100.361	-0.128917	0.115156	0.215188
ADH5	420.316	504.209	441.351	533.032	518.098	468.576	490.022	503.411	643.899	574.269	563.627	602.904	640.503	460.477	587.822	633.427	308.147	327.965	383.314	285.025	205.039	378.58	343.134	316.966	612.687	623.258	631.247	626.172	303.277	317.939	246.21	275.515	305.842	337.704	226.336	319.004	170.325	294.36	208.953	209.09	421.051	-0.228705	0.106843	0.0245523	0.0740461	421.051	0.517898	0.136673	1.20265e-05
CFL1	8547.57	6523.73	7407.88	6929.41	5177.89	4220.92	5386.23	4164.68	5639.52	5754.36	6172.3	5427.69	5648.49	4842.58	6410.21	5019.26	3392.95	3471.81	3372.41	3338.86	7518.08	8301.99	7582.58	7746.71	3640.54	4510.82	5022.58	4435.62	7219.86	7017.67	7211.82	7931.03	8159.57	7176.97	6904.17	7793.28	4678.55	4203.46	3536.12	3078.27	5762.96	-0.229872	0.0902604	0.0083415	0.0311158	5762.96	0.430214	0.106142	8.50105e-06
CCDC25	78.9893	112.672	87.9863	78.5325	118.087	93.3418	84.1181	114.851	124.602	130.928	106.715	129.601	146.939	137.84	145.375	211.898	74.9546	128.111	96.3005	129.339	38.8635	70.7447	63.4365	62.4142	159.801	147.066	169.512	158.181	101.092	74.2556	86.7933	70.3038	84.3701	108.138	94.0026	110.191	84.0846	98.1199	80.3664	69.6966	106.565	-0.389628	0.14766	0.00366197	0.0156659	106.565	-0.0114308	0.160119	0.930339
PHF12	83.0253	69.4813	89.8785	72.3489	48.2239	46.6709	58.7492	37.568	53.2981	50.5564	56.424	52.8772	58.7756	53.0154	55.3059	52.1246	48.3041	66.6178	56.6474	57.484	121.951	122.369	112.456	91.7857	59.3148	60.056	50.7965	53.351	72.2089	86.8058	103.621	116.856	81.1251	90.6184	90.352	98.6212	73.3045	62.7967	56.2565	46.4644	70.4622	-0.160962	0.133737	0.194325	0.35046	70.4622	-0.168122	0.163564	0.205032
SLIRP	317.687	362.429	407.292	302.381	528.608	466.709	606.185	741.7	360.122	372.692	142.287	509.591	424.993	298.401	478.264	996.033	368.111	353.587	368.208	332.928	38.8635	76.4808	76.8927	123.605	555.466	896.584	697.453	912.115	56.7356	40.7883	25.6837	19.9511	34.8838	70.0782	24.6415	84.2964	30.1842	121.669	56.2565	30.9763	317.795	0.217991	0.28156	0.287401	0.458312	317.795	0.273785	0.287533	0.0885129
AFTPH	36.9001	32.8628	42.574	52.5611	33.3858	29.8694	40.0563	36.4946	32.411	35.6488	32.5052	35.2515	41.4443	37.8681	36.3439	69.1217	28.3162	5.12445	43.4296	9.58067	12.0611	14.3402	15.3785	12.2381	60.0127	60.056	64.4945	54.287	17.5365	15.6878	21.2555	19.001	20.2813	18.1237	17.3403	29.2007	10.7801	3.9248	16.0733	7.74406	30.0392	-0.152697	0.184143	0.339022	0.512114	30.0392	0.310411	0.242032	0.0524202
SCAF11	106.664	135.207	116.842	107.596	137.253	102.676	112.158	123.438	126.763	114.724	128.794	139.969	129.608	121.178	116.406	149.008	96.6082	46.12	60.4239	64.6695	60.3054	48.7565	55.7472	42.8333	173.758	122.004	122.711	95.9382	59.8302	77.3931	67.3091	50.3528	47.8638	65.8493	58.4094	62.809	30.1842	35.3232	40.1832	50.3364	90.1	-0.0792918	0.125585	0.500152	0.665182	90.1	0.658498	0.193028	1.86639e-05
CDK7	61.1158	64.7866	70.0106	60.5999	68.6263	63.4724	56.0788	69.7691	39.6135	43.4267	44.1579	59.6165	51.2403	48.4712	52.1455	75.9206	36.6445	12.8111	35.8767	33.5323	33.503	38.2404	38.4463	28.1476	82.343	86.5374	113.579	87.9823	23.7258	28.238	30.9976	29.4516	30.0163	26.5814	21.9035	29.2007	21.5601	11.7744	8.03664	15.4881	45.8417	0.271303	0.142628	0.0378289	0.104321	45.8417	0.848017	0.250333	7.31451e-06
ZNF512B	130.304	92.0158	123.465	140.369	101.394	63.4724	80.1125	63.3289	56.1791	50.5564	60.1039	76.7238	50.4867	46.9565	47.9318	51.558	59.9637	58.9312	66.0886	93.4115	187.617	197.894	197.999	167.662	60.7105	88.4289	75.3387	105.766	129.976	104.585	120.448	137.758	103.84	112.367	126.858	122.863	97.0207	113.819	76.348	108.417	98.7267	0.449917	0.148323	0.000817637	0.00440454	98.7267	0.134235	0.165306	0.314044
ENSA	694.76	612.186	694.903	704.938	597.235	476.043	551.441	510.925	584.839	588.529	578.346	658.892	493.564	460.477	601.517	492.917	476.378	556.003	387.09	500.59	821.494	1010.5	949.625	930.095	487.08	529.628	522.234	614.004	842.781	736.281	883.875	916.8	872.095	883.227	919.948	986.763	523.912	419.953	474.162	542.084	652.203	-0.0557523	0.0892818	0.518671	0.680889	652.203	0.143654	0.104987	0.136534
PRRC1	49.5846	62.9087	51.5619	43.2856	46.3691	46.6709	42.7267	56.8887	35.292	24.6301	38.0249	38.8803	49.7332	42.4123	42.1378	52.6912	59.9637	58.9312	37.7649	28.742	20.1018	19.1202	20.1843	29.3714	90.7168	76.6069	81.0461	56.1589	15.4733	17.7795	18.5986	9.50052	16.225	25.3731	15.515	23.6911	12.9361	11.7744	32.1465	27.1042	38.2156	0.205983	0.169124	0.169283	0.317063	38.2156	0.0276696	0.185363	0.843739
CC2D1B	39.783	29.107	33.5862	30.9183	19.1659	11.201	20.0281	13.9538	19.4466	22.0374	14.7193	20.2178	20.3454	13.6325	25.8094	22.0963	11.6596	2.56222	22.6589	11.9758	57.6252	47.8005	58.6307	53.8476	14.6543	17.9695	21.6884	24.8035	54.6725	58.5678	67.3091	79.8044	60.0326	55.5793	62.06	60.0543	12.9361	7.84959	12.055	27.1042	31.4987	-0.202997	0.195022	0.222076	0.383609	31.4987	0.164932	0.240726	0.277065
GET3	322.876	228.162	341.538	285.685	234.319	128.812	173.577	142.758	244.163	195.096	213.43	254.536	236.609	177.223	205.949	177.904	166.566	140.922	124.624	198.799	388.635	478.005	494.036	407.528	153.521	161.726	186.064	219.956	280.583	267.738	227.611	393.322	210.925	230.775	246.415	225.892	178.949	141.293	164.751	185.858	235.928	-0.262887	0.144292	0.0462932	0.121797	235.928	0.0912862	0.157851	0.481779
SAP130	72.6471	82.6264	78.9985	82.2427	82.8462	44.8041	80.1125	88.0165	105.156	79.0755	82.7962	84.4999	100.22	74.2215	77.4282	108.215	69.9577	66.6178	96.3005	71.855	71.0264	40.1524	50.9414	31.819	126.306	140.919	118.145	138.525	48.4831	99.356	90.3359	56.0531	69.7676	85.7854	52.0209	74.3791	56.0564	74.5711	64.2931	46.4644	79.1009	-0.195251	0.149576	0.15123	0.292608	79.1009	-0.00760348	0.167484	0.954744
THRAP3	89.3675	101.405	87.9863	102.03	124.269	102.676	98.8054	116.997	93.6318	112.132	85.2494	122.862	112.276	77.251	117.459	180.736	58.298	76.8667	84.9711	57.484	81.7474	71.7008	81.6985	47.7285	178.642	214.688	174.649	173.157	60.8618	75.3014	67.3091	76.0042	85.9926	94.8472	76.6623	78.7868	47.4323	47.0975	44.2015	81.3127	96.5644	-0.0237689	0.143575	0.856857	0.91711	96.5644	0.504831	0.202681	0.00104987
BTBD17	34.0173	47.8857	52.981	31.5367	51.9334	50.4046	65.4252	48.3017	56.8993	62.2233	62.5571	59.0981	59.5291	60.589	61.0998	48.1586	14.9909	30.7467	41.5414	33.5323	34.8431	47.8005	40.3687	35.4905	11.863	15.6051	10.8442	12.6358	129.976	131.777	154.102	143.458	107.896	125.657	141.46	142.147	181.105	196.24	168.769	127.777	73.3317	-0.109285	0.135156	0.38277	0.555455	73.3317	0.624001	0.237963	0.000303731
RPS27A	182.194	281.681	227.535	153.355	301.709	308.028	336.473	488.384	198.788	160.095	162.526	182.997	202.7	213.576	173.292	2184.13	286.493	310.029	302.119	229.936	116.591	121.413	128.795	117.486	2817.8	2485.94	2181.97	1781.17	54.6725	52.2927	67.3091	61.7534	50.2976	50.7463	70.2738	88.153	163.857	113.819	88.403	123.905	440.567	-0.122742	0.323914	0.56275	0.716359	440.567	0.0863931	0.282844	0.534985
GTF3C3	21.9095	29.107	21.7601	24.7347	31.531	16.8015	12.0169	27.9077	36.0122	33.7043	26.3721	27.4754	33.909	25.7503	27.9163	44.1926	21.6536	5.12445	13.2177	11.9758	2.68024	5.73606	12.4951	7.34285	47.4519	49.6526	41.0938	34.1634	5.15778	14.6419	6.19952	8.55047	16.225	12.0824	10.0391	12.672	0	3.9248	8.03664	11.6161	20.0708	-0.333452	0.202214	0.0503777	0.129754	20.0708	0.370229	0.283345	0.0294329
RPS9	5833.1	5736.9	6205.4	5544.89	4808.79	4304.92	4099.09	4591.88	5587.66	5344.07	6469.14	5564.03	5215.96	5081.9	5327.27	4935.41	5070.26	6948.75	5602.42	5987.92	7916.09	9145.19	9014.71	8435.71	4632.84	4612.02	4893.02	5665.5	8288.55	6830.47	7745.86	9818.79	7966.49	7231.95	8761.41	7303.48	9135.03	8147.87	6642.28	9122.51	6489.24	-0.272508	0.0891197	0.00154384	0.00757694	6489.24	-0.359823	0.102418	0.00012808
MCM5	882.72	734.248	850.534	819.954	910.072	644.058	704.99	652.61	563.231	526.954	560.561	570.245	588.51	457.447	659.457	524.645	606.3	735.359	574.027	732.921	1321.36	1652.94	1545.54	1430.63	748.763	816.667	823.588	908.371	816.992	693.401	858.191	857.897	819.364	764.215	828.683	628.641	612.308	663.29	534.436	758.918	784.576	0.367312	0.0977134	8.62253e-05	0.000627021	784.576	0.126212	0.109657	0.206991
TMEM87A	29.9814	35.6796	28.3827	26.5898	35.2405	28.0025	29.3746	35.4213	30.2503	27.8709	22.6923	27.9938	41.4443	34.8387	36.8706	86.1189	14.9909	12.8111	24.5472	9.58067	16.0815	10.5161	18.262	11.0143	67.6887	83.2272	77.0509	75.8146	13.4102	23.0088	12.399	8.55047	21.9038	16.9154	11.8644	17.6306	6.46804	7.84959	20.0916	19.3602	28.9447	-0.176444	0.217288	0.322789	0.49556	28.9447	0.511081	0.329457	0.00656871
RPL31	2916.26	4327.56	3686.44	3250.75	4277.71	3604.86	4582.44	5534.3	5037.39	3569.41	3524.66	3723.7	3946.25	3435.4	4090	6315.57	3579.5	3884.33	3721.73	3437.07	1210.13	3017.17	2487.48	2664.23	8142.18	7318.79	7324.4	6864.96	3160.69	2445.2	2789.79	2561.34	3374.81	4471.71	2692.31	4931.61	2375.93	4172.06	3343.24	2884.66	3966.95	0.0774559	0.167843	0.603635	0.748327	3966.95	0.191704	0.178509	0.168407
ETF1	66.8815	64.7866	62.9149	61.8366	80.9914	78.4071	86.7886	78.3561	51.1374	51.8528	47.8378	55.9877	85.1493	63.6185	51.0921	139.943	71.6233	46.12	73.6416	40.7178	38.8635	40.1524	23.0678	34.2666	133.982	151.322	120.998	115.126	22.6942	26.1463	18.5986	12.3507	18.6588	19.3319	14.6023	17.6306	17.2481	35.3232	20.0916	11.6161	56.2939	0.18714	0.186197	0.244922	0.410344	56.2939	0.259504	0.213402	0.0870182
PHF3	68.0346	82.6264	66.6993	72.9672	84.701	63.4724	60.0844	68.6958	70.584	57.038	61.3305	71.5398	68.5715	62.1037	60.0464	73.6543	64.9607	43.5578	45.3179	43.113	18.7617	21.9882	24.029	28.1476	73.9691	65.2577	73.0557	61.3068	28.8836	23.0088	29.2263	21.8512	17.0363	36.8515	14.6023	33.6083	28.0282	0	32.1465	11.6161	48.3118	0.0986161	0.132618	0.423537	0.594312	48.3118	0.349614	0.18365	0.0144441
KRT8	330.948	267.597	308.425	342.575	407.43	384.568	395.222	389.634	209.591	217.133	211.59	278.383	182.355	137.84	211.742	177.904	308.147	325.403	228.478	311.372	395.336	684.503	569.006	394.066	187.016	219.417	219.738	266.287	102.124	87.8517	83.2507	87.4048	104.651	110.554	124.12	79.3377	198.353	180.541	188.861	181.985	252.269	0.89652	0.141262	8.22708e-12	2.47178e-10	252.269	0.330774	0.152343	0.00933054
CASC3	162.591	165.253	176.446	168.196	166.929	143.746	165.566	159.932	201.668	174.355	192.578	192.846	202.7	183.282	189.62	211.331	254.846	202.416	222.813	237.122	147.413	112.809	107.65	95.4571	275.64	258.666	260.261	285.943	112.44	152.695	118.677	138.708	214.982	174.591	111.343	240.768	166.013	196.24	172.788	158.753	181.902	-0.243151	0.132513	0.0478386	0.124767	181.902	-0.409502	0.159499	0.00183907
TARDBP	139.529	148.352	155.632	165.722	162.601	108.276	137.526	128.805	139.007	132.225	139.834	147.227	183.862	149.958	169.605	250.991	103.271	71.7423	111.406	91.0164	112.57	101.337	112.456	79.5476	238.655	260.085	236.289	240.547	91.8085	112.952	115.134	115.906	121.688	154.051	105.867	147.656	64.6804	66.7215	48.2198	50.3364	135.327	-0.235032	0.136548	0.0622631	0.152543	135.327	0.374605	0.175179	0.00716312
MRPL21	721.282	572.751	633.88	680.203	565.704	548.85	576.81	509.851	435.748	381.118	364.916	399.69	428.007	331.725	447.714	414.164	359.782	520.132	379.537	481.429	696.863	710.316	784.305	709.809	480.101	452.548	429.202	484.371	370.329	373.37	359.572	391.421	382.099	356.432	361.408	343.246	297.53	278.66	281.282	216.834	462.825	0.435233	0.0769408	5.93976e-09	1.11284e-07	462.825	0.319807	0.0945449	0.000274418
MT1F	167.78	194.36	210.505	210.863	178.058	115.744	97.4702	136.318	175.74	128.336	135.54	168.481	185.369	134.811	200.681	127.479	259.843	266.471	254.913	249.097	794.692	941.67	1059.2	839.533	347.515	374.05	433.768	463.311	270.268	277.151	299.348	335.368	180.098	230.171	250.065	243.523	258.722	211.939	172.788	232.322	295.334	-0.194278	0.139451	0.130275	0.263099	295.334	-0.808424	0.180726	1.07097e-07
TAX1BP1	44.972	49.7636	39.2627	39.5754	59.3525	37.3367	48.0675	71.9159	38.8932	27.2227	47.8378	48.2116	62.5433	60.589	60.5731	168.272	41.6415	38.4334	58.5356	31.1372	24.1222	18.1642	17.3009	15.9095	172.362	126.732	141.545	109.042	18.568	17.7795	21.2555	18.051	15.4138	23.5608	14.6023	22.0383	34.4962	39.248	40.1832	7.74406	49.3064	-0.145004	0.246636	0.449245	0.618182	49.3064	0.140515	0.246343	0.349904
COQ10A	32.8642	30.9849	29.3288	36.4836	32.7675	52.2714	32.045	57.9621	53.2981	58.9825	45.9979	43.546	53.5009	36.3534	66.367	42.4929	63.295	46.12	62.3121	50.2985	21.4419	40.1524	30.7571	28.1476	92.8103	82.7543	85.6121	84.7064	50.5462	49.1551	44.2823	50.3528	50.2976	62.8287	31.03	50.137	51.7443	90.2703	88.403	65.8245	51.9631	-0.211261	0.157542	0.13625	0.271831	51.9631	-0.263776	0.186837	0.0654445
C14orf119	14.9907	11.2672	23.1792	21.6428	31.531	26.1357	29.3746	19.3207	21.6073	29.1672	28.8253	26.957	34.6625	30.2945	23.7025	27.1954	16.6566	17.9356	15.106	16.7662	5.36048	12.4281	17.3009	11.0143	36.9845	59.1102	67.3482	48.6711	12.3787	10.4585	17.7129	9.50052	8.92376	12.6866	7.30117	20.9363	8.62406	15.6992	8.03664	15.4881	21.8071	-0.0242768	0.18932	0.881565	0.932404	21.8071	0.347847	0.266624	0.0364299
NUBP2	443.378	357.735	447.5	408.122	376.517	321.096	301.757	289.81	304.663	313.061	300.519	317.782	323.266	245.386	307.079	254.957	213.204	269.034	311.561	289.815	522.647	653.911	624.753	599.666	230.979	266.705	284.803	350.057	441.506	504.101	479.135	620.384	408.871	361.869	554.889	440.765	418.267	400.329	329.502	228.45	377.946	0.111326	0.120465	0.326128	0.498902	377.946	0.199374	0.138548	0.0946816
FBLN1	698.22	508.903	558.193	770.484	462.455	414.438	405.903	384.267	765.62	896.405	808.336	879.214	835.669	719.495	892.795	699.716	399.758	438.14	319.114	443.106	1285.18	1453.14	1471.53	1203	535.927	626.096	653.506	744.574	2184.84	2045.69	1915.65	2534.74	1319.09	1654.09	1715.78	1718.43	696.393	875.229	803.664	816.999	963.844	-0.920087	0.129626	4.39624e-14	1.76497e-12	963.844	0.0502854	0.13391	0.666249
EFNB1	39.2064	20.6566	46.3584	41.4305	36.4771	33.603	34.7154	31.1278	422.784	521.768	447.713	518.923	319.498	289.313	341.843	296.317	96.6082	71.7423	73.6416	83.8309	88.448	106.117	85.5431	68.5333	25.1216	32.156	30.2496	31.8234	771.604	712.226	719.145	841.746	590.591	682.658	762.06	658.944	319.09	408.179	397.813	282.658	284.557	-3.49536	0.191925	1.81337e-76	3.01135e-73	284.557	-1.0534	0.244589	8.58944e-08
CPNE7	34.5939	32.8628	36.8975	35.8652	22.8754	11.201	14.6873	16.1006	10.0834	12.315	12.2661	12.4417	17.3313	10.6031	17.3818	14.1643	16.6566	33.3089	18.8825	16.7662	46.9042	52.5806	67.2811	67.3095	15.3521	25.5356	25.1129	14.5077	5.15778	13.5961	12.399	5.70031	8.92376	10.8742	9.12647	10.4682	15.0921	15.6992	20.0916	7.74406	21.1685	0.274639	0.211033	0.117246	0.244038	21.1685	-0.111157	0.22019	0.453192
KIF2A	37.4767	50.7026	47.7775	44.5224	57.4977	42.9372	25.369	49.3751	58.3398	45.3712	50.291	47.6932	59.5291	49.9859	56.886	71.9546	39.9758	35.8711	39.6532	16.7662	12.0611	16.2522	22.1066	12.2381	76.7604	66.6764	47.372	55.6909	13.4102	28.238	31.8833	25.6514	35.6951	33.2267	21.9035	35.2612	17.2481	11.7744	28.1282	15.4881	38.376	-0.228848	0.16945	0.127169	0.258503	38.376	0.240918	0.209089	0.108192
CCNI	567.916	778.378	569.073	465.011	487.803	500.312	516.726	652.61	1032.83	873.719	1348.04	956.974	978.84	967.91	945.467	1105.38	721.23	773.792	653.333	483.824	226.48	282.023	336.406	293.714	903.679	687.57	684.326	503.558	949.031	970.552	1124.77	834.146	1084.64	982.303	732.855	1107.97	685.613	989.048	875.993	987.368	765.531	-0.87279	0.147789	1.42346e-10	3.47624e-09	765.531	-0.211661	0.149126	0.0914066
CDC42EP4	140.105	138.963	178.338	121.818	123.033	98.9423	132.186	67.6224	115.239	143.243	122.048	128.564	124.333	124.207	147.482	73.0878	69.9577	74.3045	54.7591	81.4357	533.368	565.958	545.938	438.124	169.571	244.007	208.894	252.247	178.459	187.208	184.214	228.012	136.29	183.653	164.276	145.453	187.573	168.766	148.678	162.625	182.325	-0.173578	0.148089	0.198488	0.355572	182.325	0.425167	0.198322	0.00469868
ALKBH7	456.063	344.59	533.594	428.528	382.7	322.963	313.774	261.903	363.003	449.175	398.035	399.171	377.52	352.931	430.332	328.045	343.126	417.643	390.867	385.622	582.953	782.016	773.733	723.271	304.948	330.072	404.089	416.044	725.184	577.311	720.916	711.589	782.858	812.545	724.641	618.724	715.797	557.321	687.132	542.084	504.32	-0.245361	0.112378	0.0211172	0.0655333	504.32	-0.201474	0.127615	0.0730933
NLRP2	10.9547	10.3283	8.51481	11.749	29.058	16.8015	24.0338	35.4213	0	3.2408	1.83991	1.03681	3.01413	0	1.05345	1.69972	1.66566	2.56222	1.88825	4.79034	8.04073	3.82404	6.72811	2.44762	34.1933	33.1017	38.8108	42.5872	0	0	0	0	0	0.604122	0	0	2.15601	0	0	0	8.55366	3.98997	0.390118	8.57044e-27	1.13447e-24	8.55366	2.96416	0.843802	5.12123e-07
SAP30BP	237.545	213.139	291.396	241.781	220.717	197.885	204.287	225.408	234.08	238.523	216.497	252.463	217.018	215.091	249.14	204.532	218.201	274.158	213.372	287.42	294.827	386.228	365.24	417.319	189.807	227.929	213.46	212	446.664	354.544	426.881	420.873	352.083	357.641	407.04	372.447	368.678	290.435	333.52	329.123	285.485	-0.0943705	0.0950972	0.302815	0.473925	285.485	-0.167633	0.11397	0.103949
MRPS31	84.1784	129.573	99.3394	115.635	120.56	89.6081	93.4646	110.557	86.4294	75.8347	79.1163	69.4662	122.826	81.7952	96.917	103.116	83.2829	71.7423	69.8651	40.7178	21.4419	27.7243	44.2133	20.8047	96.2994	94.5764	87.3243	95.0022	26.8205	25.1005	23.0268	24.7014	33.2613	44.7051	20.0782	41.3217	19.4041	23.5488	20.0916	15.4881	65.724	0.191423	0.153269	0.167737	0.31494	65.724	0.446752	0.20509	0.00364321
RNGTT	12.1079	29.107	12.2992	24.1163	25.9667	24.2689	14.6873	26.8343	23.0478	24.6301	20.8524	21.2546	24.8666	13.6325	20.5422	54.3909	19.9879	7.68667	22.6589	14.371	9.38085	3.82404	3.84463	0	50.2432	53.9085	40.5231	42.1192	1.03156	4.18341	5.31388	2.85016	4.86751	7.24947	3.65059	6.61148	0	0	0	3.87203	17.0196	-0.0997313	0.234608	0.592618	0.73969	17.0196	0.179534	0.258694	0.239391
SIVA1	829.676	633.782	821.206	823.046	925.528	711.264	822.488	675.151	776.424	864.645	785.644	882.324	831.147	807.349	921.764	792.067	839.492	860.908	623.121	852.68	1199.41	1463.65	1385.03	1236.05	566.631	726.82	743.113	826.472	1036.71	1095.01	1053.03	1331.02	1103.3	1057.82	1306.91	1257.28	972.363	714.313	791.609	755.046	917.532	-0.0770784	0.0993631	0.418981	0.590003	917.532	-0.00986337	0.111712	0.922676
TARS2	132.033	120.184	135.764	110.069	68.0081	84.0076	74.7717	61.1822	54.0183	67.4086	64.397	60.6533	56.515	57.5596	81.642	78.7535	26.6505	33.3089	28.3237	55.0889	144.733	168.258	160.514	166.438	75.3647	86.0645	83.3291	80.4945	109.345	82.6224	80.5938	74.1041	97.3502	111.763	105.867	85.9492	32.3402	35.3232	32.1465	42.5923	82.6383	0.0855773	0.126364	0.469161	0.636757	82.6383	0.82313	0.228673	3.83432e-06
RPL8	12943.9	9811.88	11209.7	11164	9908.78	8781.59	8702.89	9119.36	10233.2	10070.5	9596.38	10445.8	10563	8649.08	10736.7	8940.5	10000.6	12157.8	9324.16	12088.4	13657.2	16606.9	16145.5	18395.1	8031.93	9361.17	9302.61	10585.5	13859	10996.1	13590.2	13827.1	12107.9	15359.8	15531.4	12810.3	14667.4	14718	13622.1	13424.3	11776.2	-0.110295	0.0890471	0.200451	0.358031	11776.2	-0.22166	0.100314	0.016827
ALG13	61.6924	95.7715	88.9324	76.6774	99.5391	70.9398	118.834	125.584	84.9889	69.3531	84.6361	75.1686	84.3957	80.2804	89.0161	88.9518	64.9607	81.9912	92.524	71.855	26.8024	45.8885	49.0191	33.0428	101.184	100.724	90.1781	103.426	39.1991	51.2468	41.6254	22.8012	46.2413	47.7257	37.4185	46.8313	30.1842	23.5488	44.2015	19.3602	67.6685	0.316757	0.127981	0.00781342	0.0294588	67.6685	0.322351	0.163887	0.0156601
NDUFS7	540.818	481.674	686.388	518.809	510.061	429.372	451.3	373.533	465.278	573.621	498.004	501.815	447.599	436.241	510.921	464.022	459.722	594.436	475.838	584.421	798.712	1094.63	952.508	903.171	408.923	516.387	481.14	565.801	558.072	405.791	508.361	581.432	444.566	510.483	539.374	421.482	459.231	537.697	442.015	476.26	540.248	-0.129087	0.105887	0.201338	0.358813	540.248	-0.204211	0.120821	0.0582675
CDCA7L	404.172	380.269	472.099	341.957	527.372	421.905	443.289	521.659	398.295	361.673	398.648	398.134	368.478	339.298	413.477	405.665	574.652	650.805	536.262	704.179	384.615	535.366	519.987	490.747	833.897	829.435	837.286	910.711	222.816	171.52	193.071	192.861	236.885	228.962	219.948	262.255	388.083	494.524	389.777	453.028	446.452	0.297115	0.094682	0.00109393	0.00564806	446.452	-0.301983	0.109486	0.00239306
CYB561A3	47.2783	35.6796	51.0888	47.6142	46.9874	26.1357	54.7435	38.6414	33.1313	39.5377	42.9313	34.2147	48.9797	48.4712	47.405	46.4589	39.9758	43.5578	49.0944	28.742	62.9857	98.469	75.9315	66.0857	25.1216	31.2102	34.8156	30.8874	79.4298	71.118	84.1364	80.7544	51.9201	58.5999	72.0991	63.36	56.0564	31.3984	52.2381	42.5923	50.497	0.0183691	0.152519	0.894436	0.940847	50.497	0.047011	0.179964	0.734698
NARS1	371.884	487.308	338.7	343.812	380.845	289.36	367.182	443.302	280.895	184.725	271.081	253.5	233.595	224.179	227.544	288.385	316.475	245.974	290.79	330.533	129.992	154.874	148.018	102.8	364.263	297.916	266.539	276.115	63.9565	89.9434	83.2507	86.4547	86.8039	100.284	63.8853	79.8887	97.0207	54.9471	76.348	96.8008	222.254	0.550404	0.126584	2.81526e-06	2.98123e-05	222.254	0.254276	0.139635	0.0339152
MDM4	25.9454	27.2292	20.814	21.0245	27.8215	29.8694	26.7042	25.7609	37.4527	27.8709	36.185	41.9907	39.1837	27.2651	36.3439	40.2266	28.3162	20.4978	15.106	21.5565	1.34012	19.1202	8.65043	8.56666	40.4737	46.8153	45.089	41.6512	24.7573	32.4214	19.4842	23.7513	25.1488	36.8515	17.3403	35.8122	17.2481	35.3232	16.0733	34.8483	27.6983	-0.329073	0.17887	0.0349587	0.0981216	27.6983	0.17352	0.216267	0.246004
FBXO44	101.475	57.2751	102.178	95.2284	70.4811	57.8719	72.1013	44.0082	65.5423	52.5009	55.8107	48.2116	47.4726	37.8681	48.9852	42.4929	53.3011	56.3689	50.9826	71.855	195.658	201.718	191.271	138.29	50.2432	81.8086	83.8999	78.1545	59.8302	40.7883	69.966	67.4537	73.0126	69.4741	47.4576	52.3409	84.0846	62.7967	68.3114	65.8245	75.3599	0.242306	0.160322	0.0917351	0.203414	75.3599	0.0588581	0.17713	0.669252
APBA2	44.3955	36.6185	43.9932	39.5754	25.9667	16.8015	26.7042	30.0544	80.6674	110.835	99.3554	103.681	72.3392	60.589	69.5274	56.6572	44.9728	48.6823	33.9884	79.0405	60.3054	55.4486	68.2423	62.4142	16.7477	24.5899	19.4054	24.3355	233.132	216.492	278.979	243.213	215.793	273.063	260.104	260.602	135.829	137.368	104.476	135.521	98.7627	-1.62318	0.196465	5.14205e-18	3.12403e-16	98.7627	-0.723556	0.253728	8.20849e-05
ASCC3	45.5486	72.2981	43.9932	51.3244	40.8048	54.1382	41.3915	74.0626	56.8993	43.4267	58.264	47.1748	48.9797	54.5301	58.4662	55.524	38.3101	28.1845	49.0944	26.3468	2.68024	10.5161	7.68927	13.4619	43.2649	43.978	42.8061	41.1832	7.22089	7.32097	6.19952	3.80021	5.67876	10.8742	1.82529	12.672	0	0	0	3.87203	31.3451	-0.020046	0.157216	0.887598	0.936507	31.3451	0.315144	0.209525	0.0382328
GATD1	216.212	139.901	248.348	199.732	190.423	156.814	165.566	130.951	213.913	241.763	201.164	196.475	191.397	198.429	201.208	176.204	201.545	174.231	154.836	143.71	255.963	307.835	307.571	274.133	108.86	146.121	160.38	148.353	343.508	259.372	330.346	373.37	309.087	290.583	365.059	354.816	252.254	247.262	225.026	240.066	226.07	-0.288505	0.119307	0.0100633	0.0362575	226.07	-0.0477159	0.13615	0.685835
FHL1	104.358	115.489	88.4594	87.1897	124.888	147.48	97.4702	111.631	167.097	132.873	138.607	157.595	141.664	159.046	140.635	172.238	56.6324	64.0556	69.8651	76.6454	61.6456	61.1846	76.8927	47.7285	147.24	165.036	138.121	155.841	115.534	209.171	157.645	161.509	176.853	210.839	161.538	245.727	92.7086	133.443	128.586	104.545	127.643	-0.295753	0.133795	0.0168506	0.0547219	127.643	0.682358	0.20251	1.87792e-05
SEM1	137.799	275.108	132.926	137.277	193.514	186.684	180.253	299.471	210.311	173.707	154.553	172.11	174.82	104.516	263.361	277.054	129.921	146.047	135.954	126.944	37.5234	45.8885	68.2423	79.5476	388.687	318.722	302.496	242.419	82.5245	55.4302	72.623	68.4037	79.5026	112.971	52.0209	153.717	25.8722	78.4959	64.2931	92.9288	150.866	0.110145	0.223829	0.543996	0.702174	150.866	0.343953	0.258647	0.0369189
ZFAND6	110.124	99.5272	91.7707	102.03	123.651	106.41	134.856	149.199	106.596	81.0199	85.2494	114.049	92.6846	54.5301	94.2833	81.0198	116.596	66.6178	86.8593	119.758	72.3665	75.5248	67.2811	53.8476	166.082	150.849	129.56	148.353	45.3885	67.9805	71.7373	60.8033	70.5789	56.7875	58.4094	66.6657	47.4323	47.0975	48.2198	38.7203	89.0129	0.475057	0.124089	3.94775e-05	0.000316565	89.0129	0.298172	0.151802	0.0187913
ATF4	1054.54	826.264	1000.96	1091.42	1089.98	795.272	956.009	801.808	695.036	709.735	564.854	751.168	788.949	689.2	856.978	669.121	792.853	973.645	821.387	996.39	930.044	1274.36	1216.83	1166.29	514.295	667.709	635.242	707.135	906.738	870.15	820.994	901.599	825.854	847.584	934.55	823.68	743.825	702.538	739.371	801.511	848.897	0.329274	0.0980063	0.00045203	0.00264485	848.897	0.0275315	0.108688	0.781763
NCAPH2	206.987	180.276	228.008	200.351	151.473	156.814	145.538	118.071	133.966	176.299	177.858	155.521	137.143	166.62	185.933	160.906	124.924	153.733	124.624	129.339	222.46	379.536	326.794	264.343	80.2495	160.78	133.555	156.309	311.53	239.5	271.893	352.469	273.392	296.624	329.465	273.274	174.637	219.789	156.714	151.009	199.718	-0.158764	0.133567	0.200016	0.357711	199.718	0.0750372	0.151492	0.553296
SNHG3	231.779	261.024	265.378	241.163	246.684	186.684	200.281	237.215	340.676	309.172	291.32	358.736	342.858	254.474	352.904	367.138	246.517	202.416	296.455	253.888	50.9246	126.193	123.989	97.9047	268.661	237.387	277.954	227.444	112.44	92.0351	94.7641	80.7544	108.708	125.657	53.8462	123.965	107.801	109.894	100.458	81.3127	202.221	-0.519721	0.144041	7.39537e-05	0.000552294	202.221	-0.137436	0.150905	0.276569
UBE3A	129.727	116.428	106.908	111.306	114.377	100.809	101.476	80.5029	125.323	110.187	105.488	107.828	110.769	115.119	104.818	172.804	106.602	79.429	90.6358	59.8792	50.9246	33.4604	36.524	18.3571	105.371	105.926	91.8903	77.2185	31.9782	50.2009	40.7397	51.3028	41.3738	42.8927	43.807	41.3217	21.5601	27.4736	36.1649	19.3602	77.9566	-0.221055	0.136175	0.0788967	0.181581	77.9566	0.152696	0.160661	0.244645
BIN1	252.535	182.154	241.253	199.732	178.058	154.947	150.879	152.419	166.377	228.8	217.11	217.73	183.862	181.767	213.849	184.702	98.2738	130.673	113.295	112.573	294.827	335.56	300.843	282.7	103.975	128.151	135.838	150.225	284.709	167.336	309.09	324.918	383.722	335.892	374.185	403.851	226.382	333.608	229.044	282.658	223.713	-0.279076	0.139058	0.029095	0.0845459	223.713	0.365624	0.173492	0.00825156
TRIR	485.467	520.171	542.582	563.95	430.924	425.639	456.641	363.873	442.23	495.842	502.91	474.858	476.233	424.123	488.272	389.235	274.834	299.78	328.555	364.065	966.227	830.773	841.014	669.423	312.624	459.168	433.197	514.79	670.511	909.892	689.033	925.351	842.079	921.891	788.527	824.231	558.408	455.276	433.978	387.203	554.595	-0.129188	0.107483	0.207106	0.365986	554.595	0.334221	0.130476	0.00336182
EEF1D	1960.32	1098.56	1502.86	1795.12	1173.45	1114.5	1188.34	1130.26	1419.6	1459.01	951.849	1623.64	1427.95	1134.53	1453.23	1097.45	1182.62	1263.18	836.493	1590.39	2351.91	3002.83	2931.53	2036.42	805.286	1020.01	1074.15	1284.17	1835.14	2590.58	2290.28	2687.7	2125.48	2624.31	2851.11	2389.5	1916.7	1495.35	1792.17	2001.84	1687.74	-0.169314	0.140842	0.191148	0.346146	1687.74	-0.0559805	0.148913	0.654815
PHF6	42.6658	73.237	45.8853	46.3775	66.7716	63.4724	42.7267	84.7963	102.995	72.5939	79.7296	96.4232	129.608	122.693	99.0238	193.201	64.9607	43.5578	47.2061	47.9034	16.0815	20.0762	14.4174	7.34285	101.882	82.7543	106.73	73.9426	39.1991	27.1922	36.3115	28.5016	38.1288	71.2865	24.6415	61.7071	28.0282	31.3984	44.2015	11.6161	60.7817	-0.599627	0.261964	0.00334193	0.0144902	60.7817	0.150593	0.23082	0.317063
MUL1	120.502	125.817	128.195	140.369	98.9208	67.2061	92.1294	89.0898	84.9889	106.298	93.2223	99.5336	97.2058	80.2804	104.291	89.5183	86.6142	99.9268	107.63	126.944	136.692	196.938	186.465	144.409	80.2495	81.3357	87.8951	106.234	175.365	154.786	172.701	166.259	138.724	171.571	188.918	180.714	118.581	129.518	96.4396	96.8008	121.232	-0.0844462	0.1142	0.434969	0.604778	121.232	-0.168698	0.139315	0.15905
KIF26A	836.019	532.377	773.428	795.837	539.737	504.046	507.379	472.283	475.361	632.604	573.44	598.238	601.32	501.374	644.708	597.733	433.071	625.183	574.027	526.937	601.714	860.409	797.762	647.395	297.97	403.368	365.278	444.124	229.005	223.813	216.098	235.613	211.737	247.086	250.978	249.032	347.118	349.307	361.649	360.099	486.116	-0.177215	0.106479	0.0807667	0.184674	486.116	-0.0700369	0.119413	0.513049
POLR2E	1507.14	1259.11	1991.99	1438.94	1151.81	1166.77	1267.11	1089.47	1075.33	1230.85	1138.29	1148.27	1057.96	1037.59	1205.14	1033.99	1064.36	1278.55	1299.11	1329.32	2235.32	2413.93	2427.89	1926.27	975.555	1191.66	1308.72	1471.83	1442.12	1416.09	1453.35	1649.29	1536.51	1753.77	1826.21	1734.41	1422.97	1189.21	1213.53	1281.64	1416.03	0.060285	0.097695	0.520893	0.682971	1416.03	-0.0731198	0.109265	0.463708
EIF3B	1226.35	966.165	1278.17	945.482	951.495	823.275	827.829	798.588	882.3	878.904	785.644	856.922	797.992	699.803	842.756	682.719	822.835	924.963	855.375	924.535	1314.66	1690.23	1618.59	1352.31	775.28	843.621	853.838	1012.73	889.201	915.121	986.61	1020.36	827.476	865.707	965.58	876.572	778.321	635.817	787.59	685.35	936.677	0.0779173	0.0895117	0.368176	0.541111	936.677	-0.0400938	0.101766	0.670108
SNHG1	70.9174	75.1149	81.3637	84.7162	92.7383	67.2061	61.4196	91.2366	99.3938	93.335	79.1163	97.9784	122.072	92.3983	112.192	249.858	113.265	79.429	88.7475	69.4599	30.8228	19.1202	24.029	19.5809	115.141	117.275	134.126	120.742	14.4418	14.6419	12.399	26.6015	21.0925	12.0824	15.515	31.9555	36.6522	11.7744	12.055	15.4881	68.1873	-0.43395	0.235127	0.0214268	0.0663059	68.1873	-0.0777932	0.214241	0.59606
PPP2R5D	290.012	253.513	289.503	267.753	242.974	255.756	251.019	243.655	239.121	256.023	229.376	245.724	217.018	228.724	251.247	214.731	181.557	243.411	202.042	201.194	389.975	473.225	483.463	438.124	239.353	274.272	267.11	304.194	445.632	362.911	452.565	422.773	385.344	445.238	493.742	502.472	368.678	286.51	257.172	332.995	310.753	0.0667488	0.0885794	0.436306	0.605859	310.753	0.228875	0.112507	0.024683
UBE2K	132.033	191.543	137.656	140.369	162.601	119.477	134.856	157.786	127.483	108.891	95.6756	121.307	144.678	107.546	132.207	223.229	108.268	99.9268	101.965	88.6212	119.271	104.205	110.533	95.4571	284.013	254.883	240.285	251.311	75.3036	83.6682	85.022	67.4537	77.0689	66.4535	73.9244	69.9715	62.5244	58.8719	88.403	69.6966	124.361	0.106412	0.13791	0.403437	0.575479	124.361	0.393069	0.177957	0.00524762
HACL1	65.1518	78.8706	83.2559	58.7448	71.7176	56.0051	53.4083	70.8425	53.2981	52.5009	51.5176	49.2484	61.7897	40.8976	66.8938	84.9858	51.6354	40.9956	66.0886	33.5323	48.2444	44.9325	51.9026	31.819	113.047	110.181	119.857	109.042	20.6311	24.0546	22.1412	15.2008	18.6588	25.3731	21.9035	19.8344	23.7162	19.624	48.2198	11.6161	52.2845	0.114847	0.145251	0.387732	0.559897	52.2845	0.251926	0.184162	0.07605
LMAN1	88.2144	93.8936	82.3098	90.8999	89.647	98.9423	58.7492	86.9431	64.1018	51.8528	69.3034	64.2821	88.1634	99.9719	70.5808	95.7506	91.6112	64.0556	45.3179	45.5082	29.4827	15.2962	26.9124	25.7	79.5517	92.6849	75.3387	80.0265	13.4102	20.9171	17.7129	21.8512	37.3176	35.0391	28.292	26.4459	30.1842	27.4736	68.3114	42.5923	58.366	0.131027	0.160145	0.362205	0.535524	58.366	0.261805	0.192417	0.0714213
REEP4	183.924	186.848	189.691	194.167	167.547	154.947	141.532	154.565	141.888	154.91	126.341	141.006	140.911	118.149	149.589	118.413	166.566	158.858	120.848	165.267	190.297	188.334	186.465	168.886	88.6233	99.3052	101.593	120.742	169.175	172.566	155.874	158.659	174.419	160.092	217.21	187.876	122.893	168.766	160.733	174.241	156.068	0.171439	0.0963746	0.0642829	0.156276	156.068	0.0269588	0.118503	0.800097
TIMM44	370.731	400.926	412.022	335.773	348.078	341.631	269.712	379.973	203.829	200.929	175.405	208.917	198.933	154.502	184.88	190.935	248.183	279.283	205.819	282.63	351.112	544.926	474.812	485.852	256.798	243.534	284.803	231.188	178.459	202.895	148.789	227.062	200.379	198.756	207.171	181.816	206.977	156.992	208.953	166.497	263.772	0.783251	0.10756	1.86455e-14	7.75848e-13	263.772	0.344351	0.125415	0.00184651
DDX49	164.897	150.23	204.355	178.708	171.257	154.947	158.89	126.658	117.4	120.558	134.927	151.892	129.608	112.09	145.902	118.413	154.906	122.987	203.931	160.476	201.018	300.187	308.532	304.728	112.349	141.865	138.121	157.245	202.185	170.474	202.813	257.464	189.833	166.738	204.433	184.57	148.765	160.917	172.788	178.113	172.154	0.217123	0.121159	0.0563621	0.141269	172.154	-0.0573495	0.13749	0.629168
ZNF761	20.7563	20.6566	23.6522	25.9714	22.2572	22.402	20.0281	34.3479	15.1251	11.0187	7.97296	15.5521	15.0707	4.54418	15.275	24.9292	13.3253	17.9356	26.4354	11.9758	2.68024	2.86803	0.961159	3.67143	53.7323	29.3187	39.9523	33.6954	1.03156	0	0.885646	1.9001	1.6225	0.604122	0.912647	4.40765	0	11.7744	0	0	13.9812	0.617203	0.259184	0.00240207	0.0109232	13.9812	0.217746	0.251036	0.161355
BAD	125.115	92.9547	133.399	139.751	114.377	95.2086	74.7717	72.9893	118.84	117.317	108.555	152.929	117.551	110.575	149.062	106.515	89.9456	89.6779	77.4181	98.2019	154.114	176.862	174.931	134.619	60.7105	75.6611	74.1972	88.4503	230.037	191.391	174.472	247.014	214.17	224.129	240.026	214.322	155.233	129.518	136.623	162.625	136.107	-0.394256	0.131917	0.00123064	0.00624101	136.107	0.0276955	0.151769	0.826962
SLC5A6	284.823	236.612	352.418	257.24	275.124	227.754	244.343	265.123	229.038	215.189	223.243	226.543	219.278	195.4	221.223	196.6	308.147	307.467	313.449	265.864	431.519	561.178	588.229	414.871	240.051	269.543	273.388	328.998	390.96	425.662	408.283	440.824	361.818	403.554	341.33	441.316	347.118	416.028	401.832	414.307	324.142	0.219355	0.102307	0.0249205	0.0749215	324.142	-0.189246	0.118421	0.0747731
GRHPR	414.55	375.574	438.512	389.571	367.244	304.294	380.534	349.919	383.89	428.433	396.808	438.052	428.76	377.167	449.821	413.031	316.475	361.274	349.325	428.735	348.431	370.932	408.492	439.347	236.562	242.588	231.153	275.647	732.405	655.75	673.091	730.59	636.832	686.887	799.479	695.307	463.543	455.276	409.868	549.828	445.85	-0.225388	0.0769447	0.00265554	0.0119186	445.85	-0.0283613	0.0939836	0.747115
ABCB7	63.9987	56.3362	51.5619	56.8897	59.9708	42.9372	38.721	72.9893	98.6735	68.7049	82.7962	73.6134	88.1634	75.7363	84.2756	80.4532	31.6475	51.2445	41.5414	26.3468	40.2036	33.4604	34.6017	26.9238	83.7386	73.7696	89.6073	87.9823	23.7258	41.8341	30.9976	28.5016	30.0163	43.4968	31.9426	31.9555	17.2481	27.4736	28.1282	23.2322	51.886	-0.493739	0.140089	0.000116721	0.000818168	51.886	0.392519	0.20142	0.00932806
RPRD1A	56.5033	70.4202	61.0228	66.1652	62.4438	57.8719	57.414	60.1088	81.3876	47.3156	66.8502	62.7269	77.6139	51.5007	62.68	65.7223	46.6384	20.4978	47.2061	47.9034	18.7617	23.9003	18.262	18.3571	54.4301	54.3814	70.7727	60.8388	11.3471	16.7336	15.056	17.1009	15.4138	19.3319	9.12647	22.0383	8.62406	7.84959	8.03664	19.3602	41.4929	-0.0982461	0.136296	0.435973	0.605713	41.4929	0.355033	0.193894	0.0159397
LLGL1	89.9441	115.489	103.124	71.7305	39.5683	29.8694	38.721	51.5218	69.1435	67.4086	92.609	67.911	73.0927	59.0743	67.4205	70.2549	46.6384	17.9356	30.2119	43.113	85.7677	106.117	121.106	145.633	54.4301	29.3187	35.3863	30.4194	237.258	143.282	187.757	154.858	180.098	87.5978	177.053	165.287	58.2124	35.3232	52.2381	65.8245	84.9437	-0.689213	0.211419	0.000108041	0.000765549	84.9437	0.105084	0.206193	0.471839
CTSD	731.084	504.209	849.115	705.556	579.305	459.242	570.134	369.24	414.861	521.768	531.122	488.337	430.268	354.446	474.577	403.399	654.604	848.096	713.757	704.179	1285.18	1591.76	1477.3	1188.32	473.123	608.599	634.1	765.633	855.16	738.372	709.402	1028.91	619.796	843.355	929.074	890.346	909.838	867.38	896.085	1064.81	742.096	0.11163	0.129632	0.355567	0.528447	742.096	-0.446463	0.155648	0.000566309
LRRC45	152.79	76.9928	169.35	179.326	116.85	98.9423	92.1294	76.2094	99.3938	117.317	127.567	105.754	116.798	96.9424	118.513	100.283	176.56	148.609	166.166	91.0164	148.753	197.894	213.377	167.662	43.2649	73.2967	66.2067	87.0463	157.828	115.044	182.443	153.908	141.158	138.344	161.538	151.513	213.445	156.992	136.623	151.009	132.121	-0.159553	0.157625	0.261059	0.429077	132.121	-0.431435	0.193224	0.00363134
PTBP3	32.8642	42.2521	43.0471	43.2856	47.6057	29.8694	37.3858	50.4485	43.9349	24.6301	47.2245	35.2515	43.7049	49.9859	45.2981	48.7252	18.3222	20.4978	16.9942	11.9758	6.70061	5.73606	6.72811	2.44762	25.8194	51.5441	55.3625	32.2914	4.12622	10.4585	10.6278	16.1509	11.3575	24.1649	7.30117	12.672	2.15601	11.7744	12.055	3.87203	26.1662	0.00741508	0.192636	0.964137	0.982141	26.1662	0.84686	0.359976	0.000149226
TIAL1	130.304	138.024	138.602	136.659	142.817	123.211	130.85	186.767	146.21	118.613	114.075	143.598	152.214	113.604	113.772	135.411	66.6263	105.051	100.077	74.2502	81.7474	83.1729	86.5043	62.4142	157.708	193.882	135.838	162.393	85.6191	86.8058	73.5086	83.6046	94.9164	93.639	82.1382	96.9684	53.9004	94.1951	64.2931	69.6966	111.342	0.164055	0.110994	0.119469	0.247432	111.342	0.66634	0.168726	2.16476e-06
RPRML	45.5486	46.9468	40.2088	48.8509	42.6596	42.9372	41.3915	30.0544	42.4944	35.0006	34.9584	44.0644	25.6201	25.7503	18.4353	19.2634	19.9879	35.8711	37.7649	59.8792	83.0875	108.985	97.077	80.7714	30.0063	34.0475	32.5326	33.6954	20.6311	28.238	20.3699	16.1509	19.47	18.1237	22.8162	15.4268	15.0921	15.6992	0	23.2322	36.3285	0.270998	0.182163	0.0868706	0.195451	36.3285	0.0401843	0.195068	0.778702
PIAS2	27.6751	22.5345	27.9096	28.4449	28.4397	22.402	24.0338	27.9077	30.9705	21.3893	21.4657	27.9938	27.8807	24.2356	23.1758	41.3597	33.3132	7.68667	16.9942	19.1613	17.4216	12.4281	11.5339	8.56666	57.9192	68.5679	64.4945	38.3753	3.09467	3.13756	2.65694	12.3507	0.811251	10.2701	2.73794	8.26435	4.31203	3.9248	4.01832	7.74406	21.1901	-0.0488604	0.201329	0.773644	0.867171	21.1901	0.1662	0.232938	0.272262
SCAF1	92.2503	33.8017	96.9742	64.3101	33.3858	14.9347	20.0281	17.1739	38.173	33.0561	41.0914	47.6932	29.3878	28.7798	46.3516	42.4929	29.9819	12.8111	22.6589	14.371	84.4276	108.985	110.533	75.8761	16.7477	23.6441	23.9714	39.3113	76.3351	62.7512	77.0512	105.456	73.0126	64.6411	71.1864	75.481	40.9643	19.624	20.0916	15.4881	48.6322	-0.601602	0.24909	0.00236609	0.0107865	48.6322	0.0543376	0.228439	0.711977
WDR24	83.6019	80.7485	104.07	77.2958	48.2239	42.9372	58.7492	30.0544	51.1374	66.7604	62.5571	50.2852	44.4585	46.9565	53.7257	45.8923	33.3132	43.5578	47.2061	79.0405	91.1282	119.501	131.679	162.767	44.6606	59.1102	55.3625	49.1391	77.3667	60.6595	100.964	86.4547	60.8439	79.14	93.09	78.2358	53.9004	66.7215	72.3297	50.3364	68.599	-0.194008	0.160537	0.177765	0.328367	68.599	-0.0843011	0.181122	0.545032
GFOD2	110.7	107.978	99.8124	113.161	79.1367	65.3392	52.0731	65.4757	70.584	91.3905	82.1829	87.6103	80.6281	83.3099	89.0161	85.5523	54.9667	56.3689	47.2061	33.5323	115.25	145.314	157.63	156.648	66.2931	73.2967	78.1924	82.8344	168.144	123.411	161.188	170.059	130.611	170.967	188.918	155.37	64.6804	86.3455	84.3847	92.9288	100.712	-0.285286	0.123705	0.0136821	0.0465421	100.712	0.337402	0.176712	0.01572
ARFGEF1	55.3502	61.9698	65.2802	63.6917	80.9914	72.8066	57.414	66.549	61.2208	42.7785	45.9979	56.5061	48.9797	51.5007	48.4585	56.6572	53.3011	35.8711	39.6532	50.2985	41.5438	46.8445	31.7182	24.4762	90.7168	80.8628	87.8951	83.7704	13.4102	20.9171	23.9124	28.5016	13.7913	22.3525	18.2529	20.3854	19.4041	11.7744	16.0733	7.74406	45.4906	0.409753	0.129962	0.000666678	0.00370496	45.4906	0.473783	0.191962	0.00142716
PIGQ	101.475	52.5804	97.9203	88.4264	69.8628	50.4046	65.4252	48.3017	67.703	99.1684	100.582	88.6471	86.6563	83.3099	97.9704	86.1189	83.2829	99.9268	77.4181	100.597	132.672	179.73	163.397	152.976	57.9192	71.8781	78.7631	94.5342	209.406	186.162	203.699	220.412	207.68	218.088	225.424	193.937	176.793	149.142	156.714	166.497	122.29	-0.515058	0.142871	7.67534e-05	0.00056994	122.29	-0.434724	0.175492	0.00191154
LONRF1	43.8189	44.13	45.4123	49.4693	52.5517	44.8041	29.3746	31.1278	48.9766	33.0561	42.9313	40.9539	53.5009	48.4712	46.8783	58.3569	38.3101	25.6222	35.8767	16.7662	22.7821	13.3841	18.262	12.2381	57.9192	62.8933	46.2305	63.6468	8.25245	9.41268	9.74211	12.3507	11.3575	21.1443	10.9518	9.36626	10.7801	3.9248	12.055	3.87203	31.2739	-0.16137	0.164482	0.27158	0.440308	31.2739	0.240488	0.209424	0.109005
PTBP1	2321.83	2260.96	2444.22	2253.33	2132.98	2115.12	1992.13	2089.85	1882	1891.98	1774.29	1880.25	1831.09	1492	1769.26	1594.33	2053.76	2234.26	1799.5	2383.19	3105.06	4210.27	3885	3836.64	1927.38	2313.34	2318.38	2650.7	2982.23	2607.31	2887.21	3432.54	3099.79	2896.16	3251.76	3299.13	2537.63	2531.49	2732.46	2904.02	2490.12	0.225976	0.0818998	0.00450863	0.0185829	2490.12	-0.0193873	0.0921392	0.822577
PATL1	25.9454	21.5955	22.7061	32.1551	40.8048	22.402	14.6873	33.2745	23.0478	16.204	11.6528	26.957	40.6908	30.2945	23.1758	44.7592	18.3222	12.8111	20.7707	14.371	20.1018	12.4281	8.65043	4.89523	55.8257	66.6764	66.2067	61.3068	8.25245	17.7795	10.6278	16.1509	12.98	17.5196	13.6897	12.672	10.7801	23.5488	4.01832	11.6161	23.8089	0.0761371	0.216866	0.668984	0.795156	23.8089	0.354093	0.287181	0.0360747
KIF5B	34.0173	46.0079	37.8436	38.3387	43.8961	48.5377	45.3971	49.3751	45.3754	44.0748	51.5176	51.322	48.9797	24.2356	46.3516	61.7563	41.6415	28.1845	39.6532	23.9517	9.38085	1.91202	5.76695	4.89523	43.2649	41.6136	25.1129	30.4194	4.12622	10.4585	13.2847	8.55047	15.4138	13.2907	5.47588	13.7739	4.31203	7.84959	12.055	3.87203	28.1322	-0.0345566	0.159342	0.809478	0.889428	28.1322	0.259193	0.205269	0.0826924
PGPEP1	81.2956	71.3592	103.124	81.6244	48.8422	33.603	68.0956	45.0816	42.4944	41.4822	42.318	40.4355	48.9797	34.8387	55.8326	47.592	33.3132	76.8667	45.3179	64.6695	103.189	92.733	97.077	112.59	38.3802	46.8153	29.6789	47.2671	42.2938	29.2839	34.5402	43.7024	47.0526	49.538	62.06	53.4428	45.2763	31.3984	56.2565	34.8483	55.1148	0.117361	0.156759	0.406598	0.578228	55.1148	-0.0616102	0.176743	0.654467
ODC1	948.449	1117.33	975.418	939.917	965.096	849.41	933.311	1127.04	1400.16	1352.06	1319.83	1340.59	1217.71	1213.3	1453.23	1205.66	1110.99	1053.07	981.888	1154.47	725.005	1047.79	834.286	730.614	493.36	473.828	434.339	484.371	1878.46	1603.29	2219.43	1789.9	2187.94	1964.61	1991.4	2126.69	1358.29	1522.82	1390.34	1939.89	1246.39	-0.411731	0.0944405	5.50441e-06	5.43508e-05	1246.39	-0.124873	0.105155	0.196327
PUM1	190.843	193.421	181.176	191.694	160.746	128.812	148.208	138.465	169.978	188.614	172.339	182.997	199.686	186.311	194.361	274.787	144.912	87.1156	118.959	110.178	111.23	192.158	152.824	107.695	322.394	322.505	303.067	257.395	181.554	219.629	150.56	171.009	178.475	193.319	170.665	195.039	109.957	133.443	72.3297	81.3127	174.754	-0.390995	0.127619	0.000977291	0.00514472	174.754	0.229404	0.1518	0.0705464
DCXR	167.204	112.672	175.027	155.828	158.273	138.146	130.85	112.704	102.275	120.558	98.7421	105.236	113.784	109.06	127.994	96.3172	91.6112	94.8023	66.0886	102.992	278.745	319.307	349.862	358.576	143.751	169.765	162.092	203.108	128.944	138.053	144.36	170.059	127.366	125.053	159.713	148.207	122.893	117.744	104.476	185.858	150.952	0.284833	0.120034	0.0114978	0.0404511	150.952	0.499836	0.168003	0.000262397
RAB3GAP2	24.7923	46.0079	37.3705	42.6673	38.9501	41.0704	45.3971	37.568	50.4171	42.7785	36.7983	41.4723	44.4585	36.3534	43.1912	41.9263	28.3162	23.06	58.5356	16.7662	9.38085	10.5161	8.65043	9.79047	45.3584	40.195	46.8013	42.5872	13.4102	14.6419	6.19952	7.60042	8.11251	9.66596	7.30117	21.4873	6.46804	3.9248	8.03664	23.2322	28.0314	-0.0534246	0.166498	0.718648	0.829552	28.0314	0.169752	0.20105	0.245588
EPHA2	38.6298	35.6796	44.4662	32.1551	35.2405	35.4699	30.7098	33.2745	55.4588	67.4086	77.2764	63.2453	67.818	42.4123	66.8938	73.0878	31.6475	30.7467	24.5472	40.7178	34.8431	32.5043	35.5629	42.8333	11.863	10.8763	12.5564	10.7638	97.9978	118.181	92.1072	108.306	107.896	115.387	149.674	116.803	73.3045	62.7967	44.2015	65.8245	56.7792	-0.88267	0.169575	7.72236e-09	1.40223e-07	56.7792	0.0574027	0.187464	0.684163
PPP4R3A	34.0173	31.9238	27.4366	26.5898	30.9128	26.1357	37.3858	27.9077	27.3693	24.6301	24.5322	34.2147	44.4585	28.7798	42.1378	49.8583	16.6566	12.8111	20.7707	14.371	22.7821	6.69207	8.65043	7.34285	46.0562	52.9628	41.6646	57.5629	8.25245	14.6419	9.74211	4.75026	17.8475	15.1031	8.21382	10.4682	8.62406	3.9248	12.055	7.74406	23.6995	-0.136316	0.188932	0.402022	0.574132	23.6995	0.480345	0.296201	0.00786856
TOMM7	663.049	921.096	760.183	680.203	918.109	901.682	781.097	1123.82	715.203	652.697	673.409	592.536	593.031	465.021	640.495	929.178	992.732	1275.99	1055.53	1372.43	628.517	781.06	712.219	923.976	1718.73	1652.72	1551.29	1451.71	464.2	341.994	479.135	404.722	419.417	406.574	498.305	396.689	532.536	521.998	602.748	592.421	794.711	0.45541	0.123561	7.68783e-05	0.000570404	794.711	-0.262207	0.134146	0.0243809
MYC	42.6658	53.5194	49.6697	46.9958	41.4231	33.603	28.0394	36.4946	18.7264	15.5558	22.079	19.181	19.5919	12.1178	14.7482	25.4957	34.9788	23.06	24.5472	23.9517	57.6252	59.2726	53.8249	56.2952	26.5172	20.8068	17.6932	25.2715	15.4733	20.9171	20.3699	22.8012	11.3575	17.5196	18.2529	16.5287	21.5601	15.6992	32.1465	7.74406	28.103	0.84603	0.185761	2.42705e-07	3.26953e-06	28.103	0.233498	0.203829	0.115475
TCEAL9	309.615	444.117	277.204	344.43	404.339	336.03	339.143	403.588	372.366	305.283	334.251	329.187	346.625	280.224	375.553	413.597	424.743	286.969	343.661	316.162	88.448	177.818	166.28	150.528	450.793	395.802	446.324	314.958	221.785	189.299	165.616	154.858	197.945	276.084	122.295	271.071	161.701	298.284	204.934	193.602	290.888	0.0881142	0.152447	0.524149	0.685861	290.888	0.0738118	0.162119	0.575279
THOP1	356.893	283.559	441.351	325.879	335.094	244.555	296.416	221.115	309.705	335.098	270.467	334.889	278.807	269.621	320.247	235.127	233.192	217.789	258.69	227.541	495.845	709.36	610.336	521.343	219.116	288.458	277.954	369.713	504.431	440.304	504.818	520.629	470.526	544.918	496.48	527.816	293.218	266.886	301.374	325.251	362.12	-0.082883	0.118325	0.457773	0.626345	362.12	0.179538	0.137217	0.12981
UQCRC2	473.36	553.033	517.511	504.587	632.475	593.654	520.731	573.18	551.707	485.471	466.725	518.404	484.522	428.667	482.478	537.11	597.971	392.02	530.597	541.308	344.411	422.556	424.832	291.266	662.931	642.174	600.997	623.364	234.163	245.775	285.178	274.565	304.219	243.461	259.192	300.271	284.594	235.488	313.429	302.018	442.01	0.216808	0.0871445	0.0101566	0.0365075	442.01	0.141183	0.101758	0.133164
TAPBP	232.932	153.047	281.462	221.375	127.361	132.545	134.856	111.631	90.0306	163.336	119.594	124.417	125.84	118.149	142.215	132.011	136.584	176.794	134.065	153.291	281.425	404.392	349.862	373.262	104.673	166.927	165.517	179.709	138.228	117.136	108.049	152.008	103.029	105.117	113.168	94.2136	127.205	133.443	148.678	143.265	163.021	-0.0107719	0.140505	0.933673	0.964836	163.021	-0.167804	0.158156	0.196988
RPL24	1907.28	1889.14	2119.24	1871.18	2059.41	2075.92	1620.94	2359.27	2646.18	2158.37	2242.24	2434.43	2192.03	1648.02	2537.22	2850.42	1790.58	2677.53	2452.83	2462.23	2038.32	1601.32	2279.87	2033.97	4409.53	3872.9	3806.31	3681.69	2323.06	2869.82	2657.82	2686.75	2496.22	2649.68	3095.7	2305.75	2582.91	2033.04	2953.46	2509.08	2472.04	-0.186489	0.111872	0.078746	0.181371	2472.04	-0.166958	0.123197	0.127463
LY6E	355.74	218.772	429.525	406.267	317.783	283.759	337.808	191.06	127.483	153.614	149.033	156.04	140.157	125.722	135.894	107.649	141.581	189.605	169.942	153.291	556.15	671.119	599.763	462.6	153.521	236.914	254.553	278.923	197.027	193.483	193.956	200.461	151.704	142.573	203.52	161.43	150.921	160.917	116.531	85.1847	236.549	0.98106	0.164566	7.66274e-11	1.96319e-09	236.549	0.629374	0.19774	5.05939e-05
ARIH1	21.9095	29.107	20.814	17.9326	21.6389	26.1357	24.0338	26.8343	18.0061	12.9632	17.1725	20.7362	24.1131	15.1473	17.9086	46.4589	11.6596	2.56222	16.9942	9.58067	9.38085	7.64808	10.5727	6.11904	47.4519	65.2577	46.8013	42.1192	12.3787	6.27512	13.2847	5.70031	12.98	13.8948	7.30117	10.4682	4.31203	15.6992	8.03664	19.3602	19.1688	0.10275	0.218694	0.566001	0.717763	19.1688	0.555602	0.365576	0.00461761
HMOX2	213.905	141.779	156.105	173.761	144.053	123.211	145.538	121.291	123.882	109.539	103.035	143.08	119.812	125.722	156.437	127.479	134.918	166.545	113.295	141.315	196.998	285.847	244.134	176.228	92.8103	108.763	97.0271	115.594	91.8085	99.356	95.6498	156.759	111.141	102.701	113.168	118.456	109.957	58.8719	76.348	85.1847	133.038	0.0750007	0.131101	0.53885	0.697801	133.038	-0.0279561	0.148043	0.82267
PGAP6	272.715	210.322	308.425	305.473	238.028	237.088	220.309	170.666	117.4	165.929	169.272	155.521	158.996	166.62	189.62	172.238	216.536	207.54	230.366	194.009	376.574	490.433	451.745	433.228	198.879	238.333	238.002	272.371	197.027	173.612	200.156	226.112	201.19	191.507	230.9	211.016	163.857	208.014	160.733	209.09	229.496	0.382806	0.111145	0.000269127	0.00168361	229.496	0.0183487	0.125491	0.868956
PDZD4	240.427	129.573	223.75	218.902	202.788	132.545	204.287	145.979	64.1018	65.4641	84.0228	78.7974	61.7897	51.5007	105.345	64.0226	96.6082	102.489	92.524	102.992	223.8	279.155	275.853	198.257	46.7541	85.1188	84.4706	117.934	70.1458	37.6507	60.2239	72.204	55.1651	67.0576	57.4967	57.2995	56.0564	39.248	76.348	23.2322	111.284	1.17574	0.1922	2.51469e-11	6.99175e-10	111.284	0.586904	0.227431	0.000442775
SUSD6	14.4141	13.1451	18.9218	9.2755	6.80081	9.33418	1.33521	5.36686	8.64294	10.3706	6.74635	6.22085	9.0424	15.1473	15.275	6.23229	6.66263	7.68667	7.55298	0	37.5234	31.5483	33.6406	24.4762	6.28039	5.2017	6.27822	5.1479	56.7356	72.1639	102.735	59.8533	77.8801	37.4556	58.4094	56.1976	8.62406	3.9248	16.0733	38.7203	22.9261	-0.416874	0.329126	0.0646155	0.156852	22.9261	0.00230239	0.280571	0.986459
HECTD1	38.0533	42.2521	34.0592	32.7734	40.1866	24.2689	34.7154	36.4946	29.53	38.2414	40.4781	36.8067	53.5009	42.4123	40.0309	54.3909	26.6505	25.6222	28.3237	16.7662	12.0611	15.2962	22.1066	13.4619	72.5735	63.3662	57.6455	37.4393	11.3471	25.1005	18.5986	16.1509	14.6025	21.1443	20.9909	15.9777	12.9361	15.6992	16.0733	15.4881	30.3404	-0.19919	0.174027	0.193383	0.349134	30.3404	0.276325	0.226493	0.0752696
RAN	1535.39	1682.57	1382.71	1612.08	2276.42	1670.82	1938.72	2230.47	2126.88	1877.07	1983.43	1792.12	1803.21	1651.05	2390.79	2470.82	1830.56	1755.12	1786.28	1695.78	643.258	1217	1099.57	1122.23	2366.31	2332.25	2285.27	2259.93	1355.46	1212.14	1314.3	1086.86	1554.36	1715.1	934.55	1700.8	968.051	1444.32	1121.11	1231.31	1661.41	0.0113648	0.12964	0.92511	0.959801	1661.41	0.150118	0.141189	0.214389
AHCYL1	258.877	346.467	259.229	284.449	276.978	240.822	287.07	274.783	335.634	335.747	356.33	359.773	354.914	346.872	360.278	511.614	203.21	204.978	237.919	229.936	111.23	252.387	203.766	148.081	419.391	429.85	413.221	382.817	286.773	303.297	216.098	221.362	330.179	341.329	229.987	323.411	226.382	196.24	184.843	232.322	287.971	-0.403368	0.135348	0.00121355	0.00617327	287.971	0.224185	0.151347	0.0766085
ARHGEF16	108.394	68.5423	116.842	102.649	79.7549	72.8066	74.7717	59.0354	63.3815	58.3344	45.3846	51.8404	57.2685	45.4418	51.0921	56.6572	58.298	58.9312	71.7533	52.6937	139.373	212.234	213.377	193.362	75.3647	80.8628	90.7488	103.894	22.6942	27.1922	32.7689	35.1519	47.0526	32.0185	41.9817	43.5256	40.9643	23.5488	44.2015	23.2322	71.9355	0.359516	0.148224	0.00755628	0.0286489	71.9355	0.159673	0.170579	0.239451
PPP6R3	339.597	300.46	298.018	312.275	250.393	225.887	244.343	250.096	308.985	282.598	309.106	316.227	290.11	284.768	305.499	258.357	266.505	294.656	220.925	203.589	316.269	426.381	415.221	436.9	260.287	242.588	271.105	255.523	298.12	285.518	313.519	291.666	286.372	267.022	307.562	321.208	271.658	235.488	188.861	251.682	287.634	-0.258672	0.0811218	0.0010315	0.00538355	287.634	-0.00952857	0.101136	0.918946
RAB15	315.381	266.658	365.664	348.14	202.169	201.618	236.332	182.473	173.579	167.873	185.218	172.11	184.616	159.046	194.887	171.105	229.861	271.596	268.131	244.307	566.871	736.128	692.034	602.114	327.278	409.989	419.499	421.66	180.522	176.749	195.728	198.561	184.965	194.527	184.355	186.223	196.197	235.488	212.971	332.995	279.89	0.198556	0.0967572	0.0326996	0.0928962	279.89	-0.253213	0.115387	0.0147995
SCAF8	9.8016	28.1681	10.88	16.6959	29.058	13.0678	28.0394	44.0082	27.3693	23.9819	15.3326	27.9938	31.6484	25.7503	25.8094	34.5609	19.9879	5.12445	18.8825	14.371	5.36048	6.69207	5.76695	1.22381	44.6606	42.0865	39.9523	33.2274	3.09467	8.36682	6.19952	0.950052	7.30126	7.24947	1.82529	8.8153	2.15601	7.84959	0	3.87203	17.1795	0.107459	0.209871	0.538076	0.697281	17.1795	0.466502	0.313709	0.0103592
RNF126	505.647	376.513	542.109	468.722	417.322	356.566	408.574	324.158	327.711	360.377	337.931	358.736	397.112	319.607	357.118	326.345	386.433	358.711	330.443	388.017	623.156	756.204	662.238	609.457	302.157	400.058	398.952	423.532	402.307	373.37	390.57	466.476	445.377	372.744	460.887	414.87	340.65	227.638	265.209	302.018	407.151	0.108386	0.0958261	0.239901	0.404641	407.151	0.0392566	0.111238	0.698261
LINC01089	162.015	124.879	170.296	120.581	74.1906	61.6056	90.7942	81.5762	109.477	106.298	130.634	105.754	104.741	109.06	107.978	70.8215	43.3071	48.6823	64.2004	64.6695	178.236	178.774	182.62	151.752	73.9691	76.6069	92.4611	83.7704	165.049	129.686	143.475	201.411	174.419	186.674	159.713	136.086	109.957	109.894	116.531	96.8008	117.486	-0.39086	0.138447	0.00210305	0.00976774	117.486	0.345797	0.183925	0.0156031
TMSB10	2267.63	2390.53	2832.12	2325.68	2682.61	2725.58	2659.74	2649.08	2938.6	2985.42	2705.29	2869.37	2704.43	2111.53	2494.56	1886.68	1750.61	2621.16	2184.7	2737.68	2512.73	3485.61	3450.56	3168.44	1600.11	1631.44	1644.89	1781.17	3155.53	3216	3153.79	3311.88	2893.73	3410.88	3556.58	2776.27	2710.11	2500.09	2603.87	3318.33	2660.12	0.0455349	0.104968	0.649789	0.782762	2660.12	0.170834	0.117054	0.104684
ATP6V0B	571.952	484.491	635.772	574.462	621.347	565.651	564.793	452.963	407.658	464.73	544.001	462.417	445.338	375.652	569.914	417.563	642.944	804.539	658.998	807.171	820.154	854.673	900.606	828.519	360.076	517.806	472.008	504.494	590.05	485.276	604.011	635.585	495.675	514.712	597.784	506.88	646.804	757.485	715.261	673.733	588.849	0.234825	0.102843	0.0168497	0.0547219	588.849	-0.335185	0.119077	0.00160694
PDK3	48.4314	42.2521	54.4001	46.9958	58.7342	44.8041	44.0619	47.2283	50.4171	43.4267	38.0249	49.7668	43.7049	24.2356	36.3439	54.3909	54.9667	35.8711	66.0886	55.0889	22.7821	27.7243	22.1066	22.0286	57.2214	66.6764	67.3482	66.9227	12.3787	17.7795	14.1703	20.9011	12.1688	12.0824	15.515	13.7739	15.0921	19.624	12.055	15.4881	36.8268	0.172819	0.142747	0.186998	0.340828	36.8268	-0.0671597	0.166314	0.615103
RPL18	8715.35	10434.4	12078.3	9152.44	7702.84	7668.96	7653.42	7808.78	11077.4	11341.5	10597.9	9917.07	11411.5	8950.51	11811.8	11188.1	6740.92	9295.75	8127.01	7734	13558	18377.4	17945.8	19461	8629.26	9167.76	9634.22	10427.3	17252.8	16396.9	14909.9	21386.6	14665.8	15931.3	17926.2	16059.8	16933.3	13418.9	15285.7	12158.2	12223.3	-0.454692	0.102543	3.18111e-06	3.33196e-05	12223.3	-0.0403802	0.110059	0.687529
FDFT1	420.316	413.132	432.363	424.199	453.181	406.97	419.255	461.55	369.486	311.765	307.266	396.579	449.859	318.092	352.377	506.515	454.725	392.02	513.603	380.832	495.845	439.765	472.89	331.652	844.364	845.04	811.603	812.433	277.489	357.682	330.346	337.268	335.047	376.368	291.134	370.794	405.331	412.103	409.868	282.658	435.594	0.190832	0.108655	0.0647824	0.157135	435.594	-0.00191933	0.121542	0.985895
EEF1DP1	35.747	20.6566	28.8557	30.3	14.8381	5.60051	6.67604	11.8071	20.8871	14.2595	17.7858	19.181	15.8242	19.6914	23.7025	23.796	9.99395	5.12445	5.66474	4.79034	37.5234	43.0205	41.3298	23.2524	11.863	6.62035	9.13196	13.1038	31.9782	32.4214	37.1971	34.2019	31.6388	32.6226	52.0209	25.895	15.0921	7.84959	12.055	7.74406	21.0436	-0.633889	0.272069	0.00254463	0.0114886	21.0436	0.226199	0.295507	0.142158
RAD50	83.6019	84.5043	83.7289	61.2183	89.0288	74.6734	77.4421	111.631	69.1435	67.4086	68.0768	83.9815	105.495	78.7657	72.6877	116.147	86.6142	38.4334	56.6474	50.2985	29.4827	21.9882	18.262	14.6857	96.9972	75.6611	55.9332	64.5828	20.6311	11.5044	23.9124	20.9011	24.3375	18.1237	17.3403	13.223	17.2481	39.248	24.1099	19.3602	54.6765	0.0845081	0.160115	0.556857	0.712553	54.6765	0.378328	0.208048	0.0135011
MAT2B	43.8189	40.3743	31.221	36.4836	45.1326	42.9372	41.3915	67.6224	45.3754	48.612	36.7983	49.2484	64.0503	48.4712	58.9929	93.4843	31.6475	20.4978	18.8825	16.7662	22.7821	17.2082	24.9901	8.56666	64.1996	77.0798	68.4897	74.4106	16.5049	29.2839	33.6545	23.7513	41.3738	35.0391	26.4668	25.344	10.7801	0	12.055	3.87203	37.4415	-0.133374	0.181489	0.398786	0.570797	37.4415	0.754888	0.31543	0.000237929
TELO2	118.196	61.0309	124.411	93.9917	93.3565	63.4724	69.4308	71.9159	64.1018	71.2975	64.397	74.1318	74.5998	65.1332	90.0696	59.49	61.6294	43.5578	64.2004	57.484	198.338	276.287	262.396	193.362	51.6388	96.4679	90.7488	120.742	205.28	203.941	195.728	253.664	154.949	161.905	226.336	222.035	114.269	105.969	128.586	108.417	121.424	0.0844798	0.162585	0.561686	0.715567	121.424	0.249453	0.19514	0.0874418
RPS15A	226.59	196.238	198.206	246.728	313.455	283.759	271.047	221.115	316.908	326.024	279.667	355.107	483.015	474.109	351.851	951.274	209.873	210.102	175.607	191.613	184.937	180.686	194.154	96.6809	471.03	564.148	622.115	516.194	302.246	295.976	222.297	363.87	245.809	264.002	258.279	250.685	271.658	196.24	257.172	209.09	306.239	-0.581952	0.201289	0.000646143	0.0036062	306.239	0.286751	0.203722	0.0551535
KIF20A	69.7643	61.0309	75.2141	77.2958	73.5724	65.3392	85.4533	66.549	112.358	138.058	93.8356	136.34	102.481	93.913	141.688	137.11	39.9758	66.6178	64.2004	52.6937	26.8024	59.2726	51.9026	17.1333	87.9255	119.166	127.277	124.018	67.0511	66.9346	61.1096	75.0541	58.4101	90.6184	53.8462	89.255	56.0564	35.3232	40.1832	42.5923	77.5856	-0.636828	0.17337	3.02311e-05	0.000248753	77.5856	0.248636	0.193072	0.0869145
CHMP1A	199.491	210.322	319.305	260.951	225.663	210.952	217.639	212.528	169.257	221.022	234.282	206.325	193.658	190.855	223.857	160.34	241.52	284.407	230.366	268.259	301.527	550.662	462.317	438.124	179.34	206.177	202.045	228.848	423.969	347.223	371.971	403.772	285.56	390.867	455.411	355.918	319.09	392.48	277.264	228.45	282.55	0.101588	0.129106	0.398891	0.570813	282.55	-0.172712	0.144676	0.159949
PTDSS2	233.509	177.459	250.714	216.428	239.883	197.885	272.383	165.299	193.026	184.077	191.964	204.77	171.806	151.473	214.376	167.139	193.216	212.665	200.154	227.541	308.228	421.6	402.725	350.009	196.786	204.758	220.879	177.369	302.246	258.326	264.808	308.767	256.355	320.185	309.387	299.72	312.622	341.457	212.971	325.251	246.505	0.218273	0.109165	0.0353512	0.0990125	246.505	0.0645332	0.1263	0.56355
MRPL27	471.63	378.391	456.015	401.32	404.957	326.696	345.819	411.101	342.836	353.247	329.345	384.656	296.892	295.371	355.538	277.62	363.114	445.827	424.855	479.034	517.287	681.635	654.549	627.814	315.415	348.041	354.434	440.848	426.033	437.167	501.276	475.976	460.791	456.112	495.567	447.928	411.799	368.931	442.015	410.435	420.458	0.170594	0.0931482	0.0574433	0.143212	420.458	-0.15478	0.107936	0.116808
WDR12	40.3595	61.9698	42.574	49.4693	51.9334	46.6709	49.4027	62.2555	37.4527	36.2969	26.9854	31.6227	45.9655	30.2945	42.6645	71.9546	39.9758	23.06	43.4296	14.371	18.7617	21.0322	24.9901	14.6857	82.343	71.4052	81.6169	59.4349	16.5049	33.4673	19.4842	19.001	21.0925	22.3525	17.3403	22.0383	17.2481	11.7744	8.03664	11.6161	36.0734	0.29421	0.184173	0.0651211	0.157809	36.0734	0.452714	0.252214	0.00759382
NUP133	26.522	46.9468	29.3288	32.7734	40.8048	31.7362	25.369	39.7147	41.0539	33.7043	33.1185	31.1043	36.1696	36.3534	26.8629	44.1926	28.3162	23.06	18.8825	19.1613	5.36048	5.73606	4.80579	1.22381	34.1933	33.1017	31.3911	35.5673	12.3787	6.27512	7.97081	6.65036	6.49001	19.936	4.56323	14.8758	8.62406	7.84959	8.03664	3.87203	22.6019	0.00809121	0.176115	0.958289	0.979528	22.6019	0.352481	0.245507	0.0304845
DARS2	77.8362	121.123	89.4055	134.185	93.9748	54.1382	94.7998	91.2366	61.2208	43.4267	41.0914	54.9508	78.3675	56.0448	62.68	73.6543	49.9698	33.3089	64.2004	31.1372	32.1629	29.6363	37.4852	20.8047	114.443	106.398	92.4611	94.0662	20.6311	9.41268	19.4842	19.9511	24.3375	26.5814	23.7288	36.3631	15.0921	0	8.03664	7.74406	53.6393	0.432506	0.183466	0.00648583	0.0251917	53.6393	0.616895	0.255782	0.00056289
TMEM177	199.491	172.764	206.721	197.259	195.369	151.214	170.907	165.299	138.287	160.744	150.26	152.929	123.579	133.296	171.185	129.178	191.551	176.794	154.836	177.242	225.14	324.087	251.824	253.328	118.63	155.578	157.526	166.137	123.787	135.961	131.961	143.458	145.214	130.49	151.499	138.29	135.829	105.969	104.476	104.545	163.066	0.230054	0.101897	0.0182239	0.0583721	163.066	-0.0129894	0.120842	0.904341
EIF3G	750.687	766.172	1066.72	797.693	767.255	690.729	782.432	765.314	525.058	775.847	701.007	603.423	564.397	618.008	803.779	714.447	617.959	935.212	813.834	711.365	1253.01	1714.13	1694.52	1658.26	660.837	688.043	760.235	841.448	1014.02	633.787	952.955	1153.36	747.162	944.848	1146.28	993.375	886.122	1024.37	904.122	813.127	881.384	0.158773	0.125543	0.1765	0.326627	881.384	-0.0227453	0.135651	0.846713
WWP2	148.177	99.5272	106.908	133.567	97.0661	82.1408	101.476	69.7691	111.638	130.28	109.168	125.454	134.129	112.09	121.146	104.816	109.933	74.3045	101.965	102.992	151.434	160.61	162.436	128.5	54.4301	86.0645	77.6216	81.4305	168.144	164.199	191.3	236.563	184.965	179.424	210.821	198.344	127.205	121.669	120.55	131.649	127.848	-0.3857	0.125205	0.0009463	0.00500175	127.848	-0.114297	0.146124	0.355564
NOSIP	372.461	209.383	326.874	328.971	268.323	231.488	236.332	206.087	168.537	179.54	190.738	200.104	197.426	160.561	204.895	148.442	194.882	174.231	185.048	246.702	447.6	631.923	590.151	488.3	219.814	268.597	246.563	316.83	321.845	321.077	353.373	338.219	298.54	315.956	403.39	286.497	325.558	211.939	212.971	247.81	281.949	0.339307	0.12643	0.00396451	0.0167135	281.949	0.181968	0.142524	0.13475
C5orf38	137.799	111.733	123.938	111.306	75.4271	54.1382	80.1125	76.2094	229.038	244.356	257.588	260.239	180.848	168.135	169.605	163.739	51.6354	43.5578	52.8709	35.9275	243.902	244.739	260.474	249.657	92.8103	124.841	102.164	119.338	209.406	143.282	167.387	222.312	143.591	130.49	186.18	138.841	92.7086	62.7967	72.3297	89.0567	143.113	-1.48974	0.160107	5.19466e-22	4.41352e-20	143.113	0.429975	0.210961	0.00570085
DYNC1I2	102.052	121.123	99.8124	103.886	142.817	125.078	133.521	133.098	141.168	138.058	149.033	148.782	138.65	156.017	155.383	216.997	211.539	199.854	181.272	150.896	96.4887	137.665	122.067	102.8	270.057	261.977	224.874	190.004	209.406	175.703	210.784	241.313	193.078	182.445	207.171	228.647	219.913	266.886	269.227	158.753	172.957	-0.188829	0.120494	0.0955526	0.209564	172.957	-0.376156	0.146668	0.002421
IPO11	86.4847	119.245	89.4055	85.3346	111.904	78.4071	89.459	97.6768	106.596	98.5202	104.262	107.828	110.016	101.487	100.077	102.549	96.6082	110.176	90.6358	83.8309	36.1833	87.9529	74.9704	51.4	153.521	147.066	159.239	185.324	59.8302	48.1092	69.0804	54.153	63.2776	69.4741	30.1173	74.3791	30.1842	105.969	64.2931	65.8245	90.0213	-0.0961266	0.146359	0.472559	0.639662	90.0213	0.00894064	0.163632	0.946137
OGA	65.7284	87.3211	50.6158	59.9815	50.0787	42.9372	48.0675	69.7691	48.2564	41.4822	38.0249	55.4693	79.121	37.8681	45.2981	84.9858	28.3162	25.6222	30.2119	14.371	28.1425	11.4721	12.4951	9.79047	67.6887	69.9865	65.6359	53.351	15.4733	23.0088	15.9416	23.7513	22.715	23.5608	14.6023	27.5478	8.62406	15.6992	20.0916	11.6161	38.618	-0.0213708	0.184513	0.893758	0.94049	38.618	0.702212	0.3084	0.000439173
SLC38A1	136.069	136.146	119.207	146.553	130.452	97.0755	152.214	116.997	133.966	101.761	135.54	120.788	121.319	122.693	99.0238	237.394	101.605	71.7423	126.512	105.387	58.9653	50.6685	45.1745	29.3714	160.499	162.199	134.126	115.126	58.7987	111.906	73.5086	83.6046	94.1052	74.9112	63.8853	79.8887	49.5883	51.0223	80.3664	27.1042	102.932	-0.0844181	0.164316	0.565172	0.717577	102.932	0.179854	0.183583	0.20202
MCRIP2	354.587	239.429	417.698	343.812	266.468	216.553	289.74	218.968	131.805	150.373	168.046	149.819	166.531	134.811	149.589	152.408	143.247	233.162	141.618	222.751	459.662	518.157	545.938	390.395	145.845	198.138	209.464	271.903	84.5876	71.118	72.623	107.356	99.7839	91.8266	115.906	85.3983	120.737	98.1199	64.2931	73.5686	202.906	0.655621	0.151553	1.72189e-06	1.91325e-05	202.906	0.323428	0.165753	0.0160526
AURKAIP1	1458.13	1451.6	1490.56	1347.42	1459.7	1338.52	1324.53	1229.01	1185.52	1190.67	751.298	1204.25	1188.32	1030.01	1422.15	1119.55	1179.29	1293.92	1059.31	1257.46	1974	2542.99	2377.91	1915.26	1015.33	1201.12	1123.23	1432.99	994.42	958.001	1018.49	1234.12	969.445	1034.86	1084.22	980.703	823.598	949.8	924.213	998.984	1263.37	0.21663	0.103171	0.0279624	0.0818049	1263.37	0.133968	0.114786	0.196573
BCL2L12	429.541	332.383	275.785	431.62	326.439	255.756	304.428	264.049	263.61	294.913	301.133	292.898	296.892	251.444	346.583	305.382	268.171	299.78	302.119	261.073	388.635	515.289	441.172	553.162	230.281	241.17	230.582	271.435	413.654	323.169	269.236	365.77	377.232	355.224	394.263	420.931	258.722	294.36	237.081	352.355	325.943	-0.0253009	0.113208	0.813684	0.892063	325.943	0.0266525	0.12864	0.813977
DNM2	360.353	214.077	355.73	326.497	243.593	281.892	285.735	214.674	254.246	279.357	313.399	274.754	234.349	271.136	308.659	257.79	224.864	251.098	245.472	287.42	507.906	522.938	556.511	444.243	186.318	269.07	248.275	318.702	459.042	392.195	464.079	556.73	440.509	475.444	478.227	536.632	355.742	384.63	305.392	294.274	342.049	-0.095585	0.117287	0.38809	0.560289	342.049	0.015956	0.132771	0.890492
RPS6KB2	260.031	186.848	339.173	198.496	200.315	194.151	210.963	176.033	152.692	198.337	207.91	174.184	201.193	152.987	209.636	146.176	139.915	153.733	181.272	179.638	363.173	499.993	467.123	361.024	130.493	180.641	196.337	233.996	275.425	231.134	247.095	350.569	232.018	317.164	269.231	257.848	174.637	176.616	192.879	178.113	229.98	0.0944912	0.138138	0.458819	0.627165	229.98	0.181758	0.157258	0.160918
MIAT	269.832	199.993	238.888	253.53	255.339	188.55	224.315	238.288	749.054	683.16	759.885	771.386	765.59	583.169	594.143	658.356	511.357	345.9	324.778	423.945	187.617	221.794	237.406	176.228	374.73	365.065	461.164	388.901	593.145	519.789	633.237	569.081	506.221	688.7	514.733	604.399	323.402	416.028	337.539	344.611	437.581	-1.58172	0.114431	8.33074e-45	4.00467e-42	437.581	-0.735364	0.140011	2.9194e-09
HSPBP1	298.66	198.116	292.342	272.7	205.261	197.885	158.89	155.639	198.788	193.152	203.617	232.245	190.644	152.987	246.506	179.603	181.557	179.356	185.048	222.751	364.513	549.706	431.56	433.228	171.664	243.061	247.704	250.375	274.394	265.647	296.691	321.118	292.05	262.793	319.426	306.332	217.757	208.014	176.806	224.578	250.079	-0.144451	0.118574	0.196209	0.352631	250.079	-0.0693555	0.135538	0.55529
GRINA	621.537	485.43	539.271	531.177	510.061	440.573	515.39	359.579	373.807	377.877	426.86	390.358	384.302	331.725	393.462	330.878	449.728	584.187	621.233	603.582	759.849	859.453	917.907	742.852	338.443	468.153	414.933	542.402	1261.59	977.873	1091.12	1244.57	1294.76	1351.42	1398.17	1197.23	1172.87	1142.12	1000.56	1146.12	714.835	0.255545	0.106887	0.0119901	0.0418302	714.835	-0.24755	0.121306	0.0219701
VGLL4	157.979	122.062	138.129	122.437	97.0661	76.5403	124.174	104.117	148.37	163.984	152.713	155.003	148.446	139.355	140.635	164.306	124.924	148.609	130.289	117.363	109.89	152.006	134.562	160.319	78.8538	78.0255	76.4801	78.1545	220.753	244.73	256.837	240.363	271.769	212.651	250.978	244.074	176.793	109.894	140.641	131.649	151.148	-0.554048	0.105789	3.29926e-08	5.30992e-07	151.148	-0.2884	0.130686	0.0115649
RANBP9	93.98	82.6264	65.2802	72.3489	90.2653	100.809	73.4365	85.8697	100.114	86.8534	126.341	96.9416	98.7129	63.6185	120.619	117.847	78.2859	84.5534	71.7533	67.0647	26.8024	35.3724	47.0968	36.7143	112.349	104.034	107.301	100.15	58.7987	66.9346	63.7665	76.9542	62.4664	101.493	36.5059	89.8059	60.3684	31.3984	48.2198	54.2084	77.4515	-0.19315	0.154207	0.165994	0.312567	77.4515	0.134161	0.175021	0.328822
INF2	277.328	260.085	348.634	244.873	197.842	140.013	185.594	142.758	183.662	170.466	187.058	197.512	133.375	139.355	171.712	130.878	166.566	122.987	135.954	167.662	255.963	269.595	299.882	266.79	124.212	127.678	144.399	143.673	194.964	168.382	147.017	194.761	230.395	159.488	210.821	209.363	153.077	156.992	140.641	135.521	185.948	0.0264884	0.120705	0.815672	0.893224	185.948	0.133028	0.141568	0.272132
RPS3	9053.79	7969.69	9296.75	8513.67	7798.05	6468.59	6911.04	6728.97	8393.73	8038.47	8883.72	8921.22	8479.51	6280.05	8571.88	7146.17	7079.05	8229.87	6516.34	8639.37	13453.5	16216.8	14092.5	14346.7	7866.54	8470.73	9825.99	9478.22	15859.1	13533.3	14040.1	15483	15997.9	16877.4	16099.1	15352.4	14277.1	13371.8	13405.1	14469.8	10760.9	-0.202163	0.0829373	0.0120627	0.0420271	10760.9	-0.110378	0.0927342	0.203979
EIF6	965.746	746.454	1015.15	865.713	947.785	716.865	640.9	769.607	367.325	379.173	391.902	448.938	399.373	295.371	478.791	398.3	544.67	650.805	481.503	598.792	1265.07	1697.87	1475.38	1244.61	484.288	755.192	721.425	849.872	543.63	538.614	544.672	666.937	562.197	634.329	531.16	533.877	355.742	467.051	397.813	344.611	667.938	0.921091	0.126722	1.25678e-14	5.31426e-13	667.938	0.358127	0.138654	0.00264939
CDK5	105.511	81.6875	110.692	90.8999	84.0827	63.4724	70.7661	55.8153	60.5005	63.5196	57.0374	53.3956	73.0927	65.1332	53.7257	43.626	61.6294	51.2445	47.2061	59.8792	97.8288	136.709	147.057	143.186	41.8693	68.5679	57.6455	74.4106	93.8716	85.76	105.392	84.5546	85.9926	91.2225	113.168	93.1117	45.2763	58.8719	56.2565	54.2084	77.197	0.231892	0.13997	0.0716106	0.169007	77.197	0.229436	0.174028	0.0955352
KIF23	95.7097	120.184	108.8	92.1366	123.033	78.4071	110.822	125.584	87.1496	114.724	72.9833	108.346	99.4664	106.031	107.451	108.215	63.295	69.1801	107.63	67.0647	36.1833	70.7447	68.2423	45.2809	140.96	132.88	116.432	132.441	56.7356	75.3014	69.0804	67.4537	61.6551	71.2865	51.1082	82.6435	64.6804	43.1727	80.3664	69.6966	87.564	0.135087	0.129683	0.263618	0.43214	87.564	0.395334	0.174485	0.00449833
DLGAP5	20.1798	21.5955	25.5444	25.353	24.7302	24.2689	24.0338	23.6142	20.8871	38.8896	22.6923	36.8067	45.9655	27.2651	40.5576	108.782	13.3253	28.1845	26.4354	16.7662	6.70061	9.5601	5.76695	7.34285	80.9473	58.6374	73.6264	50.543	5.15778	4.18341	3.54258	3.80021	5.67876	4.22886	6.38853	3.8567	10.7801	0	8.03664	3.87203	24.2132	-0.563763	0.313649	0.0125848	0.0435226	24.2132	0.0702286	0.253143	0.630012
AEN	319.993	314.544	372.759	380.295	333.24	280.025	343.149	349.919	151.251	166.577	167.432	175.221	181.602	181.767	207.529	201.133	263.174	289.531	211.484	306.581	491.824	696.931	682.423	577.638	263.777	373.577	337.882	377.669	206.311	245.775	224.068	225.162	173.608	204.798	222.686	187.325	213.445	247.262	212.971	185.858	288.705	0.839422	0.111717	2.56683e-15	1.18106e-13	288.705	0.246686	0.124609	0.0253292
SREK1	67.4581	76.0538	59.6036	76.6774	69.2446	63.4724	66.7604	54.7419	83.5484	56.3899	68.0768	87.6103	88.1634	77.251	74.7946	106.515	61.6294	25.6222	32.1002	43.113	22.7821	32.5043	33.6406	29.3714	89.3212	88.9018	77.0509	74.4106	44.3569	58.5678	50.4818	54.153	78.6914	42.8927	44.7197	56.7485	34.4962	35.3232	16.0733	38.7203	58.5509	-0.284086	0.149113	0.0359879	0.100503	58.5509	0.406091	0.208983	0.00844135
CNOT2	32.2876	45.0689	37.8436	37.7203	41.4231	44.8041	56.0788	33.2745	41.0539	52.5009	32.5052	62.7269	67.818	60.589	50.5654	113.314	28.3162	17.9356	28.3237	16.7662	16.0815	16.2522	9.61159	9.79047	70.48	73.2967	65.0652	64.1148	29.9151	28.238	21.2555	20.9011	14.6025	31.4144	6.38853	31.9555	12.9361	35.3232	32.1465	11.6161	37.5575	-0.336889	0.224643	0.0651836	0.157919	37.5575	0.458775	0.299124	0.0105662
CBR3	32.2876	50.7026	48.7236	45.7591	54.4065	39.2035	44.0619	42.9349	5.76196	6.48159	3.06652	5.70245	3.76767	3.02945	4.21378	3.39943	8.32829	20.4978	11.3295	14.371	89.7881	109.941	106.689	104.024	49.5453	46.8153	30.8204	49.6071	2.06311	2.09171	0.885646	0.950052	0.811251	0.604122	1.82529	0.550957	2.15601	0	0	3.87203	26.2767	3.28875	0.254042	9.94228e-41	3.86416e-38	26.2767	1.50651	0.382558	3.9767e-08
FAAP20	427.234	330.506	545.894	385.861	369.098	294.96	305.763	298.397	344.997	451.767	393.742	377.917	418.211	383.226	447.714	363.172	371.442	394.583	417.302	366.461	487.804	676.855	591.113	491.971	213.533	303.59	313.34	303.726	625.123	525.018	629.694	739.14	520.012	588.415	696.349	553.711	470.011	388.555	538.455	557.573	447.556	-0.288531	0.117668	0.00917678	0.0336341	447.556	-0.221475	0.132696	0.0554839
CEBPZOS	31.7111	46.9468	54.8732	43.904	57.4977	46.6709	46.7323	51.5218	65.5423	40.1859	51.5176	39.3987	58.0221	42.4123	46.8783	63.456	84.9486	46.12	49.0944	47.9034	10.721	21.9882	24.029	34.2666	62.8039	87.4832	93.0318	62.7108	10.3156	8.36682	10.6278	7.60042	13.7913	15.1031	9.12647	16.5287	23.7162	7.84959	12.055	30.9763	39.4607	0.00549462	0.171431	0.971093	0.985483	39.4607	-0.105739	0.188108	0.455465
CYB561	104.935	115.489	101.232	118.108	68.0081	70.9398	70.7661	75.136	43.9349	36.9451	41.0914	46.6564	48.2261	34.8387	44.2447	31.1614	54.9667	84.5534	54.7591	62.2744	132.672	130.017	188.387	151.752	80.9473	81.8086	69.0604	78.6225	45.3885	35.559	51.3675	37.052	59.2213	54.9751	47.4576	60.0543	56.0564	27.4736	52.2381	42.5923	69.7742	0.726775	0.14432	3.66069e-08	5.85038e-07	69.7742	0.120641	0.158189	0.353342
TMEM99	11.5313	12.2062	12.7722	6.80203	21.6389	18.6684	25.369	20.3941	11.5239	13.6113	7.35966	19.6994	28.6343	24.2356	27.9163	40.7932	8.32829	5.12445	9.44123	4.79034	4.02036	3.82404	4.80579	6.11904	41.8693	39.7221	52.5088	39.7792	1.03156	0	2.65694	2.85016	3.24501	3.02061	1.82529	1.65287	0	7.84959	0	11.6161	13.9809	-0.00505016	0.236723	0.978468	0.990067	13.9809	0.704627	0.470181	0.00145269
FIS1	267.526	146.474	259.702	253.53	185.477	141.88	160.225	118.071	179.341	202.874	226.923	219.285	190.644	180.252	241.239	184.136	109.933	140.922	134.065	174.847	351.112	403.436	400.803	253.328	115.838	156.051	162.663	179.709	275.425	251.005	247.095	324.918	329.368	329.851	343.155	251.236	155.233	192.315	132.604	127.777	217.507	-0.362101	0.145022	0.00615576	0.0241407	217.507	0.0937416	0.157887	0.470143
MPDU1	411.667	380.269	408.238	334.536	408.048	319.229	372.523	301.617	414.861	408.34	413.981	462.417	396.359	357.475	449.821	292.918	409.752	466.325	307.784	455.082	548.11	727.524	644.937	689.004	281.92	361.755	349.868	369.245	811.835	687.125	801.51	828.445	640.889	569.687	762.973	649.578	517.443	502.374	506.308	499.492	488.032	-0.167168	0.111727	0.11473	0.240397	488.032	-0.168494	0.12652	0.131635
CTPS2	64.5752	73.237	59.1306	64.3101	72.3359	56.0051	61.4196	88.0165	80.6674	66.7604	75.4365	80.3527	71.5857	96.9424	72.6877	131.445	76.6203	46.12	96.3005	71.855	46.9042	31.5483	32.6794	14.6857	87.2277	104.507	97.5978	84.7064	17.5365	31.3756	30.9976	26.6015	24.3375	38.0597	21.9035	31.4045	34.4962	23.5488	32.1465	23.2322	58.5325	-0.210738	0.160994	0.144013	0.282475	58.5325	-0.0412548	0.175666	0.763657
RIOK1	68.0346	83.5653	68.1184	77.9142	97.6843	72.8066	81.4477	72.9893	41.7742	47.3156	52.7442	58.5797	67.818	63.6185	70.0541	91.218	54.9667	38.4334	47.2061	28.742	45.5641	22.9442	31.7182	24.4762	97.695	108.29	98.7393	73.0066	20.6311	14.6419	18.5986	16.1509	26.7713	32.0185	14.6023	22.5892	19.4041	3.9248	16.0733	27.1042	50.4994	0.342764	0.167533	0.0209318	0.0651159	50.4994	0.670705	0.249988	0.000187389
GUF1	76.1065	61.0309	63.861	59.9815	72.3359	59.7387	80.1125	67.6224	72.0245	58.3344	75.4365	69.9846	73.0927	49.9859	83.2222	64.5892	51.6354	79.429	62.3121	57.484	17.4216	26.7683	20.1843	22.0286	63.5018	71.4052	74.1972	85.6424	13.4102	18.8254	11.5134	14.2508	17.0363	29.602	6.38853	37.465	10.7801	23.5488	20.0916	3.87203	48.1563	0.0233566	0.164152	0.873496	0.928061	48.1563	0.108392	0.184077	0.440234
DPPA5	3.45939	0.938936	5.20349	3.09183	10.5103	14.9347	4.00563	15.0272	0	0.648159	0	0	0	1.51473	1.58017	0.566572	0	0	0	0	29.4827	21.9882	33.6406	26.9238	68.3865	86.5374	89.0366	78.1545	0	0	0	0	0	0	0	0	0	0	0	0	12.3908	4.07101	0.654206	1.96789e-12	6.39635e-11	12.3908	3.69384	1.41104	4.66995e-06
SLC7A8	329.795	248.818	317.413	324.024	249.157	222.153	220.309	215.748	399.736	440.748	344.064	407.466	281.821	254.474	287.591	282.719	181.557	248.536	236.031	277.839	536.048	626.187	645.899	449.138	217.72	280.892	294.506	310.746	314.625	351.407	392.341	394.272	365.063	416.845	414.342	420.38	336.338	325.758	309.41	313.635	337.139	-0.522868	0.129544	1.29237e-05	0.000116008	337.139	-0.0308695	0.138973	0.796399
CHPF	379.956	348.345	375.124	412.45	290.58	248.289	320.45	250.096	210.311	256.671	257.588	241.058	217.018	162.076	256.514	209.632	261.508	335.651	254.913	270.654	424.818	544.926	464.24	433.228	206.555	244.48	243.138	260.671	250.668	207.079	216.098	262.214	149.27	170.363	214.472	166.389	176.793	145.217	136.623	174.241	266.259	0.258751	0.116745	0.0187044	0.059556	266.259	-0.00462814	0.129968	0.967652
HMGN4	159.708	208.444	140.021	167.577	186.095	190.417	153.549	161.006	205.99	151.021	166.819	171.592	156.735	131.781	190.147	101.983	174.894	153.733	135.954	124.549	125.971	108.029	113.417	72.2047	302.157	194.827	261.402	281.263	46.42	63.797	55.7957	68.4037	63.2776	50.7463	41.9817	66.6657	84.0846	31.3984	56.2565	42.5923	134.068	0.0931047	0.144422	0.481816	0.648014	134.068	0.152479	0.162003	0.247594
TERF1	498.728	558.667	368.975	495.93	665.243	515.247	654.252	618.262	270.812	221.022	259.428	333.334	379.781	283.254	298.125	433.427	548.002	515.007	392.755	431.13	420.798	466.533	499.803	361.024	1144.43	1089.99	878.951	772.653	70.1458	73.2097	64.6522	60.8033	85.1814	76.7236	66.6232	79.8887	81.9286	78.4959	124.568	77.4406	382.881	0.936901	0.143478	2.20226e-12	7.09502e-11	382.881	0.289342	0.149822	0.0214374
APOC1	292.318	180.276	311.263	247.965	208.97	141.88	184.259	155.639	143.329	204.17	178.472	210.472	187.63	140.869	180.666	180.736	129.921	146.047	92.524	162.871	537.389	580.298	572.851	525.014	221.907	275.217	284.803	318.702	277.489	242.638	209.012	266.015	212.548	208.422	229.074	208.262	241.474	274.736	225.026	189.73	244.522	-0.0317317	0.125053	0.786572	0.875147	244.522	0.309896	0.155507	0.0162485
AQR	99.1691	122.062	110.219	106.977	130.452	108.276	117.498	137.392	133.966	130.928	132.474	115.604	116.044	92.3983	127.994	128.045	89.9456	99.9268	101.965	83.8309	68.3462	114.721	76.8927	81.9952	186.318	182.532	158.097	148.821	86.6507	71.118	85.9077	75.0541	76.2576	85.1813	93.09	110.742	71.1485	105.969	64.2931	58.0805	107.16	0.0166185	0.110591	0.874398	0.928533	107.16	0.319133	0.148067	0.0105525
CWC27	63.9987	91.0768	70.4837	84.7162	89.647	74.6734	56.0788	83.723	73.465	62.8715	82.7962	63.2453	86.6563	68.1626	65.8403	119.547	68.292	76.8667	64.2004	55.0889	10.721	26.7683	21.1455	14.6857	83.7386	79.4442	70.2019	51.479	24.7573	26.1463	25.6837	18.051	29.205	45.9133	15.515	32.5064	30.1842	7.84959	28.1282	42.5923	54.6536	-0.0168828	0.172266	0.911666	0.95233	54.6536	0.12601	0.190453	0.376855
ADGRG2	9.22503	11.2672	7.56872	6.18366	13.6016	16.8015	9.34646	17.1739	5.04171	3.88896	4.29313	5.70245	6.7818	9.08835	5.79395	4.53257	11.6596	7.68667	16.9942	9.58067	2.68024	1.91202	2.88348	3.67143	36.9845	26.9543	35.3863	26.2075	0	1.04585	0	0.950052	0	0	0	0.550957	2.15601	0	4.01832	0	8.19033	1.20601	0.316707	3.17006e-06	3.32229e-05	8.19033	0.0960326	0.244173	0.516469
MLLT1	195.455	218.772	193.948	194.785	202.169	194.151	184.259	243.655	235.52	259.912	244.709	254.536	207.222	184.797	223.33	201.133	179.891	274.158	220.925	244.307	246.582	267.683	343.134	242.314	173.06	144.702	137.55	155.841	405.401	462.267	371.971	445.574	344.782	412.616	426.206	365.284	342.806	376.78	285.301	356.227	266.593	-0.126852	0.103139	0.198458	0.355572	266.593	-0.107519	0.121252	0.320839
TAF12	91.0972	98.5883	83.7289	90.8999	108.813	104.543	104.146	116.997	90.7508	104.354	87.7026	118.196	109.262	106.031	117.986	120.68	101.605	135.798	94.4123	102.992	45.5641	66.9207	53.8249	50.1762	110.954	98.8323	115.862	117.934	51.5778	65.8887	54.9101	66.5036	55.1651	73.0988	52.9335	65.0129	38.8083	39.248	52.2381	27.1042	84.7785	0.0215574	0.106208	0.831583	0.903406	84.7785	0.0185079	0.131594	0.872311
SUPT16H	241.581	179.337	215.235	251.057	257.194	171.749	192.27	202.867	265.05	249.541	239.189	296.527	256.955	251.444	270.735	355.24	309.812	248.536	270.019	251.493	203.698	243.783	231.639	134.619	379.615	413.772	424.636	384.689	173.301	221.721	193.956	211.862	211.737	217.484	182.529	236.911	185.417	184.465	212.971	166.497	244.778	-0.352414	0.11768	0.00144067	0.00712223	244.778	-0.29823	0.136384	0.0113611
ZNF330	100.322	95.7715	94.6089	91.5182	102.63	87.7413	77.4421	116.997	99.3938	75.1865	77.2764	96.9416	88.1634	66.6479	83.2222	82.1529	73.289	79.429	77.4181	93.4115	44.224	52.5806	49.9803	42.8333	114.443	106.398	87.3243	107.638	26.8205	44.9717	38.0828	32.3018	42.1851	49.538	32.8553	51.7899	36.6522	47.0975	20.0916	42.5923	70.7491	0.190703	0.118449	0.0874642	0.196375	70.7491	0.210324	0.149926	0.0946188
STAG2	59.3862	72.2981	67.1724	61.8366	72.3359	74.6734	54.7435	63.3289	60.5005	36.2969	60.1039	56.5061	65.5574	46.9565	43.718	108.215	64.9607	28.1845	50.9826	26.3468	16.0815	9.5601	17.3009	17.1333	81.6451	72.8238	65.0652	52.883	12.3787	19.8712	11.5134	14.2508	10.5463	22.9567	11.8644	6.61148	10.7801	0	0	3.87203	40.781	0.104265	0.194	0.52919	0.690135	40.781	0.323418	0.236815	0.0427482
PNISR	278.481	335.2	235.576	273.936	289.962	181.083	272.383	228.628	272.973	313.709	339.771	335.926	357.928	333.24	356.591	618.13	301.484	210.102	256.801	194.009	88.448	144.358	129.756	97.9047	348.911	384.453	356.717	233.528	149.576	94.1268	143.475	133.957	162.25	195.736	101.304	138.841	112.113	117.744	96.4396	77.4406	232.325	-0.495405	0.174671	0.00121102	0.00616546	232.325	0.0097216	0.170724	0.942716
CDC7	35.1704	23.4734	28.8557	36.4836	37.0953	18.6684	41.3915	24.6875	33.8515	29.8153	30.0519	41.9907	48.9797	49.9859	45.8249	66.2889	36.6445	17.9356	18.8825	14.371	2.68024	9.5601	5.76695	3.67143	36.2867	39.2492	36.5278	40.2472	6.18934	9.41268	6.19952	6.65036	8.92376	11.4783	0.912647	11.5701	2.15601	3.9248	16.0733	3.87203	23.545	-0.348251	0.208768	0.0455578	0.120348	23.545	0.216799	0.23639	0.159873
PRDX2	1495.61	1199.02	1588.96	1140.89	866.794	739.267	862.545	784.635	1367.02	1339.75	1263.41	1469.68	1372.94	1001.23	1170.9	1052.69	786.191	909.59	1081.96	1082.62	1655.05	1797.3	1744.5	1843.06	747.367	963.261	1000.52	1075.44	1817.6	1797.82	2025.47	1978.96	2179.83	2536.71	2434.94	2075.45	1742.06	1770.08	1824.32	1606.89	1429.81	-0.587935	0.11045	1.69756e-08	2.9035e-07	1429.81	-0.199194	0.119565	0.0626121
PHLPP1	95.1332	105.161	105.962	93.3733	131.07	89.6081	100.141	108.411	110.918	103.057	96.2889	103.681	107.755	96.9424	99.0238	88.9518	163.235	215.227	186.936	138.92	96.4887	106.117	112.456	80.7714	182.829	175.439	183.781	166.605	74.272	90.9892	101.849	92.155	95.7277	102.701	91.2647	104.131	153.077	149.142	120.55	100.673	118.02	0.129767	0.102984	0.187724	0.341515	118.02	-0.578889	0.13293	6.56774e-07
ARHGAP39	53.6205	26.2902	54.8732	39.5754	18.5477	14.9347	21.3633	17.1739	26.6491	33.0561	22.079	27.4754	22.606	21.2062	20.0155	28.3286	14.9909	17.9356	20.7707	21.5565	56.2851	80.3049	99.9605	74.6523	20.9346	25.0627	23.9714	34.6313	51.5778	55.4302	65.5378	73.154	45.4301	56.7875	102.216	72.7263	28.0282	23.5488	28.1282	38.7203	39.5034	-0.350142	0.22182	0.0534223	0.135669	39.5034	-0.0144377	0.225529	0.921571
SEMA3F	136.646	86.3821	136.71	116.253	103.249	61.6056	80.1125	77.2827	71.3042	70.6494	68.6901	77.7606	80.6281	51.5007	67.9472	70.8215	113.265	92.2401	96.3005	91.0164	146.073	164.434	166.28	177.452	72.5735	83.7001	87.3243	93.5982	111.408	118.181	123.99	152.958	157.383	130.49	152.412	149.309	120.737	117.744	156.714	135.521	109.216	0.214214	0.126192	0.0692129	0.164903	109.216	-0.178152	0.147804	0.152962
RARRES2	456.063	319.238	584.683	416.161	357.97	317.362	316.444	258.683	185.823	182.781	174.179	176.776	242.638	216.606	220.17	201.133	423.077	532.943	370.096	395.203	529.348	663.471	687.228	641.276	223.303	294.133	312.77	343.505	64.988	47.0634	51.3675	75.0541	87.6151	48.9339	60.2347	69.9715	159.545	168.766	168.769	189.73	280.877	0.592869	0.139091	3.25695e-06	3.39582e-05	280.877	-0.352879	0.151526	0.00538901
PTGIS	27.6751	24.4123	25.5444	30.9183	31.531	41.0704	38.721	38.6414	40.3337	46.0193	42.9313	46.138	42.1979	43.927	40.0309	40.2266	26.6505	40.9956	47.2061	33.5323	14.7413	20.0762	32.6794	24.4762	65.5952	56.7458	54.7917	71.6026	58.7987	57.5219	78.8225	39.9022	60.8439	73.7029	64.7979	68.3186	73.3045	74.5711	76.348	61.9525	46.9574	-0.190896	0.152138	0.16638	0.313069	46.9574	-0.00708899	0.180543	0.959277
STARD3	190.843	94.8326	166.985	167.577	127.361	82.1408	125.51	105.19	123.882	149.725	153.94	158.632	119.058	107.546	161.704	138.81	109.933	161.42	124.624	107.783	316.269	419.688	306.61	243.538	100.486	150.376	142.116	161.925	241.384	195.575	209.012	283.115	221.472	242.253	258.279	254.542	189.729	172.691	188.861	116.161	177.289	-0.278571	0.149897	0.0406232	0.110017	177.289	-0.109189	0.163221	0.409254
ABCF3	99.1691	79.8096	105.016	73.5856	72.9541	74.6734	77.4421	70.8425	68.4232	82.3163	80.3429	66.8741	55.0079	63.6185	67.9472	46.4589	49.9698	89.6779	58.5356	52.6937	143.393	174.95	145.135	200.705	60.0127	67.6221	75.3387	98.2781	101.092	78.439	107.163	106.406	88.4264	86.3895	108.605	83.7454	53.9004	58.8719	88.403	81.3127	86.0887	0.126864	0.144018	0.336567	0.509959	86.0887	0.171233	0.172304	0.209762
PLK1	457.216	390.597	477.775	473.05	351.169	371.5	359.171	294.104	380.289	379.821	386.382	397.098	372.999	371.108	424.012	322.379	249.849	292.094	287.013	287.42	667.38	756.204	820.83	777.119	405.434	478.084	472.008	545.678	493.084	461.221	514.56	567.181	407.248	492.36	537.549	517.899	398.863	380.705	405.85	383.331	445.191	-0.139088	0.0862126	0.0960255	0.210198	445.191	0.259706	0.108086	0.00840312
PPM1B	89.9441	112.672	94.1359	102.649	74.1906	57.8719	81.4477	107.337	67.703	44.723	71.7567	66.3557	73.0927	51.5007	61.6265	75.354	64.9607	61.4934	75.5298	52.6937	53.6048	29.6363	34.6017	31.819	104.673	104.034	86.7536	87.0463	17.5365	32.4214	21.2555	14.2508	35.6951	20.5402	30.1173	27.5478	43.1203	15.6992	40.1832	15.4881	58.3266	0.283467	0.146809	0.0340676	0.0960063	58.3266	0.224509	0.174978	0.103793
ATP6AP2	419.162	433.789	360.933	387.716	481.003	384.568	363.177	431.495	236.96	167.225	179.698	212.546	219.278	187.826	215.956	203.966	181.557	161.42	171.83	189.218	213.079	217.014	183.581	166.438	376.126	352.77	281.378	380.009	83.556	100.402	96.5354	92.155	106.274	105.721	104.042	114.599	101.333	58.8719	96.4396	61.9525	222.04	1.01819	0.100626	1.33933e-25	1.55832e-23	222.04	1.1832	0.134156	7.00108e-21
BLMH	177.005	169.009	167.458	152.736	221.954	177.349	181.588	198.574	208.871	195.096	218.337	195.957	222.292	204.488	248.613	180.736	174.894	161.42	192.601	150.896	148.753	150.094	141.29	104.024	261.683	253.938	259.119	242.887	167.112	172.566	177.129	145.358	202.813	253.731	193.481	214.873	150.921	145.217	164.751	139.393	187.225	-0.0790881	0.104737	0.429331	0.600045	187.225	0.163033	0.12749	0.146942
HNRNPA3	149.33	166.192	160.835	167.577	193.514	184.817	157.555	188.913	227.597	175.651	220.79	217.211	237.363	172.679	231.231	249.858	159.903	110.176	177.495	158.081	53.6048	117.589	112.456	97.9047	240.748	239.751	240.285	226.508	119.66	111.906	140.818	84.5546	110.33	133.511	66.6232	152.615	45.2763	102.045	84.3847	120.033	157.684	-0.2204	0.144255	0.0950021	0.208783	157.684	0.173257	0.161835	0.188865
FAM89B	47.8549	27.2292	49.1967	23.4979	21.6389	29.8694	37.3858	21.4674	56.1791	74.5383	70.5301	74.1318	68.5715	60.589	95.3368	65.1557	21.6536	28.1845	22.6589	33.5323	76.3869	87.9529	86.5043	47.7285	19.539	27.9	25.6836	29.9514	223.848	272.968	267.465	399.022	281.504	272.459	342.243	327.268	159.545	113.819	148.678	135.521	106.88	-1.3358	0.218386	2.65112e-11	7.32647e-10	106.88	0.0155522	0.209936	0.914909
GPX4	1926.88	1752.99	2079.5	1975.68	1629.1	1491.6	1499.44	1308.44	1258.27	1634.01	1413.67	1475.9	1655.51	1463.22	2003.13	1607.93	1220.93	1596.27	1291.56	1578.42	2783.43	3001.87	3123.77	3087.67	1628.72	1726.02	1768.18	1949.65	2379.8	1932.74	2314.19	2565.14	2247.17	2488.98	2793.61	2361.4	2095.65	1793.63	1760.02	1885.68	1938.74	-0.072425	0.0916583	0.413256	0.584239	1938.74	0.0548268	0.103155	0.564607
DHX15	162.591	154.924	139.075	169.432	158.273	136.279	120.169	151.345	152.692	125.095	144.74	110.42	128.854	95.4277	126.413	161.473	141.581	58.9312	86.8593	88.6212	80.4073	43.9765	51.9026	31.819	166.779	134.771	141.545	144.141	35.0729	82.6224	62.8809	46.5525	45.4301	79.14	40.1565	47.9332	38.8083	43.1727	28.1282	54.2084	100.316	0.0951014	0.15691	0.501682	0.666295	100.316	0.38907	0.198006	0.00928279
EPN1	818.722	692.935	798.5	800.784	581.778	724.332	614.196	609.675	635.256	524.361	625.571	548.99	542.544	419.579	547.791	369.971	676.257	919.839	983.776	1041.9	946.125	1070.73	1041.9	1008.42	501.734	482.34	531.366	579.841	610.681	625.42	619.952	761.942	680.64	686.887	704.563	669.963	1334.57	871.305	779.554	925.416	722.753	0.232442	0.114365	0.0315443	0.0903589	722.753	-0.435307	0.135197	0.000198497
TBRG4	594.438	358.674	516.565	490.983	406.812	373.367	367.182	352.066	229.758	244.356	248.388	247.279	285.589	228.724	276.529	250.991	273.168	335.651	309.672	352.09	537.389	619.495	666.083	578.862	293.783	347.095	352.722	401.068	292.962	258.326	253.295	295.466	255.544	258.564	294.785	302.475	189.729	262.961	188.861	185.858	339.44	0.54572	0.100738	1.28726e-08	2.25449e-07	339.44	0.209217	0.115438	0.0443567
TOMM70	91.0972	106.1	93.6629	98.9386	117.468	76.5403	68.0956	115.924	106.596	75.8347	62.5571	94.3496	83.6422	57.5596	76.3748	79.8866	74.9546	74.3045	90.6358	79.0405	45.5641	45.8885	58.6307	33.0428	118.63	112.546	100.452	118.87	43.3253	33.4673	42.511	52.2529	58.4101	51.9545	32.8553	41.8727	45.2763	43.1727	24.1099	23.2322	71.2407	0.238132	0.139178	0.0630134	0.154035	71.2407	0.194296	0.16453	0.144656
TMEM59L	132.61	117.367	153.266	124.91	97.0661	78.4071	113.493	68.6958	35.292	49.2601	33.7318	43.0276	42.9514	40.8976	56.3593	44.1926	51.6354	51.2445	32.1002	40.7178	87.1079	99.4251	104.766	102.8	44.6606	42.0865	50.7965	51.947	26.8205	25.1005	24.7981	22.8012	21.0925	24.1649	27.3794	26.4459	28.0282	11.7744	28.1282	15.4881	56.8209	1.00342	0.139241	1.69658e-14	7.09688e-13	56.8209	0.87088	0.211271	3.91181e-07
ESS2	122.232	101.405	106.908	96.4652	86.5557	102.676	88.1238	71.9159	79.9472	84.9089	78.503	85.0183	69.3251	93.913	93.7566	84.4192	78.2859	84.5534	98.1888	91.0164	128.652	209.366	170.125	163.99	74.6669	85.1188	99.8808	107.638	131.008	97.2643	104.506	126.357	119.254	119.616	126.858	115.15	122.893	137.368	132.604	135.521	107.649	0.0383043	0.117958	0.73083	0.838414	107.649	-0.0217666	0.142896	0.858291
ALDH18A1	74.9534	147.413	107.381	90.8999	118.705	93.3418	105.481	230.775	127.483	136.762	90.1558	124.417	135.636	98.4572	139.055	137.677	163.235	176.794	143.507	205.984	46.9042	64.0527	62.4753	67.3095	221.907	139.027	179.215	159.117	86.6507	88.8975	92.9928	78.8543	81.1251	93.639	76.6623	121.21	101.333	82.4207	136.623	154.881	119.585	0.125562	0.163202	0.389613	0.561902	119.585	-0.200513	0.178022	0.14935
GIT1	202.374	180.276	230.373	152.736	111.286	136.279	133.521	130.951	172.138	169.818	164.979	211.509	152.214	152.987	170.131	196.034	93.2769	120.425	126.512	122.154	219.78	247.607	219.144	231.3	108.86	125.314	142.116	131.038	383.739	314.802	376.4	409.472	356.951	416.24	420.73	370.243	176.793	200.165	225.026	154.881	209.014	-0.435035	0.112311	4.02042e-05	0.000321687	209.014	0.105659	0.135625	0.369005
RO60	68.0346	76.9928	71.4298	66.7836	72.9541	56.0051	56.0788	59.0354	72.7447	79.7236	80.9562	86.5735	92.6846	104.516	79.5351	108.782	66.6263	35.8711	71.7533	86.226	13.4012	29.6363	25.9513	19.5809	69.7822	68.095	59.9285	50.075	34.0413	34.5132	32.7689	21.8512	31.6388	35.0391	26.4668	32.5064	32.3402	27.4736	36.1649	19.3602	54.848	-0.429861	0.137084	0.000642406	0.0035881	54.848	-0.0485767	0.158717	0.708928
AL365259.1	5.18908	10.3283	9.93394	8.03876	4.94604	7.46734	4.00563	3.22011	2.16073	3.2408	1.22661	1.55521	3.01413	3.02945	0.526723	5.66572	1.66566	10.2489	5.66474	7.1855	6.70061	6.69207	12.4951	7.34285	46.0562	43.978	53.0795	31.8234	1.03156	0	0	0.950052	0	0	0.912647	1.65287	0	0	0	3.87203	7.87251	0.489273	0.392911	0.04701	0.123116	7.87251	-0.0656658	0.285462	0.630153
CLPX	83.6019	107.039	89.8785	87.808	114.377	91.4749	81.4477	91.2366	85.7091	60.927	72.9833	84.4999	82.8887	56.0448	89.5428	91.218	89.9456	81.9912	86.8593	83.8309	56.2851	72.6568	61.5142	39.1619	135.377	115.856	121.569	119.806	19.5996	36.6049	31.8833	29.4516	39.7513	37.4556	33.7679	34.1593	23.7162	23.5488	36.1649	27.1042	70.2184	0.255681	0.123377	0.02687	0.0792308	70.2184	0.120884	0.147861	0.332239
SLC25A10	98.016	63.8477	85.6211	80.3876	68.0081	80.2739	66.7604	49.3751	48.2564	55.7417	53.3575	63.7637	54.2544	54.5301	63.2067	43.626	61.6294	71.7423	50.9826	69.4599	112.57	141.489	123.989	116.262	43.9628	46.8153	57.6455	76.7505	73.2405	67.9805	59.3383	84.5546	73.0126	52.5587	82.1382	66.1148	68.9925	54.9471	44.2015	65.8245	69.8807	0.214413	0.145023	0.105888	0.226413	69.8807	0.0360702	0.165709	0.786638
RAB34	596.744	518.293	666.047	544.162	583.633	518.98	439.284	575.327	338.515	395.377	443.419	382.582	366.217	339.298	358.171	343.909	468.05	558.565	477.726	486.219	640.578	779.148	707.413	833.414	341.235	440.253	454.315	462.375	415.717	338.856	433.081	391.421	454.301	480.277	483.703	438.01	379.459	431.727	345.575	507.236	478.965	0.486365	0.100163	3.52589e-07	4.61041e-06	478.965	0.0819627	0.111225	0.41811
NF2	179.888	128.634	162.727	134.185	142.199	138.146	142.867	115.924	115.959	132.873	134.927	136.859	116.798	125.722	134.841	94.0509	119.927	115.3	94.4123	79.0405	203.698	321.219	296.037	275.357	128.399	145.648	155.243	166.605	122.755	133.869	123.105	116.856	121.688	134.115	131.421	120.659	103.489	117.744	124.568	58.0805	141.146	0.107278	0.115036	0.324353	0.497251	141.146	0.29927	0.148613	0.0167528
AIF1L	369.578	271.353	350.526	315.985	259.049	184.817	247.014	227.555	346.438	387.599	331.185	377.398	342.104	290.827	319.194	299.15	233.192	335.651	245.472	270.654	396.676	438.809	508.453	511.552	284.013	279.946	252.841	290.154	711.774	590.907	613.753	586.182	623.852	570.292	703.651	631.947	454.919	396.404	446.033	468.516	394.135	-0.507615	0.0984553	6.64081e-08	1.0109e-06	394.135	-0.169347	0.114711	0.102206
RSPRY1	25.9454	22.5345	26.0175	27.2081	21.6389	26.1357	18.6929	25.7609	32.411	23.3337	26.3721	33.1779	38.4302	31.8092	34.7637	44.1926	19.9879	25.6222	15.106	9.58067	12.0611	14.3402	11.5339	11.0143	48.8475	50.1255	43.9475	37.4393	13.4102	18.8254	16.8273	15.2008	27.5825	13.2907	10.9518	13.223	4.31203	19.624	36.1649	7.74406	23.8797	-0.433743	0.196311	0.0093771	0.0342383	23.8797	0.177285	0.229016	0.242001
SPART	46.7017	57.2751	38.7897	46.9958	30.9128	28.0025	46.7323	61.1822	26.6491	15.5558	17.7858	16.0705	22.606	15.1473	18.4353	35.694	23.3192	17.9356	18.8825	21.5565	25.4623	19.1202	19.2232	17.1333	92.8103	79.917	78.1924	55.6909	6.18934	6.27512	9.74211	7.60042	13.7913	22.3525	14.6023	13.7739	15.0921	19.624	20.0916	7.74406	28.7665	0.835515	0.242352	2.88263e-05	0.000238375	28.7665	0.596024	0.312385	0.00198751
SLC9A3R1	499.881	406.559	570.492	440.277	458.745	399.503	452.636	420.762	417.742	432.971	461.205	467.082	488.29	371.108	466.676	380.17	606.3	625.183	657.109	692.203	828.195	998.075	962.12	804.042	417.297	564.148	503.399	623.832	379.613	337.811	444.594	435.124	378.043	450.675	409.778	406.055	791.257	894.853	787.59	724.07	546.387	-0.00766862	0.0958554	0.933775	0.964886	546.387	-0.506824	0.117134	1.32818e-06
HDAC7	171.24	122.062	147.59	156.447	126.742	93.3418	90.7942	98.7502	144.769	145.836	157.619	146.708	134.129	119.663	140.108	145.042	93.2769	61.4934	73.6416	86.226	163.495	212.234	193.193	170.109	106.069	112.073	99.8808	102.022	195.996	167.336	181.557	221.362	192.267	173.987	225.424	213.22	153.077	117.744	104.476	147.137	142.703	-0.404226	0.110374	0.000107575	0.00076343	142.703	0.309328	0.149936	0.0139841
USP5	215.635	177.459	301.803	205.916	140.962	119.477	114.828	107.337	154.853	154.91	191.351	151.374	144.678	134.811	181.193	141.643	113.265	122.987	156.724	126.944	241.222	396.744	386.386	325.533	113.047	161.253	162.092	140.865	211.469	238.455	263.037	356.27	207.68	271.855	242.764	216.526	243.63	121.669	132.604	143.265	193.363	-0.31799	0.152754	0.0212485	0.0658658	193.363	-0.0653783	0.163477	0.621271
MAF1	349.975	233.795	391.208	389.571	261.522	250.156	201.616	181.4	236.96	215.837	217.723	220.322	253.187	201.458	250.72	181.303	188.219	151.171	190.713	208.38	462.342	673.987	584.384	375.709	156.312	271.907	241.997	268.627	352.792	393.241	381.713	530.129	443.754	430.739	384.224	399.994	340.65	298.284	349.594	263.298	309.473	0.00806148	0.138019	0.949591	0.974121	309.473	0.194461	0.157316	0.13378
NTHL1	541.971	552.095	575.695	473.669	476.675	410.704	360.506	458.33	324.83	320.839	278.44	327.631	310.456	284.768	340.789	268.555	433.071	666.178	470.173	498.195	595.014	745.688	600.724	685.333	342.63	386.345	378.405	440.848	338.35	315.848	313.519	361.97	348.027	347.37	398.827	288.701	424.735	361.081	405.85	379.459	420.807	0.45309	0.097012	1.04693e-06	1.22278e-05	420.807	-0.219086	0.10936	0.0278412
HMOX1	71.494	116.428	75.6872	95.2284	108.195	59.7387	101.476	93.3833	47.5361	46.6675	43.5446	46.138	47.4726	30.2945	57.4128	48.7252	98.2738	71.7423	49.0944	57.484	187.617	255.255	185.504	166.438	87.2277	72.8238	90.1781	85.6424	43.3253	27.1922	39.8541	50.3528	35.6951	27.7896	33.7679	20.9363	64.6804	66.7215	76.348	54.2084	75.9393	0.914016	0.176728	8.40957e-09	1.51946e-07	75.9393	0.265821	0.184531	0.0617798
RHOA	1039.55	1065.69	1232.75	1088.94	1259.39	1362.79	1255.1	1373.92	1531.96	1298.91	1670.64	1356.15	1774.57	1295.09	1664.97	1810.2	1544.07	1234.99	1316.11	1075.43	863.038	805.917	801.606	588.652	1406.11	1439.45	1139.78	1431.58	796.361	783.344	706.746	889.249	827.476	862.083	702.738	893.101	907.682	792.809	803.664	898.311	1139.77	-0.224649	0.0979469	0.0168362	0.0546945	1139.77	0.0153503	0.108877	0.877427
NUP98	166.051	184.97	184.014	170.669	124.888	136.279	121.504	133.098	115.959	114.076	114.075	122.343	103.988	103.001	133.261	88.3852	68.292	87.1156	69.8651	81.4357	194.318	247.607	254.707	205.6	129.795	140.919	126.135	133.845	171.238	197.666	197.499	218.512	189.022	230.171	249.153	210.465	71.1485	90.2703	72.3297	85.1847	145.971	0.173403	0.104289	0.0816687	0.186123	145.971	0.648182	0.164917	2.61752e-06
ATIC	447.414	421.582	445.608	503.35	330.148	324.829	365.847	392.854	435.028	408.34	390.675	403.837	525.213	396.858	440.867	549.575	323.138	286.969	288.902	299.396	301.527	315.483	267.202	201.928	490.569	525.372	497.121	569.077	146.481	195.575	159.416	199.511	158.194	231.983	144.198	213.771	155.233	105.969	96.4396	139.393	327.372	-0.300435	0.112521	0.00475347	0.0194087	327.372	0.187004	0.129299	0.0995538
C19orf48	154.519	126.756	173.134	156.447	176.203	115.744	162.895	142.758	108.757	114.076	120.208	151.374	137.143	115.119	144.849	126.345	138.25	99.9268	145.395	131.734	175.556	269.595	248.94	287.595	109.558	129.097	112.437	141.801	245.51	161.061	210.784	214.712	190.644	180.633	211.734	163.083	170.325	223.713	204.934	224.578	165.448	0.220427	0.123872	0.0573942	0.143129	165.448	0.165491	0.145181	0.179158
CENPX	556.385	569.934	605.497	508.297	592.907	468.576	524.737	544.199	404.777	366.858	393.742	378.953	418.965	372.622	439.287	422.662	483.041	589.312	436.185	514.961	521.307	675.899	629.559	624.142	361.472	398.167	361.854	366.905	473.484	411.02	498.619	520.629	513.522	414.428	567.666	468.313	379.459	529.847	369.685	576.933	481.37	0.399141	0.0897066	3.85693e-06	3.9559e-05	481.37	0.0776096	0.102485	0.412239
AKAP7	12.6844	19.7177	17.9757	19.1694	32.1493	24.2689	22.6985	30.0544	33.1313	20.0929	25.7588	23.8466	24.1131	18.1767	18.4353	29.4617	23.3192	23.06	9.44123	26.3468	8.04073	6.69207	3.84463	6.11904	36.9845	33.1017	27.3959	31.8234	4.12622	5.22927	4.42823	2.85016	5.67876	6.04122	6.38853	4.95861	4.31203	0	0	11.6161	16.5883	0.167533	0.17646	0.27913	0.449567	16.5883	0.252081	0.228889	0.103459
ISOC2	575.411	458.201	522.241	600.434	630.002	502.179	555.447	447.596	412.7	428.433	432.38	493.521	397.112	334.754	451.401	344.476	444.731	415.08	473.95	517.356	1089.52	1237.08	1274.5	961.914	493.36	617.111	630.105	701.987	377.549	384.874	344.516	463.625	346.404	357.036	424.381	316.8	470.011	306.134	345.575	348.483	523.209	0.343092	0.112009	0.00119461	0.00609723	523.209	0.168575	0.125008	0.127989
SLC30A3	37.4767	41.3132	47.3045	43.904	35.8588	35.4699	34.7154	47.2283	15.8454	21.3893	30.6652	35.2515	24.1131	37.8681	28.9697	28.3286	29.9819	76.8667	92.524	67.0647	112.57	113.765	83.6208	115.038	35.5889	43.978	47.9428	43.9912	15.4733	20.9171	15.9416	20.9011	13.7913	18.1237	10.9518	13.7739	73.3045	27.4736	52.2381	58.0805	43.7401	0.39014	0.183508	0.0141046	0.0476784	43.7401	-0.541868	0.225363	0.000990489
EDF1	1570.56	1086.35	1640.05	1498.3	1409.62	1413.19	1276.46	1142.07	1206.41	1226.97	1226	1455.68	1326.22	998.204	1344.72	1118.41	1172.62	1334.92	1023.43	1532.91	2108.01	2556.37	2649.91	2503.91	1046.03	1284.82	1369.79	1543.43	2179.68	1843.84	1735.87	2334.28	1788.81	2069.72	2373.79	1993.36	1869.26	1597.39	1643.49	1676.59	1604.29	0.0728487	0.108157	0.479512	0.646007	1604.29	0.0418989	0.119323	0.695445
ALDH4A1	215.635	165.253	188.272	170.669	110.049	93.3418	122.839	106.264	126.763	120.558	144.127	134.785	115.291	90.8835	134.314	126.912	123.259	105.051	75.5298	122.154	322.969	373.8	296.998	312.071	166.779	196.719	190.059	200.3	189.806	168.382	162.073	197.611	198.757	184.257	228.162	234.157	163.857	172.691	176.806	166.497	172.368	-0.189548	0.112888	0.0763043	0.176932	172.368	0.0257814	0.137091	0.827808
COPE	290.012	210.322	319.778	281.357	240.501	182.95	201.616	193.207	211.752	224.263	246.549	261.794	281.068	228.724	268.102	177.904	159.903	187.042	207.707	217.96	519.967	534.41	545.938	449.138	227.49	255.356	293.935	323.382	439.443	431.937	420.682	523.479	400.758	395.7	418.905	368.59	310.466	337.532	333.52	267.17	309.758	-0.181447	0.114586	0.0940925	0.207258	309.758	0.0803132	0.132782	0.488255
BEX3	4494.32	4190.47	5054.01	4794.19	3868.42	3584.32	3659.81	3234.07	4321.47	4196.18	4493.07	4151.9	4253.7	3594.44	4211.67	3743.34	3812.69	3802.34	4118.26	4105.32	4888.76	5919.61	5313.29	4660.26	3449.33	3431.23	3850.26	3569.37	4193.27	4322.51	4910.91	4997.27	4520.29	4741.15	4433.64	4381.21	3902.39	3916.95	3383.42	3690.05	4203.98	-0.193627	0.0664777	0.0029964	0.0132338	4203.98	-0.130833	0.0759326	0.0719133
BLVRB	324.029	297.643	311.736	318.459	237.41	186.684	243.008	206.087	187.984	200.929	192.578	177.294	191.397	148.443	211.742	182.436	226.53	253.66	177.495	289.815	428.839	571.694	516.142	589.876	297.272	313.521	321.331	353.333	223.848	196.62	209.012	201.411	219.038	180.028	247.327	188.978	295.374	270.811	225.026	251.682	266.663	0.213147	0.0969539	0.0220876	0.0679707	266.663	-0.0726745	0.114227	0.482199
DCTN4	20.7563	26.2902	17.5027	17.9326	25.9667	29.8694	22.6985	37.568	44.6552	35.6488	24.5322	35.2515	36.9231	21.2062	30.0232	41.9263	36.6445	12.8111	20.7707	23.9517	6.70061	4.78005	3.84463	1.22381	36.9845	33.1017	27.9666	27.6115	14.4418	4.18341	11.5134	4.75026	7.30126	16.3113	5.47588	13.223	2.15601	3.9248	8.03664	7.74406	20.1051	-0.185655	0.189249	0.254166	0.421006	20.1051	0.116937	0.214963	0.428601
COPA	492.963	576.507	456.961	436.567	571.886	500.312	487.351	594.648	467.439	457.601	505.977	469.156	499.593	454.418	542.524	598.3	614.628	663.616	611.792	598.792	408.737	543.97	501.725	429.557	800.401	775.999	767.655	666.887	408.496	375.461	404.74	392.371	376.421	457.321	412.516	413.217	495.883	537.697	554.528	476.26	520.022	0.106632	0.0826626	0.184436	0.33745	520.022	-0.174662	0.0965279	0.0519017
SGTA	334.407	180.276	367.556	319.695	271.414	220.287	289.74	212.528	182.942	243.708	236.122	260.239	202.7	227.209	284.957	112.748	204.876	245.974	205.819	198.799	554.81	836.509	656.471	517.671	179.34	195.773	251.129	322.914	460.074	321.077	391.456	511.128	314.766	415.032	388.787	403.851	319.09	298.284	241.099	247.81	315.727	0.149601	0.165011	0.309354	0.481335	315.727	0.139851	0.17593	0.310092
MCRIP1	406.478	330.506	397.358	354.942	311.601	341.631	239.002	279.077	420.623	435.563	360.623	470.711	413.69	337.784	414.531	298.017	271.502	299.78	202.042	277.839	332.35	412.04	360.435	417.319	170.268	216.58	195.196	245.227	597.271	616.007	625.266	702.088	610.061	683.867	701.825	586.769	355.742	357.156	377.722	441.412	396.698	-0.402354	0.108097	8.588e-05	0.000625008	396.698	0.128215	0.124194	0.24495
P4HB	1538.27	1215.92	1537.87	1702.98	1324.92	1110.77	1138.93	975.695	1274.83	1337.15	1344.98	1458.27	1420.41	1122.41	1289.42	1448.16	1462.45	1504.03	1270.79	1463.45	1807.82	2163.45	2276.98	2409.68	1021.61	1283.4	1354.95	1439.54	2423.12	1849.07	2011.3	2041.66	2204.17	2038.31	2221.38	2075.45	1826.14	1652.34	1623.4	1393.93	1601.49	-0.216909	0.0935748	0.0160904	0.052864	1601.49	-0.277876	0.107072	0.00446462
TMEM205	788.74	705.141	820.26	835.413	680.699	571.252	547.435	520.585	594.202	572.973	571.6	577.502	547.065	469.565	656.296	507.082	619.625	940.337	844.046	852.68	889.84	1055.44	940.013	812.609	437.534	510.24	537.644	610.728	628.218	495.734	525.188	706.839	565.442	573.312	616.037	577.953	821.442	781.034	610.784	766.662	667.13	0.0430822	0.100004	0.653423	0.785372	667.13	-0.414358	0.11908	9.39564e-05
TOPBP1	52.4674	49.7636	50.1427	48.8509	58.7342	39.2035	38.721	53.6686	49.6969	44.0748	47.8378	53.914	60.2827	40.8976	43.1912	55.524	48.3041	46.12	41.5414	28.742	6.70061	23.9003	17.3009	18.3571	50.941	52.9628	54.221	46.3311	13.4102	14.6419	17.7129	15.2008	22.715	24.769	13.6897	27.5478	15.0921	11.7744	20.0916	27.1042	36.1536	-0.00303538	0.142763	0.981537	0.991524	36.1536	0.158471	0.179063	0.254633
SND1	874.072	775.561	978.73	793.364	637.421	672.061	604.849	636.509	702.239	626.77	585.706	669.778	672.905	643.758	686.846	606.232	616.294	737.921	738.304	771.244	1156.52	1363.27	1236.05	1178.53	689.448	785.93	795.051	961.722	757.162	790.665	750.142	856.947	769.878	840.334	877.053	784.562	711.485	890.928	791.609	758.918	794.419	-0.0262835	0.0778591	0.72925	0.83739	794.419	-0.145201	0.0912828	0.0900834
FXYD5	559.268	594.347	767.279	517.573	426.596	362.166	377.864	385.34	318.348	298.153	354.49	319.337	256.201	221.15	285.484	266.855	393.095	420.205	496.609	431.13	765.209	844.157	789.111	734.285	419.391	445.928	458.31	420.724	100.061	71.118	82.3651	98.8054	61.6551	77.9318	107.692	83.7454	166.013	137.368	140.641	100.673	353.917	0.387156	0.107863	0.000153553	0.00103542	353.917	-0.129629	0.11946	0.225893
RAB11FIP3	93.98	72.2981	92.7168	92.755	70.4811	61.6056	61.4196	51.5218	82.1079	103.057	80.9562	102.644	106.248	68.1626	89.5428	81.5863	68.292	74.3045	30.2119	62.2744	119.271	139.577	122.067	101.576	48.1497	57.6916	54.221	66.4547	161.954	179.887	210.784	223.262	173.608	190.903	230.9	236.911	144.453	74.5711	100.458	131.649	107.863	-0.478971	0.145846	0.000301607	0.00185566	107.863	0.0611909	0.166577	0.647112
SDC1	104.935	107.039	96.0281	101.412	110.668	82.1408	88.1238	93.3833	117.4	144.54	118.368	127.009	124.333	106.031	130.1	136.544	131.587	148.609	122.736	148.5	100.509	150.094	139.368	81.9952	64.1996	62.8933	57.6455	65.0508	209.406	219.629	182.443	206.161	186.588	245.878	238.201	192.284	245.786	266.886	249.136	247.81	143.786	-0.363963	0.115408	0.000811789	0.00437949	143.786	-0.415404	0.144819	0.000730732
CLPTM1L	232.932	223.467	222.804	229.414	276.978	244.555	268.377	240.435	257.127	221.022	231.216	248.316	244.145	169.649	241.766	173.938	316.475	307.467	237.919	335.323	255.963	287.759	293.153	321.862	159.103	171.656	165.517	181.113	305.341	347.223	300.234	369.57	359.384	311.123	369.622	319.555	303.998	278.66	405.85	348.483	269.462	0.188245	0.0949489	0.0393886	0.107486	269.462	-0.171269	0.111541	0.090971
PNMT	19.0266	15.9619	27.4366	22.8796	21.6389	9.33418	12.0169	9.66034	7.20245	4.53712	11.6528	17.1073	6.7818	13.6325	4.7405	9.63172	4.99698	5.12445	3.77649	7.1855	60.3054	70.7447	86.5043	57.519	13.9564	17.0238	13.6979	26.6755	2.06311	7.32097	4.42823	2.85016	4.05626	2.41649	0.912647	3.8567	4.31203	15.6992	0	7.74406	15.9103	0.4035	0.27615	0.0510852	0.131229	15.9103	0.50326	0.425721	0.00790154
MINK1	135.493	80.7485	119.207	100.794	66.7716	44.8041	50.7379	37.568	79.2269	61.5752	48.4511	64.8005	91.1775	75.7363	77.4282	66.8555	61.6294	53.8067	49.0944	43.113	159.474	121.413	148.98	99.1285	37.6824	45.8695	48.5135	70.1987	68.0827	75.3014	72.623	101.656	85.9926	57.9958	73.9244	83.7454	62.5244	27.4736	28.1282	46.4644	73.1047	-0.373048	0.177435	0.0161088	0.0529145	73.1047	-0.0171599	0.186876	0.902994
FANCI	47.8549	55.3972	36.4244	38.3387	51.3152	48.5377	48.0675	61.1822	48.9766	48.612	58.264	62.2085	80.6281	56.0448	60.5731	143.343	29.9819	35.8711	16.9942	23.9517	30.8228	32.5043	34.6017	22.0286	116.536	96.9408	100.452	95.9382	49.5147	49.1551	43.3967	47.5026	38.9401	46.5174	46.545	63.911	23.7162	35.3232	44.2015	19.3602	52.2619	-0.326774	0.194407	0.048726	0.126557	52.2619	0.613203	0.296475	0.00128506
CAPZB	548.889	481.674	584.683	557.766	394.447	393.902	364.512	359.579	577.636	517.879	498.004	559.358	525.966	446.844	655.77	453.257	366.445	412.518	300.231	323.348	683.462	887.177	803.529	703.69	434.743	484.704	439.475	512.45	629.249	655.75	652.721	652.686	614.117	654.869	790.352	700.266	366.522	368.931	425.942	464.644	531.2	-0.464296	0.0935675	2.30404e-07	3.11531e-06	531.2	0.0951347	0.108852	0.338818
ATAD3A	331.525	295.765	330.658	310.42	304.8	169.882	261.701	250.096	161.335	182.133	172.339	198.549	192.151	190.855	220.697	199.433	281.496	253.66	198.266	316.162	402.036	606.11	504.608	397.738	182.829	245.899	225.445	251.311	216.627	216.492	234.696	333.468	292.05	262.189	338.592	236.911	157.389	243.337	245.117	212.962	265.693	0.35028	0.134207	0.00470266	0.0192522	265.693	-0.0492791	0.143468	0.686828
RNMT	120.502	109.856	92.7168	114.398	112.522	84.0076	86.7886	115.924	149.091	116.669	120.208	124.935	139.404	74.2215	110.085	130.878	148.244	133.236	126.512	129.339	44.224	43.9765	57.6695	40.3857	143.751	129.57	125.564	146.949	70.1458	51.2468	46.9392	38.9521	84.3701	65.2452	23.7288	90.9078	66.8364	117.744	96.4396	92.9288	97.9278	-0.215548	0.167085	0.146511	0.285747	97.9278	-0.268021	0.187064	0.0614842
KIF7	69.1877	44.13	46.8314	45.7591	50.0787	28.0025	48.0675	53.6686	52.5779	46.6675	68.0768	66.3557	61.0362	57.5596	67.4205	53.2577	38.3101	20.4978	35.8767	43.113	73.7067	82.2169	84.582	81.9952	29.3085	37.3577	34.2448	45.3951	77.3667	92.0351	101.849	107.356	94.9164	103.305	83.9635	101.376	49.5883	74.5711	56.2565	38.7203	61.1646	-0.295731	0.145666	0.0260269	0.0773429	61.1646	0.261358	0.193981	0.0729756
OSBP	36.3236	28.1681	25.5444	28.4449	17.9294	28.0025	28.0394	34.3479	23.7681	20.7411	26.3721	16.0705	30.8949	15.1473	31.6034	42.4929	18.3222	17.9356	20.7707	19.1613	17.4216	11.4721	23.0678	9.79047	45.3584	80.8628	66.7774	57.0949	9.284	12.5502	13.2847	12.3507	21.0925	19.936	9.12647	12.121	8.62406	0	4.01832	7.74406	23.8014	-0.000775641	0.206861	0.99642	0.999265	23.8014	0.205972	0.244128	0.181992
UACA	51.3142	52.5804	57.2384	51.3244	46.3691	46.6709	34.7154	37.568	76.3459	79.7236	72.9833	80.8711	64.8039	60.589	83.7489	98.0169	23.3192	25.6222	41.5414	26.3468	8.04073	21.9882	19.2232	19.5809	47.4519	47.7611	61.07	55.223	35.0729	20.9171	28.3407	19.9511	21.0925	18.1237	9.12647	26.4459	15.0921	19.624	8.03664	15.4881	40.7336	-0.837835	0.167615	2.70972e-08	4.46335e-07	40.7336	0.299751	0.21097	0.0487622
PHKG2	120.502	98.5883	122.046	130.475	85.9375	104.543	104.146	69.7691	90.0306	100.465	85.2494	75.1686	110.016	72.7068	73.7412	75.9206	58.298	97.3645	109.518	71.855	176.896	201.718	149.941	178.676	77.4582	88.9018	74.1972	104.83	156.797	119.227	131.961	151.058	152.515	115.992	168.84	153.717	125.049	117.744	152.696	92.9288	113.687	0.0586549	0.132461	0.633824	0.771202	113.687	0.0690516	0.15547	0.59125
LIMD2	122.808	65.7255	115.896	95.2284	100.776	44.8041	57.414	56.8887	73.465	68.0567	74.2099	75.1686	70.8321	49.9859	70.5808	61.7563	103.271	76.8667	52.8709	67.0647	138.032	162.522	153.785	130.948	44.6606	64.7848	62.2115	72.0706	91.8085	77.3931	90.3359	119.707	78.6914	77.3277	86.7014	82.0925	73.3045	66.7215	60.2748	77.4406	82.8621	-0.00759143	0.15577	0.956999	0.978917	82.8621	-0.0937738	0.173637	0.492516
TXN2	501.611	554.911	508.05	562.713	472.347	347.231	357.836	404.661	517.136	516.583	480.831	567.653	530.487	452.903	437.706	486.119	463.053	466.325	394.643	445.501	592.333	631.923	694.918	664.528	388.687	444.982	403.518	457.227	676.701	628.558	637.665	689.738	659.547	587.811	621.512	598.89	543.316	447.427	454.07	580.805	521.811	-0.301273	0.0790933	8.97048e-05	0.000649149	521.811	-0.120919	0.0945008	0.170912
ARHGAP22	36.9001	21.5955	53.4541	42.0489	30.2945	14.9347	18.6929	20.3941	20.1668	21.3893	22.079	16.5889	16.5777	18.1767	20.0155	19.2634	31.6475	28.1845	33.9884	33.5323	42.8839	60.2286	70.1646	40.3857	13.2586	18.9153	16.5517	20.5916	14.4418	8.36682	8.85646	13.3007	8.92376	6.04122	19.1656	11.5701	17.2481	15.6992	32.1465	27.1042	24.6442	0.158929	0.202945	0.35211	0.524675	24.6442	-0.264332	0.229456	0.0890497
AMPD2	165.474	196.238	230.373	181.8	140.962	119.477	124.174	119.144	129.644	128.336	134.927	133.23	119.812	93.913	133.261	116.147	103.271	81.9912	94.4123	86.226	225.14	265.771	269.124	303.505	138.169	146.121	158.097	136.653	203.217	155.832	271.008	227.062	212.548	171.571	226.336	217.077	112.113	105.969	64.2931	100.673	158.577	0.0235866	0.116349	0.830219	0.902608	158.577	0.353477	0.155805	0.00622218
SNW1	177.582	200.932	184.487	199.732	229.991	171.749	173.577	177.106	222.556	186.67	195.644	210.472	208.729	172.679	171.712	235.127	183.222	189.605	209.595	220.355	105.87	177.818	152.824	104.024	255.403	251.573	277.954	282.199	148.544	157.924	155.874	155.809	176.042	210.235	139.635	212.118	135.829	168.766	124.568	139.393	186.348	-0.0691964	0.114979	0.5249	0.686298	186.348	-0.054785	0.132228	0.635391
RBPJ	296.931	438.483	388.37	308.565	377.754	416.304	341.813	446.523	488.326	362.969	352.037	416.797	372.999	289.313	355.538	353.541	499.698	394.583	430.52	366.461	163.495	444.545	362.357	208.047	744.576	719.253	708.297	725.854	200.122	160.016	160.302	171.009	154.138	207.818	141.46	234.157	176.793	239.413	200.916	228.45	351.214	0.0651064	0.148494	0.63074	0.768798	351.214	-0.0680514	0.158021	0.600141
YJEFN3	49.008	28.1681	32.167	46.9958	42.6596	20.5352	30.7098	20.3941	45.3754	58.9825	45.3846	56.5061	46.7191	56.0448	53.199	60.6232	31.6475	40.9956	30.2119	40.7178	61.6456	72.6568	73.0481	40.3857	13.2586	23.1712	19.9762	34.1634	99.0294	75.3014	77.0512	92.155	90.0489	86.3895	92.1773	90.3569	81.9286	94.1951	52.2381	61.9525	54.2044	-0.686975	0.197705	4.98488e-05	0.000389529	54.2044	-0.11507	0.198712	0.426286
BRF1	112.43	86.3821	135.764	95.8468	74.1906	50.4046	54.7435	67.6224	74.9054	109.539	106.102	82.4263	69.3251	93.913	77.9549	77.6203	71.6233	38.4334	60.4239	81.4357	162.155	149.138	150.902	129.724	59.3148	80.3899	74.1972	78.6225	184.649	187.208	200.156	220.412	189.833	227.754	225.424	214.873	129.361	109.894	128.586	89.0567	115.318	-0.381539	0.140144	0.00296959	0.0131409	115.318	0.00157847	0.161774	0.990424
TOLLIP	82.4487	61.0309	84.202	85.3346	54.4065	50.4046	54.7435	48.3017	72.7447	87.5015	79.1163	79.8343	60.2827	59.0743	70.0541	56.0906	59.9637	81.9912	62.3121	64.6695	99.169	133.841	122.067	116.262	50.941	57.6916	60.4992	74.4106	193.933	158.97	163.845	159.609	143.591	153.447	178.879	173	97.0207	113.819	84.3847	73.5686	94.0864	-0.396511	0.138071	0.00176448	0.00846421	94.0864	-0.239894	0.165288	0.0728523
KIT	14.9907	16.9009	13.7183	9.2755	10.5103	13.0678	2.67042	3.22011	15.8454	12.315	9.19957	15.5521	15.8242	19.6914	14.2215	25.4957	9.99395	7.68667	3.77649	9.58067	1.34012	3.82404	5.76695	6.11904	29.3085	30.2644	29.6789	41.1832	8.25245	2.09171	3.54258	3.80021	5.67876	7.85359	3.65059	8.8153	4.31203	0	0	15.4881	11.3627	-0.807871	0.348257	0.00126245	0.00637401	11.3627	-0.0163546	0.266234	0.90765
LDHB	356.317	509.842	531.229	343.193	665.243	666.46	698.314	849.037	514.975	537.972	459.979	573.873	1048.92	727.068	746.366	3010.76	626.288	671.303	777.957	689.808	399.356	260.035	419.065	296.162	1739.67	1874.03	1893.74	1993.17	268.205	315.848	307.319	252.714	289.617	272.459	306.649	286.497	487.259	569.095	703.206	662.117	715.028	-0.257687	0.253239	0.187104	0.340828	715.028	0.0240423	0.228576	0.869839
ARPC5L	356.893	284.498	339.173	368.546	283.161	212.819	280.394	214.674	192.305	208.707	216.497	206.325	226.814	204.488	273.896	227.762	199.879	269.034	234.142	234.726	371.214	413.952	354.668	419.766	216.325	226.038	222.591	262.075	282.646	251.005	296.691	252.714	247.432	242.857	293.872	299.72	202.665	211.939	168.769	209.09	262.019	0.170693	0.0966367	0.0661294	0.15966	262.019	0.0874395	0.115208	0.400936
CA5BP1	65.1518	24.4123	84.675	58.7448	30.2945	20.5352	32.045	15.0272	24.4883	27.2227	36.185	25.4018	36.9231	31.8092	31.6034	26.0623	28.3162	28.1845	43.4296	31.1372	119.271	91.777	80.7373	61.1904	25.8194	36.4119	31.3911	25.2715	44.3569	46.0175	46.9392	60.8033	44.6188	51.3504	41.0691	43.5256	25.8722	31.3984	44.2015	19.3602	41.8258	-0.184059	0.203385	0.281901	0.452217	41.8258	-0.200009	0.223035	0.187198
MARCHF7	68.6112	66.6645	72.3758	72.9672	51.9334	52.2714	61.4196	51.5218	77.7864	64.1678	77.8897	80.3527	89.6705	65.1332	72.161	102.549	33.3132	17.9356	33.9884	33.5323	24.1222	14.3402	10.5727	17.1333	57.9192	49.1797	45.089	40.7152	21.6627	35.559	24.7981	24.7014	33.2613	24.1649	22.8162	26.4459	23.7162	11.7744	20.0916	15.4881	44.7449	-0.497885	0.141951	0.000121669	0.000847002	44.7449	0.592381	0.235126	0.000503697
NAGPA	48.4314	21.5955	39.2627	35.8652	42.6596	29.8694	49.4027	28.981	33.8515	24.6301	24.5322	33.1779	32.4019	13.6325	28.9697	19.2634	14.9909	12.8111	18.8825	9.58067	75.0468	89.865	109.572	70.9809	27.215	36.8848	31.9619	42.5872	69.1142	58.5678	71.7373	64.6035	66.5226	51.9545	59.322	60.0543	40.9643	31.3984	12.055	15.4881	41.2172	0.416396	0.183554	0.00880113	0.0325314	41.2172	0.990196	0.356231	2.31347e-05
NAP1L4	575.988	539.888	555.355	491.601	579.923	602.988	531.413	542.053	527.219	493.249	515.176	513.739	429.514	377.167	513.554	423.796	489.704	617.496	489.056	653.881	695.523	876.661	823.713	905.618	480.799	521.116	490.272	552.23	510.62	598.228	618.181	671.687	626.286	665.743	670.795	647.925	519.599	490.599	618.821	611.781	576.474	0.228823	0.0875719	0.00691478	0.0265957	576.474	0.0104212	0.100818	0.911148
MRPL12	1070.68	597.163	1072.87	957.231	804.35	625.39	757.063	587.134	502.011	597.603	589.386	647.487	563.643	472.594	612.052	534.277	762.872	817.35	711.869	802.381	1050.65	1525.79	1405.21	1076.95	468.936	611.436	582.162	759.082	632.344	578.357	542.015	626.084	568.687	618.621	689.048	730.568	607.996	388.555	598.729	422.051	714.217	0.262035	0.128588	0.0286026	0.0833573	714.217	-0.115635	0.138188	0.331822
CABP1	66.8815	64.7866	86.5672	52.5611	49.4604	46.6709	60.0844	51.5218	30.9705	31.7598	25.1455	22.8098	35.4161	30.2945	25.8094	25.4957	28.3162	56.3689	54.7591	71.855	121.951	90.821	113.417	117.486	40.4737	52.9628	58.787	43.0552	12.3787	17.7795	16.8273	27.5515	21.9038	21.7484	20.9909	12.672	53.9004	47.0975	44.2015	34.8483	47.2097	0.800736	0.180354	4.9947e-07	6.30533e-06	47.2097	0.0103644	0.175378	0.939718
NDUFA1	255.418	351.162	277.677	282.593	352.405	285.626	316.444	422.908	362.283	334.45	310.332	355.107	299.906	296.886	334.996	569.405	196.548	192.167	196.378	217.96	76.3869	208.41	175.892	231.3	715.267	706.013	679.76	651.912	183.617	145.374	125.762	113.056	178.475	217.484	70.2738	271.622	75.4605	176.616	88.403	69.6966	284.286	-0.0382349	0.207946	0.825553	0.899784	284.286	0.456189	0.261611	0.00804478
GPS1	682.076	707.958	859.522	625.787	468.637	552.583	623.542	500.191	453.034	523.065	486.351	555.729	497.332	439.27	623.113	433.427	376.439	673.865	513.603	512.566	923.343	1029.62	1070.73	1001.08	529.647	617.584	513.673	606.516	706.616	700.722	789.996	874.998	735.805	748.508	825.033	821.476	745.981	639.742	703.206	604.037	657.41	0.0803488	0.102947	0.414709	0.585433	657.41	0.0420761	0.116448	0.688663
IMPACT	38.0533	46.9468	47.3045	37.102	45.7509	46.6709	41.3915	47.2283	53.2981	44.723	47.8378	34.7331	52.7473	46.9565	39.5042	80.4532	58.298	25.6222	39.6532	26.3468	17.4216	12.4281	14.4174	8.56666	51.6388	41.1407	50.2258	51.011	15.4733	20.9171	12.399	10.4506	14.6025	15.7072	11.8644	11.0191	21.5601	15.6992	8.03664	23.2322	33.2108	-0.114301	0.168041	0.443876	0.613148	33.2108	0.120665	0.194276	0.400741
CR1L	1.15313	3.75574	1.89218	1.8551	22.2572	18.6684	16.0225	28.981	0	0	0	0	0	0	0	0	1.66566	0	0	0	8.04073	0	0	3.67143	27.215	32.156	30.2496	31.3554	0	0	0	0	0	0	0	0	0	0	0	0	5.72348	6.89783	0.753509	9.45227e-23	8.67661e-21	5.72348	4.14877	1.22094	1.14608e-06
FDX2	121.079	103.283	122.992	118.108	111.904	84.0076	106.817	82.6496	84.9889	68.0567	73.5966	72.0582	73.0927	42.4123	72.161	74.7875	108.268	97.3645	111.406	98.2019	140.713	157.742	145.135	166.438	74.6669	95.5222	85.0414	93.1302	112.44	110.86	108.049	106.406	124.121	103.305	128.683	111.293	142.297	62.7967	136.623	131.649	104.104	0.422581	0.112221	6.58836e-05	0.000499376	104.104	-0.066204	0.131999	0.566159
MINDY2	78.9893	113.611	82.3098	73.5856	108.195	72.8066	74.7717	114.851	79.9472	57.038	71.1434	92.7944	63.2968	57.5596	52.1455	80.4532	104.936	97.3645	115.183	95.8067	34.8431	61.1846	54.786	56.2952	146.543	143.756	156.956	94.0662	52.6094	25.1005	38.0828	40.8522	38.1288	38.6638	38.3312	34.7103	45.2763	43.1727	32.1465	11.6161	71.8477	0.369818	0.160462	0.0099288	0.0358721	71.8477	-0.0866272	0.168024	0.519053
ZC3H12A	35.747	31.9238	35.4784	38.9571	21.6389	29.8694	21.3633	17.1739	10.0834	20.0929	14.7193	12.9601	11.303	19.6914	15.275	16.4306	4.99698	10.2489	20.7707	19.1613	24.1222	41.1084	41.3298	46.5047	11.863	14.6593	11.9857	14.0397	17.5365	13.5961	15.056	12.3507	6.49001	14.4989	10.9518	11.0191	12.9361	7.84959	4.01832	11.6161	18.7854	0.433249	0.205747	0.0120649	0.0420271	18.7854	0.330425	0.267639	0.0453697
INPP5A	121.655	54.4583	90.8246	97.0835	74.8089	67.2061	80.1125	71.9159	61.2208	70.0012	76.0498	78.7974	61.7897	60.589	65.3136	67.9886	79.9516	99.9268	64.2004	83.8309	103.189	145.314	135.523	127.276	60.7105	54.3814	70.2019	71.6026	101.092	95.1726	92.9928	114.006	99.7839	108.742	114.081	99.1722	79.7725	90.2703	100.458	104.545	87.4003	0.0985813	0.131254	0.419602	0.590532	87.4003	-0.0916852	0.153717	0.472869
DEGS1	194.302	221.589	237.468	234.979	191.041	134.412	192.27	192.133	162.055	178.244	177.245	164.334	162.763	137.84	168.024	137.11	181.557	166.545	134.065	131.734	273.385	276.287	231.639	245.986	163.29	150.849	144.399	164.733	219.721	188.254	200.156	201.411	192.267	196.944	237.288	217.077	163.857	102.045	140.641	209.09	185.476	0.148248	0.0944168	0.103071	0.221662	185.476	0.187001	0.11973	0.0808724
SFXN4	119.925	95.7715	111.166	119.345	98.9208	89.6081	96.135	83.723	80.6674	90.7423	85.8627	113.012	76.8604	60.589	100.604	72.5212	91.6112	122.987	105.742	134.129	84.4276	128.105	123.989	81.9952	43.9628	43.5051	38.2401	58.4989	63.9565	66.9346	53.1388	81.7045	63.2776	79.14	89.4394	82.0925	60.3684	102.045	84.3847	89.0567	86.7046	0.0848401	0.138503	0.506941	0.670841	86.7046	-0.196166	0.159116	0.13309
RAD17	54.1971	47.8857	52.508	61.2183	48.2239	41.0704	48.0675	80.5029	52.5779	53.7972	52.7442	55.9877	58.7756	39.3829	60.0464	75.9206	51.6354	76.8667	66.0886	40.7178	9.38085	34.4164	23.0678	20.8047	66.9909	80.3899	75.3387	54.287	37.136	24.0546	27.455	26.6015	25.1488	32.6226	21.9035	44.0765	19.4041	23.5488	20.0916	27.1042	45.301	-0.0375251	0.162805	0.79683	0.881362	45.301	-0.0514817	0.180714	0.711086
CPLX2	23.6391	14.084	17.9757	14.8408	9.89208	14.9347	14.6873	13.9538	2.16073	0.648159	1.83991	3.11043	2.2606	3.02945	1.58017	1.13314	6.66263	5.12445	5.66474	4.79034	42.8839	59.2726	45.1745	39.1619	11.863	14.6593	13.1272	19.6556	2.06311	3.13756	8.85646	6.65036	9.73502	2.41649	6.38853	4.40765	0	3.9248	0	0	11.3848	2.53293	0.404762	2.74355e-12	8.77696e-11	11.3848	0.400507	0.363926	0.0219439
SLC6A8	121.655	86.3821	145.698	137.896	113.141	95.2086	89.459	91.2366	123.882	146.484	176.632	167.445	152.967	137.84	150.643	121.813	136.584	138.36	135.954	162.871	221.12	236.134	255.668	178.676	79.5517	112.073	94.1733	132.909	354.855	348.269	350.716	462.675	265.279	311.727	333.116	315.698	340.65	313.984	273.246	243.938	196.415	-0.52348	0.146027	7.9206e-05	0.000585298	196.415	-0.407356	0.170948	0.00305095
MED13L	21.9095	18.7787	19.8679	24.7347	31.531	28.0025	40.0563	36.4946	44.6552	56.3899	49.6777	54.4324	51.2403	63.6185	58.4662	76.4872	23.3192	28.1845	30.2119	14.371	9.38085	13.3841	17.3009	2.44762	56.5236	43.5051	42.2353	32.2914	31.9782	42.88	26.5694	31.3517	39.7513	35.6432	21.9035	46.8313	21.5601	11.7744	32.1465	3.87203	33.394	-0.630548	0.192946	0.000141593	0.000965822	33.394	0.262516	0.226341	0.0898177
KDSR	115.889	91.0768	105.016	108.214	110.049	91.4749	105.481	76.2094	78.5067	96.5758	79.7296	104.199	98.7129	89.3688	97.4437	126.345	86.6142	38.4334	60.4239	69.4599	76.3869	81.2609	91.3101	72.2047	137.471	169.292	186.064	151.629	58.7987	71.118	67.3091	76.9542	80.3139	64.6411	65.7106	76.583	45.2763	35.3232	40.1832	23.2322	87.5072	-0.0022519	0.122976	0.984445	0.993241	87.5072	0.423543	0.175655	0.00248797
NOP10	196.032	262.902	237.468	189.22	241.12	179.216	217.639	272.636	244.163	226.208	219.563	236.911	260.723	221.15	258.094	351.274	226.53	181.918	279.46	217.96	60.3054	125.237	96.1159	116.262	290.992	280.419	298.501	255.055	73.2405	82.6224	77.0512	63.6535	102.218	146.802	65.7106	150.411	56.0564	102.045	100.458	104.545	184.197	-0.114557	0.165013	0.436476	0.605951	184.197	0.00608316	0.172595	0.964327
UNC5B	102.052	68.5423	74.268	77.9142	53.17	59.7387	49.4027	62.2555	50.4171	66.1123	58.264	61.6901	56.515	40.8976	72.161	52.1246	28.3162	30.7467	41.5414	35.9275	174.216	176.862	178.776	168.886	85.1342	104.507	80.4754	94.0662	71.1774	63.797	69.966	77.9043	87.6151	89.4101	103.129	100.274	53.9004	27.4736	64.2931	61.9525	76.8968	-0.0552319	0.138736	0.666231	0.79356	76.8968	0.491104	0.219948	0.00224636
PRDX6	1120.84	1161.46	1244.58	1093.89	1151.81	920.35	809.136	1089.47	630.934	562.602	636.61	637.119	715.103	634.67	783.236	823.795	729.558	612.372	874.258	766.454	956.846	1141.48	1080.34	826.071	1679.66	1624.35	1855.5	1609.42	659.164	643.2	670.434	603.283	746.351	705.615	608.735	688.696	782.633	757.485	771.517	747.302	903.908	0.525862	0.0964575	1.18783e-08	2.09441e-07	903.908	0.360279	0.111582	0.000351927
GJA1	608.276	767.111	631.988	668.454	641.131	464.842	456.641	525.952	556.029	460.193	442.806	480.042	471.712	440.785	467.203	453.824	336.463	289.531	300.231	308.977	384.615	490.433	424.832	319.414	729.921	706.013	743.684	736.15	219.721	282.38	301.12	253.664	356.139	321.393	221.773	317.351	157.389	153.067	172.788	154.881	430.473	0.14355	0.103257	0.145963	0.285013	430.473	0.686278	0.136684	1.26351e-08
EPB41L4B	24.7923	50.7026	24.5983	32.1551	45.1326	31.7362	38.721	51.5218	20.1668	15.5558	12.8794	16.5889	21.0989	13.6325	14.7482	22.6629	43.3071	30.7467	47.2061	23.9517	20.1018	7.64808	16.3397	8.56666	47.4519	59.5831	43.9475	44.9271	0	2.09171	4.42823	2.85016	4.86751	0.604122	2.73794	2.20383	6.46804	15.6992	8.03664	3.87203	22.1083	1.21412	0.220185	8.95205e-10	1.90369e-08	22.1083	0.107961	0.198692	0.455072
ADI1	102.052	77.9317	106.908	111.924	93.3565	95.2086	78.7773	70.8425	106.596	117.965	93.8356	113.531	91.9311	74.2215	98.4971	105.949	98.2738	81.9912	67.9768	91.0164	167.515	210.322	189.348	182.348	97.695	104.507	97.5978	122.146	260.984	253.096	273.665	263.164	203.624	221.109	261.93	232.504	157.389	160.917	160.733	216.834	142.905	-0.238263	0.118038	0.0320804	0.0915502	142.905	-0.00458859	0.143663	0.970081
TNFRSF25	133.763	97.6494	123.465	116.253	101.394	80.2739	70.7661	83.723	66.9828	73.8902	65.0103	73.095	55.7615	43.927	46.3516	50.9915	64.9607	38.4334	47.2061	35.9275	154.114	175.906	190.309	215.39	94.9037	96.4679	82.7584	96.8742	45.3885	47.0634	42.511	58.9032	44.6188	48.9339	71.1864	52.8918	36.6522	58.8719	36.1649	46.4644	79.155	0.454354	0.140286	0.000400577	0.00238195	79.155	0.648937	0.212035	6.71543e-05
UBXN1	715.517	531.438	742.207	738.329	575.596	476.043	531.413	430.422	499.13	474.453	505.977	554.693	560.629	551.36	555.166	430.028	488.038	450.952	445.626	447.896	1017.15	1044.92	967.887	965.585	550.581	596.777	663.208	699.647	820.087	678.759	743.943	861.697	810.44	814.961	806.78	789.521	549.784	616.193	502.29	569.189	644.358	-0.0266177	0.0865499	0.751091	0.851709	644.358	0.120325	0.102295	0.202721
SP1	14.9907	14.084	12.2992	12.9857	9.89208	16.8015	22.6985	8.58697	18.7264	10.3706	17.7858	19.181	32.4019	33.324	32.6568	74.2209	6.66263	10.2489	9.44123	7.1855	5.36048	9.5601	9.61159	2.44762	47.4519	87.956	73.6264	63.6468	8.25245	6.27512	9.74211	10.4506	5.67876	10.8742	6.38853	8.8153	0	7.84959	4.01832	0	19.0638	-0.716617	0.390422	0.0059701	0.023544	19.0638	0.195786	0.308475	0.18227
NIPSNAP2	72.0706	90.1379	99.8124	89.6631	79.1367	82.1408	76.1069	107.337	158.454	132.873	153.94	143.598	126.594	106.031	122.2	119.547	66.6263	51.2445	105.742	83.8309	46.9042	25.8123	30.7571	20.8047	101.882	84.173	69.6312	61.3068	40.2307	63.797	53.1388	52.2529	52.7313	53.7669	43.807	50.688	36.6522	19.624	40.1832	34.8483	76.2519	-0.569666	0.144398	1.46045e-05	0.00013001	76.2519	0.102881	0.161168	0.433511
DDX46	79.5659	107.978	76.6332	104.504	75.4271	67.2061	81.4477	76.2094	89.3103	64.1678	67.4635	62.7269	76.1069	69.6774	66.367	103.683	48.3041	58.9312	73.6416	59.8792	30.8228	26.7683	22.1066	18.3571	77.4582	69.9865	67.9189	52.883	24.7573	18.8254	32.7689	26.6015	23.5263	28.3938	19.1656	24.2421	25.8722	7.84959	20.0916	15.4881	53.5778	0.00672704	0.140146	0.958462	0.97959	53.5778	0.219172	0.174192	0.111303
NRAS	132.61	127.695	123.465	147.171	141.58	102.676	136.191	103.044	199.508	153.614	166.819	166.408	152.214	122.693	188.04	147.875	113.265	81.9912	109.518	100.597	64.3258	54.4926	75.9315	59.9666	147.938	129.097	124.994	112.786	73.2405	108.769	94.7641	91.205	101.406	94.2431	95.8279	108.538	73.3045	66.7215	56.2565	50.3364	112.528	-0.377457	0.114071	0.000448193	0.00262493	112.528	0.197263	0.141968	0.103989
SNRPB2	51.8908	93.8936	56.7654	50.706	82.2279	102.676	98.8054	120.218	69.1435	56.3899	47.2245	58.0613	61.0362	31.8092	67.9472	121.813	64.9607	48.6823	79.3063	67.0647	9.38085	8.60409	10.5727	19.5809	174.455	156.997	146.682	124.018	20.6311	5.22927	6.19952	3.80021	17.8475	37.4556	3.65059	45.1784	4.31203	27.4736	20.0916	7.74406	57.0131	0.336323	0.336343	0.132973	0.267204	57.0131	0.185098	0.291537	0.214329
JDP2	100.322	92.0158	88.4594	93.9917	58.116	54.1382	104.146	84.7963	61.2208	55.0936	55.1974	53.3956	52.7473	57.5596	66.367	50.4249	36.6445	69.1801	60.4239	50.2985	107.21	136.709	139.368	146.857	70.48	75.1882	66.2067	70.1987	61.8934	61.7053	61.1096	75.0541	54.3538	47.1216	55.6714	51.239	90.5526	94.1951	100.458	104.545	75.3664	0.356405	0.129354	0.00299401	0.0132304	75.3664	0.353638	0.175826	0.0111976
PRSS8	574.835	495.758	581.845	571.371	444.526	371.5	417.92	442.229	151.972	149.725	145.353	155.003	155.981	136.325	140.108	143.909	278.165	322.84	294.566	332.928	662.02	706.491	634.365	719.6	452.188	456.331	473.72	524.15	47.4516	38.6966	68.1947	55.103	56.7876	53.7669	51.1082	55.6466	170.325	156.992	112.513	154.881	298.93	1.50816	0.0758505	2.6932e-89	5.46629e-86	298.93	0.432234	0.0942096	7.52044e-07
RFC2	418.586	372.758	507.104	407.503	401.866	384.568	379.199	319.865	296.741	363.617	350.81	308.969	316.484	269.621	336.576	275.92	273.168	310.029	270.019	294.606	455.641	651.999	488.269	583.757	267.266	322.978	318.477	360.353	496.178	431.937	441.052	490.227	429.963	444.634	536.636	470.517	280.282	286.51	385.759	371.715	384.304	0.217072	0.0992142	0.0224696	0.0689371	384.304	0.317112	0.121209	0.00326059
MRGPRF	87.0613	49.7636	92.7168	64.3101	79.1367	48.5377	86.7886	68.6958	23.7681	22.0374	31.2785	26.4386	31.6484	45.4418	33.1835	29.4617	66.6263	43.5578	94.4123	71.855	85.7677	100.381	101.883	126.052	25.1216	48.234	42.2353	44.9271	25.7889	18.8254	17.7129	23.7513	18.6588	22.3525	17.3403	23.6911	101.333	54.9471	76.348	61.9525	53.3506	1.21117	0.189696	4.62632e-12	1.43236e-10	53.3506	0.0253684	0.175549	0.853233
FOXD3-AS1	496.999	489.186	411.549	495.311	242.356	179.216	165.566	169.593	72.0245	25.2782	53.3575	58.0613	101.727	68.1626	91.6497	95.7506	106.602	112.738	109.518	126.944	229.161	274.375	386.386	422.214	140.262	113.965	95.8856	94.0662	279.552	194.529	212.555	257.464	287.183	187.882	261.93	298.067	8.62406	0	4.01832	23.2322	186.073	1.34729	0.209613	3.73557e-12	1.16645e-10	186.073	0.496028	0.232349	0.0027088
RTL6	61.6924	43.1911	43.9932	55.653	53.7882	46.6709	34.7154	47.2283	76.3459	76.4828	75.4365	78.7974	63.2968	63.6185	86.9092	71.9546	48.3041	40.9956	49.0944	43.113	64.3258	64.0527	79.7762	59.9666	23.7259	35.939	24.5421	32.2914	121.724	155.832	194.842	188.11	179.287	183.049	159.713	197.242	118.581	121.669	76.348	104.545	83.6711	-0.610871	0.154092	1.07052e-05	9.84153e-05	83.6711	0.0172621	0.172846	0.899084
ASAH1	159.132	157.741	172.188	161.394	143.435	160.548	149.543	144.905	149.091	142.595	145.353	127.527	156.735	148.443	151.169	160.906	131.587	128.111	152.948	141.315	71.0264	79.3488	88.4266	78.3238	124.91	132.407	146.111	139.929	89.7454	94.1268	81.4794	95.9553	84.3701	98.472	90.352	95.3155	133.673	117.744	88.403	112.289	125.677	0.00563642	0.0850579	0.945568	0.972052	125.677	0.0770869	0.112123	0.449288
MLF2	1200.41	866.638	887.432	1199.01	775.91	765.403	635.559	662.27	926.235	926.22	908.918	1030.59	880.127	770.995	962.322	764.305	659.601	671.303	666.551	634.719	1395.07	1771.49	1617.63	1243.39	701.311	783.093	804.183	1026.3	1024.34	1104.42	922.843	1187.57	992.972	1055.4	1211.99	1067.75	840.846	757.485	610.784	557.573	936.774	-0.310392	0.10842	0.00256152	0.0115477	936.774	0.0881592	0.120092	0.412291
ABHD12	260.031	239.429	267.743	234.361	233.7	212.819	170.907	205.014	226.157	208.059	214.043	202.178	207.975	165.105	227.017	176.204	244.852	317.716	222.813	273.049	356.472	433.073	421.949	343.89	214.231	220.363	203.186	256.459	289.867	233.225	278.979	377.171	292.05	266.418	311.213	279.886	284.594	204.089	245.117	298.146	257.989	0.0168899	0.10502	0.866322	0.923554	257.989	-0.280305	0.124948	0.0111484
SPRED3	9.8016	9.38936	11.8261	12.3673	6.80081	7.46734	5.34083	5.36686	15.8454	15.5558	13.4927	14.5153	14.3171	18.1767	22.6491	14.7309	11.6596	5.12445	11.3295	16.7662	24.1222	18.1642	31.7182	13.4619	6.28039	4.72882	5.13673	4.21192	22.6942	29.2839	23.9124	36.102	21.0925	24.1649	31.03	25.344	30.1842	15.6992	8.03664	15.4881	15.8345	-1.12155	0.358097	4.34951e-05	0.000344996	15.8345	-0.317827	0.309655	0.0545493
TFAP2C	31.1345	43.1911	43.9932	36.4836	38.9501	29.8694	41.3915	40.7881	15.1251	18.1485	17.1725	20.2178	18.0848	13.6325	15.8017	20.9632	6.66263	5.12445	13.2177	26.3468	22.7821	21.9882	24.9901	18.3571	59.3148	59.1102	49.0843	66.4547	15.4733	20.9171	17.7129	15.2008	20.2813	28.3938	23.7288	22.5892	12.9361	3.9248	12.055	3.87203	25.3866	1.03943	0.189	1.06824e-09	2.21746e-08	25.3866	1.23771	0.371175	1.28232e-06
TRAPPC2L	336.714	219.711	319.305	296.816	310.982	257.623	291.075	229.701	306.104	286.486	286.413	320.374	288.603	242.356	290.224	240.793	301.484	340.776	300.231	376.041	383.275	564.046	498.841	429.557	203.764	241.643	278.525	295.302	319.782	372.324	364.001	423.723	333.424	416.24	361.408	331.125	344.962	368.931	285.301	387.203	326.13	-0.0460382	0.111165	0.662899	0.791139	326.13	-0.209275	0.128073	0.063316
CYCS	100.322	161.497	146.644	116.253	174.966	162.415	148.208	220.041	87.8698	76.4828	99.3554	78.7974	84.3957	72.7068	85.3291	146.742	109.933	174.231	117.071	146.105	44.224	92.733	98.9993	107.695	287.503	244.007	182.639	212	23.7258	25.1005	28.3407	17.1009	24.3375	29.602	16.4276	25.344	47.4323	31.3984	52.2381	30.9763	103.28	0.859251	0.184324	1.37617e-07	1.95174e-06	103.28	0.251171	0.182507	0.0755643
NIPBL	71.494	72.2981	95.082	79.1509	98.9208	63.4724	69.4308	70.8425	101.554	107.594	112.848	104.199	94.1917	92.3983	103.238	127.479	64.9607	64.0556	75.5298	91.0164	32.1629	41.1084	43.2521	36.7143	92.1125	100.724	111.296	72.5386	48.4831	59.6136	73.5086	64.6035	51.1088	61.6205	31.03	46.8313	36.6522	27.4736	36.1649	19.3602	71.1529	-0.387261	0.143549	0.00311515	0.0136374	71.1529	0.056488	0.162556	0.668473
VGF	209.87	137.085	185.907	209.008	149.618	91.4749	157.555	165.299	116.68	105.002	117.755	88.6471	157.488	109.06	148.536	141.643	154.906	120.425	177.495	162.871	91.1282	93.689	94.1936	96.6809	37.6824	41.1407	38.2401	32.7594	27.852	18.8254	23.0268	22.8012	13.7913	10.2701	10.9518	14.3249	19.4041	15.6992	24.1099	15.4881	91.2095	0.180872	0.143591	0.169304	0.317063	91.2095	-0.0780263	0.156628	0.545772
RBM10	543.7	422.521	537.852	448.934	479.766	365.9	389.881	413.248	285.217	313.709	216.497	298.082	308.949	202.973	267.575	226.062	279.831	307.467	239.807	237.122	577.592	678.767	692.995	746.523	327.278	370.739	369.274	409.024	511.652	484.23	480.906	584.282	480.261	517.733	659.844	625.887	314.778	329.683	281.282	391.075	415.472	0.601853	0.114504	2.25631e-08	3.79522e-07	415.472	0.552575	0.1422	6.16071e-06
SORL1	114.16	98.5883	89.8785	96.4652	134.161	87.7413	104.146	103.044	92.9116	89.446	84.6361	92.276	130.361	93.913	91.123	200	136.584	58.9312	122.736	102.992	46.9042	93.689	80.7373	61.1904	194.692	204.285	232.865	175.029	39.1991	58.5678	52.2531	42.7523	48.6751	60.4122	42.8944	44.6275	81.9286	58.8719	76.348	54.2084	96.8556	-0.0105651	0.169487	0.943972	0.971302	96.8556	0.0137657	0.180217	0.920961
UPP1	533.899	322.055	581.372	502.113	472.347	438.706	544.765	281.223	162.775	205.467	168.659	193.365	253.187	175.708	243.346	174.504	449.728	479.136	398.42	491.009	766.549	1074.56	958.275	830.966	260.985	399.112	404.089	505.43	114.503	116.09	91.2215	105.456	86.8039	84.5771	105.867	88.704	241.474	227.638	176.806	212.962	348.096	1.0812	0.161846	6.52557e-13	2.26191e-11	348.096	-0.0449401	0.153553	0.72471
HAUS5	93.4035	76.0538	83.2559	91.5182	81.6097	67.2061	62.7548	57.9621	87.8698	90.0942	94.4489	88.1287	95.6987	95.4277	96.917	90.6515	71.6233	74.3045	58.5356	50.2985	119.271	145.314	162.436	138.29	72.5735	78.9713	82.7584	93.1302	161.954	158.97	182.443	197.611	166.307	157.072	210.821	176.857	122.893	125.593	136.623	123.905	110.539	-0.378216	0.11761	0.000618429	0.00346848	110.539	0.0809855	0.149243	0.518391
SET	178.158	310.788	203.882	263.424	342.513	272.558	296.416	330.598	261.449	218.43	252.068	241.576	296.139	255.989	261.254	404.532	281.496	125.549	219.036	184.428	155.454	196.938	198.96	119.933	450.793	453.021	398.952	321.042	108.313	146.419	117.791	120.657	161.439	126.262	144.198	125.618	109.957	141.293	104.476	166.497	226.707	0.155492	0.147436	0.247781	0.413354	226.707	0.44837	0.184309	0.00192312
MTIF2	25.9454	43.1911	23.6522	34.6285	31.531	14.9347	25.369	32.2011	28.8098	14.9077	26.3721	22.2914	28.6343	21.2062	14.2215	47.592	16.6566	17.9356	16.9942	7.1855	4.02036	11.4721	9.61159	4.89523	57.9192	46.3424	47.9428	31.3554	5.15778	8.36682	11.5134	3.80021	4.86751	6.04122	3.65059	8.26435	6.46804	3.9248	8.03664	0	19.4478	0.0489124	0.222452	0.786716	0.875147	19.4478	0.374104	0.302061	0.0294823
PPIH	20.1798	18.7787	14.6644	20.4061	33.3858	28.0025	33.3802	33.2745	25.2086	26.5745	22.079	27.9938	64.8039	34.8387	41.6111	169.972	26.6505	15.3733	24.5472	14.371	12.0611	12.4281	20.1843	12.2381	106.767	128.151	147.824	138.993	11.3471	12.5502	11.5134	9.50052	8.11251	14.4989	10.0391	15.4268	10.7801	27.4736	24.1099	7.74406	35.9459	-0.391853	0.326419	0.0798791	0.183187	35.9459	0.193388	0.291359	0.198036
TXNL4A	1120.84	1180.24	1115.44	1103.17	1216.11	1127.57	1160.3	1117.38	1284.92	1249.65	1259.73	1282.01	1065.5	870.967	1193.55	965.438	1170.96	1365.67	1253.8	1525.72	1192.71	1453.14	1301.41	1386.58	810.171	821.396	793.339	914.923	1029.49	943.359	1087.57	1048.86	1048.14	1121.25	1186.44	1017.07	1114.66	953.725	843.847	1088.04	1119.63	0.00852655	0.0842496	0.917001	0.955581	1119.63	-0.173189	0.0963413	0.0535206
VPS41	14.9907	15.9619	17.0296	20.4061	24.112	14.9347	21.3633	18.2473	27.3693	26.5745	22.079	30.0674	20.3454	22.7209	32.1301	48.1586	14.9909	10.2489	30.2119	7.1855	4.02036	2.86803	3.84463	1.22381	30.0063	30.2644	30.8204	36.0353	9.284	10.4585	8.85646	5.70031	9.73502	19.3319	7.30117	24.2421	6.46804	7.84959	0	0	17.186	-0.365393	0.240581	0.0554445	0.139523	17.186	0.122772	0.244391	0.411111
RWDD2B	20.1798	20.6566	26.0175	23.4979	34.6223	20.5352	37.3858	39.7147	37.4527	38.8896	33.1185	37.8435	51.2403	40.8976	40.0309	60.6232	41.6415	28.1845	41.5414	35.9275	4.02036	1.91202	2.88348	2.44762	16.0499	32.156	37.0986	31.3554	21.6627	13.5961	11.5134	12.3507	21.0925	24.769	9.12647	27.5478	6.46804	27.4736	0	15.4881	25.7253	-0.247656	0.195933	0.137514	0.273218	25.7253	-0.0709403	0.205597	0.625632
IGSF9	49.5846	45.0689	44.9392	53.1795	27.8215	26.1357	40.0563	26.8343	45.3754	47.9638	54.5841	45.6196	53.5009	49.9859	43.718	40.2266	8.32829	28.1845	18.8825	7.1855	53.6048	60.2286	61.5142	57.519	27.215	26.4814	27.9666	27.1435	169.175	141.19	169.158	134.907	158.194	167.342	165.189	183.469	66.8364	94.1951	56.2565	50.3364	66.3774	-0.584696	0.163449	5.82364e-05	0.000449052	66.3774	0.608407	0.298571	0.00141647
E4F1	134.916	105.161	158.943	149.645	106.958	93.3418	116.163	80.5029	115.959	107.594	98.1288	110.42	102.481	103.001	84.8023	133.711	73.289	99.9268	96.3005	91.0164	233.181	238.047	279.697	252.105	111.651	122.949	115.291	141.333	279.552	201.85	214.326	251.764	281.504	169.758	293.872	247.379	178.949	125.593	168.769	96.8008	154.166	-0.0903215	0.13597	0.473019	0.64	154.166	0.106399	0.158722	0.413867
NRP2	55.3502	106.1	51.5619	57.5081	46.9874	44.8041	37.3858	52.5952	145.489	193.152	161.912	177.813	171.052	207.517	168.024	226.062	68.292	99.9268	58.5356	47.9034	38.8635	42.0644	33.6406	40.3857	16.7477	13.2407	13.1272	8.42384	256.857	254.142	266.579	230.863	199.568	211.443	232.725	233.606	81.9286	58.8719	60.2748	54.2084	113.138	-1.93479	0.169024	6.52972e-32	1.26892e-29	113.138	-0.386306	0.197898	0.00974796
BPTF	285.399	252.574	219.493	226.94	238.647	214.686	240.338	218.968	225.437	178.244	217.11	219.803	221.539	213.576	180.139	188.668	196.548	148.609	207.707	198.799	154.114	171.126	160.514	121.157	329.372	298.861	271.105	234.464	105.219	123.411	104.506	104.506	76.2576	91.2225	67.5359	85.3983	53.9004	51.0223	64.2931	69.6966	175.773	0.144006	0.108652	0.163672	0.309472	175.773	0.217798	0.130859	0.057117
CCDC47	89.9441	91.0768	78.0524	102.649	85.9375	80.2739	76.1069	98.7502	65.5423	46.0193	50.9043	54.4324	82.8887	49.9859	43.1912	64.0226	83.2829	64.0556	56.6474	38.3227	53.6048	50.6685	48.0579	30.5952	120.723	112.073	99.31	106.702	25.7889	32.4214	44.2823	40.8522	50.2976	50.1422	32.8553	42.4237	17.2481	15.6992	32.1465	34.8483	61.0707	0.519829	0.153278	0.000165661	0.00110725	61.0707	0.324509	0.183857	0.0229858
DHX37	207.563	242.246	236.522	153.973	212.062	186.684	169.571	196.427	105.156	129.632	123.274	117.678	118.305	92.3983	123.78	124.646	194.882	251.098	173.719	249.097	322.969	412.996	407.531	389.171	223.303	237.387	208.323	239.143	207.343	157.924	177.129	163.409	169.552	175.8	182.529	187.876	181.105	204.089	168.769	224.578	201.241	0.672645	0.109734	8.95126e-11	2.27101e-09	201.241	-0.123744	0.120745	0.251616
TOP1	77.2597	76.9928	63.388	81.006	90.2653	80.2739	96.135	112.704	69.1435	86.2052	72.37	74.1318	55.7615	56.0448	80.0618	64.5892	68.292	66.6178	66.0886	47.9034	40.2036	40.1524	44.2133	35.4905	101.184	95.995	81.6169	90.7903	48.4831	40.7883	30.112	38.9521	47.0526	51.9545	24.6415	57.8504	36.6522	43.1727	56.2565	50.3364	63.5283	0.386495	0.133619	0.00172931	0.00832169	63.5283	0.451557	0.183495	0.00174061
CPNE3	54.7736	50.7026	49.1967	43.2856	64.2985	42.9372	42.7267	67.6224	69.1435	64.8159	81.5695	68.9478	88.1634	77.251	65.3136	69.6883	51.6354	56.3689	43.4296	38.3227	14.7413	31.5483	28.8348	17.1333	64.8974	61.4747	55.9332	63.1788	20.6311	32.4214	27.455	23.7513	33.2613	39.8721	19.1656	32.5064	32.3402	31.3984	32.1465	30.9763	47.0965	-0.313555	0.138842	0.0140147	0.0474586	47.0965	0.165362	0.173036	0.22672
ARFRP1	154.519	110.794	151.374	128.002	110.049	121.344	118.834	116.997	56.1791	76.4828	67.4635	86.0551	70.0786	65.1332	97.9704	50.9915	58.298	97.3645	60.4239	79.0405	195.658	233.266	208.571	219.062	79.5517	96.9408	103.305	130.102	150.607	129.686	108.049	172.909	111.953	129.886	148.761	127.822	101.333	102.045	88.403	100.673	115.399	0.63001	0.148038	2.72346e-06	2.89915e-05	115.399	0.520835	0.192814	0.000513912
ZNF480	30.5579	15.023	27.4366	30.9183	33.3858	26.1357	36.0506	27.9077	25.9288	28.519	24.5322	29.0306	20.3454	22.7209	32.6568	38.5269	24.9849	5.12445	28.3237	21.5565	6.70061	14.3402	18.262	13.4619	45.3584	43.978	49.655	43.5232	11.3471	7.32097	10.6278	6.65036	13.7913	15.7072	11.8644	15.9777	6.46804	15.6992	8.03664	7.74406	22.4045	0.113188	0.173152	0.45856	0.627082	22.4045	0.310265	0.236749	0.051003
FGFR3	89.9441	60.0919	81.3637	74.204	71.0994	65.3392	58.7492	48.3017	123.882	141.947	143.513	130.119	79.8745	57.5596	108.505	82.7195	21.6536	46.12	28.3237	26.3468	138.032	209.366	186.465	148.081	56.5236	78.4984	79.3339	77.2185	212.501	197.666	197.499	213.762	209.303	212.651	210.821	236.911	206.977	176.616	148.678	228.45	124.125	-0.760212	0.178257	1.33605e-06	1.52917e-05	124.125	0.749405	0.273928	9.91491e-05
AKAP8L	293.471	258.207	373.705	290.632	199.696	171.749	174.912	166.373	220.395	321.487	253.295	228.616	194.412	246.9	252.3	267.988	133.253	166.545	183.16	160.476	503.886	541.102	569.967	447.914	193.994	259.612	277.383	275.179	518.873	360.819	508.361	718.239	471.337	528.607	672.621	559.772	254.41	243.337	289.319	302.018	326.358	-0.419926	0.136836	0.00084192	0.00451139	326.358	0.113145	0.150256	0.36902
DGCR8	69.7643	60.0919	91.2976	60.5999	61.2073	61.6056	64.09	56.8887	61.941	60.2788	61.3305	70.503	64.0503	40.8976	70.5808	59.49	54.9667	66.6178	86.8593	88.6212	108.55	112.809	110.533	111.367	50.2432	57.2187	61.07	62.7108	201.153	149.557	210.784	179.56	184.154	198.756	169.752	184.019	127.205	141.293	196.898	147.137	101.911	-0.033992	0.12854	0.777	0.86946	101.911	-0.195086	0.15625	0.130925
TCF25	339.597	341.773	376.071	370.401	371.571	332.297	371.188	326.305	473.201	496.49	463.045	506.999	449.859	392.314	441.92	495.75	394.761	376.647	347.437	359.275	561.511	618.539	639.171	619.247	444.512	462.006	430.344	402.472	905.706	833.545	879.447	900.649	909.413	892.289	1017.6	874.368	817.129	851.681	972.433	929.288	574.706	-0.396393	0.0687713	3.78295e-09	7.26637e-08	574.706	-0.0635506	0.0861845	0.435649
YPEL5	25.9454	24.4123	26.4905	25.9714	39.5683	41.0704	37.3858	28.981	42.4944	42.1304	42.9313	40.4355	38.4302	36.3534	47.405	58.3569	31.6475	20.4978	16.9942	9.58067	10.721	6.69207	9.61159	7.34285	34.8911	33.5746	41.0938	29.9514	9.284	25.1005	17.7129	17.1009	24.3375	26.5814	14.6023	17.0797	8.62406	31.3984	12.055	3.87203	26.4677	-0.220286	0.16044	0.125626	0.256004	26.4677	0.513277	0.266016	0.00362747
CDC42EP1	58.8096	45.0689	68.5915	53.7979	56.8795	46.6709	49.4027	36.4946	32.411	39.5377	37.4116	38.3619	41.4443	25.7503	32.1301	30.5949	33.3132	40.9956	66.0886	43.113	64.3258	62.1407	86.5043	57.519	22.3303	22.6983	33.1033	27.1435	80.4614	80.5307	67.3091	77.9043	98.9727	65.2452	63.8853	71.0734	144.453	62.7967	76.348	50.3364	54.7987	0.374331	0.171997	0.0134154	0.0458225	54.7987	0.037339	0.183253	0.78934
RBM23	56.5033	41.3132	60.5497	42.6673	39.5683	31.7362	29.3746	31.1278	37.4527	52.5009	38.6382	57.0245	46.7191	53.0154	55.8326	54.9575	24.9849	10.2489	15.106	21.5565	57.6252	108.985	105.727	56.2952	28.6107	38.3034	35.3863	40.7152	116.566	137.007	132.847	130.157	151.704	132.303	121.382	133.331	28.0282	43.1727	44.2015	50.3364	62.339	-0.463759	0.176397	0.00263928	0.0118573	62.339	0.51298	0.278543	0.00427376
ATG4B	300.967	192.482	311.736	283.212	227.518	210.952	256.36	214.674	278.014	295.561	282.734	304.303	265.997	209.032	272.842	235.127	276.499	292.094	234.142	318.557	419.458	531.542	553.627	432.004	205.857	277.582	267.11	310.746	454.916	411.02	462.307	477.876	433.208	418.053	526.597	460.6	472.167	357.156	458.088	352.355	338.627	-0.219644	0.113334	0.0405846	0.109945	338.627	-0.23391	0.131092	0.0412412
NME1	679.77	497.636	664.628	710.503	584.251	412.571	424.596	374.607	426.385	485.471	486.351	457.751	457.395	433.211	492.486	505.382	414.749	366.398	368.208	435.921	735.726	1033.45	871.771	791.804	362.169	418.973	397.24	481.563	432.222	519.789	462.307	459.825	254.733	518.941	555.802	496.412	340.65	349.307	225.026	383.331	494.233	-0.0471688	0.128228	0.69368	0.812168	494.233	0.138676	0.142384	0.254133
C17orf80	29.9814	28.1681	31.221	26.5898	23.4937	31.7362	26.7042	32.2011	26.6491	27.8709	33.7318	32.6595	45.212	30.2945	30.0232	50.9915	13.3253	25.6222	18.8825	21.5565	21.4419	11.4721	18.262	11.0143	40.4737	55.3272	52.5088	48.6711	15.4733	19.8712	12.399	24.7014	22.715	19.3319	10.9518	20.9363	6.46804	15.6992	24.1099	7.74406	26.1622	-0.257147	0.181474	0.103338	0.222079	26.1622	0.270566	0.237614	0.0852308
MRPS34	1943.6	1125.78	1643.83	1913.23	1492.47	1168.64	1114.9	876.944	1026.35	1357.89	1056.72	1244.69	1035.35	972.454	1233.06	1099.15	1244.25	1181.19	1063.08	1233.51	2349.23	2759.05	2379.83	2011.94	935.779	1236.59	1210.56	1416.14	962.442	804.261	804.167	951.002	820.986	1022.78	1071.45	912.935	778.321	655.441	642.931	770.534	1238.09	0.0399029	0.12049	0.725035	0.834965	1238.09	-0.0146308	0.131003	0.898571
SREK1IP1	74.3768	83.5653	73.795	71.7305	82.2279	100.809	70.7661	86.9431	94.352	95.9276	82.7962	96.4232	94.9452	83.3099	93.2299	146.742	66.6263	56.3689	62.3121	47.9034	42.8839	44.9325	53.8249	56.2952	125.608	109.709	126.706	92.1943	69.1142	42.88	53.1388	50.3528	47.0526	54.371	52.9335	73.8282	49.5883	66.7215	28.1282	27.1042	73.3129	-0.200962	0.137837	0.11397	0.239349	73.3129	0.359844	0.185335	0.0123316
CRIP2	118.196	95.7715	154.686	95.2284	113.759	89.6081	125.51	109.484	165.656	178.244	164.366	151.892	102.481	92.3983	163.284	112.181	74.9546	81.9912	105.742	76.6454	121.951	148.182	120.145	94.2333	32.0998	43.978	57.6455	49.1391	133.071	125.502	126.647	170.059	193.889	200.569	143.286	130.026	213.445	160.917	140.641	135.521	122.826	-0.304896	0.16399	0.0368823	0.102206	122.826	0.237538	0.186618	0.0961401
SLC17A5	51.3142	67.6034	41.1549	60.5999	64.2985	37.3367	52.0731	44.0082	63.3815	60.927	65.6236	57.0245	53.5009	68.1626	61.0998	59.49	71.6233	64.0556	83.0828	55.0889	38.8635	38.2404	50.9414	36.7143	99.0907	101.67	91.3196	76.7505	42.2938	29.2839	30.9976	23.7513	38.1288	26.5814	21.9035	30.3026	49.5883	51.0223	44.2015	54.2084	53.9326	-0.198961	0.141806	0.126483	0.257462	53.9326	-0.294796	0.173085	0.0322674
CD3EAP	227.166	173.703	225.642	246.11	176.821	136.279	169.571	163.152	113.078	113.428	126.341	116.123	110.016	118.149	111.665	118.98	149.909	156.296	132.177	158.081	293.487	385.272	394.075	362.247	193.994	244.007	223.162	180.645	111.408	116.09	129.304	125.407	80.3139	93.639	124.12	104.131	99.1767	109.894	120.55	89.0567	165.567	0.460397	0.11166	1.24182e-05	0.000111967	165.567	0.108604	0.129168	0.338909
PPP2R2A	170.663	172.764	156.578	144.079	154.564	153.081	124.174	161.006	155.573	134.817	113.461	123.899	134.129	109.06	124.833	125.779	104.936	69.1801	105.742	86.226	89.7881	77.4368	61.5142	57.519	154.219	122.476	127.277	138.525	58.7987	71.118	61.1096	65.5536	68.9564	50.7463	61.1473	79.3377	36.6522	23.5488	28.1282	38.7203	102.428	0.198318	0.105115	0.0479633	0.125057	102.428	0.567113	0.156187	1.52615e-05
C1orf216	21.9095	32.8628	25.5444	25.9714	26.585	20.5352	21.3633	21.4674	41.0539	44.0748	40.4781	36.2883	27.8807	39.3829	45.2981	51.558	18.3222	25.6222	16.9942	19.1613	60.3054	75.5248	78.815	48.9523	25.8194	29.3187	25.6836	32.2914	61.8934	49.1551	51.3675	76.9542	50.2976	61.0164	73.9244	75.481	36.6522	51.0223	40.1832	50.3364	41.4337	-0.711682	0.202063	3.69071e-05	0.000298179	41.4337	0.115542	0.215973	0.434434
EGFL7	269.832	203.749	337.281	278.265	208.352	140.013	174.912	149.199	122.442	145.188	134.927	145.153	131.115	125.722	148.536	125.212	116.596	122.987	134.065	134.129	487.804	499.993	502.686	394.066	149.334	245.426	234.577	270.031	141.323	154.786	187.757	238.463	197.945	240.441	189.831	198.895	161.701	121.669	196.898	96.8008	206.453	0.288491	0.139694	0.0245964	0.0741546	206.453	0.306439	0.166202	0.0226775
COMMD5	107.818	85.4432	94.6089	102.649	103.249	72.8066	97.4702	88.0165	60.5005	63.5196	83.4095	92.7944	71.5857	78.7657	90.5963	76.4872	63.295	81.9912	52.8709	86.226	150.094	176.862	185.504	182.348	89.3212	91.7391	101.593	114.658	119.66	138.053	145.246	155.809	130.611	139.552	143.286	129.475	103.489	78.4959	100.458	96.8008	105.679	0.228434	0.115975	0.0368994	0.10222	105.679	0.309276	0.156668	0.0169904
NSA2	121.079	175.581	167.458	137.277	200.315	154.947	161.56	195.354	162.775	143.891	168.659	138.414	180.094	96.9424	168.551	279.886	124.924	61.4934	145.395	131.734	72.3665	98.469	110.533	143.186	321.696	322.033	258.549	225.104	104.187	99.356	106.278	120.657	159.005	129.886	125.945	129.475	103.489	125.593	84.3847	104.545	151.527	0.0708619	0.162022	0.625503	0.765302	151.527	0.419065	0.204765	0.00612142
PSMA3	163.168	235.673	193.948	207.153	285.634	199.751	228.321	362.8	190.865	179.54	174.179	174.702	201.947	178.738	191.2	202.266	219.867	271.596	205.819	191.613	113.91	101.337	106.689	157.871	295.876	235.495	219.738	209.192	62.9249	64.8429	65.5378	64.6035	89.2376	82.7648	69.3611	72.7263	125.049	121.669	104.476	131.649	168.843	0.499376	0.122641	1.26212e-05	0.00011346	168.843	0.23102	0.137893	0.0519389
TNRC6A	221.401	244.123	253.552	219.52	256.576	205.352	228.321	221.115	195.186	203.522	196.871	217.211	199.686	228.724	219.117	300.85	221.533	194.729	256.801	201.194	192.977	308.791	334.483	217.838	498.245	627.041	528.512	416.98	242.416	259.372	270.122	230.863	236.074	284.542	231.812	322.861	194.041	247.262	216.989	205.218	263.796	0.0517338	0.122371	0.652786	0.784864	263.796	0.0466097	0.138113	0.695622
GPAA1	421.469	363.368	419.591	354.942	310.982	255.756	276.388	301.617	281.616	312.413	322.598	348.886	293.878	242.356	332.362	306.515	269.837	348.463	253.025	313.767	466.362	533.454	488.269	525.014	290.294	326.761	277.383	357.545	468.326	439.258	468.507	544.38	542.727	510.483	558.54	496.963	392.395	510.223	345.575	449.156	383.036	-0.0837012	0.0912443	0.342313	0.51495	383.036	-0.0193039	0.108584	0.845877
VASP	380.533	239.429	319.778	419.871	315.928	220.287	245.678	189.987	176.46	188.614	179.085	215.138	162.01	175.708	208.582	144.476	233.192	235.725	207.707	249.097	687.482	579.342	613.219	487.076	268.661	315.885	296.218	314.958	183.617	164.199	148.789	179.56	176.042	162.509	191.656	149.309	191.885	113.819	116.531	96.8008	253.621	0.38812	0.13016	0.00129267	0.00650862	253.621	0.0638514	0.140741	0.596716
PPAN	185.654	160.558	185.434	202.824	231.227	154.947	160.225	149.199	123.162	119.91	120.821	122.862	148.446	106.031	134.841	101.983	166.566	197.291	192.601	167.662	259.983	385.272	346.978	361.024	152.125	178.749	183.21	199.832	168.144	139.098	144.36	177.66	123.31	155.864	196.219	137.739	120.737	153.067	188.861	181.985	177.162	0.482754	0.12654	4.0013e-05	0.000320504	177.162	-0.021779	0.136981	0.854133
LAD1	74.3768	57.2751	94.1359	63.6917	66.1533	50.4046	54.7435	60.1088	9.36318	5.83344	10.4262	7.25766	11.303	18.1767	14.7482	15.2974	49.9698	46.12	54.7591	50.2985	60.3054	99.4251	74.9704	66.0857	24.4238	25.5356	30.8204	36.9713	2.06311	0	0	0.950052	2.43375	0.604122	0.912647	1.65287	17.2481	7.84959	20.0916	3.87203	32.2665	2.33434	0.210119	1.26394e-30	2.26356e-28	32.2665	0.133302	0.18438	0.343653
DHCR24	754.146	455.384	641.449	750.697	574.977	543.249	564.793	550.64	450.873	422.6	388.835	486.782	438.556	325.666	352.904	307.648	496.366	620.058	483.391	749.687	793.352	1463.65	1282.19	1023.1	466.843	541.45	529.083	665.483	641.628	596.136	593.383	645.085	679.829	713.469	642.503	617.622	642.492	851.681	654.986	766.662	629.233	0.440336	0.134727	0.000387418	0.00231122	629.233	-0.0495855	0.14005	0.680138
MYBL2	392.64	533.316	577.588	563.95	566.322	494.711	457.977	514.145	267.931	318.894	313.399	313.635	308.195	243.871	333.942	262.889	373.107	345.9	309.672	292.21	1078.8	1218.91	1111.1	1046.36	555.466	637.918	581.592	748.786	458.011	586.724	568.585	750.541	510.277	548.543	643.416	586.769	478.635	584.794	510.326	580.805	539.266	0.746654	0.111902	1.71205e-12	5.65535e-11	539.266	0.540836	0.135604	4.4102e-06
PEPD	372.461	319.238	318.359	315.367	311.601	266.957	328.461	323.085	301.783	289.079	337.318	297.564	287.096	254.474	316.034	255.524	246.517	243.411	236.031	241.912	420.798	502.861	489.23	462.6	288.898	337.165	329.892	320.574	291.93	283.426	281.635	292.616	255.544	289.979	315.776	285.946	254.41	325.758	265.209	290.402	311.173	0.0720323	0.0763257	0.333649	0.506588	311.173	0.314237	0.101282	0.000747982
PMEL	310.192	261.024	308.425	337.628	260.904	201.618	253.69	194.28	363.724	489.36	484.511	409.539	480.001	449.873	495.119	464.022	399.758	404.832	436.185	364.065	491.824	495.213	486.346	537.252	268.661	315.412	327.609	328.998	1426.64	1146.25	1351.5	1392.78	1538.13	1135.15	1363.49	1325.6	1483.34	1436.48	1426.5	1347.47	674.835	-0.960102	0.0983747	5.30233e-24	5.53472e-22	674.835	-0.746516	0.11989	9.00511e-12
CDK4	936.341	789.645	836.343	829.229	584.251	459.242	536.754	561.373	615.809	783.625	751.298	624.677	817.584	730.098	887.001	821.529	486.372	566.252	470.173	364.065	1014.47	1116.62	984.226	750.195	535.927	534.357	591.865	617.28	979.978	1190.18	1075.17	1198.02	1066.8	978.678	1192.83	1063.35	789.101	773.185	771.517	894.439	789.246	-0.458345	0.0999327	1.52677e-06	1.71311e-05	789.246	0.158331	0.113509	0.123446
LPCAT1	734.543	807.485	707.202	768.011	655.351	645.925	670.275	712.719	632.375	605.381	550.134	616.901	476.987	483.197	568.86	531.444	717.899	842.972	759.075	979.624	1035.91	1284.88	1215.87	1435.53	648.974	720.199	667.204	777.333	477.61	508.285	598.697	532.979	585.723	754.549	669.883	717.896	603.684	851.681	626.858	789.894	724.25	0.242471	0.104968	0.0154052	0.0512113	724.25	-0.243393	0.118563	0.0218752
WDR1	803.731	770.867	887.432	818.717	681.317	612.322	600.844	704.132	592.041	592.418	681.995	656.3	641.257	477.139	583.082	585.835	641.278	727.672	658.998	694.599	1082.82	1136.7	1138.01	1072.06	750.158	758.503	708.868	820.388	572.514	619.145	708.517	683.087	571.121	575.729	565.841	566.934	698.549	616.193	634.894	646.629	708.466	0.1065	0.0726739	0.134124	0.268793	708.466	-0.0505022	0.0859293	0.534544
PBX1	235.238	233.795	274.839	247.347	270.178	240.822	237.667	264.049	228.318	214.541	202.391	196.994	207.222	192.37	211.216	293.484	281.496	235.725	230.366	186.823	286.786	335.56	326.794	274.133	496.151	562.73	549.059	493.263	132.039	158.97	164.73	176.71	133.856	183.653	127.771	144.351	137.985	204.089	148.678	162.625	247.12	0.198879	0.10316	0.0436528	0.116393	247.12	0.0905258	0.120678	0.401612
HNRNPAB	1653.59	1585.86	1465.02	1605.28	1634.67	1433.73	1555.52	1625.08	1396.55	1366.32	1403.85	1317.78	1312.66	1104.23	1425.84	1259.49	1509.09	1852.49	1402.97	1590.39	1783.7	2293.47	1973.26	2081.7	1468.91	1451.27	1264.78	1446.56	1806.25	1609.57	1781.03	1867.8	1704.44	1747.73	1844.46	1921.74	1375.54	1499.27	1338.1	1475.24	1580.88	0.23096	0.0688027	0.000611764	0.00343638	1580.88	-0.0155764	0.0792215	0.836782
PICALM	51.3142	55.3972	40.2088	55.653	46.9874	52.2714	48.0675	56.8887	71.3042	58.3344	73.5966	68.4294	80.6281	72.7068	61.0998	129.178	58.298	30.7467	35.8767	57.484	20.1018	12.4281	16.3397	9.79047	66.9909	55.8001	47.9428	49.1391	17.5365	28.238	34.5402	21.8512	34.0726	42.2886	24.6415	40.2198	32.3402	3.9248	4.01832	27.1042	44.8445	-0.489377	0.195793	0.00333519	0.0144644	44.8445	0.0764186	0.197669	0.595357
APOE	5386.27	4197.98	5782.97	5622.81	4357.46	3586.19	4518.35	3341.41	2479.8	3265.43	3034.02	2468.12	2922.2	3059.75	3785.56	2827.76	4497.28	4957.91	5254.99	5281.34	10450.3	12444.4	11882.8	10185.8	4463.27	5807.46	6868.94	5624.32	4931.87	3958.55	5078.29	5645.21	3378.05	4006.54	3938.98	3571.85	8876.31	7484.58	7458	6532.12	5330.38	0.367488	0.123272	0.00141563	0.00702126	5330.38	-0.268324	0.134866	0.021738
MDM2	29.4048	30.046	40.2088	37.102	56.8795	37.3367	46.7323	55.8153	42.4944	47.3156	38.6382	43.0276	48.9797	39.3829	36.8706	56.0906	46.6384	35.8711	41.5414	38.3227	24.1222	41.1084	29.7959	14.6857	76.7604	66.2035	74.7679	59.9029	28.8836	26.1463	26.5694	38.0021	25.96	31.4144	31.03	30.8536	6.46804	35.3232	28.1282	15.4881	39.0078	0.171236	0.145721	0.198676	0.355875	39.0078	0.193631	0.182352	0.168665
THUMPD3	61.6924	58.214	54.8732	57.5081	55.643	59.7387	58.7492	66.549	58.3398	55.0936	66.2369	61.6901	79.121	51.5007	58.9929	90.0849	49.9698	43.5578	45.3179	62.2744	30.8228	41.1084	32.6794	34.2666	79.5517	73.2967	74.7679	82.8344	29.9151	30.3297	23.9124	32.3018	29.205	33.2267	27.3794	30.3026	47.4323	27.4736	36.1649	23.2322	50.3838	-0.121113	0.130237	0.318071	0.490646	50.3838	0.170465	0.167515	0.20488
KLF16	66.3049	67.6034	93.1898	100.794	90.8835	91.4749	66.7604	94.4567	31.6908	26.5745	30.0519	34.7331	53.5009	46.9565	34.237	35.694	59.9637	46.12	41.5414	98.2019	103.189	130.017	136.485	137.067	41.1715	49.1797	53.0795	65.0508	43.3253	40.7883	45.1679	61.7534	62.4664	35.0391	48.3703	37.465	56.0564	43.1727	32.1465	38.7203	61.7611	1.19382	0.182632	1.69949e-12	5.62401e-11	61.7611	0.327825	0.19638	0.0265462
ZC3H7B	182.194	125.817	167.931	160.775	118.087	123.211	132.186	112.704	82.8281	76.4828	95.0623	88.1287	94.9452	68.1626	100.077	94.0509	84.9486	97.3645	67.9768	64.6695	134.012	164.434	168.203	222.733	78.8538	65.2577	65.6359	98.7461	179.491	179.887	169.158	158.659	194.7	101.493	169.752	118.456	131.517	70.6463	128.586	108.417	121.156	0.397768	0.149248	0.00326936	0.0142262	121.156	0.454926	0.192986	0.00221274
FAM171A1	103.205	96.7104	90.3515	98.9386	81.6097	56.0051	69.4308	74.0626	137.567	125.095	131.247	114.049	109.262	104.516	114.299	88.3852	48.3041	58.9312	58.5356	62.2744	97.8288	114.721	110.533	113.814	57.9192	62.8933	58.787	56.6269	217.658	202.895	208.127	213.762	241.753	173.383	228.162	214.873	84.0846	109.894	76.348	120.033	114.672	-0.627561	0.123533	4.98794e-08	7.74785e-07	114.672	0.260252	0.163045	0.0499016
CNOT6	12.1079	14.084	12.2992	14.8408	19.7842	18.6684	22.6985	19.3207	35.292	36.9451	25.1455	34.7331	39.9373	22.7209	38.9775	46.4589	19.9879	10.2489	13.2177	9.58067	2.68024	7.64808	3.84463	2.44762	29.3085	28.3729	31.3911	29.4834	12.3787	10.4585	7.08517	5.70031	12.1688	14.4989	4.56323	22.5892	4.31203	31.3984	8.03664	7.74406	18.579	-0.670445	0.237668	0.000514245	0.00295679	18.579	0.229131	0.256716	0.143243
TNFRSF12A	424.352	348.345	342.011	365.455	285.016	194.151	186.929	239.362	175.019	165.929	142.287	170.037	176.327	162.076	189.62	175.637	209.873	222.914	171.83	186.823	384.615	494.257	517.103	391.619	220.512	239.751	229.44	261.139	107.282	96.2185	119.562	79.8044	84.3701	57.3916	75.7497	76.583	66.8364	58.8719	96.4396	77.4406	206.724	0.395263	0.122246	0.000540528	0.00309427	206.724	0.166172	0.137668	0.161908
CELSR3	174.699	97.6494	153.74	136.659	100.776	63.4724	44.0619	62.2555	126.763	121.854	103.035	143.598	140.911	92.3983	125.36	113.314	58.298	69.1801	58.5356	59.8792	251.943	263.859	291.231	276.581	114.443	142.81	129.56	159.117	244.479	217.537	227.611	278.365	203.624	215.068	247.327	230.3	101.333	90.2703	96.4396	112.289	148.516	-0.718705	0.153473	2.28309e-07	3.08928e-06	148.516	0.136846	0.170247	0.31245
ZMYND19	232.356	180.276	251.66	241.781	237.41	184.817	192.27	168.519	208.871	221.022	212.817	211.509	218.525	162.076	227.544	169.405	169.897	189.605	164.277	189.218	377.914	413.952	434.444	400.185	207.951	249.682	255.695	273.775	360.013	334.673	380.828	399.972	383.722	394.492	435.332	385.67	256.566	204.089	188.861	236.194	265.197	-0.0449116	0.0990988	0.636925	0.773378	265.197	0.131982	0.121506	0.2236
RBM42	243.887	159.619	316.467	219.52	179.294	153.081	173.577	123.438	125.323	128.984	117.141	138.414	152.967	106.031	146.956	119.547	86.6142	130.673	100.077	98.2019	325.649	399.612	442.133	341.443	155.614	195.3	180.356	226.508	214.564	210.216	201.042	256.514	211.737	192.715	216.297	190.631	109.957	109.894	148.678	166.497	187.879	0.245886	0.132107	0.0448131	0.11881	187.879	0.47949	0.17662	0.000685412
ZNF638	19.6032	15.9619	17.5027	25.353	25.3485	14.9347	25.369	22.5408	25.9288	33.7043	29.4386	32.1411	37.6767	31.8092	22.1223	47.0255	21.6536	10.2489	15.106	14.371	9.38085	16.2522	15.3785	2.44762	46.0562	40.6678	41.0938	41.6512	9.284	7.32097	8.85646	15.2008	9.73502	15.1031	16.4276	8.26435	10.7801	0	8.03664	11.6161	20.5348	-0.39425	0.202253	0.0207417	0.0646458	20.5348	0.241401	0.246702	0.123515
AP2A1	172.393	186.848	237.941	210.245	113.141	156.814	138.862	121.291	158.454	235.93	325.665	198.549	171.052	192.37	221.223	158.64	86.6142	102.489	130.289	69.4599	247.922	319.307	341.211	345.114	121.421	134.298	144.399	150.693	314.625	266.693	285.178	378.121	223.094	297.832	348.631	269.418	183.261	117.744	136.623	143.265	203.928	-0.59254	0.160978	3.73699e-05	0.000301517	203.928	0.286034	0.180076	0.0420638
LRRC26	30.5579	20.6566	41.1549	21.6428	11.7468	13.0678	14.6873	6.44023	5.76196	7.12975	8.58627	7.77606	8.28887	13.6325	9.48101	5.66572	9.99395	5.12445	18.8825	2.39517	54.945	31.5483	34.6017	36.7143	6.97822	9.45764	11.4149	12.1678	5.15778	2.09171	6.19952	4.75026	10.5463	11.4783	11.8644	10.4682	17.2481	0	4.01832	3.87203	13.7049	0.31232	0.269089	0.122771	0.252153	13.7049	0.0689082	0.257793	0.63441
SOX18	25.9454	21.5955	28.3827	24.7347	12.9834	7.46734	14.6873	17.1739	3.60122	4.53712	0	3.11043	1.50707	0	1.58017	1.69972	0	0	7.55298	0	40.2036	62.1407	62.4753	61.1904	19.539	24.117	23.9714	21.9956	1.03156	2.09171	0.885646	0.950052	0.811251	0	0.912647	1.10191	0	3.9248	12.055	0	12.8989	2.46969	0.376773	4.41878e-13	1.57345e-11	12.8989	1.10111	0.951856	0.00036658
ADGRB1	48.4314	37.5574	45.4123	43.904	25.9667	16.8015	22.6985	21.4674	41.0539	47.3156	47.8378	45.1012	28.6343	39.3829	33.1835	26.0623	23.3192	43.5578	39.6532	33.5323	46.9042	57.3606	56.7084	50.1762	20.2368	21.2797	27.9666	15.9117	29.9151	23.0088	33.6545	38.0021	34.0726	35.0391	35.5932	30.3026	45.2763	15.6992	24.1099	42.5923	34.8671	-0.651875	0.202668	0.000151912	0.00102587	34.8671	-0.352552	0.226782	0.0259831
POLR3F	43.8189	34.7406	29.3288	35.2469	40.1866	41.0704	28.0394	41.8615	39.6135	31.1117	22.6923	26.4386	40.6908	18.1767	32.1301	51.558	19.9879	10.2489	33.9884	19.1613	21.4419	21.9882	12.4951	4.89523	44.6606	60.056	63.353	55.223	10.3156	16.7336	23.0268	16.1509	24.3375	12.0824	21.9035	21.4873	17.2481	23.5488	24.1099	15.4881	28.7659	0.140145	0.190712	0.392036	0.564284	28.7659	0.45076	0.277281	0.0100823
EMC6	676.31	772.745	759.71	609.091	605.89	599.254	486.016	631.142	609.327	536.676	511.496	568.689	459.655	419.579	550.952	444.192	526.348	571.376	507.938	589.211	694.183	1050.66	965.003	862.785	523.366	538.14	494.267	553.166	497.21	592.999	542.015	643.185	545.972	599.894	599.609	562.527	372.991	518.073	478.18	542.084	590.298	0.164353	0.0980909	0.0809809	0.185002	590.298	0.0717597	0.111523	0.479364
TTYH3	345.939	244.123	353.364	309.183	199.078	175.483	216.304	191.06	376.688	421.952	432.993	452.567	334.569	313.548	395.569	358.073	216.536	220.351	232.254	229.936	245.242	289.671	275.853	212.943	103.278	159.834	148.394	152.565	540.535	686.08	604.896	664.086	580.045	614.997	622.425	634.151	332.026	239.413	337.539	251.682	342.881	-0.950113	0.114435	3.28388e-18	2.03345e-16	342.881	-0.154515	0.127291	0.168802
CDK13	54.7736	82.6264	67.6454	58.1264	58.7342	80.2739	62.7548	78.3561	63.3815	65.4641	68.0768	64.2821	82.8887	75.7363	69.0007	62.3229	49.9698	66.6178	75.5298	79.0405	46.9042	35.3724	42.291	20.8047	87.9255	86.5374	92.4611	86.1104	48.4831	50.2009	78.8225	30.4017	51.1088	65.8493	43.807	64.4619	49.5883	43.1727	44.2015	34.8483	61.7239	0.00608159	0.143539	0.963183	0.981505	61.7239	0.0241364	0.165719	0.856261
ZNF317	35.1704	20.6566	26.9635	19.1694	33.3858	20.5352	30.7098	23.6142	21.6073	29.1672	26.9854	29.0306	25.6201	30.2945	28.443	52.1246	19.9879	28.1845	30.2119	28.742	18.7617	17.2082	17.3009	7.34285	38.3802	58.1645	61.07	60.3709	15.4733	24.0546	15.9416	18.051	12.98	12.6866	10.9518	10.4682	8.62406	7.84959	8.03664	7.74406	24.8016	-0.0966712	0.195513	0.561697	0.715567	24.8016	0.0364987	0.212678	0.802605
RPN2	924.81	986.822	913.922	978.874	765.4	546.983	655.587	606.455	532.261	527.602	547.068	601.349	568.918	521.066	564.12	693.484	529.679	392.02	470.173	512.566	561.511	525.806	569.967	407.528	965.087	1007.71	1040.47	835.364	349.697	397.424	355.144	362.92	490.807	596.269	344.98	465.007	239.318	235.488	241.099	247.81	576.964	0.163794	0.112049	0.123217	0.252938	576.964	0.358821	0.133428	0.00195131
WDR73	42.0892	51.6415	49.1967	39.5754	43.8961	26.1357	54.7435	47.2283	55.4588	49.2601	43.5446	43.546	39.9373	45.4418	54.2524	54.3909	41.6415	35.8711	20.7707	43.113	75.0468	86.9969	83.6208	73.4285	42.5671	39.2492	42.2353	42.1192	101.092	101.448	123.99	106.406	132.234	110.554	115.906	123.965	71.1485	82.4207	72.3297	92.9288	65.0356	-0.11544	0.135531	0.357645	0.530706	65.0356	0.209984	0.183154	0.13682
CCDC144NL-AS1	24.7923	54.4583	33.1131	42.6673	69.2446	41.0704	56.0788	56.8887	123.882	112.132	137.994	129.083	125.84	99.9719	99.5506	134.844	88.2799	69.1801	88.7475	76.6454	29.4827	35.3724	28.8348	33.0428	81.6451	81.8086	75.3387	57.0949	151.639	170.474	182.443	166.259	189.022	167.342	157.888	179.612	163.857	141.293	156.714	154.881	101.713	-1.01019	0.143721	6.09055e-14	2.40814e-12	101.713	-0.358111	0.169398	0.00862715
TMEM222	98.5925	81.6875	124.884	91.5182	68.0081	78.4071	72.1013	53.6686	84.2686	92.0386	93.8356	90.2023	66.3109	106.031	96.917	83.8526	58.298	99.9268	83.0828	74.2502	139.373	173.038	146.096	101.576	52.3366	56.273	57.6455	84.7064	202.185	187.208	206.356	236.563	223.094	212.047	295.698	199.997	146.609	235.488	120.55	131.649	122.659	-0.339837	0.154889	0.0148683	0.0497251	122.659	-0.134743	0.171069	0.321123
CPTP	73.2237	39.4353	85.6211	63.6917	54.4065	54.1382	48.0675	51.5218	60.5005	77.7791	66.2369	74.6502	62.5433	62.1037	82.6954	66.2889	61.6294	74.3045	58.5356	74.2502	89.7881	99.4251	88.4266	93.0095	33.4954	39.2492	57.6455	43.5232	114.503	100.402	113.363	103.556	90.0489	117.2	137.81	102.478	92.7086	86.3455	108.495	120.033	78.0782	-0.360224	0.147872	0.00732294	0.0278974	78.0782	-0.233496	0.172627	0.0884622
AL049873.1	5.76565	13.1451	7.09567	9.89386	10.5103	11.201	17.3577	20.3941	12.2442	13.6113	7.97296	11.4049	18.8383	13.6325	11.0612	27.762	8.32829	5.12445	5.66474	7.1855	0	4.78005	6.72811	9.79047	46.0562	34.9933	40.5231	31.8234	7.22089	4.18341	10.6278	4.75026	12.98	17.5196	13.6897	15.9777	2.15601	7.84959	0	11.6161	13.0365	0.0084022	0.246277	0.964902	0.982452	13.0365	0.378808	0.358179	0.0272314
TMEM245	104.935	112.672	110.219	107.596	126.742	126.945	105.481	134.171	104.435	132.225	125.114	113.012	146.939	145.414	153.803	194.901	141.581	138.36	111.406	110.178	89.7881	93.689	89.3878	93.0095	172.362	203.812	160.38	177.837	176.396	135.961	161.188	159.609	169.552	145.594	166.102	201.65	191.885	176.616	172.788	228.45	142.805	-0.154341	0.119991	0.171711	0.320359	142.805	-0.0162984	0.140309	0.892343
NSDHL	109.547	123.94	113.531	113.161	149.618	121.344	114.828	121.291	89.3103	106.946	87.0893	83.4631	110.769	83.3099	104.291	103.683	121.593	143.485	147.283	143.71	146.073	181.642	199.921	206.824	103.975	99.7781	118.715	109.51	140.292	125.502	150.56	142.508	119.254	114.179	131.421	128.924	153.077	133.443	184.843	240.066	130.567	0.388282	0.107701	0.000143852	0.000978674	130.567	-0.0765285	0.125971	0.492516
DYNC1LI2	66.3049	106.1	70.9567	88.4264	82.8462	82.1408	70.7661	88.0165	100.834	71.9457	103.035	101.607	114.537	149.958	95.8635	203.399	84.9486	81.9912	73.6416	62.2744	48.2444	36.3284	44.2133	35.4905	129.795	132.407	131.843	81.8984	56.7356	62.7512	62.8809	56.0531	54.3538	57.3916	60.2347	64.4619	66.8364	35.3232	48.2198	15.4881	79.5136	-0.436503	0.181889	0.00569039	0.0226019	79.5136	0.0546951	0.184811	0.696672
STXBP2	47.2783	37.5574	40.2088	56.8897	24.7302	11.201	17.3577	20.3941	25.9288	22.6856	25.1455	31.6227	25.6201	28.7798	23.1758	26.6289	14.9909	7.68667	13.2177	16.7662	96.4887	58.3166	76.8927	86.8904	27.215	27.9	37.0986	36.0353	35.0729	24.0546	16.8273	47.5026	21.0925	23.5608	23.7288	28.6497	17.2481	15.6992	24.1099	11.6161	31.3466	-0.299498	0.203369	0.0799871	0.183374	31.3466	0.246226	0.256834	0.118733
CEP89	98.016	109.856	124.411	111.924	100.776	84.0076	104.146	63.3289	100.834	112.132	106.715	104.718	103.234	92.3983	110.085	103.683	78.2859	79.429	75.5298	88.6212	166.175	190.246	174.931	162.767	91.4146	104.507	102.735	116.062	157.828	135.961	153.217	183.36	158.194	141.365	173.403	167.491	103.489	109.894	152.696	166.497	121.609	-0.215484	0.109139	0.0377306	0.104112	121.609	0.114482	0.140679	0.342589
FANCD2	61.6924	64.7866	52.981	55.0346	63.6803	44.8041	72.1013	92.3099	71.3042	62.2233	58.8773	66.8741	102.481	65.1332	61.6265	77.0538	63.295	58.9312	67.9768	59.8792	18.7617	41.1084	34.6017	47.7285	114.443	98.3594	110.154	69.2627	57.7671	35.559	38.9684	34.2019	47.0526	56.1834	34.6806	43.5256	47.4323	109.894	44.2015	89.0567	62.3997	-0.023735	0.161603	0.869907	0.92581	62.3997	0.0841927	0.181096	0.545522
SRRT	338.443	348.345	370.867	392.044	390.737	322.963	348.489	383.194	318.348	360.377	375.343	343.184	304.427	278.709	320.247	294.617	454.725	502.196	311.561	385.622	444.92	625.231	649.743	561.728	335.652	373.577	349.868	344.909	569.419	626.466	626.152	756.241	630.342	669.368	625.163	642.966	614.464	553.396	558.546	662.117	459.118	0.149404	0.0933484	0.096858	0.211614	459.118	-0.151438	0.10836	0.126151
G2E3	21.3329	28.1681	19.3948	27.2081	24.112	31.7362	17.3577	27.9077	35.292	28.519	30.6652	37.8435	27.8807	24.2356	26.8629	50.4249	29.9819	15.3733	22.6589	11.9758	5.36048	3.82404	7.68927	2.44762	34.1933	35.939	21.6884	26.6755	8.25245	13.5961	7.97081	6.65036	8.11251	10.2701	6.38853	11.5701	4.31203	3.9248	4.01832	0	19.0454	-0.319547	0.198285	0.0573267	0.14298	19.0454	0.117805	0.220592	0.42737
PRDX3	519.485	502.331	567.654	554.056	492.749	440.573	385.875	477.65	543.064	447.878	507.816	543.288	510.896	390.799	526.723	561.473	284.828	228.038	254.913	261.073	209.059	282.023	257.591	200.705	466.843	435.524	401.806	470.799	212.501	195.575	213.441	180.51	267.713	286.354	181.617	281.539	107.801	141.293	176.806	170.369	353.526	-0.150638	0.109373	0.147495	0.287116	353.526	0.714745	0.146971	2.45513e-08
STK32C	196.032	198.116	211.451	194.785	212.68	216.553	154.884	192.133	244.163	256.023	236.736	247.279	231.335	175.708	224.384	223.796	179.891	233.162	198.266	198.799	136.692	147.226	162.436	163.99	221.907	263.395	240.285	265.819	114.503	98.3102	123.105	133.007	105.463	120.824	139.635	129.475	178.949	160.917	188.861	131.649	186.316	-0.236962	0.0898072	0.00628937	0.0245644	186.316	-0.0359044	0.110576	0.721637
USP37	9.22503	10.3283	5.67654	8.65713	12.9834	5.60051	13.3521	16.1006	18.7264	12.9632	12.2661	14.5153	32.4019	18.1767	15.275	52.6912	3.33132	7.68667	7.55298	11.9758	2.68024	0.95601	0.961159	2.44762	28.6107	43.978	41.6646	29.9514	4.12622	2.09171	2.65694	0.950052	2.43375	2.41649	2.73794	4.40765	2.15601	0	4.01832	0	11.7183	-0.536533	0.327217	0.0196064	0.0618353	11.7183	0.21309	0.307413	0.15539
MAP1A	40.9361	15.023	42.101	38.3387	24.7302	24.2689	24.0338	15.0272	49.6969	84.9089	82.7962	66.3557	59.5291	71.1921	70.0541	65.7223	23.3192	25.6222	26.4354	16.7662	87.1079	84.1289	81.6985	63.6381	22.3303	40.195	31.3911	41.1832	183.617	152.695	170.93	205.211	162.25	181.237	184.355	198.895	129.361	102.045	88.403	100.673	79.455	-1.57167	0.205577	7.22841e-16	3.5495e-14	79.455	-0.0354068	0.209097	0.807814
PALB2	20.1798	16.9009	13.2453	21.6428	24.112	13.0678	17.3577	23.6142	17.2859	13.6113	13.4927	14.5153	17.3313	15.1473	12.6413	18.6969	3.33132	7.68667	13.2177	14.371	8.04073	3.82404	6.72811	4.89523	33.4954	26.9543	27.9666	29.4834	4.12622	6.27512	4.42823	6.65036	7.30126	9.66596	3.65059	6.61148	0	11.7744	0	0	12.833	0.337693	0.203995	0.0488721	0.126856	12.833	0.571993	0.356578	0.00372219
CCDC130	92.2503	67.6034	113.531	76.6774	81.6097	78.4071	60.0844	55.8153	93.6318	102.409	88.9292	85.5367	91.1775	84.8246	94.8101	105.382	89.9456	64.0556	71.7533	64.6695	87.1079	142.446	126.873	130.948	61.4083	71.4052	66.7774	54.287	172.27	135.961	164.73	170.059	174.419	139.552	158.801	168.042	127.205	117.744	148.678	116.161	104.949	-0.382544	0.132508	0.00179044	0.00855954	104.949	-0.0585394	0.154579	0.647763
CD2AP	30.5579	31.9238	27.4366	29.0632	31.531	16.8015	28.0394	44.0082	17.2859	14.2595	9.81288	18.6626	18.8383	18.1767	12.1146	20.9632	18.3222	7.68667	11.3295	4.79034	5.36048	5.73606	0.961159	3.67143	26.5172	24.5899	24.5421	31.8234	2.06311	3.13756	1.77129	2.85016	0.811251	2.41649	1.82529	2.20383	2.15601	0	0	3.87203	13.9478	0.845271	0.218665	5.30463e-06	5.26343e-05	13.9478	0.9696	0.39258	5.6305e-05
NOL10	117.043	127.695	180.23	136.659	123.651	87.7413	104.146	95.5301	97.233	99.1684	111.621	93.8312	119.058	103.001	114.826	92.3512	94.9425	84.5534	75.5298	71.855	164.835	175.906	204.727	134.619	70.48	90.7933	98.7393	97.8101	85.6191	120.273	117.791	114.006	102.218	124.449	124.12	115.701	71.1485	82.4207	88.403	81.3127	109.901	0.0141116	0.123043	0.902804	0.946266	109.901	0.255626	0.157208	0.0488319
NORAD	194.302	214.077	226.588	209.626	179.912	201.618	209.628	191.06	179.341	130.928	169.885	164.334	156.735	110.575	123.253	112.748	104.936	148.609	101.965	102.992	143.393	184.51	170.125	173.781	297.272	371.212	325.326	328.998	64.988	82.6224	80.5938	72.204	87.6151	132.907	90.352	98.0703	92.7086	74.5711	92.4213	85.1847	157.049	0.389046	0.127758	0.00104789	0.00545506	157.049	0.647958	0.176167	7.26601e-06
DCTN6	6.91877	7.51149	5.67654	3.7102	14.2199	5.60051	13.3521	21.4674	11.5239	9.07423	6.13305	12.9601	29.3878	18.1767	22.6491	40.2266	4.99698	2.56222	5.66474	2.39517	1.34012	1.91202	0.961159	0	37.6824	49.6526	61.6407	49.6071	3.09467	2.09171	4.42823	1.9001	1.6225	5.4371	1.82529	4.95861	2.15601	0	4.01832	0	11.9634	-0.210798	0.307713	0.319751	0.492362	11.9634	0.46891	0.482576	0.00908834
UBE2G1	134.34	120.184	137.183	115.016	127.979	113.877	125.51	135.245	99.3938	76.4828	95.0623	100.052	89.6705	63.6185	96.3902	96.3172	89.9456	64.0556	94.4123	107.783	69.6863	78.3928	89.3878	67.3095	157.01	131.934	142.116	139.929	50.5462	42.88	45.1679	30.4017	53.5426	56.1834	31.9426	52.8918	38.8083	43.1727	44.2015	46.4644	87.3621	0.439305	0.111851	3.15314e-05	0.00025852	87.3621	0.396216	0.150414	0.00170032
RCOR1	40.3595	37.5574	46.3584	35.8652	40.8048	31.7362	30.7098	39.7147	43.9349	31.7598	42.318	26.4386	32.4019	25.7503	24.756	32.2946	23.3192	17.9356	18.8825	19.1613	22.7821	19.1202	19.2232	13.4619	52.3366	48.234	51.3673	51.479	15.4733	16.7336	22.1412	18.051	20.2813	22.9567	17.3403	24.793	15.0921	7.84959	12.055	7.74406	28.0144	0.147269	0.156444	0.296763	0.46789	28.0144	0.553254	0.268853	0.00205304
UTF1	1011.87	750.21	1099.36	748.223	562.612	434.973	508.714	437.936	128.204	91.3905	109.168	131.156	174.066	99.9719	173.818	95.7506	223.198	261.347	264.354	229.936	2014.2	2485.63	1495.56	1668.05	467.541	889.491	908.63	766.569	1.03156	5.22927	4.42823	3.80021	4.05626	3.62473	2.73794	0	19.4041	7.84959	24.1099	15.4881	458.092	1.89918	0.182169	5.34085e-27	7.12127e-25	458.092	0.805702	0.221356	3.58038e-06
SLC26A4	29.4048	0.938936	23.6522	1.23673	0	0	1.33521	0	0	0	0	0	0	1.51473	0.526723	0	1.66566	2.56222	0	0	45.5641	38.2404	36.524	44.0571	0.697822	0.472882	1.71224	0	1.03156	0	0	0	0.811251	0	0	1.10191	0	0	0	0	5.82626	0.105088	0.523147	0.590381	0.738024	5.82626	-0.0883345	0.378358	0.29966
CLINT1	70.9174	71.3592	77.1063	74.8223	74.8089	56.0051	64.09	44.0082	58.3398	64.8159	55.1974	60.6533	67.0645	68.1626	50.5654	58.9235	39.9758	40.9956	49.0944	19.1613	40.2036	47.8005	34.6017	15.9095	72.5735	84.173	83.3291	84.2384	20.6311	24.0546	27.455	30.4017	22.715	41.0803	26.4668	31.9555	8.62406	19.624	20.0916	27.1042	48.2275	0.0243894	0.139484	0.849631	0.914083	48.2275	0.47529	0.213867	0.00261174
NDUFA13	395.523	227.223	473.991	336.391	234.319	182.95	172.242	173.886	428.546	358.432	321.985	420.944	324.019	272.651	312.873	301.983	231.527	243.411	209.595	292.21	558.83	642.439	634.365	534.804	221.907	244.48	271.105	315.894	328.035	373.37	618.181	511.128	465.658	371.535	447.197	417.074	312.622	208.014	269.227	197.474	346.451	-0.765857	0.163329	1.76154e-07	2.43455e-06	346.451	-0.237884	0.165682	0.0756756
HNRNPL	80.1425	68.5423	81.3637	110.069	145.908	132.545	130.85	133.098	100.834	83.6126	93.2223	112.494	114.537	103.001	95.8635	95.7506	68.292	53.8067	56.6474	74.2502	49.5845	77.4368	86.5043	39.1619	113.745	125.314	147.824	163.797	56.7356	56.4761	50.4818	53.2029	47.8638	74.3071	72.0991	60.0543	56.0564	58.8719	52.2381	42.5923	85.4794	0.402268	0.13238	0.00100875	0.00528446	85.4794	0.956073	0.200771	1.6061e-08
CENPJ	36.3236	56.3362	33.1131	29.0632	38.9501	29.8694	25.369	61.1822	47.5361	43.4267	34.3451	43.0276	48.2261	46.9565	45.8249	61.1897	44.9728	43.5578	26.4354	26.3468	5.36048	4.78005	16.3397	7.34285	46.7541	44.9238	34.8156	38.8433	6.18934	8.36682	10.6278	13.3007	16.225	21.1443	14.6023	25.344	10.7801	7.84959	8.03664	3.87203	29.1888	-0.164228	0.196296	0.325455	0.498457	29.1888	0.0796187	0.210136	0.586173
TOP2B	59.3862	90.1379	53.9271	58.7448	51.3152	31.7362	32.045	55.8153	84.9889	55.7417	49.6777	45.6196	38.4302	46.9565	41.0844	152.408	41.6415	20.4978	32.1002	35.9275	10.721	8.60409	12.4951	4.89523	92.1125	95.995	88.4658	30.8874	6.18934	10.4585	8.85646	11.4006	17.0363	21.1443	9.12647	17.6306	8.62406	0	4.01832	3.87203	38.5179	-0.34315	0.29536	0.106241	0.226849	38.5179	0.132986	0.263334	0.369889
MELK	74.9534	102.344	83.2559	82.8611	77.9002	72.8066	65.4252	103.044	68.4232	62.8715	74.2099	68.4294	67.0645	80.2804	75.3213	79.32	98.2738	66.6178	88.7475	93.4115	32.1629	47.8005	39.4075	41.6095	111.651	98.8323	89.6073	67.8587	36.1045	40.7883	29.2263	29.4516	43.8076	43.4968	30.1173	46.2803	43.1203	43.1727	88.403	38.7203	65.6795	0.144925	0.133517	0.24202	0.407088	65.6795	-0.0854972	0.153935	0.503606
UBE2T	17.8735	22.5345	20.3409	26.5898	29.6763	31.7362	32.045	30.0544	69.1435	78.4273	64.397	82.9447	97.9593	71.1921	91.6497	128.612	21.6536	20.4978	16.9942	19.1613	12.0611	21.9882	16.3397	8.56666	34.8911	62.4204	56.504	58.0309	24.7573	51.2468	37.1971	39.9022	52.7313	56.1834	30.1173	47.9332	12.9361	19.624	16.0733	23.2322	41.4055	-1.40417	0.217676	3.29823e-12	1.04057e-10	41.4055	0.322961	0.255694	0.047599
MAPKAPK5-AS1	142.988	166.192	155.632	147.79	165.074	160.548	173.577	187.84	161.335	130.928	131.247	178.849	150.707	119.663	172.238	175.637	166.566	192.167	149.171	186.823	83.0875	124.281	101.883	165.214	249.82	235.495	205.469	242.419	112.44	76.3473	109.82	77.9043	116.82	82.7648	96.7405	118.456	114.269	86.3455	108.495	147.137	146.755	0.143157	0.121494	0.209934	0.36888	146.755	-0.00379153	0.13803	0.974601
PSMC3	604.24	672.278	739.369	552.82	706.047	696.33	678.286	671.931	645.339	611.863	529.895	635.045	589.263	492.286	672.625	496.883	856.148	845.534	745.857	785.615	753.148	1331.72	994.799	864.009	544.301	536.248	517.097	577.969	794.298	743.602	758.999	743.891	666.849	764.819	949.153	710.734	670.521	1000.82	988.506	1029.96	729.228	0.21317	0.109992	0.0412428	0.111381	729.228	-0.187663	0.12263	0.0854535
SREBF1	177.582	128.634	148.536	159.539	122.415	104.543	128.18	107.337	81.3876	91.3905	92.609	101.607	102.481	81.7952	85.8558	105.382	93.2769	69.1801	39.6532	71.855	351.112	462.709	424.832	436.9	194.692	274.272	243.709	265.819	135.134	119.227	97.4211	133.007	129.8	135.928	131.421	142.698	86.2406	94.1951	112.513	73.5686	153.461	0.286782	0.119167	0.0104427	0.0373448	153.461	0.617428	0.18053	2.36186e-05
PPP1R12A	107.818	146.474	92.7168	102.649	105.722	74.6734	101.476	74.0626	101.554	76.4828	105.488	86.5735	95.6987	96.9424	96.3902	168.838	73.289	28.1845	73.6416	50.2985	49.5845	39.1964	35.5629	29.3714	130.493	108.763	125.564	81.8984	22.6942	40.7883	29.2263	38.0021	39.7513	21.7484	24.6415	28.0988	12.9361	19.624	8.03664	7.74406	68.8175	-0.163934	0.170929	0.278122	0.448408	68.8175	0.40267	0.222182	0.0111641
A4GALT	69.1877	65.7255	76.1602	69.257	66.1533	31.7362	52.0731	57.9621	43.2147	38.8896	41.7047	51.8404	42.9514	31.8092	44.7714	46.4589	41.6415	38.4334	22.6589	33.5323	241.222	254.299	236.445	234.971	119.328	148.012	157.526	158.181	51.5778	48.1092	46.9392	38.9521	43.8076	56.7875	58.4094	53.4428	36.6522	35.3232	48.2198	42.5923	76.924	0.301812	0.134826	0.0153747	0.0511286	76.924	0.49659	0.212363	0.00166286
RPL36AL	996.88	1435.63	1178.35	1106.26	1384.89	1405.73	1253.76	1515.6	1089.73	1125.2	1012.57	1150.86	1041.38	827.04	1156.16	1197.17	1227.59	1291.36	1219.81	1176.03	544.089	789.664	758.354	977.823	1640.58	1520.79	1438.28	1526.12	743.752	578.357	650.064	600.433	761.765	874.165	536.636	918.445	439.827	745.711	663.022	631.141	1028.28	0.330651	0.125535	0.00473947	0.0193639	1028.28	0.1366	0.134567	0.242768
ZC3H14	96.8628	88.26	89.4055	98.3203	98.9208	95.2086	90.7942	95.5301	109.477	112.78	102.422	97.46	109.262	110.575	137.475	155.241	106.602	79.429	94.4123	59.8792	45.5641	49.7125	56.7084	25.7	89.3212	102.143	112.437	90.3223	73.2405	56.4761	64.6522	58.9032	64.0889	77.3277	61.1473	73.2772	60.3684	39.248	40.1832	11.6161	82.0188	-0.263139	0.12793	0.02725	0.0801184	82.0188	0.096828	0.151985	0.445253
P2RX2	18.4501	11.2672	13.7183	11.749	9.27383	7.46734	4.00563	1.07337	0.720245	2.59264	1.22661	0.518404	2.2606	3.02945	3.16034	3.39943	1.66566	0	1.88825	2.39517	54.945	33.4604	51.9026	45.2809	9.7695	16.5509	12.5564	16.8477	0	0	0	0	0	0.604122	0.912647	0.550957	2.15601	0	0	0	8.63496	1.0571	0.483538	0.000864686	0.00462525	8.63496	0.294654	0.44579	0.0343723
C12orf43	108.394	102.344	115.896	111.924	101.394	98.9423	86.7886	113.777	87.8698	95.9276	101.809	91.7575	92.6846	83.3099	99.5506	89.5183	69.9577	94.8023	96.3005	88.6212	144.733	175.906	180.698	183.571	101.882	123.422	105.018	99.6821	126.881	153.74	141.703	137.758	121.688	144.989	156.063	130.026	129.361	137.368	148.678	158.753	118.337	0.102205	0.100484	0.28876	0.459534	118.337	0.174137	0.13403	0.135202
ZNF227	14.9907	16.9009	13.2453	19.1694	13.6016	11.201	22.6985	22.5408	21.6073	16.8521	14.7193	17.6257	18.8383	13.6325	14.7482	22.0963	11.6596	5.12445	7.55298	14.371	5.36048	3.82404	3.84463	1.22381	30.0063	28.3729	23.4006	22.9316	2.06311	7.32097	1.77129	2.85016	2.43375	7.85359	1.82529	4.95861	0	0	4.01832	0	11.6809	-0.0167205	0.201249	0.921575	0.958134	11.6809	0.348583	0.298926	0.0391654
ENKD1	91.0972	61.9698	108.327	84.7162	92.12	70.9398	82.7829	74.0626	66.9828	95.9276	82.1829	75.1686	82.1351	74.2215	84.2756	69.6883	84.9486	76.8667	83.0828	83.8309	134.012	118.545	124.951	143.186	45.3584	69.9865	57.0747	77.6865	192.901	142.236	174.472	183.36	220.66	231.983	242.764	190.631	230.694	219.789	184.843	216.834	120.682	0.0347187	0.135918	0.782678	0.873003	120.682	-0.0139394	0.157095	0.914173
SUPT5H	506.8	379.33	468.314	504.587	495.841	403.236	388.546	364.946	417.742	409.637	436.673	370.659	429.514	357.475	445.607	433.427	456.39	374.085	396.532	383.227	745.107	820.257	812.179	685.333	366.356	505.038	449.749	527.426	733.436	706.997	715.602	855.047	673.339	632.516	646.154	698.062	506.663	376.78	486.216	530.468	522.382	0.00674466	0.0965129	0.942104	0.970372	522.382	0.0335012	0.111597	0.741423
RARS1	63.9987	62.9087	43.9932	58.1264	78.5184	69.0729	68.0956	74.0626	58.3398	38.8896	63.1704	57.0245	66.3109	40.8976	50.5654	68.5552	58.298	43.5578	69.8651	35.9275	12.0611	14.3402	20.1843	17.1333	51.6388	45.8695	47.372	58.0309	11.3471	20.9171	19.4842	14.2508	13.7913	24.769	7.30117	23.1402	6.46804	35.3232	28.1282	11.6161	41.3336	0.322355	0.157161	0.0224491	0.0688859	41.3336	0.298392	0.192614	0.040807
RRM2	72.6471	81.6875	63.388	60.5999	58.7342	69.0729	62.7548	110.557	85.7091	63.5196	71.1434	59.6165	76.1069	51.5007	55.8326	120.113	71.6233	87.1156	71.7533	76.6454	30.8228	36.3284	28.8348	28.1476	115.141	103.561	79.9046	77.2185	31.9782	29.2839	26.5694	27.5515	36.5063	38.6638	23.7288	50.137	36.6522	74.5711	60.2748	34.8483	61.0211	0.0259496	0.172911	0.864978	0.922606	61.0211	-0.0130697	0.184876	0.925728
AMD1	126.268	159.619	147.117	147.171	161.365	138.146	109.487	126.658	110.197	88.7978	90.7691	103.681	131.115	113.604	100.604	119.547	138.25	97.3645	118.959	95.8067	40.2036	44.9325	43.2521	39.1619	106.069	91.7391	90.1781	82.3664	38.1676	52.2927	29.2263	45.6025	41.3738	56.7875	31.03	42.9746	34.4962	47.0975	52.2381	42.5923	86.9077	0.310252	0.120758	0.00614867	0.0241181	86.9077	0.183595	0.143656	0.133369
PPIG	196.032	214.077	209.559	192.93	211.443	117.611	170.907	169.593	192.305	185.374	195.644	199.586	187.63	192.37	185.406	319.546	173.228	179.356	222.813	182.033	99.169	103.249	119.184	90.5618	255.403	228.875	238.572	171.285	107.282	108.769	112.477	99.7555	87.6151	90.0142	63.8853	83.1944	79.7725	62.7967	68.3114	65.8245	155.836	-0.248498	0.135718	0.0474848	0.124057	155.836	-0.109678	0.149636	0.382622
AIMP1	25.3688	34.7406	26.4905	37.102	31.531	33.603	26.7042	64.4023	30.9705	27.2227	20.8524	36.8067	43.7049	37.8681	30.5499	75.354	29.9819	20.4978	43.4296	19.1613	10.721	9.5601	10.5727	11.0143	49.5453	54.8543	49.655	45.8631	15.4733	7.32097	15.9416	14.2508	14.6025	14.4989	6.38853	14.8758	8.62406	15.6992	4.01832	7.74406	26.9392	0.0330039	0.20976	0.849925	0.914184	26.9392	0.203116	0.236923	0.186007
GPCPD1	16.7204	20.6566	21.287	21.6428	24.112	18.6684	25.369	26.8343	42.4944	47.9638	36.7983	38.8803	40.6908	48.4712	44.7714	38.5269	33.3132	20.4978	22.6589	16.7662	1.34012	5.73606	1.92232	7.34285	21.6325	28.3729	31.3911	39.3113	14.4418	13.5961	5.31388	3.80021	18.6588	25.9773	4.56323	23.6911	12.9361	11.7744	12.055	27.1042	22.9521	-0.63683	0.247958	0.00129554	0.00651768	22.9521	0.00401111	0.222954	0.978164
ESRRA	129.727	134.268	174.08	134.804	95.2113	98.9423	118.834	136.318	101.554	129.632	99.9687	113.531	73.8463	81.7952	108.505	92.9178	59.9637	128.111	73.6416	79.0405	184.937	244.739	248.94	210.495	101.882	113.019	93.6026	128.698	104.187	87.8517	128.419	131.107	106.274	126.866	109.518	92.5607	49.5883	66.7215	68.3114	34.8483	114.931	0.129017	0.136711	0.307397	0.479347	114.931	0.305898	0.17181	0.0257426
ADAL	34.0173	33.8017	32.6401	37.7203	48.8422	31.7362	41.3915	32.2011	43.9349	45.3712	34.3451	44.0644	45.212	37.8681	50.5654	74.7875	46.6384	23.06	45.3179	19.1613	21.4419	21.0322	19.2232	31.819	69.0843	63.3662	83.3291	50.075	40.2307	28.238	28.3407	38.0021	39.7513	41.6845	39.2438	41.3217	28.0282	31.3984	16.0733	23.2322	38.9398	-0.206553	0.17289	0.175257	0.325117	38.9398	0.0989727	0.196912	0.491832
KLHL42	31.1345	35.6796	33.5862	31.5367	40.1866	54.1382	36.0506	48.3017	53.2981	43.4267	39.8648	41.9907	41.4443	46.9565	41.6111	67.9886	43.3071	43.5578	43.4296	38.3227	16.0815	18.1642	14.4174	14.6857	52.3366	53.9085	47.372	34.6313	28.8836	37.6507	20.3699	33.2518	30.8276	30.2061	31.9426	28.6497	38.8083	27.4736	56.2565	23.2322	37.374	-0.0875503	0.152091	0.526031	0.687382	37.374	0.0298897	0.17881	0.828876
ATP13A2	258.877	191.543	266.324	258.477	130.452	149.347	148.208	151.345	175.74	228.8	157.619	226.543	192.905	187.826	209.636	216.43	131.587	202.416	177.495	186.823	310.908	424.468	491.152	321.862	140.96	202.393	207.181	242.419	166.081	167.336	205.47	232.763	172.797	184.861	213.559	203.303	174.637	215.864	192.879	178.113	212.435	-0.422241	0.134498	0.000658067	0.0036638	212.435	-0.192789	0.14916	0.124208
NIFK	77.8362	117.367	89.4055	75.4407	132.925	48.5377	101.476	129.878	80.6674	56.3899	51.5176	65.8373	85.9028	78.7657	66.8938	120.68	73.289	66.6178	73.6416	67.0647	46.9042	59.2726	48.0579	44.0571	139.564	148.485	135.267	112.318	24.7573	25.1005	22.1412	29.4516	25.96	27.7896	25.5541	24.793	19.4041	7.84959	12.055	3.87203	66.0697	0.405499	0.173085	0.00766335	0.0289947	66.0697	0.388615	0.209076	0.0114999
RPS29P5	4.61252	8.45043	7.56872	3.7102	11.1286	11.201	9.34646	13.9538	7.92269	12.315	9.19957	7.77606	6.02827	3.02945	7.37412	10.1983	16.6566	10.2489	7.55298	16.7662	0	0	0	0	20.9346	20.3339	27.3959	23.8675	3.09467	0	0	0	1.6225	2.41649	0	6.61148	0	3.9248	0	0	7.38105	0.294894	0.259286	0.136893	0.272518	7.38105	-0.059638	0.246122	0.683619
WRAP53	121.655	95.7715	141.913	125.528	121.178	98.9423	98.8054	71.9159	106.596	134.817	113.461	127.009	104.741	113.604	123.253	111.615	66.6263	74.3045	98.1888	81.4357	246.582	289.671	232.6	193.362	107.465	133.826	127.277	152.565	224.879	201.85	221.412	254.614	189.833	190.299	238.201	215.975	105.645	74.5711	52.2381	104.545	142.219	-0.215016	0.126041	0.0678884	0.162681	142.219	0.218784	0.157581	0.0920775
AC009878.1	16.1438	28.1681	15.6105	19.7877	16.0746	9.33418	16.0225	22.5408	10.0834	6.48159	9.81288	7.25766	12.8101	12.1178	5.79395	7.36543	16.6566	12.8111	22.6589	9.58067	8.04073	7.64808	10.5727	8.56666	39.078	41.6136	30.8204	31.3554	2.06311	1.04585	0.885646	0.950052	3.24501	2.41649	0.912647	0.550957	4.31203	3.9248	4.01832	0	11.9783	0.766624	0.273741	0.000356669	0.00214389	11.9783	0.0251126	0.227774	0.864112
CXADR	126.844	168.07	114.477	112.543	108.813	108.276	112.158	148.125	120.281	86.8534	104.875	92.7944	115.291	86.3393	120.093	117.28	94.9425	79.429	107.63	98.2019	71.0264	46.8445	56.7084	39.1619	165.384	115.856	115.862	119.806	41.2622	81.5765	65.5378	71.2539	72.2014	99.0761	64.7979	85.9492	62.5244	121.669	64.2931	42.5923	95.6674	0.1466	0.147336	0.275653	0.445409	95.6674	0.217028	0.171746	0.112035
ZCCHC24	57.0799	42.2521	64.8071	66.1652	43.8961	42.9372	50.7379	41.8615	80.6674	112.78	95.0623	99.5336	71.5857	69.6774	94.2833	68.5552	78.2859	43.5578	47.2061	71.855	83.0875	86.9969	97.077	83.219	43.9628	38.7763	34.8156	51.011	110.376	115.044	111.591	133.957	111.953	117.804	131.421	138.841	90.5526	117.744	88.403	85.1847	80.3651	-0.905544	0.160868	6.66623e-10	1.44716e-08	80.3651	-0.30557	0.181879	0.0310133
SGSM2	332.101	251.635	272.947	234.979	196.605	156.814	168.236	169.593	185.103	215.189	193.191	219.285	186.876	156.017	179.086	165.439	189.885	192.167	147.283	153.291	326.99	335.56	365.24	356.128	177.945	187.734	196.908	202.172	298.12	247.867	338.317	292.616	355.328	357.641	366.884	393.934	351.43	235.488	305.392	468.516	253.148	-0.0986829	0.11572	0.367181	0.540115	253.148	0.0250759	0.134291	0.830051
BARD1	47.8549	96.7104	41.1549	34.6285	58.116	42.9372	81.4477	74.0626	36.0122	39.5377	34.3451	48.2116	64.8039	46.9565	47.9318	106.515	59.9637	33.3089	50.9826	19.1613	26.8024	16.2522	19.2232	17.1333	121.421	143.756	114.72	73.9426	19.5996	15.6878	14.1703	8.55047	13.7913	20.5402	14.6023	29.7517	19.4041	39.248	28.1282	7.74406	45.7278	0.168435	0.252442	0.385514	0.557719	45.7278	0.255904	0.271022	0.107711
PLBD1	41.5126	43.1911	42.101	31.5367	45.1326	20.5352	20.0281	40.7881	34.5717	27.2227	22.6923	27.9938	30.1413	28.7798	26.3361	35.1274	26.6505	12.8111	32.1002	14.371	18.7617	17.2082	13.4562	9.79047	43.9628	52.017	44.5183	43.9912	2.06311	5.22927	2.65694	3.80021	6.49001	3.02061	1.82529	3.8567	10.7801	3.9248	0	3.87203	22.3712	0.187184	0.172389	0.218407	0.379027	22.3712	0.334901	0.236605	0.0364556
WDR74	390.911	329.567	471.626	376.585	383.318	345.365	329.797	293.03	203.829	256.671	242.869	267.497	222.292	204.488	257.041	201.133	306.481	384.334	324.778	306.581	632.537	731.348	736.248	733.061	334.257	416.136	361.854	481.563	331.129	272.968	266.579	319.217	208.492	238.024	322.164	282.641	239.318	192.315	216.989	209.09	340.603	0.501456	0.114894	3.42773e-06	3.5536e-05	340.603	0.0315114	0.124723	0.775912
ZNF131	34.5939	41.3132	30.7479	34.6285	48.8422	41.0704	46.7323	33.2745	40.3337	39.5377	34.9584	36.2883	43.7049	30.2945	40.0309	50.4249	46.6384	35.8711	26.4354	21.5565	16.0815	15.2962	24.029	7.34285	53.7323	49.1797	45.089	42.1192	27.852	21.9629	30.9976	22.8012	29.205	35.0391	14.6023	34.7103	19.4041	31.3984	32.1465	15.4881	33.1439	0.0888753	0.155415	0.526979	0.688135	33.1439	0.21755	0.197368	0.136463
CUL4A	289.435	294.826	293.761	254.149	270.796	253.89	271.047	325.232	176.46	201.578	201.164	205.806	216.264	145.414	215.43	179.037	179.891	189.605	224.701	201.194	217.1	236.134	261.435	243.538	352.4	413.772	410.938	402.94	103.156	117.136	96.5354	115.906	133.045	123.241	87.6141	145.453	105.645	125.593	112.513	89.0567	212.071	0.504083	0.0984873	8.26415e-08	1.23334e-06	212.071	0.428539	0.125538	0.000106225
BIRC7	19.0266	19.7177	12.7722	14.8408	9.27383	7.46734	5.34083	11.8071	9.36318	7.77791	4.29313	5.18404	3.01413	3.02945	3.16034	1.13314	6.66263	7.68667	3.77649	2.39517	12.0611	29.6363	26.9124	25.7	4.88475	4.72882	5.13673	3.74393	2.06311	2.09171	7.08517	4.75026	3.24501	0	1.82529	2.20383	0	0	0	7.74406	7.53838	0.593329	0.349048	0.0134109	0.0458156	7.53838	0.198301	0.310014	0.176839
GATAD2A	266.373	236.612	289.976	249.82	236.792	209.086	244.343	227.555	239.121	243.708	217.723	258.165	232.842	230.238	216.483	226.629	191.551	233.162	270.019	263.468	314.928	517.201	408.492	308.4	200.275	214.688	227.728	252.715	313.593	355.59	345.402	380.971	284.749	332.267	376.01	327.268	303.998	180.541	269.227	259.426	273.928	-0.0159538	0.106826	0.875588	0.929408	273.928	-0.0397204	0.123855	0.718322
RPA3	17.2969	50.7026	31.694	21.6428	28.4397	41.0704	28.0394	59.0354	33.1313	25.2782	20.8524	32.6595	30.8949	30.2945	37.3973	84.4192	14.9909	28.1845	24.5472	23.9517	8.04073	18.1642	17.3009	11.0143	101.882	93.1577	101.593	74.4106	19.5996	10.4585	10.6278	6.65036	4.86751	14.4989	12.7771	14.3249	2.15601	15.6992	28.1282	19.3602	31.2309	0.0411409	0.260851	0.833908	0.905056	31.2309	0.287113	0.298822	0.0761065
VPS18	167.204	174.642	175.973	171.906	152.091	147.48	162.895	143.832	94.352	121.206	111.008	132.193	116.798	92.3983	123.253	118.98	169.897	181.918	171.83	160.476	255.963	331.736	281.619	233.747	133.982	172.602	161.522	194.216	270.268	223.813	250.638	254.614	196.323	207.214	224.511	207.16	213.445	176.616	204.934	193.602	181.971	0.36683	0.107404	0.000319692	0.00195181	181.971	-0.137938	0.124423	0.211555
LRP5	53.0439	30.046	43.0471	47.6142	21.6389	11.201	13.3521	12.8805	14.4049	20.0929	28.212	22.8098	19.5919	13.6325	23.7025	13.5977	18.3222	10.2489	15.106	4.79034	49.5845	56.4046	74.0092	48.9523	18.1434	16.5509	23.9714	23.3996	35.0729	37.6507	27.455	38.9521	48.6751	28.3938	41.0691	32.5064	34.4962	27.4736	4.01832	0	27.6029	-0.229691	0.219833	0.201609	0.359128	27.6029	0.121222	0.24492	0.416707
DOCK7	19.0266	17.8398	12.2992	24.1163	22.8754	31.7362	28.0394	25.7609	31.6908	33.7043	23.9189	31.6227	28.6343	33.324	26.8629	55.524	19.9879	20.4978	24.5472	21.5565	5.36048	4.78005	5.76695	4.89523	25.8194	25.0627	35.3863	30.4194	14.4418	13.5961	18.5986	23.7513	22.715	20.5402	12.7771	19.8344	8.62406	3.9248	12.055	15.4881	21.435	-0.256459	0.193559	0.120879	0.249221	21.435	0.132986	0.220342	0.371689
RPS19P1	31.1345	18.7787	40.6818	45.1407	43.2779	24.2689	30.7098	27.9077	30.9705	14.9077	22.079	23.8466	21.0989	24.2356	32.1301	17.5637	24.9849	43.5578	30.2119	45.5082	192.977	232.31	198.96	106.471	25.1216	43.0323	49.0843	60.3709	245.51	294.931	291.378	365.77	145.214	155.259	182.529	172.449	204.821	168.766	120.55	96.8008	98.6325	0.30282	0.25661	0.124757	0.254879	98.6325	-0.0535923	0.234624	0.715543
AP1G2	162.591	134.268	219.02	202.206	113.141	117.611	101.476	91.2366	144.769	160.095	146.58	188.699	154.474	145.414	178.559	159.207	131.587	122.987	83.0828	170.057	233.181	305.923	305.648	252.105	120.025	131.461	159.239	152.097	144.418	113.998	178.015	186.21	189.833	196.944	152.412	170.797	168.169	180.541	204.934	151.009	165.6	-0.543549	0.140525	2.3218e-05	0.000197542	165.6	-0.180254	0.154115	0.159178
SLC38A5	179.312	117.367	228.008	143.461	105.722	70.9398	60.0844	82.6496	87.8698	79.0755	82.7962	84.4999	54.2544	45.4418	72.161	49.8583	78.2859	97.3645	124.624	136.525	163.495	210.322	182.62	166.438	55.8257	76.134	69.6312	80.0265	24.7573	12.5502	15.9416	21.8512	15.4138	19.936	23.7288	33.0574	34.4962	35.3232	32.1465	34.8483	82.221	0.168522	0.172969	0.269147	0.437802	82.221	-0.260326	0.192817	0.0732701
INSYN1	14.9907	16.9009	22.7061	19.7877	3.70953	3.73367	1.33521	6.44023	11.5239	8.42607	10.4262	7.77606	4.5212	4.54418	6.84739	2.26629	0	5.12445	1.88825	2.39517	24.1222	31.5483	28.8348	36.7143	10.4673	6.14747	8.56121	7.95585	9.284	7.32097	10.6278	6.65036	14.6025	16.9154	16.4276	17.0797	10.7801	3.9248	0	15.4881	10.9699	-0.483245	0.372175	0.0448549	0.118886	10.9699	0.135332	0.335771	0.271571
DDA1	166.051	97.6494	132.926	131.712	71.7176	72.8066	72.1013	65.4757	83.5484	132.873	124.501	113.012	106.248	92.3983	111.138	117.847	88.2799	64.0556	86.8593	79.0405	170.195	192.158	168.203	145.633	64.1996	109.709	78.7631	93.5982	198.059	157.924	155.874	194.761	160.628	150.426	175.228	173.551	137.985	117.744	112.513	89.0567	121.411	-0.595554	0.144955	6.31279e-06	6.15346e-05	121.411	-0.132052	0.159995	0.31298
FAM207A	187.96	144.596	186.853	165.104	160.128	93.3418	130.85	118.071	116.68	133.521	84.6361	128.046	106.248	104.516	120.093	118.413	166.566	166.545	181.272	150.896	243.902	266.727	262.396	216.614	111.651	125.787	123.852	153.033	169.175	119.227	134.618	169.109	106.274	108.138	127.771	112.946	118.581	102.045	156.714	100.673	144.839	0.148157	0.128203	0.215564	0.375485	144.839	-0.28235	0.149923	0.0248561
OGFR	200.068	142.718	172.188	155.21	121.796	117.611	122.839	97.6768	52.5779	70.0012	72.37	75.687	44.4585	46.9565	61.6265	69.6883	54.9667	48.6823	62.3121	64.6695	223.8	243.783	218.183	166.438	80.2495	113.492	102.735	122.614	66.0196	80.5307	77.9369	76.0042	84.3701	118.408	96.7405	100.825	58.2124	51.0223	60.2748	34.8483	100.765	0.814173	0.153057	5.31573e-09	1.00416e-07	100.765	0.816924	0.214505	1.77144e-06
PRDM4	20.7563	27.2292	20.3409	32.1551	32.1493	20.5352	26.7042	30.0544	25.2086	28.519	25.1455	20.7362	39.1837	31.8092	30.5499	39.0934	14.9909	35.8711	28.3237	21.5565	8.04073	10.5161	9.61159	7.34285	42.5671	35.939	38.8108	29.0154	16.5049	24.0546	27.455	22.8012	34.0726	33.2267	21.9035	38.016	19.4041	15.6992	12.055	15.4881	25.3359	-0.054665	0.183776	0.731893	0.838994	25.3359	0.105322	0.21184	0.473703
TMED3	291.742	356.796	350.053	340.101	310.982	296.827	243.008	253.316	263.61	267.69	228.149	262.831	236.609	209.032	217.536	184.702	249.849	253.66	232.254	308.977	302.867	391.008	378.697	387.947	181.434	246.371	207.181	219.488	311.53	310.618	286.064	359.12	296.918	320.789	332.203	247.379	228.538	255.112	192.879	247.81	276.542	0.221906	0.102961	0.0240899	0.0729646	276.542	0.0725993	0.119384	0.497666
GOSR1	17.8735	18.7787	19.8679	24.7347	33.3858	22.402	16.0225	23.6142	21.6073	20.0929	18.3991	19.6994	21.8525	34.8387	22.1223	45.8923	13.3253	17.9356	20.7707	19.1613	13.4012	21.9882	16.3397	17.1333	66.2931	67.1492	66.7774	41.6512	28.8836	29.2839	30.9976	22.8012	33.2613	18.7278	16.4276	26.9969	8.62406	19.624	8.03664	3.87203	25.2662	-0.0116672	0.204487	0.945798	0.972086	25.2662	0.221906	0.247673	0.15374
UBXN4	57.0799	50.7026	71.4298	70.4938	71.7176	50.4046	69.4308	45.0816	64.822	64.8159	66.2369	57.5429	70.0786	71.1921	44.7714	82.7195	31.6475	20.4978	41.5414	38.3227	28.1425	21.9882	26.9124	13.4619	61.4083	72.8238	65.6359	50.543	13.4102	26.1463	21.2555	17.1009	17.8475	27.7896	16.4276	20.9363	19.4041	15.6992	0	27.1042	42.6142	-0.0874067	0.153073	0.528847	0.689737	42.6142	0.589199	0.245918	0.000713668
SMOX	60.5393	29.107	60.0767	52.5611	40.8048	28.0025	40.0563	17.1739	24.4883	34.3525	28.8253	40.4355	28.6343	25.7503	39.5042	20.3966	23.3192	20.4978	24.5472	19.1613	76.3869	90.821	73.0481	46.5047	20.9346	24.5899	29.6789	30.4194	33.0098	43.9258	32.7689	45.6025	34.8838	41.0803	39.2438	44.6275	30.1842	19.624	40.1832	11.6161	36.6842	0.0516481	0.18735	0.749495	0.850533	36.6842	0.273473	0.239113	0.0826977
SEC24D	43.8189	48.8247	46.3584	51.9428	36.4771	52.2714	32.045	41.8615	48.2564	34.3525	38.0249	39.9171	47.4726	15.1473	56.886	48.1586	34.9788	28.1845	49.0944	38.3227	30.8228	21.0322	24.029	14.6857	68.3865	64.7848	59.9285	53.351	7.22089	8.36682	10.6278	10.4506	14.6025	13.8948	5.47588	11.0191	8.62406	7.84959	8.03664	23.2322	32.4704	-0.0761292	0.164325	0.604004	0.74855	32.4704	0.0337383	0.1883	0.811203
ZC3HAV1	91.6738	59.153	92.2437	76.6774	106.34	110.143	104.146	84.7963	98.6735	99.8166	115.915	102.126	111.523	142.384	138.001	162.606	93.2769	89.6779	109.518	69.4599	24.1222	45.8885	46.1356	15.9095	98.3929	97.4137	70.2019	94.5342	16.5049	14.6419	15.056	11.4006	14.6025	23.5608	10.9518	19.8344	28.0282	35.3232	20.0916	19.3602	69.5026	-0.217082	0.153563	0.118123	0.245507	69.5026	0.0954791	0.170332	0.480485
BAZ2B	10.3782	11.2672	10.88	8.03876	14.2199	13.0678	12.0169	4.29349	25.9288	23.9819	30.0519	26.957	38.4302	18.1767	36.3439	58.9235	9.99395	5.12445	5.66474	9.58067	8.04073	1.91202	3.84463	1.22381	38.3802	29.3187	31.9619	19.1876	17.5365	7.32097	13.2847	16.1509	9.73502	12.0824	9.12647	11.5701	6.46804	3.9248	12.055	7.74406	15.8547	-1.40225	0.322768	2.96254e-07	3.94437e-06	15.8547	0.153695	0.280231	0.29701
SUPT6H	290.012	196.238	291.869	288.159	225.045	171.749	245.678	159.932	187.264	225.56	182.152	217.211	197.426	178.738	227.544	170.538	203.21	181.918	171.83	205.984	384.615	551.618	481.541	407.528	182.131	235.968	256.266	300.45	391.991	346.177	379.942	446.524	340.726	384.222	397.001	391.73	325.558	325.758	273.246	228.45	281.237	0.0185911	0.121623	0.870889	0.926369	281.237	0.0602783	0.138706	0.613915
UBALD1	241.581	191.543	311.263	195.404	189.804	164.282	182.924	145.979	86.4294	108.891	95.0623	81.9079	88.9169	87.8541	116.406	98.0169	144.912	187.042	169.942	201.194	309.568	449.325	425.793	299.833	137.471	197.665	204.898	203.108	104.187	99.356	136.389	103.556	98.1614	113.575	98.5658	93.6626	163.857	141.293	96.4396	116.161	167.055	0.780513	0.14727	6.84801e-09	1.25595e-07	167.055	-0.0187041	0.147409	0.880485
BDH2	19.0266	19.7177	24.1253	21.6428	33.3858	26.1357	22.6985	50.4485	30.9705	24.6301	17.7858	38.3619	87.4099	53.0154	47.9318	125.779	19.9879	15.3733	24.5472	11.9758	20.1018	17.2082	18.262	14.6857	129.097	127.205	123.281	114.658	24.7573	28.238	9.74211	23.7513	16.225	15.7072	18.2529	23.6911	28.0282	11.7744	20.0916	0	37.4927	-0.396406	0.311858	0.0709007	0.167931	37.4927	0.294362	0.315187	0.0686565
YKT6	525.25	352.101	505.685	490.365	374.663	328.563	405.903	289.81	367.325	443.341	386.995	460.861	399.373	368.078	504.6	388.668	398.092	379.209	358.767	414.364	518.627	706.491	749.704	586.204	244.238	379.724	359.571	413.704	640.596	577.311	622.609	707.789	589.78	584.791	691.786	671.616	394.551	427.803	482.198	363.971	471.377	-0.223723	0.115298	0.0399452	0.108599	471.377	-0.113779	0.128802	0.315367
EN1	1.72969	0.938936	3.78436	0.618366	2.47302	0	0	3.22011	2.88098	5.18528	1.22661	3.11043	1.50707	0	2.63361	0.566572	0	0	0	0	18.7617	13.3841	21.1455	7.34285	4.18693	0.945764	1.14149	0.935982	81.4929	42.88	57.567	74.1041	42.1851	59.204	55.6714	56.1976	8.62406	0	12.055	7.74406	14.8861	-0.117993	0.378012	0.585386	0.733568	14.8861	0.217606	0.445207	0.0584026
VPS72	216.212	193.421	154.213	213.955	201.551	214.686	197.611	180.326	242.722	223.615	263.721	256.092	256.201	195.4	267.048	222.663	179.891	166.545	143.507	217.96	306.888	353.724	297.959	280.252	162.592	164.09	200.903	205.916	412.622	417.295	296.691	429.424	403.192	376.972	359.583	384.568	291.062	290.435	293.337	305.89	261.018	-0.270297	0.103568	0.00623539	0.0243953	261.018	0.133292	0.125021	0.229054
CCNG1	224.284	276.986	257.336	235.598	249.775	253.89	226.985	265.123	388.212	274.171	367.37	315.19	332.308	274.165	248.086	301.983	233.192	184.48	292.678	227.541	143.393	90.821	95.1547	78.3238	267.964	206.177	191.771	220.892	104.187	223.813	176.244	194.761	223.094	200.569	145.111	172.449	176.793	168.766	168.769	143.265	220.542	-0.288126	0.136037	0.0217099	0.067091	220.542	0.0566968	0.147753	0.649067
ESRP1	189.113	214.077	203.409	180.563	218.862	132.545	177.583	214.674	70.584	50.5564	60.7172	62.7269	70.8321	78.7657	69.0007	89.5183	153.241	158.858	198.266	131.734	136.692	133.841	120.145	75.8761	258.194	237.387	223.162	235.4	1.03156	3.13756	7.08517	3.80021	2.43375	1.81237	0.912647	4.95861	30.1842	7.84959	12.055	46.4644	106.701	1.42401	0.143017	9.0244e-25	9.81242e-23	106.701	0.167735	0.147701	0.178233
BIRC5	507.953	384.964	600.767	513.862	412.994	405.103	375.194	284.443	409.099	495.194	446.486	454.641	486.783	437.756	480.371	423.796	489.704	484.261	341.772	455.082	541.409	658.691	674.733	567.847	331.465	337.638	376.693	404.812	796.361	695.492	736.858	721.089	859.926	874.769	791.265	691.45	618.776	631.892	558.546	542.084	532.551	-0.277922	0.101394	0.00413752	0.017315	532.551	-0.215274	0.116627	0.0401173
PIR	77.2597	98.5883	99.8124	78.5325	93.3565	89.6081	78.7773	142.758	141.888	159.447	155.779	143.08	140.157	106.031	133.261	151.275	109.933	135.798	158.613	148.5	54.945	33.4604	49.0191	46.5047	109.558	104.034	96.4563	79.0905	123.787	119.227	108.934	104.506	131.423	108.742	96.7405	104.131	122.893	86.3455	120.55	147.137	109.748	-0.438568	0.126286	0.000187457	0.00122954	109.748	-0.33298	0.15025	0.00825355
SWAP70	84.1784	76.0538	78.5254	72.3489	68.6263	54.1382	76.1069	51.5218	68.4232	66.1123	59.4906	70.503	61.0362	80.2804	62.68	82.1529	64.9607	30.7467	33.9884	74.2502	29.4827	51.6245	59.5918	64.8619	103.278	110.654	131.272	101.554	29.9151	31.3756	23.0268	19.001	32.4501	26.5814	17.3403	32.5064	10.7801	31.3984	40.1832	23.2322	57.1558	-0.0957719	0.141492	0.461769	0.630052	57.1558	0.193184	0.176363	0.162591
RPS7	4742.82	5878.68	4974.07	5168.92	6328.46	4586.82	4910.9	7547.95	6905.71	6862.71	6386.96	6452.58	6994.3	6327.01	7717.54	8686.68	4563.9	5296.12	4654.53	4878.96	4538.99	4943.53	4720.25	4443.65	8531.57	8033.79	8245.02	6819.57	6720.59	5951.95	7101.11	5972.98	8191.2	7318.34	6801.96	7587.22	5206.77	5078.68	5625.65	5885.49	6189.6	-0.248964	0.0989311	0.00864513	0.0320651	6189.6	0.229658	0.110632	0.0223258
MEST	152.213	135.207	107.381	131.094	133.543	115.744	116.163	150.272	209.591	208.059	214.043	226.543	263.737	210.547	237.025	255.524	118.262	71.7423	137.842	141.315	67.0061	87.9529	76.8927	42.8333	154.916	174.493	150.107	155.841	156.797	209.171	147.017	180.51	246.62	263.397	145.111	220.934	103.489	145.217	124.568	189.73	159.461	-0.748389	0.155926	1.10463e-07	1.60018e-06	159.461	0.0910245	0.160646	0.487465
IPO13	82.4487	48.8247	95.082	75.4407	74.1906	37.3367	58.7492	49.3751	55.4588	53.1491	57.6507	59.0981	63.2968	68.1626	66.8938	64.5892	46.6384	58.9312	45.3179	40.7178	91.1282	97.513	130.718	84.4428	27.215	41.6136	50.7965	53.819	89.7454	74.2556	81.4794	114.956	79.5026	83.3689	105.867	92.5607	71.1485	47.0975	40.1832	30.9763	67.2435	-0.0727307	0.157971	0.609357	0.752256	67.2435	0.157984	0.186899	0.265447
RBBP7	422.622	487.308	381.747	412.45	444.526	399.503	407.239	562.447	545.225	484.175	505.363	454.641	431.775	499.859	503.02	609.631	308.147	317.716	392.755	301.791	286.786	235.178	247.018	201.928	508.712	435.051	404.089	443.656	268.205	267.738	232.925	252.714	402.381	325.018	308.475	338.287	245.786	188.39	208.953	236.194	372.736	-0.134848	0.110801	0.200065	0.357711	372.736	0.377834	0.135577	0.00126473
DNAJC10	48.4314	61.0309	47.3045	54.4162	63.062	41.0704	46.7323	78.3561	41.0539	31.7598	43.5446	40.9539	51.2403	49.9859	48.4585	67.422	39.9758	53.8067	66.0886	38.3227	18.7617	11.4721	5.76695	8.56666	53.7323	49.6526	32.5326	36.0353	4.12622	11.5044	9.74211	14.2508	21.9038	10.2701	8.21382	14.8758	15.0921	3.9248	8.03664	19.3602	34.2709	0.257176	0.181226	0.102952	0.221537	34.2709	0.135289	0.196467	0.348779
[truncated: 23,451 more rows]
[truncated: 31 more columns]

## Sheet: 3b. Gene_Analytics_Pathways
Score	SuperPath Name	# SuperPath Total Genes	# SuperPath Matched Genes	Matched Genes (Symbols)	Evidence URL
[truncated: 83 more rows]

[truncated: 1 more sheets: 3c. Common_human_mouse_DE_genes]
