# Supplementary material for: LIS1 RNA-binding orchestrates the mechanosensitive properties of embryonic stem cells in AGO2-dependent and independent ways
Source: Nat Commun. 2023 Jun 6;14:3293. doi: 10.1038/s41467-023-38797-8 (PMC10244377; doi:10.1038/s41467-023-38797-8)
Supplement: Supplementary file 7 — Supplementary Data 4 [file 41467_2023_38797_MOESM7_ESM.xlsx]

## Sheet: 4a. Massspec_FWO_lines
			Razor unique peptides																								LFQ Intensity
			Cytoplasm LIS1-OE				Nuclear LIS1-OE				Cytoplasm WT				Nuclear WT				Cytoplasm LIS1 F/-				Nuclear LIS1 F/-				Cytoplasm LIS1 OE		Nuclear LIS1 OE		Cytoplasm WT		Nuclear WT		Cytoplasm LIS1 F/-		Nuclear LIS1 F/-
Protein.names	Gene.names	Majority.protein.IDs	IgG-Beads-A	IP-LIS1-A	IgG-Beads-B	IP-LIS1-B	IgG-Beads-A2	IP-LIS1-A3	IgG-Beads-B4	IP-LIS1-B5	IgG-Beads-A6	IP-LIS1-A7	IgG-Beads-B8	IP-LIS1-B9	IgG-Beads-A10	IP-LIS1-A11	IgG-Beads-B12	IP-LIS1-B13	IgG-Beads-A14	IP-LIS1-A15	IgG-Beads-B16	IP-LIS1-B17	IgG-Beads-A18	IP-LIS1-A19	IgG-Beads-B20	IP-LIS1-B21	IP-LIS1-A22	IP-LIS1-B23	IP-LIS1-A24	IP-LIS1-B25	IP-LIS1-A26	IP-LIS1-B27	IP-LIS1-A28	IP-LIS1-B29	IP-LIS1-A30	IP-LIS1-B31	IP-LIS1-A32	IP-LIS1-B33
Protein argonaute-2	Ago2	Q8CJG0	0	37	0	18	0	39	0	30	0	37	0	3	0	41	0	28	0	38	0	8	0	42	0	28	84651000	18943000	52934000	47397000	45513000	1901400	78523000	51139000	119660000	4932700	92604000	53796000
Granulins;Acrogranin;Granulin-1;Granulin-2;Granulin-3;Granulin-4;Granulin-5;Granulin-6;Granulin-7	Grn	Q3U9N4;P28798;H3BJE0	8	12	8	18	9	12	4	17	9	11	2	14	9	12	9	15	9	12	2	13	9	12	4	17	27245000	29161000	10589000	26872000	9947300	22953000	10586000	36624000	23191000	23367000	12640000	39408000
Pyruvate kinase PKM	Pkm	P52480;A0A1L1SU37	23	27	12	17	14	30	8	18	17	32	2	14	19	27	8	13	21	25	3	14	21	27	10	18	96061000	38305000	94767000	27030000	125400000	24067000	72921000	19066000	74173000	27311000	85179000	26399000
Transitional endoplasmic reticulum ATPase	Vcp	Q01853	12	28	2	16	8	35	0	22	12	37	0	3	15	36	0	19	9	32	0	3	19	36	2	20	26970000	16840000	29810000	21289000	35851000	1678400	39740000	16127000	31680000	1444800	45231000	27654000
Serine protease inhibitor A3K	Serpina3k	P07759	0	6	0	16	0	7	0	18	0	4	0	17	0	7	0	16	0	4	0	12	0	3	2	19	1143400	33874000	1048500	28259000	592990	52881000	1200900	22836000	769990	25739000	708680	26626000
Platelet-activating factor acetylhydrolase IB subunit alpha	Lis1	P63005	1	11	0	15	0	12	0	17	0	8	0	2	0	3	0	8	0	3	0	1	0	0	0	5	7167800	28572000	3377800	35142000	1392300	1249200	538400	2662200	566690	320410	0	1973100
Myosin-9	Myh9	Q8VDD5	10	25	68	49	62	64	10	51	63	67	0	7	89	74	25	61	10	27	5	1	97	76	18	61	9788100	54146000	41081000	41501000	36380000	2145100	57169000	74658000	8945100	144700	53624000	69640000
Serum albumin	Alb	P07724	0	27	8	32	0	27	10	36	0	25	4	34	0	28	6	32	0	27	2	31	3	28	12	33	87682000	604740000	61590000	486370000	42770000	941820000	71966000	404980000	94068000	701450000	66858000	495500000
Alpha-2-macroglobulin;Alpha-2-macroglobulin 165 kDa subunit;Alpha-2-macroglobulin 35 kDa subunit	A2m	Q61838	0	25	0	28	0	24	0	32	0	22	0	31	0	26	0	37	0	24	0	28	0	21	0	32	17474000	35270000	11693000	35320000	9203200	52835000	10689000	37726000	21491000	52864000	12306000	35717000
Heat shock protein HSP 90-beta	Hsp90ab1	P11499	28	36	20	26	19	38	12	28	34	43	10	18	32	39	11	24	27	38	10	21	31	38	16	27	183790000	95061000	165020000	70564000	342770000	56495000	197720000	41575000	206540000	64608000	188900000	64241000
Serotransferrin	Tf;Gm20425	Q921I1;E9Q035	0	9	0	24	0	12	0	26	0	11	0	25	0	13	0	21	0	9	0	20	0	11	1	24	2821700	49248000	2581000	42825000	1697300	85075000	3499100	30122000	2633200	51059000	2216500	38169000
Complement C3;Complement C3 beta chain;C3-beta-c;Complement C3 alpha chain;C3a anaphylatoxin;Acylation stimulating protein;Complement C3b alpha chain;Complement C3c alpha chain fragment 1;Complement C3dg fragment;Complement C3g fragment;Complement C3d fragment;Complement C3f fragment;Complement C3c alpha chain fragment 2	C3	P01027	3	19	0	20	4	15	0	19	3	18	0	16	2	22	0	21	3	26	0	20	3	20	0	18	7777100	13402000	3241700	11285000	3560000	16453000	4844400	12908000	10841000	25815000	5064000	12187000
Heat shock cognate 71 kDa protein	Hspa8	P63017;Q504P4	20	25	20	19	19	33	16	21	22	32	17	19	23	32	20	19	19	26	16	20	24	30	20	21	109610000	80981000	115730000	73926000	159700000	61545000	125230000	62890000	113770000	81277000	116430000	74549000
Actin, cytoplasmic 2;Actin, cytoplasmic 2, N-terminally processed	Actg1	P63260	15	17	16	15	16	19	8	14	16	21	6	12	19	21	10	13	11	18	7	12	20	19	9	16	118230000	117590000	149720000	83296000	196100000	53676000	190000000	81221000	98486000	49471000	173070000	97042000
Vimentin	Vim	P20152;A0A0A6YWC8	0	1	22	15	0	0	0	2	31	28	3	2	6	6	12	5	1	8	1	7	1	0	1	0	137450	14612000	0	523880	44589000	1040800	1024300	2225600	2757800	5915900	0	0
Heat shock protein HSP 90-alpha	Hsp90aa1	P07901	16	22	6	13	12	23	4	13	17	28	3	8	19	24	3	8	15	21	2	6	15	23	4	10	67368000	24752000	68397000	19026000	133900000	15020000	68137000	10855000	60450000	17586000	63146000	17110000
Probable ATP-dependent RNA helicase DDX5	Ddx5	Q8BTS0;Q61656;S4R1I6	0	12	10	12	9	22	13	17	9	15	1	1	15	23	13	16	0	11	1	5	15	19	8	17	3345100	10051000	28832000	31783000	4513800	502830	29859000	28797000	4668900	4155600	18660000	19911000
Alpha-enolase	Eno1	P17182;Q6PHC1	17	20	10	12	13	21	5	15	14	23	0	8	17	20	1	7	15	19	4	8	16	20	7	11	112420000	32982000	110720000	28922000	110900000	18621000	73717000	9986000	73275000	14758000	97500000	20331000
Elongation factor 2	Eef2	P58252	21	30	5	12	14	36	1	8	19	39	2	2	23	34	3	7	18	26	2	1	19	35	2	8	39093000	12221000	45537000	8326300	61445000	385380	38820000	2370300	26828000	248080	41548000	4921300
Histone H4	Hist1h4a	P62806	6	6	8	12	7	7	2	4	8	8	5	5	7	9	7	4	7	8	5	5	6	8	1	4	66630000	419450000	75616000	8416400	138000000	25551000	59586000	15640000	214220000	46731000	72130000	10355000
Stress-70 protein, mitochondrial	Hspa9	P38647	5	13	11	12	0	4	0	0	10	14	3	8	1	9	1	1	6	16	4	10	3	4	0	0	4725100	5226100	769110	0	5302000	3013800	1105700	0	7350900	4958100	667890	0
DNA topoisomerase 2-alpha	Top2a	Q01320	0	3	16	11	17	39	11	19	16	19	0	0	32	38	11	19	0	4	0	0	29	37	7	15	3763000	7891900	22701000	13123000	3466200	0	20727000	10588000	1187200	0	19889000	9768600
Poly [ADP-ribose] polymerase 1	Parp1	Q921K2;P11103	3	9	7	11	6	30	4	14	13	22	0	0	18	29	3	14	2	15	0	0	21	31	2	10	4317900	4620900	22618000	7381300	6009800	0	19874000	5473500	7652700	0	20834000	4882500
Heterogeneous nuclear ribonucleoprotein U	Hnrnpu	Q8VEK3	5	10	7	11	8	18	4	14	9	13	0	3	11	18	8	16	5	13	0	4	10	16	9	15	7077700	12454000	23469000	18730000	9059400	1817600	25970000	22788000	9389300	3171000	20500000	18238000
Peroxiredoxin-1	Prdx1	P35700;B1AXW5;B1AXW6;B1AXW4	5	13	9	11	4	13	8	12	10	15	4	7	9	13	7	10	4	12	4	7	9	13	4	9	47351000	39456000	39355000	24555000	86076000	20428000	49444000	20491000	43846000	33322000	38430000	23109000
N-alpha-acetyltransferase 50	Naa50	Q6PGB6	12	11	12	11	11	11	11	12	11	11	7	8	11	11	12	10	10	11	9	11	11	11	11	12	76156000	74040000	23005000	78533000	22933000	33470000	25826000	56364000	29975000	44336000	32836000	80285000
Polyadenylate-binding protein 1;Polyadenylate-binding protein	Pabpc1;Pabpc6	P29341;Q9D4E6	4	11	2	11	3	11	1	10	4	17	0	2	6	12	2	10	2	11	0	3	6	10	1	9	14482000	12363000	7363300	12875000	15524000	2073100	8614400	12298000	17320000	5070700	7342900	12701000
Hemopexin	Hpx	Q91X72	0	1	0	11	0	3	0	10	0	3	0	11	0	1	0	9	0	0	0	10	0	0	0	9	48688	6536000	219170	6501400	234710	10164000	78241	4280900	0	7212700	0	4321500
Tubulin beta-4B chain;Tubulin beta-4A chain	Tubb4b;Tubb4a	P68372;Q9D6F9	17	19	8	11	9	22	3	9	14	24	3	7	14	22	5	10	15	18	1	7	14	21	5	10	33121000	14889000	29748000	11330000	54553000	8607900	27043000	8903300	29095000	10233000	28530000	11695000
Transcription intermediary factor 1-beta	Trim28	Q62318	7	13	5	11	4	18	3	9	13	21	2	2	14	17	4	7	8	14	1	5	13	17	3	5	9888600	10524000	13131000	7533600	28528000	1281500	15341000	7386800	13007000	5696800	13494000	4202300
Ceruloplasmin	Cp	G3X9T8;G3X8Q5;E9PZD8;Q61147	0	3	0	11	0	4	0	9	0	2	0	8	0	3	0	12	0	5	0	5	0	3	0	11	676710	5363300	311730	1274700	206140	6230400	363820	5317000	989360	3316900	429580	4994900
Myb-binding protein 1A	Mybbp1a	Q7TPV4	0	7	11	10	17	38	11	17	11	16	0	1	24	38	13	19	0	6	0	2	22	34	10	14	1210200	5350900	16728000	9819200	2327600	283060	17514000	9069700	1379000	434060	14364000	8063900
Nucleolin	Ncl	P09405	11	13	15	10	13	17	15	16	11	14	4	7	16	17	17	17	11	14	7	9	16	15	13	15	19026000	25615000	66095000	75446000	26185000	10558000	78677000	148510000	22674000	18005000	67401000	60738000
Heterogeneous nuclear ribonucleoproteins A2/B1	Hnrnpa2b1	O88569;A0A0N4SUM2	2	8	9	10	10	15	5	13	7	12	0	4	12	14	8	14	2	8	0	3	10	14	2	12	5290400	14525000	37580000	30559000	6853200	3760100	33383000	28290000	5958300	3405100	29029000	20842000
60S acidic ribosomal protein P0	Rplp0	P14869;D3YVM5;S4R1N1	6	8	7	10	5	10	5	11	7	11	2	8	5	10	7	9	5	10	3	8	7	9	6	11	14446000	11638000	9004500	12310000	12011000	8076800	8817200	17251000	13498000	12040000	8581700	11738000
Glyceraldehyde-3-phosphate dehydrogenase	Gapdh;Gm3839	A0A0A0MQF6;P16858;S4R1W1;A0A1D5RLD8;S4R257	14	14	8	10	12	16	4	10	11	16	2	5	12	16	5	9	13	13	3	6	11	16	4	10	121300000	54916000	110560000	44015000	123940000	21300000	73901000	23060000	73756000	31231000	82531000	36517000
L-lactate dehydrogenase;L-lactate dehydrogenase A chain	Ldha	Q564E2;A0A1B0GSX0;P06151;A0A1B0GSR9;D3YZQ9;A0A1B0GT41;A0A1B0GQX5	9	12	6	10	6	14	4	9	7	14	3	8	7	13	4	8	10	13	5	6	11	14	4	11	34014000	14478000	32859000	12224000	35165000	11792000	19278000	7435600	42856000	9760600	55184000	9273600
40S ribosomal protein S3a	Rps3a	P97351	6	11	5	10	4	12	4	9	8	13	1	5	8	13	6	8	4	12	1	5	9	12	2	11	8985700	9595800	7505000	9776400	10525000	4512900	7424000	7328600	8198400	8988800	6202600	10023000
Murinoglobulin-1	Mug1	P28665	0	1	0	10	0	1	0	8	0	1	0	8	0	1	0	8	0	1	0	5	0	1	0	8	175160	3855900	87107	2840200	75804	5034600	129360	3631100	205260	3931000	123100	3326200
Heat shock 70 kDa protein 4	Hspa4	Q3U2G2;Q61316	14	28	3	10	10	31	1	7	21	33	2	1	17	30	1	9	14	25	2	4	20	27	3	7	16652000	7523600	17872000	2732600	31150000	824690	18739000	3553700	17755000	1045800	17602000	3335300
60S ribosomal protein L4	Rpl4	Q9D8E6	9	11	5	9	5	12	3	10	9	13	1	3	10	12	8	10	9	12	1	6	9	12	4	10	11921000	11266000	8977400	11098000	13707000	3766100	8054700	17474000	9974900	10116000	6786200	9968200
Peptidyl-prolyl cis-trans isomerase A;Peptidyl-prolyl cis-trans isomerase A, N-terminally processed	Ppia	P17742;A0A1L1SST0	8	11	5	9	7	11	4	10	7	10	0	6	8	10	2	7	8	9	2	6	8	10	3	9	37357000	28133000	71666000	26598000	63798000	16936000	66316000	13826000	33308000	19478000	63929000	19845000
Alpha-1-antitrypsin 1-4	Serpina1d	Q00897	0	4	0	9	0	5	0	10	0	5	0	10	0	5	0	10	0	3	0	8	0	5	0	9	1769000	24219000	1908000	17453000	1425700	36823000	1997900	17039000	1906500	24857000	1632100	18770000
EH domain-containing protein 1	Ehd1	Q9WVK4	0	15	1	9	0	12	0	9	0	18	0	6	0	14	0	10	1	17	0	8	0	14	0	11	10233000	7998900	4117100	5482600	6865500	4459300	4304500	6467600	10725000	9373800	4530100	7738400
40S ribosomal protein S3	Rps3	P62908;D3YV43	8	11	6	9	4	12	5	9	10	14	2	4	7	14	6	8	7	13	2	5	12	11	4	8	14928000	14309000	10655000	12412000	16742000	6601700	10595000	13183000	14181000	12373000	8431200	9800300
Heterogeneous nuclear ribonucleoprotein F;Heterogeneous nuclear ribonucleoprotein F, N-terminally processed	Hnrnpf	Q9Z2X1;J3QM80;J3QMT0	3	8	7	9	5	14	3	9	7	11	0	2	6	11	5	7	2	8	0	5	7	9	3	7	3716600	10181000	11435000	8046400	5784200	1256600	9327600	5520600	4450400	4616100	7456600	4153900
Apolipoprotein A-I;Proapolipoprotein A-I;Truncated apolipoprotein A-I	Apoa1	Q00623	0	3	0	9	0	4	0	9	1	3	0	6	0	4	0	7	0	3	0	5	0	3	2	7	911660	12087000	811850	11674000	788090	18066000	809480	8686000	807180	15906000	691910	8931500
Valine--tRNA ligase	Vars	Q9Z1Q9;G3UY93	6	10	0	9	3	12	0	8	9	16	0	4	9	13	0	7	5	12	0	0	10	13	0	7	3424500	4116400	2455100	2648700	3643800	1299300	2547800	2813900	3497400	0	2954800	2005600
Alpha-actinin-4	Actn4	P57780;A0A1L1SV25;E9Q2W9	6	17	8	8	17	40	1	13	12	29	0	1	32	41	1	7	2	11	0	3	29	38	2	5	6358000	4495000	32851000	6861300	10272000	669220	41674000	4071900	3631800	1419200	26304000	2321300
Heterogeneous nuclear ribonucleoprotein A3	Hnrnpa3	A2AL12;Q8BG05	0	5	7	8	6	18	4	13	6	9	1	3	11	18	6	11	0	5	1	3	10	14	3	10	3147000	13428000	24181000	23914000	5041300	3139500	24102000	26261000	4370600	4203600	20174000	19033000
Nucleolar RNA helicase 2	Ddx21	Q9JIK5	0	0	13	8	4	23	7	12	8	11	0	0	13	24	13	16	0	3	0	0	13	23	4	12	0	3522400	5215700	5556800	1280200	0	7203400	6943800	413560	0	5433400	3439900
T-complex protein 1 subunit beta	Cct2	P80314	8	13	4	8	7	24	1	11	9	23	0	1	13	22	0	9	9	15	0	4	14	21	2	10	7271300	6263500	13813000	6669600	12596000	248610	12637000	3654000	8931700	867740	13221000	6173700
Heterogeneous nuclear ribonucleoprotein A1;Heterogeneous nuclear ribonucleoprotein A1, N-terminally processed	Hnrnpa1	Q5EBP8;P49312	1	4	4	8	3	16	3	11	6	9	0	0	10	14	6	12	0	6	0	3	8	15	1	10	1587900	5372200	17628000	13019000	3167800	0	18723000	12762000	2595000	2257500	14061000	10841000
RNA-binding protein FUS	Fus	Q8CFQ9;P56959;G3UXT7	0	8	3	8	6	12	6	11	3	9	1	2	9	12	6	10	1	9	1	2	8	12	3	12	8688900	12339000	31300000	52844000	8293000	2701400	36818000	53191000	19322000	3864400	36579000	39987000
Fibronectin;Anastellin	Fn1	A0A087WR50;Q3UHL6;P11276;A0A087WS56;A0A087WSN6;B9EHT6;B7ZNJ1	0	41	0	8	0	37	0	9	49	58	0	8	3	36	0	14	0	33	0	5	4	46	0	46	22898000	3094400	9451700	2399200	28956000	4349800	13382000	4547700	22290000	2871100	17993000	69631000
14-3-3 protein epsilon	Ywhae	P62259;D6REF3;F6WA09	10	15	5	8	7	17	1	9	9	22	1	3	9	16	1	6	10	13	0	4	11	16	3	8	22488000	6671900	24741000	6336300	31637000	1860000	20707000	3719400	18141000	1717900	25793000	4037800
T-complex protein 1 subunit theta	Cct8	P42932;H3BL49	8	17	6	8	6	21	4	8	14	21	0	0	14	20	4	5	7	13	1	3	15	22	4	11	9549100	5124100	14971000	5817300	14902000	0	15388000	3809700	9149900	1881700	15291000	4892200
Glutathione S-transferase P 1;Glutathione S-transferase P 2	Gstp1;Gstp2	P19157;P46425	9	9	6	8	9	8	5	8	9	10	5	7	8	9	4	9	9	9	5	8	10	10	5	9	47973000	79639000	19655000	75226000	43961000	61823000	35862000	102920000	79747000	84585000	45621000	95429000
60S ribosomal protein L7a	Rpl7a	P12970;A0A140T8L1;A0A140T8L3	8	11	7	8	5	10	6	8	9	11	1	6	8	9	7	9	6	7	3	6	9	9	5	8	9674500	11922000	5953900	11225000	9929000	7397400	6535100	15061000	8396300	12438000	5492000	9608500
Kininogen-1;Kininogen-1 heavy chain;Bradykinin;Kininogen-1 light chain	Kng1	D3YTY9;A0A0R4J038;O08677;D3Z2B2	0	0	0	8	0	0	0	8	0	1	0	6	0	0	0	7	0	1	0	7	0	0	0	7	0	1424700	0	5813100	236400	2575800	0	1102600	55674	6617700	0	1352500
Cofilin-1	Cfl1	P18760;F8WGL3	7	9	4	8	2	10	3	7	8	12	2	3	8	11	3	6	7	8	2	4	7	10	2	6	19045000	12459000	26147000	9650100	30661000	4022400	27197000	7194800	12915000	6693900	26500000	6973900
40S ribosomal protein SA	Rpsa	P14206;A0A1L1SRW0	6	8	4	8	7	10	2	7	5	11	1	6	7	10	2	7	5	8	0	6	6	9	3	7	15670000	13035000	11657000	11497000	17503000	5980400	11749000	9258400	14649000	8517900	10810000	12808000
Elongation factor 1-delta	Eef1d	Q80T06;A0A0R4J1E2;P57776;E9QN08;D3YUQ9	7	12	3	8	3	12	1	6	7	12	0	1	7	12	1	8	4	9	0	1	8	12	2	6	10049000	4201300	9286200	4210800	11498000	671740	9870600	2877500	5681300	531560	8906600	4039300
Insulin-like growth factor 2 mRNA-binding protein 1	Igf2bp1	O88477	2	8	3	8	1	10	3	6	9	13	0	5	6	9	5	9	2	10	0	4	7	9	4	8	3734900	4529700	2316300	3242900	4033400	1816200	2798600	3209900	4185200	2850400	2152600	3258600
78 kDa glucose-regulated protein	Hspa5	P20029	12	16	7	8	6	19	0	5	14	22	1	7	16	21	2	7	8	12	2	2	15	18	0	5	11336000	5026200	17052000	2027900	18479000	5278400	24527000	2897800	8479900	1845100	15606000	2012200
40S ribosomal protein S4, X isoform;40S ribosomal protein S4	Rps4x;Gm15013	P62702;V9GWY0	3	7	3	8	2	8	2	5	5	9	2	4	5	8	4	6	2	8	2	5	4	8	2	4	4509500	4522000	3229900	4138300	5368800	2008200	3194900	3899100	4579600	3309400	3143000	2762800
Phosphoglycerate kinase 1;Phosphoglycerate kinase	Pgk1	P09411;S4R2M7	9	16	2	8	5	17	0	4	10	16	0	4	10	14	0	3	9	13	0	3	11	17	1	6	30080000	5723500	36352000	2535500	27485000	1919400	17202000	1172600	17776000	1127700	32415000	3435000
ATP-dependent RNA helicase A	Dhx9	E9QNN1;A0A087WPL5;O70133;Q3UR42	3	4	5	8	3	12	2	3	6	10	0	1	9	14	2	12	1	7	0	2	5	10	1	5	698430	2697300	2188600	1197200	1903300	121380	3162200	4370200	1163100	384660	2121700	1443800
U1 small nuclear ribonucleoprotein 70 kDa	Snrnp70	Q62376;A0A1B0GRR8	0	15	1	7	0	16	2	14	0	15	0	6	4	19	0	14	0	16	0	6	3	18	0	15	34169000	23089000	54663000	67181000	22469000	8312500	72089000	92320000	63651000	12141000	70257000	78428000
ATP-dependent RNA helicase DDX3X	Ddx3x	Q62167	5	11	7	7	5	15	5	11	12	18	0	0	7	17	5	8	4	15	0	4	7	16	5	11	4799300	5235500	4356600	7870800	5519300	0	4368200	6984300	7569300	2843600	4574900	7019200
Splicing factor, proline- and glutamine-rich	Sfpq	Q8VIJ6	0	1	4	7	7	20	5	11	3	6	0	0	12	16	1	6	1	1	0	0	9	17	5	8	268280	2472400	17616000	7453500	1415700	0	15439000	3994700	379160	0	12990000	4452700
Tubulin alpha-1A chain	Tuba1a	P68369	11	14	7	7	10	15	4	9	11	15	2	6	11	14	5	8	11	12	3	6	11	13	5	9	59643000	41095000	57470000	29271000	92981000	20081000	51827000	21707000	45032000	25725000	56521000	33227000
Probable 28S rRNA (cytosine-C(5))-methyltransferase	Nop2	E9QN31;Q922K7	0	0	7	7	4	17	4	8	5	3	0	0	8	13	8	7	0	1	0	0	9	12	2	5	0	2625400	3703200	3598600	354000	0	2737700	4393000	0	0	2288300	1903800
60S ribosomal protein L3	Rpl3	P27659	6	7	3	7	2	10	0	8	6	9	0	0	5	8	5	8	3	7	0	3	5	7	1	7	5427400	6617000	4248900	5817000	5500200	0	3813300	7221400	4335600	5632900	3009000	5470400
T-complex protein 1 subunit zeta	Cct6a	P80317	8	12	5	7	7	16	0	7	9	14	0	0	12	15	0	5	6	12	0	2	11	15	2	5	6951900	4743700	12394000	4890700	10620000	0	12636000	3113100	7547100	319270	11402000	4571100
RuvB-like 2	Ruvbl2	Q9WTM5;A0A1B0GSR4;A0A1B0GRW3	2	6	5	7	2	12	5	7	5	12	0	1	6	11	4	5	1	6	0	1	5	10	3	7	3162600	2806600	4259600	2305900	3214300	1211900	3310300	1090300	2243300	173800	3043200	2062700
40S ribosomal protein S2	Rps2;Gm6576	P25444;D3YVC1;D3YWJ3;F6YTZ4;A0A140T8L5	5	11	4	7	4	9	1	7	6	10	1	6	7	10	2	8	4	10	0	5	6	9	2	8	10553000	6287000	7036800	5176200	11679000	2576300	6703600	5203400	9981000	6031300	6082900	5680200
40S ribosomal protein S12	Rps12	Q6ZWZ6;F7AEH4;A0A1W2P7A1;P63323	3	6	2	7	3	6	1	7	4	6	0	2	5	6	2	7	2	6	0	4	6	6	0	6	6382600	7292900	5063500	6124400	5618100	2773200	5384000	6365900	6256200	4671600	5035900	6610600
Guanine nucleotide-binding protein subunit beta-2-like 1;Guanine nucleotide-binding protein subunit beta-2-like 1, N-terminally processed	Gnb2l1	P68040	7	15	5	7	4	15	1	6	13	16	0	4	14	15	2	7	9	15	0	7	13	14	1	9	15245000	8987700	11671000	6733700	17359000	3081600	12040000	7680500	13629000	5069300	10290000	7505100
14-3-3 protein zeta/delta	Ywhaz	P63101	6	10	2	7	4	13	2	6	8	13	0	4	9	12	2	6	5	9	2	2	8	12	2	7	13677000	5292700	15268000	4203200	18980000	3234900	12880000	2495900	10905000	1786700	14201000	3638300
Fibrinogen gamma chain	Fgg	Q3UER8;Q8VCM7	0	10	0	7	0	9	0	6	0	7	0	7	0	9	0	7	0	9	0	5	0	11	0	22	6696100	3717200	1775800	3333600	2151700	6269200	2200100	2420900	5021400	3432300	3972600	134090000
DNA replication licensing factor MCM3	Mcm3	P25206	4	10	5	7	3	23	1	5	6	23	1	1	4	22	1	3	5	12	1	1	9	20	1	5	3118800	2455300	7333100	1353300	7016800	330360	5409400	893110	3324800	552190	5488600	1405400
Inosine-5-monophosphate dehydrogenase 2	Impdh2	P24547;A0A0A6YY72	8	10	3	7	2	12	2	5	7	15	0	2	6	11	0	4	3	10	2	3	6	10	2	5	7823900	3507500	5702400	2320100	11301000	1078900	5104500	1311900	4916300	2046100	5678000	1791800
Importin subunit beta-1	Kpnb1	P70168	7	15	2	7	5	17	0	1	12	19	0	0	9	16	0	1	7	14	0	1	10	16	1	3	5220400	2884700	6478500	59915	8921800	0	4896500	91305	4687600	195960	5111900	538050
Gem-associated protein 5	Gemin5	A2AFQ9;E9PUU4;Q8BX17	0	35	0	7	0	1	0	0	0	39	0	0	0	1	0	0	1	31	0	4	0	1	0	0	46817000	3291900	108200	0	30890000	0	87173	0	38451000	1789500	70298	0
Heterogeneous nuclear ribonucleoprotein K	Hnrnpk	P61979;B2M1R6;H3BK96;H3BKD0;H3BLL4;H3BKI8	7	9	7	6	8	19	2	13	8	15	0	3	12	20	4	10	3	7	1	3	10	17	2	9	6292800	7992500	39431000	12761000	10126000	1511400	35334000	8380400	4688600	2300800	21113000	8539800
Nucleolar protein 56	Nop56	Q9D6Z1	0	0	11	6	3	19	7	13	9	6	0	0	8	15	9	11	0	0	0	0	9	14	5	8	0	3751100	2883500	3456100	921210	0	2724400	5044600	0	0	2415000	2797000
Clathrin heavy chain;Clathrin heavy chain 1	Cltc	Q5SXR6;Q68FD5	10	17	6	6	10	30	0	9	16	35	0	0	18	28	0	5	6	15	0	0	13	28	0	9	5869400	2822600	9384800	3245700	10102000	0	7672700	1449900	4892800	0	7438300	5125100
Elongation factor 1-alpha 1	Eef1a1	P10126;D3YZ68	11	14	4	6	7	18	4	9	10	19	2	3	13	17	3	5	9	14	1	5	12	17	4	9	49652000	17625000	78740000	17548000	91865000	6626400	69642000	9719200	44782000	9918000	74358000	13844000
Nuclear autoantigenic sperm protein	Nasp	B1AU75;Q99MD9;B1AU76	7	21	3	6	4	29	1	8	12	28	0	2	11	22	1	5	5	17	0	3	12	22	1	7	13161000	4164700	16864000	4508800	18491000	476930	10170000	1951800	10020000	1236600	10681000	3417600
Fructose-bisphosphate aldolase A;Fructose-bisphosphate aldolase	Aldoa;Aldoart1	P05064;A6ZI44;D3YWI1;A0A0U1RPN8;Q9CPQ9;A6ZI46	12	19	1	6	8	20	1	8	13	20	1	2	14	20	0	3	12	17	1	1	16	20	1	7	38404000	7976100	35514000	7671500	36771000	2510500	22997000	1889900	26851000	639390	32322000	5783800
T-complex protein 1 subunit alpha	Tcp1	P11983	6	12	4	6	5	20	2	8	5	19	0	1	14	19	1	5	5	14	0	1	13	19	2	8	5482100	2818800	12320000	3802500	10270000	449990	13096000	1481100	6242100	439030	10866000	4017300
Nucleolar protein 58	Nop58	Q6DFW4;A0A0A0MQ76	0	0	10	6	0	11	5	8	7	10	0	0	7	11	8	9	0	1	0	0	7	13	3	5	0	3233600	2224700	2774900	1054900	0	2636400	3053700	311790	0	2207100	1974900
C-1-tetrahydrofolate synthase, cytoplasmic;Methylenetetrahydrofolate dehydrogenase;Methenyltetrahydrofolate cyclohydrolase;Formyltetrahydrofolate synthetase;C-1-tetrahydrofolate synthase, cytoplasmic, N-terminally processed	Mthfd1	Q922D8;A0A1W2P733	5	19	5	6	2	19	0	7	9	25	0	0	8	19	0	2	4	17	0	0	9	20	1	6	11747000	3527600	8209800	3095300	16980000	0	8564200	171780	9486000	0	9888000	2984400
Heterogeneous nuclear ribonucleoprotein Q	Syncrip	A0A0R4J259;G3UZI2;Q7TMK9;G3V018;G3UXJ6;G3UZ48	1	8	5	6	1	13	3	7	7	13	0	3	7	14	3	10	1	10	0	3	8	14	3	9	2571600	3391500	4809000	3476600	4885600	1235700	6419700	5043600	3984900	2711600	5756500	4085300
40S ribosomal protein S18	Gm10260;Rps18	F6YVP7;P62270;S4R1N6;A0A1Y7VKY1	6	8	5	6	4	7	5	7	8	8	2	3	7	7	4	6	4	8	2	5	7	7	4	6	9812100	8128800	5082500	7202900	8474400	3217500	6234700	6185900	8999600	6589000	5242500	6326600
60S acidic ribosomal protein P2	Rplp2	P99027	6	7	5	6	3	7	3	7	5	7	1	3	5	6	3	7	5	7	1	3	4	6	5	6	19657000	18581000	14565000	21754000	22801000	13334000	14069000	28223000	19773000	16841000	12965000	18987000
Interleukin enhancer-binding factor 3	Ilf3	Q45VK5;A0A1L1STE4;Q9Z1X4	0	4	3	6	0	13	0	6	1	6	0	0	2	11	1	7	0	3	0	0	3	11	0	6	843300	1152800	4227300	1821700	916210	0	3624300	2385800	851790	0	3696800	1348000
T-complex protein 1 subunit gamma	Cct3	P80318;E9Q133;Q3U0I3;F6Q609	9	10	4	6	9	23	1	5	10	17	0	2	10	24	0	6	9	11	0	4	14	21	2	7	15373000	7425300	28355000	5063500	21373000	934420	31148000	5518500	18517000	2813500	28039000	7131700
Elongation factor 1-gamma	Eef1g	Q9D8N0	8	9	5	6	4	16	3	5	8	16	0	3	10	15	2	4	5	10	0	4	10	14	3	4	11042000	5828200	13334000	5180000	19982000	1778500	16339000	3602400	10600000	1424600	12672000	4184100
60S ribosomal protein L5	Rpl5	P47962;D3YYV8	5	9	3	6	1	10	0	5	5	9	0	2	5	9	2	6	3	7	0	3	4	9	1	5	6871900	5436600	3918400	3208900	6322400	1261100	3896300	5481900	6018000	3011000	3431000	3675600
Protein SET	Set	Q9EQU5;A2BE93;A2BE92	5	7	2	6	4	10	3	5	5	11	0	1	5	9	2	5	5	4	0	1	5	8	3	4	12301000	8617600	25912000	4130200	29771000	821720	21121000	5591200	13444000	1004100	21344000	6061100
GTP-binding nuclear protein Ran	Ran;1700009N14Rik	P62827;Q14AA6	5	6	5	6	4	9	3	5	5	6	1	1	6	8	2	3	3	5	1	3	6	7	4	4	17730000	10751000	27284000	7529100	20846000	1326100	26180000	3739500	13475000	4625300	27459000	5217100
40S ribosomal protein S5;40S ribosomal protein S5, N-terminally processed	Rps5	D3YYM6;D3Z1S8;Q91V55;P97461	5	7	3	6	3	6	2	5	4	9	0	2	4	5	3	4	2	6	0	2	4	6	3	6	5967100	6288700	5252100	5444400	7120000	2241000	3731900	5384800	6045400	4176000	3756100	5295000
FACT complex subunit SPT16	Supt16;Supt16h	G3X956;Q920B9	0	1	6	6	2	19	0	3	3	6	0	0	7	17	1	4	0	2	0	0	8	15	0	4	150120	2067600	5822400	545240	829060	0	5448900	731850	428300	0	3898100	598500
Histone H2B;Histone H2B type 1-P;Histone H2B type 1-K;Histone H2B type 1-C/E/G;Histone H2B type 2-B;Histone H2B type 1-H;Histone H2B type 1-B;Histone H2B type 1-M;Histone H2B type 1-F/J/L;Histone H2B type 3-A;Histone H2B type 3-B;Histone H2B type 2-E;Histone H2B type 1-A	Hist1h2br;Hist1h2bp;Hist1h2bk;Hist1h2bc;Hist2h2bb;Hist1h2bh;Hist1h2bb;Hist1h2bm;Hist1h2bf;Hist3h2ba;Hist3h2bb;Hist2h2be;Hist1h2ba	Q8CBB6;Q8CGP2;Q8CGP1;Q6ZWY9;Q64525;Q64478;Q64475;P10854;P10853;Q9D2U9;Q8CGP0;Q64524;P70696	4	6	6	6	3	6	1	1	6	6	2	1	6	6	6	1	4	6	1	4	6	6	1	3	37300000	170160000	28392000	2987000	69646000	10406000	25563000	6465300	150950000	27207000	37745000	3442700
Chromobox protein homolog 3	Cbx3	Q9DCC5;P23198	0	4	7	6	1	6	0	1	4	6	0	0	2	6	0	0	0	3	0	0	3	5	0	1	1388300	5401600	2649800	333530	2356900	0	1961800	0	1332700	0	1681200	251820
60S ribosomal protein L6	Rpl6	P47911	7	9	7	5	5	9	6	7	8	10	2	3	7	9	7	8	7	8	1	6	8	8	6	6	10890000	11356000	6315900	9347000	9362400	4616600	7343000	13999000	9643900	9472500	5597200	9705400
40S ribosomal protein S8	Rps8	P62242	5	7	5	5	3	8	4	7	5	8	2	3	6	7	5	6	4	7	3	5	6	6	4	6	8585900	9575100	7365800	8328400	10422000	4640100	7253600	10319000	9260000	7660900	5872600	8034400
Filamin-A	Flna	B7FAU9;Q8BTM8;B7FAV1	2	14	6	5	2	37	0	6	12	36	0	0	19	40	0	5	1	9	0	0	15	23	1	4	3785500	1368900	6146800	1457500	7767900	0	8824600	654870	2473100	0	4660100	738910
NA	Tpm3	D3Z6I8;E9Q7Q3	3	8	5	5	5	10	1	6	6	9	0	1	7	11	3	5	2	7	0	0	8	11	3	6	5512500	3067600	9299000	5075900	6578700	366230	10674000	4309300	4771100	0	10363000	4198800
U1 small nuclear ribonucleoprotein A	Snrpa	Q62189;D3Z0S6	0	6	1	5	1	7	1	6	1	6	0	4	4	8	1	9	0	6	0	4	3	8	1	7	31359000	17397000	34688000	50134000	17282000	7618300	50155000	59485000	58744000	13913000	53160000	54775000
Small nuclear ribonucleoprotein Sm D2	Snrpd2	P62317	0	8	3	5	1	8	1	6	2	8	0	4	4	8	0	6	0	7	0	5	4	8	1	6	29172000	14024000	34168000	38476000	12360000	5883200	49525000	41613000	49089000	9339400	51728000	44336000
Plasminogen activator inhibitor 1 RNA-binding protein	Serbp1	A0A0N4SV32;Q3UMP4;Q9CY58;A0A0N4SWH2;A0A0N4SUQ1;A0A0N4SUN8	3	9	4	5	3	11	2	6	5	9	1	1	5	8	1	5	2	7	0	2	4	6	1	6	6545300	4312400	8542700	5454800	8460000	231350	4355500	2813300	4061300	1342800	4329700	2465200
Protein arginine N-methyltransferase 1	Prmt1	A0A171KXD3;Q9JIF0;A0A140LHF7;A0A140LJF4;A0A140LJ70	0	6	4	5	0	7	1	6	4	9	0	1	4	7	1	4	0	4	1	4	3	7	3	6	2103900	2623900	2677400	1999200	4576200	203660	3019900	1675800	1597300	1797800	2031600	2245500
Histone H1.2	Hist1h1c	P15864	3	4	7	5	6	7	5	6	6	6	1	3	6	6	7	7	3	7	2	4	7	6	4	7	10140000	35408000	29282000	32455000	10219000	9800800	28592000	56225000	23838000	12083000	26542000	32476000
60S ribosomal protein L12	Rpl12	P35979	5	6	6	5	5	6	4	6	5	6	0	3	6	6	6	6	5	6	2	5	6	6	5	6	11534000	9421900	7665500	9873500	10290000	7700900	7004500	15070000	11090000	10406000	6948100	9161100
Haptoglobin;Haptoglobin alpha chain;Haptoglobin beta chain	Hp	Q61646	0	2	0	5	0	1	0	6	0	0	0	7	0	2	0	7	0	2	0	6	0	0	0	5	344600	4041000	0	4813300	0	10616000	224800	2354700	427570	6672300	0	3403800
Ubiquitin-like modifier-activating enzyme 1	Uba1	Q02053	10	19	1	5	7	24	0	5	10	27	0	2	13	22	0	3	7	17	0	2	13	25	0	5	11250000	3148400	12584000	2267500	17134000	522600	9309100	805880	10258000	590750	13074000	2217800
40S ribosomal protein S9	Rps9	Q6ZWN5;F7CJS8;D3YWH9;Q9CXW7	3	6	3	5	2	9	2	5	4	8	0	2	4	8	2	5	2	7	0	4	6	7	1	5	9279100	5304500	7838900	5170800	11453000	2425500	6982600	7160000	9149700	4702600	5480800	4488400
14-3-3 protein theta	Ywhaq	F6VW30;P68254;F6YY69	4	9	3	5	4	10	1	5	5	10	0	2	6	8	0	2	3	8	0	2	6	8	0	5	8605400	4553200	7025400	3080200	9108900	771380	6062900	986820	6033800	704850	6384000	2680400
Ribosomal protein;60S ribosomal protein L10a	Rpl10a	Q5XJF6;P53026	4	6	5	5	2	7	3	5	5	7	0	2	5	7	5	6	2	6	2	3	5	6	5	5	7643900	6966700	5246300	6854200	6010300	3264200	5133100	10923000	6295800	6714000	4489700	6057300
60S ribosomal protein L9	Rpl9	A0A140T8T4;P51410;A0A0G2JES3;D3Z629	5	5	4	5	3	7	1	5	5	8	0	3	6	6	1	4	4	5	1	3	4	6	4	5	6082500	3780900	5196700	5767300	6830200	4011400	3754900	4144000	5305900	4669900	4157600	4715700
Small nuclear ribonucleoprotein Sm D3	Snrpd3	P62320;A0A1W2P7K5	1	5	3	5	2	5	1	5	2	5	0	4	3	5	0	5	1	5	0	5	3	5	1	5	26563000	16714000	37662000	38221000	16718000	7775800	53605000	66998000	46337000	12845000	53728000	49245000
60S ribosomal protein L14	Rpl14	Q9CR57	5	5	2	5	1	5	2	5	4	5	2	2	3	5	2	5	3	5	2	2	4	4	2	5	4242900	4930700	2870800	4743600	3634300	2727400	2292400	5731900	3868200	4348800	2574600	4491100
Destrin	Dstn	Q9R0P5	3	5	1	5	2	7	1	5	3	4	0	1	3	5	1	1	3	3	1	0	3	7	1	4	3280100	4323600	3894100	4238200	3390800	1086300	3193700	130780	2251900	0	4289000	2152000
Nuclease-sensitive element-binding protein 1	Ybx1	P62960;A2BGG7	3	9	2	5	2	7	2	5	3	11	1	3	2	4	2	5	3	8	1	4	2	4	1	4	8119300	6765000	2670800	3827200	7520400	3778200	2089000	4323000	9055200	6670700	2094000	4306500
Alpha-2-HS-glycoprotein	Ahsg	P29699	0	2	0	5	0	4	0	5	0	3	0	5	0	3	0	5	0	2	0	5	0	3	0	5	515060	12554000	494090	11788000	390920	19532000	568000	8481900	223650	14594000	416830	10222000
RuvB-like 1	Ruvbl1	P60122	4	10	5	5	4	15	1	4	8	12	0	0	8	12	1	4	4	6	0	0	10	11	1	4	3585500	2596400	6931500	653800	3867200	0	4528900	691440	3184600	0	4342700	1086600
Poly(rC)-binding protein 1	Pcbp1	P60335	5	8	5	5	5	12	2	4	9	12	1	1	8	12	2	3	3	8	1	1	8	11	2	5	9521000	5316600	14989000	5789100	8285200	509140	11226000	2552500	5738100	617070	9852700	3464100
Aldose reductase	Akr1b1;Akr1b3	P45376;D3YVJ7	2	9	2	5	1	10	1	4	5	13	0	0	6	9	0	1	2	6	0	2	3	9	0	2	7170200	2806600	6773800	2135000	13838000	0	7486500	147300	3632700	492530	5055900	614980
Heterogeneous nuclear ribonucleoproteins C1/C2	Hnrnpc	Q9Z204	2	3	4	5	2	7	1	4	7	7	0	1	3	7	2	4	1	6	1	2	3	6	1	3	2347700	8118200	3751900	2837200	4010900	1927500	3849700	3967500	3838400	3941300	3106700	3010500
Ubiquitin-40S ribosomal protein S27a;Ubiquitin;40S ribosomal protein S27a	Rps27a	P62983	3	7	2	5	4	7	1	4	4	7	0	2	5	7	2	3	1	7	2	2	5	7	2	6	33662000	15547000	32570000	13631000	39077000	6727800	41102000	7133200	30123000	9906400	43969000	12718000
Fibrinogen alpha chain;Fibrinopeptide A;Fibrinogen alpha chain	Fga	E9PV24	0	12	0	5	0	6	0	4	0	8	0	6	0	5	0	3	0	10	0	5	0	11	0	17	6234300	3176300	1804800	3364000	2319600	7358400	2606600	2950900	5656900	4033400	4030400	138810000
Clusterin;Clusterin beta chain;Clusterin alpha chain	Clu	Q06890;E9Q9B8;E9PUU2;E9PXG5;E9Q8Y5	0	1	0	5	0	2	0	4	0	1	0	2	0	3	0	8	0	1	0	1	0	1	0	4	166930	1557000	70527	1035800	52906	1128900	118030	1617300	210760	671120	110310	1649900
Asparagine--tRNA ligase, cytoplasmic	Nars	Q8BP47	3	8	1	5	0	12	0	3	4	14	0	0	2	9	0	4	3	7	0	1	4	10	0	2	2979100	2412900	3410100	1292200	5154600	0	3137900	990010	2950300	302420	3412900	1179800
Ribosomal L1 domain-containing protein 1	Rsl1d1	Q8BVY0	2	2	6	5	2	8	2	3	3	5	1	0	6	8	2	5	0	2	0	1	3	8	1	5	439330	2803100	2030600	1843100	901850	0	2651400	3106900	500290	401900	1926300	1509400
Histone H2A.V;Histone H2A.Z;Histone H2A	H2afv;H2afz	Q3THW5;P0C0S6;Q8R029;Q3UA95	2	3	5	5	2	4	2	3	5	5	2	3	3	5	3	2	4	4	2	3	3	4	1	3	22083000	142600000	20331000	2626300	53601000	8221000	19844000	5464800	78087000	22234000	22320000	3345100
Bifunctional glutamate/proline--tRNA ligase;Glutamate--tRNA ligase;Proline--tRNA ligase	Eprs	Q8CGC7	4	15	2	5	1	18	1	2	11	27	0	0	3	16	0	1	3	14	0	1	8	12	0	3	5108800	1158400	2883600	188500	8217100	0	2831900	107900	5267600	96578	2568500	509120
Eukaryotic translation initiation factor 3 subunit C	Eif3c	Q8R1B4	2	9	2	5	1	13	0	2	4	13	0	0	6	11	0	2	2	6	0	1	6	11	1	4	2363900	2332400	2928000	369120	3484200	0	2381200	272890	1779800	0	2306400	1487700
Eukaryotic translation initiation factor 3 subunit B	Eif3b	Q8JZQ9	3	9	0	5	0	13	0	2	3	12	0	0	4	9	0	1	2	8	0	0	5	9	0	6	1800000	1605900	2388400	342340	2880300	0	1906000	51970	1964500	0	1667200	1035500
Glycine--tRNA ligase	Gars	Q9CZD3	5	14	1	5	1	18	0	1	5	19	0	0	5	12	0	0	1	6	0	0	4	9	0	1	7744500	1118300	7238400	229150	9399000	0	3734800	0	2756800	0	2865400	124830
Peptidyl-prolyl cis-trans isomerase B	Ppib	P24369	1	3	6	5	1	11	0	1	2	7	1	1	7	11	0	1	1	1	0	1	4	9	0	1	1231000	5498200	7456400	525600	3342500	546180	7567000	556360	500320	596820	4995800	389390
60 kDa heat shock protein, mitochondrial	Hspd1	P63038	9	15	7	5	3	13	0	0	8	22	0	0	6	13	0	0	8	11	0	2	6	12	0	0	8438700	3976200	4512000	0	10909000	0	4808000	0	6155100	863420	4126400	0
NA	Gemin4	Q6P6L6	0	16	0	5	0	2	0	0	1	15	0	0	0	1	0	0	0	13	0	1	1	0	0	0	12713000	1394300	207580	0	8042700	0	95957	0	9617300	703890	0	0
Nuclear protein localization protein 4 homolog	Nploc4	P60670	0	12	0	4	0	16	0	9	0	14	0	0	0	20	0	8	0	13	0	0	0	17	0	8	7324700	1542100	6458300	5507700	6317800	0	9975800	6138500	11192000	0	11348000	6808000
Eukaryotic initiation factor 4A-I	Eif4a1	P60843	8	15	3	4	6	20	2	7	9	23	0	3	13	18	1	5	9	12	0	2	12	16	1	6	13578000	5722700	24009000	6928800	30048000	1776000	20745000	3484600	11601000	1641200	21013000	4082500
Fibrinogen beta chain;Fibrinopeptide B;Fibrinogen beta chain	Fgb	Q8K0E8	0	8	0	4	0	7	0	7	0	7	0	6	0	7	0	4	0	6	0	4	0	9	0	21	3987900	2723900	1042500	2220100	1517700	5255700	1347000	1982200	3364600	2665600	2601900	109750000
Cytoplasmic dynein 1 heavy chain 1	Dync1h1	Q9JHU4	1	18	1	4	0	38	0	6	5	47	0	0	3	22	0	1	2	16	0	0	2	20	0	3	3199700	336960	4611600	815300	5733000	0	2293400	94795	2710400	0	2250700	325810
DNA mismatch repair protein Msh2	Msh2	P43247	4	10	3	4	4	22	0	6	7	19	0	0	9	20	0	5	4	11	0	0	11	16	1	3	2346100	1244300	8867200	1359100	6553200	0	6929900	802140	2739300	0	6378300	938900
Importin subunit alpha-1	Kpna2	P52293	5	7	4	4	3	11	1	6	6	12	0	0	8	11	1	2	4	6	0	0	8	8	2	3	1677700	1111900	2260400	1520100	3339400	0	3159700	662630	1680900	0	2405200	1044800
Nucleophosmin	Npm1	Q5SQB0;Q61937;Q9DAY9;Q5SQB5	4	6	4	4	6	9	4	6	5	7	1	2	7	8	6	6	4	5	1	1	8	9	3	7	9008300	17037000	52091000	53686000	13395000	3345300	53474000	60249000	10944000	1777700	52040000	44831000
Small nuclear ribonucleoprotein-associated protein B	Snrpb	P27048;A0A0G2JGN4	1	6	1	4	1	7	0	6	1	6	0	1	1	7	0	6	0	8	0	3	2	8	0	5	8003700	2959100	11975000	8461000	4686500	603980	13287000	15506000	13710000	2254100	14815000	8374300
Peptidyl-prolyl cis-trans isomerase FKBP4;Peptidyl-prolyl cis-trans isomerase FKBP4, N-terminally processed;Peptidyl-prolyl cis-trans isomerase	Fkbp4	P30416;F6S2D5	12	19	1	4	3	18	0	5	10	19	0	0	10	16	0	0	3	14	1	1	10	16	1	0	13623000	998900	11923000	2329300	12281000	0	7690400	0	6967700	136560	7196100	0
FACT complex subunit SSRP1	Ssrp1	A2AW05;Q08943	1	1	3	4	4	12	0	5	4	6	0	0	8	12	0	3	0	2	0	0	8	12	0	3	200070	1879300	4426200	1132300	921180	0	3562100	592530	511550	0	4009200	794090
Multifunctional protein ADE2;Phosphoribosylaminoimidazole-succinocarboxamide synthase;Phosphoribosylaminoimidazole carboxylase	Paics	Q9DCL9	10	10	4	4	3	12	1	5	6	14	1	2	4	10	1	3	4	9	0	2	6	11	1	3	6033000	1724900	5516000	1663800	8664500	620040	3653500	480380	4365700	829300	4114800	533650
40S ribosomal protein S7	Rps7;Gm9493	P62082;F6SVV1	3	7	1	4	3	6	2	5	3	7	1	3	4	7	2	5	2	7	1	1	3	6	1	5	5834900	4615500	4966800	5440300	6389100	2061800	4200300	4456700	5056200	2809700	4558800	4684100
CD5 antigen-like	Cd5l	Q9QWK4	0	8	0	4	0	3	0	5	0	1	0	5	0	4	0	8	0	9	0	6	0	5	0	7	1810900	2585800	412680	2204600	263210	4229700	719670	3490900	2359000	6624400	876870	2608700
60S ribosomal protein L7	Rpl7	P14148;F6XI62	6	6	3	4	2	5	3	5	4	10	0	2	5	4	5	6	3	8	1	4	5	5	4	5	9687900	9836400	5554700	8289600	11961000	4615400	6086800	13828000	8880000	8845400	5475800	9598900
60S ribosomal protein L30	Rpl30	P62889	4	4	5	4	3	4	3	5	5	5	0	3	4	4	5	4	4	3	2	4	4	4	4	5	5418800	4897400	4969500	5760400	3978900	3643200	4453500	9462800	4679300	3676100	3840900	5120800
Vitamin D-binding protein	Gc	P21614;A0A0G2JGM6	0	0	0	4	0	1	0	5	0	0	0	5	0	0	0	3	0	0	0	1	0	0	0	4	0	1583900	0	1183100	0	2606400	0	975410	0	611480	0	986490
Plasminogen;Plasmin heavy chain A;Activation peptide;Angiostatin;Plasmin heavy chain A, short form;Plasmin light chain B	Plg	P20918	0	0	0	4	0	1	0	5	0	0	0	3	0	0	0	2	0	0	0	4	0	0	0	3	0	1278000	81190	1311700	0	1966300	0	880220	0	1598700	0	911230
T-complex protein 1 subunit delta	Cct4	P80315;G5E839	5	13	4	4	6	19	2	4	10	18	0	0	12	18	1	5	7	11	0	2	10	15	2	7	6368600	2983900	11829000	2527100	10058000	0	11290000	2756700	7320800	525120	11022000	4386700
Transketolase	Tkt	P40142	9	13	1	4	6	17	0	4	8	18	0	1	10	16	0	1	6	14	0	0	11	18	0	4	13594000	3759700	21006000	2543000	23569000	393960	14825000	442750	11413000	0	18307000	2399700
Aspartate--tRNA ligase, cytoplasmic	Dars	Q922B2	2	11	2	4	0	15	0	4	5	18	0	1	3	13	0	3	0	12	0	0	7	14	0	3	4232300	1317800	4334400	1159300	6670200	282340	3705800	161190	4944600	0	4525500	691680
Eukaryotic translation initiation factor 2 subunit 3, X-linked;Eukaryotic translation initiation factor 2 subunit 3, Y-linked	Eif2s3x;Eif2s3y	Q9Z0N1;A2AAW9;Q9Z0N2	2	5	3	4	3	12	2	4	5	10	0	2	7	12	0	4	2	4	0	4	5	10	1	3	2417800	2382500	4488600	1779100	3624600	692070	5175400	1078400	1956300	2057300	3871800	1259700
Protein-L-isoaspartate O-methyltransferase;Protein-L-isoaspartate(D-aspartate) O-methyltransferase	Pcmt1	F7D432;E9PWE0;E0CYV0;P23506;F6V9F1	5	7	3	4	5	7	2	4	7	8	0	2	4	8	3	5	5	9	2	3	7	8	2	4	6131800	2801000	2983600	2376800	3590700	1304600	2948700	2410900	7357600	2599800	4449400	3283200
Lupus La protein homolog	Ssb	P32067;A2AR07	1	5	2	4	1	8	0	4	1	10	0	0	2	7	0	2	0	6	0	0	2	7	0	1	1847100	1648000	2164000	1203600	2797900	0	2034500	225480	1875200	0	1820600	283630
Complement C4-B;Complement C4 beta chain;Complement C4 alpha chain;C4a anaphylatoxin;Complement C4 gamma chain	C4b	P01029	0	4	0	4	0	5	0	4	0	5	0	4	0	5	0	4	0	4	0	4	0	5	0	4	1655500	2177100	1024100	2079700	825280	2891000	1169000	2204900	2325800	3527900	1180500	2639800
14-3-3 protein gamma;14-3-3 protein gamma, N-terminally processed	Ywhag	P61982	5	4	2	4	4	6	2	4	4	7	0	2	4	5	1	4	4	4	1	3	4	5	2	4	7587900	3861400	7594600	3103100	11082000	1451500	7073500	1838800	5837700	1966400	6620400	2568000
40S ribosomal protein S21	Rps21	Q9CQR2	3	5	2	4	1	5	0	4	4	4	0	2	5	5	0	4	2	5	0	3	4	4	1	3	3703700	3307600	2890000	4039600	3071100	1827800	2802500	2900000	3409700	2855800	2645100	3916600
Tubulin beta-5 chain	Tubb5	P99024	4	4	3	4	4	5	2	4	4	5	2	3	3	5	2	4	4	4	2	4	3	4	2	4	17259000	12745000	15783000	8224300	25880000	4462800	13536000	5678000	16373000	7310300	14407000	8342300
40S ribosomal protein S6	Rps6	P62754	3	5	2	4	3	5	2	4	5	4	1	1	4	5	4	3	3	5	1	2	4	5	2	4	7878400	7393500	5078000	6835800	7220800	2444500	5077100	9416200	8803200	6280000	4678500	6177700
60S ribosomal protein L27a	Rpl27a	P14115	3	4	3	4	3	4	2	4	3	5	1	3	3	4	2	4	3	4	0	2	3	4	2	3	6854400	6588600	4942900	6129900	6523600	3130600	4394900	8613800	5916900	5754300	3849500	4730400
60S ribosomal protein L23a	Rpl23a	A0A140T8M7;P62751	2	3	4	4	1	3	4	4	2	3	1	2	2	3	4	4	2	2	1	3	2	1	4	4	4702400	6506500	3261800	6929700	4552500	3700600	3397000	7652000	3364000	6435000	2548100	5916900
Filamin-B	Flnb	Q80X90	6	28	4	4	6	49	0	3	9	41	0	0	22	43	0	2	3	20	0	0	26	37	0	4	7103900	557590	12958000	444940	9045300	0	11016000	237890	6043900	0	10113000	450810
Importin-5	Ipo5	Q8BKC5	9	17	1	4	2	26	0	3	6	29	0	0	8	19	0	2	1	11	0	1	7	20	0	3	6488100	821610	8503300	666310	10866000	0	4482400	338830	2831700	387970	3893900	420320
Eukaryotic translation initiation factor 2 subunit 2	Eif2s2	Q99L45	0	8	3	4	1	16	1	3	7	14	0	0	7	18	0	4	0	9	1	3	8	16	0	3	2592700	1760400	7275600	1256900	4976800	0	8712100	1002700	2809800	967600	8985000	822820
Proliferating cell nuclear antigen	Pcna	P17918;A0A140T8V5	6	6	3	4	4	10	1	3	4	12	0	2	7	11	0	3	5	6	0	2	8	12	1	3	6024500	4149800	13158000	2919800	9787100	1133700	9314600	2134600	5102200	414250	10632000	2785300
Heterogeneous nuclear ribonucleoprotein M	Hnrnpm	Q9D0E1;B8JK33;B8JK32	0	3	6	4	0	9	2	3	9	13	1	0	4	10	5	5	1	4	0	2	5	8	2	3	892740	3835100	1995700	1063100	3304600	0	2288300	2021500	1667700	1342500	1798600	1398100
Histone-binding protein RBBP4	Rbbp4	Q60972	3	4	5	4	3	9	1	3	4	9	0	0	6	10	0	5	2	3	0	0	7	8	0	3	2029500	3831400	7109500	1848900	4487100	0	7639200	2370600	1942400	0	5167900	1434400
Nuclear migration protein nudC	Nudc	O35685	3	7	0	4	1	10	0	3	3	11	0	0	4	9	0	0	2	4	0	1	4	9	0	1	4465900	1988700	4720900	1600500	6129600	0	4013100	0	3485700	0	4031100	351760
EH domain-containing protein 4	Ehd4	Q9EQP2	0	4	0	4	0	4	0	3	0	7	0	1	0	5	0	6	0	6	0	2	0	6	0	3	938910	1283000	463010	1023800	612490	430030	565500	1017800	1310100	206420	798950	439970
60S ribosomal protein L27	Rpl27	P61358	4	4	2	4	4	5	3	3	4	6	0	2	4	5	3	4	4	4	0	3	4	5	3	4	5530200	6332600	7029200	6821300	7468300	3255600	6366100	11157000	4529900	5927200	4926800	5704700
Ribosomal protein L15;60S ribosomal protein L15	Gm10020;Rpl15	E9QAZ2;Q9CZM2	4	5	2	4	2	5	1	3	4	7	1	1	5	4	3	4	3	5	1	2	4	5	1	3	6327600	3648800	4024400	4101700	7002400	1100200	4611800	5308100	5718200	2650700	3815100	2817400
Serine/arginine-rich splicing factor 3	Srsf3;Gm12355	P84104;A2A4X6	1	3	2	4	2	4	1	3	2	4	0	0	3	4	2	4	0	2	0	1	3	4	1	3	1084600	2021200	4297200	4293100	1309700	0	4181900	4691400	1371200	413030	2900700	3415800
N-acetyltransferase 10	Nat10	Q8K224	0	0	4	4	0	10	1	2	0	0	0	0	1	5	1	1	0	0	0	0	1	6	0	0	0	1018200	869460	282810	0	0	318790	0	0	0	324390	0
Protein disulfide-isomerase A3	Pdia3	P27773	9	15	0	4	8	22	0	1	9	20	0	1	13	23	0	2	7	10	0	2	12	20	0	1	9593500	1413100	22750000	244120	14972000	299210	27408000	462730	7149000	651910	19172000	94122
Alpha-actinin-1	Actn1	A1BN54;Q7TPR4	1	3	2	4	3	17	0	1	4	13	0	0	14	20	0	4	1	3	0	0	11	15	0	0	661790	607000	5540500	166100	2884400	0	8552000	728350	632710	0	5106700	0
Eukaryotic translation initiation factor 3 subunit A	Eif3a	P23116	4	12	0	4	1	23	0	1	5	20	0	0	6	16	0	2	3	8	0	0	8	15	0	2	2462200	1378100	3826100	0	4384300	0	3078800	287660	2306000	0	2920100	424470
CAD protein;Glutamine-dependent carbamoyl-phosphate synthase;Aspartate carbamoyltransferase;Dihydroorotase	Cad	E9QAI5;B2RQC6;G3UWN2;E9QAT6	10	18	1	4	1	18	0	1	8	29	0	1	3	13	0	1	10	14	0	1	5	16	0	3	3509000	1409700	1887700	238350	4592200	395870	1667200	172620	3743500	0	2421700	671480
Protein RRP5 homolog	Pdcd11	Q6NS46	1	0	6	4	1	6	0	1	2	1	0	0	6	10	2	2	1	0	0	0	3	4	0	1	0	476580	671910	121080	70947	0	1376400	242240	0	0	420980	0
Proteasome subunit alpha type-7	Psma7	Q9Z2U0	1	7	1	4	1	8	0	1	5	7	0	0	3	8	0	1	1	6	0	0	6	8	0	3	4108100	2318800	3775400	1004000	4509000	0	3281300	618900	3171400	0	3274700	1142400
Serine-threonine kinase receptor-associated protein	Strap	Q9Z1Z2	0	8	0	4	0	8	0	1	0	10	0	0	1	8	0	0	0	8	0	0	2	7	0	1	4671700	2069500	2605500	250300	4193800	0	2390000	0	5997100	0	2246100	118930
LINE-1 type transposase domain-containing protein 1	L1td1	G3UYN0;Q587J6	1	5	6	4	2	6	0	1	3	8	0	0	3	4	0	0	0	2	0	0	3	5	0	0	1382600	1278400	1289600	165970	1466200	0	561910	0	572620	0	636130	0
Probable ATP-dependent RNA helicase DDX17	Ddx17	Q3U741;Q501J6	0	3	7	3	2	16	7	8	4	8	0	0	9	16	3	9	0	4	0	0	10	15	1	8	646360	1125900	8393300	4715000	1777200	0	10271000	4228700	1248300	0	7035300	2752200
Heterogeneous nuclear ribonucleoprotein L	Hnrnpl	G5E924;Q8R081;G3UY38	0	0	3	3	3	15	2	7	3	4	0	0	11	16	0	5	0	0	0	0	8	12	2	3	0	2070200	11504000	5470000	1505100	0	12294000	2593800	0	0	9811900	2350800
Protein RCC2	Rcc2	Q8BK67	0	6	4	3	2	14	1	7	2	8	0	0	5	14	1	3	0	4	0	1	7	11	2	5	1489800	1477700	11518000	3565000	3184400	0	10929000	726500	1213100	451560	9956900	2651000
Eukaryotic translation initiation factor 5A-1;Eukaryotic translation initiation factor 5A	Eif5a	P63242;A0A0A0MQM0;J3QPS8	4	8	1	3	2	10	0	6	3	9	0	0	5	9	0	2	3	7	0	1	4	10	2	5	5100000	1813600	13635000	4253300	8588100	0	9428800	719540	3709900	135510	11858000	2943400
T-complex protein 1 subunit eta	Cct7	P80313;A0A0N4SV00	6	13	1	3	6	18	2	5	5	18	0	1	14	17	1	5	6	15	0	0	12	17	3	5	13516000	3613600	24943000	6828400	21566000	0	25122000	3801900	16471000	0	24257000	2181700
Serine/arginine-rich splicing factor 1	Srsf1	H7BX95;Q6PDM2	0	5	1	3	3	5	0	5	2	6	0	1	5	8	2	4	1	7	0	0	4	6	1	3	3179100	3619400	4348900	5980100	2881800	345290	6134800	6641600	5785600	0	4511400	4402500
40S ribosomal protein S11	Rps11	P62281;A0A1B0GRR3;A0A1B0GSE8	1	8	5	3	0	7	1	5	5	7	0	1	3	6	1	4	0	6	0	2	6	8	2	3	5223200	3010800	2882800	2833500	4127500	258380	2940100	2843000	3929900	1697100	2958700	3233700
Superoxide dismutase [Cu-Zn]	Sod1	P08228	4	6	2	3	4	5	2	5	5	6	1	2	5	6	0	4	4	5	0	3	6	6	2	4	25631000	6667400	26068000	6432000	34047000	2034200	26721000	2537200	16123000	4201800	23812000	5042900
40S ribosomal protein S13	Rps13	Q921R2;P62301	5	6	2	3	3	6	2	5	6	7	0	3	5	6	2	4	3	6	0	2	6	6	3	2	5622000	5292300	4848800	5263600	7532900	2588000	4097600	6012200	5718100	3602900	3645100	3772200
Elongation factor 1-beta	Eef1b;Eef1b2	O70251;A0A087WS46	4	5	1	3	4	5	1	5	5	6	0	2	5	6	1	4	4	5	0	2	5	5	1	4	5932800	3962600	8135100	3671800	9038900	1129900	8711100	2559400	5604500	1371200	7611000	3275800
60S ribosomal protein L13	Rpl13	P47963	3	5	4	3	1	4	3	5	3	5	0	4	2	4	3	5	2	4	1	3	3	4	2	5	7580400	4950200	4358400	7239600	8211000	3798200	4415000	8484400	6359800	4738400	3716100	5719300
Glutathione S-transferase Mu 1	Gstm1	A2AE89;P10649	1	1	7	3	1	2	3	5	0	3	3	2	0	0	2	2	0	0	3	2	0	0	3	3	243150	1396400	463210	1171500	423310	1947600	0	736510	0	1085700	0	781890
Proliferation-associated protein 2G4	Pa2g4	Q3TGU7;P50580	2	8	1	3	0	14	0	4	4	15	0	1	6	13	0	4	1	7	0	0	6	11	0	5	4974800	1190500	4710900	1896700	7894800	215690	6819800	1394700	4276300	0	5708600	2152100
Serine/threonine-protein phosphatase PP1-beta catalytic subunit	Ppp1cb	P62141	1	3	3	3	1	10	0	4	0	8	0	0	3	10	1	3	1	2	0	1	3	11	0	2	628180	844430	4392900	851860	2460200	0	4171500	995330	410280	0	4366900	572500
Heat shock protein beta-1	Hspb1	P14602;D3YZ06	6	8	4	3	3	9	0	4	7	10	0	0	5	9	1	1	6	8	0	2	7	8	1	3	15193000	3896200	13438000	3685200	18871000	0	11204000	549000	13853000	1710100	15346000	2216600
Peroxiredoxin-2	Prdx2	Q61171;D3Z4A4	3	5	3	3	3	7	1	4	5	9	1	2	5	8	2	2	4	6	1	2	5	8	3	2	3970000	2903800	4975100	2057500	10748000	2199600	6168400	1509500	4932000	2415000	6604300	2146800
rRNA 2-O-methyltransferase fibrillarin	Fbl	P35550	0	0	6	3	1	8	2	4	2	2	1	0	3	6	5	4	1	1	0	1	2	5	2	3	0	2400900	2009100	2460300	661680	0	2172100	1953500	297550	552690	1766700	2035200
40S ribosomal protein S19	Rps19	Q9CZX8;D3YUT3;D3Z722;D3YUG3;D3Z5R8;S4R223	5	5	2	3	4	5	1	4	4	6	1	2	5	6	1	4	4	5	0	3	5	5	1	4	6754200	5027000	6026500	5256500	7844200	2358900	4929900	5334400	5722700	3854600	4520400	4819200
40S ribosomal protein S14	Rps14	P62264;D3YVF4;D3Z7I1	4	5	4	3	3	4	3	4	4	5	1	2	4	6	4	2	4	5	0	3	4	5	4	5	6526800	5904500	4284400	6149100	7000200	2906800	4684400	6635100	6676800	4509200	4150500	5221500
NA	Rbmxl2	Q9DAE2	0	1	2	3	0	4	1	4	1	4	0	0	2	5	2	4	0	2	0	0	1	3	0	4	279830	1464600	831530	1955900	734610	0	1700900	3384400	363370	0	559430	1630100
Complement C1q subcomponent subunit A	C1qa	P98086	0	3	0	3	0	3	0	4	0	3	0	3	0	4	0	4	0	4	0	3	0	4	0	4	1844600	4221800	626500	6521200	759510	5474200	725880	6458500	2447800	4890900	720290	7776500
60S ribosomal protein L17	Rpl17	Q6ZWZ7;Q9CPR4	4	3	2	3	2	4	2	4	3	4	0	2	2	4	2	4	3	3	0	2	3	4	2	5	4187500	4202500	2451700	3682900	4078100	2322700	2475000	5652700	4221000	4171100	2219200	3464600
40S ribosomal protein S20	Rps20	P60867	2	4	1	3	3	4	2	4	3	3	0	0	3	4	2	3	2	3	0	3	4	4	2	3	7203600	6847200	4304000	5834600	7720400	0	5154600	7363100	6834900	5461500	4357700	6227600
60S ribosomal protein L8	Rpl8	P62918	3	3	2	3	2	3	2	4	3	3	2	2	3	3	3	4	3	2	3	2	3	3	3	3	6971600	4755000	4566200	6375000	5814700	3184600	4607500	6519000	6113400	5502500	3694400	5136300
DNA mismatch repair protein Msh6	Msh6	P54276	4	10	2	3	3	24	0	3	10	24	0	0	8	22	0	1	6	11	0	0	14	21	0	1	3322400	877830	8761900	650480	7521500	0	9498900	456820	4763700	0	10040000	579110
Heat shock protein 105 kDa	Hsph1	Q61699;E9Q0U7	3	8	1	3	0	13	0	3	7	20	0	0	9	16	0	2	1	5	0	1	5	7	0	2	2398700	1380200	2772100	416810	8798100	0	5180200	179120	1764600	393430	1979600	412720
Stress-induced-phosphoprotein 1	Stip1	Q60864	8	14	0	3	3	17	0	3	6	19	0	0	8	15	0	1	4	12	0	0	11	17	0	3	11885000	1610200	11239000	1224200	13655000	0	10086000	445550	9369900	0	11560000	1039500
14-3-3 protein eta	Ywhah	P68510	3	7	2	3	2	10	0	3	5	9	0	2	5	11	0	2	3	7	0	1	6	9	1	3	4316800	1533800	4242700	1309800	5113400	593050	4333300	669250	2936900	299150	3761400	582570
Phosphoglycerate mutase 1	Pgam1	Q9DBJ1	9	10	1	3	5	12	1	3	7	13	0	1	6	11	0	1	5	9	0	2	7	11	1	1	15762000	2822600	21526000	1667200	23938000	0	14420000	373940	11244000	1254500	19638000	298010
Pre-mRNA-splicing factor ATP-dependent RNA helicase DHX15	Dhx15	O35286;A0A0G2JG10;Q497W9	1	1	4	3	1	9	0	3	1	5	0	0	0	10	0	5	0	2	0	0	2	13	0	5	106290	609240	2175400	0	1140400	0	2770900	834440	259800	0	2910600	647020
Nucleoside diphosphate kinase	Gm20390;Nme1	E9PZF0;Q5NC80	3	8	1	3	3	9	0	3	4	9	0	3	6	7	0	3	2	8	0	2	7	8	1	3	113640000	17400000	119520000	13308000	142370000	6230300	79127000	11716000	52034000	4372700	132570000	13717000
Apolipoprotein E	Apoe	P08226;A0A1B0GX15;G3UWN5	0	1	0	3	0	3	0	3	2	9	0	3	2	6	0	3	0	0	0	2	0	1	0	5	129650	758120	281480	521530	1796000	1150800	1341800	571790	0	959460	131830	1131700
40S ribosomal protein S17	Rps17	P63276	4	4	1	3	2	6	1	3	1	6	0	0	4	6	1	2	3	4	0	1	3	4	1	0	2272700	1623800	1894200	1638400	2334300	0	1414700	1706800	1890700	549310	1123100	0
40S ribosomal protein S15a	Rps15a	F8WJ41;P62245;D3YVB4;D3Z712	2	3	2	3	2	4	2	3	2	4	0	1	4	5	2	2	2	3	0	1	4	3	0	2	3546400	3317900	2651700	3050400	4207100	868010	2215800	5118900	3723700	1711100	1966900	2064000
Guanine nucleotide-binding protein-like 3	Gnl3	Q8CI11	0	0	3	3	0	5	0	3	1	2	0	0	0	4	1	4	0	0	0	0	1	4	0	0	0	470320	348970	316810	93508	0	241290	648620	0	0	257700	0
60S ribosomal protein L10;60S ribosomal protein L10-like	Rpl10;Rpl10l	I7HLV2;Q6ZWV3;P86048	3	4	2	3	2	5	3	3	4	5	0	3	2	4	3	4	3	4	0	3	3	4	2	3	2268800	2708200	1817500	2459400	2428500	1428300	1500100	3089600	1984600	2353800	1228700	2236000
60S ribosomal protein L23	Rpl23	P62830	1	3	2	3	1	1	0	3	1	4	0	1	1	4	0	4	1	2	0	1	2	1	0	4	2809900	1485500	2579200	1597000	2645600	445880	1649000	797920	2065900	774690	2153200	1718400
40S ribosomal protein S23	Rps23	P62267	1	4	1	3	1	3	0	3	2	5	0	0	3	4	1	1	1	4	0	1	1	4	0	2	989860	450580	590730	718170	924840	0	525510	248460	775230	397690	575000	593250
Complement C1q subcomponent subunit C	C1qc	Q02105	0	4	0	3	0	3	0	3	0	3	0	2	0	3	0	4	0	4	0	3	0	3	0	4	2783100	6176400	812600	7171500	1211600	7426700	1156300	10781000	3691000	6643400	1149300	9841600
Small nuclear ribonucleoprotein G	Snrpg	P62309	0	3	0	3	0	3	0	3	0	3	0	2	1	3	0	3	0	3	0	2	0	3	0	3	2444800	2459600	5668400	10805000	1427000	1071200	4287000	13003000	3915800	1913500	5275300	9740100
60S ribosomal protein L24	Rpl24	Q8BP67	1	3	1	3	1	3	1	3	3	3	0	2	3	3	3	3	2	3	0	2	3	3	1	4	2656700	2663400	2284800	2368200	3092000	1300100	2244900	3110700	2840100	2217900	1648500	2612600
40S ribosomal protein S28	Rps28	G3UYV7;P62858	1	2	2	3	2	3	2	3	2	3	1	2	3	3	2	2	1	2	0	2	2	3	2	3	4406900	3414400	3284500	4464100	3646000	1705600	2818000	4191900	3295500	3492500	2784200	3721100
Alpha-1-antitrypsin 1-2;Alpha-1-antitrypsin 1-5	Serpina1b;Serpina1e	P22599;Q00898	0	1	0	3	0	2	0	3	0	2	0	3	0	2	0	3	0	2	0	3	0	1	0	3	330480	3133500	496960	3010600	338570	6241600	378250	2831400	335660	4307700	244030	2572100
Alanine--tRNA ligase, cytoplasmic	Aars	Q8BGQ7	5	11	1	3	1	14	0	2	5	20	0	0	2	16	0	2	6	13	0	0	4	17	1	3	4245100	491260	3668700	142870	6900800	0	3563700	239950	4034000	0	5466100	348810
Replication protein A 70 kDa DNA-binding subunit;Replication protein A 70 kDa DNA-binding subunit, N-terminally processed	Rpa1	Q5SWN2;Q8VEE4	1	9	0	3	0	12	0	2	0	12	0	0	2	12	0	5	1	9	0	2	1	11	0	4	3551100	571520	4368000	311190	5292600	0	4073800	1253600	3420900	473270	3886000	1095800
D-3-phosphoglycerate dehydrogenase	Phgdh	Q61753	5	7	4	3	0	7	0	2	6	12	0	1	4	9	0	1	4	5	0	1	4	9	1	3	3141700	1325600	1802100	730230	7283900	790610	3793500	437060	3487500	503380	3736800	1314100
Prosaposin	Psap	E9PZ00;Q8BFQ1;K3W4L3;J3QPG5;Q61207	1	6	0	3	0	6	0	2	1	4	0	1	5	6	0	2	0	2	0	0	1	5	0	1	4176700	942020	4188200	647740	2596500	665950	3218900	525670	1025400	0	2452400	352120
6-phosphogluconate dehydrogenase, decarboxylating	Pgd	Q9DCD0	2	6	0	3	0	8	0	2	1	9	0	1	1	5	0	2	2	5	0	1	3	7	0	3	1856000	1001600	3000100	595070	3803800	485150	1586700	706120	1457700	313110	2551000	944970
Eukaryotic translation initiation factor 3 subunit I	Eif3i	Q9QZD9;A2AE03	0	4	1	3	0	6	0	2	2	5	0	0	1	5	0	2	0	3	0	0	2	5	0	3	1498900	1370700	1525800	759820	1842000	0	1538100	333760	1341300	0	1586700	1192800
Regulator of chromosome condensation	Rcc1	Q6PFB2;Q8VE37	0	0	4	3	0	6	0	2	0	0	0	0	3	5	1	1	0	0	0	0	4	6	0	2	0	1158300	1397300	668590	0	0	1654200	388200	0	0	1367700	594620
Serine/arginine-rich splicing factor 5	Srsf5	Q9D8S5;O35326	1	3	2	3	1	5	1	2	1	3	0	0	3	3	3	6	0	3	0	0	3	3	1	2	1333300	2429600	3346300	4425800	1377300	0	3071500	5497800	1683000	0	2533200	5375100
Histone H1.4	Hist1h1e	P43274	0	1	1	3	2	2	1	2	2	2	0	0	2	2	2	3	1	2	0	0	2	2	0	2	2170200	2272000	1629200	1684700	1080700	0	2522900	2743400	2674000	0	2140900	1883800
E3 ubiquitin-protein ligase NEDD4	Nedd4	P46935	7	12	2	3	4	15	0	1	5	15	0	0	5	13	0	0	5	5	0	1	2	9	0	1	3616700	990450	4218100	188150	5114100	0	2800400	0	1761300	543290	2175900	154420
SWI/SNF-related matrix-associated actin-dependent regulator of chromatin subfamily A member 5	Smarca5	Q91ZW3	0	0	6	3	0	10	1	1	3	5	0	0	4	11	1	2	0	0	0	0	5	14	2	2	0	1020700	1779400	119310	649640	0	2090500	514960	0	0	2563000	808410
Lysine--tRNA ligase	Kars	Q99MN1;Q8R2P8	2	10	2	3	0	9	0	1	9	14	0	1	1	10	0	0	5	12	0	1	6	12	0	2	3795200	1258000	3142600	0	5938100	198720	3013300	0	5335200	251160	3943900	488520
Arginine--tRNA ligase, cytoplasmic	Rars	Q9D0I9	2	10	0	3	0	11	0	1	7	13	0	0	3	8	0	1	2	8	0	0	4	8	0	1	2674000	953390	1903000	119860	3513900	0	1449400	206520	2681800	0	1593800	254450
Asparagine synthetase [glutamine-hydrolyzing]	Asns	Q61024	5	9	1	3	1	12	0	1	3	10	0	0	1	8	0	0	2	4	0	0	4	10	0	0	3008500	634030	3863600	1605200	3450000	0	1447400	0	1209000	0	2220800	0
Actin, alpha cardiac muscle 1;Actin, alpha skeletal muscle	Actc1;Acta1	P68033;P68134;A0A1D5RM20	1	2	4	3	4	5	0	1	7	6	0	1	7	6	2	3	1	2	0	1	5	2	0	2	6051200	6602500	8902300	3460200	21857000	1337800	15030000	5799900	5164700	2108000	9672100	4780500
Hsc70-interacting protein	St13	F8WJK8;Q99L47	6	4	1	3	3	5	0	1	5	7	0	0	5	6	0	1	4	4	0	0	5	6	0	2	4105400	1240400	4911200	443990	6316800	0	4554800	245840	2802100	0	3831000	383580
Malate dehydrogenase, cytoplasmic	Mdh1	P14152	3	4	0	3	1	7	0	1	2	7	0	0	3	6	0	0	2	4	0	0	6	5	0	1	3175500	876020	3676700	288340	5102700	0	3408700	0	2476600	0	3350300	287920
Histone H3;Histone H3.3;Histone H3.2;Histone H3.1;Histone H3.3C	H3f3a;Hist1h3b;Hist1h3a;H3f3c	F8WI35;A0A1W2P768;P84244;P84228;P68433;P02301;E0CZ27	1	2	2	3	1	2	1	1	2	2	0	2	2	2	1	1	1	2	1	2	2	2	1	0	14353000	135460000	12790000	2401600	24965000	8598900	12152000	3133900	46187000	18799000	11934000	0
Endoplasmin	Hsp90b1	P08113;F7C312	7	18	1	3	5	25	0	0	11	25	0	1	14	23	0	2	4	15	0	2	13	21	0	3	13384000	1667100	17511000	0	15395000	227890	20751000	389500	9194700	903560	15419000	455730
Inorganic pyrophosphatase	Ppa1	Q9D819	1	3	1	3	0	8	0	0	1	9	0	0	1	10	0	0	0	3	0	1	0	9	0	0	1008000	890790	1963500	0	3402400	0	2456400	0	697060	320980	1972400	0
Isoleucine--tRNA ligase, cytoplasmic	Iars	Q8BU30	2	9	0	3	0	8	0	0	3	14	0	0	2	7	0	0	2	4	0	0	1	9	0	0	1712500	122360	1277400	0	2443500	0	948540	0	955070	0	1189900	0
ATP synthase subunit beta, mitochondrial	Atp5b	P56480	6	11	3	3	0	5	0	0	6	17	0	0	1	5	0	0	4	10	0	1	0	2	0	0	4178500	1455400	612280	0	6572500	0	674250	0	4312500	152400	358780	0
40S ribosomal protein S27-like;40S ribosomal protein S27	Rps27l	Q6ZWY3;D6RH49;D3YYB0	1	4	1	3	0	4	0	0	1	4	0	0	2	4	0	2	1	4	0	0	3	4	0	2	2529000	1570700	1541500	0	2194000	0	1418200	703230	2094700	0	1446000	1422700
Nuclear pore complex protein Nup93	Nup93	Q8BJ71;A0A1D5RLQ0	0	2	2	3	0	4	0	0	2	4	0	0	1	4	0	0	0	2	0	0	1	4	0	0	310840	553470	345860	0	517340	0	463050	0	347980	0	497010	0
Probable ATP-dependent RNA helicase DDX20	Ddx20	Q9JJY4	0	8	0	3	0	0	0	0	1	16	0	0	0	1	0	0	0	13	0	1	0	1	0	0	5590800	415990	0	0	5652300	0	45199	0	7940300	216170	48031	0
ADP/ATP translocase 2;ADP/ATP translocase 2, N-terminally processed	Slc25a5	P51881	1	8	2	3	0	0	0	0	3	8	0	0	0	0	0	0	1	7	0	0	0	0	0	0	3462400	1897000	0	0	3423800	0	0	0	3492700	0	0	0
Trinucleotide repeat-containing gene 6B protein	Tnrc6b	Q8BKI2	0	13	0	2	0	12	1	8	0	19	0	0	0	29	0	11	0	27	0	0	0	31	0	17	7232300	219640	3056800	4427600	5341200	0	10350000	7141200	16659000	0	12676000	11146000
Polypyrimidine tract-binding protein 1	Ptbp1	Q8BGJ5;Q922I7;Q8CB58;P17225;E9QMW9	2	7	3	2	4	14	2	8	6	13	0	0	8	13	0	4	2	7	0	0	9	14	0	5	2016600	1108400	13102000	2750100	3934800	0	9962500	2250400	1796400	0	8890100	2541600
Caprin-1	Caprin1	Q60865	1	4	1	2	2	5	1	7	2	7	0	1	4	5	2	5	0	3	0	2	4	6	2	7	1401300	1172300	2255100	3384000	2707800	197350	2329700	3055200	1022800	1729300	1994800	3149500
Pre-mRNA-processing factor 19	Prpf19	Q99KP6	0	1	2	2	3	8	2	6	3	6	0	0	6	8	3	5	0	1	0	0	5	8	2	5	133110	873780	3666500	1731300	1060300	0	3927900	2424100	307060	0	3340500	1553800
RNA-binding protein 39	Rbm39	Q8VH51;E9Q8F0;F7AA45	0	0	2	2	1	8	1	6	4	3	0	0	5	7	1	6	1	2	0	0	5	6	1	7	0	711890	3254700	2064900	392250	0	2711800	1938300	451080	0	2216600	1820200
H/ACA ribonucleoprotein complex subunit 4	Dkc1	Q9ESX5;B7ZCL7	0	1	3	2	4	11	3	5	5	5	0	0	6	8	4	6	0	3	0	0	5	10	2	3	168480	1042600	2104600	1609100	734520	0	2226200	1766700	456030	0	2200300	1149800
116 kDa U5 small nuclear ribonucleoprotein component	Eftud2	A2AH85;O08810;G3UZ34	0	0	6	2	1	14	0	4	3	4	0	0	7	14	0	4	0	1	0	0	4	11	0	2	0	625290	2738100	828390	895360	0	3208600	713270	107990	0	2194500	258440
Fatty acid synthase;[Acyl-carrier-protein] S-acetyltransferase;[Acyl-carrier-protein] S-malonyltransferase;3-oxoacyl-[acyl-carrier-protein] synthase;3-oxoacyl-[acyl-carrier-protein] reductase;3-hydroxyacyl-[acyl-carrier-protein] dehydratase;Enoyl-[acyl-carrier-protein] reductase;Oleoyl-[acyl-carrier-protein] hydrolase	Fasn	P19096;A0A0U1RNJ1	2	12	0	2	0	12	0	4	4	27	0	1	2	11	0	4	2	10	0	0	3	14	0	2	2742500	478210	2117000	517640	5318800	249920	2127600	1105900	1976200	0	2534100	240970
Triosephosphate isomerase	Tpi1	P17751;H7BXC3	7	11	2	2	6	13	1	4	5	11	0	1	6	11	1	1	6	10	1	1	6	12	0	2	16113000	1650900	23385000	2592700	10679000	62500	5934900	708590	7736600	683010	11498000	1254300
Non-POU domain-containing octamer-binding protein	Nono	Q99K48	0	1	3	2	3	13	2	4	1	3	0	0	5	10	1	7	0	1	0	0	5	10	3	4	107900	585360	5978900	2195700	461030	0	6065400	1639800	120020	0	5448100	1647700
NA	Tpm1	G5E8R2	1	2	4	2	4	8	1	4	2	7	0	0	7	10	1	4	1	3	0	1	7	7	2	4	1455400	2091100	5572900	2430800	3723800	0	9471900	2745700	1583000	686690	4838700	2807100
Interleukin enhancer-binding factor 2	Ilf2	Q9CXY6	0	3	1	2	2	8	0	4	2	6	0	0	4	10	0	3	0	5	0	0	3	9	0	3	847070	768840	3867000	1510600	952520	0	3186200	1259300	1087100	0	3101200	882990
Ras GTPase-activating protein-binding protein 1	G3bp1	P97855	1	6	0	2	2	9	0	4	3	10	0	0	5	9	0	2	1	4	0	1	5	7	0	4	1160400	410920	2944200	783110	2616000	0	2408500	363630	939570	254090	1991500	819070
ELAV-like protein 1	Elavl1	P70372	0	2	3	2	1	8	1	4	2	4	0	0	5	8	1	3	0	4	0	1	3	7	1	4	885930	1398600	3782100	1935700	1059000	0	3914800	1644200	1769000	741870	4198000	1863200
Scaffold attachment factor B1	Safb	S4R1M2;D3YXK2	0	0	0	2	0	7	0	4	0	1	0	0	0	7	0	8	0	2	0	0	0	9	0	3	0	153280	1009300	928530	101790	0	1474100	3900800	286610	0	1184900	1224900
Heterogeneous nuclear ribonucleoprotein A/B	Hnrnpab	Q80XR6;Q20BD0;Q99020	0	3	1	2	2	5	1	4	1	5	0	1	3	5	1	3	1	3	1	1	4	5	2	4	2024800	1942100	7553400	4558900	3317900	1306900	8644000	6657600	3261500	2030500	9207900	4533900
UPF0568 protein C14orf166 homolog	NA	Q9CQE8	0	1	1	2	0	5	0	4	0	4	0	0	1	5	0	2	0	2	0	0	1	3	0	2	273400	211750	663940	385080	444550	0	574260	315470	261540	0	402420	263090
60S ribosomal protein L13a	Rpl13a	P19253;A0A1B0GSB2;A0A1B0GSQ6;A0A1B0GS68;A0A1B0GTA1	3	4	2	2	3	5	2	4	3	5	1	1	4	4	2	2	3	3	1	3	4	4	2	3	5657300	4790000	3688400	3666800	5490700	939650	3399800	4950500	4141300	4089900	3197800	3566700
Small nuclear ribonucleoprotein E	Snrpe	P62305;E9Q4F4;E9Q0W8	0	3	1	2	1	3	0	4	0	3	0	1	1	3	0	3	0	3	0	1	1	3	0	3	6313200	1768700	14349000	15407000	4533300	1747400	12604000	21350000	11730000	2658600	13640000	14271000
U5 small nuclear ribonucleoprotein 200 kDa helicase	Snrnp200	Q6P4T2	0	0	5	2	1	24	0	3	1	9	0	0	12	22	0	5	0	0	0	0	12	22	0	3	0	344630	3676000	531350	903870	0	3706400	833180	0	0	3535400	421070
Eukaryotic translation initiation factor 2 subunit 1	Eif2s1	Q6ZWX6	1	7	2	2	1	11	1	3	3	10	0	0	5	10	0	1	3	6	0	2	3	9	1	1	3315400	1466200	5198000	1510400	4113200	0	5047500	0	2506700	1390400	4962100	874350
Calmodulin	Calm1	P0DP28;P0DP27;P0DP26;Q3UKW2	4	5	3	2	3	10	1	3	5	9	1	2	4	8	1	2	3	5	0	2	6	9	0	3	13130000	1879700	16646000	3124800	23171000	2553200	16166000	1436000	9277000	2223800	15780000	2738700
Nucleosome assembly protein 1-like 1	Nap1l1	Q3TF41;Q8BSH9;P28656;E9PW66	4	5	1	2	2	6	0	3	4	7	0	2	4	7	0	2	3	5	0	1	3	6	0	3	4486600	1883900	4650800	1841400	10229000	967550	5559000	1482400	2756400	792140	4299900	1405800
Histone H1.1	Hist1h1a	P43275	2	1	2	2	4	6	2	3	2	2	1	0	5	6	2	5	3	1	0	1	5	6	2	3	1334100	10975000	8432800	12600000	2160300	0	10656000	22378000	4851200	551140	8490700	12260000
RNA binding motif protein, X-linked-like-1;RNA-binding motif protein, X chromosome;RNA-binding motif protein, X chromosome, N-terminally processed	Rbmxl1;Rbmx	Q91VM5;A2AFI3;Q9WV02;A2AFI4	0	2	3	2	1	5	0	3	3	3	0	0	3	5	2	6	0	4	0	0	3	5	1	5	899020	1810400	1883900	2972800	1092200	0	3068900	5525000	2183800	0	2813100	4152800
THO complex subunit 4	Alyref	O08583	0	0	2	2	1	4	2	3	1	1	0	1	3	5	3	4	0	1	0	1	3	4	2	3	0	1079600	2340500	3075800	91584	267130	3487700	4500200	296710	328750	2435700	3544100
60S ribosomal protein L11	Gm10036;Rpl11;Gm5093	E9PYL9;Q9CXW4;A2BH06;E9PZB3	3	5	1	2	3	4	2	3	2	5	0	2	3	5	2	3	2	5	0	2	3	5	2	3	6962400	2112300	3306200	2832700	5632800	1765400	4259800	3058300	7106000	2673600	3403500	2616400
40S ribosomal protein S24	Rps24	P62849	2	4	1	2	1	4	0	3	1	4	0	0	2	4	1	2	0	3	1	0	3	3	1	2	1761700	1159300	1557800	748060	2557100	0	1457800	558260	1377600	0	1169200	677810
S-adenosylmethionine synthase isoform type-2	Mat2a	Q3THS6;A0A0U1RNT6;A0A0U1RNK6	2	6	1	2	1	8	0	3	1	6	0	0	2	4	0	0	1	2	0	0	2	5	0	1	2798300	1085900	4174300	489830	2895900	0	1250700	0	1034600	0	1547000	364630
60S ribosomal protein L34	Rpl34	Q9D1R9	0	3	2	2	0	3	1	3	1	3	1	1	2	3	1	2	0	2	0	2	2	3	1	2	2174800	2395100	1485900	2135100	2225100	1916000	1635400	2755600	2153600	2525200	1264800	2125200
Complement C1q subcomponent subunit B	C1qb	P14106	0	2	0	2	0	2	0	3	0	2	0	3	0	2	0	2	0	2	0	2	0	2	0	3	2485700	8603400	756610	9961500	1001300	10306000	683800	13984000	2931600	9848700	976510	14454000
Exportin-2	Cse1l	Q9ERK4;E9Q1T9;E9QAX7;F6ZEW4	6	15	1	2	1	20	0	2	3	25	0	2	3	15	0	2	3	10	0	0	4	14	0	2	27291000	393750	28159000	605730	45236000	438270	8354500	90127	46580000	0	9649300	486200
Spliceosome RNA helicase Ddx39b	Ddx39b	Q9Z1N5	0	4	0	2	1	18	0	2	0	6	0	0	8	15	0	1	0	3	0	0	6	13	0	1	1275900	266090	14056000	145070	2774800	0	11285000	103930	920280	0	10702000	0
Adenosylhomocysteinase	Ahcy	P50247	5	9	1	2	1	16	0	2	5	17	0	2	8	12	0	2	3	9	0	2	8	15	0	1	8299300	1352400	10110000	783830	12948000	926940	6465900	478720	7777500	652190	9738100	790490
Splicing factor 3B subunit 3	Sf3b3	Q921M3	0	1	1	2	0	11	0	2	2	2	0	0	2	9	0	2	0	2	0	0	3	6	0	2	294840	915930	2858500	1132400	757750	0	3407600	658230	632280	0	2157100	881910
Cyclin-dependent kinase 1	Cdk1	P11440;D3Z2T9	2	3	2	2	0	10	0	2	5	7	0	0	4	8	0	3	0	3	0	0	5	10	1	2	1124900	1188200	3451800	907970	2507300	0	3564800	1022500	1276300	0	4035400	716160
Eukaryotic translation initiation factor 4B	Eif4b	Q8BGD9	1	4	0	2	1	8	0	2	2	7	0	0	2	8	0	2	2	4	0	0	2	6	1	2	1605800	1072900	2272100	1160500	2279900	0	2720100	727090	1527300	0	2684600	1120900
Heterogeneous nuclear ribonucleoprotein H;Heterogeneous nuclear ribonucleoprotein H, N-terminally processed	Hnrnph1	Q8C2Q7;O35737	0	3	4	2	3	6	2	2	4	5	0	1	4	7	3	4	1	4	0	1	4	8	3	4	908470	2269300	3551400	2101900	1641400	664570	5339200	3292100	1716500	891800	4968800	4626700
F-actin-capping protein subunit beta	Capzb	P47757;A0A0A0MQI9;F6YHZ8	3	5	1	2	2	7	0	2	2	7	0	0	3	7	0	2	2	2	0	0	4	6	0	0	1919800	1035000	2248300	691520	2219700	0	1529400	705630	1115600	0	1724000	0
Acidic leucine-rich nuclear phosphoprotein 32 family member A	Anp32a	D3YYE1;D3Z7M9;O35381;F6UFG6	1	6	1	2	1	9	0	2	2	7	0	0	3	7	0	1	2	4	0	1	3	9	0	2	2544000	816880	7428400	947990	4877200	0	3408900	445070	1957300	405710	6595600	876490
Calcyclin-binding protein	Cacybp	Q9CXW3;A0A0A6YY29	1	4	1	2	0	6	0	2	1	6	0	1	3	6	0	1	1	4	0	1	3	6	0	2	3145100	967110	5613600	894530	6228600	261310	4728600	374760	2824500	478930	5269400	699980
Small nuclear ribonucleoprotein Sm D1	Snrpd1	P62315	1	4	0	2	0	5	0	2	0	5	0	1	2	5	0	4	0	5	0	2	1	5	0	4	14940000	2849500	26663000	12926000	12444000	825650	35691000	28983000	27482000	987190	39978000	16294000
Rho GDP-dissociation inhibitor 1	Arhgdia	Q99PT1	1	4	0	2	0	6	0	2	1	6	0	0	3	5	0	2	1	2	0	0	3	6	0	2	3083000	793170	4635500	623400	5158600	0	2913100	647780	2168800	0	3624400	825250
Eukaryotic translation initiation factor 3 subunit E	Eif3e	P60229	0	5	0	2	0	4	0	2	2	9	0	0	2	5	0	1	0	3	0	0	1	7	0	2	1289800	935840	800560	357820	1922300	0	1150900	343600	997340	0	1174300	716880
40S ribosomal protein S16	Rps16	P14131	3	7	0	2	3	5	0	2	4	6	0	1	3	4	0	3	3	5	0	0	4	4	0	2	6045200	1779900	4285500	2099600	6495300	519260	3377800	2346500	5741900	0	3228400	1803300
Nuclear cap-binding protein subunit 1	Ncbp1	Q3UYV9	0	7	0	2	0	7	0	2	0	9	0	0	0	4	0	3	0	7	0	1	0	3	0	1	2447000	513500	874960	387660	1661400	0	684960	500850	2803900	362290	463220	260900
Cellular nucleic acid-binding protein	Cnbp	P53996	1	2	2	2	1	3	0	2	1	4	0	1	1	4	1	2	1	0	0	2	1	3	0	0	867760	610070	861910	944930	1230100	266990	1137300	606090	0	619890	775010	0
Prostaglandin E synthase 3	Ptges3	Q9R0Q7;D3Z7C6	2	4	0	2	2	5	0	2	2	5	0	0	2	4	0	1	2	3	0	0	2	4	0	1	3909500	2117700	4594800	1450600	3788800	0	4204700	765890	3131200	0	4688200	860520
Small nuclear ribonucleoprotein F	Snrpf	P62307	0	2	0	2	0	3	0	2	1	3	0	0	1	3	0	3	0	2	0	1	1	3	0	2	6296800	2847100	6917800	8849800	2868400	0	10682000	11538000	12541000	1185100	10676000	10975000
Histone H1.5	Hist1h1b	P43276	1	3	3	2	1	3	2	2	3	3	1	2	3	3	3	3	2	3	1	2	3	3	2	2	1245800	8701100	2939500	4894600	2262900	1012100	4946600	11448000	5332800	1482600	4689800	4599600
40S ribosomal protein S26	Rps26	P62855	2	3	0	2	1	3	0	2	1	3	0	1	2	3	1	3	1	2	0	0	2	3	0	1	4183000	4759800	3839800	3792700	4426200	2258900	2821900	4436400	3691100	0	2577200	3699900
60S ribosomal protein L18a	Rpl18a	A0A1D5RLW5;A0A1D5RM85;P62717;A0A1D5RM79;A0A1D5RME4	3	3	2	2	2	3	2	2	3	4	1	2	2	3	2	2	3	3	2	2	2	3	2	1	4215400	3144400	2336600	2724700	2700200	2180200	2195000	4546000	3094900	2900000	2168700	3332100
Transthyretin	Ttr	P07309	0	2	0	2	0	2	0	2	0	2	0	3	0	3	0	2	0	3	0	2	0	2	0	3	607210	2735900	402250	3505800	332920	5147200	496460	2822800	600870	4927100	483770	3526400
Hsp90 co-chaperone Cdc37;Hsp90 co-chaperone Cdc37, N-terminally processed	Cdc37	Q61081;A0A1L1STC0	0	2	0	2	0	3	0	2	2	5	0	0	0	3	0	1	1	4	0	1	3	3	0	1	926660	487430	928040	457460	1973500	0	1017300	334000	1219900	392720	1339500	525360
Hematological and neurological expressed 1-like protein	Hn1l	Q6PGH2	2	5	0	2	0	3	0	2	2	5	0	0	2	3	0	0	0	6	0	2	3	3	0	2	2263100	1008500	1382400	401170	3015600	0	1717200	0	3915000	1468800	1561400	928210
60S ribosomal protein L32	Rpl32	P62911	1	2	2	2	1	2	1	2	1	3	0	1	2	2	1	4	0	2	0	1	2	2	1	2	1647200	1915100	1097600	1213800	1810100	632630	1065400	2767100	1219900	946660	893160	1263300
Enhancer of rudimentary homolog	Erh	P84089;A0A1W2P7H9;A0A1W2P7T3;G3UW85	1	1	1	2	1	2	1	2	1	2	0	0	3	2	2	3	1	1	0	1	2	2	1	2	508240	1484300	2624100	3363100	1004200	0	3362600	6323900	1016300	475480	3194200	3650300
Carboxylesterase 1C	Ces1c	P23953	0	1	0	2	0	1	0	2	0	0	0	4	0	2	0	3	0	0	0	4	0	0	0	4	127350	1543500	89163	598620	0	3280600	197870	885530	0	3084500	0	1175700
40S ribosomal protein S15	Rps15	D3YTQ9;P62843	1	1	0	2	0	3	0	2	0	2	0	1	1	2	0	2	0	1	0	1	0	3	0	2	610980	682980	440270	539280	575190	248110	508370	422420	645560	585960	439240	626120
U1 small nuclear ribonucleoprotein C	Snrpc	Q62241	0	2	0	2	0	2	0	2	0	2	0	0	2	2	0	2	0	2	0	2	2	2	0	2	9129000	6132000	14904000	13378000	6875400	0	20131000	23843000	19214000	3779000	21723000	19726000
60S ribosomal protein L35	Rpl35;Gm8444;Gm10269	Q6ZWV7;F6XS56;G3UWD7	1	1	2	2	1	2	2	2	1	2	1	2	1	2	2	2	1	1	1	2	1	2	2	2	3438200	3433700	2150600	3674900	3531500	1705400	2307700	3654600	3403700	2990700	1824500	3299500
60S ribosomal protein L38	Rpl38	Q9JJI8	1	2	2	2	0	3	1	2	1	4	0	1	1	2	1	2	0	2	0	1	2	2	1	2	1512300	1762400	1205000	1637800	2320400	876720	1097100	1154400	1203300	1572600	1055000	1200400
Histone acetyltransferase type B catalytic subunit	Hat1	Q8BY71;A2ATU9	2	2	1	2	1	6	0	2	2	5	0	0	2	1	0	1	3	2	0	0	2	2	0	1	515140	598940	1300900	338910	807160	0	450930	0	496130	0	454380	185620
60S ribosomal protein L35a	Rpl35a	O55142	1	2	1	2	0	1	0	2	1	2	0	1	3	1	2	1	0	1	0	0	0	1	0	1	1386000	1211500	766170	999030	1181000	626220	802250	1993800	1082700	0	622650	645750
Thioredoxin	Txn	P10639	1	0	1	2	1	4	1	2	1	3	1	1	1	1	1	1	1	0	1	2	1	1	1	1	0	2369600	4640000	1741500	5328700	0	558940	0	0	3811400	640480	0
A-kinase anchor protein 12	Akap12	Q9WTQ5	4	19	1	2	1	24	0	1	10	39	0	0	7	25	0	0	2	9	0	0	5	9	0	0	7665100	171100	5403600	91594	13128000	0	6321500	0	2754500	0	2591800	0
Bifunctional purine biosynthesis protein PURH;Phosphoribosylaminoimidazolecarboxamide formyltransferase;IMP cyclohydrolase	Atic	Q9CWJ9	6	15	0	2	1	20	0	1	5	18	0	0	5	17	0	0	3	12	0	0	7	18	0	1	4848700	207270	4711200	293690	6864700	0	3688300	0	3718900	0	4610800	139200
Phenylalanine--tRNA ligase beta subunit	Farsb	Q9WUA2	0	3	0	2	0	10	0	1	0	8	0	0	1	9	0	0	0	1	0	1	3	11	0	3	481800	406500	1341100	117620	1227300	0	1257800	0	188970	176030	1828200	463710
Hepatoma-derived growth factor	Hdgf	P51859;E0CXA0	0	5	0	2	0	8	0	1	1	7	0	0	5	7	0	0	0	2	0	0	6	8	0	0	1876100	372330	4991200	203510	2611000	0	3679000	0	649530	0	5348600	0
Proteasome subunit alpha type-5	Psma5	Q9Z2U1	1	5	0	2	0	7	0	1	2	7	0	1	3	7	0	0	1	6	0	0	4	5	0	3	2625700	1554000	3202500	756240	3956400	0	2798400	0	3156000	0	2617200	1480100
S-phase kinase-associated protein 1	Skp1	Q9WTX5	1	3	1	2	1	3	1	1	2	4	0	1	2	6	1	1	1	3	1	1	1	4	1	2	1276700	764030	1171200	509060	1496700	320770	1683800	485260	1148400	477950	1208400	562240
Ubiquitin carboxyl-terminal hydrolase;Ubiquitin carboxyl-terminal hydrolase 5	Usp5	Q3U4W8;P56399	3	9	0	2	2	16	0	1	4	13	0	0	2	6	0	0	3	5	0	0	2	8	0	1	2313800	77310	3929800	75166	2474100	0	875550	0	805350	0	1439400	60940
L-lactate dehydrogenase B chain;L-lactate dehydrogenase	Ldhb	P16125;D3Z7F0	4	11	2	2	2	11	1	1	1	8	0	0	1	6	0	0	1	5	0	0	3	5	0	1	9484300	1528800	8832500	646090	4582600	0	2022000	0	1997000	0	2114900	576700
Eukaryotic translation initiation factor 3 subunit D	Eif3d	O70194	0	1	1	2	0	5	0	1	1	7	0	1	1	5	0	2	0	0	0	1	1	0	0	2	133980	424130	419190	348250	996060	319030	515810	259840	0	280600	0	367400
Proteasome subunit alpha type-6	Psma6	Q9QUM9;E0CXB1	2	5	0	2	1	6	0	1	1	6	0	0	2	5	0	1	1	4	0	1	2	5	0	2	1999400	763180	2477200	404150	2846900	0	1666200	180280	1302700	222930	1914500	807320
26S protease regulatory subunit 6B	Psmc4	P54775;A0A140LIZ5	1	2	1	2	0	10	0	1	1	10	0	0	1	5	0	0	0	2	0	0	1	6	0	0	307170	309330	1150200	140700	1450000	0	522700	0	252830	0	664560	0
Spermidine synthase	Srm	Q64674	1	4	0	2	0	7	0	1	3	8	0	0	2	5	0	0	0	3	0	0	2	5	0	0	1341800	817470	2389800	314790	2887100	0	1687500	0	950620	0	1582900	0
Protein deglycase DJ-1	Park7	A2A813;Q99LX0;A2A815;A2A817;A2A816	1	4	1	2	0	5	0	1	4	4	0	0	3	5	0	0	2	4	0	0	4	4	0	1	2685600	900710	2896200	189520	3427600	0	2817200	0	2600400	0	2643900	356840
Translationally-controlled tumor protein	Tpt1	P63028	2	2	0	2	1	5	1	1	1	5	0	0	3	5	0	0	1	2	0	1	3	4	0	2	2464600	1016900	7644600	605540	5530800	0	7555400	0	1426800	781030	6447300	1294500
Proteasome subunit alpha type-4;Proteasome subunit alpha type	Psma4	Q9R1P0;E9PW69;E9Q0X0	2	6	2	2	1	6	0	1	2	6	0	1	3	5	0	0	2	5	0	0	3	4	0	2	2045900	417590	2475900	326560	2521100	338370	1675400	0	1564900	0	1714900	615090
Eukaryotic translation initiation factor 3 subunit F	Eif3f	Q9DCH4	1	2	0	2	1	4	0	1	4	5	0	0	2	4	0	1	2	4	0	1	1	4	0	2	773260	800520	908380	0	1184600	0	868060	553830	910670	0	867320	633200
Low molecular weight phosphotyrosine protein phosphatase	Acp1	Q9D358;Q561M1;A0A1W2P7X3	1	3	0	2	0	3	0	1	1	3	0	0	0	3	0	1	0	2	0	0	0	3	0	1	1318400	577060	1014900	522440	1224400	0	880180	0	1055600	0	894060	298970
High mobility group protein HMG-I/HMG-Y	Hmga1	P17095	0	0	3	2	0	2	0	1	3	2	0	0	2	3	1	0	0	1	0	0	2	2	0	1	0	1370800	1826100	1169600	353970	0	3640500	0	723450	0	2186300	1057300
Ran-specific GTPase-activating protein	Ranbp1	P34022;H7BX22	1	2	1	2	1	3	1	1	2	5	0	1	2	2	1	1	1	2	1	1	2	2	1	1	2034300	1353500	2925300	1277200	4773100	980560	3113800	788730	1885000	1029100	2496500	1127300
UV excision repair protein RAD23 homolog B	Rad23b	P54728	0	3	0	2	0	5	0	1	0	4	0	0	0	2	0	0	0	3	0	0	2	4	0	0	1411800	414120	1529100	0	1886200	0	1402200	0	906650	0	1421600	0
Eukaryotic translation initiation factor 3 subunit J-B	Eif3j2	Q66JS6	0	2	0	2	0	3	0	1	0	3	0	0	1	2	0	0	0	1	0	0	0	3	0	0	872700	839720	724110	380180	709990	0	879020	0	724970	0	622490	0
DNA-directed RNA polymerases I, II, and III subunit RPABC1	Polr2e	Q80UW8	0	0	1	2	0	3	0	1	1	2	0	0	0	2	0	0	0	0	0	0	0	2	0	0	0	412220	375460	230870	310690	0	365060	0	0	0	194330	0
Probable rRNA-processing protein EBP2	Ebna1bp2	A2ACZ1;Q9D903	0	0	3	2	0	1	0	1	1	0	0	0	1	1	0	0	0	0	0	0	0	0	0	0	0	300700	184800	128770	0	0	146660	0	0	0	0	0
DNA replication licensing factor MCM7	Mcm7	Q61881;D3Z6N3	4	6	2	2	0	15	0	0	3	14	0	0	3	13	0	0	1	3	0	0	3	13	0	2	1738100	759310	4635100	0	4548700	0	2646400	0	1324500	0	2582200	725740
Splicing factor 3A subunit 1	Sf3a1	Q8K4Z5	0	0	1	2	1	12	0	0	0	2	0	0	3	10	0	0	0	1	0	0	2	9	0	1	0	378810	1957000	0	279690	0	1923200	0	265390	0	1656700	90507
Matrin-3	Matr3	Q8K310;A0A087WSU2	0	0	5	2	0	9	0	0	2	5	0	0	3	9	0	0	0	1	0	0	1	9	0	1	0	450260	1626200	0	492640	0	1943100	0	0	0	1359200	115760
Leucine--tRNA ligase, cytoplasmic	Lars	Q8BMJ2	4	7	1	2	1	10	0	0	2	19	0	0	1	8	0	0	3	5	0	0	4	8	0	0	1365400	483110	1317200	0	3863700	0	1043400	0	1557100	0	1062100	0
Fascin	Fscn1	Q61553;A0A0G2JDU7	0	4	0	2	0	8	0	0	1	8	0	0	2	7	0	0	0	2	0	0	4	8	0	0	1524900	532050	2330000	0	2033800	0	1504500	0	823390	0	2669500	0
E3 ubiquitin-protein ligase UHRF1	Uhrf1	Q8VDF2;E9Q5Y5	0	0	2	2	0	1	0	0	1	0	0	0	1	5	0	2	0	0	0	0	0	0	0	0	0	430350	0	0	0	0	549610	311100	0	0	0	0
26S protease regulatory subunit 7	Psmc2	Q8BVQ9;P46471	1	5	0	2	0	10	0	0	2	12	0	0	1	5	0	1	1	5	0	0	2	6	0	1	1547600	350720	1149200	0	2410900	0	1023800	95435	1237600	0	1002800	349860
Transportin-1	Tnpo1	Q8BFY9;Q3TKD0	0	3	0	2	0	8	0	0	1	7	0	0	1	5	0	0	0	2	0	0	3	5	0	0	908380	648310	1131200	0	1274900	0	1152600	0	605640	0	962240	0
10 kDa heat shock protein, mitochondrial	Hspe1	Q64433	3	5	0	2	1	4	0	0	2	6	0	0	1	5	0	0	2	4	0	0	0	4	0	0	2897700	808720	2038100	0	3684500	0	2325700	0	1293400	0	1156900	0
Eukaryotic translation initiation factor 3 subunit M	Eif3m	Q99JX4	1	2	1	2	1	5	0	0	1	6	0	0	1	4	0	0	1	1	0	0	1	4	0	1	312160	433290	1149100	0	1025900	0	655520	0	317760	0	675850	264570
26S proteasome non-ATPase regulatory subunit 4	Psmd4	O35226	0	3	0	2	0	4	0	0	1	4	0	0	2	4	0	0	0	1	0	0	0	3	0	1	677600	496760	896340	0	1018600	0	817730	0	606920	0	820280	483270
Laminin subunit gamma-1	Lamc1	F8VQJ3;P02468	0	0	4	2	0	2	0	0	0	3	0	1	0	4	0	0	0	0	0	0	1	2	0	0	0	595070	308200	0	315070	186850	337150	0	0	0	280240	0
Kinesin-1 heavy chain;Kinesin-like protein	Kif5b	Q61768;E9QAK5	0	1	0	2	0	2	0	0	0	6	0	0	0	2	0	1	0	1	0	0	1	1	0	0	284240	299050	54520	0	3549600	0	156230	326280	218640	0	37899	0
Barrier-to-autointegration factor;Barrier-to-autointegration factor, N-terminally processed	Banf1	O54962	2	2	2	2	0	2	0	0	3	3	0	0	1	1	0	0	1	2	0	1	1	2	0	0	1278600	1248800	573020	0	2332600	0	342310	0	2606600	968070	597690	0
Prohibitin	Phb	P67778;Q5SQG5	4	6	1	2	0	1	0	0	4	6	0	0	0	0	0	0	3	6	0	0	0	0	0	0	1610500	519200	72435	0	1114200	0	0	0	1109900	0	0	0
Protein argonaute-1	Ago1	Q8CJG1;H3BJ70	0	16	0	1	0	18	0	8	0	11	0	0	0	16	0	7	0	12	0	0	0	19	0	6	6197400	152960	5008600	3196600	1983100	0	5390500	3466600	6723200	0	5974700	3687600
Splicing factor U2AF 65 kDa subunit	U2af2	Q80XR5;P26369;Q3KQM4	1	1	0	1	3	8	0	5	2	3	0	0	6	9	0	4	1	2	0	0	5	8	0	2	272520	395500	4835300	1966200	466600	0	4436800	1711100	496790	0	4149200	953130
Apoptotic chromatin condensation inducer in the nucleus	Acin1	F6RJ39;Q9JIX8;Q52KR6;B8JJ92;B8JJ91	0	0	1	1	0	6	0	5	1	0	0	0	1	8	0	10	0	0	0	0	1	5	0	8	0	73182	1327200	747770	0	0	1398600	4118500	0	0	252560	2749900
Hexokinase;Hexokinase-2	Hk2	E9Q5B5;O08528	1	8	0	1	2	22	0	4	0	16	0	0	9	23	0	1	0	5	0	0	8	21	0	0	2217800	0	7842600	1645800	3199400	0	7107900	181690	940610	0	5334400	0
T-complex protein 1 subunit epsilon	Cct5	P80316	4	8	2	1	3	20	0	4	4	16	0	0	6	16	0	1	4	6	0	1	6	16	0	3	3122600	544340	8577100	1297600	6230600	0	7916700	505020	3045000	452120	7298500	1210100
Fragile X mental retardation syndrome-related protein 1	Fxr1	Q61584;A0A0G2JEP0;A0A0H2UH27	0	5	1	1	0	12	2	4	4	10	0	1	6	10	4	6	0	4	0	1	7	10	2	5	1384900	210050	2883000	1929500	2367800	183150	2859100	2805700	1433100	174630	3094300	2353800
Serine/arginine-rich splicing factor 2	Srsf2	Q62093	1	3	0	1	0	5	0	4	1	3	0	0	3	5	0	2	0	4	0	0	3	5	0	4	1819600	1021000	5203700	3869300	1919400	0	5530300	3965300	3180800	0	5237300	3479000
Lymphocyte-specific helicase	Hells	Q60848	0	0	4	1	0	7	1	3	0	3	0	0	3	8	0	1	0	0	0	0	2	4	0	0	0	186800	1059000	409070	355350	0	1455100	144780	0	0	628640	0
Phosphoserine aminotransferase	Psat1	Q99K85;Q3U6K9	1	4	1	1	0	10	0	3	2	10	0	0	3	8	0	0	0	3	0	0	3	7	0	3	2875600	0	3691100	837090	5308500	0	2723400	0	2053300	0	3156000	963140
Mitotic checkpoint protein BUB3	Bub3	A0A140LHA2;Q9WVA3;A0A140LIM5;A0A140LJ21	0	3	0	1	1	6	0	3	1	7	0	0	4	7	0	2	0	1	0	0	6	7	0	2	729740	0	2169700	1079200	905860	0	2525200	455990	281750	0	2596800	664240
TAR DNA-binding protein 43	Tardbp	Q921F2;A0A087WR97;A0A087WRZ5;Q8R0B4;Q8BLD4;Q6VYI5;Q6VYI4;A0A087WSE4;A0A087WQA5	1	3	2	1	2	8	0	3	2	5	0	0	6	7	0	2	1	1	0	0	5	7	0	2	555520	434450	5068300	916420	1011500	0	3297300	992920	531700	0	3116100	802540
NA	Nolc1	E9Q5C9	0	0	2	1	0	5	2	3	0	1	0	0	6	6	1	3	0	0	0	0	5	6	1	2	0	209120	2553300	1760100	184710	0	3298800	1366900	0	0	2342600	1071200
Ataxin-10	Atxn10	P28658	0	8	0	1	0	13	0	3	0	7	0	1	1	6	0	1	0	2	0	0	1	6	0	1	1567400	334730	1732200	367280	1436100	164190	906520	71209	495860	0	857520	166810
Protein DEK	Dek	Q7TNV0;E9Q8Y1;D3YVJ6	0	0	1	1	0	5	1	3	0	0	0	0	4	5	0	3	0	0	0	0	5	5	0	1	0	445610	1930700	715410	0	0	2517800	553680	0	0	1962000	379300
KH domain-containing, RNA-binding, signal transduction-associated protein 1	Khdrbs1	Q60749	0	0	1	1	2	5	0	3	1	2	0	0	2	5	0	1	0	0	0	0	1	5	0	2	0	752090	2257100	756360	421410	0	2182200	767870	0	0	2150900	633810
DAZ-associated protein 1	Dazap1	Q3UGB5;Q9JII5;D3Z4J1	0	1	0	1	0	3	0	3	0	2	0	0	2	4	0	2	0	1	0	0	2	3	0	3	476100	277190	1595900	838790	479560	0	1546200	699000	349610	0	1435500	866360
RNA-binding protein EWS	Ewsr1	Q5SUT0;Q5SUS9;Q61545	2	0	2	1	0	5	1	3	1	3	0	0	0	4	0	1	3	0	0	1	3	4	1	3	0	353790	2190500	1360900	664490	0	1600300	457680	0	332910	2009000	719010
RNA-binding protein 28	Rbm28	Q8CGC6	0	0	1	1	0	5	0	3	0	0	0	0	0	3	0	1	0	0	0	0	0	1	0	1	0	120470	213630	103080	0	0	106410	107700	0	0	54991	109290
Y-box-binding protein 3	Ybx3	Q9JKB3	1	5	1	1	0	3	0	3	2	4	0	0	0	3	0	0	1	5	0	1	2	4	0	2	1305700	804380	418460	593160	844650	0	407340	0	1925800	334720	656520	604090
Nucleus accumbens-associated protein 1	Nacc1	Q7TSZ8	0	0	0	1	0	0	0	3	1	1	0	0	0	1	0	5	0	0	0	0	0	0	0	2	0	105420	0	562380	101510	0	122420	2171900	0	0	0	435380
Telomere-associated protein RIF1	Rif1	Q6PR54	0	0	8	1	3	20	0	2	1	1	0	0	9	19	0	1	0	0	0	0	7	20	0	1	0	184500	3463700	257380	70824	0	3303000	58896	0	0	3041900	65750
E3 ubiquitin-protein ligase TRIP12	Trip12	G5E870;A0A087WNZ7	0	1	1	1	0	20	0	2	0	4	0	1	3	17	0	1	0	1	0	1	2	12	0	1	1254300	1481000	4981800	1971900	743050	2167900	3521700	1775600	1496700	3220000	2166600	1610200
tRNA (cytosine(34)-C(5))-methyltransferase	Nsun2	Q1HFZ0;H3BKN0	2	4	1	1	0	19	0	2	4	16	0	1	3	16	0	1	2	4	0	0	3	19	0	2	579880	298480	4051600	192940	2183400	201470	2351200	191350	692290	0	3485100	453920
Ras GTPase-activating-like protein IQGAP1	Iqgap1	Q9JKF1	1	6	1	1	1	17	0	2	3	18	0	0	2	15	0	1	1	2	0	0	4	12	0	1	1239200	215020	3260400	363040	3101100	0	2942800	93149	116510	0	1971300	97608
Ubiquitin fusion degradation protein 1 homolog	Ufd1l	P70362	0	5	0	1	0	8	0	2	0	8	0	0	0	11	0	4	0	9	0	2	0	9	0	3	2870500	647610	2863600	1394900	2624900	0	5217200	2802200	5548800	898670	4723700	2430400
PC4 and SFRS1-interacting protein	Psip1	Q99JF8;A2BI12	0	0	2	1	0	15	0	2	0	1	0	0	3	11	0	1	0	0	0	0	4	10	0	2	0	383930	4547400	598230	320880	0	3342300	0	0	0	2799000	501550
Serine/threonine-protein phosphatase 2A 65 kDa regulatory subunit A alpha isoform	Ppp2r1a	Q76MZ3	3	7	0	1	1	12	0	2	2	13	0	0	4	11	0	0	2	4	0	0	2	10	0	2	1490600	0	3225800	925270	3192300	0	2041800	0	768790	0	2543800	508610
26S proteasome non-ATPase regulatory subunit 11	Psmd11	Q8BG32	1	7	1	1	0	12	0	2	3	13	0	0	2	10	0	2	2	8	0	0	3	10	0	2	1783500	118540	2863500	367300	4181800	0	2616300	281860	2638800	0	2518600	217740
Creatine kinase B-type	Ckb	Q04447	4	8	2	1	2	9	0	2	2	10	0	0	3	9	0	2	1	3	0	1	1	8	0	2	4812400	480060	5768900	592640	7309400	0	4588600	324790	1421400	307270	2970500	391450
Phosphatidylethanolamine-binding protein 1;Hippocampal cholinergic neurostimulating peptide	Pebp1	P70296;D3Z1V4;D6RHS6	5	7	1	1	3	8	0	2	5	8	0	2	4	9	0	1	4	6	0	2	5	7	0	2	5051800	911300	7277700	1288600	9359900	1365300	5898400	518320	4538500	1233600	7378400	1243300
Ras GTPase-activating protein-binding protein 2	G3bp2	P97379	0	1	0	1	0	6	2	2	1	6	0	0	2	7	2	2	0	1	0	1	1	4	1	2	524440	215040	903120	555070	1256000	0	1238600	444800	473770	240400	856950	557220
Microtubule-associated protein 4	Map4	P27546	0	4	0	1	0	14	0	2	1	11	0	0	2	7	0	0	0	4	0	0	1	7	0	0	866370	136150	2053200	229150	1981500	0	1494900	0	543020	0	1466700	0
Transaldolase	Taldo1	A0A1B0GR11;Q93092	3	6	0	1	2	7	0	2	4	8	0	0	2	7	0	0	2	5	0	0	5	7	0	1	3639400	478470	4651300	674830	5448500	0	3510000	0	2885700	0	3945600	341740
Luc7-like protein 3	Luc7l3	Q5SUF2	0	3	2	1	1	7	0	2	0	3	0	0	4	6	0	4	0	3	0	0	2	6	0	2	561180	427400	1315000	1145800	432090	0	1323300	1545700	675640	0	972240	1331000
26S protease regulatory subunit 4	Psmc1	P62192	3	5	0	1	0	6	0	2	1	8	0	0	1	6	0	1	2	5	0	0	2	5	0	1	1207300	192630	1119200	539950	1906000	0	1008200	162910	1072500	0	775930	193060
60S ribosomal protein L26	Rpl26	B1ARA3;P61255;B1ARA5	1	3	1	1	1	4	1	2	3	4	0	0	3	5	2	2	1	3	0	0	2	3	1	1	2813500	2276100	1850900	1593000	2974100	0	2719300	2218800	2682200	0	1359300	937000
Putative RNA-binding protein Luc7-like 2	Luc7l2	Q7TNC4;E9Q715;Q05CX5	0	0	2	1	0	4	2	2	0	1	0	0	2	5	0	1	0	2	0	0	1	3	1	1	0	171660	518620	572790	149270	0	621910	210150	202560	0	497450	365510
Heterogeneous nuclear ribonucleoprotein A0	Hnrnpa0	Q9CX86	0	0	1	1	1	3	0	2	0	0	0	0	1	4	1	4	0	0	0	1	0	0	0	1	0	512400	1032600	883670	0	0	964910	1288900	0	355780	0	878970
ATP-dependent RNA helicase DDX18	Ddx18	Q8K363	0	0	1	1	0	5	1	2	1	1	0	0	3	4	2	3	0	0	0	0	2	2	1	1	0	227060	533550	436320	109130	0	553850	685390	0	0	344720	176930
Prothymosin alpha;Prothymosin alpha, N-terminally processed;Thymosin alpha	Ptma	P26350;A0A087WP98;A0A087WPN6;A0A087WQN2	1	2	1	1	0	5	2	2	2	5	1	1	2	4	1	2	1	2	1	1	3	4	1	2	26639000	10812000	27320000	11535000	38767000	7372200	28134000	5327400	23951000	8136400	26876000	9008800
Nucleoplasmin-3	Npm3	Q9CPP0	1	1	2	1	1	5	2	2	1	2	0	0	2	4	2	2	1	1	0	0	2	3	0	1	348370	267990	2640700	572680	609540	0	1983100	415000	549220	0	1603800	417680
ADP-ribosylation factor 1;ADP-ribosylation factor 3;ADP-ribosylation factor 2	Arf1;Arf3;Arf2	P84078;P61205;Q8BSL7	2	4	0	1	0	5	0	2	1	4	0	0	3	4	0	1	1	3	0	0	3	5	0	1	1735100	190570	2821100	520050	2788900	0	1504400	274980	1050600	0	2070700	0
Transformer-2 protein homolog beta	Tra2b	F8WJG3;P62996	0	2	0	1	0	4	0	2	0	3	0	0	0	3	0	2	0	3	0	0	0	3	0	3	554030	698210	448820	686690	466650	0	438500	949570	625070	0	366710	850100
60S ribosomal protein L28	Rpl28	P41105	1	3	1	1	1	2	1	2	2	3	0	1	2	3	3	2	0	3	1	1	2	3	1	2	875920	260000	310630	585020	661290	338870	301960	605860	820760	479390	318630	385970
Serine/arginine-rich splicing factor 7	Srsf7	Q8BL97	0	2	2	1	1	2	0	2	1	2	0	0	2	3	1	1	0	2	0	0	2	3	0	2	850870	1299600	1815600	2106000	995880	0	1889600	2439000	1053500	0	1408900	1747800
Serine/arginine-rich splicing factor 6	Srsf6	Q3TWW8	0	2	1	1	0	2	0	2	1	2	0	0	1	2	2	3	0	2	0	0	1	3	0	2	607530	1284000	850480	1460400	413970	0	986870	2309300	688600	0	734780	1687300
H/ACA ribonucleoprotein complex subunit 2	Nhp2	Q9CRB2	0	1	1	1	1	3	0	2	2	1	0	0	2	2	1	2	0	1	0	0	2	2	0	2	127880	150030	572570	327790	243030	0	545740	296260	132140	0	550050	281850
60S ribosomal protein L31	Rpl31	P62900;A0A0A6YX26;A0A0A6YXL3	2	2	1	1	1	2	1	2	1	3	1	0	1	2	1	1	2	3	1	0	1	2	1	1	3259700	2143500	2607800	1523800	3396200	0	2685800	691950	3041400	0	1938300	2580800
60S ribosomal protein L36a	Rpl36a	P83882	1	1	1	1	0	1	1	2	1	1	0	1	1	1	1	2	0	1	1	1	1	1	1	2	526480	271080	186130	648080	374200	212350	207590	349720	398550	433460	175260	367060
Tubulin alpha-1B chain	Tuba1b	P05213	2	1	0	1	1	2	0	2	1	2	0	0	1	1	0	1	1	1	0	0	1	2	0	1	2294200	370430	2383800	696110	2492900	0	1767600	257200	1576000	0	2088700	423860
Rab GDP dissociation inhibitor beta	Gdi2	Q61598;A0A1Y7VL99	6	9	1	1	1	16	0	1	3	17	0	0	3	14	0	0	4	8	0	1	5	17	0	1	4130300	581660	5689800	433950	8355200	0	5189400	0	4260100	566440	6532100	392570
Argininosuccinate synthase	Ass1	P16460	1	6	1	1	0	11	0	1	5	14	0	0	6	13	0	3	2	8	0	4	4	11	0	1	2906100	322860	2444600	99137	6946100	0	3868000	885640	3320300	2031700	3582000	213420
Peroxiredoxin-6	Prdx6	O08709;Q6GT24;D3Z0Y2	4	8	0	1	1	12	0	1	4	13	0	0	5	13	0	2	3	6	0	0	4	10	0	1	3943500	329130	4512100	376910	7835300	0	4821000	496130	2565100	0	3965300	212640
DNA (cytosine-5)-methyltransferase 1	Dnmt1	P13864	0	1	2	1	0	13	0	1	3	2	0	0	3	12	0	0	0	1	0	0	3	5	0	1	143740	392230	1932000	179020	247840	0	2001700	0	136960	0	726130	155170
DNA damage-binding protein 1	Ddb1	Q3U1J4	1	7	0	1	1	20	0	1	2	18	0	0	2	11	0	0	1	7	0	0	2	9	0	1	2059800	207420	4928100	88223	5341300	0	2852900	0	2281800	0	2832100	188250
U2 small nuclear ribonucleoprotein A	Snrpa1	P57784	0	3	1	1	0	10	0	1	2	8	0	0	2	9	0	1	0	5	0	1	2	10	0	1	911330	361910	2945700	374840	1545300	0	3072800	319370	1499500	425520	3016900	259630
Glucose-6-phosphate isomerase	Gpi	P06745	4	6	0	1	1	12	0	1	3	12	0	0	3	9	0	1	2	5	0	0	3	10	0	2	4518300	524200	6235500	336940	9280800	0	4688800	281970	3480800	0	5788100	658000
NSFL1 cofactor p47	Nsfl1c	Q9CZ44;A2AT02	1	6	0	1	1	9	0	1	2	9	0	0	2	9	0	1	1	3	0	0	5	9	0	1	2201600	322240	2833800	288000	3334300	0	2573500	222260	1344700	0	2877300	310380
mRNA cap guanine-N7 methyltransferase	Rnmt	Q9D0L8;D3Z478;D3YYS7	0	0	1	1	0	7	0	1	0	2	0	0	0	8	0	2	0	0	0	0	1	6	0	1	0	250700	801450	143940	257050	0	919340	338780	0	0	917250	180580
DNA helicase;DNA replication licensing factor MCM5	Mcm5	Q52KC3;P49718	2	5	1	1	1	14	0	1	2	14	0	0	2	8	0	1	2	2	0	0	1	11	0	1	1629600	438040	3799400	332600	2745400	0	2040700	275650	1005900	0	2471500	475370
Mitogen-activated protein kinase 1	Mapk1	P63085	1	6	2	1	0	8	0	1	0	10	0	0	1	8	0	0	0	4	0	0	3	9	1	0	1652400	156550	1983300	0	2889500	0	1534400	0	970950	0	2035900	0
tRNA-splicing ligase RtcB homolog	Rtcb	Q99LF4	0	4	2	1	0	9	0	1	0	7	0	0	0	7	0	1	0	5	0	0	2	9	0	1	787660	479360	1882200	286040	1416100	0	1749600	243660	1299700	0	1565400	322190
26S proteasome non-ATPase regulatory subunit 2	Psmd2	Q8VDM4	2	5	1	1	0	11	0	1	2	14	0	0	3	7	0	1	0	5	0	1	2	8	0	1	2041600	493140	2078500	349320	3638300	0	1736700	214340	2377300	275590	1687700	392510
Eukaryotic initiation factor 4A-III;Eukaryotic initiation factor 4A-III, N-terminally processed	Eif4a3;Gm8994	Q91VC3;A0A0N4SVP8;A2AFK7;E9PV04	0	1	4	1	1	9	0	1	1	2	0	0	2	7	1	1	1	1	0	0	2	6	0	1	405160	451880	2826300	377350	803950	0	2807000	284840	580810	0	2735200	484580
Methionine--tRNA ligase, cytoplasmic	Mars	E9QB02;Q68FL6	1	6	1	1	0	9	0	1	3	15	0	0	1	7	0	0	2	7	0	0	2	9	0	0	1632800	219500	1456300	211270	3596200	0	928220	0	1795100	0	1242200	0
Phosphoribosylformylglycinamidine synthase	Pfas	Q5SUR0	2	3	0	1	0	12	0	1	3	12	0	0	2	6	0	1	0	4	0	0	3	8	0	1	1073100	284830	2439100	196140	2969500	0	1095400	158940	890240	0	1515800	146040
Coronin-1C	Coro1c	Q9WUM4	0	0	0	1	0	7	0	1	7	7	0	0	1	6	0	1	0	1	0	0	1	4	0	1	0	238280	1801700	281360	2500500	0	1556800	189160	231370	0	1307800	215190
SUMO-activating enzyme subunit 1;SUMO-activating enzyme subunit 1, N-terminally processed	Sae1	Q9R1T2	1	6	0	1	1	13	0	1	1	10	0	0	2	6	0	0	1	3	0	0	1	10	0	0	1578900	86736	3840000	65608	4124800	0	1707000	0	841280	0	3317100	0
14-3-3 protein beta/alpha;14-3-3 protein beta/alpha, N-terminally processed	Ywhab	Q9CQV8;A2A5N1	2	5	0	1	0	5	0	1	3	6	0	0	3	6	0	0	0	4	0	0	3	6	0	0	1859400	166090	1989100	250140	3078200	0	2327200	0	1720500	0	2078200	0
Alcohol dehydrogenase class-3	Adh5	P28474	2	5	0	1	0	8	0	1	0	9	0	0	2	6	0	0	0	3	0	0	1	5	0	1	2685900	296760	3506100	190320	3731500	0	1940300	0	1656300	0	2759000	201930
Replication factor C subunit 4	Rfc4	Q3UI84;Q99J62	0	0	1	1	0	7	0	1	0	3	0	0	1	6	0	0	1	1	0	0	1	3	0	1	0	90500	1018400	105680	165510	0	858030	0	75897	0	297220	73570
RNA-binding protein 25	Rbm25	B2RY56;S4R2B0	0	1	2	1	1	7	0	1	1	3	0	0	3	5	1	2	0	2	0	0	1	6	0	1	168960	332230	1737300	371190	327570	0	1806300	460530	284340	0	1348500	482540
Ubiquitin-conjugating enzyme E2 N	Ube2n	P61089	2	2	1	1	2	5	0	1	2	6	0	0	1	5	0	1	2	1	1	0	1	4	1	1	1249900	430070	2140900	554950	3106200	0	2230500	163040	921800	0	1784100	385730
Hypoxanthine-guanine phosphoribosyltransferase	Hprt1	P00493	2	3	2	1	0	7	1	1	1	9	0	0	1	5	0	0	1	2	0	1	2	6	0	1	1004300	283690	1790600	345040	2905000	0	1413700	0	743950	287840	1836900	358210
Galectin-1	Lgals1	P16045	0	3	1	1	0	5	0	1	2	4	0	0	3	4	0	1	0	1	0	0	2	4	0	0	838120	438750	2525200	376350	2115300	0	3298100	317870	385860	0	1849900	0
Serine hydroxymethyltransferase, cytosolic;Serine hydroxymethyltransferase	Shmt1	P50431;G3UZ26;G3UYY1	0	2	0	1	0	5	0	1	1	8	0	0	3	4	0	1	0	5	0	0	3	4	0	2	1126400	219620	1173400	221540	2239900	0	851060	177390	1060500	0	850520	155960
Poly(rC)-binding protein 2	Pcbp2	Q61990	2	5	0	1	1	5	0	1	3	5	0	0	3	4	0	1	2	5	0	0	4	4	0	1	1370000	363970	2851400	302770	2534300	0	3040300	224650	1809700	0	3029600	281280
High mobility group protein B1	Hmgb1	A0A0J9YUD8;A0A0J9YUZ4;P63158	3	3	0	1	2	4	0	1	2	4	0	0	3	4	0	1	1	3	0	0	3	4	0	3	4270000	665600	11794000	1046200	8073700	0	10699000	449690	3098900	0	10190000	2529300
NudC domain-containing protein 2	Nudcd2	Q9CQ48;E0CYQ2	0	4	0	1	0	5	0	1	0	4	0	0	1	4	0	0	0	2	0	0	1	4	0	0	1182800	0	1125500	0	1082100	0	658930	0	665940	0	940670	0
Adenine phosphoribosyltransferase	Aprt	P08030	1	2	0	1	0	4	0	1	1	3	0	0	1	4	0	0	1	3	0	0	2	4	0	1	952110	0	1190900	352640	1634200	0	940150	0	1336800	0	1774900	0
WD repeat-containing protein 18	Wdr18	Q4VBE8	0	0	2	1	0	4	0	1	0	0	0	0	1	4	0	0	0	0	0	0	1	3	0	0	0	303810	463490	137050	0	0	543680	0	0	0	397830	0
Developmentally-regulated GTP-binding protein 1	Drg1	P32233	0	1	0	1	0	4	0	1	1	6	0	0	0	3	0	2	0	0	0	0	0	4	0	1	89873	166450	335320	161980	681920	0	321140	0	0	0	295020	127210
Acidic leucine-rich nuclear phosphoprotein 32 family member B	Anp32b	Q9EST5	2	2	0	1	2	3	0	1	2	3	0	0	2	3	0	2	1	2	0	0	2	3	0	0	1550900	462510	4462500	306470	2569200	0	2283600	170680	1052100	0	3357300	0
U4/U6 small nuclear ribonucleoprotein Prp3	Prpf3	Q922U1	0	0	2	1	0	3	0	1	1	0	0	0	1	3	0	2	0	0	0	0	1	2	0	1	0	229260	236060	296830	0	0	437430	166500	0	0	295390	185130
Polyadenylate-binding protein 2	Pabpn1;Gm20521	G3UY42;Q8CCS6;D3YUB9;D3Z055;G3UWS5;D3Z5F7	0	2	2	1	0	4	0	1	1	2	0	0	2	3	0	2	1	2	0	0	2	2	0	2	462610	673360	1402400	654190	439160	0	1001100	750920	481160	0	995240	501970
Proteasome subunit beta type-6	Psmb6	Q60692	1	2	1	1	1	5	0	1	2	3	0	1	1	3	0	1	1	2	0	1	1	4	1	1	1585300	658410	2277500	621500	2131400	437660	1331700	266200	1546600	423900	1757600	661120
Nascent polypeptide-associated complex subunit alpha;Nascent polypeptide-associated complex subunit alpha, muscle-specific form	Naca	Q60817;P70670	3	3	1	1	2	5	1	1	3	5	0	0	3	3	0	1	3	3	0	0	3	4	1	2	5988400	1254100	6315800	1442500	7914500	0	5596700	578570	4905100	0	5853300	1478900
Activated RNA polymerase II transcriptional coactivator p15	Sub1	P11031	0	2	1	1	0	5	1	1	0	2	1	1	2	3	0	1	0	1	1	1	2	3	1	1	1331000	959130	3098300	1074300	1257700	0	1659400	399970	1111500	468730	1657500	571630
Macrophage migration inhibitory factor	Mif	P34884	2	2	0	1	1	5	0	1	1	4	0	0	1	3	0	1	1	3	0	1	1	3	0	1	4227100	732670	6341600	719230	4914900	0	3070400	522030	3787900	486260	4404900	731590
Proteasome subunit alpha type-1	Psma1	Q9R1P4;A0A1B0GS70	2	4	0	1	1	4	0	1	2	5	0	0	1	3	0	1	2	2	0	0	2	3	0	2	1017400	394650	1026800	381410	1703500	0	803890	215960	1015700	0	712550	361540
60S acidic ribosomal protein P1	Rplp1	P47955	3	3	0	1	1	3	0	1	0	4	0	0	1	3	0	1	2	3	0	1	2	3	0	2	3791400	758660	5003100	1688600	4717600	0	3190900	2840300	3375100	1117200	3235000	2268400
CCAAT/enhancer-binding protein zeta	Cebpz	A0A0R4J046;P53569	0	0	1	1	0	1	1	1	0	0	0	0	2	3	0	1	0	0	0	0	1	1	0	0	0	69495	67990	70655	0	0	58350	0	0	0	38267	0
26S proteasome non-ATPase regulatory subunit 6	Psmd6	Q99JI4	1	3	0	1	0	5	0	1	1	9	0	0	1	3	0	0	0	2	0	0	1	5	0	1	693370	155560	935490	181330	1917700	0	635430	0	652480	0	894470	96629
Transcription elongation factor B polypeptide 1	Tceb1	A0A087WQE6;A0A087WNT1;P83940;A0A087WPE4	0	1	0	1	0	3	0	1	1	3	0	0	1	3	0	0	0	3	0	0	1	4	0	2	464830	298150	524540	529220	539760	0	503280	0	600480	0	791770	672110
Proteasome subunit beta type-1	Psmb1	O09061	1	2	0	1	1	4	0	1	1	4	0	0	1	3	0	0	1	2	0	0	1	4	0	0	877160	350760	1264500	340510	1884500	0	824540	0	820590	0	919360	0
Septin-11	Septin-11	A0A0J9YTY0;A0A0J9YUL3;Q8C1B7	1	3	0	1	1	3	0	1	2	5	0	0	3	3	0	0	1	3	0	0	3	4	0	1	909560	262570	998450	423610	1369800	0	1130900	0	734280	0	1031500	426640
Guanine nucleotide-binding protein G(i) subunit alpha-2	Gnai2	P08752	0	2	1	1	0	2	0	1	1	2	0	0	1	3	0	0	0	0	0	0	1	3	0	0	197090	213310	220420	97320	217850	0	305830	0	0	0	282230	0
NA	Ncapg	E9PWG6	0	1	0	1	0	5	0	1	0	5	0	0	1	3	0	0	0	0	0	0	1	3	0	0	81942	166360	334950	96244	411460	0	159630	0	0	0	258480	0
26S proteasome non-ATPase regulatory subunit 14	Psmd14	O35593	0	1	0	1	0	4	0	1	1	5	0	0	1	3	0	0	0	3	0	0	1	3	0	0	418330	361230	731330	0	1572300	0	705150	0	920780	0	578260	0
Tubulin beta-2B chain	Tubb2b	Q9CWF2	2	3	1	1	1	4	0	1	2	6	0	0	1	3	0	0	2	2	0	0	2	3	0	1	1704000	626550	1527300	305420	2748600	0	1268200	0	1272100	0	1046500	545210
Swi5-dependent recombination DNA repair protein 1 homolog	Sfr1	Q8BP27	0	1	0	1	0	2	0	1	1	3	0	0	0	3	0	0	0	1	0	0	0	0	0	0	184560	129160	274940	120090	318650	0	232360	0	165560	0	0	0
SRSF protein kinase 1	Srpk1	O70551	0	1	0	1	0	2	0	1	1	1	0	0	0	2	0	2	0	2	0	0	0	1	0	1	231790	161710	139140	201370	246180	0	152240	239880	225900	0	155480	255070
RNA-binding protein with serine-rich domain 1	Rnps1	Q99M28	0	0	1	1	1	2	0	1	1	1	0	0	1	2	0	1	0	1	0	0	1	3	0	1	0	438870	366640	320890	150740	0	415220	586140	149130	0	360020	389990
Proteasome subunit alpha type-3	Psma3	O70435;E0CZ34;F8WH02;E0CYL6	2	3	0	1	1	4	0	1	2	4	0	1	2	2	0	1	1	3	0	0	2	3	0	1	1684500	458200	1311500	624650	1966000	447660	1239400	292020	1531600	0	1538300	474990
Serine/threonine-protein phosphatase PP1-gamma catalytic subunit	Ppp1cc	P63087;A0A0G2JGC1;A0A0G2JFF1	0	2	0	1	1	2	0	1	1	2	0	0	2	2	0	1	0	2	0	0	2	2	0	1	322390	233730	707760	224500	323590	0	990320	316770	275150	0	673770	277470
Splicing factor 3B subunit 4	Sf3b4	Q8QZY9	0	1	1	1	0	1	0	1	0	2	0	0	1	2	0	1	0	1	0	0	1	1	0	1	121980	384940	241050	458910	157810	0	364580	416510	206800	0	298190	335730
SNW domain-containing protein 1	Snw1	A0A0B4J1E2;Q9CSN1	0	0	1	1	0	4	0	1	0	2	0	0	1	2	0	0	0	1	0	0	1	2	0	0	0	126870	191590	0	113940	0	203800	0	101550	0	163240	0
Peptidyl-prolyl cis-trans isomerase FKBP1A;Peptidyl-prolyl cis-trans isomerase	Fkbp1a	P26883;F6X9I3	2	2	1	1	1	2	0	1	1	2	0	0	1	2	0	0	1	1	0	0	2	1	0	0	1364400	701300	1240400	605700	1911200	0	1356400	0	1152500	0	1583700	0
ERBB receptor feedback inhibitor 1	Errfi1	Q99JZ7	0	1	0	1	0	1	0	1	0	0	0	1	0	1	0	1	1	1	0	1	0	1	0	1	687010	13335000	148020	15334000	0	22616000	251820	15068000	873540	4512200	245590	18070000
Myosin regulatory light chain 12B;Myosin regulatory light polypeptide 9	Myl12b;Myl9	Q3THE2;Q9CQ19	0	0	1	1	1	2	0	1	0	0	0	0	1	1	0	1	0	0	0	0	1	1	0	1	0	311370	533630	314790	0	0	347530	409130	0	0	420340	575470
NA	Retnlg	Q8K426	0	1	0	1	0	1	0	1	0	1	0	0	0	1	0	1	0	1	0	1	0	1	0	1	325970	224860	163980	259340	129390	0	206780	256550	411630	724440	283200	338330
E3 ubiquitin-protein ligase NEDD4-like	Nedd4l	E9PXB7;Q8CFI0	0	1	1	1	0	1	0	1	0	1	0	0	1	1	0	1	0	1	0	1	1	1	1	1	375930	230800	429910	191950	487410	0	279200	160780	236250	159980	230290	119920
Mitogen-activated protein kinase kinase kinase 19	Map3k19	A0A087WS76;A0A140LHL6;E9Q3S4	1	1	1	1	0	1	0	1	1	1	0	1	1	1	1	1	1	1	0	1	1	1	1	1	1964300	3071400	1337700	2467000	1910600	1154200	1356500	1614000	1785900	2400800	1067400	2098400
Myotrophin	Mtpn	P62774	1	1	1	1	0	1	0	1	1	1	0	0	1	1	0	1	0	1	0	0	1	1	0	0	865000	467290	800380	359210	642580	0	357980	289030	343290	0	418490	0
GTP-binding protein SAR1a	Sar1a	Q99JZ4;P36536	0	1	0	1	0	3	0	1	0	2	0	0	0	1	0	0	0	0	0	0	1	2	0	1	348490	296680	471600	140840	436500	0	287050	0	0	0	379490	156620
Putative ATP-dependent RNA helicase DHX30	Dhx30	A0A0G2JGL8;Q99PU8	0	1	0	1	0	1	0	1	0	1	0	0	0	1	0	0	0	1	0	1	0	1	0	1	1990300	1399900	844020	1402700	716410	0	1104700	0	2598400	2411000	995810	1823700
ATP-binding cassette sub-family B member 9	Abcb9	D6RFD9;Q9JJ59	0	1	0	1	0	1	0	1	0	1	0	1	0	1	0	0	0	1	0	0	0	1	0	1	1198700	750160	311740	706450	479190	1783900	368490	0	1031500	0	679150	15599000
NA	Prps1l1	Q8C5R8	0	1	0	1	0	1	0	1	0	1	0	0	1	1	0	0	0	1	0	0	0	1	0	0	568720	215210	277530	162890	415970	0	291200	0	406800	0	300210	0
Actin-related protein 2/3 complex subunit 1B	Arpc1b	Q91Z25;Q9WV32;F6THG2	0	0	0	1	0	1	0	1	0	1	0	0	1	1	0	0	0	0	0	0	1	1	0	0	0	175710	187000	0	227700	0	264860	0	0	0	245580	0
SWI/SNF-related matrix-associated actin-dependent regulator of chromatin subfamily E member 1	Smarce1	O54941	0	0	1	1	0	1	0	1	0	1	0	0	1	1	0	0	0	0	0	0	1	1	0	0	0	131790	180980	110590	63928	0	254560	0	0	0	157720	0
DNA replication licensing factor MCM6;DNA helicase	Mcm6	P97311;Q3ULG5	2	10	0	1	1	17	0	0	4	17	0	0	4	14	0	1	0	4	0	0	4	13	0	0	2289600	0	4966600	0	4920300	0	3119200	0	1739600	0	2928900	0
Ezrin	Ezr	P26040	1	3	0	1	0	12	0	0	1	10	0	0	5	12	0	0	1	3	0	0	3	12	0	2	652790	150020	3420400	0	3327600	0	4301000	0	799150	0	4234900	238780
DNA ligase;DNA ligase 1	Lig1	Q3U4X8;P37913	0	4	0	1	0	15	0	0	0	11	0	0	1	12	0	0	0	2	0	0	3	11	0	0	462400	152950	3519900	0	1877900	0	1826600	0	70830	0	2083900	0
Eukaryotic translation initiation factor 4 gamma 1	Eif4g1	E9PVC6;E9Q9E1;E9PVC5;Q6NZJ6;A0A0J9YUS5	0	5	0	1	0	13	0	0	1	11	0	0	0	9	0	0	0	3	0	0	2	8	0	0	1286800	219860	1519300	0	1666100	0	1262800	0	971740	0	1262800	0
Threonine--tRNA ligase, cytoplasmic	Tars	Q9D0R2	1	5	0	1	0	7	0	0	1	12	0	0	1	8	0	0	3	3	0	0	2	7	0	0	1449000	173750	1137800	0	2717700	0	1395900	0	758200	0	1168000	0
Cytosol aminopeptidase	Lap3	Q9CPY7	1	6	0	1	0	9	0	0	2	21	0	0	1	8	0	0	0	4	0	0	2	6	0	0	1824600	0	1908900	0	5539800	0	1767700	0	875010	0	1449500	0
V-type proton ATPase catalytic subunit A	Atp6v1a	P50516	0	2	0	1	0	7	0	0	0	8	0	0	0	7	0	1	1	3	0	0	1	7	0	0	357780	0	1066200	0	1968200	0	1004600	0	500010	0	1095200	0
Calponin-3	Cnn3	Q9DAW9;A0A0G2JDV8	1	4	0	1	0	6	0	0	2	7	0	0	3	7	0	1	2	4	0	0	5	7	0	1	1335700	366100	1601200	0	2482900	0	2368400	224920	1537500	0	3235700	253750
Eukaryotic translation initiation factor 3 subunit L	Eif3l	Q8QZY1	1	3	0	1	0	8	0	0	2	11	0	0	6	7	0	1	1	3	0	0	4	6	0	1	878720	119970	1299800	0	2122900	0	1412300	97838	641250	0	960960	145490
Glutathione S-transferase A4	Gsta4	P24472	3	4	0	1	0	7	0	0	3	8	0	0	1	7	0	0	1	4	0	0	2	5	0	0	2931000	0	3851900	0	6600200	0	3761000	0	2009400	0	2540500	0
26S protease regulatory subunit 8	Psmc5	P62196;Q8K1K2	1	4	0	1	0	6	0	0	2	10	0	0	0	6	0	1	1	4	0	0	1	6	0	0	645010	247370	1141800	0	1832000	0	943080	159890	909160	0	1034300	0
Thioredoxin reductase 1, cytoplasmic	Txnrd1	Q9JMH6	0	3	0	1	0	6	0	0	1	7	0	0	1	6	0	0	1	3	0	0	1	5	0	2	861420	156610	948400	0	1801700	0	1152300	0	873840	0	1144500	300330
26S proteasome non-ATPase regulatory subunit 3	Psmd3	P14685	1	2	0	1	0	10	0	0	4	10	0	0	3	5	0	1	0	2	0	0	4	6	0	1	674540	374160	2290400	0	2874900	0	913420	153570	672000	0	1302700	334260
Replication factor C subunit 1	Rfc1	A0A0N5E9G7;G3X8Z6;Q5U4B1;G3UWX1;P35601	0	0	0	1	1	4	0	0	1	1	0	0	1	5	0	1	0	0	0	0	0	2	0	1	0	79084	301940	0	86787	0	263340	65653	0	0	145560	77594
26S protease regulatory subunit 10B	Psmc6	P62334	1	6	0	1	2	9	0	0	2	10	0	0	2	5	0	0	1	4	0	0	2	6	0	1	1011500	0	1448200	0	2124000	0	1023900	0	1095900	0	1169200	129530
Radixin	Rdx	P26043;Q7TSG6	0	3	0	1	1	7	0	0	0	5	0	0	2	5	0	0	0	1	0	0	3	5	0	0	773410	306650	1152800	0	737910	0	847570	0	681450	0	1166800	0
Lactoylglutathione lyase	Glo1	Q9CPU0	1	3	0	1	0	6	0	0	1	5	0	0	0	5	0	0	1	1	0	0	0	2	0	0	873180	173590	2070900	0	2153500	0	1247700	0	165200	0	474270	0
Tropomyosin alpha-4 chain	Tpm4	Q6IRU2	0	0	1	1	0	5	0	0	2	4	0	0	4	4	0	3	0	2	0	0	3	5	0	1	0	190350	1150500	0	1056100	0	1785400	862210	751820	0	1305700	313830
Phenylalanine--tRNA ligase alpha subunit	Farsa	E9PWY9;Q8C0C7	2	2	0	1	1	5	0	0	3	7	0	0	3	4	0	1	1	2	0	0	4	5	0	1	242860	108890	844630	0	1052300	0	826490	107110	296940	0	1250800	143050
Histone deacetylase 1;Histone deacetylase	Hdac1;Gm10093	O09106;D3YYI8	0	1	0	1	0	5	0	0	0	3	0	0	2	4	0	1	0	0	0	0	2	4	0	0	308630	627600	2089500	0	692180	0	2157600	411600	0	0	1763600	0
Uridine 5-monophosphate synthase;Orotate phosphoribosyltransferase;Orotidine 5-phosphate decarboxylase	Umps	P13439	0	2	0	1	0	9	0	0	1	12	0	0	1	4	0	1	0	1	0	0	0	4	0	0	376690	134230	1490500	0	3271500	0	653330	0	165950	0	478530	0
Ubiquitin carboxyl-terminal hydrolase isozyme L1	Uchl1	Q9R0P9	0	2	0	1	0	3	0	0	0	4	0	0	0	4	0	1	0	1	0	0	2	3	0	0	1110400	252250	1218000	0	1908500	0	1661000	194530	464370	0	811490	0
ATP-dependent 6-phosphofructokinase, liver type	Pfkl	P12382	3	7	0	1	3	9	0	0	3	8	0	0	2	4	0	0	3	7	0	0	5	8	0	0	2612800	177090	3067100	0	2293100	0	872170	0	2696000	0	2498300	0
Activator of 90 kDa heat shock protein ATPase homolog 1	Ahsa1	Q8BK64	2	5	0	1	1	6	0	0	3	8	0	0	2	4	0	0	2	3	0	0	3	6	0	0	1434400	152730	1765000	0	3108400	0	1332300	0	1077100	0	1630700	0
Moesin	Msn	P26041	0	2	0	1	0	3	0	0	0	3	0	0	1	4	0	0	0	1	0	0	0	4	0	0	163640	114080	400490	0	275860	0	413740	0	82129	0	493450	0
Craniofacial development protein 1	Cfdp1	O88271	0	1	0	1	0	6	0	0	0	5	0	0	1	4	0	0	1	2	0	0	3	4	0	0	276290	200450	2130400	0	1963800	0	1493100	0	1147500	0	2306200	0
26S protease regulatory subunit 6A	Psmc3	A2AGN7;O88685;B7ZCF1	1	3	0	1	1	5	0	0	2	10	0	0	2	4	0	0	1	3	0	0	3	4	0	0	526820	206000	790690	0	1592600	0	555670	0	604060	0	654600	0
Insulin-like growth factor 2 mRNA-binding protein 2	Igf2bp2	Q5SF07;A6X8Z3	0	6	0	1	0	6	0	0	1	5	0	0	0	4	0	0	0	5	0	0	0	3	0	0	787610	281270	443380	0	419480	0	274240	0	630510	0	207780	0
Voltage-dependent anion-selective channel protein 1	Vdac1	Q60932;F2Z471	2	7	0	1	0	4	0	0	2	10	0	0	1	4	0	0	2	6	0	0	1	3	0	0	2198300	131030	773480	0	4548000	0	623400	0	1804500	0	613060	0
Polycomb protein EED	Eed	Q921E6;A0A140LIG5	0	0	1	1	0	5	0	0	0	1	0	0	2	3	0	1	0	0	0	0	1	3	0	0	0	167980	23843000	0	254440	0	1242400	175280	0	0	926200	0
Nucleolar complex protein 2 homolog	Noc2l	J3QK52;Q8BHX6;Q9WV70	0	0	0	1	0	1	0	0	0	0	0	0	0	3	0	1	0	0	0	0	0	2	0	1	0	237960	93389	0	0	0	272490	151380	0	0	161150	99696
Amidophosphoribosyltransferase	Ppat	Q8CIH9	2	3	0	1	0	4	0	0	1	5	0	0	0	3	0	0	1	2	0	0	1	4	0	0	800190	205470	734020	0	860150	0	356400	0	780640	0	621270	0
Aminoacyl tRNA synthase complex-interacting multifunctional protein 1;Endothelial monocyte-activating polypeptide 2	Aimp1	Q3UZG4;P31230	0	4	0	1	0	4	0	0	1	6	0	0	0	3	0	0	0	2	0	0	0	3	0	1	770360	415900	586940	0	1236100	0	527570	0	903540	0	585570	201640
Protein phosphatase 1G	Ppm1g	Q61074;A0A0J9YVG0	0	2	0	1	0	3	0	0	1	6	0	0	0	3	0	0	0	2	0	0	1	3	0	0	439310	588380	732200	0	835140	0	429430	0	473600	0	574170	0
Ribonucleoside-diphosphate reductase subunit M2	Rrm2	P11157;F6RUC3	0	3	0	1	0	3	0	0	3	8	0	0	1	3	0	0	1	3	0	0	1	3	0	0	661670	410130	419900	0	2707200	0	797710	0	830990	0	882460	0
Adenylosuccinate lyase	Adsl	P54822;E9Q242;E9Q3T7;E9Q0A0	0	3	0	1	0	4	0	0	0	5	0	0	0	3	0	0	0	2	0	0	0	2	0	0	706990	309510	632930	0	894490	0	488770	0	406050	0	461460	0
E3 ubiquitin-protein ligase TRIM21	Trim21	Q3U7K7;Q62191	0	2	0	1	0	2	0	0	0	2	0	0	0	2	0	1	0	0	0	0	0	2	0	2	322910	146920	166250	0	249980	0	184900	115290	0	0	127180	400370
Peptidyl-prolyl cis-trans isomerase-like 1	Ppil1	Q9D0W5	0	0	1	1	0	2	0	0	0	3	0	0	0	2	0	1	0	0	0	0	0	1	0	1	0	392080	275950	0	408540	0	243010	119770	0	0	164810	145850
G2 and S phase-expressed protein 1	Gtse1	Q8R080	0	2	1	1	0	3	0	0	0	3	0	0	0	2	0	0	0	3	0	1	2	5	0	0	329150	0	260770	0	168220	0	212380	0	485570	0	518970	0
Insulin-degrading enzyme	Ide	F6RPJ9;Q9JHR7	1	2	0	1	0	6	0	0	0	5	0	0	0	2	0	0	0	1	0	0	0	4	0	0	821200	2271100	1529800	0	1312200	0	437310	0	138940	0	910690	0
Methylthioribose-1-phosphate isomerase	Mri1	Q9CQT1;F6YY88	0	2	0	1	0	2	0	0	1	1	0	0	0	2	0	0	0	2	0	0	1	2	0	0	221020	3130000	203190	0	337270	0	143470	0	247770	0	239010	0
Solute carrier family 2, facilitated glucose transporter member 1	Slc2a1	P17809	0	1	0	1	1	2	0	0	0	2	0	0	0	2	0	0	1	1	0	0	1	2	0	0	443630	336710	515960	0	277790	0	195100	0	505070	0	515160	0
Eukaryotic peptide chain release factor GTP-binding subunit ERF3A;Eukaryotic peptide chain release factor GTP-binding subunit ERF3B	Gspt1;Gspt2	Q8R050;Q149F3	0	1	0	1	0	3	0	0	0	3	0	0	0	2	0	0	0	0	0	0	0	2	0	0	484550	373380	476130	0	789420	0	566170	0	0	0	546560	0
26S proteasome non-ATPase regulatory subunit 7	Psmd7	P26516	0	2	0	1	0	3	0	0	0	4	0	0	1	2	0	0	0	1	0	0	1	2	0	0	471040	351290	540420	0	1009800	0	422850	0	359620	0	450760	0
m7GpppX diphosphatase	Dcps	Q9DAR7;Q3TBW9	0	2	0	1	0	4	0	0	0	5	0	0	0	2	0	0	1	2	0	0	0	2	0	0	262410	0	352920	0	473410	0	235310	0	251920	0	273910	0
Proteasome subunit beta type-7	Psmb7	P70195	1	2	0	1	1	2	0	0	0	3	0	0	0	2	0	0	0	1	0	0	0	2	0	0	358810	222620	517740	0	804310	0	307680	0	359300	0	456950	0
Putative helicase MOV-10	Mov10	D3Z3E8;E9PW39;D3YVL0;P23249	0	6	0	1	0	1	0	0	1	8	0	0	0	1	0	1	0	8	0	0	1	1	0	0	1847000	71371	153230	0	1116600	0	124160	110180	2532600	0	144690	0
Multiple epidermal growth factor-like domains protein 8	Megf8	P60882	0	0	0	1	0	1	1	0	0	0	0	1	0	1	0	1	0	0	0	1	0	0	0	1	0	4339200	372930	0	0	6639500	280450	5115200	0	3996000	0	1676100
Ubiquitin carboxyl-terminal hydrolase 42	Usp42	B2RQC2	0	0	0	1	0	0	0	0	0	0	0	0	0	1	0	1	0	0	0	0	0	0	0	1	0	8226700	0	0	0	0	6761200	0	0	0	0	0
Uridine phosphorylase 1	Upp1	P52624;E9Q391;Q5SUC6;E9Q5K7	0	2	0	1	0	8	0	0	0	5	0	0	0	1	0	0	0	5	0	0	3	7	0	0	1249400	503990	3341900	0	1599500	0	119700	0	2686800	0	4610200	0
Glutamine synthetase	Glul	P15105	0	2	0	1	0	1	0	0	0	1	0	0	0	1	0	0	0	3	0	1	0	1	0	0	407750	476750	180330	0	233230	0	261450	0	521390	0	344630	0
NEDD8-conjugating enzyme Ubc12	Ube2m	P61082;F7CDT0;F6WMC0	0	1	0	1	0	2	0	0	0	1	0	0	0	1	0	0	0	1	0	0	0	1	0	0	329490	0	339080	0	368040	0	281890	0	413920	0	368240	0
Aldehyde dehydrogenase, mitochondrial	Aldh2	P47738;A0A0G2JEU1;A0A0G2JF60	0	3	0	1	0	1	0	0	1	8	0	0	0	0	0	0	0	2	0	0	0	1	0	0	408430	379920	95471	0	1260700	0	0	0	164210	0	0	0
Glutamate dehydrogenase 1, mitochondrial	Glud1	P26443	1	3	0	1	0	1	0	0	0	3	0	0	0	0	0	0	0	2	0	0	0	1	0	0	644190	312510	132770	0	313710	0	0	0	326380	0	144830	0
Gem-associated protein 2	Gemin2	Q9CQQ4	0	7	0	1	0	0	0	0	0	6	0	0	0	0	0	0	0	7	0	0	0	0	0	0	6882700	233360	0	0	2877400	0	0	0	12164000	0	0	0
Complement component 1 Q subcomponent-binding protein, mitochondrial	C1qbp	Q8R5L1;O35658	2	3	0	1	0	0	0	0	0	3	0	0	0	0	0	0	0	2	0	0	0	0	0	0	465530	156350	0	0	657020	0	0	0	378020	0	0	0
Thyroid hormone receptor-associated protein 3	Thrap3	Q569Z6;Q8BZN7	0	0	2	0	1	15	0	7	0	2	0	0	5	14	7	13	0	0	0	0	6	12	0	5	0	0	1968300	1959300	189240	0	2389100	5108800	0	0	1666400	2532000
DNA topoisomerase 1	Top1	Q04750	0	0	0	0	0	14	3	7	0	0	0	0	10	13	6	9	0	0	0	0	6	14	2	7	0	0	3089800	2219500	0	0	4301500	3358900	0	0	3816500	1928700
Serine/arginine repetitive matrix protein 2	Srrm2	Q8BTI8	0	1	6	0	0	11	0	6	0	3	0	0	4	12	5	10	0	1	0	0	5	7	0	6	130590	0	1698800	1742200	334370	0	2584500	3225900	201380	0	1468000	2685000
Staphylococcal nuclease domain-containing protein 1	Snd1	Q78PY7;Q3TJ56	1	5	0	0	3	21	0	5	1	10	0	0	9	18	0	0	0	1	0	0	7	21	0	1	842280	0	9587700	1320700	1391000	0	5956400	0	180920	0	5567700	0
Cell growth-regulating nucleolar protein	Lyar	Q08288;D3Z7N3;D3Z345	1	0	0	0	1	6	2	5	0	1	0	0	6	9	2	6	0	0	0	0	5	7	1	3	0	0	794170	1272500	51526	0	1447400	1481800	0	0	1205500	758860
Trinucleotide repeat-containing gene 6C protein	Tnrc6c	Q3UHC0;B7ZC94;B1ATC3	0	14	0	0	0	9	0	4	0	8	0	0	0	10	0	8	0	8	0	0	0	14	0	4	4470100	0	2759300	1634200	1374500	0	2677400	3378900	3803800	0	3039600	2852900
Poly(U)-binding-splicing factor PUF60	Puf60	Q3UEB3	0	1	0	0	1	11	0	4	0	3	0	0	3	10	0	4	0	0	0	0	6	8	0	0	164840	0	2744900	1070200	443170	0	2761800	1059400	0	0	1888100	0
SAFB-like transcription modulator	Sltm	Q8CH25;A0A1L1STF9	0	0	1	0	0	1	0	4	0	0	0	0	0	2	1	2	0	0	0	0	0	0	0	1	0	0	180790	297960	0	0	154370	194390	0	0	0	149980
Trifunctional purine biosynthetic protein adenosine-3;Phosphoribosylamine--glycine ligase;Phosphoribosylformylglycinamidine cyclo-ligase;Phosphoribosylglycinamide formyltransferase	Gart	Q64737	8	16	0	0	1	23	0	3	6	26	0	0	11	24	0	0	4	14	0	0	8	21	0	2	5034700	0	4882300	382120	8388800	0	4760400	0	4332400	0	5028100	460250
Splicing factor 3B subunit 1	Sf3b1	G5E866;Q99NB9	0	1	0	0	1	18	0	3	2	3	0	0	6	21	0	1	0	1	0	0	5	12	0	1	73971	0	3620400	632840	283260	0	4650500	127600	46441	0	2389900	108750
Far upstream element-binding protein 1	Fubp1	Q3TUE1;A0A0G2JGW9;A0A0G2JFY5;Q3UUU2;Q91WJ8;A0A0G2JG00;A0A0G2JFK2	0	1	0	0	1	12	0	3	0	4	0	0	6	12	0	0	0	0	0	0	6	10	0	0	91370	0	6974600	716690	981900	0	6175400	0	0	0	5630100	0
Cell division cycle 5-like protein	Cdc5l	Q6A068;A0A1W2P7S8;A0A1W2P7Z8;A0A1W2P7H4;A0A1W2P855;A0A1W2P6Q8	0	0	0	0	0	12	0	3	0	6	0	0	6	11	0	4	0	0	0	0	2	9	0	3	0	0	1877900	616160	550040	0	1749700	625810	0	0	1417900	271780
Cleavage and polyadenylation specificity factor subunit 6	Cpsf6	H3BJ30;H3BJW3;Q6NVF9	0	0	0	0	2	7	0	3	0	2	0	0	2	7	0	1	0	0	0	0	3	6	0	2	0	0	1715200	1091400	210150	0	1441500	468650	0	0	1373700	494000
NA	Taf15	Q8BQ46;F6QCI0	0	0	0	0	0	5	0	3	0	0	0	0	0	6	0	5	0	0	0	0	0	6	0	3	0	0	2181100	1865100	0	0	3064700	4125400	0	0	2812500	2835200
Heterogeneous nuclear ribonucleoprotein D0	Hnrnpd	Q60668;F6ZV59;G5E8G0;G3X9W0;F6SHF3	1	2	2	0	2	7	2	3	2	5	1	1	3	6	2	5	1	2	0	1	4	5	2	3	2628400	0	10892000	8059600	3927700	1137300	11350000	11586000	3816400	2532100	10445000	6718500
Arginine and glutamate-rich protein 1	Arglu1	Q3UL36;A0A140LIS5	0	0	0	0	0	0	0	3	0	0	0	0	0	1	2	3	0	0	0	0	0	0	0	1	0	0	0	1676900	0	0	665480	1744300	0	0	0	1192900
NA	Mki67	E9PVX6	0	0	4	0	1	27	1	2	0	0	0	0	8	23	0	4	0	1	0	0	10	17	0	2	0	0	3352400	169120	0	0	3546600	69746	81985	0	2221300	45562
Far upstream element-binding protein 2	Khsrp	Q3U0V1	0	2	2	0	2	14	1	2	0	6	0	0	7	15	0	2	0	1	0	0	9	13	1	2	392900	0	8236400	1044200	1654600	0	9828600	539410	393960	0	7969400	859130
SUMO-activating enzyme subunit 2	Uba2	Q9Z1F9	1	6	1	0	1	16	0	2	0	19	0	0	1	9	0	0	0	3	0	0	3	13	0	0	1887600	0	3314600	264490	4220700	0	1358700	0	1088900	0	2679900	0
C-terminal-binding protein 2	Ctbp2	Q91YZ2;P56546;E9Q0T4;E9PWQ9	0	3	1	0	1	9	1	2	3	6	0	0	6	8	0	0	1	4	0	0	4	8	1	0	735570	0	3721300	738660	1474000	0	3447800	0	867100	0	3358600	0
ATP-dependent RNA helicase DDX1	Ddx1	Q91VR5	0	2	1	0	0	11	1	2	0	7	0	0	1	7	0	3	0	1	0	0	2	7	0	0	373020	0	1589500	256480	1162500	0	1300200	698270	210290	0	1161200	0
Cleavage and polyadenylation specificity factor subunit 5	Nudt21	Q9CQF3;A0A1D5RLS2;A0A1D5RM23	0	0	0	0	0	5	0	2	0	1	0	0	3	5	0	3	0	0	0	0	2	4	0	1	0	0	1897500	1026800	139460	0	1877300	814770	0	0	1558300	782080
Splicing factor 45	Rbm17	Q8JZX4	0	0	0	0	0	5	0	2	0	0	0	0	3	5	0	2	0	0	0	0	1	5	0	0	0	0	483600	496150	0	0	633520	405160	0	0	852960	0
NA	Hnrnpr	Q8VHM5;F7B5B5;A2AW41	0	0	1	0	0	6	0	2	0	1	0	0	1	4	1	3	0	0	0	0	1	3	0	2	0	0	1438400	532050	92932	0	851280	725850	0	0	604860	543970
Splicing factor U2AF 35 kDa subunit;Splicing factor U2AF 26 kDa subunit	U2af1;U2af1l4	G3UW94;Q9D883;E9Q809;F8WH71;E9Q5Y2;E9PUZ3;E9Q1I7;E9Q5J3;Q8BGJ9	1	1	1	0	2	4	1	2	1	2	0	0	2	4	0	0	1	1	0	0	2	5	0	1	134760	0	1809200	547400	295110	0	1678300	0	207890	0	1884100	191090
40S ribosomal protein S10	Rps10	P63325;Q3UW83	2	4	0	0	2	3	0	2	2	4	0	0	1	3	0	2	2	4	0	1	1	4	1	2	2471300	0	2497500	2451400	2875200	0	1903300	1958100	2143700	2273700	1734100	1464800
Serine/arginine repetitive matrix protein 1	Srrm1	A2A8V8;A2A8V9;E9PUK6;Q52KI8;E9QKA4	1	0	0	0	3	3	1	2	2	0	0	0	2	3	2	2	0	0	0	0	2	3	1	2	0	0	641240	903290	0	0	769690	1298800	0	0	518660	803570
Putative RNA-binding protein Luc7-like 1	Luc7l	A0A0R4J047;Q9CYI4;D3Z765	0	0	0	0	0	3	0	2	0	2	0	0	0	3	1	1	0	2	0	0	0	3	0	1	0	0	253480	343890	174450	0	299980	436700	218210	0	353770	268070
Partner of Y14 and mago	Wibg	Q8CHP5	0	3	0	0	0	3	0	2	0	4	0	0	0	3	0	1	0	2	0	0	1	3	0	0	468610	0	298010	478860	419040	0	216490	274990	441460	0	264440	0
60S ribosomal protein L36	Rpl36	Q6ZWZ4;P47964	1	3	1	0	0	3	1	2	1	3	0	0	1	3	2	1	0	2	0	0	1	3	0	2	2313200	0	1623400	1674500	2539100	0	1710600	2327100	2170800	0	1334500	1334500
Probable ATP-dependent RNA helicase DDX6	Ddx6	P54823	1	2	0	0	0	4	0	2	1	3	0	0	2	2	0	0	0	1	0	0	2	2	0	0	546870	0	814120	284380	631400	0	526590	0	417180	0	587970	0
U4/U6 small nuclear ribonucleoprotein Prp4	Prpf4	Q9DAW6	0	1	1	0	0	1	0	2	1	3	0	0	1	1	0	0	0	0	0	0	1	1	0	0	64406	0	229180	116060	126610	0	353370	0	0	0	179570	0
Platelet-activating factor acetylhydrolase IB subunit gamma	Pafah1b3	Q61205;D3Z2X5;D3Z7E6;Q8CA83	0	1	0	0	0	3	0	2	0	1	0	0	0	0	0	0	0	0	0	0	0	3	0	0	179270	0	256960	230740	79561	0	0	0	0	0	166330	0
Spectrin alpha chain, non-erythrocytic 1	Sptan1	P16546;A3KGU5;A3KGU7;E9Q447;A3KGU9	0	0	2	0	2	25	0	1	0	4	0	0	6	19	0	1	0	0	0	0	8	21	0	2	0	0	3640000	60754	219810	0	2496600	73757	0	0	2586300	143110
Pre-mRNA-processing-splicing factor 8	Prpf8	Q99PV0	1	0	2	0	3	26	0	1	2	5	0	0	4	16	0	0	2	0	0	0	5	17	0	0	0	0	4078100	186470	560700	0	3020500	0	0	0	2946800	0
Pre-mRNA-processing factor 6	Prpf6	Q91YR7	0	0	3	0	1	9	0	1	0	0	0	0	2	11	0	1	0	0	0	0	1	8	0	0	0	0	781600	300010	0	0	1621900	201310	0	0	789600	0
Ribosomal RNA processing protein 1 homolog B	Rrp1b	Q91YK2	0	0	1	0	1	11	0	1	0	0	0	0	4	10	2	5	0	0	0	0	2	6	0	0	0	0	1336600	476740	0	0	1414800	1276200	0	0	598470	0
Ribosome-binding protein 1	Rrbp1	A2AVJ7;Q99PL5	0	1	0	0	0	5	0	1	1	9	0	0	7	10	0	1	0	1	0	0	4	5	0	1	89087	0	689340	245190	1460900	0	1770800	245870	107650	0	917660	203570
NA	Cald1	Q8VCQ8;E9Q0M9;E9QA16;S4R1T7;D3Z6I7;E9QA15	0	0	0	0	0	7	0	1	0	1	0	0	2	10	0	1	0	0	0	0	0	2	0	0	0	0	1271900	108150	0	0	2513500	110560	0	0	181450	0
Trinucleotide repeat-containing gene 6A protein	Tnrc6a	A0A0U1RQ65;F6ZMJ4;Q3UHK8	0	2	0	0	0	2	0	1	0	2	0	0	0	10	0	0	0	4	0	0	0	10	0	4	483310	0	272410	246490	222700	0	1962300	0	1281000	0	2063700	2016300
Nucleolar transcription factor 1	Ubtf	A2AWT6;A2AWT7;A2AWT5;P25976	0	0	1	0	0	9	1	1	1	1	0	0	8	9	2	5	0	0	0	0	1	9	1	2	0	0	2137600	640550	148050	0	2752500	2295100	0	0	2395800	671360
NA	Pdia6	Q3TML0	4	6	0	0	3	9	0	1	5	10	0	0	7	9	0	0	4	6	0	0	6	8	0	0	4124200	0	8216300	71868	5066800	0	7906800	0	2669100	0	6498500	0
Splicing factor 1	Sf1	E9Q4Q2;D3YZC9;D3YZD0;Q64213;D3YVH4	0	1	0	0	0	9	0	1	0	5	0	0	2	9	0	0	0	1	0	0	2	6	0	1	189090	0	1503400	312910	637110	0	1505600	0	189740	0	994070	245900
Coatomer subunit alpha;Coatomer subunit alpha;Xenin;Proxenin	Copa	F8WHL2;Q8CIE6	0	1	0	0	0	14	0	1	0	3	0	0	2	8	0	1	0	0	0	0	3	9	0	0	143140	0	1618100	193040	357120	0	1086300	195690	0	0	1131600	0
Serrate RNA effector molecule homolog	Srrt	Q99MR6;A0A0G2JDF8	0	3	0	0	0	9	0	1	0	6	0	0	4	8	0	1	0	8	0	0	0	8	0	2	999630	0	1576000	421050	1081600	0	1625600	245760	1927400	0	1735300	692820
Splicing factor 3A subunit 3	Sf3a3	Q9D554	0	1	1	0	0	6	0	1	0	2	0	0	1	8	0	1	0	1	0	0	1	7	0	0	239540	0	1598900	246130	226830	0	2322200	78456	209040	0	1606500	0
Transgelin-2	Tagln2	Q9WVA4	3	6	0	0	2	8	0	1	1	7	0	0	2	8	0	0	2	5	0	0	5	9	0	1	2821200	0	4894900	452410	2288000	0	2761500	0	2539300	0	5635100	320130
Kinesin-like protein KIFC1;Kinesin-like protein	Kifc1;Kifc5b	Q9QWT9;E9PUA5	0	0	1	0	0	6	0	1	0	0	0	0	2	8	0	0	0	0	0	0	5	7	0	0	0	0	860520	145830	0	0	918310	0	0	0	1240200	0
Annexin A2;Annexin	Anxa2	P07356;B0V2N7;B0V2N8	0	2	1	0	0	9	0	1	1	6	0	1	5	7	1	2	0	1	0	0	4	7	0	2	426390	0	3456300	211900	1087600	0	2086300	254400	160680	0	2200900	323720
26S proteasome non-ATPase regulatory subunit 1	Psmd1	Q3TXS7	3	3	0	0	0	11	0	1	2	13	0	0	3	7	0	1	2	4	0	0	3	13	0	0	997150	0	1706200	420790	2225600	0	1103600	0	834310	0	1712700	0
GMP synthase [glutamine-hydrolyzing]	Gmps	Q3THK7	0	2	0	0	0	8	0	1	0	9	0	0	3	7	0	1	0	2	0	0	3	7	0	1	533680	0	957870	237620	1265900	0	985220	234090	450830	0	1492800	325840
Hydroxymethylglutaryl-CoA synthase, cytoplasmic	Hmgcs1	Q8JZK9	0	2	0	0	0	5	0	1	1	7	0	0	1	7	0	0	0	2	0	0	1	5	0	0	234140	0	1016500	119950	1250500	0	1152900	0	277350	0	535500	0
Casein kinase II subunit alpha	Csnk2a1	Q60737	1	2	0	0	1	6	0	1	1	6	0	0	1	6	0	3	1	4	0	0	2	5	0	2	563220	0	2852400	0	1831400	0	2627800	211200	1104000	0	2081900	144530
Bcl-2-associated transcription factor 1	Bclaf1	Q8K019;A0A087WQA0;F8WI22;A0A087WRN1	0	0	1	0	0	3	0	1	0	0	0	0	1	6	4	3	0	0	0	0	1	2	1	1	0	0	233280	194510	0	0	714500	263860	0	0	173470	266420
Coatomer subunit delta	Arcn1	Q5XJY5	0	1	0	0	0	6	0	1	1	5	0	0	4	6	0	1	0	1	0	0	3	7	0	0	166050	0	1186500	223150	490010	0	997250	89244	122910	0	1161600	0
Exosome complex exonuclease RRP44	Dis3	Q9CSH3	0	0	0	0	0	17	0	1	0	1	0	0	2	6	0	0	0	0	0	0	1	10	0	0	0	0	4023900	56556	91402	0	815240	0	0	0	1880200	0
General vesicular transport factor p115	Uso1	Q9Z1Z0	0	1	0	0	0	9	0	1	0	5	0	0	2	6	0	0	0	2	0	0	2	9	0	0	149370	0	954030	303680	501920	0	839290	0	213090	0	852390	0
SAP domain-containing ribonucleoprotein	Sarnp	Q9D1J3;A0A1W2P7G2;A0A1W2P6N2	0	0	0	0	0	6	0	1	0	5	0	0	4	6	0	0	0	0	0	0	5	6	0	0	0	0	5312100	312080	1171200	0	5792900	0	0	0	5397100	0
Paraspeckle component 1	Pspc1	Q8R326	0	0	0	0	3	6	0	1	0	1	0	0	3	6	0	0	0	0	0	0	2	5	0	0	0	0	2569100	157750	112280	0	1553000	0	0	0	1967600	0
Steroid hormone receptor ERR2	Esrrb	E9QKA2;G5E8P8;Q61539;D3YW03	0	0	0	0	1	4	0	1	0	1	0	0	2	6	0	0	0	0	0	0	2	4	0	0	0	0	622730	148180	0	0	776880	0	0	0	451300	0
SWI/SNF-related matrix-associated actin-dependent regulator of chromatin subfamily D member 1	Smarcd1	Q61466	1	1	1	0	0	7	0	1	0	0	0	0	1	6	0	0	0	0	0	0	1	1	0	0	0	0	1181700	0	0	0	920450	0	0	0	83419	0
High mobility group protein B2	Hmgb2	P30681;A0A1B0GQX9	2	2	0	0	2	5	0	1	1	4	0	0	3	5	0	1	2	2	0	0	4	5	0	0	3983200	0	22513000	1792900	9392800	0	18936000	892960	3249900	0	20548000	0
Eukaryotic translation initiation factor 6	Eif6	O55135	1	1	1	0	0	5	0	1	3	5	0	0	1	5	0	1	1	2	0	0	1	4	0	0	143050	0	1534900	160670	1290700	0	1619100	455270	590660	0	1002000	0
14-3-3 protein sigma	Sfn	O70456	0	1	0	0	0	3	0	1	1	6	0	0	2	5	0	0	1	2	0	0	2	8	0	2	900790	0	540480	682780	2413700	0	1241000	0	1142800	0	2246800	545320
Targeting protein for Xklp2	Tpx2	A2APB8	0	0	0	0	0	7	0	1	0	0	0	0	2	5	0	0	0	0	0	0	4	7	0	0	0	0	956400	0	0	0	932650	0	0	0	986820	0
Probable ATP-dependent RNA helicase DDX46	Ddx46	Q569Z5;F8WHR6	0	0	0	0	0	7	0	1	0	0	0	0	1	5	0	0	0	0	0	0	1	5	0	0	0	0	1222000	141400	0	0	1114600	0	0	0	642510	0
NA	Ddx23	D3Z0M9	0	0	0	0	0	7	0	1	0	1	0	0	1	5	0	0	0	0	0	0	0	5	0	0	0	0	1019800	196550	119860	0	896710	0	0	0	939600	0
Soluble lamin-associated protein of 75 kDa	Fam169a	Q5XG69	0	1	0	0	0	2	0	1	0	3	0	0	1	5	0	0	0	2	0	0	2	5	0	0	341850	0	665980	257660	432810	0	1071300	0	399870	0	1201900	0
Transforming protein RhoA	Rhoa;4930544G11Rik	Q9QUI0;A0A0A6YXF6;Q9CR99	1	4	1	0	0	5	0	1	0	5	0	0	0	5	0	0	1	1	0	0	0	5	0	1	890240	0	1521400	194990	1733700	0	1152200	0	239680	0	1390400	210550
ATP-binding cassette sub-family F member 1	Abcf1	Q6P542	0	1	1	0	0	7	0	1	2	5	0	0	2	5	0	0	0	0	0	0	3	4	0	0	128590	0	547250	0	417320	0	505880	0	0	0	382300	0
U4/U6.U5 tri-snRNP-associated protein 2	Usp39	Q3TIX9	0	0	0	0	1	6	0	1	0	0	0	0	2	5	0	0	0	0	0	0	1	3	0	0	0	0	1008500	0	0	0	994690	0	0	0	365290	0
ATP-binding cassette sub-family F member 2	Abcf2	Q99LE6	0	1	0	0	0	3	0	1	1	3	0	0	2	5	0	0	0	1	0	0	1	3	0	1	308040	0	475100	331160	696020	0	774910	0	228610	0	554010	243680
Serine/threonine-protein kinase PAK 4	Pak4	Q8BTW9	0	1	0	0	0	3	0	1	0	1	0	0	0	4	0	2	0	2	0	0	0	4	0	0	364150	0	342470	0	247980	0	797470	0	665390	0	770970	0
p21-activated protein kinase-interacting protein 1	Pak1ip1	Q9DCE5	0	0	1	0	0	5	0	1	0	1	0	0	1	4	0	2	0	1	0	0	1	4	0	1	0	0	289890	127790	87495	0	387610	151650	179740	0	388380	131870
Replication protein A 14 kDa subunit	Rpa3	Q9CQ71	1	1	0	0	0	4	0	1	0	5	0	0	1	4	0	1	1	3	0	0	1	4	0	2	583490	0	1132900	205770	1386800	0	972560	140790	1195800	0	1082800	391410
Eukaryotic translation initiation factor 4H	Eif4h	Q9WUK2	0	2	0	0	0	6	0	1	0	4	0	0	1	4	0	0	0	0	0	0	1	4	0	0	641780	0	1939100	185270	993800	0	1178000	0	0	0	1199400	0
Basic leucine zipper and W2 domain-containing protein 1	Bzw1	A0A087WQS2;Q9CQC6;A0A087WPF9	0	0	0	0	0	6	0	1	0	7	0	0	0	4	0	0	0	0	0	0	0	4	0	0	0	0	997860	0	1027100	0	973790	0	0	0	837180	0
Proteasome activator complex subunit 3	Psme3	P61290;A2A4J1;A2A4J3	1	1	0	0	0	5	0	1	1	7	0	0	1	4	0	0	1	1	0	0	1	4	0	1	440910	0	1309100	210660	1284100	0	841770	0	313380	0	721130	284050
H/ACA ribonucleoprotein complex subunit 1	Gar1	D3YZ09;Q9CY66	0	0	1	0	0	3	1	1	1	0	0	0	2	3	1	1	0	0	0	0	2	3	0	1	0	0	482370	457480	0	0	526770	675700	0	0	575670	367680
Copper transport protein ATOX1	Atox1	O08997	1	3	0	0	0	3	0	1	1	3	0	0	1	3	0	0	0	2	0	0	1	4	0	0	1113600	0	1558400	0	1168900	0	1043000	0	755310	0	1645500	0
Ubiquitin-associated protein 2	Ubap2	A2AMY5;Q91VX2	0	0	0	0	0	1	0	1	0	2	0	0	0	3	0	0	0	0	0	0	0	3	0	0	0	0	133680	144370	92867	0	144340	0	0	0	111810	0
Dynein light chain 1, cytoplasmic	Dynll1;BC048507	P63168;Q80ZS7	0	3	0	0	0	3	0	1	2	3	0	0	1	3	0	0	0	1	0	0	1	3	0	0	599240	0	893810	558990	581210	0	435690	0	457800	0	599850	0
Thioredoxin domain-containing protein 17	Txndc17	Q9CQM5	0	2	0	0	0	3	0	1	0	3	0	0	0	3	0	0	0	1	0	0	0	3	0	0	365470	0	409020	179350	428680	0	342630	0	203070	0	506510	0
U6 snRNA-associated Sm-like protein LSm8	Lsm8	Q6ZWM4;A0A0N4SUZ3	1	0	0	0	1	4	0	1	0	2	0	0	1	3	0	0	1	0	0	0	1	3	0	0	0	0	1545000	147060	354350	0	483600	0	0	0	690990	0
Peptidyl-prolyl cis-trans isomerase NIMA-interacting 1	Pin1	Q9QUR7	0	0	0	0	0	3	0	1	0	1	0	0	0	3	0	0	0	0	0	0	0	2	0	0	0	0	260200	384340	190640	0	346390	0	0	0	145580	0
Casein kinase II subunit beta	Csnk2b	G3UZA4;G3UZJ5;G3UZX4;P67871;G3UWU5	0	1	0	0	0	3	0	1	0	2	0	0	1	3	0	0	0	1	0	0	1	2	0	0	238110	0	433360	303880	355250	0	557850	0	356820	0	462910	0
DnaJ homolog subfamily C member 9	Dnajc9	Q91WN1	0	1	0	0	0	2	0	1	1	2	0	0	1	3	0	0	0	2	0	0	1	2	0	0	153700	0	286240	319290	219110	0	254850	0	216930	0	313550	0
Dynactin subunit 2	Dctn2	Q99KJ8	1	1	0	0	0	2	0	1	0	4	0	0	0	3	0	0	1	1	0	0	0	1	0	1	146240	0	221510	117260	456290	0	161080	0	109230	0	91614	75171
U2 small nuclear ribonucleoprotein B	Snrpb2	Q9CQI7;A2CES4	0	1	0	0	0	2	0	1	1	2	0	0	2	2	0	1	0	2	0	0	1	2	0	1	368880	0	388600	417800	243270	0	340960	307170	420390	0	413950	203430
Signal recognition particle 14 kDa protein;Signal recognition particle 14 kDa protein, N-terminally processed	Srp14	A2AUM6;P16254	0	0	0	0	0	2	0	1	0	2	0	0	0	2	0	1	0	0	0	0	1	2	0	1	0	0	206460	138290	126840	0	229960	327070	0	0	230890	99769
S-methyl-5-thioadenosine phosphorylase	Mtap	Q9CQ65	0	1	1	0	0	3	0	1	0	5	0	0	0	2	0	1	0	0	0	0	0	2	0	1	286280	0	319100	137200	1092500	0	463200	258300	0	0	306010	251430
Transcription factor BTF3	Btf3	Q64152	2	1	0	0	0	2	0	1	1	4	0	0	1	2	0	1	1	1	0	0	1	2	0	1	832700	0	1458200	389690	1774000	0	1150400	260080	628280	0	1113100	412370
NA	Pop1	Q9D4G5;Q8K205	0	0	0	0	1	0	0	1	0	0	0	0	0	2	0	1	0	0	0	0	0	1	0	0	0	0	0	0	0	0	48140	0	0	0	45310	0
Eukaryotic translation initiation factor 4E	Eif4e	A0A0G2JH04;P63073;A0A0G2JFB4;A0A0G2JGT5	0	2	0	0	0	3	0	1	1	2	0	0	1	2	0	0	0	2	0	0	2	3	0	0	587760	0	697630	298870	666480	0	570840	0	554020	0	686060	0
Replication factor C subunit 3	Rfc3	Q8R323	0	0	0	0	0	4	0	1	0	2	0	0	1	2	0	0	0	2	0	0	2	3	0	0	0	0	242110	117260	118950	0	196950	0	142200	0	166480	0
Ubiquitin-conjugating enzyme E2 D3;Ubiquitin-conjugating enzyme E2 D2	Ube2d3;Ube2d2	A0A0G2JE32;A0A0G2JGL0;P61079;P62838	1	2	1	0	0	2	0	1	0	1	0	0	2	2	0	0	1	2	0	0	2	2	0	0	457170	0	1055000	556500	465420	0	751900	0	350220	0	1335100	0
NA	Dnajc21	E9Q8D0;F6QYD2	0	0	0	0	0	1	0	1	0	1	0	0	0	2	0	0	0	0	0	0	0	1	0	0	0	0	64877	105190	86039	0	69568	0	0	0	73943	0
Proteasome subunit beta type-2	Psmb2	Q9R1P3	0	0	0	0	0	2	0	1	0	2	0	0	0	2	0	0	0	0	0	0	1	1	0	0	0	0	473270	0	444220	0	363010	0	0	0	436810	0
NA	AI607873	D3Z2E7;E9Q3L4	0	1	0	0	0	1	0	1	0	1	0	0	1	2	0	0	0	1	1	0	1	0	0	0	753300	0	703410	1756200	381050	0	558900	0	327190	0	0	0
Cleavage and polyadenylation specificity factor subunit 7	Cpsf7	Q8BTV2	0	0	0	0	0	5	0	1	0	0	0	0	1	1	0	1	0	0	0	0	2	2	0	0	0	0	912230	115960	0	0	174930	111830	0	0	142790	0
Tumor protein D54	Tpd52l2	Q3TUJ9;Q8BKP1;Q3TAI4;A2AUD5;Q9CYZ2;F6VQ81;V9GWU5	2	1	0	0	0	2	0	1	0	3	0	0	1	1	0	1	1	0	0	0	0	2	0	0	599950	0	549520	339780	835450	0	581100	183920	0	0	553980	0
Inter-alpha-trypsin inhibitor heavy chain H1	Itih1	F8WJ05;Q61702	0	0	0	0	0	0	0	1	0	0	0	1	0	1	0	1	0	1	0	0	0	1	0	0	0	0	0	120350	0	267920	0	160280	0	0	0	0
High mobility group protein HMGI-C	Hmga2	Q6NSP9;P52927	0	0	0	0	0	0	0	1	0	0	0	0	1	1	0	1	0	0	0	0	0	1	0	1	0	0	0	53126	0	0	135640	175490	0	0	68844	80550
Long-chain-fatty-acid--CoA ligase 1	Acsl1	D3Z041;P41216	0	1	0	0	0	1	0	1	0	1	0	0	0	1	0	1	0	1	0	0	0	1	0	1	857900	0	702570	1094100	397340	0	888190	1516400	1031700	0	1043300	949610
Protein virilizer homolog	1110037F02Rik;Kiaa1429	E9PZY8;A2AIV2	0	0	0	0	0	1	0	1	0	0	0	0	0	1	0	1	0	0	0	0	0	0	0	0	0	0	37201	0	0	0	36212	72940	0	0	0	0
Programmed cell death 6-interacting protein	Pdcd6ip	Q9WU78	0	0	0	0	0	3	0	1	0	7	0	0	0	1	0	0	0	1	0	0	0	4	0	0	0	0	317620	267980	734680	0	180900	0	302200	0	279600	0
RNA-binding protein with multiple splicing	Rbpms	T1ECW4;Q9WVB0;S4R1Y2	0	0	0	0	0	2	0	1	0	2	0	0	0	1	0	0	0	0	0	0	1	2	0	0	0	0	244440	173700	228820	0	250510	0	0	0	453440	0
Pre-mRNA 3-end-processing factor FIP1	Fip1l1	D3Z3F1;Q9D824	0	0	0	0	0	2	0	1	0	0	0	0	1	1	0	0	0	0	0	0	0	1	0	0	0	0	153030	170430	0	0	212030	0	0	0	206880	0
Serine/arginine-rich splicing factor 9	Srsf9	Q9D0B0;F6RTE1	0	0	0	0	0	1	0	1	0	0	0	0	0	1	0	0	0	1	0	0	0	1	0	1	0	0	64662	110670	0	0	105840	0	180620	0	91535	132420
Eukaryotic translation initiation factor 3 subunit H	Eif3h	Q91WK2	0	1	0	0	0	2	0	1	0	4	0	0	0	1	0	0	0	0	0	0	0	1	0	0	334780	0	506020	583730	727180	0	446150	0	0	0	274790	0
Multifunctional methyltransferase subunit TRM112-like protein	Trmt112	Q8VCR4;Q9DCG9	1	1	1	0	0	1	0	1	0	1	0	0	1	1	0	0	0	1	0	0	1	1	0	0	431290	0	398370	331240	378310	0	434510	0	232090	0	292830	0
Mitogen-activated protein kinase kinase kinase 11	Map3k11	Q80XI6	0	0	0	0	0	1	0	1	0	0	0	0	0	1	0	0	0	0	0	0	0	0	0	0	0	0	121660	173740	0	0	74775	0	0	0	0	0
DNA topoisomerase 2-beta	Top2b	Q64511	0	0	0	0	0	2	0	1	0	0	0	0	0	0	0	0	0	0	0	0	0	2	0	0	0	0	136260	0	0	0	0	0	0	0	140810	0
Protein regulator of cytokinesis 1	Prc1	G3XA79;G3UY19;G3UW86;G3UWQ7;Q99K43	0	0	0	0	0	2	0	1	0	0	0	0	0	0	0	0	0	0	0	0	0	2	0	0	0	0	220790	0	0	0	0	0	0	0	209720	0
Exportin-7	Xpo7	E9PUW7;Q9EPK7	0	0	0	0	0	3	0	1	0	1	0	0	0	0	0	0	0	0	0	0	1	2	0	0	0	0	161420	0	165870	0	0	0	0	0	145180	0
Kinesin-like protein KIF11	Kif11	Q6P9P6	0	0	2	0	0	1	0	1	0	1	0	0	0	0	0	0	0	0	0	0	0	0	0	0	0	0	84327	0	62866	0	0	0	0	0	0	0
Huntingtin-interacting protein K	Hypk	Q9CR41	2	0	0	0	0	1	0	1	0	1	0	0	0	0	0	0	0	0	0	0	0	0	0	1	0	0	0	112470	65014	0	0	0	0	0	0	194980
Cullin-associated NEDD8-dissociated protein 1	Cand1	Q6ZQ38	5	8	0	0	4	20	0	0	1	20	0	0	6	16	0	0	5	8	0	0	7	19	0	1	2524000	0	4960800	0	4483100	0	3263600	0	2420900	0	4381300	201260
NA	Fubp3	A2AJ72;Q3TIX6;A0A0A6YVV5	0	1	0	0	0	10	0	0	0	5	0	0	5	12	0	2	0	1	0	0	4	10	0	0	133540	0	1971700	0	1052400	0	3162800	201570	165160	0	2259300	0
ATP-citrate synthase	Acly	Q3V117;Q91V92	4	9	0	0	2	11	0	0	2	20	0	0	2	10	0	0	4	9	0	0	5	12	0	1	1846600	0	2138400	0	4050700	0	1664200	0	1996500	0	2508600	218160
Annexin A1	Anxa1	P10107	0	1	0	0	0	1	0	0	0	10	0	0	1	9	0	2	0	0	0	0	0	0	0	0	88175	0	0	0	2086000	0	1232600	276840	0	0	0	0
NA	Sf3b2	Q3UJB0	0	1	2	0	0	5	0	0	1	1	0	0	1	8	0	1	0	1	0	0	2	10	1	1	162450	0	939870	0	183510	0	1299200	413920	223530	0	1641900	116950
U2 snRNP-associated SURP motif-containing protein	U2surp	Q6NV83	0	0	0	0	0	10	0	0	0	2	0	0	3	8	0	1	0	0	0	0	2	7	0	1	0	0	1239000	0	102340	0	1317900	335750	0	0	865230	236130
Apoptosis inhibitor 5	Api5	O35841	0	0	0	0	0	8	0	0	0	5	0	0	3	8	0	1	0	0	0	0	6	7	0	0	0	0	3791500	0	1097800	0	3785700	174530	0	0	3869300	0
ATP-binding cassette sub-family E member 1	Abce1	P61222	0	6	0	0	1	12	0	0	1	9	0	0	1	8	0	0	1	2	0	0	5	10	0	1	1678100	0	2888800	0	1972900	0	1713100	0	789010	0	3244800	0
NA	Ahnak	E9Q616	0	2	2	0	0	6	0	0	2	8	0	0	3	7	0	1	0	2	0	0	1	4	0	0	968750	0	1816100	0	1850000	0	2281300	508530	623730	0	862900	0
Cytoskeleton-associated protein 5	Ckap5	Z4YL78;A0A0R4J0K2;K3W4R5;A2AGT5	0	1	0	0	0	9	0	0	0	4	0	1	1	6	0	0	0	0	0	0	2	8	0	0	97044	0	798980	0	260500	0	561430	0	0	0	591700	0
Serine--tRNA ligase, cytoplasmic	Sars	Q8C483;P26638;A2AFS0;A2AFS1	3	8	0	0	0	10	0	0	0	11	0	0	1	6	0	0	1	3	0	0	1	8	0	1	2157400	0	2212800	0	2978400	0	1297100	0	716340	0	1660000	134860
Glutaredoxin-3	Glrx3	Q9CQM9;A0A1B0GS58	1	3	0	0	1	6	0	0	1	6	0	0	1	6	1	0	1	3	0	0	2	5	0	2	2425100	0	5260700	0	6705800	0	4814900	0	2880500	0	4826100	968130
WD repeat-containing protein 5	Wdr5	P61965;F6Q3W0	0	0	0	0	0	6	0	0	0	1	0	0	1	5	0	1	0	0	0	0	1	6	0	0	0	0	1189600	0	156720	0	1236700	270080	0	0	1252800	0
CCR4-NOT transcription complex subunit 1	Cnot1	Q6ZQ08;B7ZWL1;A0A1D5RMJ8;A0A1D5RMD8	0	4	0	0	0	4	0	0	0	5	0	0	0	5	0	1	0	6	0	0	0	6	0	0	631080	0	377580	0	714490	0	560160	185450	928070	0	845290	0
Annexin A5	Anxa5	P48036	1	2	0	0	0	5	0	0	3	7	0	0	1	5	0	1	1	3	0	0	1	5	0	1	470310	0	1062800	0	2013100	0	946490	93477	377520	0	563100	105480
Proteasome subunit beta type-5	Psmb5	O55234	2	4	0	0	1	9	0	0	2	9	0	0	2	5	0	0	1	5	0	0	5	6	0	1	2235700	0	2294200	0	3130000	0	1855800	0	2282700	0	1826700	113780
Adenylosuccinate synthetase isozyme 2	Adss	P46664	1	4	0	0	0	6	0	0	2	8	0	0	0	5	0	0	1	3	0	0	3	5	0	1	1287400	0	1339700	0	2194500	0	1261000	0	979280	0	1445000	176670
Thimet oligopeptidase	Thop1	A0A0R4IZY0;Q8C1A5	1	4	0	0	0	8	0	0	2	10	0	0	0	5	0	0	0	3	0	0	2	5	0	1	1068500	0	1615100	0	2598200	0	991210	0	791850	0	1189700	245860
RNA-binding protein 14	Rbm14	Q8C2Q3;E9QL13	0	0	1	0	0	7	0	0	0	0	0	0	1	5	0	0	0	0	0	0	0	4	0	1	0	0	1015800	0	0	0	1010700	0	0	0	620990	0
POU domain, class 5, transcription factor 1	Pou5f1	P20263	0	0	0	0	0	6	0	0	0	0	0	0	1	5	0	0	0	0	0	0	1	4	0	1	0	0	751690	0	0	0	760630	0	0	0	484460	102040
Cystathionine gamma-lyase	Cth	Q8VCN5	1	4	0	0	2	6	0	0	2	5	0	0	3	5	0	0	2	2	0	0	1	3	0	1	1012200	0	1815700	0	2478800	0	1378800	0	419880	0	645230	170220
NA	Dut	Q9CQ43;Q8VCG1	0	2	0	0	0	4	0	0	1	5	0	0	2	4	0	1	1	3	0	0	3	5	0	1	489890	0	872820	0	2093400	0	1407800	319780	1312700	0	3033200	529600
Pre-mRNA-splicing factor SPF27	Bcas2	Q9D287	0	0	0	0	0	5	0	0	0	1	0	0	2	4	0	1	0	0	0	0	2	4	0	0	0	0	718780	0	116410	0	743880	257680	0	0	512110	0
Calcium homeostasis endoplasmic reticulum protein	Cherp	A0A1D5RL92;G5E8I8;Q8CGZ0	0	0	0	0	1	3	0	0	0	0	0	0	0	4	0	1	0	0	0	0	0	3	0	0	0	0	336240	0	0	0	494370	0	0	0	443070	0
Tubulin alpha-4A chain	Tuba4a	A0A0A0MQA5;P68368	0	3	1	0	0	2	0	0	1	4	0	1	0	4	0	1	0	3	0	0	0	2	0	1	734620	0	826900	0	2400700	170540	1335700	176370	612830	0	364170	238050
Cold shock domain-containing protein E1	Csde1	Q91W50;Q8JZN2;A0A0G2JF72	0	3	0	0	0	4	0	0	0	5	0	0	1	4	0	0	0	1	0	1	0	6	0	1	263180	0	326040	0	464320	0	578940	0	227190	0	475570	177610
Chloride intracellular channel protein 1	Clic1	Q9Z1Q5	1	3	1	0	0	6	0	0	0	4	0	0	1	4	0	0	0	2	0	0	4	6	0	1	1001200	0	1557000	0	1197300	0	677070	0	842210	0	1922600	138580
COP9 signalosome complex subunit 4	Cops4	O88544;D3Z1R9;D3YV99;F6QTS1	0	4	0	0	0	5	0	0	0	6	0	0	0	4	0	0	0	2	0	0	0	5	0	1	625210	0	609420	0	711990	0	552340	0	402240	0	759990	83367
Ribonuclease inhibitor	Rnh1	Q91VI7;A0A1B0GSG5	0	3	0	0	0	7	0	0	1	7	0	1	1	4	0	0	0	0	0	0	2	5	0	0	556490	0	1180600	0	1397900	686610	662400	0	0	0	1187800	0
Thioredoxin-like protein 1	Txnl1	Q8CDN6	0	2	0	0	0	5	0	0	0	7	0	0	2	4	0	0	0	2	0	0	2	4	0	1	804650	0	1222700	0	1516300	0	1062000	0	845370	0	1494500	327050
Heterogeneous nuclear ribonucleoprotein D-like	Hnrnpdl	Q9Z130;F6VQH5;D3YTQ3	0	0	0	0	0	2	0	0	0	0	0	0	0	3	0	2	0	0	0	0	0	0	0	0	0	0	350750	0	0	0	306410	0	0	0	0	0
Polymerase delta-interacting protein 3	Poldip3	Q3UDD3;Q8BG81;F6VR84	0	0	0	0	0	2	0	0	0	0	0	0	1	3	0	1	0	0	0	0	0	3	0	0	0	0	381570	0	0	0	475430	0	0	0	303200	0
F-box only protein 22	Fbxo22	Q78JE5;D6REV6;Q3V492	0	4	0	0	0	4	0	0	2	3	0	0	0	3	0	1	0	4	0	0	0	3	0	0	852250	0	376250	0	654990	0	301380	0	960120	0	335910	0
Developmental pluripotency-associated protein 5A	Dppa5a	Q9CQS7	2	2	0	0	0	2	0	0	1	3	0	0	1	3	0	1	2	0	0	0	1	2	0	0	607220	0	776700	0	1035700	0	730570	197940	0	0	611650	0
Zinc finger CCCH domain-containing protein 18	Zc3h18	H3BIW0;G3X8T2;Q0P678;H3BJJ9	0	0	0	0	0	2	0	0	1	0	0	0	0	3	0	1	0	2	0	0	0	1	0	1	0	0	171040	0	0	0	181370	260710	355910	0	222230	239470
Pleiotropic regulator 1	Plrg1	D3Z4V1;Q922V4	0	0	0	0	0	3	0	0	0	1	0	0	0	3	0	1	0	0	0	0	0	1	0	0	0	0	371270	0	89379	0	347940	173240	0	0	292020	0
60S ribosomal protein L21	Rpl21	Q9CQM8;O09167	2	2	0	0	0	3	0	0	2	3	0	0	2	3	0	1	0	3	0	0	1	1	0	1	884730	0	1387700	0	1932500	0	933450	838730	1267400	0	757410	263500
Nucleolar GTP-binding protein 1	Gtpbp4	Q99ME9	0	0	3	0	0	1	0	0	0	0	0	0	0	3	0	1	0	0	0	0	0	0	0	0	0	0	0	0	0	0	292330	0	0	0	0	0
Protein FAM98B	Fam98b	Q80VD1	0	0	0	0	0	4	0	0	1	1	0	0	0	3	0	0	0	0	0	0	0	2	0	1	0	0	226790	0	130000	0	146200	0	0	0	120090	139430
Ras-related C3 botulinum toxin substrate 1;Ras-related C3 botulinum toxin substrate 2;Ras-related C3 botulinum toxin substrate 3	Rac1;Rac2;Rac3	Q3TLP8;P63001;Q05144;P60764	0	2	0	0	0	2	0	0	0	2	0	0	0	3	0	0	0	1	0	0	0	2	0	1	867190	0	865240	0	844090	0	791910	0	639630	0	742490	573060
Actin-related protein 2/3 complex subunit 4	Arpc4	P59999;E9PWA7	0	2	0	0	1	4	0	0	1	4	0	0	1	3	0	0	0	2	0	0	1	2	0	1	642510	0	1074600	0	1024900	0	994150	0	430910	0	849880	234670
Cleavage and polyadenylation specificity factor subunit 1	Cpsf1	Q9EPU4	0	0	0	0	0	4	0	0	0	0	0	0	1	2	0	2	0	0	0	0	0	2	0	0	0	0	231490	0	0	0	202720	141530	0	0	163130	0
Protein argonaute-3	Ago3	Q8CJF9	0	0	0	0	0	1	0	0	0	1	0	0	0	2	0	1	0	1	0	0	0	3	0	1	0	0	72807	0	0	0	122950	0	295310	0	149630	0
Serine/threonine-protein phosphatase 2A 55 kDa regulatory subunit B alpha isoform	Ppp2r2a	Q6P1F6	1	0	0	0	0	3	0	0	0	4	0	0	0	2	0	1	1	2	0	0	1	3	0	0	0	0	173690	0	301590	0	121380	211040	260700	0	202470	0
60S ribosome subunit biogenesis protein NIP7 homolog	Nip7	E9Q109;Q9CXK8	0	0	0	0	0	2	0	0	0	0	0	0	1	2	0	1	0	0	0	0	1	2	0	0	0	0	198290	0	0	0	201490	0	0	0	110940	0
Centromere protein V	Cenpv	Q9CXS4	0	0	0	0	0	0	0	0	1	0	0	0	1	2	0	1	0	0	0	0	0	2	0	0	0	0	0	0	0	0	71322	0	0	0	70047	0
Actin-related protein 2/3 complex subunit 2	Arpc2	Q9CVB6;D3YXG6	0	1	0	0	0	2	0	0	0	2	0	0	0	2	0	1	0	0	0	0	1	2	0	0	302430	0	440280	0	430800	0	401080	244730	0	0	533810	0
Cullin-2	Cul2	Q9D4H8	0	0	0	0	0	1	0	0	0	2	0	0	0	2	0	1	0	0	0	0	0	2	0	0	0	0	103890	0	171970	0	152600	0	0	0	126300	0
Crooked neck-like protein 1	Crnkl1	P63154	0	0	0	0	0	2	0	0	0	1	0	0	0	2	0	1	0	0	0	0	0	1	0	0	0	0	86379	0	55493	0	74803	79485	0	0	57864	0
Endoplasmic reticulum resident protein 44	Erp44	Q9D1Q6	0	1	0	0	0	2	0	0	0	2	0	0	0	2	0	1	0	0	0	0	0	1	0	1	1281700	0	528650	0	274510	0	236230	774070	0	0	426880	721840
NA	Rbm15	Q0VBL3	0	0	0	0	0	4	0	0	0	0	0	0	0	2	0	1	0	0	0	0	0	0	0	1	0	0	123450	0	0	0	152950	0	0	0	0	0
Zinc finger CCCH domain-containing protein 11A	Zc3h11a	Q6NZF1	0	0	1	0	0	0	0	0	0	0	0	0	0	2	0	1	0	0	0	0	0	0	0	0	0	0	0	0	0	0	54674	0	0	0	0	0
ATP-dependent 6-phosphofructokinase;ATP-dependent 6-phosphofructokinase, platelet type	Pfkp	Q8C605;Q9WUA3	0	2	0	0	0	2	0	0	1	6	0	0	0	2	0	0	0	3	0	0	2	9	0	1	615490	0	432780	0	908430	0	320290	0	1076600	0	1354000	209050
Proteasome subunit alpha type-2	Psma2	P49722;Q8BKE0	1	1	0	0	0	3	0	0	1	4	0	0	0	2	0	0	1	0	0	0	0	3	0	1	264220	0	489280	0	758320	0	294340	0	0	0	432400	111260
Polyadenylate-binding protein	Gm10110;Pabpc4	D3Z5M2;Q91YZ8;A3KFU5;A3KFU8;Q6PHQ9	0	1	0	0	0	2	0	0	1	4	0	0	0	1	0	1	0	3	0	0	1	3	0	1	483360	0	305660	0	857620	0	256960	0	1032800	0	398460	0
60S ribosomal protein L37a	Rpl37a	P61514;A0A1D5RL86	0	2	0	0	0	1	0	0	0	2	0	0	1	1	0	1	0	2	0	0	0	2	0	1	516940	0	635800	0	765840	0	652470	697950	549230	0	449150	0
Nuclear fragile X mental retardation-interacting protein 2	Nufip2	Q5F2E7	0	1	0	0	0	1	0	0	1	1	0	0	0	1	0	1	0	1	0	0	1	1	0	0	93579	0	84729	0	114280	0	105580	107280	90831	0	125810	0
Exosome complex component RRP41	Exosc4	Q921I9	0	1	0	0	0	1	0	0	0	1	0	0	0	1	0	1	0	1	0	0	1	1	0	1	56502	0	137990	0	65161	0	135230	102820	70391	0	129370	87839
Glutamate-rich WD repeat-containing protein 1	Grwd1	Q810D6	0	0	0	0	0	1	0	0	0	1	0	0	0	1	0	1	0	0	0	0	0	1	0	0	0	0	60379	0	39575	0	0	0	0	0	40066	0
Heterochromatin protein 1-binding protein 3	Hp1bp3	Z4YKA3;Z4YKB8;Q3TEA8;A2AM65	0	0	0	0	0	1	0	0	0	0	0	0	0	1	0	1	0	0	0	0	0	0	0	0	0	0	124670	0	0	0	94132	160560	0	0	0	0
Protein transport protein Sec23B	Sec23b	Q9D662;A2ANA0	0	1	0	0	0	5	0	0	0	2	0	0	0	1	0	0	0	1	0	0	0	3	0	1	121250	0	124030	0	114800	0	162940	0	117450	0	149700	0
Protein S100-A6	S100a6	P14069	0	1	0	0	0	1	0	0	0	2	0	0	0	1	0	0	0	1	0	0	0	1	0	1	406780	0	126500	0	408140	0	231890	0	265310	0	163410	223200
Endothelial differentiation-related factor 1	Edf1	Q9JMG1	0	0	0	0	0	1	0	0	0	2	0	0	0	1	0	0	0	0	0	0	0	1	0	1	0	0	539030	0	410810	0	381690	0	0	0	445660	258390
E3 ubiquitin-protein ligase UBR4	Ubr4	A2AN08;F6SSP6	0	0	0	0	0	3	0	0	1	8	0	0	0	1	0	0	0	0	0	0	0	1	0	1	0	0	125130	0	547580	0	82779	0	0	0	79768	104670
COP9 signalosome complex subunit 3	Cops3	O88543	1	1	0	0	0	1	0	0	1	2	0	0	0	1	0	0	2	1	0	0	0	1	0	1	187400	0	0	0	328100	0	0	0	224070	0	0	47748
Ubiquitin carboxyl-terminal hydrolase;Ubiquitin carboxyl-terminal hydrolase 19	Usp19	E9Q9M5;A0A0A6YWX1;J3KMM1;Q3UJD6	0	0	0	0	0	0	0	0	0	1	0	1	0	0	0	0	0	0	0	0	0	0	0	0	0	0	0	0	0	5517500	0	0	0	0	0	0

## Sheet: 4b. Massspec_AGO_lines
			Razor unique peptides								LFQ Intensity
			AGO1-4 KO				Dox.AGO2 (AGO1-4 KO)				AGO1-4 KO				Dox.AGO2 (AGO1-4 KO)
Protein.names	Gene.names	Majority.protein.IDs	IgG-Beads-A	IgG-Beads-B	IP-LIS1-A	IP-LIS1-B	IgG-Beads-A	IgG-Beads-B	IP-LIS1-A	IP-LIS1-B	IgG-Beads-A	IgG-Beads-B	IP-LIS1-A	IP-LIS1-B	IgG-Beads-A	IgG-Beads-B	IP-LIS1-A	IP-LIS1-B
Protein argonaute-2	Ago2	Q8CJG0	0	0	0	2	0	0	43	40	0	0	0	261000	0	0	198020000	170730000
Heat shock protein HSP 90-beta	Hsp90ab1	P11499	35	34	40	39	30	29	38	37	210190000	222800000	248520000	194710000	142030000	164130000	229440000	218100000
Trinucleotide repeat-containing gene 6B protein	Tnrc6b	Q8BKI2	0	0	0	0	0	0	37	36	0	0	0	0	0	0	33170000	37053000
Transitional endoplasmic reticulum ATPase	Vcp	Q01853	25	25	41	42	15	17	44	42	23433000	27049000	71423000	85884000	21935000	24430000	90587000	91821000
Fibronectin;Anastellin	Fn1	A0A087WR50;Q3UHL6;P11276;A0A087WS56;A0A087WSN6;B9EHT6;B7ZNJ1	8	8	38	37	3	0	33	29	1191900	645200	11890000	13397000	682610	0	11579000	14833000
Alpha-actinin-4	Actn4	P57780;A0A1L1SV25;E9Q2W9	30	32	37	32	9	12	33	26	15844000	17071000	19673000	15784000	5620000	8253700	17556000	14746000
Heat shock cognate 71 kDa protein	Hspa8	P63017;Q504P4	25	27	32	30	20	21	29	26	127410000	128170000	162380000	131520000	99685000	106280000	123450000	126390000
Heat shock 70 kDa protein 4	Hspa4	Q3U2G2;Q61316	23	26	30	29	15	18	29	25	19221000	19758000	22037000	17195000	12955000	14038000	17517000	16701000
Elongation factor 2	Eef2	P58252	30	28	31	31	17	17	31	27	38573000	43567000	37858000	31488000	21204000	26013000	31593000	26202000
Platelet-activating factor acetylhydrolase IB subunit alpha	Lis1	P63005	3	6	9	8	0	0	7	8	738460	841380	1824500	2278200	0	0	2242500	2181700
A-kinase anchor protein 12	Akap12	Q9WTQ5	18	17	40	30	3	2	28	23	5835500	5637600	14450000	9275200	854750	773650	8845900	9312600
Pyruvate kinase PKM	Pkm	P52480;A0A1L1SU37	27	28	32	29	20	21	26	24	96976000	105380000	98573000	76947000	54468000	59122000	63368000	57024000
Spectrin alpha chain, non-erythrocytic 1	Sptan1	P16546;A3KGU5;A3KGU7;E9Q447;A3KGU9	16	23	40	26	3	3	26	17	2178800	4079000	6699100	5334000	300740	105040	4717700	3210900
Filamin-B	Flnb	Q80X90	25	23	33	32	4	6	25	21	6268600	6263200	6684000	7113800	771050	1446000	5619800	4381300
Clathrin heavy chain;Clathrin heavy chain 1	Cltc	Q5SXR6;Q68FD5	27	30	32	26	12	11	25	18	7787300	8880300	8079700	7016600	5538000	6741900	6719200	5633700
Alpha-2-macroglobulin;Alpha-2-macroglobulin 165 kDa subunit;Alpha-2-macroglobulin 35 kDa subunit	A2m	Q61838	0	0	22	23	0	0	25	20	0	0	8111200	12829000	0	0	13590000	13495000
Myb-binding protein 1A	Mybbp1a	Q7TPV4	18	25	26	27	9	9	23	15	4623100	4546100	6129000	6633100	3377800	4037200	6557200	5371000
Ubiquitin-like modifier-activating enzyme 1	Uba1	Q02053	24	26	27	23	11	9	23	17	15858000	17618000	17061000	13111000	7986500	8288500	11778000	10143000
T-complex protein 1 subunit theta	Cct8	P42932;H3BL49	19	21	24	21	10	12	22	20	15393000	16252000	17205000	15521000	12221000	12950000	13590000	12862000
Heat shock protein HSP 90-alpha	Hsp90aa1	P07901	21	22	23	23	12	11	21	18	57964000	60960000	67193000	49903000	27357000	29399000	49588000	47665000
Alpha-enolase	Eno1	P17182;Q6PHC1	19	21	22	21	13	14	21	21	103860000	108110000	114900000	95177000	50132000	57387000	66661000	55657000
Actin, cytoplasmic 2;Actin, cytoplasmic 2, N-terminally processed	Actg1	P63260	20	21	21	21	18	17	21	19	318880000	336250000	298450000	392840000	283740000	239250000	280870000	235320000
U1 small nuclear ribonucleoprotein 70 kDa	Snrnp70	Q62376;A0A1B0GRR8	0	3	18	20	0	0	21	19	0	473040	63438000	96597000	0	0	117380000	130080000
Nuclear protein localization protein 4 homolog	Nploc4	P60670	2	2	18	20	0	0	21	19	180700	386280	9725600	15819000	0	0	15309000	15463000
CAD protein;Glutamine-dependent carbamoyl-phosphate synthase;Aspartate carbamoyltransferase;Dihydroorotase	Cad	E9QAI5;B2RQC6;G3UWN2;E9QAT6	14	15	25	20	5	8	21	16	3097200	3108200	3729000	3513400	1986500	3291900	3680700	3197400
C-1-tetrahydrofolate synthase, cytoplasmic;Methylenetetrahydrofolate dehydrogenase;Methenyltetrahydrofolate cyclohydrolase;Formyltetrahydrofolate synthetase;C-1-tetrahydrofolate synthase, cytoplasmic, N-terminally processed	Mthfd1	Q922D8;A0A1W2P733	15	19	24	20	4	5	20	19	8975600	8216200	13518000	11225000	2007000	2366500	9503000	9477100
Stress-induced-phosphoprotein 1	Stip1	Q60864	18	20	22	19	8	9	20	15	14466000	15572000	20615000	14335000	7600100	9984500	13424000	13115000
Trinucleotide repeat-containing gene 6C protein	Tnrc6c	Q3UHC0;B7ZC94;B1ATC3	1	0	0	0	0	0	20	18	0	0	0	0	0	0	7249200	7373800
Myosin-9	Myh9	Q8VDD5	90	95	94	106	79	79	104	96	208240000	195720000	146320000	282310000	332700000	294840000	258980000	217950000
Myosin-10	Myh10	Q3UH59;Q61879;Q5SV64	49	44	49	64	38	36	63	54	27075000	24327000	20393000	39122000	40011000	32525000	30593000	27170000
Tubulin beta-4B chain;Tubulin beta-4A chain	Tubb4b	P68372;Q9D6F9	21	25	22	20	14	15	19	18	51294000	66582000	54245000	39863000	41638000	39966000	40571000	36683000
Poly [ADP-ribose] polymerase 1	Parp1	Q921K2;P11103	20	19	18	19	4	6	19	15	10161000	10218000	8290800	8204400	3431700	7155000	10570000	9197100
Serum albumin	Alb	P07724	0	0	28	27	0	0	29	27	0	0	65557000	69360000	0	0	76095000	80801000
Filamin-A	Flna	B7FAU9;Q8BTM8;B7FAV1	26	31	35	35	6	8	28	19	6780900	5609600	6793300	7574500	1886300	2491800	6792600	5937300
Nuclear autoantigenic sperm protein	Nasp	B1AU75;Q99MD9;B1AU76	14	8	23	19	6	6	19	19	5730500	4568700	10724000	7191500	4293700	4622800	10055000	10755000
Peptidyl-prolyl cis-trans isomerase FKBP4;Peptidyl-prolyl cis-trans isomerase FKBP4, N-terminally processed;Peptidyl-prolyl cis-trans isomerase	Fkbp4	P30416;F6S2D5	20	19	23	19	11	12	19	17	17496000	17937000	23737000	18872000	10661000	12148000	19832000	18724000
Unconventional myosin-Ib	Myo1b	E9QNH6;E9Q580;Q7TQD7;P46735	13	13	11	17	11	9	19	15	2820600	3170500	1595700	2719000	6509300	5475600	3016500	2655000
Transcription intermediary factor 1-beta	Trim28	Q62318	15	15	19	16	8	6	19	14	12276000	11284000	16884000	13065000	10380000	9145200	16756000	15534000
T-complex protein 1 subunit beta	Cct2	P80314	18	20	22	21	12	13	18	15	13572000	17215000	14608000	13643000	14032000	14674000	11346000	10929000
EH domain-containing protein 1	Ehd1	Q9WVK4	5	3	19	20	1	1	18	14	1709900	850940	8120000	10847000	299560	428960	8400700	8098800
Alanine--tRNA ligase, cytoplasmic	Aars	Q8BGQ7	18	18	24	20	6	7	18	18	9196700	12532000	12770000	9738600	3509400	4797600	8235000	7541300
Fructose-bisphosphate aldolase A;Fructose-bisphosphate aldolase	Aldoa	P05064;A6ZI44;D3YWI1;A0A0U1RPN8;Q9CPQ9;A6ZI46	19	19	21	19	9	8	18	16	28972000	26283000	34966000	29382000	16064000	19122000	25331000	24116000
Unconventional myosin-Ie	Myo1e	E9Q634	14	13	16	23	6	3	17	13	4712200	4180000	3173600	7000200	3320500	1654800	4068400	2630500
Endoplasmin	Hsp90b1	P08113;F7C312	21	21	26	22	2	2	17	14	13786000	15017000	18949000	13419000	605720	532660	8407100	8472100
78 kDa glucose-regulated protein	Hspa5	P20029	16	17	21	20	8	9	17	14	14590000	15528000	23197000	15528000	7085000	7576000	10661000	10218000
Ubiquitin carboxyl-terminal hydrolase;Ubiquitin carboxyl-terminal hydrolase 5	Usp5	Q3U4W8;P56399	15	16	21	19	5	3	17	14	6737800	8013100	9113600	6277600	2047400	1434800	4850600	4750900
T-complex protein 1 subunit gamma	Cct3	P80318;E9Q133;Q3U0I3;F6Q609	16	19	19	19	12	11	17	13	26758000	29600000	29372000	29306000	23365000	23419000	26485000	24884000
Exportin-2	Cse1l	Q9ERK4;E9Q1T9;E9QAX7;F6ZEW4	15	18	22	18	2	2	17	12	30045000	23819000	44896000	25208000	1268100	1454900	19299000	18064000
Bifunctional glutamate/proline--tRNA ligase;Glutamate--tRNA ligase;Proline--tRNA ligase	Eprs	Q8CGC7	12	18	20	17	4	4	17	13	3794500	4884800	4688800	4629000	1723800	1962600	4435500	3338800
Unconventional myosin-Ic	Myo1c	Q9WTI7	4	5	8	14	11	7	17	12	1155300	1468700	895730	2004800	4325900	3355700	3193700	2399800
Ras GTPase-activating-like protein IQGAP1	Iqgap1	Q9JKF1	19	17	28	21	3	4	16	12	4612300	5559100	6034400	4963800	869720	1334000	3312300	2836200
NA	Tpm1.1	G5E8R2	16	15	20	20	7	6	16	15	20378000	15038000	25314000	29850000	9457800	6592200	23892000	23437000
Microtubule-associated protein 4	Map4	P27546	9	11	26	19	2	1	16	13	2768100	2903500	6149300	4450500	132320	0	3202500	3248600
14-3-3 protein epsilon	Ywhae	P62259;D6REF3;F6WA09	13	12	22	18	10	10	16	13	27630000	28513000	48007000	29797000	18746000	19562000	28514000	27762000
Tubulin alpha-1A chain	Tuba1a	P68369	13	17	17	17	11	11	16	14	83061000	102440000	98352000	70747000	61541000	66206000	67052000	58034000
Probable ATP-dependent RNA helicase DDX5	Ddx5	Q8BTS0;Q61656;S4R1I6	12	12	16	16	4	6	16	15	6950000	7436400	8636400	9168800	4286500	5984800	9077100	8689400
Guanine nucleotide-binding protein subunit beta-2-like 1;Guanine nucleotide-binding protein subunit beta-2-like 1, N-terminally processed	Gnb2l1	P68040	16	16	16	16	8	8	16	14	8383500	8175700	8877000	9621500	6990800	8421200	12009000	10215000
Vimentin	Vim	P20152;A0A0A6YWC8	10	8	17	15	7	8	16	14	4058100	2595600	6308600	6891700	8068400	6661500	8613200	9115300
Eukaryotic initiation factor 4A-I	Eif4a1	P60843	15	16	19	15	10	10	16	14	17176000	20325000	17523000	13559000	8907800	11652000	13613000	12057000
DNA topoisomerase 2-alpha	Top2a	Q01320	8	6	6	6	3	2	16	8	1448600	880450	1285300	2365100	660320	671500	3590500	2317800
Fatty acid synthase;[Acyl-carrier-protein] S-acetyltransferase;[Acyl-carrier-protein] S-malonyltransferase;3-oxoacyl-[acyl-carrier-protein] synthase;3-oxoacyl-[acyl-carrier-protein] reductase;3-hydroxyacyl-[acyl-carrier-protein] dehydratase;Enoyl-[acyl-carrier-protein] reductase;Oleoyl-[acyl-carrier-protein] hydrolase	Fasn	P19096;A0A0U1RNJ1	20	22	33	23	2	4	15	9	6385800	6270500	7229100	5520400	225480	834630	2974600	2254900
Protein disulfide-isomerase A3	Pdia3	P27773	19	22	23	21	9	9	15	14	20011000	22435000	23940000	18117000	6635100	6801000	7982500	8023500
ATP-dependent RNA helicase DDX3X	Ddx3x	Q62167	13	13	25	20	5	5	15	11	5061400	6482400	7980200	8636300	4008500	3320800	5525100	4602200
Complement C3;Complement C3 beta chain;C3-beta-c;Complement C3 alpha chain;C3a anaphylatoxin;Acylation stimulating protein;Complement C3b alpha chain;Complement C3c alpha chain fragment 1;Complement C3dg fragment;Complement C3g fragment;Complement C3d fragment;Complement C3f fragment;Complement C3c alpha chain fragment 2	C3	P01027	4	5	13	18	3	3	15	14	2112300	2042800	2755800	5456400	5758300	5343100	5379700	5589800
DNA mismatch repair protein Msh6	Msh6	P54276	14	17	19	18	4	5	15	13	4504500	5629000	5309400	6090100	1820700	1368900	4805600	4589600
Trifunctional purine biosynthetic protein adenosine-3;Phosphoribosylamine--glycine ligase;Phosphoribosylformylglycinamidine cyclo-ligase;Phosphoribosylglycinamide formyltransferase	Gart	Q64737	17	20	20	17	3	7	15	12	4383200	5510700	4140500	3560900	860700	2598800	3763500	2702600
T-complex protein 1 subunit delta	Cct4	P80315;G5E839	16	15	17	16	10	9	15	14	11012000	11910000	11056000	10432000	10461000	10603000	9141100	8279900
Nucleolin	Ncl	P09405	15	13	15	15	12	11	15	15	29346000	28509000	39939000	33878000	27485000	30145000	44099000	43372000
DNA damage-binding protein 1	Ddb1	Q3U1J4	14	14	22	14	0	2	15	10	4682700	5452200	8577400	5160800	0	645720	4821600	3124400
Spectrin beta chain, non-erythrocytic 1	Sptbn1	Q62261;A0A0A0MQG2	18	11	27	24	1	2	14	7	2238200	2305900	2936500	2684600	173810	429990	1518200	1280000
DNA mismatch repair protein Msh2	Msh2	P43247	16	16	19	16	4	6	14	10	4673200	5672500	5749100	4351300	1403100	2914200	4003200	2776700
Elongation factor 1-alpha 1	Eef1a1	P10126;D3YZ68	15	18	15	16	7	9	14	14	105340000	117100000	76340000	52850000	50577000	52327000	59453000	45312000
Cytosol aminopeptidase	Lap3	Q9CPY7	15	17	16	15	2	1	14	10	8348800	9124100	8921000	7226800	520390	405390	5204900	4601200
T-complex protein 1 subunit alpha	Tcp1	P11983	16	19	19	15	7	7	14	15	8713400	10384000	10818000	9131600	5030700	5367700	8678800	8868700
Phosphoglycerate kinase 1;Phosphoglycerate kinase	Pgk1	P09411;S4R2M7	11	13	16	15	7	8	14	12	21463000	24734000	27795000	20881000	10876000	11348000	14026000	14491000
Heterogeneous nuclear ribonucleoprotein K	Hnrnpk	P61979;B2M1R6;H3BK96;H3BKD0;H3BLL4;H3BKI8	13	15	18	15	8	6	14	11	12318000	12261000	16426000	13734000	8162100	10136000	12380000	12800000
Valine--tRNA ligase	Vars	Q9Z1Q9;G3UY93	13	18	15	15	8	7	14	12	4031700	3608900	3869100	4499300	3286500	3902300	4575200	4281500
T-complex protein 1 subunit zeta	Cct6a	P80317	14	14	16	15	10	7	14	15	11668000	11561000	13185000	12029000	9736800	11053000	10618000	10534000
Rab GDP dissociation inhibitor beta	Gdi2	Q61598;A0A1Y7VL99	14	15	21	14	4	5	14	6	8108500	9181200	11476000	6988100	1560300	3265800	5827900	4576100
Heterogeneous nuclear ribonucleoprotein U	Hnrnpu	Q8VEK3	10	13	16	14	6	7	14	11	9574300	10554000	11356000	11514000	9531800	8410100	12625000	10656000
Eukaryotic translation initiation factor 2 subunit 2	Eif2s2	Q99L45	7	7	16	12	1	1	14	14	3354100	3220400	5743600	3463100	315860	294700	4169800	4967400
Talin-1	Tln1	P26039	14	14	23	18	1	2	13	10	1766800	2113900	2175100	1566200	82900	261130	1676900	1206200
Alpha-actinin-1	Actn1	A1BN54;Q7TPR4	14	12	18	15	6	6	13	11	5422700	5778600	6250700	4994100	3337800	4043900	4432500	4325300
LIM domain and actin-binding protein 1	Lima1	Q9ERG0	9	9	11	13	4	3	13	10	4905100	3670700	4928800	9320500	3249600	1848700	6437300	5678600
Granulins;Acrogranin;Granulin-1;Granulin-2;Granulin-3;Granulin-4;Granulin-5;Granulin-6;Granulin-7	Grn	Q3U9N4;P28798;H3BJE0	11	10	13	13	9	9	13	12	14486000	7594000	18329000	21686000	19086000	19466000	30546000	32067000
Probable ATP-dependent RNA helicase DDX17	Ddx17	Q3U741;Q501J6	8	7	14	12	2	2	13	11	3080700	2620300	4501300	4103700	770760	876810	4238300	3527200
Heterogeneous nuclear ribonucleoprotein A1;Heterogeneous nuclear ribonucleoprotein A1, N-terminally processed	Hnrnpa1	Q5EBP8;P49312	7	7	12	12	3	3	13	11	3543000	3341800	6761200	4760100	1493500	1727000	7773600	6091300
RNA-binding protein FUS	Fus	Q8CFQ9;P56959;G3UXT7	9	9	13	12	4	4	13	12	6741300	6495300	35006000	44558000	4821500	5311200	54674000	61813000
Heterogeneous nuclear ribonucleoproteins A2/B1	Hnrnpa2b1	O88569;A0A0N4SUM2	10	8	13	12	5	6	13	12	11341000	11236000	15467000	14033000	6850000	7040900	14810000	13255000
Elongation factor 1-gamma	Eef1g	Q9D8N0	11	13	14	12	6	6	13	10	13087000	12829000	12572000	11177000	9229800	9734200	12279000	11389000
NA	Tpm3	D3Z6I8;E9Q7Q3	10	9	12	12	7	8	13	12	17821000	13260000	26509000	28700000	14757000	14789000	24986000	25504000
RuvB-like 1	Ruvbl1	P60122	11	10	12	11	5	5	13	10	3225100	4609600	3309000	3172100	3385100	3315600	3346700	3564400
Leucine--tRNA ligase, cytoplasmic	Lars	Q8BMJ2	8	11	14	8	4	4	13	7	1716000	2049700	2235600	1234600	1022100	863050	2221800	1505200
Trinucleotide repeat-containing gene 6A protein	Tnrc6a	A0A0U1RQ65;F6ZMJ4;Q3UHK8	0	0	0	0	0	0	13	13	0	0	0	0	0	0	5407900	5390100
Endoribonuclease Dicer	Dicer1	F8VQ54;Q8R418	0	0	0	0	0	0	13	10	0	0	0	0	0	0	2071300	1378100
Cullin-associated NEDD8-dissociated protein 1	Cand1	Q6ZQ38	12	14	21	18	4	4	12	10	3471300	3915300	4436700	3246700	1143800	1193700	2597900	2476600
Eukaryotic translation initiation factor 3 subunit A	Eif3a	P23116	12	12	14	17	4	4	12	12	2506700	2652900	2025200	2523500	1656800	1666900	2102900	1893900
DNA replication licensing factor MCM3	Mcm3	P25206	13	17	19	16	3	5	12	11	3634300	4425400	5330900	4216300	1342400	1823100	3233000	3127100
Protein disulfide-isomerase	P4hb	P09103	13	13	15	14	2	4	12	12	5686600	6025900	12697000	7039700	755950	1743800	4638400	4789200
Adenosylhomocysteinase	Ahcy	P50247	13	14	18	13	4	3	12	10	8951100	8941300	11230000	8611100	2971900	2817500	8032100	7963000
Peroxiredoxin-1	Prdx1	P35700;B1AXW5;B1AXW6;B1AXW4	14	12	15	13	5	6	12	12	52382000	50611000	67507000	50817000	37747000	39719000	49028000	44134000
Lysine--tRNA ligase	Kars	Q99MN1;Q8R2P8	12	10	15	13	6	4	12	13	5253700	5555600	6352300	4777300	1874300	1940800	4852000	4530900
Bifunctional purine biosynthesis protein PURH;Phosphoribosylaminoimidazolecarboxamide formyltransferase;IMP cyclohydrolase	Atic	Q9CWJ9	10	11	19	12	1	0	12	10	3024500	3328300	5027800	3181000	205040	0	3140000	2916400
L-lactate dehydrogenase;L-lactate dehydrogenase A chain	Ldha	Q564E2;A0A1B0GSX0;P06151;A0A1B0GSR9;D3YZQ9;A0A1B0GT41;A0A1B0GQX5	13	13	15	12	7	7	12	12	41213000	41043000	48878000	36912000	18491000	17767000	26994000	24141000
Elongation factor 1-delta	Eef1d	Q80T06;A0A0R4J1E2;P57776;E9QN08;D3YUQ9	11	10	12	12	7	7	12	12	9672500	8870300	11841000	9837800	9729000	10633000	11250000	11869000
Triosephosphate isomerase	Tpi1	P17751;H7BXC3	13	13	13	12	8	7	12	10	33198000	40404000	43207000	26485000	13557000	12870000	17827000	16753000
Aspartate--tRNA ligase, cytoplasmic	Dars	Q922B2	11	7	14	11	1	1	12	11	3075800	2135200	4408700	3417300	78060	326460	3722300	3697500
Replication protein A 70 kDa DNA-binding subunit;Replication protein A 70 kDa DNA-binding subunit, N-terminally processed	Rpa1	Q5SWN2;Q8VEE4	5	6	10	11	1	1	12	10	1774400	2316000	3876100	5171000	292790	274800	5230800	4895700
40S ribosomal protein S3	Rps3	P62908;D3YV43	11	8	12	11	6	7	12	11	8632400	7914000	8071100	9118400	9161600	8218000	11777000	10756000
14-3-3 protein zeta/delta	Ywhaz	P63101	9	10	13	11	6	7	12	10	14439000	13391000	20078000	14740000	6854300	7578900	12433000	11324000
Tyrosine--tRNA ligase;Tyrosine--tRNA ligase, cytoplasmic;Tyrosine--tRNA ligase, cytoplasmic, N-terminally processed	Yars	A2A7S7;Q91WQ3	7	9	14	10	0	0	12	8	1426700	1529100	2142200	1852300	0	0	2179100	1938500
Polyadenylate-binding protein 1;Polyadenylate-binding protein	Pabpc1	P29341;Q9D4E6	6	6	12	9	3	4	12	9	6626000	4612500	7650500	6518500	3688000	3570300	11167000	10392000
Nuclear migration protein nudC	Nudc	O35685	8	7	12	9	4	3	12	8	5262300	4079500	7262100	5837600	3073700	1883600	6481200	5853300
Stress-70 protein, mitochondrial	Hspa9	P38647	4	3	9	6	2	3	12	14	993360	538590	1656500	1283500	1000900	1269800	2880000	3198000
T-complex protein 1 subunit epsilon	Cct5	P80316	11	15	16	14	3	3	11	9	6115600	9997400	7245500	6694900	3321100	3327700	5103400	5783100
E3 ubiquitin-protein ligase NEDD4	Nedd4	P46935	12	13	17	14	4	5	11	13	4033400	5162800	5243900	3431800	2313800	3131900	2572600	2648600
N-alpha-acetyltransferase 15, NatA auxiliary subunit	Naa15	G3X8Y3;A0A0A6YW80;Q80UM3	8	4	16	13	2	1	11	10	1704700	732610	2984200	2866700	479970	306440	2689900	2429800
L-lactate dehydrogenase B chain;L-lactate dehydrogenase	Ldhb	P16125;D3Z7F0	11	10	12	12	5	5	11	11	12782000	13169000	16661000	13405000	8041500	7871600	12768000	12109000
Heterogeneous nuclear ribonucleoprotein A3	Hnrnpa3	A2AL12;Q8BG05	10	10	14	11	4	4	11	12	9535000	10377000	12613000	10923000	7214300	6839700	13494000	11401000
Peroxiredoxin-6	Prdx6	O08709;Q6GT24;D3Z0Y2	8	9	15	11	4	4	11	8	6048000	5730800	9070600	5232800	2499500	2090600	4721500	4050400
Creatine kinase B-type	Ckb	Q04447	12	12	13	11	6	6	11	10	18941000	19094000	21891000	12755000	5217900	6166600	9367200	8760000
Peptidyl-prolyl cis-trans isomerase A;Peptidyl-prolyl cis-trans isomerase A, N-terminally processed	Ppia	P17742;A0A1L1SST0	9	10	10	11	7	7	11	10	75045000	98364000	97280000	65435000	37957000	43037000	47887000	44587000
Glutathione S-transferase P 1;Glutathione S-transferase P 2	Gstp1	P19157;P46425	10	10	10	11	8	8	11	9	86822000	54500000	60539000	98700000	129240000	120100000	94527000	97264000
60 kDa heat shock protein, mitochondrial	Hspd1	P63038	9	12	14	10	3	4	11	11	3576900	4500500	4893600	3601900	2125200	2195500	4563500	3852000
LINE-1 type transposase domain-containing protein 1	L1td1	G3UYN0;Q587J6	12	12	12	10	5	3	11	8	2681700	2212800	3128300	3173900	1208500	1377000	3097700	2990800
Phosphoglycerate mutase 1	Pgam1	Q9DBJ1	10	11	12	10	5	4	11	7	17722000	18690000	20941000	15155000	7856400	4940200	13401000	11752000
Splicing factor, proline- and glutamine-rich	Sfpq	Q8VIJ6	10	12	11	10	7	6	11	10	4481300	4929100	5393100	4892500	4411700	5811600	5229000	4911700
Eukaryotic translation initiation factor 3 subunit C	Eif3c	Q8R1B4	8	8	13	9	1	3	11	11	2629600	1699500	2568300	2264400	224230	714550	2700200	2696100
Eukaryotic translation initiation factor 2 subunit 1	Eif2s1	Q6ZWX6	6	7	14	9	3	3	11	7	3008000	2952000	5241700	3162700	1531500	1119700	4106700	3685300
Proliferation-associated protein 2G4	Pa2g4	Q3TGU7;P50580	6	8	11	8	2	3	11	9	3086900	2729400	4847100	4043200	583800	1505000	5308600	5355700
Far upstream element-binding protein 2	Khsrp	Q3U0V1	9	9	9	8	3	2	11	9	2624200	2767400	4009600	2923900	1066900	784530	4679900	4152900
Activator of 90 kDa heat shock protein ATPase homolog 1	Ahsa1	Q8BK64	11	9	12	8	3	4	11	7	6589400	7945000	7117200	4247000	2930300	2954600	5138200	2670900
Ezrin	Ezr	P26040	12	13	15	13	2	3	10	9	5237700	5048400	6488700	4432400	1025900	1393900	2821000	2297200
Heterogeneous nuclear ribonucleoprotein Q	Syncrip	A0A0R4J259;G3UZI2;Q7TMK9;G3V018;G3UXJ6;G3UZ48	6	7	11	11	3	4	10	9	2163400	3358800	3217600	2654200	1393400	2049800	3178200	2545000
40S ribosomal protein S3a	Rps3a	P97351	6	9	11	11	4	4	10	8	4451100	6061100	5832700	5404300	4242400	4423000	6838900	5436700
Gem-associated protein 5	Gemin5	A2AFQ9;E9PUU4;Q8BX17	0	0	6	10	1	0	10	10	0	0	1241700	1686000	127560	0	2833300	3862800
Telomere-associated protein RIF1	Rif1	Q6PR54	8	8	12	10	3	2	10	6	1346600	958070	1364900	1348300	855590	476600	1444800	911520
Asparagine synthetase [glutamine-hydrolyzing]	Asns	Q61024	9	10	11	10	3	3	10	6	3037700	4598900	2878200	2163700	2193100	2064900	2317700	1574000
Heat shock protein beta-1	Hspb1	P14602;D3YZ06	11	11	11	10	5	4	10	7	20962000	25349000	23193000	20724000	9127200	12097000	13240000	12505000
Inosine-5-monophosphate dehydrogenase 2	Impdh2	P24547;A0A0A6YY72	8	8	12	10	5	6	10	9	4697300	3886100	5460600	4933400	4025100	4015700	4965200	4719600
Protein-L-isoaspartate O-methyltransferase;Protein-L-isoaspartate(D-aspartate) O-methyltransferase	Pcmt1	F7D432;E9PWE0;E0CYV0;P23506;F6V9F1	8	9	10	10	7	7	10	9	10258000	10504000	9428100	12762000	11812000	11353000	8721000	8713800
NA	Myl12a	Q6ZWQ9	9	9	10	10	9	7	10	9	17367000	19785000	18335000	25273000	31654000	28057000	23421000	20955000
DNA replication licensing factor MCM2	Mcm2	P97310	10	10	17	9	0	2	10	7	2756300	2464400	3471300	2333000	0	139240	2271700	2211100
Polypyrimidine tract-binding protein 1	Ptbp1	Q8BGJ5;Q922I7;Q8CB58;P17225;E9QMW9	9	10	10	9	2	2	10	7	5602100	6867100	4147000	3469200	1467700	1714600	3486700	2990200
NSFL1 cofactor p47	Nsfl1c	Q9CZ44;A2AT02	6	8	12	9	2	3	10	9	2281400	2565900	5439600	4280300	838530	1925700	5537800	5597600
Heat shock protein 105 kDa	Hsph1	Q61699;E9Q0U7	8	8	12	9	3	2	10	8	1602800	1480500	3195200	2377200	464600	520550	2709200	2971400
40S ribosomal protein S2	Rps2	P25444;D3YVC1;D3YWJ3;F6YTZ4;A0A140T8L5	6	7	10	9	3	2	10	8	5472100	6582000	5537400	5525300	5288600	3036400	7496000	5756400
Arginine--tRNA ligase, cytoplasmic	Rars	Q9D0I9	11	12	12	9	4	3	10	7	2935000	2651100	3000800	2385500	814530	954700	2391800	2096500
Serotransferrin	Tf	Q921I1;E9Q035	0	0	11	8	0	0	10	10	0	0	2650500	1473100	0	0	1884300	1844300
14-3-3 protein theta	Ywhaq	F6VW30;P68254;F6YY69	6	7	9	8	4	5	10	9	6185600	4831800	8893500	7196800	3981200	4503100	6698400	6831700
ATP synthase subunit beta, mitochondrial	Atp5b	P56480	7	9	10	8	5	5	10	10	1579200	2035200	2290600	1667800	1894900	2608600	2929700	3257800
Eukaryotic translation initiation factor 2 subunit 3, X-linked;Eukaryotic translation initiation factor 2 subunit 3, Y-linked	Eif2s3x	Q9Z0N1;A2AAW9;Q9Z0N2	6	6	9	7	5	2	10	6	2054400	2195800	2173300	2106500	1729100	796310	2340600	2029300
Plasminogen activator inhibitor 1 RNA-binding protein	Serbp1	A0A0N4SV32;Q3UMP4;Q9CY58;A0A0N4SWH2;A0A0N4SUQ1;A0A0N4SUN8	6	6	9	7	5	4	10	8	3806100	4449200	5394600	3929900	4908200	4931100	6793500	6813300
ATP-citrate synthase	Acly	Q3V117;Q91V92	16	19	20	20	4	3	9	8	5298900	6304000	5346300	4816700	1483200	1580300	2173700	1713300
Fibrinogen gamma chain	Fgg	Q3UER8;Q8VCM7	0	0	11	12	0	0	9	8	0	0	2899900	3885900	0	0	2397400	3377000
Ankycorbin	Rai14	Q9EP71	5	6	10	12	0	2	9	4	773750	1148700	1426000	3204100	0	5011900	1361400	980250
Calreticulin	Calr	P14211	11	10	13	12	1	2	9	8	11075000	10457000	17928000	11385000	939260	800770	7922500	7598100
Glycine--tRNA ligase	Gars	Q9CZD3	7	10	17	11	1	3	9	7	2720900	3151300	5998700	4090700	433160	762970	2952000	3043900
Isoleucine--tRNA ligase, cytoplasmic	Iars	Q8BU30	13	10	16	11	2	1	9	6	2077600	2304600	2451400	1764600	241090	283420	1374900	1269000
ATP-binding cassette sub-family E member 1	Abce1	P61222	10	11	13	11	3	3	9	8	3368300	2846800	3739300	3024100	837580	1724100	3017400	2315100
Heterogeneous nuclear ribonucleoprotein F;Heterogeneous nuclear ribonucleoprotein F, N-terminally processed	Hnrnpf	Q9Z2X1;J3QM80;J3QMT0	9	9	11	11	5	5	9	8	3915700	5691800	6092700	5005300	4672700	4276500	6425000	6293000
26S proteasome non-ATPase regulatory subunit 11	Psmd11	Q8BG32	7	7	12	10	2	2	9	10	1895300	2474600	3505300	3022300	885320	1122000	2436500	2782500
DNA replication licensing factor MCM6;DNA helicase	Mcm6	P97311;Q3ULG5	7	8	14	9	0	0	9	9	2166200	2315100	3000300	2281400	0	0	2236100	2419000
26S protease regulatory subunit 7	Psmc2	Q8BVQ9;P46471	7	4	14	9	1	1	9	5	1282900	970000	2588700	1929200	305630	375320	2081200	1599000
Aldose reductase	Akr1b1	P45376;D3YVJ7	8	9	9	9	2	1	9	5	5435300	5439400	6519200	5089900	1371400	1036000	4306600	3559500
Eukaryotic translation initiation factor 3 subunit B	Eif3b	Q8JZQ9	10	10	13	9	4	1	9	9	1829300	1685800	2298000	1957600	1031800	362320	2036700	2120000
26S proteasome non-ATPase regulatory subunit 13	Psmd13	Q9WVJ2;E9Q5I9;E9Q0U1	4	3	8	8	2	2	9	8	1296700	1367900	1854900	1455700	788780	750330	1828600	1384700
ATP synthase subunit alpha, mitochondrial;ATP synthase subunit alpha	Atp5a1	Q03265;D3Z6F5	4	5	9	8	3	3	9	7	1265300	1357800	1846100	1599600	1633300	2140800	2797500	3472400
Nucleoside diphosphate kinase	Gm20390	E9PZF0;Q5NC80	8	9	9	8	3	3	9	7	139160000	130280000	91641000	71505000	45820000	35702000	123650000	67013000
Transketolase	Tkt	P40142	11	11	13	8	3	3	9	6	5026100	5277200	7392200	4980400	712670	820690	4882900	3956200
Protein SET	Set	Q9EQU5;A2BE93;A2BE92	9	10	11	8	4	5	9	7	17117000	16882000	27899000	18125000	11546000	9690600	18368000	18740000
60S ribosomal protein L5	Rpl5	P47962;D3YYV8	7	7	8	8	5	5	9	9	3212700	3380200	3817500	3800700	3545800	3135700	4691500	4368700
Hepatoma-derived growth factor	Hdgf	P51859;E0CXA0	5	5	9	7	0	1	9	6	2824400	2724200	5917600	4004000	0	393360	4668800	4168700
Asparagine--tRNA ligase, cytoplasmic	Nars	Q8BP47	8	8	10	7	3	3	9	8	2417800	2656600	3010300	2254400	1414900	1883200	2853000	2516500
Splicing factor 3B subunit 1	Sf3b1	G5E866;Q99NB9	3	4	9	6	0	1	9	5	353110	518220	1022900	933100	0	335840	1692900	1195700
Protein disulfide-isomerase A4	Pdia4	A0A0R4J0Z1;P08003	10	10	17	13	0	0	8	9	4276200	4256500	5733600	4406000	0	0	2692600	2213800
Phenylalanine--tRNA ligase beta subunit	Farsb	Q9WUA2	5	7	10	11	1	0	8	5	952280	1229300	1694600	1419700	0	0	1223700	1035400
Puromycin-sensitive aminopeptidase	Npepps	Q11011;F6QYF8;E9Q039;E9Q6F4	13	15	19	11	1	3	8	4	4855200	5706900	5606800	3501800	355650	892040	2058900	759430
26S proteasome non-ATPase regulatory subunit 1	Psmd1	Q3TXS7	7	8	16	11	2	2	8	6	1518300	1626600	2634900	1526500	1072000	1315700	1485900	1166900
Unconventional myosin-VI	Myo6	E9Q175;E9PVU0;E9Q3L1;E9Q174;V9GXM4;V9GX76;Q64331	7	7	9	11	3	2	8	6	1774100	1423700	1369700	2135100	1580800	886430	1892900	1474100
Multifunctional protein ADE2;Phosphoribosylaminoimidazole-succinocarboxamide synthase;Phosphoribosylaminoimidazole carboxylase	Paics	Q9DCL9	11	13	10	11	3	5	8	12	5096600	5627800	4380300	4492500	2068400	4183100	3589900	4209500
Glucose-6-phosphate isomerase	Gpi	P06745	7	13	12	10	2	4	8	6	5353100	7089600	7405200	5106200	1073700	1718700	3762500	3334600
Transgelin-2	Tagln2	Q9WVA4	9	9	10	10	3	4	8	8	5879800	6887900	8788100	5243600	1537400	1580000	3527400	3659800
Tropomodulin-3	Tmod3	Q9JHJ0	5	5	7	10	4	3	8	8	1354200	1673400	1445700	2075900	2261900	1979400	1643500	1613600
Ubiquitin fusion degradation protein 1 homolog	Ufd1l	P70362	0	0	9	9	0	0	8	9	0	0	4683200	7559000	0	0	6608500	8091200
U1 small nuclear ribonucleoprotein A	Snrpa	Q62189;D3Z0S6	4	2	8	9	1	1	8	8	1301100	611730	30879000	58537000	552630	356890	63849000	68141000
Ribonucleoside-diphosphate reductase large subunit	Rrm1	P07742	10	13	13	9	2	2	8	6	2941200	3340500	3093500	2343300	508340	582450	1682900	1551900
Protein RCC2	Rcc2	Q8BK67	4	4	9	9	2	2	8	6	2418200	1811600	4215100	3958300	1124500	622420	3801700	3190400
DnaJ homolog subfamily C member 7	Dnajc7	Q9QYI3;F7BTP8	4	7	10	8	0	0	8	8	1087000	1213600	1688900	1289200	0	0	1302900	1242700
Spliceosome RNA helicase Ddx39b	Ddx39b	Q9Z1N5	6	5	12	8	1	0	8	5	3118200	3095400	4846600	3473400	294590	0	3930700	2664500
Heterogeneous nuclear ribonucleoprotein L	Hnrnpl	G5E924;Q8R081;G3UY38	6	7	9	8	1	2	8	5	2428500	2526700	3320900	3171100	763200	1344800	3479100	2650500
ATP-dependent RNA helicase DDX1	Ddx1	Q91VR5	4	5	8	8	2	0	8	3	843260	1205500	1052000	1198200	238180	0	1011400	541100
NA	Calm1	P0DP28;P0DP27;P0DP26;Q3UKW2	7	9	9	8	3	3	8	9	20358000	20513000	33538000	20910000	11289000	11557000	19358000	21365000
Eukaryotic translation initiation factor 5A-1;Eukaryotic translation initiation factor 5A	Eif5a	P63242;A0A0A0MQM0;J3QPS8	5	7	10	8	3	3	8	8	5524200	8789700	10620000	5809100	3720300	4172500	6616200	5184900
Peroxiredoxin-2	Prdx2	Q61171;D3Z4A4	8	7	10	8	3	4	8	8	7700200	9159500	12535000	7538500	4154200	5296200	6395200	5841300
14-3-3 protein eta	Ywhah	P68510	6	7	11	8	4	4	8	6	2974500	2070400	5646800	4003800	1873800	2010500	3503100	3384800
Profilin-1;Profilin	Pfn1	P62962;Q5SX49;CON__P02584	8	9	8	8	4	5	8	8	19426000	25419000	17670000	15542000	8996000	10439000	10216000	8528600
Histone-binding protein RBBP4	Rbbp4	Q60972	7	8	9	8	4	5	8	6	3190200	3008900	4792200	3393200	1698600	2920200	4741400	4323100
60S acidic ribosomal protein P0	Rplp0	P14869;D3YVM5;S4R1N1	5	5	9	8	5	5	8	9	5510500	4773400	6725400	7218700	6643300	6178400	8798600	8310900
Argininosuccinate synthase	Ass1	P16460	9	8	11	7	0	0	8	5	1818400	2649800	2257300	1920800	0	0	1975800	1372500
E3 ubiquitin-protein ligase TRIP12	Trip12	G5E870;A0A087WNZ7	5	3	10	7	0	0	8	4	829900	347750	1147700	1150200	0	0	1594400	928390
Far upstream element-binding protein 1	Fubp1	Q3TUE1;A0A0G2JGW9;A0A0G2JFY5;Q3UUU2;Q91WJ8;A0A0G2JG00;A0A0G2JFK2	4	2	9	7	2	1	8	7	1053500	563610	2648900	1704000	678690	463660	2232800	2371200
Acidic leucine-rich nuclear phosphoprotein 32 family member A	Anp32a	D3YYE1;D3Z7M9;O35381;F6UFG6	7	7	8	7	2	2	8	8	6110700	6547800	8923000	5237600	2103500	2535600	5566200	5977000
40S ribosomal protein S18	Gm10260	F6YVP7;P62270;S4R1N6;A0A1Y7VKY1	6	6	6	7	5	3	8	7	2444700	1495800	3447300	4376700	2838000	2384100	5688700	5937500
Poly(rC)-binding protein 1	Pcbp1	P60335	9	10	9	7	5	6	8	7	7313600	7433800	7079200	6456100	4943800	5327300	6419100	6004700
Ras GTPase-activating protein-binding protein 1	G3bp1	P97855	4	6	7	6	2	1	8	4	1152800	1655200	1326400	1055700	970920	440750	1252500	804460
Proteasome subunit alpha type-7	Psma7	Q9Z2U0	8	8	9	6	2	2	8	7	4940400	4408100	4272700	3334200	861120	1499700	4341000	4441700
Eukaryotic translation initiation factor 3 subunit L	Eif3l	Q8QZY1	7	5	10	6	3	2	8	6	1520400	1148300	1728600	1316500	655480	639190	1374500	1266100
Splicing factor 3B subunit 3	Sf3b3	Q921M3	2	4	6	5	1	2	8	5	566990	759370	1188700	910020	371410	896670	1395900	936510
Heterogeneous nuclear ribonucleoprotein M	Hnrnpm	Q9D0E1;B8JK33;B8JK32	4	5	10	5	2	2	8	7	1428200	1078700	1526300	1228300	797670	1285800	1584300	1387000
CCR4-NOT transcription complex subunit 1	Cnot1	Q6ZQ08;B7ZWL1;A0A1D5RMJ8;A0A1D5RMD8	1	1	2	3	0	0	8	8	76146	106950	167170	249670	0	0	1075500	973540
Peptidyl-prolyl cis-trans isomerase FKBP5;Peptidyl-prolyl cis-trans isomerase FKBP5, N-terminally processed	Fkbp5	Q64378	0	0	0	0	0	0	8	9	0	0	0	0	0	0	4012700	4047000
Myosin phosphatase Rho-interacting protein	Mprip	P97434;F6S5I0;F6RND9;Q5SWZ5;F6XZM9	4	3	5	14	1	0	7	3	530350	173450	453360	1775900	0	0	761090	295720
Prolyl endopeptidase	Prep	Q9QUR6	12	14	19	14	1	1	7	3	3662800	4954600	4619200	3034700	414040	418110	1495700	1049200
Serine/threonine-protein phosphatase 2A 65 kDa regulatory subunit A alpha isoform	Ppp2r1a	Q76MZ3	9	14	11	13	1	1	7	6	2424900	3345600	2705200	2439500	334040	202330	1609000	1399200
Myosin-14	Myh14	K3W4R2;Q6URW6;A0A140LI60	4	5	5	12	2	1	7	3	5922400	4424700	3365000	10756000	8282600	7102600	6030100	5346200
Ribonuclease inhibitor	Rnh1	Q91VI7;A0A1B0GSG5	11	15	14	12	2	2	7	8	3740700	4975100	5081000	3696100	384730	561980	1963900	2115900
Fragile X mental retardation syndrome-related protein 1	Fxr1	Q61584;A0A0G2JEP0;A0A0H2UH27	8	5	9	11	1	1	7	7	2029700	1697700	2374200	2438600	0	454800	2357600	1845700
Dynamin-1-like protein	Dnm1l	E9PUD2;Q8K1M6	7	11	13	10	0	0	7	3	1321600	1977900	1624900	1025500	0	0	636740	320470
Putative helicase MOV-10	Mov10	D3Z3E8;E9PW39;D3YVL0;P23249	4	3	11	10	1	0	7	6	771930	707630	1860400	2503500	265950	0	1572600	1821900
Aspartate aminotransferase, cytoplasmic	Got1	P05201	11	11	11	10	1	3	7	9	5711600	6095900	5596300	4235200	445380	1889300	3216000	3208700
RuvB-like 2	Ruvbl2	Q9WTM5;A0A1B0GSR4;A0A1B0GRW3	4	4	9	9	2	1	7	6	1861100	1524900	2154700	2179300	838150	463530	2727000	2483200
U5 small nuclear ribonucleoprotein 200 kDa helicase	Snrnp200	Q6P4T2	7	10	13	9	3	4	7	6	1259600	1544100	1281700	964250	433150	1109300	1167000	810320
Heterogeneous nuclear ribonucleoprotein H;Heterogeneous nuclear ribonucleoprotein H, N-terminally processed	Hnrnph1	Q8C2Q7;O35737	6	6	9	9	4	4	7	5	2869900	2649100	4347700	3920200	2241900	2055600	3250900	3001700
Serine-threonine kinase receptor-associated protein	Strap	Q9Z1Z2	6	8	9	8	0	1	7	7	2320800	2192500	3798700	3176100	0	241180	2983700	3212400
Peptidyl-prolyl cis-trans isomerase FKBP3	Fkbp3	Q62446;A0A1Y7VLK0;A0A1Y7VJ86;A0A1Y7VP01	6	7	8	8	0	2	7	4	4304600	4984400	6834000	3728800	0	576570	4029100	3202400
SUMO-activating enzyme subunit 1;SUMO-activating enzyme subunit 1, N-terminally processed	Sae1	Q9R1T2	4	5	10	8	1	1	7	6	1523600	2406900	3689400	2504200	272750	252320	1948700	1997200
ATP-dependent RNA helicase A	Dhx9	E9QNN1;A0A087WPL5;O70133;Q3UR42	2	2	6	8	1	1	7	6	341360	440640	684390	975750	221380	232040	942930	844190
Fascin	Fscn1	Q61553;A0A0G2JDU7	8	9	12	8	1	2	7	5	3494100	3512700	5005900	3649600	623860	769090	2485300	1880400
Small nuclear ribonucleoprotein Sm D2	Snrpd2	P62317	4	4	8	8	2	2	7	9	1206600	2559400	35332000	57699000	1108300	518970	69199000	78557000
Transaldolase	Taldo1	A0A1B0GR11;Q93092	6	5	8	8	3	4	7	6	3888400	3357300	5641000	4521200	2279000	2559800	4080000	3624100
60S ribosomal protein L6	Rpl6	P47911	7	7	8	8	4	4	7	7	4275800	4642200	5351200	5719400	5205500	5090900	6260100	5760200
EH domain-containing protein 4	Ehd4	Q9EQP2	0	0	7	7	0	0	7	6	0	0	894620	1332700	0	0	926330	1260000
Eukaryotic translation initiation factor 4 gamma 1	Eif4g1	E9PVC6;E9Q9E1;E9PVC5;Q6NZJ6;A0A0J9YUS5	8	8	10	7	0	0	7	5	1026100	1256300	1569400	1350000	0	0	1293700	1286300
V-type proton ATPase catalytic subunit A	Atp6v1a	P50516	3	10	11	7	1	0	7	4	248690	1850400	1936200	1007900	133470	0	951090	853430
Serine/arginine-rich splicing factor 1	Srsf1	H7BX95;Q6PDM2	2	3	8	7	1	1	7	8	702120	883110	5747800	6448800	379830	0	6169600	8239800
Pre-mRNA-splicing factor ATP-dependent RNA helicase DHX15	Dhx15	O35286;A0A0G2JG10;Q497W9	2	3	8	7	1	1	7	5	203600	396920	1392000	867590	165550	149580	1563500	894190
Phosphoserine aminotransferase	Psat1	Q99K85;Q3U6K9	5	7	11	7	1	2	7	5	3241500	3150300	4646300	3340700	564190	1482800	2687400	2642600
Leucine-rich repeat flightless-interacting protein 2	Lrrfip2	A0A0R4J169;E9QN52;A0A0G2JEP4;A0A0G2JFV5;Q91WK0;A0A1L1SVG1;A0A1L1SQW1	4	1	6	7	2	1	7	6	571370	203350	924530	1397000	739290	390950	1374000	1102600
Serine--tRNA ligase, cytoplasmic	Sars	Q8C483;P26638;A2AFS0;A2AFS1	8	8	9	7	2	1	7	5	2411200	2713300	2465500	1767900	1007700	499820	1585500	1763800
Ubiquitin-40S ribosomal protein S27a;Ubiquitin;40S ribosomal protein S27a	Rps27a	P62983	6	6	7	7	2	2	7	7	28587000	13683000	37317000	32165000	10685000	13786000	28555000	22769000
26S proteasome non-ATPase regulatory subunit 3	Psmd3	P14685	8	5	8	7	2	3	7	9	1930300	1491500	2396000	1555300	518980	651790	1425800	2449300
26S proteasome non-ATPase regulatory subunit 12	Psmd12	Q9D8W5;B1AT36;Q3TRH2	6	7	11	7	4	3	7	5	1837600	1604000	2160500	1787000	1643600	1646400	2026900	1765700
Phosphatidylethanolamine-binding protein 1;Hippocampal cholinergic neurostimulating peptide	Pebp1	P70296;D3Z1V4;D6RHS6	7	7	8	7	4	5	7	7	5972200	8743100	9161400	4972200	3857300	4700500	5358900	5248900
NA	Pdia6	Q3TML0	8	8	8	7	5	2	7	6	6506000	8909400	6621900	5272700	2757000	1895600	2824000	3068800
Histone H4	Hist1h4a	P62806	7	7	7	7	5	4	7	7	59531000	61635000	54973000	53798000	28526000	40805000	32472000	26579000
Nucleophosmin	Npm1	Q5SQB0;Q61937;Q9DAY9;Q5SQB5	7	7	8	7	5	4	7	6	17300000	19001000	26018000	20598000	14562000	19322000	29231000	26436000
40S ribosomal protein SA	Rpsa	P14206;A0A1L1SRW0	8	9	9	7	5	5	7	8	7873700	7978600	10415000	10009000	8933600	9333000	11829000	13125000
Small nuclear ribonucleoprotein-associated protein B	Snrpb	P27048;A0A0G2JGN4	1	1	7	6	0	0	7	7	425310	411050	8244100	14351000	0	0	16024000	14349000
UV excision repair protein RAD23 homolog B	Rad23b	P54728	3	4	7	6	0	0	7	5	1673600	1617600	3006400	1888500	0	0	2026700	1867100
Mitotic checkpoint protein BUB3	Bub3	A0A140LHA2;Q9WVA3;A0A140LIM5;A0A140LJ21	4	3	7	6	0	0	7	5	988710	495140	1342500	1252200	0	0	1237600	1144000
26S proteasome non-ATPase regulatory subunit 2	Psmd2	Q8VDM4	7	9	15	6	0	1	7	7	1521400	1955100	3480000	2215800	0	556860	2580600	2819100
26S protease regulatory subunit 8	Psmc5	P62196;Q8K1K2	4	6	10	6	1	1	7	6	1058000	1299500	1718600	1425800	333420	445580	1440200	1358100
Casein kinase II subunit alpha	Csnk2a1	Q60737	4	4	8	6	2	1	7	4	1480900	2876400	3240600	2208700	1144400	1192200	2419800	1381800
60S acidic ribosomal protein P2	Rplp2	P99027	5	5	8	6	4	4	7	7	11087000	10300000	16523000	14917000	14295000	17895000	19328000	20745000
60S ribosomal protein L3	Rpl3	P27659	6	7	8	6	5	5	7	7	2791100	3363300	3098300	2597000	3393100	4050400	3934100	3408200
Inorganic pyrophosphatase	Ppa1	Q9D819	6	8	10	5	0	2	7	4	2167600	4008200	3576200	1884100	0	1121200	2705900	1736800
26S proteasome non-ATPase regulatory subunit 6	Psmd6	Q99JI4	7	6	13	5	1	0	7	4	1114400	768970	1812200	1045800	224380	0	1370200	1205500
40S ribosomal protein S4, X isoform;40S ribosomal protein S4	Rps4x	P62702;V9GWY0	5	5	7	5	2	2	7	8	2329900	2232300	2281500	2098700	1596100	2089900	3215700	3213300
40S ribosomal protein S11	Rps11	P62281;A0A1B0GRR3;A0A1B0GSE8	3	2	5	4	0	1	7	6	1375700	1209300	1918500	1671600	0	0	2913200	2158200
tRNA (cytosine(34)-C(5))-methyltransferase	Nsun2	Q1HFZ0;H3BKN0	6	5	8	4	0	1	7	5	796440	1158000	945650	538020	0	209030	979650	812390
Nuclease-sensitive element-binding protein 1	Ybx1	P62960;A2BGG7	1	3	4	4	2	2	7	7	661090	1202900	2372000	2216100	1284700	1492900	4690400	4815500
Proliferating cell nuclear antigen	Pcna	P17918;A0A140T8V5	4	5	7	4	2	3	7	5	2135900	2169400	3157900	2273800	1348900	2688900	3819100	3577100
40S ribosomal protein S7	Rps7	P62082;F6SVV1	4	5	6	4	2	3	7	5	3365300	3819200	4034400	2823300	3056000	4394000	4792300	4107900
Caprin-1	Caprin1	Q60865	5	7	8	4	2	3	7	4	1697200	1853700	2681400	1923100	1490800	1436800	2470900	2310300
Malate dehydrogenase, mitochondrial	Mdh2	P08249	6	7	12	10	0	2	6	3	1939000	2928500	3191600	1567500	0	531720	1003400	693130
Fibrinogen alpha chain;Fibrinopeptide A;Fibrinogen alpha chain	Fga	E9PV24	0	0	8	9	0	0	6	7	0	0	2571400	4068200	0	0	2099400	3610800
Unconventional myosin-XVIIIa	Myo18a	K3W4L0;B2RRE2;E9QAX2;Q9JMH9;E9Q405;A0A1C7ZN10;E9QA74	2	3	5	9	2	1	6	3	266990	235790	488050	1439600	251030	120510	966510	555580
E3 ubiquitin-protein ligase TRIM21	Trim21	Q3U7K7;Q62191	7	4	7	9	5	3	6	4	1520400	71548	862360	1922300	1840200	941060	1152900	836710
Tight junction protein ZO-2	Tjp2	Q9Z0U1	2	3	10	8	1	1	6	5	332150	467420	1340000	1136400	212510	310500	1116200	1098100
Protein arginine N-methyltransferase 1	Prmt1	A0A171KXD3;Q9JIF0;A0A140LHF7;A0A140LJF4;A0A140LJ70	6	8	8	8	1	2	6	5	2510200	2608500	3143700	2756100	290910	1281400	2169600	2258600
ATP-dependent 6-phosphofructokinase, liver type	Pfkl	P12382	7	5	8	8	2	2	6	3	2572100	2503000	2400200	1945900	1233600	1215000	1318300	989720
F-actin-capping protein subunit alpha-1	Capza1	P47753;A0A0G2JE27	5	4	5	7	0	0	6	6	1209700	1231800	1322100	1489700	0	0	1027600	908240
Lupus La protein homolog	Ssb	P32067;A2AR07	4	4	8	7	0	0	6	5	1003300	1055000	1850200	1556700	0	0	1813200	2009000
Cullin-5	Cul5	Q9D5V5;E9PV12;G3X914;E9Q6Z0	3	2	6	7	1	0	6	3	307140	258680	575600	1061500	0	0	820940	346450
6-phosphogluconate dehydrogenase, decarboxylating	Pgd	Q9DCD0	9	9	9	7	1	1	6	2	4276300	4488700	4183200	2983900	526570	416820	2071200	687870
40S ribosomal protein S9	Rps9	Q6ZWN5;F7CJS8;D3YWH9;Q9CXW7	4	4	7	7	1	2	6	5	4363100	4342200	4144200	4992700	1965900	4195100	5537800	4790400
Glutathione S-transferase A4	Gsta4	P24472	5	5	7	7	2	2	6	4	4293500	4606000	5947100	4669200	2428200	1396700	3627800	3852600
60S ribosomal protein L7a	Rpl7a	P12970;A0A140T8L1;A0A140T8L3	6	8	7	7	2	3	6	7	4254900	4358900	4794900	4723900	2193200	3312200	5389600	4898200
Malate dehydrogenase, cytoplasmic	Mdh1	P14152	7	6	8	7	2	3	6	5	5911400	7421200	7799500	5032000	2567300	2531000	3985300	3661000
40S ribosomal protein S12	Rps12	Q6ZWZ6;F7AEH4;A0A1W2P7A1;P63323	5	6	6	7	3	4	6	6	2867100	3084300	4621800	5022300	2856600	3455800	5782900	5691800
Tropomyosin alpha-4 chain	Tpm4	Q6IRU2	6	5	5	7	4	4	6	5	2092600	1949100	2435800	2837000	1705700	1571500	2315600	2470800
Ubiquitin carboxyl-terminal hydrolase;Probable ubiquitin carboxyl-terminal hydrolase FAF-X	Usp9x	Q4FE56;P70398	5	4	17	6	0	0	6	7	932320	659700	1734100	902290	0	0	951670	897250
Probable 28S rRNA (cytosine-C(5))-methyltransferase	Nop2	E9QN31;Q922K7	2	4	7	6	0	0	6	6	544080	1042600	870960	981740	0	0	1184600	893600
NA	Taf15	Q8BQ46;F6QCI0	0	0	5	6	0	0	6	6	0	0	2610400	3083600	0	0	5019200	4872800
Threonine--tRNA ligase, cytoplasmic	Tars	Q9D0R2	7	6	9	6	0	0	6	5	1356100	1019000	1310500	1016300	0	0	1145000	817350
DNA polymerase delta subunit 2	Pold2	O35654;A8Y5G7	1	0	5	6	0	0	6	5	133060	0	932390	1361300	0	0	1809700	1581000
Serine protease inhibitor A3K	Serpina3k	P07759	0	0	8	6	0	0	6	3	0	0	1097500	904780	0	0	707210	663670
DNA replication licensing factor MCM7	Mcm7	Q61881;D3Z6N3	8	8	10	6	0	1	6	5	1728200	1579400	2034300	1538000	0	522230	1546900	1360500
RNA-binding protein 39	Rbm39	Q8VH51;E9Q8F0;F7AA45	2	3	5	6	0	1	6	5	489170	624510	1056400	1372700	0	329190	1123300	1024000
SAP domain-containing ribonucleoprotein	Sarnp	Q9D1J3;A0A1W2P7G2;A0A1W2P6N2	3	3	6	6	1	0	6	3	1855900	1694900	3420500	2348500	164810	0	3244700	2361100
Proteasome subunit alpha type-4;Proteasome subunit alpha type	Psma4	Q9R1P0;E9PW69;E9Q0X0	4	4	6	6	1	2	6	5	1725300	2147800	2230500	2109600	1054200	1754300	2285800	2489000
Proteasome subunit alpha type-5	Psma5	Q9Z2U1	5	5	8	6	2	3	6	6	3893100	3063300	4314500	3503400	264420	1688400	3721500	3614700
26S protease regulatory subunit 4	Psmc1	P62192	5	5	8	6	3	3	6	6	1689100	1686400	1640600	1274700	1207200	1712100	1170400	1438400
Histone H2B;Histone H2B type 1-P;Histone H2B type 1-K;Histone H2B type 1-C/E/G;Histone H2B type 2-B;Histone H2B type 1-H;Histone H2B type 1-B;Histone H2B type 1-M;Histone H2B type 1-F/J/L;Histone H2B type 3-A;Histone H2B type 3-B;Histone H2B type 2-E;Histone H2B type 1-A	Hist1h2br	Q8CBB6;Q8CGP2;Q8CGP1;Q6ZWY9;Q64525;Q64478;Q64475;P10854;P10853;Q9D2U9;Q8CGP0;Q64524;P70696	6	6	6	6	3	3	6	5	23659000	22097000	27483000	30853000	12420000	16069000	17580000	13048000
Histone H1.2	Hist1h1c	P15864	5	6	6	6	3	3	6	4	9491600	7208900	14981000	11624000	3992100	4316700	7057900	7407000
40S ribosomal protein S13	Rps13	Q921R2;P62301	5	5	5	6	3	3	6	4	3766700	3411300	2568100	3068600	4013700	4145500	3779100	3369200
40S ribosomal protein S8	Rps8	P62242	5	5	6	6	4	4	6	7	5581900	4936300	6501100	5043800	4245000	4846400	6495100	5823200
NA	Tpm1	E9Q450;S4R2U0	3	4	5	6	4	4	6	6	2441600	1856600	3118900	4534900	3689300	3269700	4530000	4745900
GTP-binding nuclear protein Ran	Ran	P62827;Q14AA6	8	8	7	6	4	5	6	6	17559000	14395000	22627000	19033000	10598000	12320000	18422000	16859000
60S ribosomal protein L12	Rpl12	P35979	6	6	6	6	5	5	6	6	6318500	5633100	5420900	5565200	7740100	5882600	6933400	6606800
CD5 antigen-like	Cd5l	Q9QWK4	0	0	4	5	0	0	6	7	0	0	839770	1075000	0	0	1481700	2137900
General vesicular transport factor p115	Uso1	Q9Z1Z0	5	5	12	5	0	0	6	5	684620	852380	1460600	857870	0	0	1076200	925040
PC4 and SFRS1-interacting protein	Psip1	Q99JF8;A2BI12	2	4	7	5	0	0	6	4	354560	604730	1360200	1147000	0	0	1308400	1075200
COP9 signalosome complex subunit 4	Cops4	O88544;D3Z1R9;D3YV99;F6QTS1	3	3	7	5	0	0	6	4	339640	306950	1100800	856930	0	0	899910	797260
NA	Gemin4	Q6P6L6	0	0	6	5	0	0	6	4	0	0	1134000	1738600	0	0	1799700	1592700
Eukaryotic translation initiation factor 3 subunit I	Eif3i	Q9QZD9;A2AE03	3	5	6	5	0	0	6	4	1139700	821760	1660800	1531900	0	0	1785500	1899300
Calcyclin-binding protein	Cacybp	Q9CXW3;A0A0A6YY29	6	5	6	5	0	0	6	4	7184900	7424500	8830000	6233800	0	0	4381200	3972000
Actin-like protein 6A	Actl6a	Q9Z2N8;A0A0A6YWG8;D3YVN1	5	3	6	5	1	0	6	2	766960	544510	978260	742040	0	0	834900	490540
Methionine--tRNA ligase, cytoplasmic	Mars	E9QB02;Q68FL6	3	4	4	5	1	1	6	4	554590	442360	672890	678370	222970	217960	1269600	867730
Insulin-like growth factor 2 mRNA-binding protein 1	Igf2bp1	O88477	8	7	7	5	1	2	6	5	1826200	1734500	1837300	1984500	537660	584770	1922900	2020000
RNA binding motif protein, X-linked-like-1;RNA-binding motif protein, X chromosome;RNA-binding motif protein, X chromosome, N-terminally processed	Rbmxl1	Q91VM5;A2AFI3;Q9WV02;A2AFI4	3	3	4	5	1	2	6	5	575340	591890	1275400	1521800	512220	795570	2399800	2280400
40S ribosomal protein S5;40S ribosomal protein S5, N-terminally processed	Rps5	D3YYM6;D3Z1S8;Q91V55;P97461	5	4	7	5	2	2	6	6	3199800	3629600	3259600	3395100	4659500	4820000	4514300	3227200
Proteasome subunit alpha type-6	Psma6	Q9QUM9;E0CXB1	5	5	6	5	3	1	6	5	2668200	3609600	2418800	1953600	1961500	728510	1956900	1400600
Ribosomal protein;60S ribosomal protein L10a	Rpl10a	Q5XJF6;P53026	4	4	5	5	3	2	6	5	3166500	3564100	3444400	3726700	3471200	4158400	4806600	4229800
40S ribosomal protein S19	Rps19	Q9CZX8;D3YUT3;D3Z722;D3YUG3;D3Z5R8;S4R223	5	5	5	5	4	4	6	6	3380500	3369900	3762200	4530000	3393500	3604300	4749600	4347900
Thyroid hormone receptor-associated protein 3	Thrap3	Q569Z6;Q8BZN7	3	1	7	4	0	0	6	5	348950	154540	540580	659360	0	0	901490	766120
Ubiquitin carboxyl-terminal hydrolase;Ubiquitin carboxyl-terminal hydrolase 7	Usp7	F8VPX1;E9PXY8;Q6A4J8	6	6	8	4	0	0	6	4	752590	886850	1021300	595500	0	0	993880	610550
FACT complex subunit SSRP1	Ssrp1	A2AW05;Q08943	3	4	8	3	0	0	6	2	625310	859380	872470	650920	0	0	593710	394860
Voltage-dependent anion-selective channel protein 1	Vdac1	Q60932;F2Z471	2	2	5	3	1	0	6	6	707190	339700	997750	607830	402800	0	1671200	1762800
Y-box-binding protein 3	Ybx3	Q9JKB3	2	3	4	2	0	1	6	4	283310	345190	602970	530320	0	0	1246800	1094900
Protein phosphatase 1 regulatory subunit 12A	Ppp1r12a	Q9DBR7;A0A1W2P750	6	5	13	13	0	0	5	5	803220	714270	1457200	1774300	0	0	1095800	1204800
Annexin A2;Annexin	Anxa2	P07356;B0V2N7;B0V2N8	9	10	12	9	1	1	5	5	3872100	4837800	4996000	3231800	103320	179630	1541800	1234300
26S protease regulatory subunit 6B	Psmc4	P54775;A0A140LIZ5	5	7	9	9	1	1	5	4	1120600	1666500	1489100	1087200	274060	423890	1059800	785250
Fibrinogen beta chain;Fibrinopeptide B;Fibrinogen beta chain	Fgb	Q8K0E8	0	0	7	8	0	0	5	6	0	0	1543500	2203400	0	0	1319200	1955600
Vesicle-fusing ATPase	Nsf	P46460	1	2	9	8	0	0	5	5	124880	301700	1260600	1094100	0	0	681590	698060
Peptidyl-prolyl cis-trans isomerase B	Ppib	P24369	4	6	10	8	1	1	5	5	3062400	3632200	4941400	4141600	691220	1147900	2647000	2460500
Serine/threonine-protein phosphatase PP1-beta catalytic subunit	Ppp1cb	P62141	6	6	7	8	1	2	5	4	2185600	2749300	3020800	2546000	837940	979320	1471500	1154900
F-actin-capping protein subunit alpha-2	Capza2	P47754;D6RCW7;A0A0N4SVM0	7	6	11	8	2	2	5	4	2033700	2171400	2577900	2028800	965540	961320	1409100	1046600
Isocitrate dehydrogenase [NADP] cytoplasmic	Idh1	O88844	8	8	13	7	0	0	5	4	1571300	1480100	2185800	1698900	0	0	1304600	1260100
Nucleolar protein 56	Nop56	Q9D6Z1	2	4	6	7	0	0	5	4	195080	565600	766770	1086500	0	0	1056700	658170
Coatomer subunit delta	Arcn1	Q5XJY5	4	3	5	7	0	0	5	2	639160	570400	593370	566350	0	0	545890	267020
Alcohol dehydrogenase class-3	Adh5	P28474	4	3	9	7	0	1	5	5	1723800	2159400	3200100	2092000	0	439930	1710200	1709700
26S proteasome non-ATPase regulatory subunit 5	Psmd5	Q8BJY1	2	3	9	7	0	1	5	3	735880	815030	1413100	1139800	0	235440	812450	486540
Adenylosuccinate synthetase isozyme 2	Adss	P46664	7	8	9	7	0	1	5	3	2468500	3038000	3232300	2123500	0	0	1313200	1016800
Proteasome subunit beta type-5	Psmb5	O55234	4	5	9	7	1	1	5	4	1124200	844240	1935100	2056300	492470	386640	1926000	1307700
Importin-5	Ipo5	Q8BKC5	5	8	9	7	1	1	5	3	883250	898490	1488700	1154000	194650	189010	839760	518110
Ubiquitin carboxyl-terminal hydrolase isozyme L1	Uchl1	Q9R0P9	6	5	8	7	1	2	5	4	10569000	8641700	17444000	10724000	509110	1013800	3934900	3002000
Serine/threonine-protein phosphatase 2A catalytic subunit alpha isoform;Serine/threonine-protein phosphatase 2A catalytic subunit beta isoform	Ppp2ca	P63330;P62715	5	6	7	7	1	3	5	1	1434200	1822300	1393800	1132400	445180	1081900	804830	223450
Phenylalanine--tRNA ligase alpha subunit	Farsa	E9PWY9;Q8C0C7	7	4	8	7	2	1	5	4	1225400	1228200	1345400	1048400	464590	223620	696120	552710
Gelsolin	Gsn	P13020;A0A0J9YUQ8	4	3	8	7	3	3	5	6	915400	506140	1437900	2140400	549550	456680	1218600	1514600
Staphylococcal nuclease domain-containing protein 1	Snd1	Q78PY7;Q3TJ56	6	2	9	6	0	0	5	5	1168500	532030	1830000	1554200	0	0	1393300	1163400
Serrate RNA effector molecule homolog	Srrt	Q99MR6;A0A0G2JDF8	2	4	7	6	0	0	5	5	435730	496130	1139800	1233700	0	0	973960	1149800
Phospholipase A-2-activating protein	Plaa	P27612	5	5	7	6	0	0	5	5	692690	576280	862340	725470	0	0	676230	697500
Sorting nexin-5	Snx5	Q9D8U8	2	4	7	6	0	0	5	4	603960	1134500	1087100	722540	0	0	836720	575730
Microtubule-associated protein RP/EB family member 1	Mapre1	Q61166	4	5	5	6	0	0	5	3	1108400	1265900	1391900	1224600	0	0	1148000	1074200
Inositol monophosphatase 1	Impa1	Q924B0;O55023;Q80ZJ2	4	3	6	6	1	0	5	4	1614400	1138800	2865500	2064000	400050	0	1698400	1380700
Twinfilin-1	Twf1	Q91YR1	5	5	8	6	1	1	5	2	1607100	1394200	1647600	1605600	259220	163360	941490	596380
Hematological and neurological expressed 1-like protein	Hn1l	Q6PGH2	4	4	6	6	1	2	5	5	1156700	969030	3784900	3181900	587290	658180	3364700	3528700
Unconventional myosin-Va	Myo5a	D3YZ62;D3Z4J3;Q99104	2	1	1	6	1	2	5	5	209310	0	47118	507200	242240	169490	437360	271660
Eukaryotic initiation factor 4A-III;Eukaryotic initiation factor 4A-III, N-terminally processed	Eif4a3	Q91VC3;A0A0N4SVP8;A2AFK7;E9PV04	4	2	5	6	2	1	5	6	1166500	798950	1820000	1709200	750250	578360	1725200	1876000
Adenylyl cyclase-associated protein 1	Cap1	P40124	4	5	9	6	3	0	5	4	1012700	873460	1669800	1155000	669970	0	1089500	857820
60S ribosomal protein L9	Rpl9	A0A140T8T4;P51410;A0A0G2JES3;D3Z629	5	6	6	6	3	3	5	4	2906400	2442100	2450600	2486100	3024600	3165400	3570100	2402500
14-3-3 protein gamma;14-3-3 protein gamma, N-terminally processed	Ywhag	P61982	5	5	6	6	3	4	5	4	6022500	5460100	7510900	5992000	5108700	4679900	5919200	6057500
PDZ and LIM domain protein 1	Pdlim1	O70400;S4R1V0	4	6	7	5	0	0	5	5	761380	787840	1340300	941000	0	0	823360	1024100
Small nuclear ribonucleoprotein Sm D1	Snrpd1	P62315	0	1	5	5	0	0	5	5	0	472770	19538000	29480000	0	0	31437000	30556000
Chromobox protein homolog 3	Cbx3	Q9DCC5;P23198	2	5	5	5	0	0	5	5	769670	906910	1472200	1140600	0	0	1433700	1378900
Aminoacyl tRNA synthase complex-interacting multifunctional protein 1;Endothelial monocyte-activating polypeptide 2	Aimp1	Q3UZG4;P31230	2	3	6	5	0	0	5	4	228010	946750	1373500	963000	0	0	923030	730110
Transforming protein RhoA	Rhoa	Q9QUI0;A0A0A6YXF6;Q9CR99	5	6	5	5	0	0	5	4	1740400	1929600	1830000	1662600	0	0	1290200	811290
Transcription elongation factor A protein 1	Tcea1	P10711;E9PYD5	6	4	10	5	0	0	5	3	1440300	765860	2075800	1308900	0	0	1215900	867450
Ribose-phosphate pyrophosphokinase 1	Prps1l3	G3UXL2;Q9D7G0	0	1	4	5	0	0	5	3	0	445710	479490	442870	0	0	680060	650070
SWI/SNF-related matrix-associated actin-dependent regulator of chromatin subfamily A member 5	Smarca5	Q91ZW3	2	2	5	5	0	0	5	2	384580	261810	878960	763630	0	0	850710	503130
NA	Cald1	Q8VCQ8;E9Q0M9;E9QA16;S4R1T7;D3Z6I7;E9QA15	0	1	4	5	0	0	5	1	0	135610	625500	870870	0	0	835520	117430
Aldehyde dehydrogenase, mitochondrial	Aldh2	P47738;A0A0G2JEU1;A0A0G2JF60	3	1	6	5	0	1	5	4	244120	156020	882530	612430	0	543290	692720	519600
Serine/arginine-rich splicing factor 2	Srsf2	Q62093	2	2	5	5	0	1	5	4	1431000	2058900	5676500	6083800	0	469810	7067800	7049000
DnaJ homolog subfamily C member 8	Dnajc8	Q6NZB0;F6TQL3;A2ALF0;A2ALF3	2	4	6	5	1	0	5	4	889190	1189800	1744200	1205700	382310	0	1658100	1390000
Small nuclear ribonucleoprotein Sm D3	Snrpd3	P62320;A0A1W2P7K5	3	3	5	5	1	1	5	5	2237200	2068700	36761000	57625000	1507200	1741800	78888000	74062000
Eukaryotic translation initiation factor 4B	Eif4b	Q8BGD9	2	3	8	5	1	1	5	4	1057700	903520	3368000	2215900	467320	395930	2117100	2214700
Peptidyl-prolyl cis-trans isomerase D	Ppid	Q9CR16	5	5	6	5	2	2	5	5	2493200	2782700	2545000	2009500	0	244600	1810200	1813000
40S ribosomal protein S21	Rps21	Q9CQR2	4	3	5	5	2	2	5	5	1875200	1084300	2986200	2737200	1183900	1152600	3578700	4355800
60S ribosomal protein L18	Rpl18	P35980;A0A1B0GSS8;A0A1B0GQU8;A0A1B0GSF7;A0A1B0GSA8	2	3	4	5	2	2	5	5	2739500	3029100	5467100	5814500	4383400	3976200	6497100	5897500
Heterogeneous nuclear ribonucleoprotein A/B	Hnrnpab	Q80XR6;Q20BD0;Q99020	4	5	5	5	2	2	5	4	4107900	4604300	5248400	4002800	3269400	2685600	4712200	3899100
Craniofacial development protein 1	Cfdp1	O88271	6	6	6	5	2	2	5	3	2319000	2669400	2936300	2151800	752390	1456200	2330600	1657300
Glutaredoxin-3	Glrx3	Q9CQM9;A0A1B0GS58	3	8	8	5	2	3	5	5	4830400	8938400	54349000	5742200	2153300	3120500	5126500	4402400
ADP-ribosylation factor 1;ADP-ribosylation factor 3;ADP-ribosylation factor 2	Arf1	P84078;P61205;Q8BSL7	5	7	6	5	2	3	5	5	3100900	3422900	3211600	1966200	1004200	1170500	1774900	1272100
Importin subunit alpha-1	Kpna2	P52293	5	4	7	5	3	2	5	5	907340	1174600	975500	875130	1301300	930490	932220	1016400
40S ribosomal protein S16	Rps16	P14131	4	4	4	5	3	2	5	5	2999200	2922400	2352200	3136300	3090300	3100200	3171500	2799500
Nucleosome assembly protein 1-like 1	Nap1l1	Q3TF41;Q8BSH9;P28656;E9PW66	4	6	5	5	4	3	5	5	3827700	5438400	4985200	3895100	4028800	5333200	4603900	4511800
40S ribosomal protein S14	Rps14	P62264;D3YVF4;D3Z7I1	5	4	4	5	4	4	5	5	2483600	1942700	3599300	4136900	2678200	2989000	5121200	5486200
Nucleolar RNA helicase 2	Ddx21	Q9JIK5	4	3	5	4	0	0	5	4	548880	383010	678460	863150	0	0	1213500	823580
Eukaryotic translation initiation factor 6	Eif6	O55135	1	4	5	4	0	0	5	3	230070	756330	1138700	687030	0	0	1303600	787270
Caspase-3;Caspase-3 subunit p17;Caspase-3 subunit p12	Casp3	P70677	3	2	5	4	0	0	5	3	539030	657460	860010	567220	0	0	562550	477280
Gem-associated protein 2	Gemin2	Q9CQQ4	0	0	2	4	0	0	5	3	0	0	316760	654980	0	0	1345900	1121600
Hexokinase;Hexokinase-2	Hk2	E9Q5B5;O08528	0	1	9	4	0	0	5	2	0	220280	1172200	406500	0	0	845370	363830
Coatomer subunit beta	Copb2	O55029	1	2	9	4	0	0	5	2	189940	319590	1039800	691060	0	0	771280	245950
Solute carrier family 2, facilitated glucose transporter member 3	Slc2a3	P32037	3	3	5	4	1	0	5	3	868450	1249700	1012400	673010	279840	0	1073800	905710
Ferritin;Ferritin light chain 1;Ferritin light chain 2	Ftl1	Q9CPX4;P29391;A0A1B0GR60;P49945	2	3	6	4	1	1	5	5	998500	1108500	1321300	1079100	424350	622770	1324900	1394100
Tropomyosin beta chain	Tpm2	A2AIM4;CON__Q3SX28;P58774;A2AIM5	2	1	5	4	1	1	5	4	705460	233160	1017900	1182400	341310	245550	1742600	1482100
Calponin-3	Cnn3	Q9DAW9;A0A0G2JDV8	4	5	5	4	1	1	5	4	1176600	1710400	1995900	1574200	856570	869700	2002100	1810100
Interleukin enhancer-binding factor 2	Ilf2	Q9CXY6	4	2	5	4	1	1	5	3	994960	1078700	952400	1125100	539670	442260	1074400	751790
Annexin A5	Anxa5	P48036	3	3	5	4	1	1	5	2	501800	687680	1057000	483110	188910	219080	827380	302680
14-3-3 protein beta/alpha;14-3-3 protein beta/alpha, N-terminally processed	Ywhab	Q9CQV8;A2A5N1	4	4	6	4	1	2	5	4	1355300	1037800	3038700	2218300	258610	817830	2209200	2476800
NA	Qars	Q8BML9;D3Z158	5	6	5	4	2	0	5	4	647650	674370	530480	456410	311200	0	585280	415220
40S ribosomal protein S15a	Rps15a	F8WJ41;P62245;D3YVB4;D3Z712	3	2	4	4	3	3	5	4	2665300	2857400	2114900	1930700	2952300	2394400	3113500	1923900
60S ribosomal protein L7	Rpl7	P14148;F6XI62	4	5	7	4	4	2	5	5	4071000	3032700	4856300	4419300	4702900	4766200	4821900	5608500
Prosaposin	Psap	E9PZ00;Q8BFQ1;K3W4L3;J3QPG5;Q61207	7	8	8	3	0	0	5	4	3346500	3478100	5609700	2784800	0	0	2824100	2512900
Nucleoprotein TPR	Tpr	Q7M739;F6ZDS4	3	2	7	3	0	0	5	4	98607	82127	518030	193470	0	0	464980	309560
Cysteine and glycine-rich protein 2	Csrp2	P97314;A0A1W2P845;A0A1W2P758	3	2	6	3	0	0	5	4	624060	447930	1144700	874820	0	0	1089800	1068300
Scaffold attachment factor B1	Safb	S4R1M2;D3YXK2	1	1	6	3	0	0	5	3	136430	128550	685930	371480	0	0	898500	618910
DNA topoisomerase 1	Top1	Q04750	1	3	2	3	0	0	5	1	398410	427940	303340	580360	0	0	875550	213980
26S protease regulatory subunit 10B	Psmc6	P62334	4	3	4	3	1	2	5	4	747600	860110	768480	646300	456080	871710	1033600	1257300
Phosphoribosylformylglycinamidine synthase	Pfas	Q5SUR0	6	7	8	2	0	0	5	3	1299300	1326600	1474200	601170	0	0	825590	711250
Splicing factor 45	Rbm17	Q8JZX4	0	0	2	2	0	0	5	2	0	0	245640	232740	0	0	378770	447270
Cytoplasmic dynein 1 heavy chain 1	Dync1h1	Q9JHU4	9	9	20	17	1	1	4	2	1027800	981910	2179500	2423500	79282	100990	253740	146710
NA	Ahnak	E9Q616	7	7	17	11	1	1	4	3	2203800	2956200	4327700	3269400	602170	762080	1516500	1600000
Vinculin	Vcl	Q64727	9	8	14	8	0	0	4	4	1784400	1859700	2514900	1496300	0	0	1115300	729300
SUMO-activating enzyme subunit 2	Uba2	Q9Z1F9	5	6	14	8	1	0	4	4	1553800	1791100	3207700	2015600	239050	0	1360800	1654400
Splicing factor U2AF 65 kDa subunit	U2af2	Q80XR5;P26369;Q3KQM4	6	5	7	7	2	2	4	6	1913500	2065000	2104700	1634300	1157300	1006800	1245200	1612000
116 kDa U5 small nuclear ribonucleoprotein component	Eftud2	A2AH85;O08810;G3UZ34	4	4	10	7	2	3	4	4	663270	882760	1235700	1016000	734230	873430	1050600	773790
Glutathione reductase, mitochondrial	Gsr	P47791	4	5	7	6	0	0	4	4	1315400	1613500	1496200	1252100	0	0	845170	638340
Insulin-like growth factor 2 mRNA-binding protein 2	Igf2bp2	Q5SF07;A6X8Z3	4	2	5	6	0	0	4	4	369580	129580	366760	433290	0	0	431510	314180
Stathmin	Stmn1	D3Z1Z8;D3Z5N2;P54227	4	4	8	6	0	1	4	4	4489500	4166600	7005900	4120900	0	0	2946500	3412700
Calumenin	Calu	Q6XLQ8;O35887;G3UWV3;G3V004	3	3	6	6	0	1	4	3	1775200	1277000	2790000	1610400	0	358510	1101100	1044400
Pre-mRNA-processing factor 19	Prpf19	Q99KP6	5	5	7	6	2	0	4	4	1591800	2198800	1413700	1434400	1229300	0	1298500	1193100
26S protease regulatory subunit 6A	Psmc3	A2AGN7;O88685;B7ZCF1	6	7	6	6	2	1	4	3	865330	1377600	1024600	760230	702070	434060	793850	864610
F-actin-capping protein subunit beta	Capzb	P47757;A0A0A0MQI9;F6YHZ8	5	6	7	6	2	2	4	5	2043600	2258300	2992200	2278300	1201500	1396700	1437700	1461200
Importin-7	Ipo7	Q9EPL8	6	8	9	6	2	2	4	3	1441200	2074900	2097500	1508200	245600	243290	728090	495290
Elongation factor 1-beta	Eef1b	O70251;A0A087WS46	5	5	6	6	3	4	4	4	8018700	10031000	10829000	7702900	7199000	8406200	8326400	5958500
Protein flightless-1 homolog	Flii	Q9JJ28	2	3	4	6	4	2	4	2	575090	523650	464990	940420	562680	602270	522090	451990
Alpha-1-antitrypsin 1-4	Serpina1d	Q00897	0	0	6	5	0	0	4	4	0	0	1795300	1712900	0	0	1524300	1646200
Complement C4-B;Complement C4 beta chain;Complement C4 alpha chain;C4a anaphylatoxin;Complement C4 gamma chain	C4b	P01029	0	0	5	5	0	0	4	4	0	0	687590	1093700	0	0	1300200	960620
Luc7-like protein 3	Luc7l3	Q5SUF2	0	2	5	5	0	0	4	4	0	92934	859640	1244900	0	0	1173400	1339100
Ribosome-binding protein 1	Rrbp1	A2AVJ7;Q99PL5	2	2	8	5	0	0	4	3	282800	190910	1196200	833440	0	0	616600	538430
Vacuolar protein sorting-associated protein 35	Vps35	Q9EQH3	5	5	8	5	0	0	4	3	1251800	1053200	1752900	1273800	0	0	818840	773970
Apoptosis inhibitor 5	Api5	O35841	3	6	7	5	0	0	4	3	1282700	1242900	1720200	1586700	0	0	1660100	1290500
D-3-phosphoglycerate dehydrogenase	Phgdh	Q61753	5	6	6	5	0	0	4	3	1173500	1089700	1632200	1531500	0	0	1459200	1386300
RNA-binding protein 25	Rbm25	B2RY56;S4R2B0	1	2	4	5	0	0	4	3	162750	182440	705270	1221300	0	0	824790	642190
Interleukin enhancer-binding factor 3	Ilf3	Q45VK5;A0A1L1STE4;Q9Z1X4	2	1	5	5	0	0	4	2	501200	154900	764650	915440	0	0	790740	414760
Synaptic vesicle membrane protein VAT-1 homolog	Vat1	Q62465	6	6	5	5	0	0	4	2	1058000	1093100	1208400	934710	0	0	646730	536230
Protein DEK	Dek	Q7TNV0;E9Q8Y1;D3YVJ6	1	4	4	5	0	0	4	2	316290	574940	849900	985580	0	0	754690	455930
NA	Fubp3	A2AJ72;Q3TIX6;A0A0A6YVV5	3	3	6	5	0	1	4	2	595870	565530	992570	1053900	0	316120	667790	752260
Branched-chain-amino-acid aminotransferase, cytosolic;Branched-chain-amino-acid aminotransferase	Bcat1	P24288;E9Q4K3;Q8CBC8;B2KFA8	4	5	9	5	1	0	4	4	1797400	1941300	3096300	2370400	403440	0	1817800	1709900
Eukaryotic peptide chain release factor subunit 1	Etf1	Q8BWY3	3	5	8	5	1	0	4	4	1187600	1196400	2011500	1568800	365070	0	1522200	1547800
Farnesyl pyrophosphate synthase	Fdps	Q920E5;A0A0G2JEA5;A0A0G2JDJ5;A0A0G2JEB3	5	5	5	5	1	0	4	4	1988900	2303500	2017000	1662000	287080	0	1130700	880030
U2 small nuclear ribonucleoprotein A	Snrpa1	P57784	2	2	4	5	1	1	4	5	679280	1100600	972110	1170700	318890	443610	1488700	1590900
Spermidine synthase	Srm	Q64674	6	5	8	5	1	1	4	4	1824400	2177500	2116200	1469800	446710	553480	1298600	1148700
S-adenosylmethionine synthase isoform type-2	Mat2a	Q3THS6;A0A0U1RNT6;A0A0U1RNK6	7	5	7	5	1	1	4	4	3252000	2355300	2673900	1958800	824840	663310	1253500	1234500
Programmed cell death protein 5	Pdcd5	P56812;D3Z7Q5	4	4	5	5	1	1	4	4	1917100	2017300	3074200	2109900	437950	576060	1067600	1157200
Rho GDP-dissociation inhibitor 1	Arhgdia	Q99PT1	6	6	6	5	2	1	4	2	6270200	6237100	5521200	3371000	1826900	1588500	2485500	2408900
Non-POU domain-containing octamer-binding protein	Nono	Q99K48	4	5	5	5	2	2	4	4	1528300	1688000	2058800	2100500	762670	828120	2029400	1474300
tRNA-splicing ligase RtcB homolog	Rtcb	Q99LF4	0	3	7	4	0	0	4	4	0	533910	1322100	1091400	0	0	1234500	1009400
Splicing factor 3A subunit 1	Sf3a1	Q8K4Z5	0	3	6	4	0	0	4	4	0	325360	646460	486650	0	0	690110	876710
Complement C1q subcomponent subunit A	C1qa	P98086	0	0	4	4	0	0	4	4	0	0	972100	1680700	0	0	1659800	1667200
Complement C1q subcomponent subunit C	C1qc	Q02105	0	0	4	4	0	0	4	4	0	0	1345700	2694400	0	0	2612600	2850900
ADP/ATP translocase 2;ADP/ATP translocase 2, N-terminally processed	Slc25a5	P51881	1	0	4	4	0	0	4	4	315840	0	1439900	1156900	0	0	2232700	2145300
RNA-binding protein 8A	Rbm8a	Q9CWZ3;A0A0G2JEA9;A0A0G2JFX7;A0A0N4SUH6	2	2	4	4	0	0	4	4	615970	645100	1310200	1015000	0	0	1334900	1285200
Thioredoxin-like protein 1	Txnl1	Q8CDN6	4	5	9	4	0	0	4	3	1251900	1555000	2527000	1455400	0	0	1262600	1193800
Apolipoprotein A-I;Proapolipoprotein A-I;Truncated apolipoprotein A-I	Apoa1	Q00623	0	0	6	4	0	0	4	3	0	0	1157800	743970	0	0	877400	1003100
Radixin	Rdx	P26043;Q7TSG6	4	4	6	4	0	0	4	3	883800	700980	964160	905570	0	0	658300	637500
DnaJ homolog subfamily A member 2	Dnaja2	Q9QYJ0	2	2	5	4	0	0	4	3	510820	514210	710900	480370	0	0	820260	538220
Ubiquitin-conjugating enzyme E2 K	Ube2k	P61087;A0A0J9YUI1;A0A0J9YU07;D3Z4U3;Q3V3R8	6	7	7	4	0	0	4	2	1234700	1400300	1136300	822280	0	0	569090	316130
Twinfilin-2	Twf2	Q9Z0P5;A0A1L1SU53	1	3	4	4	0	0	4	2	226430	496940	593770	462280	0	0	458140	313850
Ubiquitin thioesterase OTUB1	Otub1	Q7TQI3;D3YWF6	4	5	8	4	0	0	4	1	1532700	1716600	1850600	852850	0	0	592290	346310
Recombining binding protein suppressor of hairless	Rbpj	Q3U6F1;E9Q7W0;A0A0J9YTV5;P31266	1	0	3	4	0	0	4	1	317720	0	580720	849150	0	0	761780	530770
Histidine--tRNA ligase, cytoplasmic	Hars	Q61035	2	4	9	4	0	1	4	4	608380	1011400	1266500	637950	0	0	577810	639820
Tubulin alpha-4A chain	Tuba4a	A0A0A0MQA5;P68368	4	3	4	4	0	1	4	4	1842900	1838700	2096200	1330500	0	164690	1711800	1576200
Lamina-associated polypeptide 2, isoforms alpha/zeta	Tmpo	Q61033	2	3	4	4	0	1	4	3	342310	572320	645940	538060	0	395310	598710	501650
Cleavage and polyadenylation specificity factor subunit 6	Cpsf6	H3BJ30;H3BJW3;Q6NVF9	2	4	6	4	1	0	4	3	381500	753040	859630	950000	263320	0	672960	747860
40S ribosomal protein S27-like;40S ribosomal protein S27	Rps27l	Q6ZWY3;D6RH49;D3YYB0	2	1	4	4	1	0	4	3	627340	140750	1162500	1263300	593880	0	1489200	1478600
Ras-related protein Rab-1A	Rab1	Q5SW88;P62821;Q5SW87;Q5SW86	4	2	7	4	1	0	4	2	1678100	1417400	1844600	1042400	783120	0	1214600	753310
Septin-2	43345	P42208;F6WYM0;D3YYB1;D3Z3C0;E9Q3V6;D3Z1S1;F6UKN5;D3YZU7	4	6	5	4	1	0	4	2	834680	1509900	966910	746660	204590	0	661030	379910
S-phase kinase-associated protein 1	Skp1	Q9WTX5	4	4	7	4	1	1	4	3	1202100	1323100	2663600	1452800	697800	562460	1334800	1188000
Ubiquitin carboxyl-terminal hydrolase;Ubiquitin carboxyl-terminal hydrolase 14	Usp14	E9PYI8;Q9JMA1	3	7	6	4	1	1	4	3	1008600	1515100	1665200	1067800	296440	531110	989840	988210
THO complex subunit 4	Alyref	O08583	4	4	5	4	1	1	4	3	1460700	1336900	1920900	1578200	950020	754130	1872700	1685600
Cleavage and polyadenylation specificity factor subunit 5	Nudt21	Q9CQF3;A0A1D5RLS2;A0A1D5RM23	3	4	4	4	1	1	4	3	745580	764000	1106400	828190	586130	515400	978350	722330
Steroid hormone receptor ERR2	Esrrb	E9QKA2;G5E8P8;Q61539;D3YW03	4	4	4	4	1	1	4	3	502200	615680	405580	430220	404050	458740	539430	366110
Septin-11	43354	A0A0J9YTY0;A0A0J9YUL3;Q8C1B7	1	2	5	4	1	2	4	3	698800	525070	1216400	1079400	761930	909620	970140	1041600
60S ribosomal protein L27	Rpl27	P61358	5	5	6	4	2	1	4	4	4423200	4963800	4502900	3363200	3607000	781020	4018800	2628900
60S ribosomal protein L13	Rpl13	P47963	3	2	4	4	2	1	4	4	3202100	3719900	3729100	3751400	3610800	1574600	4185200	3964200
40S ribosomal protein S10	Rps10	P63325;Q3UW83	2	2	3	4	2	1	4	3	1646000	1630700	1309800	1420500	1895500	1113600	1772100	2238700
Heterogeneous nuclear ribonucleoprotein D0	Hnrnpd	Q60668;F6ZV59;G5E8G0;G3X9W0;F6SHF3	3	3	8	4	2	2	4	5	3997800	3889400	6795500	5535000	3017500	3206900	5783600	6594000
Protein deglycase DJ-1	Park7	A2A813;Q99LX0;A2A815;A2A817;A2A816	4	4	6	4	2	2	4	4	2560200	2826100	5335200	3058600	1136100	1514700	2687600	2893400
40S ribosomal protein S20	Rps20	P60867	3	3	4	4	2	2	4	4	2846900	2117500	3531900	3867700	3095600	3256000	5250100	5468600
Ribosomal protein L15;60S ribosomal protein L15	Gm10020	E9QAZ2;Q9CZM2	4	5	4	4	2	2	4	4	2231400	2473300	2833700	2822300	2359200	2250400	3312300	3043000
Proteasome subunit alpha type-3	Psma3	O70435;E0CZ34;F8WH02;E0CYL6	4	4	4	4	2	2	4	4	1458000	1196000	1854300	1661100	969170	1082900	1666500	2122200
Eukaryotic translation initiation factor 3 subunit F	Eif3f	Q9DCH4	3	6	4	4	2	2	4	3	1173800	1398500	1138900	769710	1152900	997970	922910	858780
60S ribosomal protein L10;60S ribosomal protein L10-like	Rpl10	I7HLV2;Q6ZWV3;P86048	4	3	4	4	2	2	4	3	934680	1386500	1041500	1200000	1312200	1566000	1296900	1001500
Destrin	Dstn	Q9R0P5	4	9	9	4	2	3	4	4	2742700	3050700	4911900	3429700	2057500	2264300	3428500	3562900
60S ribosomal protein L13a	Rpl13a	P19253;A0A1B0GSB2;A0A1B0GSQ6;A0A1B0GS68;A0A1B0GTA1	4	4	5	4	3	2	4	3	2619400	2602900	2607300	2814600	3908300	3155700	3457800	3153300
Actin, alpha cardiac muscle 1;Actin, alpha skeletal muscle	Actc1	P68033;P68134;A0A1D5RM20	3	4	4	4	3	2	4	3	22871000	22130000	15183000	18064000	27001000	23707000	15299000	10710000
Eukaryotic translation initiation factor 3 subunit E	Eif3e	P60229	2	4	9	3	0	0	4	3	781750	610190	1439100	859560	0	0	1099300	958390
Uridine phosphorylase 1	Upp1	P52624;E9Q391;Q5SUC6;E9Q5K7	1	4	7	3	0	0	4	3	636760	994280	2508500	1472300	0	0	1607300	1562800
Ras GTPase-activating protein-binding protein 2	G3bp2	P97379	4	5	6	3	0	0	4	3	823370	1063000	1104500	732150	0	0	1012100	889530
Poly(U)-binding-splicing factor PUF60	Puf60	Q3UEB3	5	3	7	3	0	0	4	2	1035600	484480	862730	677390	0	0	878640	561580
Transportin-1	Tnpo1	Q8BFY9;Q3TKD0	3	5	5	3	0	0	4	2	783380	937530	1030000	824800	0	0	825720	645920
Septin-7	43350	E9Q9F5;E9Q1G8;O55131	6	3	5	3	0	1	4	3	1232500	856270	1095500	894470	0	510540	939640	604110
Eukaryotic translation initiation factor 3 subunit J-B	Eif3j2	Q66JS6	3	1	4	3	0	2	4	4	705270	770290	893180	703410	0	1136000	924110	981910
Hsp90 co-chaperone Cdc37;Hsp90 co-chaperone Cdc37, N-terminally processed	Cdc37	Q61081;A0A1L1STC0	3	2	4	3	0	2	4	2	833010	1128000	1025400	766430	0	693540	1073700	736630
NudC domain-containing protein 2	Nudcd2	Q9CQ48;E0CYQ2	2	2	5	3	1	0	4	3	555240	401300	1374100	797600	152800	0	1084100	1067600
Proteasome subunit alpha type-1	Psma1	Q9R1P4;A0A1B0GS70	5	3	4	3	1	0	4	2	1033700	541310	1074300	947450	608750	0	1079700	1546500
Serine hydroxymethyltransferase, cytosolic;Serine hydroxymethyltransferase	Shmt1	P50431;G3UZ26;G3UYY1	3	3	4	3	1	1	4	5	499450	356940	957430	654740	0	336720	868430	1251900
Serine/arginine-rich splicing factor 5	Srsf5	Q9D8S5;O35326	2	3	3	3	1	1	4	4	923550	813200	2559300	2602100	0	1289600	3094800	3174700
Prostaglandin E synthase 3	Ptges3	Q9R0Q7;D3Z7C6	4	4	4	3	2	2	4	4	5037300	5820600	6368900	3854400	3784700	4086500	8914800	8461600
Developmental pluripotency-associated protein 5A	Dppa5a	Q9CQS7	2	2	4	3	2	2	4	3	1070800	1778300	1602800	819870	999770	1035900	777940	551750
60S ribosomal protein L11	Gm10036	E9PYL9;Q9CXW4;A2BH06;E9PZB3	2	3	4	3	3	3	4	4	3193000	2177100	2594000	3423900	2490100	3924900	4263900	4223600
DNA ligase;DNA ligase 1	Lig1	Q3U4X8;P37913	1	1	4	2	0	0	4	4	152780	51187	253360	118210	0	0	416060	561560
Cysteine and glycine-rich protein 1	Csrp1	P97315	3	4	4	2	0	0	4	3	721500	607370	1036400	736960	0	0	909170	719450
Ceruloplasmin	Cp	G3X9T8;G3X8Q5;E9PZD8;Q61147	0	0	1	2	0	0	4	3	0	0	98862	353820	0	0	531420	599330
NA	Hnrnpr	Q8VHM5;F7B5B5;A2AW41	1	1	3	2	0	0	4	2	229800	85623	403910	317460	0	0	368990	252140
Apoptosis-associated speck-like protein containing a CARD	Pycard	Q9EPB4;A0A0U1RQ20	1	2	3	2	0	0	4	1	129730	276230	261300	138110	0	0	284350	139160
Protein phosphatase 1G	Ppm1g	Q61074;A0A0J9YVG0	2	3	8	2	0	1	4	2	629980	496670	1250100	594530	0	0	858310	885250
U1 small nuclear ribonucleoprotein C	Snrpc	Q62241	1	1	2	2	1	0	4	2	547040	716380	14802000	22803000	813690	0	34084000	24483000
Hypoxia up-regulated protein 1	Hyou1	Q9JKR6	7	7	13	9	1	0	3	5	1572100	1983100	2628800	1671600	94129	0	356580	431220
Ataxin-10	Atxn10	P28658	7	5	10	8	0	0	3	4	764230	623460	1718100	1222000	0	0	907310	1008900
ATP-dependent 6-phosphofructokinase;ATP-dependent 6-phosphofructokinase, platelet type	Pfkp	Q8C605;Q9WUA3	9	8	13	8	0	0	3	2	2422100	2537600	2283200	1782900	0	0	711260	425850
Perilipin-3	Plin3	Q9DBG5	7	5	9	8	0	0	3	2	1822200	1299500	2725500	1831200	0	0	578180	670780
Dipeptidyl peptidase 3	Dpp3	Q99KK7	4	8	12	7	0	0	3	2	567060	1414400	2446300	1238200	0	0	491100	330310
Glucosidase 2 subunit beta	Prkcsh	O08795	3	2	7	6	0	0	3	4	475800	310610	1508600	953290	0	0	775760	1012400
ELAV-like protein 1	Elavl1	P70372	2	2	4	6	0	0	3	2	536900	524800	1055400	1306500	0	0	902930	890190
Transferrin receptor protein 1	Tfrc	Q62351;Q8C872	5	8	13	6	0	0	3	1	557400	1672500	2681600	1721900	0	0	363950	219500
H/ACA ribonucleoprotein complex subunit 4	Dkc1	Q9ESX5;B7ZCL7	4	4	7	6	3	2	3	3	574470	602470	669700	848450	759490	391910	617960	585350
4-trimethylaminobutyraldehyde dehydrogenase	Aldh9a1	Q9JLJ2;Q3U367	3	4	6	5	0	0	3	4	729310	721760	674400	616260	0	0	443200	442140
Sepiapterin reductase	Spr	G3UXX3;Q91XH5;Q64105;G3UZ79	3	4	7	5	0	0	3	3	1015000	682720	983060	752410	0	0	608100	545370
Suppressor of G2 allele of SKP1 homolog	Sugt1	Q9CX34	2	3	9	5	0	0	3	2	306510	841590	1327700	838850	0	0	517360	382280
Serine/threonine-protein phosphatase 6 regulatory subunit 3	Ppp6r3	G5E8R4;Q922D4	1	1	8	5	0	0	3	2	179690	137810	861310	259610	0	0	227570	221260
Chloride intracellular channel protein 1	Clic1	Q9Z1Q5	6	7	8	5	0	0	3	2	1674700	1807300	2190300	1242200	0	0	787420	614170
Sarcoplasmic/endoplasmic reticulum calcium ATPase 2	Atp2a2	O55143	2	3	7	5	0	0	3	2	197580	633040	766750	563590	0	0	431520	333240
Ras-related protein Rab-11B;Ras-related protein Rab-11A	Rab11b	P46638;G3UZD3;G3UY29;E9Q3P9;F8WGS1;P62492;G3UZL4	4	7	7	5	0	0	3	2	1200200	1169100	1596400	1337400	0	0	765170	703350
Neutral alpha-glucosidase AB	Ganab	Q8BHN3	4	4	7	5	0	0	3	2	1124700	1144700	1390900	1002400	0	0	711900	356290
Methionine adenosyltransferase 2 subunit beta	Mat2b	Q99LB6	3	4	7	5	0	0	3	1	811110	1035400	1231500	1339000	0	0	517850	368200
DNA helicase;DNA replication licensing factor MCM5	Mcm5	Q52KC3;P49718	4	3	6	5	1	2	3	2	1282500	1105300	1463000	1161000	628160	761550	909450	803020
Ras-related protein Rab-5C	Rab5c	Q8C266;P35278	3	3	4	5	2	0	3	2	900680	678490	950980	893780	422290	0	573170	552310
Coronin-2B;Coronin	Coro2b	Q8BH44;G3UW48	2	2	6	5	2	1	3	2	401030	725650	433950	944220	458320	305890	253690	365970
Eukaryotic translation initiation factor 5B	Eif5b	Q05D44	3	4	6	4	0	0	3	4	338430	400810	502480	468750	0	0	307450	429540
ATP-dependent RNA helicase DDX19A	Ddx19a	Q61655;Q8R3C7;Q8BZY3	4	4	6	4	0	0	3	4	976740	1317700	1177700	985390	0	0	712130	717870
Serine/arginine repetitive matrix protein 2	Srrm2	Q8BTI8	1	1	5	4	0	0	3	4	118840	144210	784290	1063600	0	0	620040	806860
Cold shock domain-containing protein E1	Csde1	Q91W50;Q8JZN2;A0A0G2JF72	3	3	7	4	0	0	3	3	329090	268960	522590	445640	0	0	338910	489760
Heterogeneous nuclear ribonucleoprotein U-like protein 1	Hnrnpul1	Q8VDM6	2	3	5	4	0	0	3	3	357680	378030	898260	919920	0	0	597540	682260
DAZ-associated protein 1	Dazap1	Q3UGB5;Q9JII5;D3Z4J1	3	2	4	4	0	0	3	3	795510	624870	1161000	877410	0	0	884720	697730
Thioredoxin reductase 1, cytoplasmic	Txnrd1	Q9JMH6	3	5	4	4	0	0	3	3	604280	728710	686030	720940	0	0	530670	603450
X-ray repair cross-complementing protein 5	Xrcc5	P27641	2	3	6	4	0	0	3	2	175450	308710	423990	369380	0	0	348010	292630
Anamorsin	Ciapin1	F8WIK0;Q8WTY4;F7BWP1	1	5	5	4	0	0	3	2	588570	1498700	1707000	641940	0	0	490910	291710
60S ribosomal protein L14	Rpl14	Q9CR57	4	4	5	4	0	0	3	2	1571900	2564400	1848700	1898900	0	0	1891900	307250
Coatomer subunit alpha;Coatomer subunit alpha;Xenin;Proxenin	Copa	F8WHL2;Q8CIE6	4	4	6	4	0	0	3	1	426670	317160	793570	594430	0	0	408440	202670
POU domain, class 5, transcription factor 1	Pou5f1	P20263	2	2	4	4	0	0	3	1	338500	131570	421800	374400	0	0	480740	302820
Ubiquilin-1	Ubqln1	Q8R317	2	1	3	4	0	0	3	1	303870	259050	459590	432310	0	0	250390	154290
Mitogen-activated protein kinase 1	Mapk1	P63085	2	3	6	4	0	0	3	0	346460	601070	1241800	976280	0	0	459620	0
V-type proton ATPase subunit B, brain isoform	Atp6v1b2	P62814	4	4	6	4	1	0	3	4	970980	809020	1108900	941660	250100	0	618850	688730
Amidophosphoribosyltransferase	Ppat	Q8CIH9	2	3	4	4	1	0	3	3	333100	249570	661800	509760	279380	0	650530	521890
Transcription elongation factor B polypeptide 1	Tceb1	A0A087WQE6;A0A087WNT1;P83940;A0A087WPE4	3	2	4	4	1	0	3	3	883250	596780	1536200	1079400	804670	0	1095900	1240300
Actin-related protein 2	Actr2	P61161	3	3	5	4	1	0	3	2	825310	602740	931540	703100	376330	0	454450	606050
E3 ubiquitin-protein ligase HUWE1	Huwe1	A2AFQ0;Q7TMY8	3	4	8	4	1	0	3	1	152080	218210	859680	249540	0	0	174810	153680
Prothymosin alpha;Prothymosin alpha, N-terminally processed;Thymosin alpha	Ptma	P26350;A0A087WP98;A0A087WPN6;A0A087WQN2	4	2	4	4	1	1	3	4	16064000	15168000	36365000	24837000	13195000	12172000	32839000	36713000
Moesin	Msn	P26041	3	4	7	4	1	1	3	2	432580	690050	910100	416530	220220	295770	292890	153960
Cystathionine gamma-lyase	Cth	Q8VCN5	5	7	5	4	1	1	3	2	1745600	2980400	1819200	1307800	531480	590850	1007500	783770
Lactoylglutathione lyase	Glo1	Q9CPU0	5	6	8	4	1	2	3	3	4304200	4732100	4929100	2132200	751020	885060	1325100	1279100
NA	Rbmxl2	Q9DAE2	2	1	4	3	0	0	3	4	317580	99639	718160	618970	0	0	814350	860570
SWI/SNF complex subunit SMARCC1	Smarcc1	Q3UNN4;P97496;Q3UZD0	3	2	8	3	0	0	3	3	982840	613950	1054900	683130	0	0	641550	638580
Macrophage-capping protein	Capg	Q99LB4;P24452	2	6	7	3	0	0	3	3	732850	1094500	1423000	854940	0	0	616390	692780
Splicing factor 1	Sf1	E9Q4Q2;D3YZC9;D3YZD0;Q64213;D3YVH4	2	5	5	3	0	0	3	3	287160	697730	906690	489770	0	0	625310	550000
Nucleosome assembly protein 1-like 4	Nap1l4	B7ZNL2;Q78ZA7	4	5	5	3	0	0	3	3	536850	511890	995950	538310	0	0	707530	679950
Low molecular weight phosphotyrosine protein phosphatase	Acp1	Q9D358;Q561M1;A0A1W2P7X3	3	2	4	3	0	0	3	3	819150	1101100	1526100	1078800	0	0	1192000	1253300
Transformer-2 protein homolog beta	Tra2b	F8WJG3;P62996	0	1	3	3	0	0	3	3	0	186070	337840	343960	0	0	662240	593150
Small nuclear ribonucleoprotein F	Snrpf	P62307	0	0	3	3	0	0	3	3	0	0	6545500	12067000	0	0	12066000	14852000
Putative RNA-binding protein Luc7-like 2	Luc7l2	Q7TNC4;E9Q715;Q05CX5	0	1	3	3	0	0	3	3	0	74379	375490	407610	0	0	437420	420070
Small nuclear ribonucleoprotein G	Snrpg	P62309	1	1	3	3	0	0	3	3	413560	420320	5564200	7515700	0	0	6946600	7135800
Eukaryotic translation initiation factor 2A;Eukaryotic translation initiation factor 2A, N-terminally processed	Eif2a	Q8BJW6;D3YZZ6	4	3	3	3	0	0	3	3	612530	395290	642030	615260	0	0	780230	785800
Ig kappa chain V-V region L7	Gm10881	A0A140T8N2;P01642	0	0	2	3	0	0	3	3	0	0	2506700	2586300	0	0	3294800	3100800
Exportin-1	Xpo1	Q6P5F9	2	3	7	3	0	0	3	2	336080	457410	1118700	340330	0	0	455050	321760
Cytosolic non-specific dipeptidase	Cndp2	Q9D1A2	4	5	6	3	0	0	3	2	1484300	2035300	1625100	1130500	0	0	893390	697390
Protein canopy homolog 2	Cnpy2	A0A1W2P729;Q9QXT0	2	2	5	3	0	0	3	2	564760	840670	1095900	866330	0	0	648430	700520
Ubiquitin-conjugating enzyme E2 variant 1;Ubiquitin-conjugating enzyme E2 variant 2	Ube2v1	B7ZBY7;E9PY39;Q9CZY3;Q9D2M8;B7ZBY6	3	2	5	3	0	0	3	2	1569000	1165600	1860200	1310500	0	0	1125100	1358300
Dihydropteridine reductase	Qdpr	D3YWR7;A0A0G2JGJ1;Q8BVI4;A0A0G2JGY0;D3Z1A1	3	3	5	3	0	0	3	2	796560	795820	965860	712250	0	0	566730	594820
Alcohol dehydrogenase [NADP(+)]	Akr1a1	Q9JII6;B1AXW3	3	2	5	3	0	0	3	2	847730	789360	957330	819980	0	0	547920	535330
Partner of Y14 and mago	Wibg	Q8CHP5	0	2	4	3	0	0	3	2	0	256360	423290	354650	0	0	415600	562140
60S ribosomal protein L36	Rpl36	Q6ZWZ4;P47964	0	1	3	3	0	0	3	2	0	1015400	1936800	1334300	0	0	1582900	1145000
Small nuclear ribonucleoprotein E	Snrpe	P62305;E9Q4F4;E9Q0W8	1	1	3	3	0	0	3	2	560160	1419500	7196400	11223000	0	0	10511000	8408700
Complement C1q subcomponent subunit B	C1qb	P14106	0	0	2	3	0	0	3	2	0	0	1233000	2472700	0	0	2740700	2883300
Arginine and glutamate-rich protein 1	Arglu1	Q3UL36;A0A140LIS5	0	0	2	3	0	0	3	2	0	0	643110	898660	0	0	1064000	1095100
DNA-(apurinic or apyrimidinic site) lyase;DNA-(apurinic or apyrimidinic site) lyase, mitochondrial	Apex1	P28352;F6QA74;D3Z124	3	3	5	3	0	0	3	1	585200	865170	846790	470460	0	0	484170	252060
Cell division cycle 5-like protein	Cdc5l	Q6A068;A0A1W2P7S8;A0A1W2P7Z8;A0A1W2P7H4;A0A1W2P855;A0A1W2P6Q8	1	4	4	3	0	0	3	1	181990	194340	487990	360800	0	0	312850	148070
Proteasome subunit beta type-4	Psmb4	P99026	2	2	3	3	0	0	3	1	431530	552430	492640	347280	0	0	415250	327340
NFATC2-interacting protein	Nfatc2ip	O09130	3	2	5	3	0	0	3	0	366310	370590	511640	375640	0	0	395470	0
LIM and SH3 domain protein 1	Lasp1	Q61792;A2A6G9;A2A6H0;A2A6G5;E9Q0N6;A2A6G6;A2A6G7;A2A6G8	2	2	4	3	0	0	3	0	359050	669790	740010	565500	0	0	499110	0
KH domain-containing, RNA-binding, signal transduction-associated protein 1	Khdrbs1	Q60749	2	2	4	3	0	1	3	3	692730	1039300	952540	703230	0	792890	845760	668530
60S ribosomal protein L24	Rpl24	Q8BP67	2	3	3	3	0	1	3	3	1423700	1426600	1969000	1276100	0	0	1243800	902640
FACT complex subunit SPT16	Supt16	G3X956;Q920B9	2	2	6	3	0	1	3	1	354360	498170	748010	433720	0	230880	416850	136430
AP-1 complex subunit beta-1	Ap1b1	Q5SVG5;Q5SVG4;O35643	4	9	10	3	1	0	3	3	676230	1292900	1150800	501250	441200	0	371150	240540
Protein FRG1	Frg1	P97376	2	1	3	3	1	0	3	2	286070	315250	304370	345610	455270	0	283420	413080
40S ribosomal protein S26	Rps26	P62855	2	3	2	3	1	0	3	2	1879600	2075900	2453100	2405200	1941200	0	2779300	2736000
Actin-related protein 3	Actr3	Q99JY9;A0A087WRA1;A0A087WQ14;A0A087WP86	4	2	6	3	1	0	3	1	722890	365010	601120	310680	302390	0	287260	267380
Cyclin-dependent kinase 1	Cdk1	P11440;D3Z2T9	3	3	6	3	1	1	3	4	1236000	895500	1562800	1174700	806830	879020	1341300	1634300
Replication protein A 14 kDa subunit	Rpa3	Q9CQ71	1	1	4	3	1	1	3	3	500080	909950	1101000	1035600	362380	792360	914370	745720
Proteasome subunit beta type-6	Psmb6	Q60692	3	4	4	3	1	1	3	3	1294900	1268000	2476800	1883900	915310	1123700	1596100	1931400
Protein-L-isoaspartate O-methyltransferase domain-containing protein 2	Pcmtd2	Q8BHD8;F6SPX7;B0R0C7	3	2	3	3	1	1	3	3	554060	219400	393370	732110	851930	520950	505500	641890
ATPase Asna1	Asna1	O54984	5	5	7	3	1	1	3	2	2272200	2273100	2492900	1234300	863220	1147500	1010500	972530
60S acidic ribosomal protein P1	Rplp1	P47955	3	3	3	3	1	2	3	3	2285900	3282500	3134000	1830000	1191600	2137700	2845400	1689500
Serine/arginine-rich splicing factor 3	Srsf3	P84104;A2A4X6	2	3	4	3	2	1	3	3	1172500	1540100	2103000	1987900	1350900	1303900	2366800	1901200
Acidic leucine-rich nuclear phosphoprotein 32 family member B	Anp32b	Q9EST5	3	2	3	3	2	2	3	3	2423500	2985300	2777900	1973600	2066800	2515900	2000400	2047300
Splicing factor U2AF 35 kDa subunit;Splicing factor U2AF 26 kDa subunit	U2af1	G3UW94;Q9D883;E9Q809;F8WH71;E9Q5Y2;E9PUZ3;E9Q1I7;E9Q5J3;Q8BGJ9	2	2	3	3	2	2	3	2	610840	1042700	543180	534270	518410	668230	557140	465940
40S ribosomal protein S17	Rps17	P63276	4	2	5	2	0	0	3	3	921260	1225000	1224000	773990	0	0	1306900	1195900
Eukaryotic peptide chain release factor GTP-binding subunit ERF3A;Eukaryotic peptide chain release factor GTP-binding subunit ERF3B	Gspt1	Q8R050;Q149F3	3	3	4	2	0	0	3	3	691400	727040	915220	700910	0	0	649600	610250
mRNA cap guanine-N7 methyltransferase	Rnmt	Q9D0L8;D3Z478;D3YYS7	3	2	4	2	0	0	3	3	223340	168730	384130	351480	0	0	432320	363000
Flotillin-2	Flot2	Q5SS83;Q60634	1	0	1	2	0	0	3	3	0	0	129710	198360	0	0	321970	370600
Eukaryotic translation initiation factor 4H	Eif4h	Q9WUK2	3	2	7	2	0	0	3	2	703480	281700	1602200	693130	0	0	744750	778250
Protein CDV3	Cdv3	A0A087WNP6;Q4VAA2;A0A087WRM0	0	0	4	2	0	0	3	2	0	0	764630	461370	0	0	830090	793510
NA	Nolc1	E9Q5C9	1	2	4	2	0	0	3	2	482670	1023500	920730	690260	0	0	629350	570970
Small ubiquitin-related modifier 1	Sumo1	P63166;A0A087WRQ4	1	1	4	2	0	0	3	2	105470	281780	749980	373900	0	0	479370	457600
Brain acid soluble protein 1	Basp1	Q91XV3	0	1	3	2	0	0	3	2	0	85953	392090	327600	0	0	574180	613410
60S ribosomal protein L28	Rpl28	P41105	1	1	3	2	0	0	3	2	104750	580130	247500	280540	0	0	404620	530420
Prefoldin subunit 6	Pfdn6	G3UYF9;Q03958	2	2	3	2	0	0	3	2	424700	286700	499840	330230	0	0	471830	440530
C-terminal-binding protein 2	Ctbp2	Q91YZ2;P56546;E9Q0T4;E9PWQ9	3	2	3	2	0	0	3	2	826270	772010	683300	648260	0	0	618340	437490
Cysteine--tRNA ligase, cytoplasmic	Cars	Q9ER72	2	0	2	2	0	0	3	2	0	0	444540	325450	0	0	511970	355650
Na(+)/H(+) exchange regulatory cofactor NHE-RF1	Slc9a3r1	P70441	2	1	4	2	0	0	3	1	419630	143200	678350	291810	0	0	285780	250270
Copper transport protein ATOX1	Atox1	O08997	2	3	3	2	0	0	3	1	944760	1183900	1326100	819700	0	0	790300	645470
26S proteasome non-ATPase regulatory subunit 8	Psmd8	Q3TG45;Q9CPS5;Q9CX56	1	1	2	2	0	0	3	1	292560	0	564020	472820	0	0	579230	499370
Replication factor C subunit 3	Rfc3	Q8R323	1	1	1	2	0	0	3	1	72593	40441	99879	74133	0	0	162800	113550
26S proteasome non-ATPase regulatory subunit 7	Psmd7	P26516	2	3	4	2	0	1	3	3	628670	717010	723150	315980	0	686000	698870	615410
NA	Sf3b2	Q3UJB0	1	1	3	2	1	0	3	4	173550	115510	322810	291340	288590	0	469290	990720
40S ribosomal protein S23	Rps23	P62267	2	2	3	2	1	0	3	2	338310	205920	417010	346990	244800	0	531420	473650
ATP-binding cassette sub-family F member 2	Abcf2	Q99LE6	2	3	3	2	1	0	3	2	436820	362020	373200	435390	415850	0	370210	361750
10 kDa heat shock protein, mitochondrial	Hspe1	Q64433	2	2	4	2	1	1	3	4	1189800	1856900	1751200	629570	1676100	1156900	1380100	1520300
U6 snRNA-associated Sm-like protein LSm8	Lsm8	Q6ZWM4;A0A0N4SUZ3	1	1	4	2	1	1	3	3	302530	563270	652260	228180	430770	449830	397760	261850
60S ribosomal protein L26	Rpl26	B1ARA3;P61255;B1ARA5	3	3	3	2	1	1	3	3	1295100	1215400	1486900	1451000	1406400	1585400	1734900	2016800
Nucleoplasmin-3	Npm3	Q9CPP0	1	2	2	2	1	1	3	3	506850	856580	536560	561840	824930	1076100	632230	726690
Thioredoxin	Txn	P10639	2	2	5	2	1	1	3	2	5220200	5990200	13519000	4682400	3274800	3068500	4412400	4697800
Cellular nucleic acid-binding protein	Cnbp	P53996	1	1	4	2	1	1	3	2	406960	893780	840330	379820	569580	602830	719770	686760
60S ribosomal protein L23	Rpl23	P62830	1	2	4	2	1	1	3	2	1643700	2614600	1502600	1454900	2699300	2498300	1571000	1395300
Translationally-controlled tumor protein	Tpt1	P63028	3	2	4	2	1	1	3	2	2207500	2788200	3958300	1592400	1257800	1916900	1867000	1682600
Fragile X mental retardation syndrome-related protein 2	Fxr2	Q6P5B5;Q9WVR4	2	1	3	1	0	0	3	4	217100	0	178930	142260	0	0	238480	274310
Translin	Tsn	Q62348	3	3	3	1	0	0	3	3	409410	306860	504870	203720	0	0	357500	395090
Proteasome activator complex subunit 3	Psme3	P61290;A2A4J1;A2A4J3	2	3	3	1	0	0	3	2	289180	501920	587780	269640	0	0	511650	333610
Survival motor neuron protein	Smn1	P97801	0	0	2	1	0	0	3	2	0	0	385590	190160	0	0	624670	846910
Cell differentiation protein RCD1 homolog	Rqcd1	Q9JKY0	0	0	2	1	0	0	3	2	0	0	111530	149160	0	0	243080	253990
Signal recognition particle subunit SRP68	Srp68	Q8BMA6;A2AAN2	0	2	2	1	0	0	3	1	0	247090	132220	119310	0	0	171600	167490
Clathrin light chain A	Clta	B1AWE0;Q6PFA2;B1AWE1;B1AWD8;B1AWD9;O08585	1	1	2	1	0	0	3	1	244350	228770	364150	369650	0	0	591460	472010
Prefoldin subunit 1	Pfdn1	Q9CQF7;Q9CWM4	1	1	3	0	1	1	3	2	358180	365130	492770	0	345480	323550	464060	516190
Glutamine--fructose-6-phosphate aminotransferase [isomerizing] 2	Gfpt2	Q9Z2Z9	7	7	10	9	1	0	2	2	1375100	1133500	1647200	1397200	159090	0	310260	300740
Protein prune homolog	Prune	Q8BIW1	3	2	9	7	0	0	2	0	574670	559830	1263600	773920	0	0	213490	0
Nucleolar protein 58	Nop58	Q6DFW4;A0A0A0MQ76	3	6	6	6	0	0	2	4	493880	862630	996610	1143500	0	0	529730	916290
Sorting nexin-2	Snx2	Q9CWK8	5	3	10	6	0	0	2	3	1716600	1517300	2246000	1383400	0	0	742430	695310
Annexin A7	Anxa7	Q07076	3	3	6	6	0	0	2	2	1019000	963530	1637300	1142500	0	0	454410	386770
Aspartyl aminopeptidase	Dnpep	Q3TVK3;Q9Z2W0;Q8BPW9	5	7	7	5	0	0	2	1	832470	1058400	892300	882750	0	0	513690	122310
NA	Numa1	E9Q7G0	1	2	7	5	0	0	2	0	56195	66059	349690	472470	0	0	128390	0
DNA replication licensing factor MCM4	Mcm4	P49717	2	3	5	5	0	1	2	2	881240	710970	1384000	1257000	0	556250	760840	888470
Glyoxalase domain-containing protein 4	Glod4	Q9CPV4;E9Q197;F6ZTG3	4	3	7	5	1	1	2	2	1161100	1198900	1498000	1056800	254390	243230	418960	313820
Thimet oligopeptidase	Thop1	A0A0R4IZY0;Q8C1A5	5	5	7	4	0	0	2	3	960170	1125000	1525300	804950	0	0	675470	578950
Ig kappa chain V-V region MOPC 41	Gm5571	A0A140T8N0;P01639	0	0	3	4	0	0	2	3	0	0	1207900	1706500	0	0	1574800	2125500
Myoferlin	Myof	E9Q390;Q69ZN7	3	4	7	4	0	0	2	1	371170	226600	576050	424170	0	0	296080	212260
Protein transport protein Sec31A	Sec31a	Q3UPL0;S4R2A9;S4R256	2	1	3	4	0	0	2	1	2104400	1575200	1488100	3881400	0	0	5285200	1571500
Leukotriene A-4 hydrolase	Lta4h	P24527	1	2	6	4	0	0	2	0	95977	376020	558180	303630	0	0	189870	0
Peroxisomal multifunctional enzyme type 2;(3R)-hydroxyacyl-CoA dehydrogenase;Enoyl-CoA hydratase 2	Hsd17b4	P51660	1	2	5	4	0	0	2	0	133250	154440	331970	406330	0	0	257770	0
Actin-related protein 2/3 complex subunit 4	Arpc4	P59999;E9PWA7	3	3	4	4	0	1	2	4	991950	888740	1140100	846990	0	593970	624350	978020
Matrin-3	Matr3	Q8K310;A0A087WSU2	0	3	6	4	0	1	2	1	0	555060	779400	555520	0	242000	354210	114360
26S proteasome non-ATPase regulatory subunit 4	Psmd4	O35226	3	3	4	4	1	0	2	4	713300	705690	957660	703930	776300	0	799880	964870
Transcription elongation factor B polypeptide 2	Tceb2	P62869	2	2	4	4	1	1	2	2	1142200	1195100	961200	1062000	1175200	1345100	608970	511510
Macrophage migration inhibitory factor	Mif	P34884	4	4	4	4	1	2	2	3	7962100	11827000	9131600	6263000	3139200	3793600	3923000	4034100
Histone H2A.V;Histone H2A.Z;Histone H2A	H2afv	Q3THW5;P0C0S6;Q8R029;Q3UA95	3	3	4	4	2	2	2	2	26504000	25400000	18629000	18551000	14787000	21364000	12048000	10377000
D-dopachrome decarboxylase	Ddt	O35215;G3UZN1;G3UYJ7	2	4	5	3	0	0	2	3	1285000	1041300	1811900	996640	0	0	609530	1008400
Tumor susceptibility gene 101 protein	Tsg101	Q61187;A0A1B0GS09	0	0	3	3	0	0	2	3	0	0	566930	660150	0	0	708750	573000
Large proline-rich protein BAG6	Bag6	Q3UF95;Q9Z1R2;G3UYQ2;A0A1B0GX81;G3UZT6;G3UXT8	3	3	3	3	0	0	2	3	361050	364820	335900	360710	0	0	427220	346530
Tripeptidyl-peptidase 2	Tpp2	Q64514;A0A087WRC0	3	4	7	3	0	0	2	2	506270	576690	809400	455070	0	0	319680	385130
Protein mago nashi homolog;Protein mago nashi homolog 2	Magoh	P61327;A0A023T778;Q9CQL1;G3UZW7	3	1	5	3	0	0	2	2	1183800	1158100	1781300	1123600	0	0	1330100	1124400
Protein IMPACT	Impact	O55091	4	3	5	3	0	0	2	2	770360	746350	926590	613140	0	0	698260	479430
Ras-related C3 botulinum toxin substrate 1;Ras-related C3 botulinum toxin substrate 2;Ras-related C3 botulinum toxin substrate 3	Rac1	Q3TLP8;P63001;Q05144;P60764	0	3	3	3	0	0	2	2	0	822390	1002200	756070	0	0	639210	596500
Splicing factor 3A subunit 3	Sf3a3	Q9D554	0	2	3	3	0	0	2	2	0	155410	383810	343230	0	0	422740	480140
THUMP domain-containing protein 1	Thumpd1	Q99J36	1	1	3	3	0	0	2	2	0	352710	356230	234450	0	0	270740	234550
Histone deacetylase 1;Histone deacetylase	Hdac1	O09106;D3YYI8	2	3	3	3	0	0	2	2	675590	786800	867880	891730	0	0	996450	959590
60S ribosomal protein L34	Rpl34	Q9D1R9	2	1	3	3	0	0	2	2	1147900	905220	1207900	1247200	0	0	1304800	1342500
Serine/arginine-rich splicing factor 7	Srsf7	Q8BL97	1	1	2	3	0	0	2	2	390800	708650	1210900	1351200	0	0	1480700	1273400
Ubiquitin-associated protein 2-like	Ubap2l	A0A0H2UH17;A0A0G2JDV6;Q80X50	2	3	7	3	0	0	2	1	262570	512430	755450	356140	0	0	286960	202420
Thioredoxin domain-containing protein 5	Txndc5	A0A0R4J1Y7;E9PXX7;Q91W90	3	3	5	3	0	0	2	1	414170	730500	773370	385450	0	0	239660	103850
Prefoldin subunit 3	Vbp1	P61759;Q3TIR6	1	2	4	3	0	0	2	1	0	313250	672590	346720	0	0	351580	403000
Ubiquitin carboxyl-terminal hydrolase 48	Usp48	A2ALR9;Q3V0C5;A2ALR8	2	3	3	3	0	0	2	1	299220	432410	313840	281580	0	0	266370	173460
F-box only protein 22	Fbxo22	Q78JE5;D6REV6;Q3V492	3	3	3	3	0	0	2	1	612440	581700	523610	643530	0	0	478940	239280
Serine/threonine-protein kinase PAK 4	Pak4	Q8BTW9	0	1	2	3	0	0	2	1	0	209170	278110	532820	0	0	410160	373320
Structural maintenance of chromosomes protein 2	Smc2	Q8CG48	2	1	2	3	0	0	2	1	266910	168710	243920	285230	0	0	125870	170660
40S ribosomal protein S24	Rps24	P62849	2	3	3	3	0	1	2	3	868670	1135400	1307600	1041300	0	690980	1139300	803280
Complement component 1 Q subcomponent-binding protein, mitochondrial	C1qbp	Q8R5L1;O35658	1	2	3	3	1	0	2	3	309220	407150	549270	335820	363510	0	692370	553180
26S proteasome non-ATPase regulatory subunit 14	Psmd14	O35593	3	3	3	3	1	0	2	3	909950	647170	913820	758080	601420	0	862600	863100
rRNA 2-O-methyltransferase fibrillarin	Fbl	P35550	2	4	2	3	1	0	2	2	867280	911280	655540	845540	0	0	814960	773290
Acidic leucine-rich nuclear phosphoprotein 32 family member E	Anp32e	P97822;E9Q5H2;E9PZF5	1	2	4	3	1	1	2	2	1031700	1491200	2771700	1272200	489320	505190	662310	624730
Fructose-2,6-bisphosphatase TIGAR	Tigar	Q8BZA9	3	4	4	3	1	1	2	2	1207200	1612500	1587200	876510	471670	520930	658900	555760
Histone H1.5	Hist1h1b	P43276	2	2	3	3	1	1	2	2	1037100	588140	1851300	1611100	480020	494450	692950	635140
Histone H3;Histone H3.3;Histone H3.2;Histone H3.1;Histone H3.3C	H3f3a	F8WI35;A0A1W2P768;P84244;P84228;P68433;P02301;E0CZ27	1	1	2	3	1	1	2	2	8206000	7196500	10004000	9888100	4577800	5190000	6161700	5973000
Nucleolar transcription factor 1	Ubtf	A2AWT6;A2AWT7;A2AWT5;P25976	1	1	5	3	1	1	2	1	279470	251040	770920	388970	200270	313720	338440	239890
Serine/threonine-protein phosphatase PP1-alpha catalytic subunit	Ppp1ca	P62137	2	2	3	3	2	2	2	2	638280	624880	569930	528840	496900	569600	592400	619740
Uridine 5-monophosphate synthase;Orotate phosphoribosyltransferase;Orotidine 5-phosphate decarboxylase	Umps	P13439	1	1	3	2	0	0	2	3	127280	65996	422550	309120	0	0	418740	508340
GA-binding protein alpha chain	Gabpa	Q00422	1	3	3	2	0	0	2	3	293630	220290	285530	220730	0	0	261670	252840
Kinesin-like protein KIFC1;Kinesin-like protein	Kifc1	Q9QWT9;E9PUA5	1	1	1	2	0	0	2	3	45808	42291	49782	184870	0	0	188630	312070
Tether containing UBX domain for GLUT4	Aspscr1	Q8VBT9;A2AC05	2	1	5	2	0	0	2	2	342220	150350	556330	314360	0	0	267190	274330
Aconitate hydratase, mitochondrial	Aco2	Q99KI0	0	3	4	2	0	0	2	2	0	400830	359040	277660	0	0	336300	352330
Alkaline phosphatase, tissue-nonspecific isozyme;Alkaline phosphatase	Alpl	P09242;E9Q7P8	1	2	4	2	0	0	2	2	130590	82782	217570	236060	0	0	204890	200490
Kinesin-1 heavy chain;Kinesin-like protein	Kif5b	Q61768;E9QAK5	1	2	4	2	0	0	2	2	94623	61190	565740	332680	0	0	352390	380060
Methylosome protein 50	Wdr77	F7D5L2;Q99J09	0	1	3	2	0	0	2	2	0	110890	207320	242560	0	0	245620	266780
Fatty acid-binding protein, heart	Fabp3	P11404	1	1	3	2	0	0	2	2	473970	284670	1070300	776370	0	0	1008400	940040
Phosphoglycolate phosphatase	Pgp	Q8CHP8	2	2	3	2	0	0	2	2	554660	703730	651880	406620	0	0	304200	361000
Galactokinase	Galk1	Q9R0N0	2	2	3	2	0	0	2	2	692890	778320	840410	605030	0	0	529110	529440
Transformer-2 protein homolog alpha	Tra2a	A0A0N4SVC2;E9QP00;Q6PFR5	0	0	2	2	0	0	2	2	0	0	211840	270730	0	0	326730	338630
Prefoldin subunit 4	Pfdn4	E9Q6U4;Q3UWL8;E9Q4Q8;E9Q8R1;Q6P0X1	0	1	2	2	0	0	2	2	0	395240	665900	505390	0	0	566610	630610
Transthyretin	Ttr	P07309	0	0	2	2	0	0	2	2	0	0	379390	342680	0	0	415670	470310
Alpha-2-HS-glycoprotein	Ahsg	P29699	0	0	2	2	0	0	2	2	0	0	520830	289640	0	0	416030	783300
NA	Retnlg	Q8K426	0	0	2	2	0	0	2	2	0	0	173450	239410	0	0	295510	318170
U2 small nuclear ribonucleoprotein B	Snrpb2	Q9CQI7;A2CES4	0	1	2	2	0	0	2	2	0	217640	342120	329120	0	0	426020	422190
Gem-associated protein 6	Gemin6	Q9CX53	0	0	2	2	0	0	2	2	0	0	239530	181340	0	0	417260	455870
Serine/arginine-rich splicing factor 6	Srsf6	Q3TWW8	1	0	2	2	0	0	2	2	270750	0	914630	1162600	0	0	927400	1031400
28 kDa heat- and acid-stable phosphoprotein	Pdap1	Q3UHX2	1	2	2	2	0	0	2	2	1357000	628840	1094100	950260	0	0	1115700	1394700
Heat shock 70 kDa protein 14	Hspa14	Q99M31	1	1	2	2	0	0	2	2	159860	120830	165280	150300	0	0	187290	126310
NEDD8-activating enzyme E1 catalytic subunit	Uba3	Q3TL72;Q8C878	1	1	5	2	0	0	2	1	176270	248800	508460	260890	0	0	258960	268230
Sperm-associated antigen 7	Spag7	Q7TNE3	2	1	5	2	0	0	2	1	308340	217850	611870	355970	0	0	315410	378660
Tubulin-folding cofactor B	Tbcb	Q9D1E6	1	1	4	2	0	0	2	1	330970	357270	673530	330420	0	0	257080	344310
Vigilin	Hdlbp	Q8VDJ3;A0A087WP83	3	2	4	2	0	0	2	1	444570	145780	466780	258450	0	0	291880	167160
CTP synthase 1	Ctps1	P70698	0	4	3	2	0	0	2	1	0	369320	437100	268520	0	0	323210	268690
Eukaryotic translation initiation factor 1A, X-chromosomal;Eukaryotic translation initiation factor 1A	Eif1ax	Q8BMJ3;Q60872	0	0	3	2	0	0	2	1	0	0	468920	250900	0	0	481240	510370
NA	Dut	Q9CQ43;Q8VCG1	0	0	3	2	0	0	2	1	0	0	498040	355570	0	0	525120	542160
Adenylosuccinate lyase	Adsl	P54822;E9Q242;E9Q3T7;E9Q0A0	1	3	3	2	0	0	2	1	489310	619220	692510	593290	0	0	512880	408750
Eukaryotic translation initiation factor 3 subunit K	Eif3k	Q9DBZ5;A0A140LJ59;Q3TY56	1	0	3	2	0	0	2	1	0	0	635780	501360	0	0	485780	631130
Ras-related protein Rab-2A	Rab2a	P53994	2	3	3	2	0	0	2	1	247890	211090	368250	301060	0	0	342420	183270
Nuclear pore complex protein Nup93	Nup93	Q8BJ71;A0A1D5RLQ0	2	2	3	2	0	0	2	1	319610	219410	397470	363910	0	0	551320	219760
m7GpppX diphosphatase	Dcps	Q9DAR7;Q3TBW9	2	4	3	2	0	0	2	1	473660	975900	496510	359180	0	0	308000	315250
Eukaryotic translation initiation factor 3 subunit G	Eif3g	Q9Z1D1	2	2	3	2	0	0	2	1	395810	823400	353610	272820	0	0	322950	512390
Apoptosis regulator BAX	Bax	A0A1B0GS13;A0A1B0GT81;A0A1B0GTA4;Q07813	3	2	3	2	0	0	2	1	558060	259170	474930	429010	0	0	398700	367960
Nuclear cap-binding protein subunit 1	Ncbp1	Q3UYV9	0	0	2	2	0	0	2	1	0	0	122310	356870	0	0	474910	481080
Squamous cell carcinoma antigen recognized by T-cells 3	Sart3	Q9JLI8	1	2	2	2	0	0	2	1	111080	224100	201240	200260	0	0	181430	184910
High mobility group protein HMG-I/HMG-Y	Hmga1	P17095	2	2	2	2	0	0	2	1	644950	695220	789610	605740	0	0	797510	705380
Actin-related protein 2/3 complex subunit 2	Arpc2	Q9CVB6;D3YXG6	2	2	2	2	0	0	2	1	545380	446970	572550	486510	0	0	390710	384380
Metastasis-associated protein MTA2	Mta2	Q9R190	2	0	2	2	0	0	2	1	209660	0	215610	223570	0	0	216270	218800
NEDD8-conjugating enzyme Ubc12	Ube2m	P61082;F7CDT0;F6WMC0	3	2	2	2	0	0	2	1	407050	305330	286490	297030	0	0	289010	278510
Sal-like protein 4	Sall4	Q8BX22	0	1	1	2	0	0	2	1	0	55728	71655	166290	0	0	236280	111840
RNA-binding protein with serine-rich domain 1	Rnps1	Q99M28	0	1	1	2	0	0	2	1	0	137390	255380	256560	0	0	295660	246400
BAG family molecular chaperone regulator 3	Bag3	Q9JLV1	0	2	1	2	0	0	2	1	0	73886	192360	170880	0	0	173220	244010
Ubiquitin conjugation factor E4 B	Ube4b	Q9ES00;G3UZD6	1	0	5	2	0	0	2	0	160230	0	180590	160010	0	0	107000	0
E3 ubiquitin-protein ligase UBR4	Ubr4	A2AN08;F6SSP6	1	1	3	2	0	0	2	0	88302	132350	152720	133720	0	0	131420	0
RNA-binding protein 3	Rbm3	Q8BG13;O89086;S4R2M6	0	1	2	2	0	0	2	0	0	220060	524590	349780	0	0	343170	0
Septin-1	43344	A0A0U1RPA8;D3YVG1;A0A0U1RQA1;D3Z3V3;P42209	1	1	2	2	0	0	2	0	230890	0	175620	173960	0	0	94425	0
Glutamate--cysteine ligase regulatory subunit	Gclm	H3BJA3;O09172;A0A0G2JDI4;F6VNW5	1	0	2	2	0	0	2	0	220420	0	190720	183930	0	0	139500	0
60S ribosomal protein L38	Rpl38	Q9JJI8	2	2	2	2	0	1	2	2	1199500	1258100	1092700	882920	0	1134900	1348500	1169600
Casein kinase II subunit beta	Csnk2b	G3UZA4;G3UZJ5;G3UZX4;P67871;G3UWU5	1	1	3	2	0	1	2	1	322440	223160	389480	362730	0	0	285580	328900
Serine/threonine-protein phosphatase PP1-gamma catalytic subunit	Ppp1cc	P63087;A0A0G2JGC1;A0A0G2JFF1	2	2	2	2	1	0	2	2	260570	275870	301840	337470	361030	0	280690	242890
Proteasome subunit beta type-1	Psmb1	O09061	2	2	4	2	1	1	2	3	1008600	1055000	1298800	924750	743810	744810	783220	876740
60S ribosomal protein L23a	Rpl23a	A0A140T8M7;P62751	2	1	3	2	1	1	2	2	2070800	1778200	3514400	2508000	1624200	1646000	2925800	2661600
Probable ATP-dependent RNA helicase DDX6	Ddx6	P54823	2	3	3	2	1	1	2	2	629050	778490	535680	555590	510660	685860	626620	481680
40S ribosomal protein S15	Rps15	D3YTQ9;P62843	1	2	2	2	1	1	2	2	376350	366160	352930	505290	417550	366060	758610	727800
Myosin light chain 1/3, skeletal muscle isoform;Myosin light chain 3	Myl1	A0A087WRZ7;A0A0G2JDM3;E9PWG4;A0A0G2JDW2;P05977;P09542	2	2	2	2	1	1	2	2	1386400	942750	1701300	2851400	2017600	3506800	2972500	2859600
Probable ATP-dependent RNA helicase DDX20	Ddx20	Q9JJY4	0	0	2	1	0	0	2	3	0	0	122520	160220	0	0	458370	705620
UBX domain-containing protein 7	Ubxn7	G5E8R8;Q6P5G6	4	4	9	1	0	0	2	2	190980	247570	918130	119430	0	0	263260	347470
Src substrate cortactin	Cttn	Q921L6;Q60598	1	0	5	1	0	0	2	2	166090	0	683870	299640	0	0	306010	404050
Putative RNA-binding protein Luc7-like 1	Luc7l	A0A0R4J047;Q9CYI4;D3Z765	0	0	2	1	0	0	2	2	0	0	226240	240260	0	0	372880	438130
Signal recognition particle 14 kDa protein;Signal recognition particle 14 kDa protein, N-terminally processed	Srp14	A2AUM6;P16254	0	0	2	1	0	0	2	2	0	0	144560	132120	0	0	164200	165240
PRKC apoptosis WT1 regulator protein	Pawr	Q925B0	1	0	2	1	0	0	2	2	130440	0	166250	138860	0	0	217840	204700
Nuclear pore glycoprotein p62	Nup62	Q63850	1	1	4	1	0	0	2	1	226130	0	247790	105220	0	0	82619	151860
Ubiquitin carboxyl-terminal hydrolase isozyme L5	Uchl5	Q9WUP7;A0A087WP81;A0A087WRL3	1	1	4	1	0	0	2	1	189750	111090	502440	122960	0	0	176110	126270
Treacle protein	Tcof1	H3BL37;O08784;H3BIX0;F6R3V4	0	2	3	1	0	0	2	1	0	330890	463610	102020	0	0	267740	289560
Thymosin beta-4;Hematopoietic system regulatory peptide	Tmsb4x	P20065	0	1	3	1	0	0	2	1	0	234030	510140	271900	0	0	401590	417540
NAD-dependent protein deacetylase sirtuin-1;SirtT1 75 kDa fragment	Sirt1	Q3UNI1;Q923E4	0	0	3	1	0	0	2	1	0	0	294560	163060	0	0	239190	420500
COP9 signalosome complex subunit 6	Cops6	D3Z0F5;O88545	1	0	3	1	0	0	2	1	246730	0	306690	179640	0	0	307510	176520
Ribonucleoside-diphosphate reductase subunit M2	Rrm2	P11157;F6RUC3	1	0	2	1	0	0	2	1	0	0	229790	135200	0	0	256020	226130
Cyclin-dependent kinase 2	Cdk2	P97377	1	1	2	1	0	0	2	1	228110	277000	169390	145200	0	0	131350	0
Soluble lamin-associated protein of 75 kDa	Fam169a	Q5XG69	1	1	2	1	0	0	2	1	329670	397580	675420	375240	0	0	427500	308280
Obg-like ATPase 1	Ola1	Q9CZ30	1	2	2	1	0	0	2	1	282210	0	321760	177480	0	0	283130	206360
Citrate synthase, mitochondrial	Cs	Q9CZU6	1	2	2	1	0	0	2	1	681080	627800	686950	458370	0	0	471600	383090
Protocadherin-16	Dchs1	E9PVD3	0	1	1	1	0	0	2	1	0	703980	1609200	1340300	0	0	1515900	1962800
Murinoglobulin-1	Mug1	P28665	0	0	1	1	0	0	2	1	0	0	90402	163620	0	0	184960	169210
Cleavage stimulation factor subunit 1	Cstf1	Q99LC2;A2APA3	0	0	1	1	0	0	2	1	0	0	92533	137760	0	0	174910	156020
E3 ubiquitin-protein ligase RNF114	Rnf114	Q9ET26;S4R1Z0	0	0	1	1	0	0	2	1	0	0	133230	103510	0	0	110700	106190
Flotillin-1	Flot1	O08917;G3UYU4	0	0	0	1	0	0	2	1	0	0	0	128370	0	0	163160	290670
DNA polymerase delta catalytic subunit;DNA polymerase	Pold1	P52431;D6RFB8	0	0	0	1	0	0	2	1	0	0	0	87068	0	0	171180	76450
Calcium homeostasis endoplasmic reticulum protein	Cherp	A0A1D5RL92;G5E8I8;Q8CGZ0	0	0	3	1	0	0	2	0	0	0	247740	250160	0	0	314620	0
Heterogeneous nuclear ribonucleoprotein A0	Hnrnpa0	Q9CX86	0	0	3	1	0	0	2	0	0	0	543370	268510	0	0	378780	0
Paralemmin-3	Palm3	A2TJV2	0	0	2	1	0	0	2	0	0	0	144750	172300	0	0	114960	0
N-alpha-acetyltransferase 10;N-alpha-acetyltransferase 11	Naa10	B1AUY8;B1AUY7;Q9QY36;B1AUY9;B1AUZ1;Q9CQX6;Q3V4D5;Q3UX61	0	0	2	1	0	0	2	0	0	0	181270	243380	0	0	239310	0
Putative ATP-dependent RNA helicase Pl10	D1Pas1	P16381	0	0	1	1	0	0	2	0	0	0	75787	66974	0	0	125480	0
Eukaryotic initiation factor 4A-II;Eukaryotic initiation factor 4A-II, N-terminally processed	Eif4a2	P10630;Q8BTU6	1	0	2	1	0	1	2	2	391730	0	317590	285360	0	0	466650	417920
Protein dpy-30 homolog	Dpy30	Q99LT0	1	1	2	1	0	1	2	2	1038600	931740	1647600	1301500	0	1162800	1228200	1505600
SNW domain-containing protein 1	Snw1	A0A0B4J1E2;Q9CSN1	0	0	1	1	0	1	2	0	0	0	109940	114170	0	94010	129080	0
Histone-binding protein RBBP7	Rbbp7	A2AFJ1;Q60973;A2AFI9	1	1	2	1	1	0	2	3	329550	215070	581890	394850	301350	0	746460	782130
Rac GTPase-activating protein 1	Racgap1	Q9WVM1	1	1	0	1	1	0	2	1	91328	157610	0	105660	0	0	0	0
Polyadenylate-binding protein 2	Pabpn1	G3UY42;Q8CCS6;D3YUB9;D3Z055;G3UWS5;D3Z5F7	1	0	2	1	1	1	2	2	222540	0	372590	364010	444310	338980	423660	507890
Coiled-coil-helix-coiled-coil-helix domain-containing protein 2	Zbed5	D3Z5B1;B2RPU8;Q9D1L0	1	2	1	0	0	0	2	3	154800	224340	298460	0	0	0	372500	320100
X-ray repair cross-complementing protein 6	Xrcc6	A0A0R4J187;P23475	1	1	4	0	0	0	2	2	113930	169530	288870	0	0	0	216840	152190
Proteasome subunit beta type-2	Psmb2	Q9R1P3	1	1	2	0	0	0	2	2	309370	0	369320	0	0	0	352910	348890
LINE-1 retrotransposable element ORF1 protein	LINE-1 retrotransposable element ORF1 protein	P11260	0	0	1	0	0	0	2	2	0	0	158920	0	0	0	261410	232180
RISC-loading complex subunit TARBP2	Tarbp2	D3YZS5;P97473;D3Z282	0	0	0	0	0	0	2	2	0	0	0	0	0	0	297630	263900
Coatomer subunit epsilon	Cope	D3Z315;O89079;F6YFR7	2	1	4	0	0	0	2	1	382570	366220	554300	0	0	0	305400	235470
COP9 signalosome complex subunit 7a	Cops7a	Q9CZ04;D3YVI6;D3Z440	0	0	3	0	0	0	2	1	0	0	362880	0	0	0	281070	294780
ELKS/Rab6-interacting/CAST family member 1	Erc1	V9GXP8;F8VPM7;Q99MI1;V9GWT6;V9GXH3;V9GXF0	0	0	2	0	0	0	2	1	0	0	108440	0	0	0	144830	144620
DNA-directed RNA polymerase II subunit RPB3	Polr2c	A0A1D5RML8;P97760	0	0	1	0	0	0	2	1	0	0	37248	0	0	0	65653	91659
Thioredoxin-like protein 4A	Txnl4a	P83877;F8WGE7	0	0	1	0	0	0	2	1	0	0	100230	0	0	0	90996	114350
Lymphocyte-specific helicase	Hells	Q60848	0	0	0	0	0	0	2	1	0	0	0	0	0	0	232140	223800
Voltage-dependent anion-selective channel protein 2	Vdac2	G3UX26;Q60930;D3YZT5	0	0	0	0	0	1	2	3	0	0	0	0	0	0	265900	325030
Cell growth-regulating nucleolar protein	Lyar	Q08288;D3Z7N3;D3Z345	0	0	2	0	0	1	2	2	0	0	59117	0	0	0	406440	306320
UPF0160 protein MYG1, mitochondrial	Myg1	F8WGG3;Q9JK81;F7A3N3	3	2	7	5	0	0	1	2	631480	521700	1247600	945630	0	0	331400	482190
Beta-hexosaminidase subunit beta	Hexb	P20060	2	3	6	4	0	0	1	2	397730	274880	861780	483820	0	0	237170	282980
Insulin-degrading enzyme	Ide	F6RPJ9;Q9JHR7	2	3	5	4	0	0	1	2	848280	1477900	1254100	803010	0	0	243610	555960
14-3-3 protein sigma	Sfn	O70456	2	3	5	4	0	0	1	1	677670	770130	1517300	909770	0	0	945600	1094400
Clustered mitochondria protein homolog	Cluh	A0A0R4J140;Z4YLI8;Q5SW19	2	2	4	4	0	0	1	1	154860	179490	323040	344730	0	0	136390	107940
Cofilin-2	Cfl2	P45591;A0A1Y7VJ71	2	3	5	4	0	0	1	0	598440	720960	1094800	784910	0	0	177510	0
Host cell factor 1;HCF N-terminal chain 1;HCF N-terminal chain 2;HCF N-terminal chain 3;HCF N-terminal chain 4;HCF N-terminal chain 5;HCF N-terminal chain 6;HCF C-terminal chain 1;HCF C-terminal chain 2;HCF C-terminal chain 3;HCF C-terminal chain 4;HCF C-terminal chain 5;HCF C-terminal chain 6	Hcfc1	B1AUX2;Q61191	1	2	4	4	0	1	1	1	137290	313160	305370	338870	0	173320	68543	152200
Dynactin subunit 2	Dctn2	Q99KJ8	1	1	5	4	1	1	1	1	151620	83851	460410	382490	0	225930	143740	146000
Eukaryotic translation initiation factor 3 subunit M	Eif3m	Q99JX4	1	2	3	4	1	1	1	1	256530	369360	345290	478940	327270	327550	268720	336720
Calnexin	Canx	P35564	2	4	6	3	0	0	1	2	398370	602970	814790	380500	0	0	132320	76349
Eukaryotic translation initiation factor 3 subunit H	Eif3h	Q91WK2	0	1	2	3	0	0	1	2	0	554680	402890	363030	0	0	408150	431230
Tumor protein D52	Tpd52	D3Z125;E9PUA7;D3Z7X7;F8WHQ1;Q62393;D3Z2U2;D3Z637	3	3	2	3	0	0	1	2	567660	649410	691470	502450	0	0	381030	525410
Protein phosphatase 1 regulatory subunit 7	Ppp1r7	Q3UM45	2	3	7	3	0	0	1	1	291610	589730	800930	309650	0	0	162470	0
Small glutamine-rich tetratricopeptide repeat-containing protein alpha	Sgta	A0A1W2P6P1;Q8BJU0;A0A1W2P7I5	3	2	6	3	0	0	1	1	354300	299180	1015700	434090	0	0	215400	266350
Adaptin ear-binding coat-associated protein 1	Necap1	Q9CR95	2	3	4	3	0	0	1	1	595690	621520	1331000	705220	0	0	323260	337150
Galectin-1	Lgals1	P16045	2	4	3	3	0	0	1	1	802010	1386200	1481000	869440	0	0	614310	538370
WD repeat-containing protein 18	Wdr18	Q4VBE8	1	1	1	3	0	0	1	1	250090	264180	125050	213430	0	0	207140	124250
Hexokinase;Hexokinase-1	Hk1	G3UVV4;P17710	1	2	6	3	0	0	1	0	65874	204150	461540	220580	0	0	117510	0
Platelet-activating factor acetylhydrolase IB subunit gamma	Pafah1b3	Q61205;D3Z2X5;D3Z7E6;Q8CA83	1	2	4	3	0	0	1	0	297960	408770	374700	211210	0	0	122170	0
V-type proton ATPase subunit E 1	Atp6v1e1	P50518;A0A0N4SW34;A0A0N4SW07	1	1	3	3	0	1	1	1	258860	335440	275610	223660	0	376390	180540	115150
GMP synthase [glutamine-hydrolyzing]	Gmps	Q3THK7	1	2	6	2	0	0	1	2	357060	284800	878610	368460	0	0	286040	470120
Isocitrate dehydrogenase [NADP], mitochondrial	Idh2	P54071	4	3	5	2	0	0	1	2	478960	497570	679940	297940	0	0	166310	432440
FAS-associated factor 1	Faf1	P54731	1	2	4	2	0	0	1	2	177370	200790	376170	144330	0	0	163100	209330
Replication protein A 32 kDa subunit	Rpa2	Q3TE40;Q62193	0	1	3	2	0	0	1	2	0	844630	993350	1040600	0	0	769560	851980
Hypoxanthine-guanine phosphoribosyltransferase	Hprt1	P00493	1	2	3	2	0	0	1	2	224890	203710	299020	224890	0	0	211100	193130
Cathepsin Z	Ctsz	Q9WUU7	2	0	3	2	0	0	1	2	95923	0	302560	191910	0	0	197210	280600
Coilin	Coil	E9Q284;Q5SU73	0	1	2	2	0	0	1	2	0	60589	190120	235150	0	0	94141	212270
UBX domain-containing protein 1	Ubxn1	Q922Y1	2	2	6	2	0	0	1	1	652160	766590	1006300	685920	0	0	429910	374930
UMP-CMP kinase	Cmpk1	A0A0R4J093;Q9DBP5	2	3	5	2	0	0	1	1	485240	541870	829070	394120	0	0	248740	305650
COP9 signalosome complex subunit 2	Cops2	P61202;A2AQE4	0	1	4	2	0	0	1	1	0	186000	317810	251210	0	0	261890	274180
Eukaryotic translation initiation factor 1;Eukaryotic translation initiation factor 1b	Eif1	P48024;A0A1L1SSA3;J3QPZ8;Q9CXU9	2	2	4	2	0	0	1	1	435970	489920	736290	624010	0	0	419290	425920
Alpha-2-macroglobulin receptor-associated protein	Lrpap1	P55302	2	0	4	2	0	0	1	1	389000	0	749080	434820	0	0	285580	140570
UDP-glucose 6-dehydrogenase	Ugdh	O70475	3	5	4	2	0	0	1	1	294330	796280	499680	341170	0	0	321860	348100
Thioredoxin domain-containing protein 17	Txndc17	Q9CQM5	1	3	3	2	0	0	1	1	201600	423820	405430	163450	0	0	200150	147280
Superkiller viralicidic activity 2-like 2	Skiv2l2	Q9CZU3	1	3	3	2	0	0	1	1	153390	340520	377460	312890	0	0	254130	229360
Endoplasmic reticulum resident protein 44	Erp44	Q9D1Q6	1	0	3	2	0	0	1	1	191550	0	376960	390650	0	0	508040	343420
Cation-dependent mannose-6-phosphate receptor	M6pr	P24668	2	1	3	2	0	0	1	1	358190	361840	502060	383340	0	0	314000	447190
60S ribosomal protein L32	Rpl32	P62911	2	3	3	2	0	0	1	1	510230	786190	910360	682350	0	0	631040	589300
Tight junction protein ZO-1	Tjp1	B9EHJ3;P39447;A0A0U1RPW2	0	0	2	2	0	0	1	1	0	0	191270	120820	0	0	72409	0
NA	Mki67	E9PVX6	0	0	2	2	0	0	1	1	0	0	35407	42330	0	0	77411	63186
Structural maintenance of chromosomes protein;Structural maintenance of chromosomes protein 4	Smc4	E9Q2X6;Q8CG47	0	1	2	2	0	0	1	1	0	0	164950	177940	0	0	178350	189600
Probable ATP-dependent RNA helicase DDX46	Ddx46	Q569Z5;F8WHR6	0	1	2	2	0	0	1	1	0	116410	214440	231090	0	0	131000	105300
U5 small nuclear ribonucleoprotein 40 kDa protein	Snrnp40	Q6PE01	0	0	2	2	0	0	1	1	0	0	188690	190110	0	0	0	296840
Acyl-protein thioesterase 1	Lypla1	D3YUG4;J3QP56;P97823;D3Z269	1	2	2	2	0	0	1	1	396080	254010	502020	526080	0	0	268250	289090
UDP-N-acetylglucosamine--peptide N-acetylglucosaminyltransferase 110 kDa subunit	Ogt	Q8CGY8	1	1	2	2	0	0	1	1	119490	79216	167080	182200	0	0	111750	117880
BUB3-interacting and GLEBS motif-containing protein ZNF207	Znf207	Q9JMD0;M0QWF0	1	2	2	2	0	0	1	1	505360	437300	508480	414400	0	0	525770	414300
Ubiquitin-conjugating enzyme E2 D3;Ubiquitin-conjugating enzyme E2 D2	Ube2d3	A0A0G2JE32;A0A0G2JGL0;P61079;P62838	2	2	2	2	0	0	1	1	624960	1029900	594390	491360	0	0	316570	247790
Collagen alpha-1(XVIII) chain;Endostatin	Col18a1	E9QPX1;P39061	2	1	2	2	0	0	1	1	313280	182250	394370	351450	0	0	248430	334930
Actin-related protein 2/3 complex subunit 1B	Arpc1b	Q91Z25;Q9WV32;F6THG2	2	2	2	2	0	0	1	1	241090	124520	305870	337870	0	0	243610	245770
U6 snRNA-associated Sm-like protein LSm2	Lsm2	O35901;O35900;G3UZ96	0	0	1	2	0	0	1	1	0	0	245640	337150	0	0	293430	280270
SRSF protein kinase 1	Srpk1	O70551	0	0	1	2	0	0	1	1	0	0	122700	151680	0	0	159340	165160
Phosphoserine phosphatase	Psph	Q99LS3;D3Z4T3;A0A0J9YVH9	0	0	1	2	0	0	1	1	0	0	243450	206580	0	0	271760	236510
Proteasome subunit beta type-3	Psmb3	Q9R1P1	1	1	1	2	0	0	1	1	169640	323040	127270	198450	0	0	141650	120810
Proteasome assembly chaperone 1	Psmg1	D3Z795;Q9JK23	2	2	1	2	0	0	1	1	275060	383940	321280	253510	0	0	157230	203100
Glutathione synthetase	Gss	P51855;Q3UEE2;A2AQN9	1	1	5	2	0	0	1	0	200270	324340	536260	174370	0	0	89047	0
Heterogeneous nuclear ribonucleoprotein L-like	Hnrnpll	Q921F4	1	1	4	2	0	0	1	0	318540	295310	357210	198650	0	0	141610	0
Sister chromatid cohesion protein PDS5 homolog A	Pds5a	E9QPI5;Q6A026	0	1	3	2	0	0	1	0	0	101700	178320	137970	0	0	84413	0
Cystatin-B	Cstb	Q62426	1	1	3	2	0	0	1	0	1710400	2343100	1339400	1127000	0	0	621030	0
3-ketoacyl-CoA thiolase A, peroxisomal;3-ketoacyl-CoA thiolase B, peroxisomal	Acaa1a	Q921H8;H3BJZ9;H3BKL5;Q8VCH0	1	1	3	2	0	0	1	0	176710	215530	200370	162120	0	0	59162	0
Peptidyl-prolyl cis-trans isomerase	Ppih	A2BGI8	0	1	2	2	0	0	1	0	0	76612	170640	185130	0	0	165320	0
Tripartite motif-containing protein 2	Trim2	Q3UHH4;E9QKC6;Q9ESN6	0	0	2	2	0	0	1	0	0	0	2350100	4875800	0	0	3724700	0
DNA-directed RNA polymerases I, II, and III subunit RPABC1	Polr2e	Q80UW8	0	1	2	2	0	0	1	0	0	249500	149040	181330	0	0	138030	0
Sodium/potassium-transporting ATPase subunit alpha-1	Atp1a1	Q8VDN2	0	0	2	2	0	0	1	0	0	0	141470	93533	0	0	152340	0
Cullin-3	Cul3	E9Q4T8;Q9JLV5	1	1	2	2	0	0	1	0	172680	261950	163210	172330	0	0	173780	0
Cullin-2	Cul2	Q9D4H8	1	1	2	2	0	0	1	0	140510	199100	158420	179960	0	0	137850	0
DNA-directed RNA polymerases I and III subunit RPAC1	Polr1c	D3Z7Q8;P52432;G3UXX5;D3Z3D6	0	0	1	2	0	0	1	0	0	0	121580	80158	0	0	101810	0
Catenin beta-1	Ctnnb1	Q02248;D3YUH4;E9Q6A9	0	0	1	2	0	0	1	0	0	0	84202	75553	0	0	74678	0
RNA-binding protein 14	Rbm14	Q8C2Q3;E9QL13	1	0	3	2	0	1	1	1	131290	0	221210	0	0	0	93894	110860
Zinc finger and SCAN domain containing protein 4C;Zinc finger and SCAN domain containing protein 4F;Zinc finger and SCAN domain containing protein 4D	Zscan4c	A0A1C7CYU6;A0A1B0GRH6;Q80VJ6;Q3URS2;E9Q3G0;A7KBS4	1	1	2	2	0	1	1	1	143210	132470	154520	217680	0	0	130390	199970
Polycomb protein EED	Eed	Q921E6;A0A140LIG5	0	1	2	2	1	0	1	0	0	226670	528720	573090	423410	0	375860	0
Barrier-to-autointegration factor;Barrier-to-autointegration factor, N-terminally processed	Banf1	O54962	1	1	2	2	1	1	1	1	721740	889350	561260	446000	609580	862080	527110	473760
Programmed cell death 6-interacting protein	Pdcd6ip	Q9WU78	1	0	3	1	0	0	1	2	128750	0	184730	166190	0	0	170420	320480
Bcl-2-associated transcription factor 1	Bclaf1	Q8K019;A0A087WQA0;F8WI22;A0A087WRN1	0	0	2	1	0	0	1	2	0	0	140830	128850	0	0	161800	78533
Condensin complex subunit 1	Ncapd2	A0A0R4J0H7;Q8K2Z4	1	4	2	1	0	0	1	2	85455	243320	207030	131910	0	0	207730	299900
U4/U6 small nuclear ribonucleoprotein Prp4	Prpf4	Q9DAW6	1	1	2	1	0	0	1	2	96308	134420	104940	137010	0	0	118140	112220
Ubiquitin carboxyl-terminal hydrolase isozyme L3;Ubiquitin carboxyl-terminal hydrolase isozyme L4	Uchl3	Q9JKB1;P58321	1	4	6	1	0	0	1	1	79646	365400	1194500	122240	0	0	134560	139760
Hydroxymethylglutaryl-CoA synthase, cytoplasmic	Hmgcs1	Q8JZK9	1	0	5	1	0	0	1	1	44517	0	831330	118930	0	0	158080	203500
Zinc finger protein ZPR1	Zpr1	Q62384;F8WHU9	0	0	4	1	0	0	1	1	0	0	244670	109250	0	0	111410	143200
Pre-mRNA-splicing factor SPF27	Bcas2	Q9D287	0	2	4	1	0	0	1	1	0	200260	257420	115840	0	0	107580	71761
Four and a half LIM domains protein 1	Fhl1	A2AEX7;A2AEY1;A2AEX8;A2AEX6;A2AEY2;P97447;A2AEY0	1	0	4	1	0	0	1	1	131170	0	273780	154580	0	0	175250	201120
p21-activated protein kinase-interacting protein 1	Pak1ip1	Q9DCE5	0	0	3	1	0	0	1	1	0	0	106480	96690	0	0	135430	106560
Long-chain-fatty-acid--CoA ligase 1	Acsl1	D3Z041;P41216	1	1	3	1	0	0	1	1	782720	1319300	775980	1303900	0	0	1476500	1956600
Crk-like protein	Crkl	P47941	1	1	3	1	0	0	1	1	0	0	247860	152310	0	0	167400	212440
S-methyl-5-thioadenosine phosphorylase	Mtap	Q9CQ65	1	2	3	1	0	0	1	1	0	324210	326620	187180	0	0	0	0
Reticulocalbin-1	Rcn1	Q05186	2	2	3	1	0	0	1	1	208210	255460	406900	320310	0	0	214300	0
Ribosomal L1 domain-containing protein 1	Rsl1d1	Q8BVY0	2	2	3	1	0	0	1	1	388640	324710	479890	353420	0	0	294010	210240
Nuclear ubiquitous casein and cyclin-dependent kinase substrate 1	Nucks1	A0A087WRY3;Q80XU3	0	1	2	1	0	0	1	1	0	120860	240490	119640	0	0	153570	179480
Protein S100-A6	S100a6	P14069	0	0	2	1	0	0	1	1	0	0	444950	229420	0	0	307860	327070
SUMO-conjugating enzyme UBC9	Ube2i	P63280;Q8CFZ0;G3UYP0	0	1	2	1	0	0	1	1	0	400910	321150	276190	0	0	271180	259440
N(G),N(G)-dimethylarginine dimethylaminohydrolase 2	Ddah2	Q99LD8;G3UZR0;O08972	0	0	2	1	0	0	1	1	0	0	241330	213590	0	0	210080	239240
Uncharacterized protein C19orf43 homolog	Uncharacterized protein C19orf43 homolog	Q9D735	0	0	2	1	0	0	1	1	0	0	147880	149010	0	0	211470	183320
Peptidyl-prolyl cis-trans isomerase NIMA-interacting 1	Pin1	Q9QUR7	0	0	2	1	0	0	1	1	0	0	192800	149950	0	0	170400	164000
RNA-binding protein with multiple splicing	Rbpms	T1ECW4;Q9WVB0;S4R1Y2	0	0	2	1	0	0	1	1	0	0	226080	229430	0	0	261960	301620
Arf-GAP domain and FG repeat-containing protein 1	Agfg1	A0A087WNV1;A0A087WSR7;A0A087WR52;Q8K2K6	1	2	2	1	0	0	1	1	265620	222320	387540	313940	0	0	270900	310740
Ras-related protein Rap-1b;Ras-related protein Rap-1A	Rap1b	A0A0G2JDL9;Q99JI6;P62835;A0A0G2JED9;A0A0G2JE52	1	1	2	1	0	0	1	1	210240	130430	228390	210990	0	0	155170	211510
Ubiquitin-associated protein 2	Ubap2	A2AMY5;Q91VX2	1	2	2	1	0	0	1	1	85513	82563	134200	138530	0	0	95609	108890
Small acidic protein	1110004F10Rik	D3YVR9;Q9R0P4;A0A0U1RPJ7	1	2	2	1	0	0	1	1	151070	162160	183540	165000	0	0	287440	194370
MARCKS-related protein	Marcksl1	P28667	1	1	2	1	0	0	1	1	132660	91762	318690	246030	0	0	340730	335170
cAMP-regulated phosphoprotein 19	Arpp19	P56212;E9PXD7;E9Q4B9;E9Q827	1	1	2	1	0	0	1	1	171660	189160	301180	230350	0	0	261920	284610
Ras-related protein Rab-6B;Ras-related protein Rab-6A;Ras-related protein Rab-39A	Rab6b	P61294;P35279;A0A1L1SRS6;D3YV69;Q8BHD0	1	1	2	1	0	0	1	1	1154400	1499300	1161900	844090	0	0	902180	786180
HSPB1-associated protein 1	Hspbap1	Q8BK58	1	2	2	1	0	0	1	1	70601	171490	234790	82476	0	0	0	178950
Swi5-dependent recombination DNA repair protein 1 homolog	Sfr1	Q8BP27	1	1	2	1	0	0	1	1	198460	248860	246480	179610	0	0	143980	169990
V-type proton ATPase subunit G 1	Atp6v1g1	Q9CR51	1	1	2	1	0	0	1	1	102970	46362	138270	141420	0	0	136540	133930
ADP-sugar pyrophosphatase	Nudt5	Q9JKX6;A0A0A6YVU1;A2ATT5	1	1	2	1	0	0	1	1	234580	180910	298930	187960	0	0	160770	178100
Replication factor C subunit 2	Rfc2	Q9WUK4	1	1	2	1	0	0	1	1	158160	183010	179080	192300	0	0	262610	287280
Epididymal secretory protein E1	Npc2	Q9Z0J0	1	1	2	1	0	0	1	1	324750	459670	611000	445740	0	0	351200	283460
NEDD8-activating enzyme E1 regulatory subunit	Nae1	E0CZE0;Q8VBW6	2	2	2	1	0	0	1	1	249850	239710	301030	205380	0	0	262150	210960
Tubulin beta-3 chain	Tubb3	Q9ERD7	3	3	2	1	0	0	1	1	382400	337510	564270	537970	0	0	368310	404300
Polycystic kidney disease protein 1-like 1	Pkd1l1	A0A0A0MQP1;A0A0A0MQK4;Q8R526	0	0	1	1	0	0	1	1	0	0	228320	323570	0	0	152800	533880
40S ribosomal protein S27	Rps27	A0A0G2JDW7;Q6ZWU9;A0A0G2JG29	0	1	1	1	0	0	1	1	0	386100	605330	712090	0	0	909090	895340
Putative ATP-dependent RNA helicase DHX30	Dhx30	A0A0G2JGL8;Q99PU8	0	0	1	1	0	0	1	1	0	0	0	1075600	0	0	852700	1355200
Protein FAM192A	Fam192a	A0A1D5RLF2;A0A1D5RLI3;A0A1D5RLY1;A0A1D5RLX7;A0A1D5RLW0;A0A1D5RLU2;Q91WE2	0	1	1	1	0	0	1	1	0	97730	131380	108680	0	0	132240	143180
Bifunctional lysine-specific demethylase and histidyl-hydroxylase MINA	Mina	D3YTU3;Q8CD15;D3Z287;Q8CCK9	0	0	1	1	0	0	1	1	0	0	58244	48007	0	0	102820	105680
ATP-binding cassette sub-family B member 9	Abcb9	D6RFD9;Q9JJ59	0	0	1	1	0	0	1	1	0	0	492910	653860	0	0	305470	526240
Chromatin target of PRMT1 protein	Chtop	E9PW20;Q9CY57;D3YZA1;D3Z7T7	0	0	1	1	0	0	1	1	0	0	95965	121450	0	0	214160	249560
Activated RNA polymerase II transcriptional coactivator p15	Sub1	P11031	0	2	1	1	0	0	1	1	0	490610	598130	573800	0	0	551070	727860
Glutamine synthetase	Glul	P15105	0	1	1	1	0	0	1	1	0	154660	118610	225480	0	0	148590	185780
Alpha-1-antitrypsin 1-2;Alpha-1-antitrypsin 1-5	Serpina1b	P22599;Q00898	0	0	1	1	0	0	1	1	0	0	438700	247670	0	0	305910	245350
CD9 antigen	Cd9	P40240	0	0	1	1	0	0	1	1	0	0	502270	366950	0	0	407280	372140
Cytochrome c oxidase copper chaperone	Cox17	P56394	0	1	1	1	0	0	1	1	0	75876	130020	93269	0	0	143090	166780
60S ribosomal protein L37a	Rpl37a	P61514;A0A1D5RL86	0	2	1	1	0	0	1	1	0	243970	152480	247410	0	0	359800	332920
Fumarate hydratase, mitochondrial	Fh	P97807	0	0	1	1	0	0	1	1	0	0	82671	83852	0	0	92990	78223
Clusterin;Clusterin beta chain;Clusterin alpha chain	Clu	Q06890;E9Q9B8;E9PUU2;E9PXG5;E9Q8Y5	0	0	1	1	0	0	1	1	0	0	78311	140110	0	0	166650	219230
N-acetyltransferase 9	Nat9	Q3UG98	0	0	1	1	0	0	1	1	0	0	92610	146480	0	0	237050	256350
Hepatoma-derived growth factor-related protein 2	Hdgfrp2	Q3UMU9	0	0	1	1	0	0	1	1	0	0	82005	57153	0	0	79573	88816
NA	Prps1l1	Q8C5R8	0	0	1	1	0	0	1	1	0	0	286370	282500	0	0	384870	503440
Myeloid leukemia factor 2	Mlf2	Q99KX1	0	1	1	1	0	0	1	1	0	0	129490	130860	0	0	182850	191440
60S ribosomal export protein NMD3	Nmd3	Q99L48	0	1	1	1	0	0	1	1	0	0	91387	103640	0	0	123110	129870
Dynein light chain 2, cytoplasmic	Dynll2	Q9D0M5	0	0	1	1	0	0	1	1	0	0	94309	83497	0	0	104290	79595
ATP synthase subunit delta, mitochondrial	Atp5d	Q9D3D9	0	0	1	1	0	0	1	1	0	0	111170	138580	0	0	160950	185370
60S ribosomal protein L22-like 1	Rpl22l1	Q9D7S7	0	0	1	1	0	0	1	1	0	0	291050	295760	0	0	353100	386770
Nuclear pore complex protein Nup50	Nup50	Q9JIH2	0	0	1	1	0	0	1	1	0	0	112060	92044	0	0	98049	111730
Calpain small subunit 1	Capns1	A0A0R4J1C2;A0A0R4IZW8;O88456	1	1	1	1	0	0	1	1	106950	79136	167920	123910	0	0	96045	123690
Enhancer of mRNA-decapping protein 4	Edc4	A0A0R4J1Q0;G5E896;D6RE33;Q3UJB9	1	1	1	1	0	0	1	1	111260	134420	176870	172930	0	0	185460	199070
Charged multivesicular body protein 2a	Chmp2a	A0A1B0GT75;A0A1B0GR63;Q9DB34;A0A1B0GSH4	1	2	1	1	0	0	1	1	393140	227450	337280	247850	0	0	285020	440180
Septin-9	43352	A2A6U5;A2A6U3;Q80UG5	1	1	1	1	0	0	1	1	207460	160780	159790	137290	0	0	155050	160890
Growth factor receptor-bound protein 2	Grb2	B1AT92;Q60631;B1AT95	1	2	1	1	0	0	1	1	136050	129460	0	106810	0	0	0	0
NA	Tfg	B8JJG9;B8JJG7;B8JJG8;B8JJG6;Q9Z1A1	1	1	1	1	0	0	1	1	371060	421950	385510	333490	0	0	308780	326040
H/ACA ribonucleoprotein complex subunit 1	Gar1	D3YZ09;Q9CY66	1	1	1	1	0	0	1	1	152720	0	198390	291140	0	0	236070	193200
E3 ubiquitin-protein ligase NEDD4-like	Nedd4l	E9PXB7;Q8CFI0	1	1	1	1	0	0	1	1	561780	842050	580760	363630	0	0	422370	339590
Apoptotic chromatin condensation inducer in the nucleus	Acin1	F6RJ39;Q9JIX8;Q52KR6;B8JJ92;B8JJ91	1	0	1	1	0	0	1	1	89378	0	132570	161800	0	0	54930	169730
Guanine nucleotide-binding protein G(i) subunit alpha-2	Gnai2	P08752	1	1	1	1	0	0	1	1	193650	189580	166170	204290	0	0	185180	152760
Stathmin-2	Stmn2	P55821	1	1	1	1	0	0	1	1	164490	85095	567550	318220	0	0	387390	419750
ADP-ribosylation factor 4	Arf4	P61750;E9Q798	1	1	1	1	0	0	1	1	121120	0	253800	160510	0	0	183240	197850
E3 ubiquitin-protein ligase RBX1;E3 ubiquitin-protein ligase RBX1, N-terminally processed	Rbx1	P62878	1	1	1	1	0	0	1	1	297390	144730	374640	340730	0	0	397640	414130
Vasodilator-stimulated phosphoprotein	Vasp	P70460	1	0	1	1	0	0	1	1	112450	0	117060	118970	0	0	204960	220940
60S ribosomal protein L36a	Rpl36a	P83882	1	0	1	1	0	0	1	1	65781	0	171690	156260	0	0	183630	219150
Glycerol-3-phosphate dehydrogenase 1-like protein	Gpd1l	Q3ULJ0;D3Z0L6	1	1	1	1	0	0	1	1	92207	81351	125350	131510	0	0	88192	99497
Nuclear fragile X mental retardation-interacting protein 2	Nufip2	Q5F2E7	1	1	1	1	0	0	1	1	60419	74310	108490	93218	0	0	70840	97664
Parafibromin	Cdc73	Q8JZM7	1	0	1	1	0	0	1	1	78538	0	70736	82277	0	0	49972	51943
Splicing factor 3B subunit 4	Sf3b4	Q8QZY9	1	0	1	1	0	0	1	1	147700	0	174650	200090	0	0	311710	230910
Multifunctional methyltransferase subunit TRM112-like protein	Trmt112	Q8VCR4;Q9DCG9	1	1	1	1	0	0	1	1	202240	307420	405410	293140	0	0	300760	288530
DnaJ homolog subfamily C member 9	Dnajc9	Q91WN1	1	0	1	1	0	0	1	1	125300	0	184380	134010	0	0	164350	199120
Protein disulfide-isomerase A6	Pdia6.1	Q922R8	1	1	1	1	0	0	1	1	1401800	1254900	1528400	1438600	0	0	722740	624570
U4/U6 small nuclear ribonucleoprotein Prp3	Prpf3	Q922U1	1	0	1	1	0	0	1	1	122080	0	187340	266940	0	0	223890	287460
GTP-binding protein SAR1a	Sar1a	Q99JZ4;P36536	1	2	1	1	0	0	1	1	452890	418260	449110	235980	0	0	288420	227280
Sentrin-specific protease 3	Senp3	Q9EP97;F6Z9L5	1	0	1	1	0	0	1	1	110040	0	98255	102490	0	0	232920	134620
Endothelial differentiation-related factor 1	Edf1	Q9JMG1	1	1	1	1	0	0	1	1	414170	423260	590300	377920	0	0	540180	446220
Large neutral amino acids transporter small subunit 1	Slc7a5	Q9Z127	1	0	1	1	0	0	1	1	53114	0	90813	79579	0	0	157230	98163
60S ribosomal protein L35a	Rpl35a	O55142	2	0	1	1	0	0	1	1	450500	0	458190	592670	0	0	509530	705800
Structural maintenance of chromosomes protein 1A	Smc1a	Q9CU62	2	1	1	1	0	0	1	1	84202	0	106120	113570	0	0	163970	165400
THO complex subunit 6 homolog	Thoc6	D3Z131;Q5U4D9;D3Z132;D3YUL7;F6S2T7	0	0	0	1	0	0	1	1	0	0	0	69677	0	0	88317	88691
Ras-related protein Rab-5A	Rab5a	Q9CQD1	1	0	0	1	0	0	1	1	0	0	0	140130	0	0	104100	142760
Nucleobindin-1	Nucb1	A0A1C7CYU3;Q02819;A0A1B0GR41	0	0	3	1	0	0	1	0	0	0	334360	206120	0	0	202980	0
Zinc finger CCCH domain-containing protein 18	Zc3h18	H3BIW0;G3X8T2;Q0P678;H3BJJ9	0	0	3	1	0	0	1	0	0	0	182870	157820	0	0	220010	0
Ubiquitin-protein ligase E3C	Ube3c	Q80U95;A0A0G2JDR9	0	0	3	1	0	0	1	0	0	0	0	67520	0	0	44284	0
Regulator of nonsense transcripts 1	Upf1	Q9EPU0	1	0	3	1	0	0	1	0	172910	0	211880	0	0	0	205490	0
N-acylneuraminate cytidylyltransferase	Cmas	A0A0R4J0B4;Q99KK2	0	0	2	1	0	0	1	0	0	0	90643	97307	0	0	103810	0
WASH complex subunit FAM21	Fam21	Q6PGL7;A0A0N4SV74;A0A0N4SUJ0	0	0	2	1	0	0	1	0	0	0	112610	0	0	0	0	0
E3 SUMO-protein ligase RanBP2	Ranbp2	Q9ERU9	0	0	2	1	0	0	1	0	0	0	99690	92303	0	0	88379	0
Ras-related protein Rab-18	Rab18	P35293	1	0	2	1	0	0	1	0	171880	0	114820	137310	0	0	83009	0
MOB kinase activator 1A;MOB kinase activator 1B	Mob1b	Q3UDM0;Q921Y0;Q8BPB0	1	0	2	1	0	0	1	0	269330	0	252030	184190	0	0	96873	0
Myeloid-associated differentiation marker	Myadm	A0A0N4SW94;O35682	0	0	1	1	0	0	1	0	0	0	40375	52294	0	0	63053	0
Kininogen-1;Kininogen-1 heavy chain;Bradykinin;Kininogen-1 light chain	Kng1	D3YTY9;A0A0R4J038;O08677;D3Z2B2	0	0	1	1	0	0	1	0	0	0	256640	365750	0	0	271090	0
Translation initiation factor eIF-2B subunit delta	Eif2b4	D3Z780;Q61749;A0A0J9YUY0	0	0	1	1	0	0	1	0	0	0	38145	53967	0	0	0	0
Protein transport protein Sec61 subunit beta	Gm10320	E9PW43;Q9CQS8	0	0	1	1	0	0	1	0	0	0	91981	126900	0	0	167600	0
Ribosome maturation protein SBDS	Sbds	F6TN03;P70122	0	0	1	1	0	0	1	0	0	0	217020	146080	0	0	298620	0
Serine/threonine-protein kinase MARK2	Mark2	F7CRG8;F7A3Q3;F6UY70;F6ZEX4;F7CVZ7;E9Q9N6;E9PYX3;A0A0R4J227;A0A0R4J0B1;Q3T9A3;F6ZS70;E9QMP6;Q05512	0	0	1	1	0	0	1	0	0	0	82451	144030	0	0	89468	0
Mini-chromosome maintenance complex-binding protein	Mcmbp	H9KV04;Q8R3C0	0	0	1	1	0	0	1	0	0	0	157890	136240	0	0	129880	0
Pyruvate dehydrogenase E1 component subunit alpha, somatic form, mitochondrial	Pdha1	P35486	0	0	1	1	0	0	1	0	0	0	0	0	0	0	0	0
Dynein light chain Tctex-type 1	Dynlt1	P51807	0	0	1	1	0	0	1	0	0	0	124330	134960	0	0	155470	0
Pre-rRNA-processing protein TSR1 homolog	Tsr1	Q5SWD9	0	0	1	1	0	0	1	0	0	0	118680	103100	0	0	83061	0
ATP-binding cassette sub-family F member 1	Abcf1	Q6P542	0	0	1	1	0	0	1	0	0	0	109610	60528	0	0	135420	0
RING1 and YY1-binding protein	Rybp	Q8CCI5	0	0	1	1	0	0	1	0	0	0	279120	168100	0	0	181940	0
Notchless protein homolog 1	Nle1	Q8VEJ4	0	0	1	1	0	0	1	0	0	0	84787	35482	0	0	38881	0
Zinc finger CCHC domain-containing protein 8	Zcchc8	Q9CYA6	0	0	1	1	0	0	1	0	0	0	39654	40623	0	0	0	0
Proline-, glutamic acid- and leucine-rich protein 1	Pelp1	Q9DBD5	0	0	1	1	0	0	1	0	0	0	77602	116840	0	0	185950	0
La-related protein 1	Larp1	Z4YJT3;Q6ZQ58	1	1	1	1	0	1	1	2	124460	206890	0	0	0	205040	0	0
Titin	Ttn	A2ASS6;E9Q8N1;E9Q8K5	1	0	3	1	1	1	1	2	0	0	1874800	1083200	0	0	0	1167200
G2 and S phase-expressed protein 1	Gtse1	Q8R080	0	0	1	0	0	0	1	3	0	0	213980	0	0	0	269020	283430
Developmentally-regulated GTP-binding protein 1	Drg1	P32233	0	0	4	0	0	0	1	2	0	0	231570	0	0	0	122470	177160
Polyadenylate-binding protein	Gm10110	D3Z5M2;Q91YZ8;A3KFU5;A3KFU8;Q6PHQ9	1	0	1	0	0	0	1	2	0	0	128300	0	0	0	247890	480110
Serine/arginine-rich splicing factor 9	Srsf9	Q9D0B0;F6RTE1	0	0	0	0	0	0	1	2	0	0	0	0	0	0	129980	189530
Protein Red	Ik	Q9Z1M8	0	0	4	0	0	0	1	1	0	0	151250	0	0	0	152150	132280
Serine/threonine-protein phosphatase 4 catalytic subunit	Ppp4c	P97470	1	1	3	0	0	0	1	1	172360	257130	190340	0	0	0	129500	149610
DNA (cytosine-5)-methyltransferase 3-like	Dnmt3l	Q9CWR8;D3YUQ4	0	1	2	0	0	0	1	1	0	122260	161960	0	0	0	193670	231720
Alpha-soluble NSF attachment protein	Napa	Q9DB05	0	0	2	0	0	0	1	1	0	0	0	0	0	0	0	0
Peptidyl-prolyl cis-trans isomerase G;Peptidyl-prolyl cis-trans isomerase	Ppig	A2AR02;A2AR01	0	0	1	0	0	0	1	1	0	0	377710	0	0	0	520330	343960
Set1/Ash2 histone methyltransferase complex subunit ASH2	Ash2l	D6RI55;D3YYA0;E9PU93;Q91X20;D6RET1	0	0	1	0	0	0	1	1	0	0	58544	0	0	0	129370	139990
Myosin-11	Myh11	E9QPE7;O08638	0	0	1	0	0	0	1	1	0	0	205490	0	0	0	417460	591460
Bystin	Bysl	O54825	0	0	1	0	0	0	1	1	0	0	85725	0	0	0	123920	145650
COP9 signalosome complex subunit 1	Gps1	Q3MIA8;B1ATU4;G3UXW9;Q99LD4;A0A140LJB7	0	2	1	0	0	0	1	1	0	0	56454	0	0	0	0	0
Zinc finger CCCH domain-containing protein 15	Zc3h15	Q3TIV5	0	0	1	0	0	0	1	1	0	0	130410	0	0	0	117560	106490
Exosome complex component MTR3	Exosc6	Q8BTW3	0	0	1	0	0	0	1	1	0	0	69064	0	0	0	0	163510
Splicing factor 3B subunit 5	Sf3b5	Q923D4	0	0	1	0	0	0	1	1	0	0	119190	0	0	0	144560	209340
V-type proton ATPase subunit F	Atp6v1f	Q9D1K2	0	0	1	0	0	0	1	1	0	0	163880	0	0	0	70678	104510
RNA polymerase II-associated protein 3	Rpap3	Q9D706	0	0	1	0	0	0	1	1	0	0	103140	0	0	0	95485	0
Glutathione peroxidase;Phospholipid hydroperoxide glutathione peroxidase, mitochondrial;Phospholipid hydroperoxide glutathione peroxidase, nuclear	Gpx4	S4R1E5;F7A8H6;O70325;Q91XR9	0	0	1	0	0	0	1	1	0	0	149660	0	0	0	198220	0
Transportin-2	Tnpo2	Q99LG2;E9PV58	1	0	1	0	0	0	1	1	0	0	142120	0	0	0	140120	164900
RNA polymerase II subunit A C-terminal domain phosphatase SSU72	Ssu72	Q9CY97	1	0	1	0	0	0	1	1	0	0	136150	0	0	0	68120	71663
Aminoacyl tRNA synthase complex-interacting multifunctional protein 2	Aimp2	Q8R010;Q8R3V2	2	3	1	0	0	0	1	1	420040	335380	200000	0	0	0	352200	238810
Acetyl-CoA carboxylase 1;Biotin carboxylase	Acaca	Q5SWU9	0	1	0	0	0	0	1	1	0	0	0	0	0	0	104910	113080
Centrosomal protein of 55 kDa	Cep55	Q8BT07	6	5	8	8	0	0	0	0	1323700	1010500	1501500	2042900	0	0	0	0
Microtubule-actin cross-linking factor 1	Macf1	A0A0A0MQA6;F7ACR9;E9QNP1;E9QA63;B1ARU4;E9PVY8;Q9QXZ0;F6Q750;B1ARU1	5	6	17	7	0	0	0	1	431460	465820	1135200	358740	0	0	0	94207
Serine/threonine-protein kinase PAK 2;PAK-2p27;PAK-2p34	Pak2	Q8CIN4	2	2	5	4	0	0	0	1	322600	153100	612140	303200	0	0	0	106200
Protein cordon-bleu	Cobl	G5E8P4;G3UWY3;Q5NBX1	1	2	3	4	0	0	0	0	189580	0	212780	406760	0	0	0	0
Microtubule-associated protein 1B;MAP1B heavy chain;MAP1 light chain LC1	Map1b	P14873	0	2	5	3	0	0	0	0	0	0	388520	373550	0	0	0	0
Coronin-1B	Coro1b	Q9WUM3	0	0	3	3	0	0	0	0	0	0	434520	429280	0	0	0	0
Signal recognition particle subunit SRP72	Srp72	F8VQC1;E9Q740	0	1	2	3	0	0	0	0	0	47516	213240	225910	0	0	0	0
Basement membrane-specific heparan sulfate proteoglycan core protein;Endorepellin;LG3 peptide	Hspg2	B1B0C7;E9PZ16;Q05793	0	1	5	2	0	0	0	1	0	82559	304970	43699	0	0	0	138280
Pre-mRNA-processing factor 40 homolog A	Prpf40a	A0A1B0GRU8;Q9R1C7	0	1	3	2	0	0	0	1	0	142460	248710	227030	0	0	0	222070
UPF0586 protein C9orf41 homolog	UPF0586 protein C9orf41 homolog	Q80UY1	0	1	3	2	0	0	0	1	0	81256	173070	131040	0	0	0	151750
Cytoplasmic dynein 1 light intermediate chain 1	Dync1li1	Q8R1Q8	0	0	2	2	0	0	0	1	0	0	140070	97713	0	0	0	201080
NA	Ddx23	D3Z0M9	0	1	1	2	0	0	0	1	0	117370	55276	143720	0	0	0	47157
Annexin A11;Annexin	Anxa11	P97384;D3Z7U0	1	1	7	2	0	0	0	0	201320	246300	676330	236080	0	0	0	0
Transcriptional repressor p66-beta	Gatad2b	A1L3S7;Q8VHR5;A0A0U1RNM2	0	0	4	2	0	0	0	0	0	0	119490	111480	0	0	0	0
Fructose-bisphosphate aldolase C	Aldoc	P05063	1	1	4	2	0	0	0	0	180030	242900	271540	172810	0	0	0	0
Bromodomain-containing protein 4	Brd4	Q3UH70;Q9ESU6;B0V2V8;B0V2V6	1	1	4	2	0	0	0	0	191970	159130	253060	359570	0	0	0	0
Retinoid-inducible serine carboxypeptidase	Scpep1	Q920A5	0	1	3	2	0	0	0	0	0	342550	367410	194780	0	0	0	0
Aminoacylase-1	Acy1	Q99JW2;A0A1L1SSU4;A0A087WPX1;A0A1L1SRC1;A0A1L1SS90;A0A0R4J050	0	1	3	2	0	0	0	0	0	186670	302670	163690	0	0	0	0
Protein NDRG1	Ndrg1	Q62433	0	1	2	2	0	0	0	0	0	50635	149730	121560	0	0	0	0
Golgi to ER traffic protein 4 homolog	Get4	D3Z4J5;Q9D1H7;D3Z7S0	1	1	2	2	0	0	0	0	187580	240320	189000	189880	0	0	0	0
Dynein light chain roadblock-type 1	Dynlrb1	P62627;A2AVR9	1	1	2	2	0	0	0	0	333170	489580	339850	253360	0	0	0	0
Ras-related protein Rab-1B	Rab1b	Q9D1G1	1	1	2	2	0	0	0	0	130660	205460	137910	103120	0	0	0	0
Myelin expression factor 2	Myef2	F6XJA1;G8JL68;A2ATP5;A2ATP6;Q8C854	0	0	1	2	0	0	0	0	0	0	229250	224970	0	0	0	0
Galectin;Galectin-3	Lgals3	Q8C253;P16110	2	1	4	2	1	1	0	0	461600	618970	567740	353820	516610	297730	0	0
Peptidyl-prolyl cis-trans isomerase CWC27 homolog	Cwc27	Q3TKY6	0	0	2	1	0	0	0	2	0	0	193910	131310	0	0	0	154750
Lamin-B1	Lmnb1	P14733	0	0	4	1	0	0	0	1	0	0	438200	156380	0	0	0	112230
Immunoglobulin-binding protein 1	Igbp1	Q61249	0	0	3	1	0	0	0	1	0	0	187180	0	0	0	0	124330
PEST proteolytic signal-containing nuclear protein	Pcnp	Q6P8I4;Q3TM89;F8WI88;D3YWA4	0	0	3	1	0	0	0	1	0	0	207380	122940	0	0	0	189760
Bleomycin hydrolase	Blmh	Q8R016;E9PY26	0	0	3	1	0	0	0	1	0	0	256270	0	0	0	0	162570
Dihydropyrimidinase-related protein 1	Crmp1	Q6P1J1;P97427	0	0	2	1	0	0	0	1	0	0	0	187440	0	0	0	94274
1,2-dihydroxy-3-keto-5-methylthiopentene dioxygenase	Adi1	Q99JT9	0	0	2	1	0	0	0	1	0	0	611950	351700	0	0	0	0
Structural maintenance of chromosomes protein 3	Smc3	Q9CW03	0	0	2	1	0	0	0	1	0	0	45128	0	0	0	0	86774
Echinoderm microtubule-associated protein-like 4	Eml4	A0A0R4J0H0;A0A0R4J1G7;F8WJ93;Q3UMY5	0	0	1	1	0	0	0	1	0	0	132760	141160	0	0	0	168480
NA	Tpm1.2	F8WID5;B7ZNL3	0	0	1	1	0	0	0	1	0	0	78860	87869	0	0	0	91898
Phosphomannomutase 1	Pmm1	O35621	0	0	1	1	0	0	0	1	0	0	131340	133420	0	0	0	0
U4/U6.U5 tri-snRNP-associated protein 2	Usp39	Q3TIX9	0	0	1	1	0	0	0	1	0	0	117610	117350	0	0	0	158660
BolA-like protein 2	Bola2	Q8BGS2	0	0	1	1	0	0	0	1	0	0	194740	124190	0	0	0	166690
Methylosome subunit pICln	Clns1a	Q923F1;Q61189	0	0	1	1	0	0	0	1	0	0	262070	148780	0	0	0	237370
ERBB receptor feedback inhibitor 1	Errfi1	Q99JZ7	0	0	1	1	0	0	0	1	0	0	180940	413230	0	0	0	518630
Adenylate kinase isoenzyme 1	Ak1	Q9R0Y5;A0A0A6YXW8;Z4YN97	0	0	4	1	0	0	0	0	0	0	345110	116390	0	0	0	0
Plastin-3	Pls3	A0A1C7CYV0;B1AX58;Q99K51	0	0	3	1	0	0	0	0	0	0	0	0	0	0	0	0
NA	Dnajc21	E9Q8D0;F6QYD2	0	0	3	1	0	0	0	0	0	0	85653	98541	0	0	0	0
Replication factor C subunit 4	Rfc4	Q3UI84;Q99J62	0	0	3	1	0	0	0	0	0	0	143110	87401	0	0	0	0
GRB2-associated-binding protein 1	Gab1	A0A1B0GS41;Q9QYY0	0	0	2	1	0	0	0	0	0	0	72939	0	0	0	0	0
Zinc phosphodiesterase ELAC protein 2	Elac2	B1ATP7;Q80Y81	0	0	2	1	0	0	0	0	0	0	158780	115770	0	0	0	0
Serine/threonine-protein phosphatase 4 regulatory subunit 3A;Serine/threonine-protein phosphatase 4 regulatory subunit 3B	Smek1	E9Q481;Q6P2K6;Q922R5	0	0	2	1	0	0	0	0	0	0	81346	0	0	0	0	0
Procollagen-lysine,2-oxoglutarate 5-dioxygenase 2	Plod2	E9Q718;Q9R0B9	0	0	2	1	0	0	0	0	0	0	37064	50366	0	0	0	0
Glycylpeptide N-tetradecanoyltransferase;Glycylpeptide N-tetradecanoyltransferase 2	Nmt2	F7APP3;A2AJH3;O70311	0	0	2	1	0	0	0	0	0	0	74758	0	0	0	0	0
Dynamin-2	Dnm2	G3UZZ3;Q3T9X3;Q3TCR7;G3X9G4;F8WIV5;P39054	0	0	2	1	0	0	0	0	0	0	141100	0	0	0	0	0
GDP-L-fucose synthase	Tsta3	P23591	0	0	2	1	0	0	0	0	0	0	269140	305370	0	0	0	0
Fatty acid-binding protein, epidermal	Fabp5	Q05816	0	0	2	1	0	0	0	0	0	0	258680	179030	0	0	0	0
Transcription factor SOX-2	Sox2	Q60I23;P48432	0	0	2	1	0	0	0	0	0	0	52454	66298	0	0	0	0
Adapter molecule crk	Crk	Q64010;Q3TQV3;Q8JZR2;Q5ND50	0	0	2	1	0	0	0	0	0	0	218980	156790	0	0	0	0
Sorting nexin-1	Snx1	Q6NZD2;Q9WV80	0	0	2	1	0	0	0	0	0	0	135360	0	0	0	0	0
Transcription elongation regulator 1	Tcerg1	Q8CGF7	0	0	2	1	0	0	0	0	0	0	253230	153950	0	0	0	0
Diphosphomevalonate decarboxylase	Mvd	Q99JF5	0	0	2	1	0	0	0	0	0	0	313700	296090	0	0	0	0
Density-regulated protein	Denr	Q9CQJ6;E9Q0G1	0	0	2	1	0	0	0	0	0	0	162410	139620	0	0	0	0
Vacuolar protein sorting-associated protein 28 homolog	Vps28	Q9D1C8	0	0	2	1	0	0	0	0	0	0	139890	85656	0	0	0	0
F-box-like/WD repeat-containing protein TBL1X;F-box-like/WD repeat-containing protein TBL1XR1	Tbl1x	Q9QXE7;A0A0J9YUT9;Q8BHJ5	0	0	2	1	0	0	0	0	0	0	59687	60870	0	0	0	0
E3 ubiquitin-protein ligase ARIH2	Arih2	Q9Z1K6;A0A0A6YXB0	0	0	2	1	0	0	0	0	0	0	51155	86676	0	0	0	0
DnaJ homolog subfamily B member 6;DnaJ homolog subfamily B member 7	Dnajb6	A0A0G2JER9;G3X8S5;O54946;A0A0G2JGN9;A0A0G2JEI3;Q9QYI8	1	0	2	1	0	0	0	0	120950	0	175000	159140	0	0	0	0
Cyclin-dependent kinase inhibitor 1B	Cdkn1b	P46414	1	0	2	1	0	0	0	0	85390	0	182520	152480	0	0	0	0
Polymerase delta-interacting protein 3	Poldip3	Q3UDD3;Q8BG81;F6VR84	1	0	2	1	0	0	0	0	233370	0	226500	0	0	0	0	0
AN1-type zinc finger protein 6	Zfand6	A0A140LJF3;A0A140LI56;A0A140LIM2;Q9DCH6	0	0	1	1	0	0	0	0	0	0	55339	33649	0	0	0	0
La-related protein 7	Gm12666	A2AMD0;Q05CL8	0	0	1	1	0	0	0	0	0	0	0	74895	0	0	0	0
Lymphocyte antigen 75	Ly75	A2AW86;Q60767	0	0	1	1	0	0	0	0	0	0	77201	56596	0	0	0	0
Profilin;Profilin-2	Pfn2	D3YWS3;Q9JJV2	0	0	1	1	0	0	0	0	0	0	106400	88482	0	0	0	0
Gem-associated protein 7	Gemin7	D3Z684;A0A140LJ80;Q9CWY4	0	0	1	1	0	0	0	0	0	0	80947	278530	0	0	0	0
Golgi apparatus protein 1	Glg1	F8WHM5;Q61543;F6RSH1	0	0	1	1	0	0	0	0	0	0	89291	168640	0	0	0	0
Nuclear-interacting partner of ALK	Zc3hc1	H3BKM2;Q80YV2;D3Z3D0	0	0	1	1	0	0	0	0	0	0	89328	84050	0	0	0	0
Phospholipase D3	Pld3	O35405	0	0	1	1	0	0	0	0	0	0	126140	87787	0	0	0	0
Non-specific lipid-transfer protein	Scp2	P32020	0	0	1	1	0	0	0	0	0	0	136510	115320	0	0	0	0
Vacuolar protein sorting-associated protein 4B	Vps4b	P46467	0	0	1	1	0	0	0	0	0	0	167350	99310	0	0	0	0
Serine/threonine-protein phosphatase 2A activator	Ppp2r4	P58389	0	0	1	1	0	0	0	0	0	0	169900	0	0	0	0	0
Crooked neck-like protein 1	Crnkl1	P63154	0	0	1	1	0	0	0	0	0	0	0	0	0	0	0	0
Nucleoredoxin	Nxn	P97346	0	0	1	1	0	0	0	0	0	0	81106	51502	0	0	0	0
Retinol-binding protein 1	Rbp1	Q00915	0	0	1	1	0	0	0	0	0	0	123430	98492	0	0	0	0
Metastasis-associated protein MTA3	Mta3	Q3U3A7;E9Q794;Q3UII8;Q924K8	0	0	1	1	0	0	0	0	0	0	131290	115040	0	0	0	0
Serine/arginine-rich splicing factor 4	Srsf4	Q542V3;Q8VE97	0	0	1	1	0	0	0	0	0	0	98405	86099	0	0	0	0
DNA helicase B	Helb	Q6NVF4	0	0	1	1	0	0	0	0	0	0	153610	110760	0	0	0	0
TIP41-like protein	Tiprl	Q8BH58;A0A0A6YY87	0	0	1	1	0	0	0	0	0	0	134750	0	0	0	0	0
DNA polymerase delta subunit 3	Pold3	Q8BH76;Q9EQ28;A0A140LIW6;A0A140LHY7	0	0	1	1	0	0	0	0	0	0	39289	87883	0	0	0	0
Phosphoacetylglucosamine mutase	Pgm3	Q8BWW3;Q9CYR6	0	0	1	1	0	0	0	0	0	0	148980	143500	0	0	0	0
ATP-dependent RNA helicase DDX18	Ddx18	Q8K363	0	0	1	1	0	0	0	0	0	0	94979	107680	0	0	0	0
Phosphatidylinositol 5-phosphate 4-kinase type-2 gamma	Pip4k2c	Q91XU3	0	0	1	1	0	0	0	0	0	0	75789	95732	0	0	0	0
Synapse-associated protein 1	Syap1	Q9D5V6	0	0	1	1	0	0	0	0	0	0	149150	122540	0	0	0	0
Cullin-1	Cul1	Q9WTX6;Q3TPM3	0	0	1	1	0	0	0	0	0	0	98085	0	0	0	0	0
STIP1 homology and U box-containing protein 1	Stub1	Q9WUD1	0	0	1	1	0	0	0	0	0	0	146570	75090	0	0	0	0
Elongation factor Tu, mitochondrial	Tufm	Q8BFR5;A0A0U1RNQ6	1	0	2	1	0	1	0	0	0	0	174480	170950	0	0	0	0
Keratin, type II cytoskeletal 8	Krt8	P11679;CON__P05787	0	0	1	1	1	0	0	0	0	0	79869	73373	111320	0	0	0

## Sheet: 4c. Interactors_of_LIS1
Combimed List of the LIS1 interactome	IP-LIS1 Mass spec	Details	No. of significant proteins	Proteins
A2M	AGO lines (AGO KO & Dox. AGO2)	IP LIS1 compared to Control-IgG in AGO1-4 KO and Dox.AGO2(combined).	1079	1110004F10RIK, A2M, AARS, ABCB9, ABCE1, ABCF1, ABCF2, ACAA1A, ACACA, ACIN1, ACLY, ACO2, ACP1, ACSL1, ACTC1, ACTG1, ACTL6A, ACTN1, ACTN4, ACTR2, ACTR3, ACY1, ADH5, ADI1, ADSL, ADSS, AGFG1, AGO2, AHCY, AHNAK, AHSA1, AHSG, AIMP1, AIMP2, AK1, AKAP12, AKR1A1, AKR1B1, ALB, ALDH2, ALDH9A1, ALDOA, ALDOC, ALPL, ALYREF, ANP32A, ANP32B, ANP32E, ANXA11, ANXA2, ANXA5, ANXA7, AP1B1, APEX1, API5, APOA1, ARCN1, …
AARS1	Dox. AGO2	IP LIS1 compared to Control-IgG in Dox.AGO2 Only.	175	A2M, ABCB9, ACAA1A, ACP1, ADI1, ADSS, AGO2, AHSG, AKAP12, ALB, ANXA2, API5, APOA1, ARGLU1, ASS1, ATXN10, BAG6, BANF1, BASP1, BUB3, C1QA, C1QB, C1QC, C4B, CACYBP, CALR, CAPZA1, CARS, CBX3, CD5L, CD9, CDV3, CNPY2, COPS4, CORO1B, CRK, CSE1L, CSRP1, CSRP2, CTNNB1, CUL1, DAZAP1, DDAH2, DDX17, DDX19A, DICER1, DNAJC7, DUT, DYNLL2, EEF1A1, EHD1, EHD4, EIF1AX, EIF2A, EIF2S2, EIF3E, EIF3I, EIF3K, EIF4B, EI…
ABCB9	Cytoplasm (WT, F/-, OE)	IP LIS1 compared to Control-IgG in Wild Type, Flox/- and LIS1-DsRED OE cytoplasm fractions (combined).	156	ACSF2, AGO2, AHSA1, AHSG, AIMP1, APOA1, ATP6V1C1, BUB3, C1QA, C1QB, C1QC, C4B, CACYBP, CAPRIN1, CARS, CD5L, CDH1, CEP162, CMAS, COIL, COL18A1, CP, CPSF1, CTSZ, DAZAP1, DDX20, DDX5, DHX30, DPYSL3, DYNLL1, DYNLL2, EBNA1BP2, EHD1, EHD4, EIF3E, EIF3I, EIF3J2, EIF4A1, EIF6, ENO1, ERRFI1, EWSR1, FASN, FBLL1, FN1, FUS, GEMIN2, GEMIN4, GEMIN5, GGA2, GLYR1, GRCC10, GSTP1, HN1L, HNRNPA1, HNRNPA3, HNRNPAB, …
ABCE1	Nuclear (WT, F/-, OE)	IP LIS1 compared to Control-IgG in Wild Type, Flox/- and LIS1-DsRED OE nuclear fractions (combined).	216	ACACA, ACIN1, ACLY, ACP1, ACSL1, ACY1, ADK, AGO1, AGO2, AHCY, AHSG, AKR1B1, ALDH16A1, ALDOA, ANP32A, ANXA1, ANXA7, APOA1, APOE, ARHGDIA, ATP5A1, BUB3, C1QA, C1QB, C1QC, C4B, CACYBP, CAD, CALM1, CAND1, CAST, CCT5, CD5L, CES1C, CKB, CLTC, CLU, CMPK1, COIL, COL18A1, CORO1C, CP, CRNKL1, CSNK2A1, CTH, DDB1, DDX3Y, DENR, DHX15, DNAJB6, DYNC1H1, DYNLL2, EBNA1BP2, EHD1, EHD4, EIF3A, EIF3F, EIF3M, ENAH, E…
ABCF1	LIS1 OE Cytoplasm	IP LIS1 compared to Control-IgG in LIS1-DsRED OE cytoplasm fraction only.	85	AGO2, AHSA1, AHSG, AIMP1, APOA1, BUB3, C1QA, C1QB, C1QC, C4B, CACYBP, CAPRIN1, CARS, CD5L, CP, CTSZ, DAZAP1, DDX20, DDX5, DHX30, DPYSL3, DYNLL1, EHD1, EHD4, EIF3E, EIF3I, EIF3J2, EIF6, ERRFI1, EWSR1, FASN, FN1, FUS, GEMIN2, GEMIN4, GEMIN5, HNRNPA3, HNRNPAB, HNRNPD, HP, LIS1, LMNB2, MRI1, MUG1, MVD, NPLOC4, PFAS, PFKL, PRMT1, PSAP, PSMB1, PSMC3.1, RAD23B, RARS, RPA1, RPL34, RPL35A, RRBP1, SAE1, SE…
ABCF2	LIS1 OE Nuclear	IP LIS1 compared to Control-IgG in LIS1-DsRED OE nuclear fraction only.	57	ACACA, AGO2, AHSG, ANXA1, APOA1, ARHGDIA, BUB3, C1QA, C1QB, C1QC, CACYBP, CRNKL1, DYNC1H1, EHD1, FN1, GART, GSTP1, HN1L, KIAA1429, LIG1, LIS1, LRRFIP2, MAP3K7, NARS, NDRG1, NPLOC4, NR2E3, NUDT21, PA2G4, PDIA6, PGD, PHGDH, PSMC5, PTMA, SAE1, SAFB, SERPINA1D, SF3B3, SLC3A2, SNRNP70, SNRPA, SNRPB, SNRPC, SNRPD1, SNRPD2, SNRPF, SNRPG, SNW1, STMN1, TAGLN2, TBL1X, TPD52, TRIP12, UGDH, UHRF1, YWHAH, ZSC…
ACAA1	WT Cytoplasm	IP LIS1 compared to Control-IgG in Wild-type cytoplasm fraction only.	60	ACSF2, AGO2, AHSG, ATP6V1C1, C1QA, C1QB, C1QC, C4B, CARS, CDH1, CEP162, COIL, COL18A1, DYNLL2, EBNA1BP2, EHD1, EIF4A1, ENO1, FBLL1, GGA2, GRCC10, GSTP1, HNRNPAB, HNRNPC, HNRNPK, KNG1, MINA, NAA50, PAFAH1B2, PCMT1, PKM, PPIA, PPP1R12A, RANBP1, RPL10A, RPL12, RPL13, RPL30, RPL7, RPL9, RPS25, RPS27A, SERPINA1B, SERPINA1D, SERPINA3K, SETD2, SKP1, SNRNP70, SNRPA, SNRPD1, SNRPD2, SNRPG, SRRM1, TCP1, TP…
ACAA2	WT Nuclear	IP LIS1 compared to Control-IgG in Wild-type OE nuclear fraction only.	57	ACIN1, ACY1, AGO1, AGO2, AHSG, ALDH16A1, ALDOA, ANXA1, ATP5A1, C1QA, C1QB, C1QC, C4B, CD5L, CES1C, CORO1C, CP, CSNK2A1, DDX3Y, DHX15, EHD1, EWSR1, FN1, GRHPR, HMGB2, HN1, HSPA4, IQGAP1, LIS1, LRRFIP2, MAP3K7, NACC1, NARS, NPLOC4, NR2E3, PSME1, RNMT, RPA1, RPLP1, SAFB, SERPINA1D, SERPINA3K, SNRNP70, SNRPA, SNRPB, SNRPC, SNRPD1, SNRPD2, SNRPE, SNRPF, SNRPG, TAF15, TNRC6B, TNRC6C, TRA2B, UFD1L, YTHD…
ACACA	LIS1 f/- Cytoplasm	IP LIS1 compared to Control-IgG in Flox/- cytoplasm fraction only.	50	AGO2, C1QA, C1QB, C1QC, C4B, CAPRIN1, CD5L, CMAS, CPSF1, DDX5, DHX30, EHD1, FN1, GLYR1, HN1L, HNRNPA1, LRRFIP2, MAP3K7, NR2E3, NUCKS1, NUTF2, PAICS, PGP, PSMA2, RNF114, RPL11, RPL19, RPL27A, RPL32, RPL34, RPS14, RPS19, RPS2, RPS28, SERBP1, SERPINA1D, SLC3A2, SMAD2, SNRNP70, SNRPA, SNRPB, SNRPC, SNRPD2, SNRPG, THOC2, TPD52L2, TPM1.3, UFD1L, YWHAE, ZCCHC8
ACIN1	LIS1 f/- Nuclear	IP LIS1 compared to Control-IgG in Flox/- nuclear fraction only.	172	ACLY, ACP1, ACSL1, ACY1, ADK, AGO1, AGO2, AHCY, AKR1B1, ANP32A, ANXA7, APOA1, APOE, C1QA, C1QB, C1QC, C4B, CAD, CALM1, CAND1, CAST, CCT5, CD5L, CKB, CLTC, CLU, CMPK1, COIL, COL18A1, CP, CSNK2A1, CTH, DDB1, DDX3Y, DENR, DHX15, DNAJB6, DYNC1H1, DYNLL2, EBNA1BP2, EHD1, EHD4, EIF3A, EIF3F, EIF3M, ENAH, EPRS, FARSA, FASN, FLII, FN1, FRRS1, G3BP1, GARS, GART, GDI2, GLRX3, GLYR1, GPD1L, GPI, GRB2, H3F3A…
ACLY
ACO2	BioGRID	Physical interactors of LIS1 (PAFAH1B1) for human and mouse from BioGRID protein interaction database	132	ACAA2, ACTB, ACTG1, AHI1, ANKRD28, AP1G1, AP4E1, ARMC8, ASNS, ATIC, BAP1, BET1, BICD2, CAPN2, CAPNS1, CAPZB, CCND1, CCNT1, CCSER2, CDK1, CDK2, CENPE, CEP128, CEP135, CHID1, CHMP2B, CIAO1, CLASP1, CLASP2, CLIP1, CPSF3, CRYAA, CSNK2A1, CSTF1, CUL4A, DAB1, DCDC5, DCTN1, DCTN2, DCTN4, DCX, DISC1, DLG5, DYNC1H1, DYNC1I1, DYNC1I2, DYNC1LI1, DYNC1LI2, DYNLL1, DYNLL2, DYNLRB2, DYNLT1, DYNLT3, EIF5, ENG, …
ACP1
ACSL1	Pluripotency, transcription factors and epigenetic modifiers
ACTC1	H2BC9, PABPN1, SRRM1, RNMT, SRRT, SRSF1, NACC1, MOV10, DDX21, UBTF, CSNK2A1, TAF15, U2AF1, U2AF2, PSMA5, PSMB4, SRSF2, SRSF3, SRSF5, SRSF6, SRSF7, DNMT3L, RPS27A, YBX1, TJP1, SRSF9, YWHAE, YWHAG, YWHAH, YWHAZ, SSB, PSMB5, SMAD2, PSMC2, PSMC6, PSMD14, PSMD4, PSMD6, PSME1, PSME2, DEK, ALYREF, NUDT21, MYBBP1A, POU5F1, SOX2, WDR5, RPA1, RPA2, RRM2, LGALS3, CNOT9, MYO1C, PIN1, NR2E3, SF3B1, SNRPB, SNR…
ACTG1
ACTL6A
ACTN1
ACTN4
ACTR10
ACTR2
ACTR3
ACY1
ADH5
ADI1
ADSL
ADSS2
AGFG1
AGO1
AGO2
AGO3
AHCY
AHI1
AHNAK
AHSA1
AHSG
AIMP1
AIMP2
AK1
AKAP12
AKR1A1
AKR1B1
ALB
ALDH2
ALDH9A1
ALDOA
ALDOC
ALPL
ALYREF
ANAPC13
ANKRD28
ANP32A
ANP32B
ANP32E
ANXA1
ANXA11
ANXA2
ANXA5
ANXA7
AP1B1
AP1G1
AP4E1
APEX1
API5
APOA1
APOE
APRT
ARCN1
ARF1
ARF4
ARGLU1
ARHGDIA
ARIH2
ARL2
ARMC8
ARPC1B
ARPC2
ARPC4
ARPP19
ASH2L
ASNS
ASPSCR1
ASS1
ATIC
ATOX1
ATP1A1
ATP2A2
ATP5F1A
ATP5F1B
ATP5F1D
ATP6V1A
ATP6V1B2
ATP6V1E1
ATP6V1F
ATP6V1G1
ATXN10
BAG3
BAG6
BANF1
BASP1
BAX
BCAS2
BCAT1
BCLAF1
BET1
BICD2
BLMH
BOLA2
BRD4
BTF3
BUB3
BYSL
BZW1
C1QA
C1QB
C1QBP
C1QC
C3
C4B
CACYBP
CAD
CALD1
CALM1
CALR
CALU
CAND1
CANX
CAP1
CAPG
CAPN2
CAPNS1
CAPRIN1
CAPZA1
CAPZA2
CAPZB
CARNMT1
CARS1
CASP3
CBX3
CCND1
CCSER2
CCT2
CCT3
CCT4
CCT5
CCT6A
CCT7
CCT8
CD5L
CD9
CDC37
CDC5L
CDC73
CDK1
CDK2
CDKN1B
CDV3
CEBPZ
CENPE
CENPK
CENPM
CENPV
CEP128
CEP135
CEP152
CEP295
CEP55
CFDP1
CFL1
CFL2
CHERP
CHID1
CHMP2A
CHMP2B
CHTOP
CIAO1
CIAO2A
CIAO2B
CIAPIN1
CKAP5
CKB
CLIC1
CLIP1
CLNS1A
CLTA
CLTC
CLU
CLUH
CMAS
CMPK1
CNBP
CNDP2
CNN3
CNOT1
CNOT9
CNPY2
COBL
COIL
COL18A1
COPA
COPB2
COPE
COPS2
COPS3
COPS4
COPS6
COPS7A
CORO1B
CORO1C
CORO2B
COX17
CP
CPSF1
CPSF3
CPSF6
CPSF7
CRK
CRKL
CRMP1
CRNKL1
CS
CSDE1
CSE1L
CSNK2A1
CSNK2B
CSRP1
CSRP2
CSTB
CSTF1
CTBP2
CTH
CTNNB1
CTPS1
CTSZ
CTTN
CUL1
CUL2
CUL3
CUL4A
CUL5
CWC27
DAB1
DARS1
DAZAP1
DCHS1
DCPS
DCTN1
DCTN2
DCTN4
DCX
DDAH2
DDB1
DDT
DDX1
DDX17
DDX18
DDX19A
DDX20
DDX21
DDX23
DDX39B
DDX3X
DDX46
DDX5
DDX6
DEK
DENR
DHX15
DHX30
DHX9
DICER1
DIS3
DISC1
DKC1
DLG5
DNAJA2
DNAJB6
DNAJC21
DNAJC7
DNAJC8
DNAJC9
DNM1L
DNM2
DNMT1
DNMT3L
DNPEP
DPP3
DPPA5
DPY30
DRG1
DSTN
DUT
DYNC1H1
DYNC1I1
DYNC1I2
DYNC1LI1
DYNLL1
DYNLL2
DYNLRB1
DYNLRB2
DYNLT1
DYNLT2B
DYNLT3
EBNA1BP2
EDC4
EDF1
EED
EEF1A1
EEF1B2
EEF1D
EEF1G
EEF2
EFTUD2
EHD1
EHD4
EIF1
EIF1AX
EIF2A
EIF2B4
EIF2S1
EIF2S2
EIF2S3
EIF3A
EIF3B
EIF3C
EIF3D
EIF3E
EIF3F
EIF3G
EIF3H
EIF3I
EIF3J
EIF3K
EIF3L
EIF3M
EIF4A1
EIF4A2
EIF4A3
EIF4B
EIF4E
EIF4G1
EIF4H
EIF5
EIF5A
EIF5B
EIF6
ELAC2
ELAVL1
ELOB
ELOC
EML4
ENG
ENO1
ENTR1
EPRS1
ERC1
ERH
ERP44
ERRFI1
ESRRB
ETF1
EWSR1
EXOSC4
EXOSC6
EZR
FABP3
FABP5
FAF1
FAM169A
FAM98B
FARSA
FARSB
FASN
FBL
FBXO22
FBXO7
FDPS
FGA
FGB
FGG
FH
FHL1
FIP1L1
FKBP1A
FKBP3
FKBP4
FKBP5
FLII
FLNA
FLNB
FLOT1
FLOT2
FN1
FRG1
FSCN1
FTL
FUBP1
FUBP3
FURIN
FUS
FXR1
FXR2
G3BP1
G3BP2
GAB1
GABPA
GALK1
GANAB
GAPDH
GAR1
GARS1
GART
GATAD2B
GC
GCLM
GDI2
GEMIN2
GEMIN4
GEMIN5
GEMIN6
GEMIN7
GET3
GET4
GFPT2
GFUS
GID8
GLG1
GLO1
GLOD4
GLRX3
GLUD1
GLUL
GMPS
GNAI2
GNL3
GNL3L
GOT1
GPD1L
GPI
GPS1
GPX4
GRB2
GRN
GRWD1
GSN
GSPT1
GSPT2
GSR
GSS
GSTA4
GSTM1
GSTP1
GTPBP4
GTSE1
H1-2
H2AZ1
H2AZ2
H2BC9
H3-3A
H4C1
HARS1
HAT1
HCFC1
HDAC1
HDGF
HDGFL2
HDLBP
HELB
HELLS
HEXB
HK1
HK2
HMGA1
HMGA2
HMGB1
HMGB2
HMGB3
HMGCS1
HNRNPA0
HNRNPA1
HNRNPA2B1
HNRNPA3
HNRNPAB
HNRNPC
HNRNPD
HNRNPDL
HNRNPF
HNRNPH1
HNRNPK
HNRNPL
HNRNPLL
HNRNPM
HNRNPR
HNRNPU
HNRNPUL1
HP
HP1BP3
HPRT1
HPX
HSD17B4
HSP90AA1
HSP90AB1
HSP90B1
HSPA14
HSPA4
HSPA5
HSPA8
HSPA9
HSPB1
HSPBAP1
HSPD1
HSPE1
HSPG2
HSPH1
HUWE1
HYOU1
HYPK
IARS1
IDE
IDH1
IDH2
IFI16
IGBP1
IGF2BP1
IGF2BP2
IK
ILF2
ILF3
IMPA1
IMPACT
IMPDH2
IPO5
IPO7
IQCB1
IQGAP1
ISG15
ISOC1
ITIH1
JPT2
KARS1
KATNA1
KATNB1
KCTD10
KHDRBS1
KHSRP
KIF11
KIF1B
KIF20B
KIF5B
KIFC1
KNG1
KPNA2
KPNB1
KRT8
L1TD1
LAMC1
LAP3
LARP1
LARS1
LASP1
LDHA
LDHB
LGALS1
LGALS3
LIG1
LIMA1
LMNB1
LRPAP1
LRRFIP2
LSM2
LSM8
LTA4H
LUC7L
LUC7L2
LUC7L3
LY75
LYAR
LYPLA1
M6PR
MACF1
MAGOH
MAP1B
MAP3K11
MAP3K19
MAP4
MAPK1
MAPRE1
MAPRE2
MARCKSL1
MARK2
MARS1
MAT2A
MAT2B
MATR3
MC1R
MCM2
MCM3
MCM4
MCM5
MCM6
MCM7
MCMBP
MDH1
MDH2
MEGF8
MIF
MKI67
MLF2
MOB1B
MOV10
MPHOSPH6
MPRIP
MRI1
MSH2
MSH6
MSN
MTA2
MTA3
MTAP
MTHFD1
MTPN
MTREX
MVD
MYADM
MYBBP1A
MYC
MYEF2
MYG1
MYH10
MYH11
MYH14
MYH9
MYL1
MYL12A
MYL9
MYO18A
MYO1B
MYO1C
MYO1E
MYO5A
MYO6
MYOF
MZT1
NAA10
NAA15
NAA50
NACA
NACC1
NAE1
NAP1L1
NAP1L4
NAPA
NARS1
NASP
NAT10
NAT9
NCAPD2
NCAPG
NCBP1
NCL
NDE1
NDEL1
NDRG1
NECAP1
NEDD4
NEDD4L
NEMF
NFATC2IP
NHLRC2
NHP2
NINL
NIP7
NLE1
NMD3
NME1
NMT2
NOC2L
NOLC1
NONO
NOP2
NOP56
NOP58
NPC2
NPEPPS
NPLOC4
NPM1
NPM3
NSF
NSFL1C
NSUN2
NTRK1
NUCB1
NUCKS1
NUDC
NUDCD2
NUDCD3
NUDT21
NUDT5
NUFIP2
NUMA1
NUP50
NUP62
NUP93
NXN
OGT
OLA1
OTUB1
P4HB
PA2G4
PABPC1
PABPC4
PABPN1
PAFAH1B1
PAFAH1B2
PAFAH1B3
PAICS
PAK1IP1
PAK2
PAK4
PALM3
PAPSS1
PARK7
PARP1
PAWR
PCBP1
PCBP2
PCMT1
PCMTD2
PCNA
PCNP
PCNT
PDAP1
PDCD11
PDCD5
PDCD6IP
PDE4B
PDE4D
PDHA1
PDIA3
PDIA4
PDIA6
PDLIM1
PDS5A
PEBP1
PELP1
PFAS
PFDN1
PFDN4
PFDN6
PFKL
PFKP
PFN1
PFN2
PGAM1
PGD
PGK1
PGM3
PGP
PHB1
PHGDH
PIN1
PIP4K2C
PKD1L1
PKM
PLAA
PLD3
PLEKHA4
PLG
PLIN3
PLOD2
PLRG1
PLS3
PMM1
POLD1
POLD2
POLD3
POLDIP3
POLR1C
POLR2C
POLR2E
POP1
POU5F1
PPA1
PPAT
PPIA
PPIB
PPID
PPIG
PPIH
PPIL1
PPM1G
PPP1CA
PPP1CB
PPP1CC
PPP1R12A
PPP1R7
PPP2CA
PPP2R1A
PPP2R2A
PPP4C
PPP4R3A
PPP6R3
PRC1
PRDX1
PRDX2
PRDX6
PREP
PRKCSH
PRMT1
PRPF19
PRPF3
PRPF4
PRPF40A
PRPF6
PRPF8
PRPS1L1
PRSS57
PRUNE1
PSAP
PSAT1
PSIP1
PSMA1
PSMA2
PSMA3
PSMA4
PSMA5
PSMA6
PSMA7
PSMB1
PSMB2
PSMB3
PSMB4
PSMB5
PSMB6
PSMB7
PSMC1
PSMC2
PSMC3
PSMC4
PSMC5
PSMC6
PSMD1
PSMD11
PSMD12
PSMD13
PSMD14
PSMD2
PSMD3
PSMD4
PSMD5
PSMD6
PSMD7
PSMD8
PSME3
PSME3IP1
PSMG1
PSPC1
PSPH
PTBP1
PTGES3
PTMA
PTPA
PUF60
PYCARD
PYM1
QDPR
RAB11B
RAB18
RAB1A
RAB1B
RAB2A
RAB5A
RAB5C
RAB6B
RAC1
RACGAP1
RACK1
RAD23B
RAI14
RAN
RANBP1
RANBP2
RAP1B
RARS1
RBBP4
RBBP7
RBM14
RBM15
RBM17
RBM25
RBM28
RBM3
RBM39
RBM8A
RBMX
RBMXL1
RBMXL2
RBP1
RBPJ
RBPMS
RBX1
RCC1
RCC2
RCN1
RDX
RFC1
RFC2
RFC3
RFC4
RHOA
RIF1
RIOX2
RNF114
RNF4
RNH1
RNMT
RNPS1
RPA1
RPA2
RPA3
RPAP3
RPL10
RPL10A
RPL11
RPL12
RPL13
RPL13A
RPL14
RPL15
RPL17
RPL18
RPL18A
RPL21
RPL22L1
RPL23
RPL23A
RPL24
RPL26
RPL27
RPL27A
RPL28
RPL3
RPL30
RPL31
RPL32
RPL34
RPL35
RPL35A
RPL36
RPL36A
RPL37A
RPL38
RPL4
RPL5
RPL6
RPL7
RPL7A
RPL8
RPL9
RPLP0
RPLP1
RPLP2
RPS10
RPS11
RPS12
RPS13
RPS14
RPS15
RPS15A
RPS16
RPS17
RPS18
RPS19
RPS2
RPS20
RPS21
RPS23
RPS24
RPS26
RPS27
RPS27A
RPS27L
RPS28
RPS3
RPS4X
RPS5
RPS6
RPS7
RPS8
RPS9
RPSA
RRBP1
RRM1
RRM2
RRP1B
RSL1D1
RTCB
RUVBL1
RUVBL2
RYBP
S100A6
SAE1
SAFB
SALL4
SAR1A
SARNP
SARS1
SART3
SBDS
SCLY
SCP2
SCPEP1
SDHC
SEC23B
SEC31A
SENP3
SERBP1
SERPINA1
SERPINA3
SET
SF1
SF3A1
SF3A3
SF3B1
SF3B2
SF3B3
SF3B4
SF3B5
SFN
SFPQ
SFR1
SGO1
SGTA
SHMT1
SIRT1
SKA3
SKP1
SLC25A5
SLC2A1
SLC2A3
SLC7A5
SLC9A3R1
SLTM
SMARCA5
SMARCC1
SMARCD1
SMARCE1
SMC1A
SMC2
SMC3
SMC4
SMN1
SND1
SNRNP200
SNRNP40
SNRNP70
SNRPA
SNRPA1
SNRPB
SNRPB2
SNRPC
SNRPD1
SNRPD2
SNRPD3
SNRPE
SNRPF
SNRPG
SNW1
SNX1
SNX2
SNX5
SOD1
SOSTDC1
SOX2
SPAG7
SPR
SPTAN1
SPTBN1
SQSTM1
SRM
SRP14
SRP68
SRP72
SRPK1
SRRM1
SRRM2
SRRT
SRSF1
SRSF2
SRSF3
SRSF4
SRSF5
SRSF6
SRSF7
SRSF9
SSB
SSRP1
SSU72
ST13
STIP1
STMN1
STMN2
STRAP
STUB1
SUB1
SUGT1
SUMO1
SUPT16H
SYAP1
SYNCRIP
TAF15
TAGLN2
TALDO1
TANK
TARBP2
TARDBP
TARS1
TAT
TATDN1
TBCB
TBL1X
TCEA1
TCERG1
TCOF1
TCP1
TF
TFG
TFRC
THOC6
THOP1
THRAP3
THUMPD1
TIGAR
TIPRL
TJP1
TJP2
TKT
TLN1
TMOD3
TMPO
TMSB4X
TNIK
TNPO1
TNPO2
TNRC6A
TNRC6B
TNRC6C
TOLLIP
TOP1
TOP2A
TOP2B
TPD52
TPD52L2
TPI1
TPM1
TPM2
TPM3
TPM4
TPP2
TPR
TPT1
TPX2
TRA2A
TRA2B
TRIM2
TRIM21
TRIM25
TRIM28
TRIP12
TRIR
TRMT112
TSG101
TSN
TSR1
TTN
TTR
TUBA1A
TUBA1B
TUBA4A
TUBB
TUBB2B
TUBB3
TUBB4B
TUFM
TWF1
TWF2
TXN
TXNDC17
TXNDC5
TXNL1
TXNL4A
TXNRD1
U2AF1
U2AF2
U2SURP
UBA1
UBA2
UBA3
UBAP2
UBAP2L
UBE2D3
UBE2I
UBE2K
UBE2M
UBE2N
UBE2V1
UBE3C
UBE4B
UBQLN1
UBR4
UBTF
UBXN1
UBXN7
UCHL1
UCHL3
UCHL5
UFD1
UGDH
UHRF1
UMPS
UPF1
UPP1
UQCRFS1
USO1
USP14
USP19
USP39
USP42
USP48
USP5
USP7
USP9X
VARS1
VASP
VAT1
VBP1
VCL
VCP
VDAC1
VDAC2
VIM
VIRMA
VPS28
VPS35
VPS4B
VPS72
WASHC2A
WDR18
WDR5
WDR77
XPO1
XPO7
XRCC5
XRCC6
YARS1
YBX1
YBX3
YWHAB
YWHAE
YWHAG
YWHAH
YWHAQ
YWHAZ
ZBED5
ZC3H11A
ZC3H15
ZC3H18
ZC3HC1
ZCCHC8
ZFAND6
ZNF207
ZNF574
ZNHIT2
ZPR1

## Sheet: 4d. BioGRID_RBP
BIOGRID_CDC5L	BIOGRID_DDX17	BIOGRID_DDX39B	BIOGRID_DDX5	BIOGRID_DHX15	BIOGRID_DNAJA2	BIOGRID_DNAJB6	BIOGRID_DNAJC21	BIOGRID_DNAJC7	BIOGRID_DNAJC8	BIOGRID_DNAJC9	BIOGRID_EFTUD2	BIOGRID_HNRNPA1	BIOGRID_HNRNPA3	BIOGRID_HNRNPC	BIOGRID_HNRNPU	BIOGRID_HSP90AA1	BIOGRID_HSP90AB1	BIOGRID_HSP90B1	BIOGRID_HSPA14	BIOGRID_HSPA4	BIOGRID_HSPA5	BIOGRID_HSPA8	BIOGRID_HSPA9	BIOGRID_HSPB1	BIOGRID_HSPD1	BIOGRID_NCL	BIOGRID_PCBP1	BIOGRID_PRPF19	BIOGRID_RBM39	BIOGRID_SF3B1	BIOGRID_SFPQ	BIOGRID_SNRNP200	BIOGRID_SNRNP70	BIOGRID_SNRPA	BIOGRID_SNRPA1	BIOGRID_SNRPB	BIOGRID_SNRPD1	BIOGRID_SNRPD2	BIOGRID_SRRM2	BIOGRID_SRSF1	BIOGRID_SRSF3	BIOGRID_SYNCRIP	BIOGRID_THRAP3	BIOGRID_TKT	BIOGRID_TRIP12	BIOGRID_U2AF2
CD2BP2	RNPS1	SNRPB	CD2BP2	CD2BP2	MYC	MYC	SFPQ	PRPF8	SNRPB	EFTUD2	CD2BP2	SNRPB	SNRPB	RNPS1	RNPS1	MYC	MYC	MYC	EFTUD2	MYC	MYC	RNPS1	MYC	MYC	GSTK1	MYC	MYC	CD2BP2	CD2BP2	CD2BP2	CD2BP2	CD2BP2	CD2BP2	CD2BP2	CD2BP2	CD2BP2	CD2BP2	CD2BP2	CD2BP2	CD2BP2	RNPS1	SNRPB	CD2BP2	MYC	MYC	RNPS1
SNRNP40	SNRPB	MYC	SNRPB	SNRPB	EFTUD2	CUL3	ESR1	RPAP1	MEPCE	MEPCE	RNPS1	MYC	MYC	SNRPB	SNRPB	EFTUD2	EFTUD2	EFTUD2	BRCA1	EFTUD2	EFTUD2	PHLDA3	EFTUD2	EFTUD2	MYC	EFTUD2	EFTUD2	RNPS1	RNPS1	RNPS1	MYC	RNPS1	RNPS1	RNPS1	RNPS1	RNPS1	RNPS1	SNRNP40	RNPS1	RNPS1	MYC	MYC	RNPS1	EFTUD2	MEPCE	SNRNP40
SNRPB	MYC	EFTUD2	MYC	MYC	PRPF8	ESR1	HSPB1	CUL3	SRRM1	SRRM1	SNRNP40	EFTUD2	EFTUD2	MYC	MYC	PRPF8	PRPF8	MEPCE	MTF1	PRPF8	PRPF8	MYC	PRPF8	PRPF8	EFTUD2	PRPF8	PRPF8	SNRNP40	SNRNP40	SNRNP40	EFTUD2	SNRNP40	SNRNP40	SNRNP40	SNRPB	SNRNP40	SNRNP40	SNRPB	SNRPB	SNRPB	EFTUD2	EFTUD2	SNRPB	HDAC5	SNW1	MYC
MYC	EFTUD2	PRPF8	EFTUD2	RNU11	MEPCE	HSP90AA1	EZH2	PRKDC	SRRM2	SREK1	GSTK1	PRPF8	MEPCE	EFTUD2	EFTUD2	MEPCE	MEPCE	SNW1	RECQL4	USP39	MEPCE	EFTUD2	MEPCE	RUVBL2	PRPF8	USP39	MEPCE	GSTK1	SNRPB	SNRPB	PRPF8	SNRPB	SNRPB	SNRPB	MYC	SNRPB	SNRPB	MYC	MYC	MYC	PRPF8	PRPF8	MYC	CUL3	ALYREF	EFTUD2
EFTUD2	PRPF8	SRRM1	PRPF8	EFTUD2	CUL3	TTC1	RNF2	ESR1	SREK1	CUL3	SNRPB	MEPCE	SRRM2	PRPF8	PRPF8	RUVBL2	RUVBL2	HDAC5	USP14	MEPCE	RUVBL2	PRPF8	GPN1	RPAP3	MEPCE	MEPCE	RUVBL2	SNRPB	MYC	MYC	MEPCE	MYC	MYC	MYC	EFTUD2	EFTUD2	EFTUD2	RNU11	EFTUD2	EFTUD2	USP39	MEPCE	EFTUD2	SF1	SRSF1	PRPF8
PRPF8	MEPCE	SRRM2	MEPCE	PRPF8	COPS5	NTRK1	KIAA1429	HSP90AA1	SF3A2	COPS5	PHLDA3	RPAP1	SNW1	USP39	USP39	RPAP3	GPN1	PSMA3	PLEKHA4	RPAP3	AIRE	MEPCE	HDAC5	SRRM2	RPAP1	SRRM1	SRRM1	MYC	EFTUD2	RNU11	SRRM1	RNU11	EFTUD2	EFTUD2	PRPF8	PRPF8	PRPF8	EFTUD2	PRPF8	PRPF8	MEPCE	SRRM2	MEPCE	BASP1	ESR1	SRRM1
USP39	AIRE	SNW1	AIRE	MEPCE	ESR1	MRTO4	WWP2	ITGA4	SF3B1	PRPF6	MYC	SRRM2	HDAC5	MEPCE	MEPCE	SNW1	RPAP3	GSK3B	DNAJC17	AIRE	SRRM2	RUVBL2	PSMA3	SNW1	SRRM2	TOP1	SNW1	EFTUD2	PRPF8	EFTUD2	SRRM2	EFTUD2	PRPF8	PRPF8	MEPCE	USP39	USP39	PRPF8	RUVBL2	USP39	AIRE	SNW1	TOP1	FN1	RPA3	SRRM2
RUVBL2	HDAC5	HDAC5	SRRM1	SRRM1	HSP90AA1	ZNF746	PLEKHA4	SARS	DHX9	PRPF4B	RNU11	SNW1	TOP1	SRRM2	RUVBL2	HDAC5	AIRE	CUL3	EGFR	HDAC5	SNW1	RPAP1	GSK3B	PSMA3	SNW1	PSMA3	PSMA3	PRPF8	USP39	PRPF8	SNW1	PRPF8	USP39	USP39	SRRM1	MEPCE	MEPCE	USP39	AIRE	MEPCE	SRRM1	TOP1	SREK1	HSPB1	RPA2	SNW1
SRRM1	TOP1	TOP1	SRRM2	SRRM2	PAN2	CYLD	FZR1	TTC1	SF3B3	DDX21	EFTUD2	HDAC5	PSMA3	SNW1	GPN1	PSMA3	SNW1	CUL5	KRAS	GSK3B	HDAC5	GPN1	HDGF	CUL3	HDAC5	GSK3B	SF3A2	USP39	MEPCE	USP39	HDAC5	USP39	MEPCE	SRRM1	SRRM2	AIRE	AIRE	MEPCE	SRRM1	AIRE	SRRM2	SF3A2	SF3A2	AAR2	RPA1	TOP1
SRRM2	SREK1	SREK1	SNW1	SNW1	HUWE1	TRIM25	N	CUL7	HNRNPM	ESR1	PRPF8	TOP1	SREK1	TOP1	SRRM2	GSK3B	HDAC5	COPS5	FASN	CUL3	PSMA3	AIRE	CUL3	COPS5	PSMA3	SREK1	CUL5	MEPCE	SRRM1	MEPCE	TOP1	MEPCE	SRRM1	SRRM2	SNW1	SRRM1	SRRM1	SRRM1	SRRM2	SRRM1	SNW1	CUL3	ARRB2	NTRK1	OBSL1	HDGF
SNW1	HDGF	SF3A2	TOP1	HDAC5	OBSL1	HIF1A	FKBP5	OBSL1	SF3B6	MAGOH	USP39	PSMA3	HDGF	PSMA3	SNW1	CUL3	PSMA3	HNRNPU	PDIA3	CUL5	GSK3B	SRRM2	CUL5	SNRNP200	GSK3B	HDGF	COPS5	SRRM1	SRRM2	SRRM1	PSMA3	RUVBL2	SRRM2	SNW1	TOP1	SRRM2	SRRM2	SRRM2	SNW1	SRRM2	SREK1	CUL5	ALYREF	U2AF2	CCDC8	SF3A2
HDAC5	SF3A2	ALYREF	Cdk1	Snw1	RNF2	UBE2M	ZNF622	NTRK1	ESR1	RPA3	MEPCE	SREK1	SF3A2	SREK1	TOP1	CUL5	GSK3B	CDC5L	OGT	COPS5	ARRB2	SNW1	COPS5	HNRNPU	SF3A2	ARRB2	PRPF6	SRRM2	SNW1	SRRM2	GSK3B	SRRM1	SNW1	TOP1	SREK1	SNW1	SNW1	SNW1	TOP1	SNW1	HDGF	COPS5	PRPF6	CYLD	EZH2	CUL3
TOP1	CUL3	PRPF6	PSMA3	Prpf8	AAR2	RECQL4	CAPZB	CRY2	SF3B4	RPA2	RUVBL2	SF3A2	CUL3	SF3A2	Cdk1	COPS5	ARRB2	BASP1	TRIM28	GRK5	CUL3	PSMA3	ALYREF	SF3B3	CUL3	CUL3	HNRNPR	SNW1	HDAC5	SNW1	SREK1	SRRM2	TOP1	SF3A2	SF3A2	Prpf8	Prpf8	TOP1	SF3A2	HDAC5	SF3A2	HNRNPR	SF3B1	BRCA1	SUZ12	CUL5
Cdc5l	COPS5	HNRNPR	GSK3B	HDGF	NTRK1	RC3H1	DLAT	ECD	HUWE1	RPA1	RPAP1	ARRB2	CUL5	ARRB2	GSK3B	SNRNP200	CUL3	ESR1	STIP1	HNRNPK	CUL5	GSK3B	HNRNPU	CDC5L	COPS5	CUL5	HNRNPU	HDAC5	TOP1	HDAC5	ARRB2	SNW1	GSK3B	CUL3	CUL3	PSMA3	PSMA3	Snw1	ARRB2	TOP1	CUL3	HNRNPU	HNRNPU	UBE2M	EED	COPS5
Snw1	PRPF6	SF3B1	HDGF	SF3A2	CDC40	PHB	PRDX1	TRIM25	EED	OBSL1	GPN1	CUL3	COPS5	CUL3	SREK1	GRK5	CUL5	HSP90AA1	ATP5F1	ESR1	COPS5	SF3A2	EEF1A1	PRKDC	CDC5L	COPS5	HNRNPC	TOP1	SREK1	TOP1	COPS5	HDAC5	SREK1	CUL5	PRPF6	SF3A2	SF3A2	Prpf8	CUL3	SREK1	CUL5	SNRPA1	SNRPA1	PIH1D1	SIRT6	ALYREF
Prpf8	HNRNPK	HNRNPU	SF3A2	ARRB2	CYLD	NR2C2	RPL4	PPEF1	U2AF2	SUZ12	RPAP3	CUL5	HNRNPU	CUL5	HDGF	HNRNPK	GRK5	HUWE1	DRG1	HSP90AA1	HNRNPR	ARRB2	ESR1	PRPF19	DDX17	ALYREF	HNRNPK	Cdc5l	HDGF	GSK3B	ALYREF	TOP1	SF3A2	COPS5	SNRNP200	CUL3	CUL3	SF3A2	COPS5	HDGF	COPS5	HNRNPC	HNRNPC	AKTIP	CHD4	PRPF6
SREK1	SRSF1	HNRNPC	ARRB2	CUL3	TRIM25	SNRNP70	RPL6	UBE2M	SNRPF	SIRT6	AIRE	COPS5	HNRNPC	COPS5	SF3A2	SF3B3	CDC5L	MDM2	SET	HSPB1	HNRNPU	CUL3	EIF4A3	EEF1A1	ESR1	SNRNP200	DHX9	Snw1	SF3A2	SF3A2	HNRNPR	Cdc5l	CUL3	ALYREF	SF3B1	CUL5	CUL5	ARRB2	ALYREF	SF3A2	HNRNPR	HNRNPK	SRSF1	AGR2	KIAA1429	SNRNP200
HDGF	DHX9	HNRNPK	CUL3	CUL5	BRCA1	MATR3	RPL7A	HEXIM1	LMNA	NTRK1	SRRM1	ALYREF	HNRNPK	SNRNP200	ARRB2	CDC5L	SNRPD1	CUL7	STIM1	TTC1	DHX9	CUL5	MAGOH	ESR1	FN1	GRK5	HNRNPM	Prpf8	CUL3	ARRB2	SF3B1	Snw1	CUL5	PRPF6	HNRNPU	COPS5	COPS5	CUL3	PRPF6	CUL3	SF3B1	SRSF1	DHX9	RECQL4	NR2C2	HNRNPR
SF3A2	CDC5L	DHX9	CUL5	COPS5	HIF1A	ITFG1	RPL10	RECQL4	FUS	MRTO4	SRRM2	SNRNP200	DHX9	HNRNPR	CUL3	PRKDC	PRKDC	OBSL1	HYPK	HUWE1	CDC5L	COPS5	HSP90AA1	HSP90AA1	VCAM1	HNRNPR	CDC5L	PSMA3	COPS5	CUL3	SNRPA1	Prpf8	COPS5	SNRNP200	SNRPA1	ALYREF	ALYREF	CUL5	SNRNP200	COPS5	HNRNPU	DHX9	SF3B3	KIAA1429	HIST1H4A	SF3B1
CUL3	SFPQ	SF3B3	COPS5	SNRNP200	AGR2	PLEKHA4	RPL18	PHB	BIRC3	ZNF746	SNW1	HNRNPR	SFPQ	SF3B1	CUL5	PRPF4B	ESR1	CCDC8	DNAJC2	MDM2	SNRPD1	SNRPA1	FN1	FN1	ITGA4	HNRNPU	SFPQ	SF3A2	ALYREF	COPS5	HNRNPC	Cdk1	ALYREF	HNRNPR	SRSF1	PRPF6	PRPF6	COPS5	HINFP	ALYREF	HNRNPC	SF3B3	HNRNPM	NR2C2	PLEKHA4	HNRNPU
COPS5	DDX17	HNRNPM	HNRNPR	GRK5	RECQL4	PDS5A	RPL19	USP14	BRD4	RIOK1	HDAC5	HNRNPU	DDX17	HNRNPU	COPS5	PRPF19	HSP90AA1	EED	HSPA14	CCDC8	PRKDC	SRSF1	VCAM1	VCAM1	PAN2	HNRNPK	EEF1A1	CUL3	PRPF6	ALYREF	DHX9	SF3A2	PRPF6	SF3B1	SF3B3	SNRNP200	SNRNP200	ALYREF	GRK5	SNRNP200	HNRNPK	HNRNPM	SFPQ	ATXN3	STAG2	SNRPA1
PRPF6	EEF1A1	CDC5L	SF3B1	HNRNPR	KIAA1429	KIF14	RPLP0	PPARG	RBM39	PPIE	TOP1	HNRNPC	PRPF4B	HNRNPC	ALYREF	EEF1A1	FN1	AAR2	PAF1	SIRT6	EEF1A1	DHX9	LSM8	HSPB1	HUWE1	SRSF1	SF1	COPS5	SNRNP200	PRPF6	SF3B3	CUL3	SNRNP200	HNRNPU	HNRNPM	HNRNPR	HNRNPR	PRPF6	SF3B1	GRK5	SRSF1	SFPQ	SF3B6	HIST1H4A	CIT	HNRNPC
SNRNP200	SF1	THOC6	HNRNPU	SF3B1	RC3H1	BRD4	RPS16	ATXN3	EGFR	LARP7	Cdc5l	HNRNPK	DDX21	SRSF1	SNRNP200	ESR1	VCAM1	NTRK1	40057	AAR2	BASP1	SF3B3	HSPB1	ITGA4	CUL7	DHX9	ESR1	PRPF6	HNRNPR	SNRNP200	HNRNPM	CUL5	HNRNPR	SNRPA1	CDC5L	SF3B1	SF3B1	SNRNP200	HNRNPU	HNRNPR	DHX9	DDX17	PRPF4B	FUS	ECT2	HNRNPK
HNRNPR	DDX21	PRPF4B	SNRPA1	SNRPA1	PHB	NUPR1	UBE2N	FUS	KRAS	RECQL4	Snw1	SRSF1	ESR1	DHX9	GRK5	HSP90AA1	HSPB1	AHSA1	DNAJC3	NTRK1	ESR1	HNRNPM	PAN2	SARS	OBSL1	CDC5L	HSP90AA1	SNRNP200	SF3B1	HNRNPR	CDC5L	COPS5	HNRNPU	HNRNPC	SNRPD1	HNRNPU	HNRNPU	SF3B1	SNRPA1	SF3B1	HNRNPM	DDX21	EEF1A1	BIRC3	BRD4	SRSF1
SF3B1	ESR1	DDX21	HNRNPC	HNRNPK	ATXN3	Apc2	GNB2L1	BIRC3	RIT1	RC3H1	Prpf8	DHX9	FN1	HNRNPM	HNRNPR	FN1	ITGA4	U2AF2	METTL21B	SNCA	HSP90AA1	CDC5L	CDKN1A	RPA3	CCDC8	SNRPD1	FN1	SF3B1	HNRNPU	SF3B1	SFPQ	PRPF6	SNRPA1	HNRNPK	SNRPD3	SNRPA1	SNRPA1	SNRPA1	HNRNPC	HNRNPU	SFPQ	ESR1	DDX21	PLEKHA4	NUPR1	DHX9
HNRNPU	EIF4A3	BASP1	HNRNPK	SRSF1	HIST1H4A	BAG5	CACYBP	STAU1	SF3A1	PHB	Cdk1	HNRNPM	VCAM1	CDC5L	HNRNPU	VCAM1	PAN2	ZNF746	DRG2	SNRPE	FN1	DDX17	CUL7	RPA2	EED	DDX21	VCAM1	SNRPA1	SNRPA1	SNRPA1	DDX17	SNRNP200	HNRNPC	SRSF1	SFPQ	HNRNPC	HNRNPC	SRSF1	HNRNPK	SNRPA1	DDX17	FN1	ESR1	PINK1	IFI16	SF3B3
SNRPA1	MAGOH	EIF4A3	SRSF1	SF3B3	SNRNP70	DDRGK1	CAND1	BRD7	SNRPB2	USP14	PSMA3	CDC5L	ITGA4	SFPQ	SNRPA1	HSPB1	HUWE1	BRCA1	RPS6KB2	CYLD	HSPB1	PRKDC	OBSL1	RPA1	AAR2	RANGAP1	ITGA4	SRSF1	HNRNPC	HNRNPC	PRKDC	HNRNPR	HNRNPK	DHX9	SF3B6	SRSF1	SRSF1	SF3B3	SRSF1	HNRNPC	PRPF4B	VCAM1	EIF4A3	CHMP4C	DDRGK1	HNRNPM
HNRNPC	FN1	MAGOH	DHX9	CDC5L	ITFG1	TP53	COASY	PLEKHA4	SNRPD2	HIST1H4A	GSK3B	SNRPD1	PAN2	PRKDC	HNRNPC	PAN2	MDM2	CTNNB1	DNAJB6	RUVBL1	PAN2	PRPF19	CCDC8	HUWE1	NTRK1	ESR1	PAN2	SF3B3	HNRNPK	HNRNPK	SF1	SF3B1	SRSF1	SF3B3	PRPF4B	DHX9	DHX9	CDC5L	DHX9	HNRNPK	DDX21	ITGA4	MAGOH	SUMO2	TP53	CDC5L
HNRNPK	VCAM1	FN1	SF3B3	SF3B6	BIRC3	SPRTN	DCTN1	PINK1	PARP1	SNRNP70	SREK1	SNRPD3	RPA3	PRPF4B	HNRNPK	TTC1	CUL7	UBE2M	POLR3H	TRIM25	XPO5	BCAS2	EED	OBSL1	RANBP2	HSP90AA1	HUWE1	HNRNPM	SRSF1	SRSF1	DDX21	HNRNPU	DHX9	HNRNPM	PRPF19	SF3B3	SF3B3	SNRPD1	SF3B3	SRSF1	ESR1	RPA3	IK	BRD4	KRAS	SNRPD1
SRSF1	SF3B4	VCAM1	HNRNPM	DDX17	WWP2	EGFR	HDAC2	BRD4	ANXA2	BIRC3	HDGF	SFPQ	RPA2	DDX21	SRSF1	CDKN1A	OBSL1	PIH1D1	LDLR	BRCA1	RPA3	EEF1A1	AAR2	EZH2	AHSA1	FN1	CUL7	CDC5L	DHX9	SF3B3	TPR	SNRPA1	HNRNPM	CDC5L	TPR	HNRNPM	HNRNPM	SNRPD3	HNRNPM	DHX9	EIF4A3	RPA2	PAN2	RBM39	PARP1	SFPQ
DHX9	ITGA4	HSPB1	CDC5L	PRPF19	BRD7	FKBP5	EIF6	CIC	HNRNPA1	BRD7	SF3A2	SF3B6	RPA1	ESR1	DHX9	HUWE1	CCDC8	LARP7	GPX7	HIF1A	RPA2	SF1	NTRK1	AAR2	CRY2	VCAM1	OBSL1	SNRPD1	SF3B3	HNRNPM	ESR1	HNRNPC	CDC5L	SNRPD1	VCAM1	CDC5L	CDC5L	SFPQ	CDC5L	SF3B3	MAGOH	RPA1	PIN1	IFI16	XRCC6	SF3B6
SF3B3	PIN1	ITGA4	SNRPD1	ESR1	PLEKHA4	SSRP1	SRP14	BAG5	HNRNPA2B1	LSM4	ARRB2	DDX17	CUL7	EIF4A3	CDC5L	MDM2	EED	RNF4	CYB5A	UBE2M	RPA1	ESR1	SNCA	NTRK1	U2AF2	SF3B4	EED	SF3B6	HNRNPM	CDC5L	FN1	SRSF1	SNRPD1	SNRPD3	SF3B4	SNRPD1	SNRPD1	SF3B6	SNRPD1	HNRNPM	FN1	CUL7	CUL7	AR	GSTM3	DDX17
HNRNPM	RPA3	CUL7	DDX17	EIF4A3	ANKRD55	AARSD1	TOP2A	AR	HSPA5	CIT	CUL3	PRKDC	OBSL1	MAGOH	SNRPD1	EZH2	AAR2	HEXIM1	MAP3K7	PIH1D1	CDKN1A	EIF4A3	U2AF2	CRNKL1	RIOK1	ITGA4	AAR2	PRPF4B	CDC5L	SNRPD1	VCAM1	SF3B3	SNRPD3	SFPQ	ITGA4	SNRPD3	SNRPD3	PRPF4B	SNRPD3	CDC5L	SF3B4	OBSL1	OBSL1	ISG15	ILF3	PRKDC
CDC5L	RPA2	OBSL1	PRKDC	MAGOH	nsp8	RPUSD2	TOP2B	UFL1	HSPA9	KIF14	CUL5	PRPF19	EED	FN1	DDX21	AAR2	NTRK1	AGR2	FKBP8	LARP7	HUWE1	MAGOH	RIOK1	SNCA	CYLD	PAN2	NTRK1	PRPF19	SNRPD1	SNRPD3	SF3B4	CDC5L	SFPQ	SF3B6	HUWE1	SF3B6	SF3B6	PRPF19	SFPQ	DDX17	IK	CCDC8	EZH2	TP53	EXOSC9	THOC6
SNRPD1	RPA1	SUZ12	PRPF19	FN1	SMC3	CAPZB	DAP3	DDRGK1	NCL	BRD4	COPS5	EEF1A1	RNF2	VCAM1	TPR	NTRK1	AHSA1	RECQL4	TAB2	HEXIM1	CUL7	HSP90AA1	CYLD	SNRPF	TRIM25	CYFIP1	SART1	BCAS2	SNRPD3	SFPQ	ITGA4	SNRPD1	DDX17	DDX17	CUL7	DDX17	DDX17	EIF4A3	THOC6	PRPF4B	PAN2	EED	SUZ12	NAA40	RPL3	PRPF19
SNRPD3	MDM2	EED	DDX21	VCAM1	LSM1	GAPDH	HIST1H2AJ	TP53	PA2G4	RBM39	ALYREF	SF1	AAR2	ITGA4	EIF4A3	AHSA1	CRY2	KIAA1429	PRKY	AGR2	OBSL1	FN1	BRCA1	CYLD	BRCA1	RPA3	CRY1	ESR1	SFPQ	SF3B6	PAN2	SNRPD3	THOC6	PRKDC	OBSL1	THOC6	THOC6	MAGOH	PRPF4B	PRPF19	HUWE1	RNF2	RNF2	EGFR	RPL4	BCAS2
SFPQ	CUL7	RNF2	ESR1	ITGA4	NEK4	HNRNPH1	NIPSNAP1	FZR1	PPM1G	IFI16	PRPF6	DDX21	NTRK1	PAN2	MAGOH	SNCA	U2AF2	PHB	BARD1	RECQL4	CCDC8	VCAM1	MTF1	RUVBL1	LMNA	RPA2	CRY2	EIF4A3	SF3B6	PRPF4B	WBP4	THOC6	PRPF4B	THOC6	SUZ12	PRPF4B	PRPF4B	FN1	PRPF19	ESR1	CUL7	SIRT6	BMI1	KRAS	RPL6	EEF1A1
SF3B6	OBSL1	BMI1	EIF4A3	WBP4	ANLN	HSPA1A	MRPS31	SPRTN	RPL4	DDRGK1	SNRNP200	ESR1	CRY1	PIN1	FN1	CRY2	ZNF746	NR2C2	GDI1	KIAA1429	EED	HSPB1	CTNNB1	TRIM25	TMPO	RPA1	U2AF2	MAGOH	DDX17	PRPF19	PIN1	PRPF4B	PRPF19	PRPF4B	EED	PRPF19	PRPF19	VCAM1	BCAS2	EIF4A3	OBSL1	AAR2	DDX23	RIT1	RPL7A	SF1
DDX17	CCDC8	SIRT6	FN1	PIN1	CHMP4B	HSPA5	MRPS27	EGFR	RPL6	ZBTB2	HINFP	EIF4A3	USP37	CUL7	VCAM1	U2AF2	RIOK1	ATXN3	PAXIP1	RC3H1	AAR2	ITGA4	UBE2M	BRCA1	PPIE	CDKN1A	RIOK1	HSP90AA1	PRKDC	BCAS2	RPA3	PRPF19	BCAS2	PRPF19	AAR2	BCAS2	BCAS2	SF3B4	EEF1A1	MAGOH	EZH2	NTRK1	NTRK1	PTGES3	RPL11	DDX21
PRKDC	EED	NTRK1	VCAM1	RPA3	ECT2	HSPA8	DIMT1	PTGES3	RPL7	KRAS	GRK5	HSP90AA1	U2AF2	OBSL1	IK	SNRPE	CYLD	HIST1H4A	SMAD4	PHB	NTRK1	PAN2	PIH1D1	TRIM14	CTNNB1	HUWE1	CYLD	FN1	PRPF4B	SF1	RPA2	BCAS2	DDX21	BCAS2	CDC40	EIF4A3	EIF4A3	ITGA4	DDX21	FN1	SUZ12	TSNAX	MED12	CFL1	UBE2L3	RANGAP1
PRPF4B	AAR2	CDC40	ITGA4	RPA2	KIF14	HSPA9	MRPS18B	CAD	RPL7A	RIT1	HNRNPR	FN1	SNRPF	EED	HSPB1	RIOK1	BRCA1	FUS	MZT2B	NR2C2	SART1	CYFIP1	CHD3	CTNNB1	UBE2M	MDM2	RUVBL1	HSPB1	PRPF19	ESR1	RPA1	DDX21	EIF4A3	EEF1A1	CRNKL1	MAGOH	MAGOH	PAN2	ESR1	IK	EED	CRY1	SART1	DUT	VCP	TPR
PRPF19	NTRK1	SART1	PIN1	RPA1	KIF20A	HSP90AB1	MRPS7	CLTC	RPL17	SSRP1	SF3B1	VCAM1	RIOK1	RNF2	ITGA4	CYLD	PPIE	ITFG1	FAM107A	PPP1CC	AHSA1	TTC1	CHD4	PIH1D1	PIH1D1	CUL7	TRIM25	RPA3	BCAS2	EIF4A3	HUWE1	EIF4A3	MAGOH	SF1	PRPF31	FN1	FN1	CUL7	EIF4A3	PAN2	RNF2	U2AF2	AHSA1	ENO1	YWHAZ	ESR1
BCAS2	RANBP2	AHSA1	RPA3	CUL7	KIF23	KRT13	MRPS17	CPS1	RPL30	PARP1	HNRNPU	HSPB1	TRIM25	AAR2	PAN2	TRIM25	CTNNB1	BIRC3	HSCB	ATXN3	SNCA	RPA3	LARP7	RNF4	AKTIP	OBSL1	BRCA1	RPA2	EEF1A1	MAGOH	MDM2	MAGOH	FN1	DDX21	RANBP2	SF3B4	SF3B4	EZH2	MAGOH	HUWE1	CDC40	ZNF746	U2AF2	XRCC6	OGT	EIF4A3
DDX21	CRY2	U2AF2	RPA2	OBSL1	BRD4	KRT18	MRPS23	DDB1	RPLP0	DHX15	SNRPA1	ITGA4	BRCA1	NTRK1	WBP4	BRCA1	HIF1A	STAU1	HNRNPCL2	BRF1	CRY1	RPA2	RNF4	SOCS1	CHD3	CCDC8	LMNA	RPA1	SF1	FN1	CUL7	HSP90AA1	VCAM1	EIF4A3	SART1	LSM8	LSM8	SUZ12	SF3B4	CUL7	CRNKL1	SNRPF	SNRPF	GAPDH	TRIM28	HSP90AA1
RANGAP1	U2AF2	SNRPF	RPA1	EED	NUPR1	PKM	PTCD3	EEF1G	RPS3A	XRCC6	HNRNPC	PAN2	LMNA	CDC40	PIN1	TMPO	UBE2M	PLEKHA4	KDM4B	PPP1CA	U2AF2	RPA1	HEXIM1	KIAA1429	CHD4	EZH2	TMPO	HUWE1	DDX21	SF3B4	OBSL1	FN1	SF3B4	MAGOH	XAB2	IK	IK	EED	HSPB1	OBSL1	PRPF31	RIOK1	CYLD	GOLGA4	CBX3	SF3B4
TPR	RIOK1	CYLD	MDM2	AAR2	CIC	PPM1G	GRPEL1	EIF2S3	RPS8	HSPA4	HNRNPK	RPA3	TMPO	CRNKL1	RPA3	PPIE	PIH1D1	PINK1	UBXN6	BIRC3	RIOK1	CDKN1A	RECQL4	RC3H1	LARP7	SUZ12	PPIE	CUL7	ESR1	WBP4	CCDC8	VCAM1	IK	FN1	U2AF2	PAN2	PAN2	RNF2	PAN2	EZH2	XAB2	CYLD	TRIM25	PDIA3	APEX1	IK
ESR1	CYLD	TRIM25	CUL7	NTRK1	ASXL1	PTPN11	FBXW7	FASN	SRPK1	HSPA5	SRSF1	RPA2	PPIE	RANBP2	RPA2	CTNNB1	CHD3	FANCD2	WRAP53	PLEKHA4	CYLD	HUWE1	KIAA1429	PHB	RNF4	EED	CTNNB1	OBSL1	EIF4A3	RPA3	EED	LSM8	ITGA4	SF3B4	SNRPE	WBP4	WBP4	DDX23	PIN1	SUZ12	U2AF2	TRIM25	LMNA	HSD17B10	CDK9	PIN1
EIF4A3	BRCA1	BRCA1	OBSL1	RANBP2	BAG5	RECQL	CTCF	GART	TCEB1	HSPA8	DHX9	RPA1	PIH1D1	SART1	RPA1	HIF1A	LARP7	ZC3H18	SURF6	PINK1	TRIM25	MDM2	RC3H1	USP14	HEXIM1	RNF2	HIF1A	SUZ12	MAGOH	RPA2	AAR2	HSPB1	PAN2	IK	SNRPF	RPA3	RPA3	TSSC4	CUL7	EED	ZNF746	BRCA1	CTNNB1	HNRNPH1	KPNA1	HUWE1
MAGOH	MTF1	LMNA	CCDC8	XAB2	UFL1	RPL4	AGRN	HNRNPD	UBE2N	HSPA9	SF3B3	MDM2	CHD3	XAB2	HUWE1	UBE2M	RNF4	FYN	KIF2C	FYN	BRCA1	EED	PHB	NR2C2	AGR2	BMI1	UBE2M	EED	HSP90AA1	RPA1	NTRK1	ITGA4	WBP4	WBP4	SNRPG	RPA2	RPA2	AAR2	OBSL1	RNF2	RIOK1	PPIE	CHD3	HSPA9	NUMA1	MDM2
HSP90AA1	TMPO	CTNNB1	EZH2	RNU12	DDRGK1	RPL6	FBP1	HNRNPH1	SYNCRIP	ILF2	HNRNPM	CUL7	CHD4	USP37	MDM2	PIH1D1	HEXIM1	LYN	LMBR1L	ANLN	TMPO	SIRT6	NR2C2	ATXN3	RECQL4	SIRT6	PIH1D1	RNF2	SF3B4	MDM2	SART1	WBP4	CUL7	HUWE1	SNRPN	RPA1	RPA1	CRNKL1	EED	ZMYND11	CYLD	CTNNB1	CHD4	LDHA	SMARCE1	CUL7
SF3B4	PPIE	UBE2M	SUZ12	CRY2	TP53	RPL15	DNAJB6	DNAJA1	HSPH1	MCM3	CDC5L	OBSL1	LARP7	U2AF2	CUL7	CHD3	AGR2	ANKRD55	USP32	CHMP4C	PPIE	AAR2	PPARG	HIST1H4A	KIAA1429	DDX23	CHD3	TSSC4	LSM8	CUL7	AHSA1	PIN1	OBSL1	CUL7	RIOK1	HUWE1	HUWE1	PRPF31	DDX23	NTRK1	TRIM25	UBE2M	LARP7	LDHB	SRPK2	OBSL1
IK	CTNNB1	CHD3	EED	USP37	POLR2C	SH3GL1	NUDCD3	HSPA1A	SF3B2	MSH2	SNRPD1	CCDC8	RNF4	SNRPF	OBSL1	LARP7	RECQL4	DUX4	DNAJC5	KIF14	CTNNB1	NTRK1	ATXN3	SCARB2	RC3H1	AAR2	LARP7	AAR2	IK	OBSL1	CRY1	RPA3	EZH2	OBSL1	CYLD	CUL7	CUL7	SART1	AAR2	SART1	LMNA	PIH1D1	RNF4	MARCKS	YY1	EZH2
HSPB1	PIH1D1	CHD4	RNF2	U2AF2	FZR1	SNX1	FAM120A	HSPA4	CBX3	RPL10A	SNRPD3	EED	HEXIM1	CYLD	CCDC8	HEXIM1	SOCS1	CIT	GMFG	BRD4	UBE2M	EEFSEC	HIST1H4A	FUS	PHB	ZMYND11	HEXIM1	NTRK1	HSPB1	CCDC8	U2AF2	RPA2	SUZ12	EZH2	TRIM14	OBSL1	OBSL1	RNU12	ZMYND11	U2AF2	PPIE	CHD3	HEXIM1	MIF	USP7	SUZ12
XPO5	CHD3	RNF4	DDX23	TTC27	SPRTN	TUBA1A	RCC1	HSPA5	SND1	PFKP	SFPQ	RNF2	AGR2	TRIM25	EED	AGR2	Prkab1	CHMP4C	FOXL1	Apc2	PIH1D1	MED12	FUS	TAF15	USP14	NTRK1	RECQL4	CDC40	WBP4	EZH2	ZNF746	RPA1	EED	SUZ12	PPIE	DDX23	DDX23	SNRPE	NTRK1	ZNF746	PIH1D1	CHD4	SOCS1	MSN	EIF3I	EED
RPA3	CHD4	RECQL4	AAR2	ZNF746	RCHY1	BAG3	MRPS6	HSPA8	APEX1	PPM1G	SF3B6	DDX23	RECQL4	BRCA1	RNF2	RECQL4	KIAA1429	ECT2	XAGE1B	RBM39	CHD3	RANBP2	BIRC3	MATR3	NR2C2	MRTO4	KIAA1429	CRNKL1	RPA3	SUZ12	RIOK1	CDKN1A	RNF2	EED	ZGPAT	TSSC4	TSSC4	SNRPF	EEF1A2	SNRPF	CHD3	LARP7	RC3H1	NACA	MDC1	RNF2
RPA2	LARP7	KIAA1429	NTRK1	SNRPF	BAP1	HDAC6	HIST2H2BE	HSP90AB1	C1QBP	SRPK1	DDX17	AAR2	RC3H1	LMNA	AAR2	SOCS1	PHB	KIF14	SNRNP27	IFI16	CHD4	AHSA1	STAU1	BIRC3	ATXN3	SART1	RC3H1	MED12	RPA2	EED	CYLD	HUWE1	SIRT6	RNF2	PIH1D1	AAR2	AAR2	SNRPG	SART1	RIOK1	CHD4	HEXIM1	NR2C2	PRDX1	KRR1	DDX23
RPA1	HEXIM1	PHB	MED12	RIOK1	EGFR	TRIM28	TPT1	PFAS	CHD1	XRCC5	PRKDC	NTRK1	PHB	MTF1	NTRK1	Prkab1	NR2C2	KIF23	LGI1	BAG5	LARP7	SNCA	BRD7	WWP2	HIST1H4A	CRY2	PHB	SART1	RPA1	RNF2	TRIM25	CUL7	DDX23	DDX23	CHD3	CDC40	CDC40	SNRPN	U2AF2	CYLD	LARP7	AGR2	PPP1CC	PCBP1	KPNA6	AAR2
CDKN1A	AGR2	NR2C2	SART1	CYLD	CAD	TUBA1B	DNAJC21	PFKP	EIF1AX	MOGS	THOC6	PRPF31	USP14	TRIM14	EEFSEC	KIAA1429	ATXN3	PRC1	CCT8L2	AR	RNF4	CRY2	PLEKHA4	PLEKHA4	SCARB2	U2AF2	CHEK2	XAB2	CUL7	DDX23	BRCA1	OBSL1	AAR2	AAR2	CHD4	CRNKL1	CRNKL1	EAPP	SNRPF	BRCA1	RECQL4	RECQL4	HIST1H4A	PCMT1	GNL3	NTRK1
HUWE1	RECQL4	HIST1H4A	Bcas2	BRCA1	CAPZB	TUBB4B	PI4KA	RRM1	EIF4G2	TRIM28	PRPF4B	XAB2	NR2C2	TMPO	MRTO4	PHB	FUS	SUMO2	FBXO32	ISG15	HEXIM1	U2AF2	PINK1	FANCD2	FUS	ZNF746	NR2C2	AHSA1	OBSL1	AAR2	LMNA	CCDC8	NTRK1	NTRK1	LARP7	PRPF31	PRPF31	RIOK1	EAPP	LMNA	RC3H1	KIAA1429	SCARB2	PKM	CFTR	SART1
CUL7	RC3H1	FUS	U2AF2	LMNA	DNAJA1	HSPH1	HIST1H2BH	CCT3	EWSR1	HSPH1	PRPF19	AHSA1	HIST1H4A	PPIE	SART1	NR2C2	ITFG1	BRD4	NFAM1	DDRGK1	AGR2	CYLD	FANCD2	ZC3H18	ITFG1	SNRPN	PPP1CC	SNCA	EZH2	NTRK1	CTNNB1	EZH2	CRNKL1	CDC40	HEXIM1	SART1	SART1	CYLD	CYLD	MTF1	PHB	RC3H1	SNRNP70	PLEC	CENPA	U2AF2
OBSL1	PHB	MATR3	SNRPF	MTF1	HSPA1A	STIP1	VAV2	OGT	HDLBP	DNPEP	BCAS2	U2AF2	SNRNP70	CTNNB1	AHSA1	PPARG	BIRC3	Apc2	KIAA0101	TP53	RECQL4	ECD	ZC3H18	FGR	BIRC3	RIOK1	ATXN3	Bcas2	SUZ12	CDC40	UBE2M	SUZ12	EEFSEC	CRNKL1	RECQL4	XAB2	XAB2	ECD	LMNA	TMPO	USP14	PHB	FUS	PLS3	ERG	RUVBL1
SUZ12	KIN	BIRC3	RIOK1	TMPO	HSPA4	NSUN2	MTERF1	NUP155	HELLS	SERBP1	EEF1A1	SNRPF	FUS	PIH1D1	CRY1	ATXN3	WWP2	RBM39	DEFA5	FZR1	KIAA1429	RUVBL1	ANKRD55	CIT	STAU1	CYLD	HIST1H4A	USP37	EED	CRNKL1	PIH1D1	EED	MRTO4	PRPF31	RC3H1	SNRPE	SNRPE	LMNA	TMPO	CHD3	NR2C2	CHEK2	TAF15	EXOSC9	VHL	LMNA
EED	USP14	STAU1	CYLD	PPIE	HSPA5	TSR1	Pabpc1	SEC24C	HMGA1	TSR1	SF1	RIOK1	TAF15	CHD3	U2AF2	BRF1	PLEKHA4	LGALS9	ASIC4	NAA40	RC3H1	TRIM25	NEK4	ANLN	BRD7	TRIM25	SNRNP70	U2AF2	RNF2	PRPF31	CHD3	RNF2	PRPF31	SART1	PHB	SNRPF	SNRPF	TRIM14	PPIE	CHD4	PPP1CC	USP14	MATR3	FSCN1	CUL2	TMPO
RNF2	NR2C2	PINK1	TRIM25	ZGPAT	HSPA8	PBK	BPIFA3	TUBB4B	DNAJB1	CAND1	DDX21	CYLD	MATR3	CHD4	SNRPF	FUS	PINK1	IFI16	RELL2	N	PHB	BRCA1	CHMP4C	CHMP4B	PLEKHA4	BRCA1	FUS	SNRPF	SIRT6	RANBP2	CHD4	SIRT6	SART1	XAB2	NR2C2	SNRPG	SNRPG	TMPO	CTNNB1	LARP7	HIST1H4A	NR2C2	HMGB1	TKT	METTL21B	PPIE
DDX23	PPP1CC	FANCD2	BRCA1	PIH1D1	HSPA9	MCMBP		HSPH1	EIF6	HSDL2	BASP1	TRIM25	ITFG1	LARP7	RIOK1	ITFG1	FANCD2	UFL1	TRIM35	EGFR	NR2C2	MTF1	SUMO2	ECT2	PINK1	LMNA	TAF15	EAPP	DDX23	SART1	LARP7	DDX23	XAB2	U2AF2	HIST1H4A	SNRPN	SNRPN	PPIE	PIH1D1	RECQL4	SNRNP70	HIST1H4A	BIRC3	TPM3	CDKN2A	CHD3
TSSC4	PPARG	FYN	LMNA	CHD3	HSP90AB1	ADSL		STIP1	PKN2	GRSF1	RANGAP1	BRCA1	HMGB1	RNF4	CYLD	WWP2	ZC3H18	TP53	TRPC6	FKBP5	PPP1CC	TMPO	BRD4	KIF14	FANCD2	MTF1	MATR3	RIOK1	AAR2	RNU12	RNF4	TSSC4	U2AF2	SNRPE	SNRNP70	EAPP	EAPP	CTNNB1	CHD4	RC3H1	FUS	SNRNP70	STAU1	HSP90B1	PHF8	CHD4
AAR2	HIST1H4A	LYN	MTF1	CHD4	NPM1	APEX1		NCDN	RPL35A	GTF2E2	TPR	LMNA	BIRC3	HEXIM1	TRIM25	BRD7	FGR	NAA40	RWDD1	HSF1	PPARG	PPEF1	CIC	KIF20A	ZC3H18	TMPO	BIRC3	CYLD	NTRK1	U2AF2	HEXIM1	AAR2	SNRPE	SNRPF	FUS	RIOK1	RIOK1	UBE2M	RNF4	PHB	MATR3	FUS	WWP2	TUBA4A	NPAS1	AGR2
NTRK1	SNRNP70	LSM4	TMPO	LARP7	PSMC4	C1QBP		CACYBP	RPS6	HELLS	ESR1	MTF1	STAU1	AGR2	BRCA1	PLEKHA4	FYN	SPRTN	C9orf170	CAPZB	ATXN3	PPIE	Apc2	KIF23	ANKRD55	PPIE	STAU1	ZNHIT2	CDC40	SNRPE	AGR2	ZMYND11	SNRPF	SNRPG	TAF15	SLC7A6OS	SLC7A6OS	ZGPAT	KIAA1429	NR2C2	ITFG1	TAF15	BRD7	VCP	UBE2L6	RECQL4
CDC40	FUS	CIT	PPIE	RNF4	SHC1	CHD1		MCMBP	RPS12	EIF6	EIF4A3	TMPO	WWP2	RECQL4	LMNA	PINK1	LYN	N	ADAM19	CARS	HIST1H4A	CTNNB1	RBM39	PRC1	DUX4	CTNNB1	WWP2	ECD	CRNKL1	SNRPF	RECQL4	NTRK1	SNRPG	SNRPN	ITFG1	TRIM25	TRIM25	PIH1D1	RC3H1	PPP1CC	HMGB1	MATR3	PLEKHA4	YWHAZ	HIST1H3A	KIAA1429
CRNKL1	TAF15	ANLN	CTNNB1	HEXIM1	TCP1	DNMT1		HSPA6	RPS21	MCM2	MAGOH	PPIE	BRD7	KIAA1429	MTF1	FANCD2	ANKRD55	EGFR	C22orf15	CLTC	SNRNP70	ZNF217	LGALS9	SUMO2	CIT	UBE2M	PLEKHA4	SLC7A6OS	PRPF31	SNRPG	KIAA1429	CRNKL1	SNRPN	RIOK1	BIRC3	PPIE	PPIE	CHD3	NR2C2	PPARG	BIRC3	ITFG1	PINK1	TAGLN2	FBXW7	RC3H1
RANBP2	MATR3	KIF20A	ZNF217	AGR2	TUBA4A	EIF4G2		DNAJB1	RPS23	MCM4	HSP90AA1	CTNNB1	PLEKHA4	RC3H1	TMPO	ZC3H18	NEK4	KRAS	CC2D1B	CPS1	FUS	HIF1A	IFI16	BRD4	ANLN	PIH1D1	FANCD2	TRIM25	SART1	SNRPN	RC3H1	MED12	RIOK1	PPIE	Dnajc17	UBE2M	UBE2M	CHD4	PPP1CC	HIST1H4A	STAU1	PPP1CA	FANCD2	PDCD6IP	RNF123	PHB
SART1	ITFG1	SUMO2	PIH1D1	RECQL4	TUBA1A	ETF1		MCM2	SRSF6	MCM7	FN1	PIH1D1	PINK1	PHB	PPIE	FGR	CIT	RIT1	WIF1	GART	TAF15	UBE2M	DNAJC17	RBM39	CHMP4B	CHD3	ZC3H18	BRCA1	XAB2	RIOK1	PHB	PRPF31	RUVBL1	LARP7	PLEKHA4	ZGPAT	ZGPAT	LARP7	HIST1H4A	SNRNP70	WWP2	BIRC3	ZC3H18	TUBA1B	WDR76	USP14
XAB2	BIRC3	BRD4	CHD3	KIAA1429	OGT	GNL1		PFKM	SRP14	NOP2	VCAM1	CHD3	FANCD2	NR2C2	CTNNB1	FYN	ANLN	PTGES3	MILR1	HADHA	ITFG1	PIH1D1	AR	ASXL1	ECT2	CHD4	ANKRD55	LMNA	AHSA1	CYLD	CHEK2	RANBP2	TRIM25	HEXIM1	ZC3H18	CHD3	CHD3	HEXIM1	SNRNP70	FUS	PLEKHA4	STAU1	LYN	PAICS	USP11	NR2C2
Bcas2	STAU1	NUPR1	CHD4	RC3H1	AIFM1	HDLBP		POLD1	SRPK2	EXOSC10	SF3B4	CHD4	ZC3H18	PPP1CC	PIH1D1	LYN	CHMP4B	CANX	NUDT14	HNRNPD	HMGB1	CHD3	UFL1	AR	KIF14	LARP7	SMC3	MTF1	U2AF2	BRCA1	USP14	SART1	CHD3	KIAA1429	SNIP1	LARP7	LARP7	AGR2	HMGB1	TAF15	ZC3H18	WWP2	SNIP1	STIP1	MAP2K3	HIST1H4A
U2AF2	WWP2	RBM45	LARP7	PHB	RPL23	HSPA6		PSMA7	TOP2B	RAD21	LSM8	LARP7	FGR	HIST1H4A	CHD3	ANKRD55	CHMP4C	CLTC	ATF6B	DNAJA1	BIRC3	CHD4	DDRGK1	ISG15	KIF20A	RNF4	SMC1A	TRIM14	ZNF746	LMNA	NR2C2	XAB2	CHD4	RC3H1	LSM2	HEXIM1	HEXIM1	RECQL4	BIRC3	MATR3	DUX4	BRD7	SMC3	DSTN	DCTN3	SNRNP70
C9orf78	BRD7	RBM39	RNF4	USP14	FAM115A	DNAJB1		PSMB2	H1FX	DEK	IK	RNF4	NEK4	SNRNP70	CHD4	LSM1	ECT2	ENO1	S100A13	HSPA1A	STAU1	LARP7	TP53	TP53	KIF23	HEXIM1	NEK4	PPIE	SNRPE	MTF1	PPARG	RNU12	LARP7	PHB	CHMP4C	RECQL4	RECQL4	RC3H1	WWP2	HMGB1	CIT	PLEKHA4	SMC1A	PARK7	SLFN11	TAF15
ZNF746	PLEKHA4	ISG15	HEXIM1	NR2C2	TRIM28	LETM1		TARS	ROCK2	DDX18	HSPB1	HEXIM1	CIT	FUS	LARP7	NEK4	KIF14	PDIA3		HSPA4	WWP2	RNF4	POLR2C	FZR1	PRC1	AGR2	DUX4	CTNNB1	SNRPF	TMPO	ATXN3	SNCA	HEXIM1	KIN	Apc2	KIAA1429	KIAA1429	PHB	BRD7	BIRC3	ANLN	PINK1	STAG2	GLOD4	CCNF	MATR3
SNRPE	PINK1	FZR1	AGR2	PPP1CC	TUBA1B	CAPRIN1		BAG2	CTR9	ARHGEF1	ITGA4	AGR2	ANLN	TAF15	RNF4	CIT	KIF20A	HSD17B10		HSPA5	BRD7	HEXIM1	ATG7	WDR83	SUMO2	RECQL4	CIT	CHD3	RIOK1	PIH1D1	HIST1H4A	Pqbp1	RECQL4	NR2C2	RBM39	PHB	PHB	NR2C2	PLEKHA4	STAU1	CHMP4B	FANCD2	PDS5A	AK2	TAX1BP1	ITFG1
SNRPF	FANCD2	ZBTB2	RECQL4	HIST1H4A	TUBB4B	NARS		POLR1C	EMC2	NOLC1	PAN2	RECQL4	CHMP4B	MATR3	HEXIM1	CHMP4C	KIF23	HADHA		HSPA8	PLEKHA4	AGR2	FZR1	SPRTN	BRD4	RC3H1	ANLN	CHD4	RUVBL1	CHD3	SCARB2	Bcas2	KIAA1429	PPP1CC	IFI16	KIN	KIN	PPP1CC	PINK1	WWP2	ECT2	ZC3H18	CIT	ALDOA	TOLLIP	HMGB1
SNRPG	ZC3H18	PRPF3	Prkab1	SCARB2	CCT4	NOP2		DNAJA2	SLK	CTR9	CYFIP1	RC3H1	CHMP4C	ITFG1	AGR2	SUMO2	PRC1	HNRNPH1		HSPA9	PINK1	RECQL4	NAA40	EGFR	RBM45	PHB	CHMP4B	LARP7	TRIM25	CHD4	SNRNP70	CRY2	RC3H1	HIST1H4A	UFL1	NR2C2	NR2C2	ATXN3	FANCD2	BRD7	KIF14	LSM4	ANLN	CALM1	UBC	BIRC3
EAPP	LSM1	CPSF6	KIAA1429	SNRNP70	NUDC	PRPS1		AFG3L2	G3BP1	SART3	WBP4	PHB	ECT2	HMGB1	RECQL4	BRD4	SUMO2	HSPA5		HSP90AB1	FANCD2	SOCS1	SPRTN	KRAS	Apc2	NR2C2	ECT2	HEXIM1	LMNA	LARP7	FUS	USP37	PHB	SNRNP70	DDRGK1	SCARB2	SCARB2	HIST1H4A	ZC3H18	PLEKHA4	KIF20A	NEK4	CHMP4B	CDK2	NMI	STAU1
RIOK1	NEK4	PDZD8	PHB	FUS	HSPH1	ALDH18A1		DNAJB4	MRPS31	CEBPZ	PIN1	NR2C2	KIF14	PPP1CA	KIAA1429	CIC	BRD4	MARCKS		HSPD1	ZC3H18	Prkab1	RCHY1	PTGES3	RBM39	PPP1CC	KIF14	AGR2	TRIM14	RNF4	TAF15	U2AF2	KIN	FUS	TP53	SNRNP70	SNRNP70	SNRNP70	LYN	ZC3H18	KIF23	DUX4	ECT2	FKBP3	CPSF1	WWP2
CYLD	DUX4	SF3A1	KIN	TAF15	STIP1	NOLC1		CLUH	NOP56	EMG1	ACBD3	HIST1H4A	KIF20A	BIRC3	RC3H1	Apc2	RBM45	MARS		KARS	FYN	KIAA1429	N	SUPT5H	LGALS9	BRF1	KIF20A	RECQL4	TMPO	HEXIM1	MATR3	TTC27	NR2C2	TAF15	FZR1	FUS	FUS	FUS	SNIP1	SNIP1	PRC1	CIT	KIF14	GPI	MTNR1A	BRD7
RUVBL1	CIT	SNRPA	USP14	MATR3	GEMIN5	TRIP10		FAM98A	SF3A3	MYBBP1A	DUS3L	SNRNP70	KIF23	STAU1	PHB	RBM39	CIC	MCM3		KRT18	ANKRD55	RC3H1	BAP1	AARSD1	IFI16	HIST1H4A	KIF23	KIAA1429	PPIE	RECQL4	PPP1CA	C9orf78	PPP1CC	MATR3	PRPF3	TAF15	TAF15	TAF15	STAG2	NEK4	BRD4	ANLN	KIF20A	EIF6	DCPS	PLEKHA4
BRCA1	ANLN	SNRPB2	NR2C2	BIRC3	GRWD1	BAG2		DNAJB12	WDR5	NOP56	GTF2E1	FUS	PRC1	WWP2	CHEK2	LGALS9	Apc2	SLC25A3		RPSA	WAPAL	PHB	EGFR	HSF1	ASXL1	SNRNP70	PRC1	RC3H1	CTNNB1	KIAA1429	BIRC3	ZNF746	HIST1H4A	BIRC3	BAP1	ITFG1	ITFG1	ITFG1	NEK4	CIT	RBM45	CHMP4B	KIF23	MCM2	MTNR1B	ZC3H18
LMNA	CHMP4B	SNRPC	PPP1CC	STAU1	EIF2A	CTR9		DNAJA4	RRP12	ANP32B	GTF2F2	TAF15	BRD4	Dnajc17	USP14	IFI16	RBM39	PTPN11		MAT2A	CIT	USP14	KRAS	AP2B1	AR	ITFG1	BRD4	NR2C2	CHD3	RC3H1	STAU1	SNRPE	SNRNP70	STAU1	EGFR	BIRC3	BIRC3	BIRC3	CIT	ANLN	CIC	CHMP4C	PRC1	P4HB	GGH	CIT
TMPO	CHMP4C	SSRP1	HIST1H4A	WWP2	TUBA1C	CKAP5		SPC25	U2SURP	UTP14A	HARS	MATR3	NUPR1	PLEKHA4	NR2C2	AR	LGALS9	RPN1		MSN	SUMO2	NR2C2	RIT1	AHCY	ISG15	HMGB1	RBM45	ATXN3	CHD4	PHB	WWP2	SNRPF	FUS	PLEKHA4	KRAS	STAU1	STAU1	STAU1	ANLN	CHMP4B	Apc2	ECT2	BRD4	PPIB	SPCS1	ANLN
PPIE	ECT2	SUPT5H	SNRNP70	BRD7	NEK9	TIMM44		ELAC2	GNL2	EBNA1BP2	SARS	ITFG1	RBM45	PINK1	ATXN3	ISG15	AR	STAT3		NPM1	BRD4	PPP1CC	ACTB	SLC25A5	UFL1	PPP1CA	CIC	HIST1H4A	LARP7	CHEK2	PLEKHA4	SNRPG	TAF15	FANCD2	SF3A1	WWP2	WWP2	WWP2	CHMP4B	ECT2	RBM39	KIF14	NUPR1	RDX	SENP3	CHMP4B
UBE2M	KIF14	PRPF4	FUS	Dnajc17	TUBB8	UTP14A		HSP90AB2P	NIP7	DNAJB4	TTC1	BIRC3	Apc2	FANCD2	BRF1	UFL1	ISG15	TKT		PA2G4	CIC	PPARG	ATP5A1	SLC25A6	DDRGK1	BIRC3	Apc2	SNRNP70	RC3H1	NR2C2	PINK1	SNRPN	MATR3	ZC3H18	SNRPA	FANCD2	FANCD2	Dnajc17	ECT2	KIF14	ISG15	KIF20A	RBM45	RSU1	CERS2	ECT2
CHD3	KIF20A	SLC25A5	TAF15	PLEKHA4	BTF3	EBNA1BP2		HSPBP1	WBP11	WDR5	XPO5	STAU1	RBM39	ZC3H18	HIST1H4A	DDRGK1	UFL1	HSP90B1		PPM1G	Apc2	ATXN3	ATP5B	ANXA1	NAA40	STAU1	RBM39	FUS	PHB	ATXN3	FANCD2	EAPP	ITFG1	SNIP1	SNRPB2	ZC3H18	ZC3H18	PLEKHA4	KIF14	KIF20A	UFL1	KIF23	CIC	SPR	ATG16L1	KIF14
CHD4	KIF23	ANXA2	MATR3	PINK1	DCTN1	DNAJB4		DNAJC3	PUS7	HNRNPUL1	RPA3	WWP2	LGALS9	FGR	SNRNP70	TP53	DDRGK1	CCT3		RPS3	RBM39	HIST1H4A	ATP5O	ATP5A1	SPRTN	WWP2	LGALS9	TAF15	KIN	HIST1H4A	ZC3H18	RIOK1	BIRC3	nsp8	SNRPC	SNIP1	SNIP1	FANCD2	KIF20A	KIF23	DDRGK1	PRC1	RBM39	EZR	PRKY	KIF20A
LARP7	PRC1	ATP5A1	ITFG1	FANCD2	DYNC1I2	SUPT16H		BAG4	SMARCAD1	PSIP1	RPA2	BRD7	ISG15	SNIP1	FUS	FZR1	TP53	VCP		SHC1	LGALS9	FUS	CAPZB	DYNC1H1	RCHY1	BRD7	KDF1	ITFG1	NR2C2	SCARB2	SMC3	ZNHIT2	STAU1	LSM1	SNRPD2	nsp8	nsp8	ZC3H18	KIF23	PRC1	NAA40	SUMO2	ISG15	YWHAB	KBTBD7	KIF23
HEXIM1	SUMO2	CAD	BIRC3	ZC3H18	ARHGAP35	DIS3		STUB1	LRRC47	SUPT16H	RPA1	PLEKHA4	UFL1	NEK4	TAF15	NAA40	FZR1	VDAC2		TCP1	IFI16	TAF15	CFL1	DUT	EGFR	Dnajc17	ISG15	BIRC3	HIST1H4A	FUS	STAG2	ECD	WWP2	LSM2	PRPF4	LSM1	LSM1	FYN	PRC1	BRD4	N	BRD4	UFL1	DDX39B	TEAD2	PRC1
RECQL4	BRD4	CAPZB	STAU1	SNIP1	HSPA6	RRP12		PARK2	SF3B5	RRP1B	ASB1	PINK1	DDRGK1	CIT	MATR3	SPRTN	NAA40	OGT		UBE2L3	DNAJC17	MATR3	CPS1	EEF1B2	KRAS	PLEKHA4	UFL1	STAU1	SNRNP70	TAF15	WAPAL	RUVBL1	PLEKHA4	LSM4	DDX5	LSM2	LSM2	SNIP1	SUMO2	NUPR1	EGFR	NUPR1	DDRGK1	ANP32A	SIRT7	SUMO2
KIAA1429	NUPR1	CFL1	WWP2	NEK4	DNAJB1	GTPBP4		CLTA	WIBG	RRP12	CDKN1A	FANCD2	FZR1	ANLN	ITFG1	EGFR	SPRTN	AIMP1		VCP	AR	ITFG1	DDX3X	EEF1D	RIT1	PINK1	DDRGK1	WWP2	FUS	MATR3	NEK4	SLC7A6OS	ZC3H18	CIT	DHX15	LSM4	LSM4	LSM1	NUPR1	Apc2	KRAS	RBM45	TP53	VAPA	DYRK1A	BRD4
PHB	RBM45	DHX15	BRD7	CIT	ILK	GNL2		FBXO25	NIFK	DNAJC9	HUWE1	ZC3H18	SPRTN	CHMP4B	HMGB1	KRAS	EGFR	HDAC6		XRCC5	UFL1	HMGB1	DLAT	EIF2S1	UBR4	FANCD2	TP53	BRD7	TAF15	HMGB1	DUX4	WDR92	SNIP1	CHMP4C	DYNC1H1	CIT	CIT	LSM2	Apc2	RBM39	SMU1	CIC	ZBTB2	TBC1D4	HIST1H2BB	NUPR1
NR2C2	CIC	DSG1	PLEKHA4	ANLN	MCM2	DNTTIP2		DNAJB2	HDGFRP2	FNBP4	MDM2	FYN	N	CHMP4C	BIRC3	FKBP5	KRAS	LRPPRC		AIMP2	DDRGK1	PPP1CA	DUT	FLNB	ACADVL	ZC3H18	NAA40	Dnajc17	MATR3	BIRC3	CIT	BRCA1	nsp8	PRC1	EEF1G	ANLN	ANLN	LSM4	RBM39	IFI16	COPA	Apc2	PRPF3	RBM8A	HIST1H1A	CIC
HIST1H4A	Apc2	DSP	PINK1	CHMP4B	POLD1	HSPA14		HERC5	LTV1	GTPBP4	CUL7	NEK4	EGFR	ECT2	STAU1	PTGES3	FKBP5	PDIA6		TAGLN2	TP53	BIRC3	EIF4E	G6PD	ATP5B	ANKRD55	ZBTB2	PLEKHA4	ITFG1	STAU1	CHMP4B	MTF1	LSM1	BRD4	XRCC6	CHMP4B	CHMP4B	NEK4	IFI16	ISG15	DHX15	RBM39	KRAS	PDCD6	PRKRA	RBM39
SNRNP70	RBM39	ENO1	FANCD2	CHMP4C	PSMA5	NIP7		DNAJB14	BTF3L4	RPL36	OBSL1	CIT	CPSF6	KIF14	WWP2	RNF40	PTGES3	TUBB4B		BAG3	FZR1	STAU1	ENO1	GARS	ATP5O	SMC3	PRPF3	FANCD2	HMGB1	WWP2	CHMP4C	TMPO	LSM2	NUPR1	HSPA8	CHMP4C	CHMP4C	CIT	DNAJC17	UFL1	EIF4E	LGALS9	CPSF6	ANP32B	SMAD9	IFI16
FUS	LGALS9	FASN	ZC3H18	ECT2	UPF1	DNAJB12		PIK3R2	MMGT1	RSL1D1	CCDC8	ANLN	RBM42	KIF20A	BRD7	SUPT5H	HSF1	GNB2L1		HDAC6	SPRTN	WWP2	G6PD	GFPT1	CAPZB	SMC1A	SPRTN	ZC3H18	PPP1CA	BRD7	KIF14	HIF1A	LSM4	Apc2	YBX1	KIF14	KIF14	KIF14	UFL1	DDRGK1	EIF4G1	IFI16	PDZD8	WDR5	MRPS6	ISG15
TAF15	ASXL1	XRCC6	STAG2	KIF14	SLC25A1	PPP6R3		LMAN1	FTSJ3	GNL2	EZH2	CHMP4B	RBM6	KIF23	PLEKHA4	HSF1	ACTG1	PRDX4		SEC23A	N	BRD7	GAPDH	GLUD1	DLAT	STAG2	N	SNIP1	BIRC3	PLEKHA4	KIF20A	UBE2M	CIT	RBM39	PSMB5	KIF20A	KIF20A	KIF23	DDRGK1	TP53	XRCC6	UFL1	RBM42	PSIP1	HSCB	UFL1
PPP1CA	ISG15	GAPDH	DUX4	KIF20A	TARS	TRMT1		HSPA2	BAG1	DNTTIP2	SUZ12	ECT2	SF3A1	PRC1	PINK1	ACTG1	ATP5A1	CCT2		PRDX4	EGFR	PLEKHA4	GRB2	GRB2	DUT	DUX4	EGFR	SMC1A	STAU1	PINK1	KIF23	ZGPAT	CHMP4C	UFL1	RPS5	KIF23	KIF23	RBM45	POLR2C	FZR1	HNRNPA1	DDRGK1	RBM6	EMC1	HIST2H2BE	DDRGK1
BIRC3	UFL1	PDIA3	CIT	KIF23	DDX39B	RNF20		SUGT1	FBXO25	HP1BP3	EED	KIF14	SNRPA	BRD4	FANCD2	SLC25A5	ATP5B	MYL12A		CCT2	KRAS	PINK1	HSD17B10	HADHA	EEF1B2	CIT	KRAS	NEK4	WWP2	FANCD2	PRC1	PIH1D1	ECT2	DDRGK1	RPS9	PRC1	PRC1	Apc2	FZR1	SPRTN	HNRNPA2B1	TP53	RNF40	DAZAP1	HIST1H2AB	FZR1
STAU1	DDRGK1	GSR	ANLN	PRC1	BAG2	SMARCAD1		ST13	NEDD8	NIP7	RNF2	KIF20A	SNRPC	NUPR1	ZC3H18	ATP5A1	CAPZB	IMMT		PAICS	RIT1	FANCD2	HADHA	HNRNPA1	EEF2	ANLN	RIT1	CIT	BRD7	ZC3H18	BRD4	CHD3	KIF14	POLR2C	RPS10	BRD4	BRD4	RBM39	PRPF3	RCHY1	ILF2	FZR1	SF3A1	EML4	HNRNPCL2	PRPF3
WWP2	TP53	HSPA5	CHMP4B	BRD4	ABCF2	KRI1		ATXN10	APP	NOP58	BMI1	KIF23	SSRP1	RBM45	SNIP1	ATP5B	EEF2	PHB2		HSPH1	RNF40	ZC3H18	HNRNPA1	HNRNPA2B1	EIF4E	CHMP4B	RBM42	CHMP4C	PLEKHA4	SNIP1	NUPR1	CHD4	KIF20A	FZR1	RPS19	NUPR1	NUPR1	UFL1	N	EGFR	ILF3	ZBTB2	SNRPA	SPC25	FAM35A	RCHY1
BRD7	FZR1	HSPA8	CHMP4C	NUPR1	DNAJA2	INTS3		WWOX	PPP5C	PTCD3	SIRT6	PRC1	ATP5B	CIC	SMC3	CANX	EIF4A1	CACYBP		PRDX3	ACTB	FYN	HNRNPD	HNRNPD	EIF5A	CHMP4C	SNRPA	ECT2	PINK1	SMC3	RBM45	RNF4	KIF23	LSM7	SYNCRIP	CIC	CIC	DDRGK1	EGFR	KRAS	NCL	SPRTN	SNRPB2	NME1-NME2	UBXN6	N
Dnajc17	NAA40	HSPD1	ECT2	RBM45	HBS1L	NAA15		TUBGCP3	HIST1H3A	BRIX1	DDX23	BRD4	CAPZB	Apc2	SMC1A	CAPZB	ENO1	DNAJC10		STIP1	ACTG1	SNIP1	DNAJA1	HNRNPF	GAPDH	ECT2	SNRPD2	KIF14	ZC3H18	SMC1A	CIC	HEXIM1	PRC1	PRPF3	SF3B2	RBM39	RBM39	FZR1	KRAS	RIT1	YBX1	N	SNRPC	CFTR	ZRANB1	EGFR
PLEKHA4	ZBTB2	IMPDH2	KIF14	CIC	WDR5	ANP32E		RPS6KB2	TTC9C	SMARCAD1	TSSC4	NUPR1	DDX5	RBM39	STAG2	DYNC1H1	FASN	LRRC59		PARK7	ATP5A1	ANKRD55	HSPA4	HNRNPH1	GLUD1	KIF14	ZNF622	KIF20A	ANKRD55	STAG2	Apc2	AGR2	BRD4	RBM42	TFIP11	UFL1	UFL1	ZBTB2	CPSF6	CPSF6	PCBP1	KRAS	SNRPD2	STMN1	FGFBP1	KRAS
FANCD2	SPRTN	KRT5	KIF20A	Apc2	COPE	NIFK		AMBRA1	RBM17	DDX24	AAR2	RBM45	EEF1G	DNAJC17	DUX4	EEF2	FLNA	TSR1		DNAJC10	ATP5B	SMC3	HSPA5	HSPA4	GRB2	KIF20A	PRPF4	PRC1	SMC3	WAPAL	RBM39	RECQL4	NUPR1	RBM6	GEMIN5	DDRGK1	DDRGK1	LSM7	SF3A1	SF3A1	RPL7A	CPSF6	SSRP1	PARK2	RPSAP58	RIT1
ZC3H18	RCHY1	KRT6A	KIF23	RBM39	EMC1	TUBB6		ATM	ERH	ANP32E	ZMYND11	Apc2	EEF2	UFL1	CIT	EIF2S1	GAPDH	CAND1		CAND1	ATP5O	SMC1A	HSPA8	HSPA5	PDIA3	KIF23	SLC25A5	NUPR1	STAG2	PDS5A	LGALS9	KIAA1429	RBM39	SF3A1	PAXBP1	POLR2C	POLR2C	PRPF3	SNRPA	SNRPA	RPL9	RBM42	SUPT5H	SOD1	RPL39	CPSF6
SNIP1	CPSF6	KRT14	PRC1	IFI16	FAM98A	HDGFRP2		NPHP4	HSPA4L	NIFK	NTRK1	RBM39	GAPDH	DDRGK1	ANLN	ENO1	GRB2	UGGT1		TXNDC5	CAD	STAG2	HSPA9	HSPA8	GSR	PRC1	CFL1	CIC	LSM2	LSM4	IFI16	RC3H1	LGALS9	SNRPA	MCM2	FZR1	FZR1	RCHY1	SNRPB2	SNRPC	RPL17	SF3A1	PARP1	MAPK8	UBE2D1	SF3A1
SMC3	PDZD8	KRT16	SUMO2	KDF1	ELP3	FAM207A		DNAJC7	HYOU1	FTSJ3	CDC40	LGALS9	HSD17B10	FZR1	CHMP4B	EPRS	HADHA	ALDOA		GRWD1	CANX	WAPAL	HSPD1	HSPA9	HSD17B10	SUMO2	CPS1	Apc2	LSM4	NEK4	KDF1	PHB	IFI16	SNRPB2	MCM7	ZBTB2	ZBTB2	EGFR	SNRPC	SNRPD2	RPS3A	SNRPA	DDX5	NEDD8	TPX2	SNRPA
SMC1A	SF3A1	KRT17	BRD4	BAG5	DNAJA4	FTSJ3		Bag2	GDI2	AQR	CRNKL1	IFI16	HNRNPA1	SPRTN	ECT2	FASN	HNRNPA1	ATP5C1		TUBB	CAPZB	PDS5A	LDHA	HSP90AB1	HADHA	BRD4	DDX1	RBM39	NEK4	DUX4	AR	KIN	UFL1	SNRPC	NCBP1	LSM7	LSM7	KRAS	SNRPD2	PRPF4	RPS13	SNRPC	XRCC6	LRRK2	LMBR1L	PRPF4
STAG2	SNRPA	MARCKS	NUPR1	AR	SMARCAD1	PGAM5		Ksr1	HSPA1L	TADA3	EEF1A2	UFL1	HNRNPA2B1	N	KIF14	FLNA	HNRNPD	BTF3		CDK1	SERPINH1	CIT	LDHB	KRT17	HNRNPA1	RBM45	DDX3X	LGALS9	CIT	CIT	UFL1	USP14	DDRGK1	SNRPD2	PNN	PRPF3	PRPF3	RIT1	SSRP1	SMU1	SRSF2	SSRP1	MCM5	HTT	HMGN5	SLC25A5
LSM2	SNRPC	MYH9	RBM45	ISG15	TUBB6	HSP90AB2P		OTUB1	PDLIM5	BAG4	EEFSEC	DDRGK1	HNRNPD	EGFR	KIF20A	GAPDH	HSPA1A	CALM1		BTF3	COPA	SUMO2	MCM5	KRT18	HNRNPA2B1	Apc2	DDX5	IFI16	BRD4	ANLN	DDRGK1	NR2C2	TP53	SSRP1	PSMA5	EGFR	EGFR	CPSF6	DDX1	ACACA	SLC3A2	CAPZB	PCBP1	FBXO6	RNF168	ANXA1
NEK4	SSRP1	MYL6	CIC	UFL1	LTV1	BAG1		CDC37	SIRT1	CDK4	MED12	TP53	HNRNPF	KRAS	KIF23	GRB2	HSPA4	CDK2		CALM1	CPS1	BRD4	NME1	RPSA	HNRNPH1	RBM39	DHX15	DNAJC17	RBM45	CHMP4B	TP53	ATXN3	FZR1	SUPT5H	PSMA7	CPSF6	CPSF6	RBM42	DDX3X	CAPZB	SRPK1	DDX3X	PLEC	PPME1	LRRC31	ANXA2
CIT	SUPT5H	PRDX1	Apc2	DDRGK1	PATL1	CFTR		ABHD15	TRAP1	CENPA	MED13	NAA40	HNRNPH1	RIT1	PRC1	HADHA	HSPA5	CSNK2A1		CDK2	CSE1L	CIC	PFAS	MSN	HSPA1A	LGALS9	EEF1D	BAG5	CIC	CHMP4C	ATG10	HIST1H4A	ZBTB2	PRPF4	SRSF7	RBM42	RBM42	SF3A1	DDX5	DDX5	VCP	DDX5	RPS19	CAPG	CD3EAP	CANX
ANLN	CAPZB	PCBP1	RBM39	TP53	40057	DNAJC3		NPAS1	LAMP1	CUL1	MRTO4	RCHY1	HSPA5	CPSF6	SUMO2	HNRNPA1	HSPA8	CSNK2A2		CSNK1A1	DDX3X	Apc2	PTBP1	NAP1L1	HSPA4	IFI16	EEF2	UFL1	Apc2	ECT2	FZR1	SNRNP70	PRPF3	SMU1	SMARCC2	SF3A1	SF3A1	SNRPA	DHX15	DHX15	YWHAG	DHX15	SRPK1	EP300	ZNF330	CAPZB
CHMP4C	DDX3X	PTBP1	LGALS9	POLR2C	DHX35	BAG4		PNPLA5	SURF4	DCUN1D1	PRPF31	N	HSPA8	PDZD8	BRD4	DNAJA1	HSP90AB1	CYC1		CSNK2A1	DSP	RBM39	PTPN11	NME1	HSPA5	BKRF1	XRCC6	DDRGK1	RBM39	KIF14	NAA40	FUS	RIT1	CFL1	SRP9	SNRPA	SNRPA	SNRPB2	EEF1B2	HNRNPA1	EIF3B	DLAT	TRIP6	ZNF598	CAPN1	CCT6A
ECT2	DDX5	RPL12	IFI16	FZR1	CFTR	STUB1		POLE	NUCB1	RAD23A	RANBP2	EGFR	ILF3	SF3A1	RBM45	HSPA1A	HSPD1	DDOST		DNMT1	EIF4A1	LGALS9	SHC1	NPM1	HSPA8	BAG5	HNRNPA1	FZR1	IFI16	KIF20A	EGFR	TAF15	CPSF6	DDX3X	SRP14	SNRPB2	SNRPB2	SNRPC	EEF1D	HNRNPF	EIF3G	DYNC1H1	YWHAG	YAP1	USP32	CFL1
KIF14	DHX15	RPL18	UFL1	RCHY1	RBX1	CCND1		TXNIP	DNAJC8	HSPA2	SART1	CPSF6	MCM5	SNRPA	CIC	HSPA4	KPNA2	HIST1H1C		HDAC2	EIF4G1	IFI16	TKT	PFDN2	HSPA9	UFL1	HNRNPA2B1	NAA40	BKRF1	KIF23	KRAS	MATR3	RBM42	DDX5	SSB	SNRPC	SNRPC	SNRPD2	EIF4A1	HNRNPH1	SEC23B	GRB2	OGT	CDC34	POLR1D	CLIC1
PRC1	EIF5A	RPN1	DDRGK1	EGFR	DNAJC3	CDK5RAP3		EGLN3	P4HA1	ESR2	XAB2	RBM42	PCBP1	SNRPC	Apc2	HSPA5	KRT17	HIST1H1B		HSPA6	FASN	BKRF1	YWHAG	SLC25A3	HSP90AB1	DDRGK1	HNRNPD	ZBTB2	UFL1	PRC1	RIT1	HMGB1	SNRPA	DHX15	U2AF1	SNRPD2	SNRPD2	SSRP1	FLNA	HSPA8	SYNCRIP	GSPT1	PSME3	RUNX1	TERF2IP	CLTC
BRD4	XRCC6	RPS2	TP53	KRAS	STUB1	CLTA		RIPK4	IKBKG	EP300	RNU12	RBM6	PTBP1	SSRP1	RBM39	HSPA8	RPSA	HADHB		DNAJB1	XRCC6	BAG5	AIMP2	PKM	HSPD1	TP53	HSP90AB1	PRPF3	DDRGK1	SUMO2	SF3A1	BIRC3	SNRPB2	EEF1B2	BUD31	SUPT5H	SUPT5H	PRPF4	XRCC6	NCL	YWHAQ	HNRNPA1	SF3B2	ZFP36L2	AKR1A1	CNN2
NUPR1	GRB2	RPS3	FZR1	RIT1	PARK2	EBNA-LP		MAPK6	Sf3a1	HIST1H3A	AHSA1	SNRPA	RPLP2	SUPT5H	LGALS9	HSPA9	LDHA	KPNA4		KPNA1	GRB2	AR	OGT	PPA1	KRT17	FZR1	ILF2	WDR83	TP53	BRD4	SNRPA	STAU1	SNRPC	HNRNPA1	THRAP3	USP9X	USP9X	CAPZB	GTF2I	NPM1	SF3B2	HNRNPA2B1	PARK7	TFCP2	BRD3	DARS
RBM45	PDIA3	RPS4X	NAA40	SF3A1	CCND1	ATXN1		MTCH2	RALY	FBXW7	SNCA	SNRPC	RPS13	SMU1	IFI16	HSP90AB1	MCM5	MCM2		PPP1CB	PDIA3	ISG15	AIFM1	PSMD1	MYH9	NAA40	ILF3	EGFR	POLR2C	NUPR1	SNRPD2	WWP2	SNRPD2	HNRNPA2B1	RBM14	PRPF4	PRPF4	DDX5	HNRNPA1	YBX1	DHX30	HNRNPD	PUF60	LINC01554	H2AFJ	DDX3X
CIC	HNRNPA1	RPS25	SPRTN	SNRPA	RAF1	DNAJB2		METTL3	H2AFY	RC3H2	TSNAX	SNRPD2	RPS16	CAPZB	BAG5	ILF3	MDH1	NDUFA4		PRKAA1	GSR	UFL1	HDAC6	PTBP1	NME1	PRPF3	IMPDH2	KRAS	ATG10	CIC	CARS	BRD7	SSRP1	HNRNPD	TCERG1	SMU1	SMU1	DHX15	HNRNPA2B1	RPL3	PABPC1	HNRNPH1	PHGDH	USP11	KPNA5	DDX5
Apc2	HNRNPD	SPTAN1	RCHY1	SNRPD2	ERG	CUL2		PSEN1	ATRX	CLUAP1	Jup	SSRP1	RPS28	COPA	AR	KRT17	MTHFD1	NDUFA9		RDX	HNRNPA1	DDRGK1	LRPPRC	SHC1	PPA1	RCHY1	EIF3E	CPSF6	FZR1	Apc2	EIF5A	Dnajc17	USP9X	ILF2	SF3A3	DDX5	DDX5	EEF1G	HNRNPF	RPL4	SND1	PRMT1	LUC7L2	NDN	ABT1	DHX15
RBM39	HNRNPH1	SPTBN1	EGFR	PRPF4	CLTA	APP		USP11	DDX42	NMRAL1	Pqbp1	PRPF4	UBE2N	DDX5	ISG15	RPSA	MYH9	NDUFS2		SHMT2	HNRNPA2B1	TP53	GNB2L1	SPTBN1	PTPN11	EGFR	KPNA2	FAM50A	NAA40	RBM39	FHL2	PLEKHA4	PRPF4	ILF3	WDR5	DHX15	DHX15	GRB2	HNRNPH1	RPL5	CAND1	IARS	LUC7L	BGLT3	TRIP12	DYNC1H1
IFI16	HSPA8	PRDX2	KRAS	AHCY	AGO4	LRRK2		LCK	RBBP4	WDR36	Bcas2	ACTB	YWHAE	GRB2	UFL1	LDHA	MYL6	NDUFS3		AURKA	HNRNPD	FZR1	HSPH1	STAT3	VCP	KRAS	LGALS1	RBM42	PRPF3	IFI16	XRCC6	PINK1	SMU1	PCBP1	KRR1	DYNC1H1	DYNC1H1	HNRNPA1	DNAJA1	RPL7A	BTF3	ILF2	CAND1	DPP9	KCNE3	EEF1D
DNAJC17	HSPD1	TKT	CPSF6	DDX5	VHL	AKT1		E	MFAP1	TRIM26	CRY1	ANXA1	SYNCRIP	HNRNPA1	DDRGK1	MARCKS	RPL10A	NDUFS8		TUBG1	HNRNPF	NAA40	PRDX3	TKT	AIMP2	RIT1	MCM5	RBM6	SPRTN	BKRF1	HNRNPA1	FANCD2	ABCF1	PCBP2	U2SURP	HNRNPA1	HNRNPA1	HSPA8	HSPA1A	RPL15	MRPL49	ILF3	GRWD1	LCMT2	NAE1	EEF2
BAG5	ILF3	HSP90B1	PDZD8	DHX15	HTT	HTT		M	RPF2	HSPA4L	CRY2	ANXA2	IGF2BP1	HNRNPA2B1	TP53	MCM3	NME1	P4HB		EZR	HNRNPH1	SPRTN	PARK7	TPM3	OGT	RBM42	MIF	RNF40	RCHY1	AR	HNRNPA2B1	ZC3H18	SLC25A6	PTBP1	HTATSF1	HNRNPA2B1	HNRNPA2B1	NCL	HSPA5	RPL17	CHD1	RPSA	APEX1	DMWD	HIST1H2BG	EIF4A1
UFL1	MCM5	TUBA4A	RBM42	ENO1	IRAK1	HSPA2		nsp4	RAP1A	HYOU1	USP37	ATP5A1	PHB2	HNRNPD	FZR1	MCM5	NPM1	PPIB		YY1	DNAJA1	N	PHB2	TUBA4A	GDA	SNRPD2	NCL	SF3A1	N	UFL1	HNRNPD	FYN	COPA	SRPK1	UPF3B	HNRNPD	HNRNPD	NPM1	HSPA8	RPL18A	CIRBP	MCM5	ARRB1	FGD5	CLSTN1	EIF5A
DDRGK1	PLEC	YWHAG	RBM6	HNRNPA1	HSPA2	SUGT1		nsp12	YTHDF1	SIRT1	U2AF2	ATP5B	PUF60	HNRNPH1	NAA40	MDH1	PCBP1	RPN2		AP1M1	HSPA1A	EGFR	CAND1	UBE2N	HDAC6	SUPT5H	NPM1	SNRPA	EGFR	DDRGK1	HNRNPH1	SNIP1	DDB1	OGT	CDC73	HNRNPH1	HNRNPH1	YBX1	HSPD1	RPL19	DKC1	YBX1	BTF3	CCNF	CARNS1	EPRS
FZR1	PTBP1	TUBA1A	RNF40	HNRNPF	MAP2K1	ESR2		MAU2	RPL34	MOV10	TTC27	CANX	PABPC1	ILF2	SPRTN	MIF	PKM	SLC25A1		BAG2	HSPA4	KRAS	AHNAK	VCP	LRPPRC	ACLY	YBX1	SNRPC	KRAS	TP53	ILF3	ANKRD55	DDX1	RPL23	SF3B5	ILF2	ILF2	PCBP1	ILF2	RPLP0	EIF4B	PCBP1	C1QBP	SQSTM1	TRADD	XRCC6
NAA40	QARS	OGT	SF3A1	HSPA8	METTL21B	BRAF		NMRAL1	COIL	HIST1H3E	C9orf78	CAPN2	RTCB	ILF3	RCHY1	MTHFD1	PSMB5	SMARCA4		MORF4L2	HSPA5	FKBP5	ARRB1	VIM	TUBB4B	PARP1	PCBP1	SNRPD2	RIT1	FZR1	MCM5	SMC3	DDX3X	SYNCRIP	TOE1	ILF3	ILF3	PFN2	ILF3	RPLP2	EWSR1	PSMD2	CSNK2A1	HSPA4L	SOX6	GLUD1
ZBTB2	XRCC5	PABPC4	SNRPA	MCM5	FBXO6	MAP2K1		RIN3	DCTN2	ACE2	ZNF746	CAPZB	CAND1	KPNB1	N	MYH9	PSMD1	SMARCC1		EMC2	HSPA8	SF3A1	BTF3	XRCC5	PRDX3	CAPZB	PCBP2	SSRP1	CPSF6	NAA40	PCBP1	SMC1A	DDX5	IGF2BP1	CWF19L2	LGALS1	LGALS1	SRPK1	MYL6	RPS3	GRSF1	PTPN11	CSNK2A2	CYB5R3	UBE4B	PDIA3
PRPF3	OGT	IQGAP1	SNRPC	MSH2	WWOX	TARDBP		DNAJB3	SLC4A1AP	FBXW8	SNRPE	CARS	C8orf82	KPNA2	EGFR	NCL	RPL3	SMARCC2		G3BP1	HSPA9	SNRPD2	C1QBP	YWHAE	PUF60	DDX3X	PFKP	UBR4	RBM42	ZBTB2	PPIA	STAG2	DHX15	SF3B2	DGCR14	PPP2R1A	PPP2R1A	YWHAH	YBX1	RPS10	MCM2	RECQL	CSNK2B	PIK3C2A	PTF1A	HNRNPA1
WDR83	TRIM28	TXNL1	SNRPD2	MSN	CDC20	RELA		DNAJB5	GPATCH11	ATG16L1	SNRPF	CFL1	ARRB1	KRT14	KRAS	NPM1	RPL5	STIM1		DNAJA2	HSP90AB1	UBR4	CDK2	YWHAH	MTHFD1L	DHX15	PKM	PRPF4	RBM6	PRPF3	MAPK1	WAPAL	EIF2S1	STRAP	SYF2	SRPK1	SRPK1	PSME3	PLEC	RPS19	NOP2	RPL10	EWSR1	ASS1	BCAT1	HNRNPA2B1
EGFR	SYNCRIP	TRIM28	SSRP1	NCL	TUBGCP3	TUBGCP3		DNAJB8	XRCC3	MAP4K4	SNRPG	CLTC	BTF3	KRT17	RIT1	PCBP1	RPL6	TUFM		MORF4L1	HSPD1	HSF1	CDK9	YWHAZ	POLDIP2	XRCC6	EIF2AK2	ACLY	SF3A1	RCHY1	PTBP1	PDS5A	EIF2S3	PUF60	CCDC12	TRIM28	TRIM28	SF3B2	PPM1G	RPS27A	PNN	RPL23A	HMGA1	SCYL2	RP2	HNRNPD
KRAS	NOSIP	PARK7	SUPT5H	NPM1	POC1A	GRPEL1		DNAJC16	ACTC1	LNX1	SNRPN	DDX1	CDK9	MAP4	CPSF6	PKM	RPL7	DDX39B		DNAJB4	ILF2	ACLY	AP2M1	GMPS	PHGDH	GRB2	PTBP1	DDX5	SNRPA	EGFR	RPL23A	LSM2	EIF4G1	DHX30	AQR	PRMT5	PRMT5	STRAP	PSMC4	SRSF2	RBM3	RPL24	PNN	SREBF2	CEP19	HNRNPF
RIT1	RTFDC1	PHGDH	ACACA	PCBP1	RPS6KB2	PTEN		AKAP1	POP1	FOXM1	EAPP	DDX3X	DDX6	MCM5	RBM42	PPP2R1A	RPL7A	CUL4A		PPP6R1	ILF3	SLC25A5	CSNK2A2	AIFM1	GLOD4	HNRNPA1	RAN	DHX15	SNRPB2	KRAS	RPS16	LSM4	HNRNPA1	TFIP11	ISY1	SYNCRIP	SYNCRIP	NCDN	RPL6	SRPK1	UPF1	RPN1	SRSF3	H2AFX	FAM46A	HNRNPH1
CPSF6	LRRC59	PABPC1	CAPZB	PFN2	PTEN	PPME1		DHFRL1	BMS1	MINK1	RIOK1	DDX5	EWSR1	YBX1	SF3A1	EIF2AK2	RPL17	NIPSNAP1		EMC1	KPNB1	SLC25A6	GRSF1	TXNL1	LARS	HNRNPD	RECQL	ENO1	SNRPC	RIT1	RPS19	NEK4	HNRNPA2B1	GEMIN5	RBM22	IGF2BP1	IGF2BP1	TFIP11	RPL7A	YWHAE	RPS15	RPS3	SRSF6	LDHAL6B	Ktn1	HSPA1A
RBM42	CAND1	RTCB	DDX3X	RPL12	DNAJC7	DNAJC7		LAMTOR1	RPP30	MECOM	CYLD	DHX15	GRSF1	PCBP1	SNRPA	PSMB5	RPLP0	VAPA		JMJD6	KRT8	ATP5A1	HADHB	BAG3	CAND1	HNRNPH1	RPL3	FLNA	SNRPD2	SF3A1	TXN	DUX4	HNRNPD	PABPC1	PSMA2	SF3B2	SF3B2	GEMIN5	RPL10	YWHAG	SDCBP	RPS20	SRSF7	SLC9A1	Kif20a	HSPA5
RBM6	AMPD2	DCD	DDX5	RPL31	Ksr1	Bag2		NR3C1	PES1	RRS1	ZNHIT2	DSG1	HNRNPAB	PPIA	SNRPC	PSMD1	RPS2	EMC2		DNAJC9	KRT14	ATP5B	DNAJB1	PRDX6	HSDL2	PRMT1	RPL4	XRCC6	SSRP1	SNRPA	VIM	CIT	HNRNPF	LUC7L3	CWC15	STRAP	STRAP	LUC7L2	RPS2	YWHAH	SRSF3	RPS27A	SRPK2	SERPINB5	Hnrnpf	HSPA8
SF3A1	BTF3	TUBB	DHX15	YWHAG	ESRRB	Ksr1		DPP9	RBM28	HIST1H4I	ECD	DSP	HNRNPH2	EIF2AK2	SSRP1	RPL3	RPS3A	NOP56		HECTD1	KRT17	CAD	EIF6	HDAC6	TUBA1C	ILF2	RPL5	HSD17B10	ARPC3	SNRPB2	YWHAE	CHMP4B	HNRNPH1	LUC7L	SMURF1	TFIP11	TFIP11	LUC7L3	RPS3A	TRIM28	SRSF5	TXN	DEK	CALU	Tubgcp5	HSPA9
SNRPA	BYSL	KRT6C	EEF2	PABPC4	CDC37	ESRRB		URGCP	NOC4L	C17orf85	RUVBL1	DUT	MCM2	RPL6	ZNF622	RPL5	RPS4X	WDR5		OLA1	RPSA	CAPZA1	LETM1	TUBA1B	IBA57	ILF3	RPL6	HNRNPA1	PRPF4	SNRPD2	OGT	CHMP4C	PRMT1	CAND1	ESR2	GEMIN5	GEMIN5	LUC7L	RPS5	SYNCRIP	SRSF6	CSDE1	DDX39B	PDIA4	MECP2	HSP90AB1
SNRPB2	CDK2	FLG2	EPRS	IQGAP1	POU5F1	NPAS1		PLD2	RAD18	RPF2	SLC7A6OS	EEF1G	NONO	RPL31	PRPF4	RPL7	RPS16	DNAJC2		DNAJA4	LGALS1	CAPZB	MCM2	IPO7	C8orf82	KPNB1	RPL7	HNRNPH1	SMU1	SSRP1	EIF3F	ECT2	DNAJA1	C19orf43	LAMP2	CACYBP	CACYBP	CAND1	RPS13	YWHAQ	SRSF7	OGT	MDC1	ORF3	OPCML	HSPD1
SNRPC	CDK9	AP2A1	XRCC6	TRIM28	DERL1	EGLN3		LCMT2	PMPCA	HEATR1	WDR92	EEF2	PLOD1	SHC1	SMU1	RPL17	SHC1	DNAJB12		CTNNBL1	LPP	CLTC	NDUFA5	PAICS	ALDOA	KRT17	RPL7A	HSPA8	ACACA	PRPF4	PRMT5	KIF14	HSPA5	WDR61	TARDBP	LUC7L3	LUC7L3	WDR61	RPS19	PUF60	SRPK2	PABPC4	SART3	AHCYL1	UBE2D2	ILF2
SNRPD2	CSNK2A1	ALDOA	HNRNPA1	PSME3	ARNT	HDAC4		TTLL5	PMPCB	COIL	TRIM25	ENO1	RAD21	SRPK1	ABCF1	RPL23A	SPTAN1	CDC73		SPC25	MAP4	CNN2	NDUFA9	MYL12A	ATP5C1	MCM5	RPL9	KPNA2	ACLY	SMU1	SYNCRIP	KIF20A	ILF2	PAXBP1	ZBTB1	CAND1	CAND1	BTF3	SPTBN1	DHX30	U2AF1	IQGAP1	RBM8A	PRKCSH	JPH3	ILF3
SUPT5H	DDX6	CALM1	HNRNPA2B1	SYNCRIP	TXNIP	RIPK4		PTPN18	NUDT8	PYHIN1	BRCA1	FASN	UPF1	VDAC2	ACTB	RPLP0	TCP1	COX2		CHTF18	MSN	COPA	NDUFS2	STIP1	ATP5F1	NAP1L1	RPL10	MTHFD1	ACTB	CAPZA1	IMMT	KIF23	ILF3	CDK2	PTEN	WDR61	WDR61	CDK2	SRPK1	PRRC2C	YWHAB	AIFM1	THRAP3	C12orf5	LGI1	IMPDH2
ACTB	EWSR1	CDK2	HNRNPF	TFIP11	UBQLN2	MAPK6		TTC26	GTF2A1	nsp13	LMNA	FLNA	RSU1	XRCC5	SLC25A5	RPS3	TPM3	SUN1		CDC73	MYH9	CPS1	NDUFS3	YWHAQ	BTF3	NCL	RPL11	YBX1	PARP1	CCT6A	NUDT21	PRC1	KPNA2	CIRBP	POU5F1	GRWD1	GRWD1	CDK9	TUBA4A	PHGDH	DAP3	G3BP2	RBM14	CALR	CCDC85A	KPNB1
PARP1	HADHB	AP2M1	HNRNPH1	PABPC1	ZNF598	FBXW7		CCNF	Junb	NOP14	MTF1	XRCC6	SRP9	YWHAE	ATP5A1	RPS3A	UBA1	BAG1		MMGT1	NME1	DARS	NDUFS8	IMMT	C1QBP	RPL10A	RPL12	PPIA	AHCY	COPA	PARK7	SUMO2	KRT8	EWSR1	EP300	PAXBP1	PAXBP1	EWSR1	VCP	PABPC1	CUL4A	GNB2L1	WDR5	PRKCD	UBE2D4	LGALS1
CAPZA1	HDAC2	DDOST	ILF3	CAND1	HIRA	METTL3		MAP1LC3B	CENPC	GTF3C3	TRIM14	GAPDH	SRPK2	OGT	CAPZB	RPS4X	VCP	FANCC		BAG1	NPM1	DDX1	PYCR1	PHB2	CDK2	NPM1	RPL15	PTPN11	SLC25A5	DDX5	PRRC2C	BRD4	KRT18	GTF2F1	SNAI1	TUBB	TUBB	MCM2	VIM	LUC7L2	YBX3	SYNCRIP	PSIP1	RPTOR	CYTH4	MSN
CAPZB	ILK	FLII	MCM5	GRWD1	EGLN3	RC3H2		USP19	ANXA5	BMS1	TMPO	GART	SSBP1	TRIM28	DDX1	RPS16	VDAC2	CFTR		FANCC	YBX1	DDX3X	SHMT2	PALLD	CDK9	YBX1	RPL18	RPN1	SLC25A6	DHX15	TFIP11	NUPR1	RPSA	HNRNPAB	REST	BTF3	BTF3	NCBP1	YWHAE	LUC7L3	CDK13	MYL12A	NIPBL	ITGB1BP2	KAL1	MTHFD1
CCT6A	NBR1	KRT6B	NACA	BTF3	RIPK4	ARAF		DNAJB6	UBTF	RPP30	PPEF1	GSPT1	CNBP	SYNCRIP	DDX5	RPS20	YWHAE	DNAJC3		HCFC1	PA2G4	DHX15	AURKA	GLOD4	CPT1A	PA2G4	RPL18A	RPS10	ANXA2	EPRS	SERBP1	RBM45	MTHFD1	NBR1	RC3H2	EWSR1	EWSR1	NHP2L1	YWHAG	LUC7L	DDX18	IGF2BP1	DIMT1	PGK1	OR6T1	NCL
COPA	MCM2	MYH10	PCBP1	CDK2	MAPK6	CLUAP1		SAMM50	TBL3	ZC3H13	PPIE	GTF2I	TBRG4	IGF2BP1	GRB2	SHC1	MOGS	BAG4		HDAC3	PSMD1	DLAT	TUBG1	AHNAK	CSNK1A1	PCBP1	RPL19	VCP	ATP1A1	XRCC6	SND1	CIC	MYH9	NCBP1	NUDCD2	GOLGA2	GOLGA2	PNN	YWHAH	TSR1	BUD31	PUF60	RBMX	NANS	TMSB4Y	RPL10A
CSE1L	POLR2A	NCBP1	RPL10	DKC1	TGFB1	MAP2K2		EDRF1	WDR3	BOP1	CTNNB1	HNRNPA1	COPB2	YWHAQ	GSPT1	SKP1	TUBA1A	PARK2		P2rx7	PTBP1	DYNC1H1	CNBP	TUBA1C	CSNK2A1	EXOSC9	RPL24	YWHAG	ATP5A1	ILF2	C8orf82	Apc2	MYL6	NHP2L1	SLFN11	HNRNPAB	HNRNPAB	POLR2A	EIF3B	CAND1	SCAF11	PRRC2C	SMURF1	TRIM32	CCT8L2	NPM1
DDB1	PRPSAP1	P4HB	RPL19	FBL	TRIP4	PRKAR1A		HSPA4L	TPX2	RRP8	ZNF217	HNRNPA2B1	RBM8A	SF3B2	HNRNPA1	SLC3A2	OGT	GPR37		HSPBP1	PTPN11	DUT	DAP3	CDK1	CSNK2A2	PTBP1	RPL26	OGT	ATP5B	ILF3	APEX1	RBM39	NAP1L1	NONO	RBM17	NCBP1	NCBP1	SRP9	EIF3F	CMBL	RBM19	SERBP1	WWOX	CAMK2B	PSG11	YBX1
DDX5	RBM4	PNN	RPL31	HDAC2	UBE2L6	M		HYOU1	BRD2	PES1	HIF1A	HNRNPD	HNRNPDL	PUF60	HNRNPA2B1	SPTAN1	EIF3F	SOD1		CFTR	RPL3	EEF2	CUL4A	BTF3	SLC25A10	RPL3	RPL27	TFIP11	CAD	KPNA2	BTF3	DNAJC17	NCL	PNN	HIST1H1E	NHP2L1	NHP2L1	SRP14	IQGAP1	BTF3	THRAP3	PABPC1	IVNS1ABP	HSPE1	RFXANK	PA2G4
DHX15	SRSF3	PPIB	RPS16	ILK	ADSS	RIN3		ENDOG	CCDC97	MRPL13	UBE2M	HNRNPF	G3BP1	DHX30	HNRNPD	SRPK1	IQGAP1	CUL4B		RBX1	RPL17	EIF4A1	EIF3H	CDK9	GBAS	RPL4	RPL30	CAND1	CANX	RPSA	CDK2	KDF1	RPL10A	POLR2A	39326	PNN	PNN	SSB	HDAC6	C1QBP	HNRNPDL	SND1	CDCA5	TERF1	DNAI2	PRDX1
DYNC1H1	SMARCC2	PSMA5	RPS20	MCM2	MTCH2	DNAJB8		ABCE1	NOL8	RRP15	ZGPAT	HNRNPH1	RBM14	PABPC1	HNRNPH1	STAT3	RPL14	CUL2		DNAJC3	RPN1	EIF4G1	DNAJA3	CSNK2A1	GRSF1	RPL5	RPL27A	APEX1	CAPZA1	MCM5	CDK9	BAG5	NPM1	RBM3	ARGLU1	POLR2A	POLR2A	U2AF1	SYNCRIP	DKC1	G3BP1	LUC7L2	GAN	GSTP1	PLBD1	PCBP1
DSP	FXR2	RPLP1	SHC1	PPP1CB	NPRL2	WDR36		PIK3C2A	PPP4R2	RBM28	PIH1D1	PRMT1	GCN1L1	SND1	PRMT1	TCP1	BAG3	CUL1		BAG4	RPS3	ENO1	USP10	CSNK2A2	HADHB	RPL6	RPL31	CSNK2A1	CAPZA2	RPL3	AP2M1	AR	YBX1	SDCBP	UCHL5	PRPS2	PRPS2	SART3	SF3B2	EWSR1	MRPS31	LUC7L	ALKBH3	LAP3	FBXO32	PKM
EIF4A1	RBM14	RPN2	SRPK1	PSMA5	RNF31	MLF1		ASNS	E2F6	WDR12	AKTIP	HSPA1A	WDR5	CAND1	HSPA5	TPM3	SEC24C	COPS6		STUB1	RPS16	EPRS	TBRG4	CYC1	HDAC2	RPL7	RPLP0	CSNK2A2	CAPZB	RPL10	CSNK2A1	ISG15	PCBP1	SON	METTL18	UPF1	UPF1	THRAP3	CBX3	GBAS	MRPL28	CAND1	EP300	NINL	OCIAD2	PPIA
FASN	WDR5	RPS7	OGT	RPL22	CDC34	ARHGAP18		AKAP8L	CBX5	MRPL44	CHD3	HSPA5	RBMX	GRWD1	HSPA9	HSP90B1	HDAC6	LRRK2		PARK2	RPS25	FASN	SLK	EIF1AX	HSD17B4	RPL7A	RPLP2	KPNA1	CCT6A	RPL13	EWSR1	UFL1	PFN2	SRPK2	DCPS	SON	SON	RBM14	PUF60	HIST1H1B	UTP14A	TIMM50	HDAC4	KCTD10		PSMA1
GAPDH	FNBP4	SDCBP	EIF3F	RSU1	CALCOCO2	DNAJB6		BUB1B	CD3EAP	NOC4L	CHD4	HSPA8	PSPC1	APEX1	ILF2	UBA1	LRPPRC	AKT1		GPR37	SHC1	G6PD	CKAP5	EIF4B	LETM1	RPL9	RPS2	PNN	CFL1	RPL18A	HDAC2	DDRGK1	EXOSC9	DDX39B	MOV10	SRPK2	SRPK2	PPIH	CCT5	UPF1	SF3A3	BTF3	TGFB1	PFN1		PSMD2
HNRNPA1	NIPBL	SRSF7	PABPC4	SRSF3	GAK	UBC		POLR2B	ZNF330	RPL7L1	LARP7	HSPA9	MRPS26	BTF3	ILF3	UBE2N	TUBB4B	DNAJB14		MAPT	SPTAN1	GAPDH	PDCD6	EIF4G2	MCM2	RPL11	RPS3A	POLR2A	CLIC1	RPL19	MCM2	ATG10	EIF2AK2	CUL4A	HIST1H3E	SSB	SSB	SF3A3	PABPC1	RPL8	HNRNPA0	BYSL	TRIP4	PGAM1		PSME1
HNRNPA2B1	RBMX	SRPK2	IQGAP1	SRSF5	FBXW7	LMNB1		HSPA1L	RCL1	RAD18	RNF4	HSP90AB1	MTDH	CDK2	KPNB1	VARS	SEC23B	KCNQ4		SOD1	SPTBN1	GARS	RANBP9	EPB41L2	NDUFA5	RPL12	RPS4X	PRPS1	CLTC	RPL23A	NDUFS3	FZR1	PTBP1	YARS	ING3	DDX39B	DDX39B	WDR5	LUC7L2	RPL32	GCN1L1	CDK2	ADSS	RAB10		PSME2
HNRNPF	WBP11	TUFM	GMPS	SRSF7	ERCC8	ARFIP1		SDCCAG3	METTL13	VDAC1	HEXIM1	HSPD1	MRRF	CDK9	KPNA2	VCP	CARM1	SUGT1		CDK11B	HSP90B1	GFPT1	G3BP1	ERCC5	NDUFA8	RPL13	RPS8	RPS24	CSE1L	RPL26	NONO	NAA40	RFC4	BUD31	ICAM1	CUL4A	CUL4A	SUPT16H	LUC7L	RPS15	KRR1	CDK9	RNF31	TALDO1		PTBP1
HNRNPH1	PSPC1	DDX39B	TRIM28	SRPK2	WDR76	NFS1		MTR	ANKRD11	Rrp1b	AGR2	ILF2	HNRNPA3	CSNK1A1	KRT14	VDAC2	IPO7	ESR2		TSSK6	TUBA4A	GMDS	MRPS31	MSH6	NDUFA9	RPL15	RPS9	SRSF5	CTPS1	RPL31	PFKM	ZBTB2	RPL3	SCAF11	ORF50	SCAF11	SCAF11	DDX20	CAND1	RPS24	COPE	DDX6	SPDL1	CKB		RAN
DNAJA1	PARVA	CUL4A	PSME3	UFD1L	METTL3	PPP1R8		ETFA	TERF2IP	CLIC4	RECQL4	ILF3	BAG1	CSNK2A1	KRT17	YWHAE	CCT2	BRAF		MEN1	TXN	GRB2	DNAJA2	HDLBP	NDUFS2	RPL17	RPS14	SON	DDB1	RPLP0	EXOSC10	PRPF3	RPL4	CTR9	IFIT1	CTR9	CTR9	SKIV2L2	ARRB1	SRSF3	MRPS27	DKC1	FBXW7	WDR1		RPL6
HSPA5	TXLNG	BAG2	SYNCRIP	YWHAB	METTL14	DNM2		GNAS	PIGS	HIST1H2AB	SOCS1	KRT1	RBX1	DKC1	KRT18	YWHAZ	HSPH1	IQCB1		WDR82	VCP	PDIA3	TIMM44	HNRNPH2	NDUFS3	RPL18	RPS16	SRP14	DDX1	RPS2	RAD21	CUL9	RPL5	SART3	NEIL3	MDC1	MDC1	HTATSF1	BTF3	SRSF5	RRP12	FBL	SNAI1	PTMS		RPL15
HSPA8	SMARCAD1	MDC1	IGF2BP1	DEK	RB1	CTBP2		ESPL1	Kifc1	C12orf49	Prkab1	KRT2	PARK2	GNL1	RPSA	TUBA1A	STIP1	FBXO6		RAF1	VIM	HNRNPA1	CLPX	ILK	NDUFS8	RPL18A	RPS25	TCOF1	DDX3X	RPS8	SRSF3	RCHY1	RPL6	RBM8A	IKZF1	SART3	SART3	UBR5	CDK2	SRSF6	LARP1	EWSR1	ZFP36L2	BCOR		RPL18
HSP90AB1	TXLNA	DHX38	LUC7L2	DDX39B	RC3H2	EMD		DIP2A	SMEK1	PDCD11	KIAA1429	KRT5	VHL	HNRNPAB	MARCKS	OGT	SND1	DNAJB11		CDK5RAP3	MOGS	HNRNPD	AFG3L2	LASP1	P4HB	RPL19	SKP1	U2AF1	DDX5	RPS10	SRSF5	KRAS	RPL7	THRAP3	RB1CC1	RBM8A	RBM8A	SRRT	CDK9	SRSF7	RSL1D1	FKBP3	NEK2	PHOSPHO1		RPL18A
HSPD1	HNRNPA3	RBM8A	CAND1	FXR1	ARAF	AKAP8L		MLF2	ZNF512	SCAI	RC3H1	KRT6A	CUL4B	KPNA1	MCM5	EIF3F	CACYBP	PTEN		FGFR3	AIMP2	DNAJA1	DNAJB4	LETM1	PYCR1	RPL21	FSCN1	BUD31	DHX15	RPS19	SRSF7	RIT1	RPL7A	HNRNPDL	XPO1	THRAP3	THRAP3	GAR1	CSNK2A1	SHMT2	RBMX	GRSF1	METTL3	SDHA		RPN1
ILF2	BAG1	THRAP3	EIF2A	CUL4A	CLUAP1	HSPA1L		WDR6	DDX10	Srp72	PHB	KRT9	CUL2	KPNA4	MYH9	BAG3	LARS	PPME1		ERG	TAGLN2	HSPA1A	WDR5	MCM2	ALDH18A1	RPL23A	SRPK1	RBM14	DLAT	YWHAE	SMARCC1	CPSF6	RPL9	PQBP1	MAP4K2	HNRNPDL	HNRNPDL	SF3B5	DYNC1I2	SON	MRPS28	HDAC2	METTL14	ACAA2		RPS3A
ILF3	HDAC3	DNAJA2	APEX1	DDX18	PSEN1	ENAH		DNAJC11	HECW2	NVL	KIN	KRT10	CUL1	MCM2	NCL	HDAC6	CAND1	DERL1		CLTA	OGT	HSPA4	DNAJC9	MCM6	MRPL12	RPL24	TCEB1	UTP14A	DYNC1H1	YWHAZ	SMARCC2	FAM50A	RPL10	IGF2BP3	Sf3a1	PQBP1	PQBP1	TXNL4A	EPB41L2	SRP68	MRPS18B	HDLBP	RC3H2	NDUFAF3		SRSF2
KPNB1	PARK2	ANP32B	BTF3	NEMF	AXL	MLF2		ALDH3A2	HTRA4	UBTF	CHEK2	KRT14	DCUN1D1	NCBP1	RPL10A	LRPPRC	DDX59	EDEM3		MME	EIF3D	HSPA5	CLUH	MCM7	SRSF6	RPL27	PRDX2	SF3A3	EEF1B2	PSME3	SON	PTGES3	RPL11	TCERG1	PLRG1	PPIH	PPIH	EBNA-LP	FBL	SRPK2	GNL2	HMGA1	HCVgp1	VDAC1		SLC3A2
KPNA2	CENPA	WDR5	CALM1	NOLC1	ELK1	TSFM		VPS13B	WDR75	BAZ1B	USP14	KRT16	NEDD8	NHP2L1	NPM1	TUBB4B	GRWD1	TXNIP		TLR4	IQGAP1	HSPA8	HYPK	PC	SHMT2	RPL30	TKT	WDR5	EEF1D	TUBA1B	SSR4	RBM42	RPL12	SF3A3	PRPF40A	IGF2BP3	IGF2BP3	CUL4B	HDAC2	SSR1	YARS2	HNRNPAB	USP11	HIST1H2AB		SPTAN1
IPO5	DGCR8	COPE	CDK2	NOP56	HDAC1	PRRC1		TANGO6	PMAIP1	TBL3	NR2C2	KRT17	FAF1	PNN	YBX1	PRMT5	TUBA1C	HDAC4		TLR9	RPL23	HSPA9	NELFB	POLD1	SLC25A1	RPL27A	CCT3	FNBP4	EEF1G	SF3B2	TARS	RBM6	RPL13	HNRNPA0	RBM25	TCERG1	TCERG1	CUL2	ILK	U2AF1	MRPS7	HNRNPH2	PRKCE	GLO1		SRPK1
KRT18	EBNA-LP	DIMT1	CDK9	SF3A3	LCK	EPS8L2		KIAA0100	C1orf52	WDR3	PPP1CC	RPSA	SMURF1	UPF1	PCBP1	CCT2	TUBB	MAPK6		UBE3A	BAG3	HSP90AB1	MRPS7	PSMB2	SSBP1	RPL31	TRIP6	VPS35	EEF2	NUDT21	TOP2B	RNF40	RPL15	DIDO1	CHERP	SF3A3	SF3A3	CUL1	MCM6	SLC30A1	MRPS2	LETM1	MAU2	UBE2I		PRDX2
MCM3	VHL	MRPS7	FBL	EBNA1BP2	MAP2K2	STAM		HAX1	HIST1H2BG	NOC2L	PPARG	LDHA	TARDBP	MRPL23	PTBP1	NUDC	ALDOA	YAP1		INSIG2	HDAC6	HSPD1	DNAJB12	PSMC1	AURKA	RPLP0	TUBA4A	RNF20	EIF2S1	PUF60	U2AF1	SF3A1	RPL17	HNRNPUL1	Kcnk1	HNRNPA0	HNRNPA0	DCUN1D1	NONO	NELFE	DDX47	CAPRIN1	FBP1	ANXA5		TKT
MCM5	CUL4B	UBR5	EWSR1	WDR5	MAP2K3	MBNL1		NOS2	LOC100128588	UTP18	ATXN3	MCM5	WWOX	SDCBP	RAN	HSPH1	ATP5C1	IGF1R		EBNA-LP	PDIA6	IARS	TRMT10C	ABCD3	TUBG1	RPS2	TXN	CTNNBL1	EIF2S3	TFIP11	PRRC2A	SNRPA	RPL18	SUPT16H	ACIN1	DIDO1	DIDO1	SMURF1	PNN	SMARCA5	NIP7	MCM2	PAGE4	ITPA		HSP90B1
MSH2	CUL2	SRRT	HDAC2	SUPT16H	MAP2K5	NDRG1		NFATC1	EGR1	ESF1	BRF1	MSN	ZBTB1	SRSF3	RFC4	STIP1	ATP5F1	FBXW7		VHL	PSME3	KRT8	PTCD3	SLC25A1	DAP3	RPS3	XRCC5	SMARCAD1	EIF4A1	LRRC59	FXR1	SNRPB2	RPL18A	DDX20	VTN	WDR5	WDR5	ESR2	PSMC1	YBX3	TRMT112	NHP2L1	NUDCD2	NEDD4		UBA1
MYH9	CUL1	MAGOHB	HNRNPH2	DNAJC9	MYLK2	TP63		S	REEP5	NAT10	HIST1H4A	MYH9	PTEN	SRSF5	RPL3	FBXO3	BTF3	PPT1		Psma2	TFG	KRT17	DNAJA4	SMARCA4	DDX39B	RPS3A	YWHAE	CWF19L2	EIF4G1	CAND1	SMARCA5	SNRPC	RPL19	ZC3H4	ZC3H14	DDX20	DDX20	UBL4A	RPL22	CDK13	MRPS23	NOP2	ERH	TPI1		VCP
NCL	NEDD8	ATAD3A	ILK	U2SURP	PAK1	FBXO7		ORF7a	CNTROB	DDX27	IRF7	NCL	Ksr1	SRSF7	RPL4	SND1	CDK2	WDR76		MKKS	PRDX4	MCM5	MRPS35	SRP72	CUL4A	RPS4X	OGT	GPATCH1	ENO1	UGGT1	LONP1	SNRPD2	RPL21	SKIV2L2	PSMA6	ZC3H4	ZC3H4	WWOX	MRPL12	MAP7	MRPS33	PLCB3	LMNB1	AI837181		VDAC2
YBX1	FAF1	SLIRP	NBR1	SKIV2L2	PRKCI	PRDM16		ORF3	Psmb4	NOC3L	SCARB2	NPM1	CDC37	SMARCA4	RPL5	CACYBP	CDK9	METTL14		ATXN1	NCKAP1	MTHFD1	ELAC2	TARS	NIPSNAP1	RPS5	DYNLL1	DGCR14	EPRS	C19orf43	FXR2	SSRP1	RPL23A	DAZAP1	PSMB3	U2SURP	U2SURP	HDAC4	RPS7	SCAF11	MRPL39	RAD21	ALB	LGALS3		YWHAE
PCBP1	APP	WIBG	MCM2	RPL36	PRKCZ	ZNRF4		SURF4	Chmp3	GLYR1	SNRNP70	PRDX1	UBQLN2	SMARCC1	RPL6	CAND1	CSNK2A1	SIRPA		DNAJB2	HSPH1	NACA	MRPS9	UFD1L	PLOD3	RPS8	RPL14	SYF2	FARSA	WDR61	MDC1	SUPT5H	RPL24	RBMX	TOMM22	FNBP4	FNBP4	SNAI1	SRSF3	MDC1	MRPS21	UPF1	DCPS	DNM1L		YWHAZ
PCBP2	FBXO6	AQR	MCM7	RBMX	PTK6	ECEL1		LAMA1	Dync1li1	CENPV	AGK	PCBP1	HIST1H3A	SRPK2	RPL7	TXNDC5	CSNK2A2	STAT1		CUL1	PRDX3	NME1	CDC73	YWHAB	DNAJA3	RPS9	RPL23	CCDC12	FASN	GRWD1	THRAP3	RNU4ATAC	RPL26	ZNF638	SMN1	MACF1	MACF1	METTL14	SRSF5	EMC2	PTCD3	RPS21	HIST1H3E	UBE2D1		TAGLN2
PFKP	TARDBP	RBM22	POLD1	EMC4	nsp12	PICALM		CHCHD3	TNFRSF21	BRD2	FUS	PCBP2	FBXW7	CNBP	RPL7A	DDX59	DDOST	UCHL3		NEDD8	STIP1	OPA1	MRRF	DDX39B	TBRG4	RPS10	TRIM28	DHX35	FLNA	PAXBP1	RBM14	RNU6ATAC	RPL27	GIT1	COIL	RBMX	RBMX	RC3H2	SRSF6	THRAP3	MAGOHB	SCO1	HNF1B	INTS6		OGT
PLEC	WWOX	BAG1	POLR2A	UBR5	INS	TMEM263		GRAMD1A	AGTR1	TPT1	TAF15	PKM	SNAI1	DDX39B	RPL9	GRWD1	DYNC1I2	AGRN		MCL1	CKAP4	PRDX1	DNAJC19	FXR1	LONP1	RPS13	TUBB4B	AQR	XRCC6	AP2A1	MYBBP1A	USP9X	RPL30	ARL6IP4	DCTN2	ZNF638	ZNF638	ARIH2	SRSF7	HNRNPDL	MRPS10	SRSF3	GSK3A	DYNC1LI1		KHSRP
PPP2R1A	IVNS1ABP	STMN1	PRPSAP1	TRMT112	RIN3	SUPT6H		APAF1	PIN4	CBX5	MATR3	PPIA	REST	BUD31	RPL10	NEK9	GTF2E2	BMH2		SGTA	PARK7	PFAS	BAG1	ARHGEF7	NCAPD2	RPS14	GNB2L1	ISY1	GAPDH	ARCN1	UTP14A	UBR4	RPL27A	SRRT	PHAX	HTATSF1	HTATSF1	PRKCZ	SMARCC1	RBM14	RNMTL1	TLN1	LGR4	TES		EIF3A
PSMC3	CEP250	STUB1	RBM4	NOP58	ACBD5	MANF		SVIL	FAM204A	RCL1	ITFG1	PPP2R1A	WDR76	AP1M1	RPL11	DCD	HADHB	BMH1		FAF1	PHB2	PFKP	HSPBP1	FXR2	RANBP9	RPS16	SYNCRIP	RBM22	GARS	CALM1	TCERG1	PRPF4	RPL31	MRPS23	GPATCH8	ARL6IP4	ARL6IP4	NUDCD2	SON	UTP14A	BRIX1	TUFM	HNRNPL	PEBP1		PABPC4
PSMC4	RPS6KB2	PARK2	UPF1	PUS7	AKAP1	TOR1AIP1		DSN1	BAZ2A	FOXO1	HMGB1	PSMD9	METTL3	MAP7	RPL12	TUBB	HDAC2	ARAF		KCND3	PALLD	SLC25A3	CFTR	BAG2	G3BP1	RPS18	CCT4	BAG1	GLUD1	CDK9	DIDO1	SMU1	RPLP0	PAF1	SLC4A1AP	SRRT	SRRT	CCNF	SRP14	TCERG1	ZC3HAV1	U2AF1	RIPK1	PGM2		IQGAP1
PSMD1	CDC37	SOD1	SMARCA4	IWS1	LAMTOR1	Stub1		PGR	ZNF512B	HABP4	PPP1CA	PTBP1	METTL14	COPB2	RPL13	FLG2	NBR1	TFCP2		AIPL1	DNAJC10	PPP2CA	RBX1	NAMPT	MRPS31	RPS19	PAICS	STUB1	HSD17B10	CSNK2A1	WDR5	DHX15	RPLP2	PTCD3	PHF5A	PAF1	PAF1	RBM17	SRPK2	SUB1	MRPS22	CNBP	TERF2	TRIM24		LRRFIP1
PSMD2	EP300	UBE3A	SRP14	MMGT1	NR3C1	FKBP8		DYNC1I1	RRP9	IPO4	BIRC3	QARS	VRK1	FXR2	RPL15	CDK1	MCM2	LINC01554		APP	GNB1L	PPP2R1A	DNAJC3	G3BP1	ECI2	RPS20	IGF2BP1	PARK2	HADHA	EWSR1	EXOSC2	XRCC6	RPS2	MAGOHB	GPATCH11	PTCD3	PTCD3	OS9	U2AF1	HNRNPA0	MRPL47	DAP3	CLK3	IGBP1		PDIA6
PTBP1	YAP1	ESR2	AURKA	TXLNA	DPP9	BRMS1		DDX60	ATAD5	CIRH1A	STAU1	RPL26	NFX1	MDC1	RPL17	ALDOA	MCM6	MAPK7		LRRK2	LRRC59	PPP2R2A	STMN1	EIF3M	TIMM44	RPS25	STIP1	DGCR8	HNRNPA1	HIST1H1B	HECTD1	GRB2	RPS3	MRPS10	SUGP1	ANKZF1	ANKZF1	METTL18	YWHAB	EBNA1BP2	MRPS35	PRRC2A	TNIP2	PITPNB		TRIM28
RBBP7	RNF31	CDH1	U2AF1	BAG1	URGCP	PRKACA		ORF7b	EHMT2	BRD3	WWP2	RPL27A	ARIH2	THRAP3	RPL18	ARRB1	MCM7	E		AKT1	CAND1	PSMA1	STUB1	MRPL28	ATP5H	RPS27	YWHAQ	PSMA2	HNRNPA2B1	KPNA1	FAM98A	HNRNPA1	RPS3A	LYAR	IFIT2	CTNNBL1	CTNNBL1	CLNS1A	DDX39B	GCN1L1	MRPS25	ZRANB2	SOX2	UGDH		PSME3
RFC4	FBXW7	TARDBP	YY1	CUL4B	PLD2	GALE		MIS12	PPP3R1	ZNF512	BRD7	RPLP2	HCVgp1	HNRNPDL	RPL18A	ATP5C1	NUMA1	M		DNAJB14	UGGT1	PSMC4	PARK2	SF3A3	CLPX	SPTAN1	DSTN	CUL1	HNRNPD	MCM2	SIN3A	MCM5	RPS4X	IWS1	IFIT3	MRPS22	MRPS22	DCPS	EIF3H	DIDO1	MRPS26	MORF4L2	nsp15	CD3EAP		GNB2L1
RPL3	RUNX1	SHFM1	CUL4A	CUL2	AGBL5	ATG16L1		TOMM34	CST1	DDX10	Dnajc17	RPS3	PTMA	RBM14	RPL19	ATP5F1	P4HB	nsp4		CBL	AHNAK	QARS	SOD1	GCN1L1	AFG3L2	SRPK1	PUF60	CWC15	HNRNPF	MCM4	HTATSF1	NCL	RPS5	CTNNBL1	ACTC1	MRPS9	MRPS9	CEP70	EIF3I	WDR5	MRPS9	G3BP1	XPO1	ZNF330		SYNCRIP
RPL7A	SNAI1	WWOX	DDX18	CUL1	KLHL26	SOX2		IARS2		NOL9	PLEKHA4	RPS3A	MYLK2	MYBBP1A	RPL21	BTF3	PRKAA1	INS		IRAK1	TXNDC5	RAN	CCND1	HYPK	WDR5	VDAC2	RPL13A	LAMP2	HNRNPH1	MCM6	WBP11	YBX1	RPS8	ZC3HAV1	TGS1	CDC73	CDC73	HIST1H3E	ZRANB2	KRR1	MRPS5	CEBPZ	FBXW11	VDAC3		CCT2
RPL9	REST	C12orf10	DHX38	FBXO6	MTMR11	XPO1		FBXW11		WDR74	PINK1	RPS5	MAU2	UTP14A	RPL23A	CALM1	RAD21	NDN		Bax	APOA1BP	RPL3	CLTA	HECTD1	SCAF8	XRCC5	PABPC1	TARDBP	PRMT1	MCM7	PSPC1	YWHAG	RPS9	MRPS9	KLHL8	SF3B5	SF3B5	ABCC6	BAG2	PSIP1	MRPL41	RBM14	ASB3	NHLRC2		PAICS
RPL11	CNTNAP1	TECR	RBM8A	WWOX	LCMT2	HSPA1B		ANAPC2		AZGP1	FANCD2	RPS8	INS	HNRNPA0	RPL24	CDK2	RPL32	HULC		HSPA2	ADSL	RPL7	INSIG2	OLA1	MRPS27	MOGS	GLOD4	CEP250	DNAJA1	NCBP1	ZC3HAV1	TRIM28	RPS10	CDC73	GTF3C1	TOE1	TOE1	NGB	RBM8A	RRP1B	MRPL11	IGF2BP3	SRPK3	CD274		CCT8
RPL12	METTL14	HDAC4	THRAP3	CEP250	WDR36	DCAF13		TRIM32		NLE1	ZC3H18	RPS27A	NMRAL1	WDR5	RPL27	CDK9	RPS6	DTNA		KCNH2	ARRB1	RPL12	FBXO25	MRPS23	ACOT9	OGT	LUC7L2	TUBGCP3	HSPA1A	NFIC	DNAJC19	TUBA1B	RPS13	SF3B5	NUDT16L1	LEO1	LEO1	MAPRE1	UTP14A	LARP1	KRI1	MORF4L1	CAMKV	MYOC		HSPH1
RPL13	RC3H2	ACO2	HNRNPDL	PTEN	LIMK2	HSP90AB4P		HERC4		WDR75	FGR	SRPK1	NDN	LARP1	RPL30	CSNK1A1	RPS23	DNAJC16		SUGT1	ASPH	RPL18A	DNAJB2	PELO	HECTD1	EIF3A	LUC7L	KNSTRN	HSPA4	PNN	HNRNPA3	SF3B2	RPS14	TOE1	RAD18	HNRNPA3	HNRNPA3	DNAJC8	SUB1	GTPBP4	MRPS34	HNRNPA0	CLK2	SAR1B		STIP1
RPL23A	ZFYVE21	TGFB1	RANBP9	CDCA5	FBXW5	RALY		NR3C2		XRCC4	FYN	VCP	FBP1	NCAPH	RPL27A	CSNK2A1	RPS26	TRIM37		ESR2	BTF3	RPLP0	CUL4B	PAF1	MRPL46	EIF3C	CAND1	PTEN	HSPA5	SRSF3	CYCS	PABPC1	RPS16	LEO1	DCAF4L1	CWF19L2	CWF19L2	P4HA1	RTF1	RPL36	LARP4	EBNA1BP2	CAV1	TAGLN3		SF3B2
RPN1	CTCF	TRIP4	RBM14	ALKBH3	TTLL5	SP100		CAMKK2		PWP2	LYN	XRCC5	SPOP	RPL36	RPLP0	CSNK2A2	SHMT2	AKAP1		BRAF	CDK2	RPN1	CUL2	CDC73	CECR5	EIF3D	GRWD1	Ksr1	HSPA8	SRSF5	PARK2	LUC7L2	RPS18	HNRNPA3	RBM5	GPATCH1	GPATCH1	RIPK1	RBMX	NELFB	FTSJ3	METAP2	BARD1	YKT6		PARK7
RPS3	PSMD14	YAP1	IGF2BP3	EP300	PTPN18	L3MBTL1		HSPA1B		UTP15	SNIP1	YWHAE	NUDCD2	RBMX	RPLP2	CSNK2B	SLC25A1	DHFRL1		PPP5C	CDK9	RPS3	CUL1	PNPT1	MRPS28	EIF3G	TUBB	SETMAR	HSPA9	SRSF6	HIST3H3	LRRC59	RPS19	YTHDF3	IGSF8	SYF2	SYF2	PAFAH1B1	MRPS23	GNL2	EXOSC6	WDR5	SAP18	GREB1		PHB2
RPS4X	ARAF	MTCH2	HNRNPA0	ACO2	ALDH3B1	MECOM		LLGL1		FOXL2	ANKRD55	YWHAZ	BGLT3	PSPC1	RPN1	DDOST	SSR4	SYVN1		METTL21A	CPT1A	RPS4X	COPS6	CFTR	MRPS18B	RPL14	BOLA2	EP300	HSP90AB1	SON	ERG	CAND1	RPS20	SYF2	Junb	CCDC12	CCDC12	IFIT1	MBD3	MRPS7	DHX36	HNRNPUL1	SRSF11	Csnk1e		PUF60
RPS8	NFX1	METTL14	WDR5	TRIP4	TAF1C	RRS1		BRCA2		FOXA1	nsp8	CSDE1	MAP1LC3B	MRPS9	RPS2	FLII	AURKA	PAGE4		UBL4A	CSNK2A1	RPS8	DCUN1D1	RBX1	PACSIN3	RPL23	CDK1	EGLN3	HSPD1	SRP9	EBNA-LP	WDR61	RPS25	CCDC12	vpr	DHX35	DHX35	KAT5	ABCF3	UBR5	DGCR14	DDX20	PPIG	ACP1		SERBP1
RPS10	ARIH2	WTAP	SKIV2L2	YAP1	CCNF	RBBP4		SEC16A		FOXS1	SMC3	AIMP2	TAX1BP1	DHX36	RPS3	HDAC2	TUBG1	BGLT3		ST13	CSNK2A2	RPS16	NEDD8	CYCS	MRPS16	BAG3	ADSL	CALCOCO2	IARS	SSBP1	CUL4B	GRWD1	RPS27	AQR	UTP23	AQR	AQR	MAP4K2	LYAR	NOP16	CCDC12	MACF1	CLK1	AKR1A1		PHGDH
RPS16	TFCP2	UCHL3	GTPBP4	RUNX1	SQSTM1	NAA10		HERC2		MORN4	SMC1A	USP5	UBC	HNRNPA3	RPS3A	HMGA1	YWHAB	EDEM1		RAD52	CTNNA1	RPS27	FAF1	STMN1	YARS2	G3BP2	BTF3	FBXW7	ILF2	U2AF1	TARDBP	TUBB	RPS28	ISY1	ISY1-RAB43	ISY1	ISY1	Sf3a1	CDC73	TRMT112	AQR	NELFB	CDC42	ANXA7		PABPC1
RPS25	HCVgp1	PSMD14	DNAJC2	SNAI1	UBC	RPF2		DYRK1A		H3F3C	STAG2	OGT	FDPS	CWF19L2	RPS4X	HNRNPAB	CUL4A	NR3C1		TARDBP	DDOST	SHC1	APP	STUB1	NDUFA13	HDAC6	CDK2	RC3H2	ILF3	DDX39B	WWOX	BTF3	SRSF2	TXNL4A	DDX46	TXNL4A	TXNL4A	PLRG1	SF3B5	MRPS21	RBM22	MRPS28	ACIN1	COTL1		SND1
SRSF2	USP11	PTMA	RBMX	tat	SAMM50	MAP1B		APOBEC3B		HIST1H3J	WAPAL	KHSRP	LMNB1	DGCR14	RPS5	HSPA6	CDK13	XRRA1		RELA	DNMT1	SNX1	LRRK2	MAPT	MRPS7	TRIM28	CDK9	VRK1	IMPDH2	NELFE	RPS6KB2	CPT1A	SKP1	RBM22	CCDC97	RBM22	RBM22	SAP18	WIBG	GPATCH4	BAG1	TRMT112	S100A9	IDH1		LUC7L2
SHC1	HDAC1	PTPN12	GOLIM4	RC3H2	EDRF1	HEATR1		TPM1		HIST1H3D	PDS5A	EIF3F	CPSF1	SYF2	RPS8	ILK	EIF3H	LIMK2		CDKN2A	EIF4G2	TCP1	AKT1	RAF1	MRPS2	GNB2L1	AP2M1	NFX1	EIF3E	DDX18	DHX57	EWSR1	SPTAN1	HCFC1	CWF19L1	HCFC1	HCFC1	ZCCHC10	HNRNPA3	PTCD3	PARK2	C14orf166	C11orf57	MED20		LRRC59
SPTAN1	PTK6	E	C14orf166	BMH2	HSPA4L	FAM49B		DLST		ENG	LSM1	PABPC4	RAB7A	CCDC12	RPS9	MCM2	POLR1C	TOLLIP		WWOX	EWSR1	TUBA4A	DNAJB14	CDK5RAP3	MRPS17	PRMT5	CPT1A	HCVgp1	KPNB1	USP10	EP300	MCM2	SRPK1	CFTR	ELL	BAG4	BAG4	WDR77	40057	NOP10	CUL4B	GAR1	BCLAF1	FABP5		LUC7L
SPTBN1	SH3KBP1	M	WBP11	BMH1	ENDOG	MYO6		PGD		AIM2	LSM2	IQGAP1	PRNP	AQR	RPS10	NFIC	DNAJA2	GANAB		TRIM5	HADHB	VARS	INPPL1	MME	MRPS23	IGF2BP1	CSNK2A2	HDAC1	KPNA2	LONP1	FBXW7	POLR2H	TPM3	BAG4	PPP4R2	PARK2	PARK2	ZBTB38	ISY1	LYAR	CUL2	PTCD3	HIST1H1A	HINT1		CAND1
TCP1	MAU2	nsp4	MBD3	VRK3	PSMD11	SYMPK		LAS1L		FGD4	LSM4	G3BP2	TP63	ISY1	RPS13	NUMA1	WDR5	FANCA		KIAA1191	HDAC2	VCP	CBL	EBNA-LP	MRPS33	YWHAQ	DCTN1	M	RPSA	EMC2	RUNX1	TOP2B	TPM4	WDR82	DNM1	WDR82	WDR82	TRA2B	PARK2	ZC3HAV1	CUL1	MAP1S	ZC3H14	SOAT1		RCC2
HSP90B1	NDN	TRIM37	PSPC1	PSMD14	PIK3C2A	BMS1		SMAD9		Arhgap18	NEK4	HDAC6	DCPS	RBM22	RPS14	P4HB	COPE	PDHB		KCNJ10	HELLS	YWHAE	CRK	ATXN1	MRPL39	PUF60	DDX6	nsp4	LDHA	SART3	RNF123	CUL4A	CSDE1	EBNA-LP	ZNF346	CUL4B	CUL4B	DDX42	CUL4B	SMARCAD1	APP	PSPC1	TRA2A	EYA1		AHNAK
CCT3	FBP1	MYO1C	SMARCAD1	ARIH2	ACTR2	RPP30		SMAD2		ARHGEF25	DUX4	LRPPRC	ARMC12	CFTR	RPS16	PRKAA1	HYPK	PCNA		CCDC117	HNRNPAB	CSDE1	EPS15	LRRK2	MRPS21	DHX30	FBL	MAU2	LDHB	UBAP2L	REST	USP10	OGT	CUL4B	GCFC2	CUL2	CUL2	LSM6	APP	DDX24	WWOX	DNAJA4	SPIN1	WDR19		TUBB
TUBA4A	RIN3	KRT78	ELAC2	USP11	ASNS	RBM34		PYHIN1		CHAF1B	CIT	GNB2L1	ICAM1	RBX1	RPS18	PKN2	HECTD1	POLR2E		DENND2D	HNRNPH2	TUBA1A	HSPA2	AKT1	TRMT10C	RPL13A	EWSR1	TACC3	MARS	RBM8A	ZFP36L2	DHX38	PABPC4	CUL2	ICE2	CUL1	CUL1	DHX8	ESR2	MRPS35	CEP250	NOP10	DHX8	C5orf34		AK2
UBE2N	PAGE4	SLFN11	NIFK	YES1	AHR	BOP1		nsp10		CHAF1A	ANLN	SYNCRIP	NGB	PARK2	RPS19	RAD21	EMC4	PPP1R12A		GRPEL1	HSPA6	AIMP2	SMURF1	HTT	GID8	PABPC1	GOLGA2	C10orf32	MAT2A	THRAP3	WDR76	RBM8A	IQGAP1	CUL1	TCF7L2	DCUN1D1	DCUN1D1	LSM3	DENND2D	MRPS14	POU5F1	ZC3HAV1	PPHLN1	EIF2AK4		BTF3
VIM	NUDCD2	CCNF	DHX36	NDN	TUBB2A	PES1		nsp6		C19orf68	CHMP4B	CARM1	ATP1B1	ERG	RPS25	RPL32	PPP6R3	ERLIN2		PTEN	DNAJB1	OGT	TRAF3IP1	CRK	PTCD3	EIF3L	HMGA1	UBC	MCM3	RBM14	METTL3	SF3A3	RPL14	CWC15	HNF1A	CWC15	CWC15	SMN1	Ksr1	MRPS9	RNF31	DDX24	DHX40	HMGN1		C1QBP
YWHAE	MAP1LC3B	nsp14	HNRNPA3	FBP1	HSPA1L	WDR12		GTF3C2		ZNF292	CHMP4C	MYL12A	DPP4	AGO4	RPS27	RPS6	UNC45A	RAB7A		DNAJC7	MCM2	DYNLL1	CDH1	RAD23A	DARS2	NSUN2	NBR1	PPP1R8	MCM5	TCERG1	METTL14	WDR5	AIFM1	SMURF1	KDM4D	LRRK2	LRRK2	COIL	EP300	MRPS5	RNF123	MRPS26	DLST	CDK5RAP2		CALM1
YWHAG	ZEB1	RBM17	HDAC3	SPOP	SDCCAG3	DDX31		CDC42BPA		HIST1H2BG	ECT2	IGF2BP1	TOP3B	VHL	SHC1	RPS15A	DDX24	ESRP2		Ksr1	MYH10	EIF3F	BRAF	IRAK1	MRPS10	TSR1	MCM2	PIK3R1	MDH1	SF3A3	ZFYVE21	NIPBL	BUB3	ESR2	FAM188B	SMURF1	SMURF1	NKTR	ACO2	KRI1	SNAI1	MRPS34	SRSF4	ATG5		DKC1
YWHAZ	UBC	ERH	RBX1	NR4A1	IRS4	RPL7L1		TARS2		H3F3B	KIF14	YWHAQ	RNF43	CUL2	HSP90B1	SHMT2	CDC73	VWF		OTUB1	P4HB	PABPC4	IQCB1	BRAF	RNMTL1	CAND1	NCBP1	TADA2A	MSN	HNRNPA0	VRK1	ELP3	RPL23	CDKN2A	HNRNPCL1	ESR2	ESR2	SLC4A1AP	TGFB1	DDX54	REST	DDX54	SMN1	WDR41		FBL
OGT	CREBBP	LMNB1	PARK2	PAGE4	ETFA	HARS2		IMMP1L		TBC1D32	KIF20A	NUDT21	HNRNPL	CUL1	VDAC2	SSBP1	HSP90AB2P	EIF2AK3		PDPK1	PLOD1	BAG3	METTL21A	MAP2K1	TRMT1	GRWD1	NONO	UCHL5	MTHFD1	WDR5	HCVgp1	PDRG1	G3BP2	PTEN	SMEK1	CDKN2A	CDKN2A	PCNP	TRIP4	CCDC86	WDR76	LTV1	MADD	MOCOS		EWSR1
IKBKAP	ATXN2	PPP1R8	CENPA	NUDCD2	MLLT11	SLC25A28		NUDT19		BRDT	KIF23	STRAP	HNRNPH3	NEDD8	HIST1H2BL	SSR4	PPID	H2AFX		SNX20	PPIB	PRDX6	UBL4A	IQCB1	MRPS22	RPS17	PFKM	DCPS	NACA	KRR1	LINC01554	TXNL4A	TUBA1B	EP300	DUSP5	RPS6KB2	RPS6KB2	GEMIN4	YAP1	C7orf50	METTL14	MRRF	DROSHA	SMG8		GPI
IQGAP1	MBNL1	ALB	ERG	WDR36	ESPL1	FECH		NRD1		TSTA3	PRC1	PHB2	HNRNPA1L2	INPPL1	EIF3A	AURKA	JAK2	Mapk13		SLC27A3	RPL8	SEC24C	FBXO6	METTL21B	MRPL47	CDK1	POLD1	CEP57	NAP1L1	RPL35	HDAC1	PARK2	GNB2L1	HIST1H3A	VASN	NANOG	NANOG	PHF5A	RNF31	NIFK	RC3H2	LARP4	THOC1	FH		GRSF1
GMPS	TADA2A	FANCA	CD4	SLFN11	DIP2A	SNX27		ETFB		KIF3A	SUMO2	PUF60	TNIP2	UBL4A	EIF3C	TJP1	CFTR	SIRT3		TCAP	RPLP1	HDAC6	CDKN2A	UBL4A	CCAR2	APEX1	RBM3	CEP76	NCL	COPG1	PRKCI	ERG	PRMT5	RC3H2	HIST1H1T	HEY1	HEY1	GPATCH11	CALCOCO2	LTV1	CTCF	DHX36	PAXIP1	COQ2		HNRNPAB
BUB3	MAP1LC3A	DNM2	DGCR8	CCNF	WDR6	CEP164		PYCR2		HIST1H3G	BRD4	DHX30	FGF11	FBXO6	EIF3D	TLN1	RBX1	AMFR		NOX5	RPN2	SMC4	RPS6KA3	TARDBP	MRPS35	ARRB1	UPF1	MOV10	RPL10A	EMC1	MAU2	EBNA-LP	SYNCRIP	ARIH2	POLR2D	UBQLN2	UBQLN2	SUGP1	WDR76	LARP4	VRK1	HNRNPA3	ACTC1	SSSCA1		LASP1
TRIP13	AURKB	LUZP1	EBNA-LP	MAP1LC3B	DNAJC11	PDCD11		DNAJC12		HIST1H3B	NUPR1	PHGDH	SOX2	TARDBP	EIF3F	TUBG1	STUB1	OS9		RNF34	SHMT2	FARSB	CDC20	ATXN10	ELAC2	BTF3	RFC1	NXF1	NME1	U2SURP	INS	CUL2	MYL12A	MAPK14	SNUPN	YAP1	YAP1	TTC33	tat	FTSJ3	NFX1	YTHDF3	SKA3	ABHD14B		MCM2
NUP155	FBXO7	PPP1R12A	VHL	PML	ALDH3A2	Rpl35		TDRD3		HIST1H3I	RBM45	PABPC1	PER2	CDKN2A	PABPC4	TUFM	PARK2	ERLEC1		TRMT12	SSBP1	LRPPRC	CEP250	RPS6KA3	MRPS14	BYSL	RFC3	PTCH1	NPM1	NIPBL	NDN	DCUN1D1	IGF2BP1	MAPK7	PSAP	CALCOCO2	CALCOCO2	IFIT2	NFX1	DHX36	ARIH2	CCDC137	SRSF8	C11orf54		NCBP1
SEC24C	TNF	EMD	CUL4B	RBM17	TUBB3	PTPN1		vif		HIST1H3F	CIC	RTCB	PGK1	IVNS1ABP	RPL23	YWHAB	SOD1	APOB		PNPLA5	SSR1	TUBA1B	HAUS2	WWOX	MRPS25	CDK9	RFC5	MEX3C	YBX1	RSL1D1	HULC	IRAK1	SF3B2	M	STAMBPL1	SNAI1	SNAI1	IFIT3	HCVgp1	CCDC137	HCVgp1	TXNL4A	MKRN1	FKBP7		NONO
SMC4	ICAM1	LRRFIP2	CUL2	UBC	TFDP1	SURF6		Dppa3		HIST1H3C	Apc2	DNAJC10	FBXW11	CEP250	BAG3	DAP3	CDK4	DNAJB9		CFAP52	AURKA	TUBB4B	TUBGCP2	ZBTB1	MRPL14	CSNK2A1	RPL8	ORF7a	PA2G4	RBMX	FBP1	PPP5C	NUDT21	NUDCD2	C11orf30	Prkaa1	Prkaa1	GEMIN7	MTA2	BAG1	INS	BAG1	MKRN2	PIR		NUMA1
TUBA1B	ORF8	ETFA	CUL1	SEC31A	TANGO6	UBTF		MTCH1		HIST1H3H	RBM39	CAND1	BTRC	CDCA5	HDAC6	CUL4A	TSSK6	FMNL1		CDK3	TUBG1	GNB2L1	TUBGCP4	HAUS1	MRPS26	CSNK2A2	RPL28	RAB14	PRDX1	HTATSF1	SPOP	FBXO6	STRAP	CPLX1	FOXA1	METTL3	METTL3	Smn1	SH3KBP1	PARK2	NDN	TNFRSF1A	RBBP6	RPIA		P4HB
TUBB4B	ERCC6	TUBB3	COPS6	PCNA	NEDD1	TBL3		TTC37		DCAF8	LGALS9	DCD	RHOBTB1	GAN	TRIM28	CDK13	RAF1	LDLR		TXNIP	TXNRD1	PRMT5	C17orf49	KNSTRN	MRPS9	FBL	RPL35A	UBXN1	PCBP1	TRMT112	TRIM37	TARDBP	PUF60	QKI	PICK1	METTL14	METTL14	GEMIN8	NDN	EBNA-LP	TRIM37	PARK2	RAD18	SLC2A9		PNN
SEC23A	LGR4	LCT	DCUN1D1	ATXN2	AGPS	WDR3		KIAA0753		TBC1D15	IFI16	KRT6C	UQCRC2	Ksr1	SYNCRIP	EIF3H	FGFR3	PRNP		UBQLN2	YY1	IPO7	KIAA1191	AMBRA1	MRPS5	GBAS	RPS6	ZDBF2	PCBP2	SRRT	BGLT3	WWOX	DHX30	CCNF	NBR2	ARIH2	ARIH2	GEMIN2	PAGE4	CUL4B	SLFN11	MAPT	PDHA1	SRI		POLR2A
IPO7	HNRNPL	PAWR	NEDD8	EIF2D	HAX1	NOC2L		DISC1		NOL11	BKRF1	FLG2	SIRT7	EP300	IGF2BP1	DNAJA3	USP50	METTL23		EGLN3	YWHAB	CCT4	DENND2D	C12orf10	MRPL41	GRSF1	RPS15A	Crnkl1	PKM	SF3B5	NR3C1	PTEN	PRRC2C	ERH	NPC1	MAPK14	MAPK14	GEMIN6	SLFN11	CUL2	CCNF	UBE3A	VDAC1	Strn3		PPIB
CCT7	HNRNPH3	NDRG1	FAF1	TADA2A	PRNP	UTP18		NDC80		EHMT1	ASXL1	CKMT1A	rev	UBQLN2	DHX30	BAG2	AGO4	ADRB2		RIPK4	DDX39B	HSPH1	RPS6KB2	GRPEL1	MRPS34	MSH6	RPS23	TBK1	PPP2R1A	NAF1	SLFN11	CDCA5	RPL13A	UBC	Htatsf1	YES1	YES1	ZCRB1	TRIM26	CUL1	NOA1	EBNA-LP	FAM208B	ATG2B		PSMA5
CCT4	ACE2	JUP	AKT1	NDRG1	NOS2	DDX27		LRWD1		NUP214	DNAJC17	ALDOA	CLK1	YAP1	RPL13A	G3BP1	CD4	CLU		MAPK6	CUL4A	STIP1	GRPEL1	ARNT	CDC73	GTF2F1	RPS26	TNIP2	PPP2R2A	MMGT1	CCNF	EP300	TFIP11	RPRD2	STOM	M	M	TGS1	SQSTM1	FAF1	KCMF1	CUL4B	PRMT8	FABP3		RBM4
CCT2	P3H1	S	INPPL1	DCPS	METTL23	BCCIP		MDN1			KDF1	APEX1	WDR77	FBXW7	SERBP1	DNAJA2	UBE3A	AURKB		YAP1	PLOD3	YWHAQ	SDHAF2	NPAS1	CARS2	HIST1H1C	SRSF3	FGF11	PSMC3	CCDC12	nsp14	YAP1	GEMIN5	PPP1R8	S100A16	nsp12	nsp12	OPTN	DNAJC1	APP	TADA2A	CUL2	COX15	MAP3K13		UPF1
CCT8	SENP3	DUSP4	CRK	AURKB	VCL	NOC3L		EHD4			BAG5	ARRB1	LIN28A	SNAI1	PABPC1	SKIV2L2	INSIG2	IDS		CDC34	USP10	CCT5	ID2	EDEM3	COLGALT1	HIST1H1B	SRSF6	GLI1	PSMC4	TXNL4A	PML	SPDL1	SERBP1	CPSF1	PRKRIP1	NUDCD2	NUDCD2	IL7R	LMNB1	SMURF1	AURKB	CUL1	vpr	UFC1		RPS24
NUDC	TNIP2	ORF8	SMURF1	CEP57	AURKB	CENPV		PCNT			AR	ATP5F1	HIST1H2BB	WDR76	SND1	NIPBL	HLA-DRA	ISLR		AQP2	VAPA	PRRC2C	GAN	HDAC4	PIP4K2C	HDAC2	SLC25A1	ORF7b	PSMD1	RBM22	UBC	FBXW7	PABPC1	POLR2E	ICE1	ERH	ERH	CMTR2	PSMC5	FBXO6	MOV10	COPS6	H3F3A	UFM1		SRSF3
YWHAQ	SOX2	ORF7a	FBXO6	MOV10	FBXO7	CLTCL1		CASC5			ISG15	BTF3	IGF2BP2	METTL14	RTCB	SIN3A	HLA-DRB1	TCTN2		SNAI1	BAG2	RPL13A	SKI	RIPK4	TRMT1L	HMGA1	SRP72	RFWD3	PTBP1	HDAC3	SP1	RNF123	SND1	CPSF7	ZNF276	RPRD2	RPRD2	SMN2	ABCE1	ZBTB1	TNF	DCUN1D1	NEDD4	AKR1B1		SRSF5
SF3B2	ORF7b	PDIA4	TARDBP	NXF1	S	EHD1		BRD2			UFL1	CDK2	ELAVL1	RC3H2	LUC7L3	GIGYF2	HLA-DRB3	TCTN3		METTL3	EMC2	PHGDH	ALKBH3	MAPK6	SLIRP	EIF6	SRPK2	PLRG1	RAN	WDR82	CPSF7	WDR76	RTCB	POLR2B	RIBC2	PPP1R8	PPP1R8	TROVE2	PDHB	RPS6KB2	ICAM1	NEDD8	RBM33	AKR1B15		SRSF6
NUDT21	RB1CC1	TMPRSS2	CEP250	Rnf183	ACTR3	DTYMK		CLINT1			DDRGK1	CDK9	XRN2	VRK1	TSR1	HP1BP3	HLA-DRB4	TCTN1		SIRPA	CKAP5	PABPC1	Ksr1	TGFB1	PNPT1	LASP1	TCEB2	RBM25	RBBP7	ERG	PIK3R1	tat	LUC7L2	MBNL1	SNRNP27	CPSF1	CPSF1	SNRNP35	39326	DHX57	GSK3A	FAF1	Ndc80	LOC101930400		SRSF7
CCT5	XPO1	TOP3B	TUBGCP3	GSK3A	NOTCH2	SNX2		SYNPO			TP53	CIRBP	MDH2	VRK3	CAND1	PPP6R3	HLA-DRB5	PTPRN		RC3H2	HNRNPDL	LARS	OTUB1	YAP1	MRRF	MCM2	TUFM	rev	RPL3	EBNA-LP	ACAT1	METTL3	LUC7L3	TADA2A	Nudt21	POLR2E	POLR2E	RNPC3	TADA2A	EP300	37500	APP	API5	AKR1C2		SHMT2
USP24	LNX1	HNRNPUL2	RPS6KB2	FUT8	TOP3B	USO1		LMBR1L			POLR2C	DDX6	ARHGDIA	TFCP2	RPS17	UNC45A	UCHL1	EFEMP1		FUNDC1	RANBP9	GNB1L	ESRRB	ADSS	NME1-NME2	NAP1L4	DDX39B	SRSF11	RPL4	CUL1	TADA2A	METTL14	NSUN2	PRNP		CPSF7	CPSF7	NCSTN	PRNP	RNF31	HNRNPL	SMURF1	WHSC1	ALDH4A1		SON
PHGDH	KHDRBS2	HNRNPL	Bag2	HNRNPL	ORF3	NOL8		ADCY9			ATG7	DKC1	RAB10	HCVgp1	APEX1	CHTF18	PSMA2	LYZL2		BMH2	RAD50	LRRC40	NANOG	MTCH2	40057	NCBP1	ANP32A	INO80B	RPL5	CWC15	Mapk13	RC3H2	LRRC59	TP63		POLR2B	POLR2B	PTPN1	HIST1H3E	FBXW7	KATNA1	UBL4A	RAB5A	COX17		SRPK2
RTCB	TCF3	SFN	SKI	SFN	40422	HSPB8		CDC123			ATG10	EIF4B	CELF1	HCK	ARRB1	SPATS2	CUL4B	SLC9A1		BMH1	DNAJA2	CAND1	POU5F1	PPT1	CFTR	DRG1	EIF2S2	KIAA0907	RPL6	SMURF1	PAWR	AGRN	LUC7L	NXF1		FHL3	FHL3	SBF2	BMP4	SNAI1	CRBN	FBXO6	MKRN3	ENO2		SSB
LRRC40	rev	TMOD3	Ksr1	TMOD3	CHCHD3	DUSP16		SBF1			FZR1	EWSR1	RAB1A	MYLK2	BTF3	CDC73	CUL2	CALR3		VRK1	RBM14	DDX59	NFATC2	RC3H2	RBX1	EXOSC10	FXR2	MECOM	RPL7	FBXO6	DCPS	NFX1	TSR1	FBXO7		NOS2	NOS2	BRD2	CALR3	REST	CLK3	TARDBP	NCSTN	ENO3		TLN1
LUC7L	INO80B	ACE2	OTUB1	GPATCH3	PI4K2B	S100A4		TTC3			NAA40	FEN1	CHCHD1	PTK6	MRPL49	PDRG1	CUL1	TEX101		VRK3	ATP5H	HDAC10	PDPK1	AGRN	STUB1	PPP1CB	THRAP3	NINL	RPL7A	TARDBP	MOV10	PTK6	CAND1	NGB		CLNS1A	CLNS1A	CCDC97	ORF50	WDR76	TNIP2	LGALS3BP	SH3GL3	ESD		TUFM
CAND1	MECOM	CALR	CDC37	SENP3	FKBP8	DNAJC21		PANK4			ZBTB2	GRSF1	IFIT3	SH3BGRL	CDK2	TUBB2B	DCUN1D1	S		NFX1	NOP56	FLYWCH2	FOXRED1	RARA	PARK2	RDX	PDCD6	CMTR1	RPL9	WWOX	NXF1	STAG1	RCC2	ORF8		ICAM1	ICAM1	PPP4R2	GSK3A	METTL14	FGF11	APBB2	GLE1	FABP7		U2AF1
AHNAK	CMTR1	SVIL	DERL1	UNK	NLRP3	RCL1		NHLRC2			LSM7	GTF2E2	Srsf1	SH3KBP1	CDK9	HSP90AB2P	SGTA	NGB		TFCP2	TCERG1	APOA1BP	EP300	ARAF	PACSIN2	RFC3	RBM14	LIN28A	RPL10	CDCA5	TNF	MAU2	GRWD1	ORF7a		ORF8	ORF8	DOK2	MAPRE1	RC3H2	FBXO38	DHX57	TES	GLRX		EZR
GRWD1	ACIN1	ATF2	EP300	TNIP2	TERF2	POLR1D		PI4KA			PRPF3	GTF2F1	OASL	SRC	CHD1	BAG1	FAF1	BLK		USP11	SUB1	TUBB	UBQLN2	CLUAP1	CCND1	RPL8	IGF2BP3	VTN	RPL11	EP300	ARMC12	NDN	EIF2A	TOP3B		TOP3B	TOP3B	ELK4	37500	CTCF	LNX1	UBE2S	DOK2	GPX4		DAP3
TUBA1C	RBM10	RHOBTB2	HEY1	FGF11	TBK1	DDX58		C2CD5			WDR83	HMGA1	MYO6	YES1	DDX6	PPID	LRRK2	ERBB2		CSK	DNAJB4	ADSL	ZNF598	PSEN1	RAF1	RPL22	TCERG1	RBM10	RPL12	UBQLN2	ERCC6	FBP1	TUBA1C	HNRNPUL2		HNRNPUL2	HNRNPUL2	NHLRC2	HNRNPUL2	NFX1	SRPK3	ZNF598	ELK4	LYPLA2		DDX39B
TUBB	ELAVL1	RPTOR	TGFB1	SOX2	RHOBTB3	SAR1B		IPO4			SPRTN	HNRNPAB	ORF9c	E	EIF4B	FANCC	AKT1	ORF8		GRB10	WDR5	ARRB1	ACO2	HCVgp1	ERG	RPL28	HNRNPA0	DDX42	RPL13	TRIP4	ORF3	RIN3	TIMM50	HNRNPL		HNRNPL	HNRNPL	DDX58	HNRNPL	ARIH2	CLK2	HDAC4	CBX1	NME2		ANP32A
AP1B1	ADAR	TNIP2	TRIP4	GLI1	TNIP2	TP73		MKNK1			CUL9	HNRNPH2	IL7R	M	FBL	HCFC1	HTT	SEC62		HDAC1	HNRNPUL1	BTF3	TGFB1	ABI1	AGO4	RPL35A	EBNA1BP2	SMNDC1	RPL15	SPDL1	RNF43	NUDCD2	PAXBP1	AHCYL1		DNAJC8	DNAJC8	KDM4D	HNRNPH3	HCVgp1	SIRT7	TRIP4	Mdm2	PMP2		SCAF11
ARCN1	KHDRBS1	ERBB2IP	YAP1	SRPK3	FGF11	ASPM		TELO2			RCHY1	DNAJB1	RBMS1	MAU2	FKBP3	P2rx7	INPPL1	FAM20C		MAP2K2	PWP1	C1QBP	YAP1	BAD	CD4	RPLP1	WDR5	CWC22	RPL17	HIST1H3A	LAMTOR5	BGLT3	CKMT1A	HNRNPH3		SUPT6H	SUPT6H	ZRSR2	DNAJC8	SH3KBP1	RALY	UBE2L6	UBE2A	RPE		ZRANB2
CALM1	SMN1	ATG16L1	MTCH2	Sf3a1	ATG16L1	RNF219		DNAJC5			N	KRT6B	MRPS12	INS	GBAS	JAK2	UBASH3B	ACTR3		MAP2K3	EMC1	CDK2	MED9	CAMK2A	INSIG2	RPS6	COPE	DHX8	RPL18	FBXW7	HNRNPL	USP19	RPS17	SFN		P4HA1	P4HA1	SNRNP48	SFN	E	PRPF38A	YAP1	APOBEC3D	SOD2		THRAP3
CDK2	ATXN2L	ORF7b	RUNX1	SIRT7	SOX2	PIK3CA		SCLT1			BAP1	CAPRIN1	TRUB2	SPOP	GOLGB1	CFTR	CRK	BCAP31		MAPK7	CLASP2	CDK9	RNF31	CSK	EBNA-LP	RPS7	U2SURP	DLST	RPL18A	SNAI1	SFN	LMNB1	CDK1	TIMM13		PPIL2	PPIL2	SMEK1	RIPK1	NDN	SAP18	FBXW7	POT1	STAT4		HNRNPDL
CDK9	RBM7	SSR3	RNF123	PRPF40A	nsp16	TP53BP1		OFD1			EGFR	MCM2	MTERF3	TRIM37	GTF2F1	BAG4	TRAF3IP1	CALU		MYLK2	SYNE2	AP2M1	RUNX1	DUSP6	PARD3	RPS11	HYPK	RBFOX2	RPL19	REST	COX5A	CREBBP	ASPH	SUPT6H		NLRP3	NLRP3	SNRNP25	TERF2	FBP1	SRSF11	RUNX1	THRA	KHNYN		NAMPT
CSNK2A2	YLPM1	GNAI2	SNAI1	NKAP	EPAS1	DDX10		HPSE			KRAS	NCBP1	METTL17	NUDCD2	HIST1H1B	STUB1	SUGT1	PDIA4		PRKCG	DNAJC9	CSNK2A1	SNAI1	ELK1	CUL4B	RPS12	RPL36	MAGED1	RPL21	tat	SMARCA2	EMD	BTF3	ACE2		IFIT1	IFIT1	KDM4A	UNK	PAGE4	PPIG	SNAI1	DLD	FIGNL1		NOP56
CSNK2B	THOC7	PGK1	ZFP36L2	SRSF11	PRR14L	P2RY6		DNAJC5B			RIT1	NONO	PHF6	RAD51	HNRNPAB	PARK2	CDH1	SEC61B		PXN	SDF2L1	CSNK2A2	REST	GRB10	CUL2	RPS15	GNL3	NKTR	RPL23A	RC3H2	NUP210	APC	BYSL	P4HA1		CRBN	CRBN	HIST1H2BH	CLK3	NUDCD2	CLK1	REST	Aif1l	POLA2		TCERG1
CTNNA1	Srsf1	ACTN1	CNTNAP1	INO80B	URI1	HDAC11		RNF219			CPSF6	P4HB	ICT1	QKI	HSD17B4	MAPT	BRAF	SYNE3		SH3BGRL	DNAJC2	SLC25A10	ZFP36L2	HCK	CUL1	RPS23	DAZAP1	nsp13	RPL24	ZBTB7A	TOMM40	DCPS	C1QBP	DAPK1		TRIM23	TRIM23	Nhp2l1	TNIP2	EPB41L4B	DYRK1A	ZFP36L2	APBB1	WDR54		HNRNPA0
CTNND1	ACTC1	HSPE1	Prkaa1	HERC2	XPO1	HIF1AN		HHV8GK18_gp79			FAM50A	PLOD1	SCARNA22	WDR18	EIF6	MST1R	MAP2K1	DNASE1L1		SRC	PACSIN3	CTNND1	WDR76	HDAC1	NEDD8	RPS24	DIMT1	nsp6	RPL27	HCVgp1	UNK	ORF50	MRPL49	TERF2		ORF7b	ORF7b	Snrnp70	FGF11	NR3C1	PCBP3	WDR76	CHCHD10	POTEF		WDR5
DDX6	ORF9c	UQCRC2	tat	MECOM	IARS2	NOL9		ITPR3			FKBP5	PNN	FASTKD3	ENTHD2	KPNA1	CDK11B	PPP5C	GALNS		E	PAM16	DIAPH1	NEK2	LCK	FAF1	RPS26	MRPS2	MKRN1	RPL30	YES1	BTK	LGR4	CALM1	IFIT1		SRPK3	SRPK3	AKAP7	LARP4B	WDR18	TRA2B	METTL3	HNRNPCL1	STIL		PDAP1
DIAPH1	RBM28	GSTP1	METTL3	CMTR1	MAP4K4	BLVRA		GREB1			PDZD8	RBM3	PMPCB	CCNF	MCM2	CCND1	CAMKMT	ITGAD		M	DNAJB12	EIF4B	METTL3	MAP2K3	APP	SRSF3	EMC4	MKRN2	RPL27A	STAG1	TNIP2	Crnkl1	CDK9	TNIP2		MINK1	MINK1	TUT1	SRPK3	CCNF	S100A9	METTL14	GSPT2	TBL1X		JMJD6
FEN1	RBM15	APOA1	METTL14	nsp1	KSR1	DYNLT1		TP53BP1			PTGES3	UPF1	DAZL	UBC	MRE11A	CDK4	METTL21B	ARSA		nsp4	ABCF3	EIF4G2	METTL14	MAP2K5	LRRK2	SRSF5	UBR5	RBBP6	RPL31	MAU2	FGF11	BLM	CIRBP	nsp16		PABPN1	PABPN1	LSM5	CAMKV	NOA1	RRS1	RC3H2	SHANK3	KDM5C		U2SURP
GOLGA2	SCARNA22	HRNR	WTAP	ACIN1	TRIM56	SKAP2		PEG10			RBM42	RPL38	CD81	HIST1H1E	NHP2L1	TSSK6	METTL22	BRINP1		nsp12	DNAJA4	EWSR1	WTAP	MAPK14	SMURF1	SLC25A1	NOP16	TCEB3	RPLP0	RIN3	PER2	RPTOR	CSNK2A1	ORF7b		Sf3a1	Sf3a1	PARD3B	MINK1	UBC	ELAVL2	VRK1	MED1	MED17		LARP1
GOLGB1	HSCB	SPAG1	UCHL3	S100A9	RFWD3	WDR74		KIF20B			RBM6	RPS6	IGSF8	39326	NMT1	HIST3H3	UBL4A	TMPRSS2		INSIG1	DDX24	FLII	SIRPA	MAPK7	ESR2	SMARCA4	PELO	LTN1	RPLP2	PAGE4	PGK1	FGF11	CSNK2A2	XPO1		PLRG1	PLRG1	EN1	CLK2	HIST1H1E	IGF2BP2	SLC25A20	FOXK2	TRAPPC8		HECTD1
MSH6	RBM5	RALY	ZFYVE21	VTN	ANAPC2	IQSEC1		DNAJC18			RNF40	RPS7	PRMT8	DNAJC11	NOP2	RAF1	FBXO6	ANPEP		RIN3	CDC73	HIST1H1C	RC3H2	MYLK2	CDH1	SRP9	SMARCAD1	MEX3D	RPN1	NUDCD2	ASB3	FOXM1	CSNK2B	IARS2		RALY	RALY	UNC93B1	SIRT7	CPSF7	ZNF326	NFX1	RHBDD1	AASDH		GIGYF2
HDLBP	CD81	BARD1	CTCF	RBM10	TRIM36	NLE1		TMPRSS4			SF3A1	RPS15	CRIP1	ZNF804A	NONO	FGFR3	CDKN2A	DPP4		DNAJB3	COLGALT1	HIST1H1B	PTPRF	PAK1	METTL20	SRP14	MRPS22	SCARNA22	RPS2	MYO1C	PRKD1	IRAK2	DDX6	MAST2		BARD1	BARD1	AMOTL2	BARD1	PIK3R1	ELAVL1	ARIH2	LUZP4	HMGB1P1		RBMX
HELLS	IGSF8	PRPF40A	AGRN	DDX42	PRKD2	TCEA1		VPS13C			SNRPA	RPS15A	PROSC	PUM1	EXOSC10	USP50	RPS6KA3	TMEM106B		DNAJB5	DNAJC19	HDAC2	TET2	PRKAR1A	METTL21B	SRP19	DDX24	PDHA1	RPS3	ENTHD2	UQCRC2	SIRT7	DECR1	LNX1		PRPF40A	PRPF40A	CRLF3	PRPF40A	ARGLU1	FYTTD1	TFCP2	ASB18	ATPIF1		UBR5
HSPA6	PROSC	RBM25	VRK1	XRN2	LLGL1	NAA50		MKS1			SNRPB2	RPS21	Taf15	H2AFX	POLR2A	AGO4	IVNS1ABP	TOP3B		DNAJB8	HNRNPA3	HDLBP	KCTD15	PRKCE	UBL4A	SRP68	CCAR2	STRN4	RPS3A	SLFN11	SIRT7	BARD1	DKC1	SRPK3		RBM25	RBM25	RPL10AP3	RBM25	PIAS1	ZC3H14	PTMA	NKX2-1	HPS3		PSPC1
KIF5B	ZWINT	SAP18	PSMD14	TRA2A	SHKBP1	UNC93B1		HIF1AN			SNRPC	SRSF3	Fus	TADA2A	RAD21	CD4	CEP250	RNF43		AKAP1	NME1-NME2	HSPA6	FUNDC1	PRKCG	RAD52	SRP72	UPF3B	RBM5	RPS4X	MAP1LC3B	NR2C1	RNF113A	FBL	CLK2		CHERP	CHERP	CHMP5	SAP18	TADA2A	FAM120A	BAD	HDAC11	RNF214		CDV3
KIF11	Taf15	HERC2	ARAF	NKRF	DCAF13	PWP2		CXorf57			SNRPD2	SRSF6	MIRLET7A1	PRNP	UPF1	DYRK2	LGALS3BP	RMDN3		DHFRL1	40057	DNAJB1	VRK1	PRKCI	FBXO6	SRPK2	MRPS34	PSMB4	RPS8	RBM17	PRPF40A	rev	EWSR1	PABPN1		SAP18	SAP18	RNF213	NKAP	MOV10	RPL26L1	NDN	LLGL2			SMARCAD1
MCM4	Fus	ACIN1	NFX1	SRSF10	HIST1H2BB	KCNE3		IFT122			SSRP1	SRSF7	MIRLET7A2	MOV10	RFC1	HLA-DRA	TUBGCP2	PRKCSH		SYVN1	42248	ILK	RARA	PRKCZ	CDC20	SSB	CDC73	vif	RPS9	ERH	rev	RAB27A	FAU	PLRG1		NKAP	NKAP	CINP	TTC14	NXF1	TRA2A	FBP1	Erh			MRPS9
MRE11A	TRAF6	TRA2B	TFCP2	RPF2	PRPH	KIAA1804		NOL9			SUPT5H	SRP72	MIRLET7A3	NXF1	RFC2	HLA-DRB1	TUBGCP3	RCN1		BGLT3	BAG1	KIF5B	ARAF	PTK6	LGALS3BP	AURKA	TRMT1L	SMEK2	RPS10	PPP1R8	SP100	CMTR1	FRG1	RALY		PPIG	PPIG	SETD4	ZCCHC10	ORF8	NKRF	TRIM37	gag			SLIRP
DRG1	ORF10	S100A9	HDAC1	KHDRBS1	ELAVL1	TUBA8		ASCC3			ARPC3	SRPK2	MIRLET7B	FAS	RFC3	HLA-DRB3	CCDC117	FAF2		NR3C1	HSPBP1	KIF11	NFX1	PTPN12	TUBGCP3	U2AF1	TUBB6	EMC9	RPS13	COPZ1	DYRK1A	SMNDC1	ARHGAP35	PRPF40A		WDR77	WDR77	SPANXN2	SRSF11	GSK3A	PRKRA	NR4A1	MATN2			SF3B5
NOP2	KAT2B	BCLAF1	MAP2K3	NOL6	TUBB1	SIRT2		SACS			RNU4ATAC	SSB	MIRLET7C	BLK	RFC5	HLA-DRB4	RPS6KB2	SEL1L		TUSC2	CFTR	KPNA4	ARIH2	PXN	LRRC28	YY1	DHX36	TRIM55	RPS14	HIST1H1E	VTN	DHX8	GRSF1	RBM25		LIN28A	LIN28A	PRDM7	CLK1	SURF4	SRSF10	NUDCD2	PHRF1			MRRF
NONO	Dppa3	POLDIP3	PTK6	KIAA0020	PSMA6	ALKBH1		WDR62			RNU6ATAC	SSBP1	MIRLET7D	BRINP1	RPL8	HLA-DRB5	C12orf10	COX5A		POU2F1	RBX1	NBR1	TFCP2	RASA1	RPS6KB2	DAP3	HNRNPA3	MTCH1	RPS16	DCPS	FMR1	MKI67	MSH6	SAP18		nsp7	nsp7	ERICH1	CMTR1	AHCYL1	C17orf85	GNA13	CLEC3B			FTSJ3
ORC4	NLRP7	ELAVL1	MAU2	SUGP1	GDI1	FAM96A		APEH			USP9X	AURKA	MIRLET7E	DPP4	RPL22	EBNA-LP	PTEN	COX4I1		ELP4	DNAJC3	MCM2	ORF9b	RHOA	AMBRA1	USP7	RBX1	EXOC7	RPS18	AURKB	PPIL4	DHX40	HIST1H1C	NKAP		ACIN1	ACIN1		ACIN1	HNRNPH3	ZFR	QKI	RUNX1T1			HNRNPA3
PFKM	EMC9	RBBP4	INS	ACTC1	MKI67	FAM96B		BBS7			ZNF622	DAP3	MIRLET7F1	HNRNPUL2	MRPL23	MAPK8	NPHP4	LIG3		PCBP4	STMN1	MCM4	HCVgp1	SH3BGRL	C12orf10	HIST2H2AC	STUB1	USB1	RPS19	HIST1H3E	ELAVL1	COIL	HDAC2	SRSF11		TRA2B	TRA2B		CDK12	SFN	ZCCHC3	ELMO3	LXN			40057
EXOSC10	PLK1	FYTTD1	NDN	PINX1	SHMT1	MAP3K1		WDR19			UBR4	PRRC2A	MIRLET7F2	HNRNPL	RPL28	VHL	DNAJC7	TMC6		AP5Z1	STUB1	MCM7	PTMA	SH3KBP1	PTEN	CUL4A	PARK2	CCDC94	RPS20	ERCC6	DDX42	Srsf1	HDLBP	PPIG		BANP	BANP		C11orf57	TRAF3IP2	PPHLN1	SQSTM1	CDK8			RBM22
PNN	UBA5	ZC3H14	FBP1	KNOP1	PGD	Cbx4		L3MBTL2			AARSD1	YBX3	MIRLET7G	HNRNPA1L2	RPL32	MKKS	Bag2	POLK		NR1I3	PARK2	PFKM	LINC01554	INS	CDCA5	SMARCA5	SOD1	LGALS3	RPS25	LGR4	NCOA5	ACTC1	HNRNPAB	MAFB		BCLAF1	BCLAF1		SREK1IP1	CLK3	LARP1B	ZEB1	VDR			BAG1
POLD1	NRP1	CHTOP	SPOP	GTF3C1	DCTN2	Ubr5		EML5			RPUSD2	EIF3H	MIRLET7I	MGMT	RPLP1	FBXO25	GAN	SUPT6H		CYP2W1	MAPT	POLD1	USP11	TRIM37	GAN	EIF3H	CCND1	PDIA5	RPS28	ORF3	ZCCHC3	ORF9c	HNRNPH2	LIN28A		POLDIP3	POLDIP3		ELAVL2	RPTOR	ZC3H11A	PML	Mad2l1			HDAC3
PKN2	LRRC31	PFN1	NR4A1	SLBP	MAGED1	ZNF211		DNA2			SH3GLB2	H1FX	MIR98	NLRP3	RPS6	UCHL1	SKI	ACE2		INO80	SOD1	PRKAG1	TRIM6	ABCG2	SKI	DDX18	ERG	Smek1	SRSF2	SURF4	KHDRBS1	PHF6	EIF6	nsp7		ZNF326	ZNF326		ELAVL1	TNIP2	MKI67	UBC	Kif1c			GOT2
PSMC1	SORBS3	SARNP	PAGE4	PES1	N4BP2L2	NIN		FANCB			SNF8	PLOD3	MIR1-1	IFIT1	RPS7	CUL4B	Ksr1	CNPY2		FGD5	RAF1	PSMB2	CSK	AGAP3	ESRRB	H1FX	EBNA-LP	Ccdc12	SLC3A2	DNAJC8	NUFIP2	RBM5	KIF2A	ACIN1		ELAVL1	ELAVL1		DDX50	ORF7b	PURA	ATXN2	Cdc6			DGCR8
PSMD3	NOTCH1	LIMA1	DBNL	RBM15B	IFIT2	DYSF		OCRL			RNU5A-1	DNAJA3	MIR1-2	AGO1	RPS11	CUL2	ERBB3	STT3B		SQSTM1	AGO4	RAD21	DUSP6	LIMK2	ALOXE3	POLR1C	CUL2	PPP4C	SPTAN1	TIMM13	CELF1	UBE2I	KIF11	PCBP3		DDX42	DDX42		RBBP4	GNAI2	KHDRBS1	TUBB3	Tipin			ATXN1
PSMD13	APBB1	DDX39A	SQSTM1	RBM15	SMAD3	SGCG		IFT172			PRPF4	SCAF11	MIR7-1	AGO2	RPS12	CUL1	ESRRB	P4HA1		DVL2	DGCR8	UPF1	ELK1	DMWD	ARNT	MDC1	CUL1	OAS3	SRPK1	P4HA1	YTHDF2	RBM33	CAPRIN1	TRA2B		ZC3H14	ZC3H14		SARNP	XPO1	HEATR1	PUM1	PSAP			PSMA2
RBM4	TRIM3	C17orf85	nsp14	HIST2H2BE	SMAD2	BRD1		C5orf34			HSF1	COPB2	MIR7-2	TOMM40	RPS15	COPS6	CDC37	CALR		ZEB1	TLR9	RFC1	GRB10	CCNF	FOXRED1	EIF5B	APP	UNKL	TCP1	UNK	CTTN	USB1	MYH10	RBM10		NCOA5	NCOA5		TRA2A	LNX1	STAU2	H2AFX	gag-pol			CUL4B
UPF1	ATG13	PGAM1	ZEB1	NDUFAF4	XRCC3	FGD3		MTO1			SMU1	RBM8A	MIR7-3	RHOBTB2	RPS15A	DCUN1D1	NPAS1	APAF1		USP19	DYRK2	RPL8	HCK	MAP1LC3B	C1orf94	CEP170	SMURF1	GLE1	PRDX2	NES	SRSF4	Ccdc12	NCBP1	BCLAF1		MFAP1	MFAP1		DHX8	LARP4B	SRSF9	TP63	MED4			CUL1
RFC2	Rbm14	PSMB3	ABL1	RBM5	GEMIN8	NRSN1		CTC1			ABCF1	HNRNPDL	MIR9-1	CRBN	RPS21	NEDD8	PNPLA5	SENP3		BCR	UBE3A	RPS12	LCK	SQSTM1	EDEM3	RBM8A	CDH1	ISY1-RAB43	TKT	FLCN	SMN1	KIAA1143	DRG1	POLDIP3		CHTOP	CHTOP		PPIL1	SRPK3	SRSF4	CLNS1A	PLK2			ST13
RFC3	ORF14	ZC3H11A	SP1	TOPORS	nsp10	CCDC96		TRIM27			ACACA	RANBP9	MIR9-2	CLK3	RPS23	MCL1	CDK3	GBA		ABL1	INSIG2	RPS15A	MAP2K2	PML	DCAF4L2	RANBP9	UBL4A	PRCC	HSP90B1	SSR3	RBM7	CDC14A	NHP2L1	ZNF326		ADAR	ADAR		TJP2	CDK6	SMN1	AURKB	Slain1			TARDBP
RFC5	Grb2	PIP	CREBBP	CD81	nsp6	C12orf45		IQSEC1			ACADVL	RAD50	MIR9-3	TNIP2	RPS24	SGTA	MVP	TERF2		NLRP12	HLA-DRB3	SLC25A1	MAP2K3	UBC	UBQLN2	ABCF2	FBXO6	TP53BP2	CCT3	FBXW11	YLPM1	PSMC2	NOP2	ELAVL1		SMNDC1	SMNDC1		SLU7	MAP4K2	FUBP1	MOV10	FOXL2			POC1A
RPS6	Hnrnpk	PHAX	ATXN2	IGSF8	ORF3b	Bag3		CDK5RAP2			ACLY	NAMPT	MIR10B	SOX2	RPS26	FAF1	HEY1	ATF2		ENDOG	HLA-DRB5	HLTF	PRKCZ	ALB	ZNF598	MYBBP1A	TARDBP	CWF19L1	TUBA4A	Sf3a1	PPP1R10	DUSP16	NONO	DDX42		DDX39A	DDX39A		SRSF4	CLK2	CASC3	BMP4	TNFRSF13B			CDC37
RPS11	IGHA1	UBL5	MBNL1	TDRD3	KLHL8	Hspb8		ATG2A			ACTA1	G3BP1	MIR15A	SSR3	SRSF3	KCND3	TXNIP	SMG1		SP1	EBNA-LP	SON	PTK6	SP1	EGLN3	NOP56	TUBGCP3	SENP6	TXN	SIRT7	PHF5A	Mdm2	PLOD1	FYTTD1		C17orf85	C17orf85		RBM7	BARD1	KIAA0020	TNF	COQ2			MVP
SRSF5	SBDS	NCBP2	PIAS1	AI837181	GTF3C2	GPX8		Hspa8			ACTB	MRPS31	MIR15B	XPO1	SRSF7	AIPL1	SLC6A4	TOMM40		PSMD4	VHL	SSBP1	PXN	CREBBP	HDAC4	ANP32B	RPS6KB2	ZNF830	UBA1	PLRG1	SMAD5	LRRC31	EXOSC10	ZC3H14		ZFR	ZFR		CHCHD1	SAP18	PHAX	ICAM1	ORF21			EP300
SRSF6	gag	THOC1	TADA2A	API5	PIP5K1A	ANKRD1		NAA50			ACTG1	RBM14	MIR16-1	FBXW11	SRP9	APP	UBQLN2	CAP1		ERLIN2	Psma2	AURKA	RASA1	NUP93	RIPK4	SMC2	OTUB1	PPP4R2	VARS	RALY	ACTC1	GCFC2	PNN	NCOA5		LSM6	LSM6		PAXIP1	SRSF11	RBM7	S	LMOD1			YAF2
SRSF7	MAEA	CAAP1	NDRG1	NLRP7	TRMT2A	MYBPC1		EVC2			PARP1	NOP56	MIR16-2	BTRC	SRP72	LRRK2	ZNF598	CDC37L1		HSPA1L	ATXN1	TLN1	SH3KBP1	ATP2A2	MAPK6	EBNA1BP2	CDC37	STRN	VCP	PRPF40A	RBMXL1	DDX58	POLR2A	MFAP1		DHX8	DHX8		PYHIN1	PPIG	UQCRFS1	ORF8	GTF2H3			CALCOCO2
HLTF	FOS	CHCHD1	MAP1LC3A	PCDHA2	SAMD4B	MYOM1		RPGR			AP2B1	MRPL28	MIR17	RHOBTB1	SSBP1	AKT1	BSG	IKBKG		SDCCAG3	PARD3	TUBG1	SRC	LUZP1	ACO2	METAP2	SETMAR	SEC13	VDAC2	RBM25	MKRN1	ANO7	PRPS1	CHTOP		PPIL1	PPIL1		ACTC1	CLK1	MRPS24	FAM20C	ARL6IP1			FBXW7
SMARCA4	Ccdc9	THOC5	AURKB	LBR	TARS2	PGM1		DCTN4			AHCY	IGF2BP3	MIR18A	LARP4B	AURKA	HTT	HDAC4	Bmpr1a		IRS4	FBXO25	TUFM	E	KLC1	TGFB1	DIDO1	EP300	UBE2A	VIM	SAP18	SLTM	FOXK2	RBM3	ADAR		ZC3H11A	ZC3H11A		MYO6	MECOM	MRPS15	GAA	GORAB			SNAI1
SMARCC2	WBP2	THOC7	NXF1	NOC2L	DDB2	TTN		PFKFB3			SLC25A5	HNRNPA0	MIR18B	CLK2	TOP2A	UBASH3B	RIPK4	TNIP2		CLTB	UCHL1	PRRC2A	INS	ERLIN2	YAF2	WDR5	UBQLN2	GCFC2	XRCC5	CLK1	RBM27	FOXQ1	RBM4	TRA2A		KHDRBS1	KHDRBS1		DBT	DYRK1A	MRPS11	CPEB4	ABHD12B			METTL3
SON	LSB3	SMAD4	FBXO7	KIAA1143	DCAF4	ASAP1		UNC93B1			SLC25A6	WDR5	MIR19A	BRCA2	TUBG1	PIK3R2	MAPK6	ALDH1L1		RRM2	PSMA2	DDX39B	HULC	EMD	YAP1	PWP1	EGLN3	KLF16	YWHAE	CMTR1	EXOSC5	nsp9	UPF1	SMNDC1		SAFB	SAFB		RBBP6	CMTR1	ZCRB1	TOP3B	KIAA1377			METTL14
SRP14	PTPRD	Srsf1	TNF	EPB41L3	C4orf29	CAND2		DNAJB7			ANXA1	HNRNPUL1	MIR19B1	KHDRBS2	U2AF1	LMAN1	PPP6C	ATG16L1		SIRT1	CUL4B	CUL4A	FBP1	MCCC2	ADSS	RPL35	HDAC4	NOTCH1	YWHAZ	Ect2	METTL17	PDCD7	RFC1	CWC22		SRSF9	SRSF9		PAIP1	CDC42	MRPS18C	HNRNPUL2	PDK4			STAT1
SRP68	TMEM79	ACTC1	ORF50	ZYX	SFXN1	SCO2		PMAIP1			ANXA2	SCAF8	MIR19B2	RALY	DAP3	IRAK1	UBE2L6	UBASH3A		SIRT3	CUL2	AP3B1	DTNA	GDI2	MTCH2	COPE	ACO2	UBE2D3	TUBA1A	LIN28A	ZNF768	TFAP4	RFC2	DDX39A		LSM3	LSM3		PES1	LIN28A	IL7R	HNRNPL	MUM1L1			RC3H2
SRP72	Pfn1	MYO6	ERCC6	UBE2A	MTMR8	ZNF644		PWP2			ATP1A1	RRP1B	MIR20A	BARD1	DDX39B	HSPA2	YAF2	ORF7b		AMFR	CUL1	YARS	INSIG1	AKAP8L	RNF31	RRP1B	PPP6C	NF2	OGT	ACIN1	SCARNA22	HTRA4	RFC3	SRSF10		SRSF4	SRSF4		CFAP20	nsp7	RBMXL1	STOML2	CHCHD2			NFX1
TLN1	C14orf119	nsp13	GSK3A	RNF168	NEFM	LMNB2		KCNE3			ATP5A1	MRPS27	MIR20B	SAP18	SMARCA5	KCNH2	YAP1	PER2		NDRG1	COPS6	AP3D1	RIN3	BUB1B	ERCC8	U2SURP	TGFB1	DLD	KHSRP	TRA2B	KRT31	PLEKHA2	RFC5	C17orf85		SMN1	SMN1		DDX41	CDK12	SRSF12	DNAJC8	CORO2A			ARIH2
TOP2A	IGHA2	nsp6	PRSS1	TAF10	HSCB	GOPC		RAD9A			ATP5B	ZC3H4	MIR21	rev	YBX3	TRAF3IP1	BMPR1A	RB1CC1		PRNP	DCUN1D1	DNAJA3	DNAJB3	IRS4	RNF123	EXOSC2	TRIP4	CCP110	DYNLL1	RRS1	TOPORS	TCEA1	RPL8	ZFR		FUBP1	FUBP1		MRPS6	TRA2B	SRSF8	COX5A	H2AFZ			MAP2K3
TUBG1	AMY1C	ORF3b	RNF43	NOTCH1	PDHA1	SNX6		HUS1			ATP5O	LARP1	MIR25	CMTR1	EIF3H	KCNQ4	IGF1R	LGALS8		TP63	NEDD8	USP10	DNAJB8	EIF4G3	PPT1	SKIV2L2	UBE2L6	FAM167A	EIF3A	VTN	CD81	MCC	RPL22	RBM4B		AKAP8	AKAP8		C1orf35	RRS1	MKRN1	TARBP1	NUDT12			RHOA
U2AF1	NIF3L1	IL7R	HNRNPL	POLR1D	LZTS2	UTP15		RAD1			CAD	DAZAP1	MIR29A	LIN28A	EIF3J	SUGT1	MTCH2	RFWD3		NOS2	FAF1	ARHGEF2	SPOP	MLF2	SNAI1	GTPBP4	YAF2	FAM188B	EIF3B	RBM10	UBE2I	PRKAB1	MRPL23	LSM6		COIL	COIL		FIP1L1	VTN	SCAF1	IKBIP	Ube2i			SAMHD1
DDX39B	PPP1R7	YTHDC1	HNRNPH3	COMMD1	ACSF3	URB1		RNF5			CANX	MRPL46	MIR29B1	nsp1	DDX18	ESR2	RNF31	PRKCA		METTL18	KCND3	BAG2	TRIM37	DNAJC11	ZFP36L2	RPL36	YAP1	OTUB2	EIF3C	BCLAF1	MIRLET7A1	TIRAP	RPL28	DHX8		SAFB2	SAFB2		RSBN1L	C11orf57	YTHDC1	STT3B				E
SMARCA5	GAS8	IGHG1	SFN	NF2	NUDT19	REC8		VPS13A			CAPN2	DNAJC2	MIR29B2	APOBEC3B	EIF2B4	CDH1	CDC34	UQCRC2		MOV10	APP	SLK	NR4A1	KCMF1	WDR76	RSL1D1	ADSS	N4BP2	EIF3D	HIST1H1A	MIRLET7A2	MEGF10	RPL32	PPIL1		PHAX	PHAX		RAD18	ELAVL2	MKRN2	TOR1AIP1				TRIM37
EIF2S2	MGC50722	MPRIP	EDC4	DDX58	PUSL1	LRBA		TDRD9			CAPNS1	PDCD4	MIR29C	TRA2B	H1FX	BRAF	CALCOCO2	TERF1		NXF1	LRRK2	CKAP5	PAGE4	PUM1	METTL3	GNL3	APOE	C1orf123	EIF3F	ZNF326	MIRLET7A3	CHMP1B	RPL35A	PPHLN1		NKTR	NKTR		HIST2H2BE	HIST1H2BB	POP1	AGO1				QKI
BUD31		RAI14	ERO1L	SLC30A9	NARS2	DAK		MISP			CAPZA1	DIMT1	MIR31	RRP7A	USP10	MAP2K1	SPDL1	BRCA2		HIST1H3E	AKT1	CEP170	NUDCD2	CSRP1	METTL14	DNAJC2	BMPR1A	CTBP1	EIF3G	DDX42	MIRLET7B	RAB4B	RPLP1	ZC3H11A		NCBP2	NCBP2		BAK1	TNPO3	MRPL15	TNIP2				DVL2
MAP7		THOC2	FKBP10	PEX3	CTSH	TTLL12		BBS10			CAPZA2	RBMX	MIR34A	RRS1	TRIP10	IQCB1	RNF123	rev		SLC9A1	INPPL1	RANBP9	NR3C1	HAX1	TET2	DNAJC15	MTCH2	ORF3a	PABPC4	MFAP1	MIRLET7C	FERMT3	RPS6	KHDRBS1		YLPM1	YLPM1		NDUFA7	HIST1H1A	MRPL45	ORF7b				GANAB
USP10		RBM15	DAPK1	APBB1	POLG	NACC2		NPHP1			CAST	ZNF638	MIR34B	C11orf57	MORF4L2	PPP5C	PPT1	nsp7		JUP	CBL	DNAJA2	LRRC36	UCHL5	CTCF	MRPS7	NPRL2	PJA2	GMPS	SMNDC1	MIRLET7D	Sart1	RPS7	SAFB		SETD2	SETD2		XRN1	ZNF326	RBBP6	PER2				PPP1R8
ARHGEF1		THOC3	MGMT	COMMD4	TRMT11	KDM3B		WDR41			CAPZB	MRPS28	MIR34C	BCLAF1	MDC1	CAMKMT	SNAI1	TPM1		Hsp22	UBASH3B	RBM14	SOHLH1	NOS2	BMH2	DDX47	RNF31	U2af2	RPL14	TPM1	MIRLET7E	FOXG1	RPS11	YTHDF1		SLC4A1AP	SLC4A1AP		PABPC5	ELAVL1	RBMS1	RB1CC1				PCNA
ARHGEF2		HNRNPLL	AGO1	Nhp2l1	C17orf80	RGS10		NEURL4			CARS	MRPS18B	MIR92A1	ELAVL2	SART3	METTL21B	Prkaa1	MKI67		ERBB2	CRK	KIF1C	FOXD4	CLU	BMH1	EXOSC4	FBXW7	PFDN5	AIFM1	PPIL1	MIRLET7F1	C1orf131	RPS12	NSRP1		THOC1	THOC1		EPPK1	DDX50	TROVE2	MTOR				GDI2
NOLC1		CCDC9	AGO2	ATG5	TMLHE	CIAO1		MOCOS			SERPINH1	MRPL22	MIR92A2	HIST1H2BB	RBM8A	METTL22	NEK2	TOMM22		ORF7a	EPS15	TCERG1	LIME1	AURKB	VRK1	PSPC1	PPT1	SETD1A	RPL23	ZC3H11A	MIRLET7F2	DPF3	RPS15	SRSF9		PPWD1	PPWD1		API5	XRN2	ZNF22	YTHDC2				39326
COPB2		ICT1	UNK	LSS	SAP25	STK26		SMG8			CBR1	DNTTIP2	MIR93	IGF2BP2	THRAP3	UBL4A	METTL3	SRSF9		RBBP8	LMAN1	SF3A3	SLFN11	CEP57	VRK3	BRIX1	SNAI1	IFT81	G3BP2	NSRP1	MIRLET7G	GPR156	RPS15A	SRSF4		CAAP1	CAAP1		BAZ1B	FAM120A	MRPL19	FBXW11				RAB7A
ROCK2		PTMS	CRBN	DYSF	HIST1H2AB	CCDC6		WDR35			CBS	YARS2	MIR106A	ZNF326	HNRNPDL	SLC12A3	METTL14	CKB		TOR1AIP1	SMURF1	EBNA1BP2	FGD5	JUP	PSMD14	LYAR	WDR76	DNTT	PDIA6	COPB1	MIRLET7I	CDH5	RPS21	SMN1		PPP1R10	PPP1R10		NUP50	RPL26L1	MRPS30	FBXO18				PRNP
BAG2		HSCB	TNIP2	FH	WRAP53	NT5C2		IFT140			CCT6A	MRPS7	MIR106B	ELAVL1	PDCD6	ST13	SIRPA	DLST		FES	CDH1	DNAJB4	MAP1LC3B	TNF	ARAF	ZC3H15	METTL3	EGLN2	TRIM28	RBM7	MIR98	GPBP1L1	RPS23	FUBP1		PCNP	PCNP		PPP4C	TRA2A	CPSF4	LARP4B				NXF1
MDC1		STRN4	SOX2	NSFL1C	MTCH1	IDH2		FUNDC2			CFL1	MRPS2	MIR107	FYTTD1	G3BP1	RAD52	STAT1	UQCRC1		PIM1	BRAF	WDR5	DVL2	NGB	NFX1	ZC3HAV1	METTL14	LINC00673	PSME3	SLC4A1AP	MIR1-1	ZBTB46	RPS24	RBFOX2		ZMAT2	ZMAT2		EPB41L3	NKRF	MRPL3	RET				S
DHX38		KRT31	SGK2	NUDCD1	TBL3	HMOX2		MED16			CLIC1	SRRT	MIR122	XRN2	CEBPZ	JUN	RC3H2	TFAM		APAF1	IQCB1	PSIP1	ZEB1	BLK	TFCP2	PNO1	RC3H2	NDEL1	TUBA1B	THOC1	MIR1-2	DUSP2	RPS26	AKAP8		THOC5	THOC5		DHX16	PRKRA	FASTKD2	KHDRBS2				GSK3A
CKAP5		ACADM	RB1CC1	DHX37	TTF2	ASMTL		POLE2			CLTC	C14orf166	MIR128-1	ZC3H14	MRPS31	FBXO6	TET2	PHAX		TGFBR1	CAMKMT	COPE	FBXO43	DUSP4	ORF9b	DDX24	CTCF	ZNHIT3	TUBB4B	PCNP	MIR7-1	DUSP26	SRSF3	SAFB2		GEMIN4	GEMIN4		PPP4R2	SRSF10	TRUB2	SIRT7				MAPRE1
NCAPD2		UBE2I	MYOD1	GGA1	GLE1	GAMT		DMXL1			CNN2	MRPS23	MIR128-2	FAM120A	RBM14	TARDBP	ZFYVE21	XRCC3		GUCY1A2	METTL20	PPP6R1	ARHGAP18	GAB2	HCVgp1	MRPS26	BMH2	PHRF1	GNB2L1	PHF5A	MIR7-2	GNMT	SRSF5	CPSF2		PHF5A	PHF5A		DAXX	DHX8	MRPL13	RALY				37500
RAD50		A2ML1	XPO1	KIFAP3	EHD1	SCAMP1		ALDH9A1			COPA	MRPL39	MIR138-1	NCOA5	MYBBP1A	CDKN2A	CTCF	DPF2		TTI2	METTL21A	RRP1B	DNAJB6	ORF3	LINC01554	MRPS34	BMH1	KRT222	PRMT5	GPATCH11	MIR7-3	YEATS2	SRSF6	RBM7		GPATCH11	GPATCH11		EPB41L1	MAK16	MRPL18	PRPF40A				HNRNPL
G3BP1		ARG1	TNK1	Cct8	LRWD1	OXSM		DDHD2			CPS1	EXOSC4	MIR138-2	TRA2A	NOP56	RPS6KA3	AGRN	ORF3b		FKBP4	METTL21B	DNAJC9	TGM2	HNRNPH3	USP11	CDC73	NFX1	EXOC3	SYNCRIP	CCAR1	MIR9-1	ZBTB10	SRSF7	NKTR		CCAR1	CCAR1		PTPN3	RPF2	MTERF3	NKAP				DNAJC8
MYBBP1A		ASPRV1	TYK2	CAMSAP3	EHD4	SNX4		DMXL2			CRKL	PTCD3	MIR140	CWC22	MRPL28	CEP250	ARAF	ORF9c		VEGFA	METTL21C	LARP1	HSPA4L	RCN2	BAD	C7orf50	HCVgp1	USP4	PRDX4	SUGP1	MIR9-2	KIAA1033	SON	NCBP2		SUGP1	SUGP1		DNAJC25	ZCCHC3	MRPL2	rev				CALR
SMC2		C1orf68	LRSAM1	ECSIT	EXOC4	EHD2		IFT81			CSE1L	MRPS10	MIR141	NKRF	IGF2BP3	LGALS3BP	CLUAP1	HSD17B12		HES1	METTL22	ACOT9	DNAJC1	PDE3A	HDAC1	NIFK	AXL	RNF113B	CCT7	THOC7	MIR9-3	TSC22D1	SRP9	YLPM1		THOC7	THOC7		CD3EAP	LARP1B	MRPL4	PHC2				TERF2
UTP14A		CALML5	KHDRBS2	TMEM126B	BRD2	PHPT1		LSS			CSRP2	PSPC1	MIR143	PRKRA	UTP14A	MCF2	TFCP2	SRBD1		MAP3K3	UBL4A	HYPK	DNAJC13	UQCRB	LCK	HDGFRP2	CAMK2A	GCC1	CCT2	TTC33	MIR10B	USP34	SRP14	SETD2		TTC33	TTC33		MDK	STAU2	MRPL51	WDR77				CAP1
SUB1		CTSD	PRPF40A	MCTS1	CWF19L1	SCRN1		NCAPG2			CSTB	PNO1	MIR145	SUGP2	TCERG1	TSSK1B	HCVgp1	env		MYOCD	FBXO6	NIPBL	MAVS	CHCHD3	MAP2K3	PNPT1	MAP2K3	CCDC18	PAICS	SMAD9	MIR15A	WDHD1	SRPK2	THOC1		IFIT2	IFIT2		NHLRC2	SRSF9	MRPL30	MECOM				CRBN
MORF4L1		EIF4A2	rev	PAPSS1	PCSK9	F11R		SMPD4			CTH	MRPS22	MIR155	C17orf85	MORF4L1	CCDC117	USP11	NDUFS7		FBXW8	TARDBP	DNAJC2	CYB5R3	SMARCA2	MAPK14	MTDH	MTA2	SLMAP	IGF2BP1	SMAD1	MIR15B	BPTF	SSB	PPWD1		IFIT3	IFIT3		TERF2IP	SRSF4	MRPL48	CMTR1				CLK3
SF3A3		KPRP	INO80B	DDX43	DUSP16	PLS1		CNDP2			CTPS1	MRPL47	MIR199A1	ZFR	HNRNPA0	RPS6KB2	TRIM6	PTPRR		TOM70	TOPBP1	EML4	SP1	ERP29	PRKCG	FTSJ3	MAU2	C1orf52	CCT8	SMAD5	MIR16-1	PPP1R16B	TOP2A	CAAP1		Smn1	Smn1		NF2	CASC3	MRPL50	KCTD10				GBP2
GCN1L1		KRT80	WDR77	USP3	LMBR1L	MGST1		DYNC2H1			CTSZ	CCAR2	MIR199A2	RBM4B	EBNA1BP2	AMBRA1	AXL	AUH		Nos1	RELA	PACSIN3	ASS1	CALR	PTK6	DNAJC19	NMRAL1	CEP192	NUDC	XRCC3	MIR16-2		TOP2B	PPP1R10		GEMIN8	GEMIN8		DDX58	KIAA0020	MRPL16	RBM10				GNAI2
KRR1		LGALS7	CMTR1	AGGF1	RAC1	PTGFRN		SPG11			DARS	MRPS35	MIR200A	XIAP	DIDO1	C12orf10	BMX	PDHA1		GBA	RPS6KA3	SRRT	ETFA	STT3A	E	40057	NDN	IFT57	HSPH1	ZCRB1	MIR17		U2AF1	ZMAT2		GEMIN2	GEMIN2		FAM188B	PHAX	MRPL20	ELAVL2				PGK1
COPG1		NCCRP1	KCTD10	KRT75	VAV1	SLC29A1		TUBGCP6			DDB1	RBM26	MIR200B	DHX8	WDR5	PTEN	CAMK2A	NDUFS5		ATR	CDC20	PELO	ARGLU1	RIPK1	M	BAG1	RIN3	NUFIP1	PRDX3	DPF2	MIR18A		DAP3	THOC5		GEMIN6	GEMIN6		RASSF10	THOC1	RBM28	FMR1				SH3RF2
SCAF8		PKP1	VTN	GPANK1	SLC25A12	NTMT1		NAE1			DDX1	MRPS9	MIR200C	ZCCHC3	KRR1	NPHP4	CSK	ACADM		Stub1	CEP250	DNAJB12	RAB7A	FKBP4	nsp12	RBX1	QKI	PFDN1	YWHAQ	ACTC1	MIR18B		DEK	GEMIN4		ZCRB1	ZCRB1		BRD3	CHCHD1	MRPS18A	HIST1H2BB				CLK2
MTCL1		POF1B	RBM10		KCTD3	UBE2Z		SEC22B			DDX3X	MRPS5	MIR205	PPHLN1	SUPT16H	DNAJC7	HCK	NDUFS1		TERT	HAUS2	ANKHD1	TSFM	MAP3K7	NMRAL1	PARK2	PCBP4	VBP1	SF3B2	IL7R	MIR19A		PRRC2A	MRPS15		TGS1	TGS1		MTX2	MRPS24	MRPL17	IGF2BP2				HSPE1
CLASP1		ANXA5	ZNF326		ZNF131	ARAP1		C1orf86			DDX5	MRPL11	MIR206	LARP1B	RPL35	CDCA5	LCK	SDHA		MET	LGALS3BP	ELP3	NEDD1	RNF114	NDN	HIST3H3	C2orf27B	CCDC130	NUDT21	MKRN1	MIR19B1		NELFE	CCAR1		nsp10	nsp10		GSPT2	MRPS15	METTL17	FUBP3				TERF1
SMCHD1		NEDD4	ELAVL1		SFXN3	QSER1		ARHGAP1			DHX15	LTV1	MIR214	ZC3H11A	RRP1B	Bag2	MAP2K2	NDUFV1		HDAC8	TUBGCP2	SBNO1	H2AFX	IKBKB	FBP1	ERG	CCNF	LINS	STRAP	SLBP	MIR19B2		FXR1	SUGP1		nsp11	nsp11		AKAP17A	MRPS11	MRPL40	ELAVL1				PABPN1
U2SURP		LENG8	NKRF		ZFP36	C6orf47		TTC30A			DLAT	MTDH	MIR221	KHDRBS1	MRPS27	GAN	MAP2K5	VDAC1		BRMS1	TUBGCP3	ATAD3A	HAX1	TOMM70A	DTNA	CD4	PML	Srrm3	PHB2	SNRNP35	MIR20A		CUL4A	THOC7		nsp6	nsp6		DHPS	PAXIP1	MRPL38	DDX42				APOA1
NCAPH		RBM33	ZFR		C2CD5			KIAA1804			DYNC1H1	MSI2	MIR222	NUFIP2	RRP12	CDKN1B	MAP3K14	COX15		DSN1	TUBGCP4	PPP6R3	SPG20	ATF2	INSIG1	DGCR8	RBM17	NDE1	CBX3	RSRC1	MIR20B		YBX3	IFIT2		ORF3b	ORF3b		HDAC11	CCDC59	MRPL9	XRN2				SIRT7
MACF1		AI837181	KHDRBS1		CEP55			TUBA8			DSG1	RAVER1	MIR363	DHX40	LARP1	Ksr1	MAPK14	ORF10		TERF2	KNSTRN	DNAJA4	SIRT1	TOMM40	RIN3	EBNA-LP	ERH		PUF60	RNPC3	MIR21		DDX18	IFIT3		IL7R	IL7R		BRD9	MRPS18C	MRPL1	FAM120A				PLRG1
SKIV2L2		API5	CELF1		KLF16						DSP	DNAJC19	MIR429	PUM2	GTPBP4	KCNA5	MAPK3	CTSD		PACRG	RPS6KB2	CDV3	SIRT3	PRKCD	SPOP	VHL	CTBP2		DHX30	PPAN	MIR25		EIF2B4	SMAD5		CMTR2	CMTR2		STYX	ORF3b	MRPL24	RPL26L1				RALY
KIF4A		Dppa3	SMN1		Tuba3a						DUT	DHX36	MIR451A	CELF1	RPL36	ERBB3	MAPK7	ANXA5		MAP3K11	AMBRA1	CCAR2	RNF146	Bmpr1a	TRIM37	FBXO25	KIF1B		CCT5	RBM15	MIR29A		EIF2S2	GEMIN8		YTHDC1	YTHDC1		SBDS	RBMXL1	GADD45GIP1	MDH2				BARD1
NIPBL		H1F0	RBFOX2		DNAJC5						EEF1B2	HNRNPA3	vpr	TOMM22	NELFB	ESRRB	MYLK2	NEDD4		SMG1	DNAJB11	ELAC2	NOS2	SOX2	PAGE4	CUL4B	LSM12		PRRC2C	LIN28B	MIR29B1		H1FX	GEMIN2		SMN2	SMN2		gag	SRSF12	MRPL10	PRKRA				PRPF40A
RBMX		EMC9	AKAP8		NF2						EEF1D	FAM98B	PABPC5	STAU2	RSL1D1	CDC37	PRKCE	TPI1		TOMM40	DNAJC7	WNK1	ZSWIM7	SRMS	NUDCD2	CUL2	TUBB2A		RPL13A	C11orf58	MIR29B2		DNAJA3	GEMIN6		CSTF1	CSTF1		CWC21	SCAF1	MRPL55	PPIL1				CHERP
ZNF638		SH3GL3	ATXN2L		DLD						EEF1G	AQR	LSM14A	CASC3	GNL3	KLHL34	PRKCG	KDM4B		PGR	ID2	SPATA5L1	ADRB2	CHUK	BGLT3	CUL1	CPSF7		TFIP11	SCARNA22	MIR29C		USP10	TGS1		CSTF2	CSTF2		USP42	PINX1	MRPL21	RPS27L				SAP18
FHOD1		DNM1L	DROSHA		DTL						EEF2	RBM22	TNPO1	BANF1	MRPL46	NOX5	PRKCZ	KPNA3		GZMA	SKI	CDC73	TRAP1	XPO1	NR3C1	COPS6	PIK3R1		GEMIN5	TOPORS	MIR31		SCAF11	nsp11		POLR2L	POLR2L		OSBPL10	HIST1H2AG	RPUSD3	LARP1B				SAP30BP
GNL2		DYNC1LI2	SMAD3		HPSE						EIF2S1	BAG1	NGRN	SAFB2	DIMT1	ARNT	PTK6	DNM1L		PRKACA	ALKBH3	TUBB6	VCL	PSAT1	SLC25A18	DCUN1D1	ARGLU1		PHGDH	Junb	MIR34A		ARHGEF2	nsp13		RBBP6	RBBP6		SCP2	KNOP1	CCDC9	MKI67				SRSF11
DDX47		VPS33B	DPF2		BCAS3						EIF2S3	STUB1	PAIP2	PHAX	MRPS28	KLHL10	RPS6KA1	IPO9		PRKCD	Ksr1	HNRNPA3	AURKB	ACTN1	D2HGDH	NEDD8	EIF2D		PABPC1	MIRLET7A1	MIR34B		ZRANB2	nsp6		SYMPK	SYMPK		CLK4	POP1	ICT1	KHDRBS1				LAP3
PELO		SHROOM3	IL7R		GREB1						EIF4A1	PARK2	CYB5B	FAM120C	MRPS18B	DET1	SRC	UBA5		PSMD10	OTUB1	YTHDF3	CEP57	IARS2	TRMU	FAF1	TFDP1		SND1	MIRLET7A2	MIR34C		FXR2	ORF9c		SNRNP35	SNRNP35		NUAK1	ZNF22	RPUSD4	CELF1				INO80B
RIF1		LMO7	CCNT1		ERCC3						EIF4E	HIST3H3	ITPA	CHCHD1	GNL2	KLHL36	YES1	ARF4		CDC25C	ERBB3	PTRF	CEP76	TYK2	NUMB	LRRK2	NOS2		EIF3K	MIRLET7A3	MIR92A1		EIF5B	IL7R		RSRC1	RSRC1		JAK3	MPHOSPH10	TMEM177	YTHDF1				KIAA0907
ABCF3		PEBP1	SCARNA22		MTX2						EIF4G1	WDR82	Ybx1	STRBP	HP1BP3	THAP4	nsp12	USO1		TRAF3IP2	ESRRB	NME1-NME2	GPX7	PRKCB	QTRT1	SMURF1	ADRB2		EIF3L	MIRLET7B	MIR92A2		CEP170	CMTR2		DDX41	DDX41		FAM9A	RBM34	PUSL1	STAU2				HERC2
KIF21A		TRIM24	MAGEA3		FLOT1						EIF5A	ERG	AI837181	MYO6	MRPS16	KBTBD4	MAU2	TRIM24		UNK	CDC37	DGCR14	MOV10	ASB4	TTLL5	ESR2	AURKB		RTCB	MIRLET7C	MIR93		RBM8A	KLHL8		ZCCHC8	ZCCHC8		EDA	RRP8	PTCD1	YTHDF2				CMTR1
PARVA		MYL12B	HSCB		WRAP73						SERPINB1	CD4	Dppa3	IL7R	YARS2	CDK3	NDN	SUCLG2		IKBKG	NFATC2	BAG1	NXF1	BTRC	FBXO17	BRAF	MEX3C		LUC7L2	MIRLET7D	MIR106A		THRAP3	SRSF8		RNPC3	RNPC3		Numb	RRP15	SUPV3L1	CTTN				ARHGAP36
EXOC2		ORF6	CD81		PIGS						ENO1	INSIG2	RAB5A	RBMXL1	MRPS2	TXNIP	FBP1	SWAP70		RPTOR	PDPK1	PPID	PRDM1	WWP1	ODF3L1	UBL4A	FBXO7		TSR1	MIRLET7E	MIR106B		HNRNPDL	SLTM		SCAF4	SCAF4		PRPF40B	DDX56	MRPL27	GAPDHS				CDC42
UNC45A		BLMH	IGSF8		N4BP2						EPRS	EBNA-LP	STK24	SRSF8	DDX47	UBQLN2	Nrk	VDAC3		TNIP2	GFAP	FANCC	NFATC1	ZBTB17	PTPN18	TARDBP	HNF1B		CAND1	MIRLET7F1	MIR107		G3BP1	YTHDC1		KRT34	KRT34		PFKFB2	PAK1IP1	MRPL42	SMN1				ACIN1
CTNNBL1		CRYL1	UBE2I		HJURP						FARSA	VHL	DUSP14	MKRN1	NIP7	ZNF598	DTNA	CD274		MUC1	VSIG8	PPP1R15A	FBXO7	ASB6	KLHL33	CDKN2A	BMP4		EFHD2	MIRLET7F2	MIR122		MRPS31	WDR33		KRT31	KRT31		Ezr	RBM28	CD81	IPO8				TRA2B
SMARCAD1		DLD	ZWINT		Cxxc1						FASN	CUL4B	C6orf203	YTHDC1	NOP58	BSG	INSIG1	HMGXB4		ATG16L1	ZNF488	HCFC1	MATK	ASB17	B4GALT2	RPS6KA3	NGB		PAXBP1	MIRLET7G	MIR128-1		DNAJA2	MRPL15		KRT40	KRT40		Snap29	DDX31	IGSF8	FAM120C				RRP7A
INTS3		HMGB2	Fus		P2RY6						FHL2	CUL2	MTIF3	MKRN2	OTUD6B	HDAC4	RIN3	KLF16		CHAT	LEPREL2	HDAC3	ICAM1	STAT2	WDR86	ZBTB1	ORF3		TUBB	MIRLET7I	MIR128-2		PPIH	CSTF1		CYSRT1	CYSRT1		ATOH1	C1orf35	MRPL35	NCBP2				S100A9
CDC73		MTX2	C12orf49		ERGIC1						FLNA	CUL1	CD274	RBBP6	C14orf166	RIPK4	TRIM37	SLC33A1		UBASH3A	FAM187B	P2rx7	Hsp22	PRKCA	TAF1C	RPS6KB2	HNRNPL		CKMT1A	MIR98	MIR138-1		MYBBP1A	CSTF2		TBRG1	TBRG1		PIP4K2A	ZC3H8	PRKRIR	MRPS24				RRS1
TRMT1L		FABP5	Ybx1		CTSL						FLNB	DCUN1D1	FERMT2	NOP14	MRPS33	PPP6C	NR4A1	Calml3		nsp15	GLIPR1	CITED1	NGB	PRKD1	SLFN11	AKAP5	HNRNPH3		BOLA2	MIR1-1	MIR138-2		NOP56	POLR2L		AKAP9	AKAP9		ZCCHC17	ZNF48	DDX28	GEMIN4				THAP1
TNKS1BP1		ATG13	AI837181		Tubb4b						G6PD	NEDD8	MAP4K3	PAIP1	MRPL39	YAF2	PAGE4	Tuba3a		MTOR	EP300	HSPBP1	BLK	CAV1	FGD5	GAN	OCIAD1		RPS17	MIR1-2	MIR140		MRPL28	RBBP6		CD81	CD81		XAGE1B	RPL7L1	NGRN	CCDC59				C11orf57
FTSJ3		MOB4	EMC9		Tubb5						XRCC6	FAF1	ATG13	MTERF3	MRPS21	YAP1	BGLT3	DLD		EPAS1	EDEM3	TADA3	ERBB2	UQCRC2	CCNF	SKI	C12orf5		ALDOA	MIR7-1	MIR141		IGF2BP3	TIAL1		IGSF8	IGSF8		PTPN4	LIN28B	MRPL32	OASL				RBM10
RAVER1		TP53BP1	NBN		HDAC11						GAPDH	APP	ORF14	MRPL40	EXOSC4	APOE	NR3C1	DDX58		HOPX	UBE2S	RGS2	ERCC6	PLG	nsp14	POU5F1	POLH		SLC25A4	MIR7-2	MIR143		RPP40	SYMPK		vpr	vpr		MATN2	MPG	MALSU1	UBQLN1				BCLAF1
SPATA5		Bud13	STK24		HECW2						GARS	HSPA2	TOMM5	PHF6	PTCD3	BMPR1A	TTC9C	SAR1B		NSL1	HEY1	JAK2	BCAP31	PRPF40A	DVL2	UBE2S	MET		ARCN1	MIR7-3	MIR145		SF3A3	APOBEC3C		RBM12	RBM12		RNGTT	Rrp1b	MCAT	IL7R				HIST1H2BB
TXLNA		LUZP4	MAPKAPK2		LLGL2						GART	SMURF1	HTRA4	APOBEC3F	MRPS10	IGF1R	STK35	ASPM		PMF1	DCAF4L2	CFTR	KISS1	RBM25	UBC	DCAF4L2	TERF2		BYSL	MIR9-1	MIR155		HNRNPA0	RSRC1		PHF3	PHF3		E7	HIPK3	MRPL57	RBMXL1				POLDIP3
40057		RAE1	SLC26A4-AS1		STRN3						GFPT1	MAP2K1	ZFAND6	LIN28B	PSPC1	NPRL2	LHPP	DNAJC30		MIS12	UBQLN2	RBX1	GAA	SEC16A	BCR	HIST2H3A	HSP90AA5P		C1QBP	MIR9-2	MIR199A1		EBNA1BP2	DDX41		FAM208A	FAM208A		E5b	UBE2I	MRPL52	MKRN1				ELAVL1
CWF19L2		MYO1B	RYBP		MKS1						GCLM	PPP5C	GAS2	CCDC9	BRIX1	RNF31	FGD5	DUX4L9		PRR14L	ZNF598	DNAJC3	CPEB4	MECOM	ABL1	PPP6C	ATF2		CDK9	MIR9-3	MIR199A2		GCN1L1	ZCCHC8		POLR2J	POLR2J		DNAJC28	Taf15	ATG3	MKRN2				DDX42
DGCR14		ORF3a	YPEL5		Ten1						GLUD1	FBXO6	CHMP2A	CLEC7A	LYAR	CDC34	CCNF	UBE3C		SGK1	BSG	CYCS	SIX1	CDC42	NFS1	YAP1	AGO2		CSNK2A1	MIR10B	MIR200A		HNRNPUL1	SCAF4		API5	API5		ATG5	DANCR	NFIA	KNOP1				NCOA5
SYF2		CTSL	TNNT1		Syce2						GMDS	TARDBP	STARD9	SCARNA22	RIOK2	CALCOCO2	MAP1LC3B	COX7A2L		PRKCB	HDAC4	POLR3D	LAMTOR5	PNISR	MCCC2	RNF31	UNK		CSNK2A2	MIR15A	MIR200B		KRR1	RBM15		RAB5A	RAB5A		RNF151	vpr	PGRMC1	RBMS1				CHTOP
CCDC12		CORO1C	PHF1		Tubg1						GOLGA4	RPS6KA3		MTMR7	BAIAP2L1	SPDL1	SQSTM1	RNF144A		NHLRC1	ACO2	BAG4	HNRNPL	ACTN4	ASS1	FBXW7	PSAT1		CSNK2B	MIR15B	MIR200C		PWP1	FIP1L1		EPB41L3	EPB41L3		SULF2	ZFP91	PRR3	MRPL33				MDH2
AQR		BACH1	DDX58		Tgs1						GPD2	IVNS1ABP		RPUSD4	PNO1	LRRK1	USP19	TRIM68		PCGF1	PPP6C	TNFRSF1A	STOML2	MFAP1	AKAP8L	ERCC8	FRK		DDX6	MIR16-1	MIR205		PSIP1	HNRNPLL		CCDC97	CCDC97		NOG	PABPC5	UTP23	PAIP1				SARNP
ISY1		RNASEH2A	MAST3		FAM210A						GRB2	TUBGCP3		PTCD1	SMARCAD1	FBXW7	PML	RAE1		TRIM32	TGFB1	STMN1	RAP1GDS1	TFRC	ETFA	RNF123	TRIM56		ECH1	MIR16-2	MIR206		DDX20	LIN28B		CWF19L1	CWF19L1		NFKBIL1	PRKRIR	GLYR1	MTERF3				TRA2A
RBM22		ZFC3H1	DUX4L9		HIF1AN						PDIA3	RPS6KB2		SUPV3L1	MRPS22	PPT1	DNAJB6	RNF185		LIMK1	YAF2	GOT2	DNAJC8	MDH2	TSFM	SNAI1	WWP1		EIF4B	MIR17	MIR214		RPL35	RAD18		ZNF830	ZNF830		ETV3	ORF10	RPP25L	RRP15				SRSF10
ERG		nsp5	PIK3CA		KDM6B						GSPT1	PTEN		MRPL42	DDX24	SNAI1	SLC35B2	NKX3-1		MAP3K5	YAP1	STUB1	OSGEP	ACAP2	ACAT1	REST	SRPK3		FBL	MIR18A	MIR221		EXOSC7	ACAA2		TOX4	TOX4		GATA4	PAIP2B	PTPN6	MRPL30				RPF2
PSMA2		Erh	ATG13		KIAA0355						GSR	GAN		DLG4	MRPL47	ZFP36L2	UBC	MLLT3		HSPA1B	APOE	PARK2	COX5A	SPIN1	SPG20	ZFP36L2	WEE1		FEN1	MIR18B	MIR222		RRP1B	NDUFAF3		UBA2	UBA2		EN1	ARG1	RBMS2	MRPL50				ZCCHC3
CUL1		TFAP4	LUZP4		SMG6						GSTM3	Ksr1		AKAP9	MRPS35	Prkaa1	SEC31A	KIAA1598		HSPE1	BMPR1A	GPR37	SCCPDH	PSMA6	SIRT1	tat	TCF3		GOLGA2	MIR19A	MIR363		MRPS27	HIST1H2AB		UBE2A	UBE2A		NKX2-5	PRSS3	LOC102724594	RBM28				PPIL1
FAF1		ORF57	RMND5A		BRD9						GTF2I	CDC37		HIST1H2AB	MRPS14	WDR76	EDRF1	BIRC2		TERF1	IGF1R	HGS	SUPT6H	MAP1B	SIRT3	METTL14	RALY		GPI	MIR19B1	MIR429		CLASP2	TNPO1		ORF6	ORF6		SOX15	ADARB1	UBE2A	METTL17				ARHGDIA
CWC15		Chmp4b	CDC6		CRYZ						HSD17B10	NFATC2		UBE2I	MRPS25	METTL3	FANCA	AK9		PABPN1	MTCH2	MAPT	AIP	DES	AMFR	RC3H2	ZCCHC10		GRSF1	MIR19B2	MIR451A		ZC3H4	ARHGAP23		GCFC2	GCFC2		PRP8	AI837181	WDR43	ZC3H8				MKI67
HSPA2		RMND5A	TCEA1		RHOT2						HADHA	HEY1		Taf15	MRPS26	METTL14	MAGED2	CLGN		BRCA2	STK4	PACSIN1	TNK2	ARHGDIA	PRNP	CTCF	PPIG		HIST1H1C	MIR20A	vpr		RRP12	LENG8		CEP55	CEP55		SNU114	Dppa3	NHLRC2	ICT1				KHDRBS1
TRAF3IP1		CDC6	TBP		SLC25A51						HCCS	UBQLN2		Hnrnpa3	MRPS9	WTAP	ACD	ZBTB8OS		SIRT7	RNF31	PACSIN2	AGO3	TJP2	NOS2	BMH2	HERC2		HADHB	MIR20B	LSM14A		DNAJC9	PCF11		DDX58	DDX58		39692	NLRP7	EIF4H	TRIM63				SAFB
SUGT1		HMGN1	BBLF2-BBLF3		SURF1						HNRNPA1	HDAC4		vpr	MRPS5	RB1	ARFGAP2	KIF20B		BARD1	CDC34	MST1R	UNK	PPM1A	ADRB2	BMH1	DARS-AS1		HNRNPAB	MIR21	AI837181		U2SURP	PHF3		PRAME	PRAME		CDK2AP1	TRIM55	TIA1	SCARNA22				CELF1
UBL4A		HTRA4	FBXW4		HSPA12B						HNRNPA2B1	YAF2		PABPC5	KRI1	RC3H2	HAX1	Itgb1		REL	SPDL1	RFWD2	FGF11	CS	TRAP1	VRK1	ACIN1		HNRNPH2	MIR25	GAS7		LARP1	PTBP2		ZRSR2	ZRSR2		MEP1A	NCSTN	PABPC4L	ACAD9				PSMA4
TARDBP		IFITM1	FBXO46		ARF6						HNRNPD	YAP1		KLHL20	SPATS2	PTPRF	FCHSD2	Mgp		H2AFY	ZUFSP	SOD1	ATG16L1	DLST	CLU	VRK3	PCBP3		HSD17B4	MIR29A	Rpl35		EXOSC2	FAM208A		SNRNP48	SNRNP48		GTF3C6	SURF6	ZNF574	RPUSD4				TALDO1
CDKN2A		IFITM3	MAPK10		ASH2L						HNRNPF	RNF31		HNRNPCL2	MRPS34	ZBTB7A	TP63	Sel1l		NINL	RUNX1	CDK11B	SOX2	LSM3	AURKB	PSMD14	DVL3		EIF6	MIR29B1	Dppa3		SKIV2L2	POLR2J		SMEK1	SMEK1		CECR1	SPATS2L	VASN	DAZL				SRSF9
WWOX		CLEC4D	IMPDH1		C17orf59						HNRNPH1	CALCOCO2		NGRN	DDX54	UCHL3	NOS2	Lima1		POU6F2	RNF123	CCND1	XPO1	SMN1	CEP70	ARAF	RBM10		MCM2	MIR29B2	MUS81		GTPBP4	API5		SNRNP25	SNRNP25			AATF	TMEM14B	TMEM177				SRSF4
CDC20		RND2	SBDS		C11orf52						PRMT1	SPDL1		DUSP11	CCDC86	ZFYVE21	AICDA	KIT		NAA10	PPT1	CDK4	IARS2	CPSF3	MOV10	NFX1	IGF2BP2		MCM4	MIR29C	MAB21L2		ACOT9	TPD52		SP3	SP3			FCF1	UQCRFS1P1	NDUFV2				FUBP1
TUBGCP2		NR5A1	TRMT6		CLIP1						DNAJA1	HIST1H3A		ADARB1	TRMT1L	VRK3	AURKB	GABRA1		XIAP	SNAI1	TSSK6	PRKD2	AKAP8	NXF1	ARIH2	FUBP3		MCM6	MIR31	ZNF263		RPL36	PRR3		DMRTB1	DMRTB1			UTP18	ORF57	ECHS1				CASC3
TUBGCP3		WDR74	FRS3		CXADR						HSPA1A	FBXW7		PTBP2	LTV1	ARAF	CEP76	ompA		CRMP1	REST	HIST3H3	HSPE1	MAGED1	GLB1L3	TFCP2	ELAVL1		MCM7	MIR34A	SMARCD1		FAM98A	RBPMS2		EXOSC8	EXOSC8			NAT10	FAM3C	CD81				RBFOX2
TUBGCP4		ABLIM1	gag		DENND6A						HSPA4	PPT1		RAB5A	BTF3L4	CLUAP1	NXF1	SOAT1		RAP1A	WDR76	MEN1	SIRT7	THOC5	ITLN1	HCVgp1	FAM120A		NAP1L4	MIR34B	NDC80		RSL1D1	MYT1L		Rbm14	Rbm14			DDX27	Hdac6	IGSF8				WDR1
POU5F1		MYH14	MAEA		GJA1						HSPA5	SNAI1		NLRP7	FTSJ3	TFCP2	SLC9A1	RNF181		PPP1R10	NEK2	IL16	ATRX	GEMIN4	ASTL	PTMA	PRKRA		NARS	MIR34C	ORC6		GNL3	MTUS2		Tgs1	Tgs1			REXO4	PLEKHA2	CSF2				RPL37A
CAPG		SPECC1L	NR2E1		HSD3B7						HSPA8	METTL14		MKRN3	DHX36	LINC01554	SERPINB5	COX6C		SMAD3	METTL3	CENPA	CS	SMURF2	HIST1H3E	LINC01554	XIAP		NCBP1	MIR92A1	HIP1R		MRPL46	ZNF830		ASCC2	ASCC2			NOC3L	MTMR2	XRN1				GPATCH8
CHD1L		SPECC1	CDK5RAP2		KRT19						HSPA9	RC3H2		EMC9	HNRNPA3	USP11	JUP	COX7A2		SMAD2	METTL14	WDR82	DLST	CASP3	PRDM1	MAP2K2	MKI67		NDUFS3	MIR92A2	LMO7		DIMT1	TOX4		GIGYF1	GIGYF1			GLYR1	STYX	HIST1H2AB				UBL5
DOCK5		CD59	SETD1A		PANX1						HSP90AB1	AGRN		TPBG	CCDC137	AXL	Hsp22	MGST3		nsp6	WTAP	RAF1	RAB1A	OPTN	TEPP	MAP2K3	KHDRBS1		NHP2L1	MIR93	RAC1		RBMX	TRIM24		RPRD1B	RPRD1B			NMNAT1	Mapk14	PRMT8				NKTR
MVP		C15orf52	nsp13ab		ELP2						HSPD1	VRK1		TRIM55	BAG1	BMX	ORF50	UQCRQ		RBBP6	SIRPA	CDK5RAP3	UQCRFS1	CCNT1	SLC9A1	PRKCZ	NUFIP2		NOP2	MIR106A	DNAJC21		ZNF638	ATIC		POLR2K	POLR2K			CDC14A	ZNF454	MAEL				CHCHD1
EP300		GNG12	E2F1		SENP5						IARS	VRK3		PRR3	RBX1	CAMK2A	BLK	P2RY6		TROVE2	RC3H2	FGFR3	PPP3CB	MPHOSPH6	FBXO7	SAMHD1	CELF1		NONO	MIR106B	HN1		HTATSF1	ZNF346		ZNF318	ZNF318			PTPN6	SFXN2	Junb				PHF5A
UBE2S		GPT2	IPO11		DDX11						ILF2	ARAF		RBPMS2	PARK2	CSK	ERBB2	SERPINE1		ASB9	PTPRF	ERG	NME4	MRPL40	Hsp22	MAU2	TALDO1		NUMA1	MIR107	UBE2A		MRPS28	SUPT4H1		SNUPN	SNUPN			IGBP1	TOMM7	MIRLET7A1				GPATCH11
SNAI1		GNAI3	SYN1		CBWD1						ILF3	NFX1		KPNA3	HIST3H3	HCK	GSK3A	CAMLG		TRIM63	KCTD15	USP50	ERAL1	CEP78	TEX101	NDN	FUBP1		P4HB	MIR122	CD274		MRPS18B	Cirbp		PRMT7	PRMT7			MAGEB2	TAP1	MIRLET7A2				CCAR1
tat		SAC3D1	XRCC4		DTWD2						IMPDH2	ARIH2		DISC1	CENPA	LCK	RBBP8	MYO1B		PREP	ZFYVE21	LALBA	MRPL44	OXCT1	DUSP4	FBP1	RBFOX2		PNN	MIR128-1	CEP55		MRPL22	NUPL2		Nhp2l1	Nhp2l1			ZNF668	ATP6V0A1	MIRLET7A3				SUGP1
RC3H2		PCID2	WDR4		CXorf57						EIF3E	HCVgp1		PURG	ERG	MAP2K2	BCAP31	GSAP		BCOR	CTCF	CLTA	TEFM	TRIM63	GAB2	RIN3	ATXN2L		POLR2A	MIR128-2	POT1		OLA1	KHDRBS3		Snrpc	Snrpc			GLTSCR2	ATP6V1E1	MIRLET7B				SMAD3
TET2		KRT84	CBX7		IFT122						KARS	PTMA		RBMS2	DGCR8	MAP2K3	MAPRE1	HSP90B2P		PHOSPHO1	BMH2	AGO4	CCDC9	BCL2L1	ERBB2	SPOP	FAM49B		PPIB	MIR138-1	NFKB1		GNL2	METTL13		SKIV2L	SKIV2L			NUPL2	TIMM17A	MIRLET7C				SMAD2
MYLK2		KRT7	ARMC8		DCAF10						KPNB1	MYLK2		LMO2	DYRK2	MAP2K5	STOML2	MCF2L		PTPRR	BMH1	CD4	ICT1	MTIF2	Rnf183	TRIM37	DDX52		PSMC1	MIR138-2	ZMYM2		HP1BP3	TERF2IP		NCS1	NCS1			HABP4	TMEM126A	MIRLET7D				SMAD5
HULC		KRT4	HOTAIR		POP4						KPNA2	SRC		SMARCD1	EBNA-LP	MAP3K14	MAST1	ZNF780A		CCDC90B	ARAF	DGCR8	NDUFS7	PDHA1	FAM20C	PAGE4	UBL5		PSMD3	MIR140	DDX58		MRPS16	AES		DAB1	DAB1			UTP3	SPG7	MIRLET7E				IL7R
FBP1		SERPINB3			PISD						IPO5	NMRAL1		PTBP3	VHL	MAPK14	ACE2	ADAMTS3		KAT6A	CLUAP1	MME	MTG2	GATA1	GALNS	NUDCD2	SMAD2		ALDH18A1	MIR141	DUX4L9		YARS2	RBM11		RFX6	RFX6			YBX2	PCDHB14	MIRLET7F1				SRSF12
WDR18		KRT77			CDC45						KRT1	NDN		SUMO1	CUL2	MAPK3	P4HA1	EVI5		GATA1	NFX1	TLR4	RAD18	INPP5K	LGR4	RAD51	WDR33		RBM4	MIR143	APBB1		MRPS7	RBMY1F		SS18L1	SS18L1			SNAP23	CNNM3	MIRLET7F2				SRSF8
SLFN11		CSTA			NOL9						KRT2	FBP1		CWF19L1	CUL1	MAPK7	CALR	ORF3a		BAX	PSEN1	TLR9	SFXN1	NRD1	C6orf15	NR3C1	CCNT1		UPF1	MIR145	CEBPA		MRPS2	RBMY1J		Snrnp70	Snrnp70			USP15	NLE1	MIRLET7G				MKRN1
PML		IGKC			CNR2						KRT5	INSIG1		UBE2A	DCUN1D1	MTA2	SMYD3	ORF14		ACADM	ARIH2	DYRK2	IMMP2L	ACADM	ARSA	FGD5	RBBP6		RPL8	MIR155	TP53BP1		ARL6IP4	Nono		Prmt5	Prmt5			TRAF2	RPP25	MIRLET7I				SCAF1
RBM17		AZGP1			BLVRA						KRT6A	DNAJB3		ZNF330	NEDD8	MYLK2	TAH1	CYSLTR2		SDHA	TFCP2	UBE3A	ACAD9	SDHA	TAZ	CCNF	TIAL1		RPL22	MIR199A1	SLC12A2		MRPS17	PEG10		GFI1B	GFI1B			BRD3	WDR75	MIR98				HIST1H2AG
ARFIP1		CASP14			DNAJC24						KRT8	TRIM37		ZNF346	HERC5	PAK1	MGMT	RXFP3		CLPP	HCVgp1	INSIG2	MCUR1	NNT	IL25	ZEB1	TRUB2		RPL28	MIR199A2	PITX3		NIP7	DMRTB1		SNAPC1	SNAPC1			FABP5	ZCCHC9	MIR1-1				MRPL15
SRP54		S100A7A			DYNLT1						KRT9	NUDCD2		VDAC3	FAF1	PRKCE	STK11	APOO		PYCR2	PTMA	HLA-DRA	HINT2	MAPKAPK5	WNT5A	ERH	RRP15		RPL32	MIR200A	NR4A2		SRRT	EXOSC8		TRAF4	TRAF4			SLC9A3R1	ZNF777	MIR1-2				TROVE2
PPP1R8		DSC1			FDFT1						KRT10	BGLT3		NUPL2	INPPL1	PRKCG	FKBP4	DNAJC18		VDAC1	LINC01554	HLA-DRB1	MTIF2	NFKBIA	ITLN2	UBC	MRPL4		RPL35A	MIR200B	Rxra		NOP58	Rbm14		CREM	CREM			GSPT2	ZNF771	MIR7-1				CLASRP
MAD1L1		CAT			ASCC3						KRT13	NR3C1		SYT4	UBASH3B	PRKCI	AIP	HSPA13		ZWINT	USP11	HLA-DRB3	PMPCB	GLO1	TRIB2	DNAJC1	MRPS18A		RPL38	MIR200C	Nono		MRPS23	Cpsf6		OIP5	OIP5			ZC3H3	PRDM15	MIR7-2				ZC3H13
CSTF3		KRT86			PM20D2						KRT14	KRT78		KHDRBS3	LMAN1	PRKCZ	SENP3	ERGIC1		TRAF6	BMX	HLA-DRB4	RPUSD4	UBE2I	SIX1	SP1	PPAN		RPLP1	MIR205	Sin3a		MRPS33	CTSL		HOXA1	HOXA1			ILVBL		MIR7-3				RBM28
PSMC5		TGM1			SACS						KRT16	QKI		APOBEC3D	SMURF1	PTK6	FKBPL	PXMP2		DNAJC12	CSK	HLA-DRB5	HSCB	KIAA0368	REXO2	MYB	HNRNPLL		RPS6	MIR206	Thra		PTRH2	GABPB1		PLEKHB2	PLEKHB2			NOL12		MIR9-1				ZCCHC8
DNM2		LYZ			WDR62						KRT17	SEC31A		UTP3	UBL4A	RPS6KA1	REV1	C1QTNF7		ORF10	DUSP6	EBNA-LP	AARS2	EIF4A2	CDKN2AIP	HIST1H1E	NDUFS7		RPS7	MIR214	STAT6		MRPL39	TRIM27		PFDN5	PFDN5			ZRSR2		MIR9-2				METTL17
PSMD11		PRR4			APEH						KRT18	FDPS		DDX58	LAMP2	SRC	FKBP8	ITIH3		MRGBP	ELK1	MAPK8	PDHA1	LGALS7	COX4I1	POLR2B	BCL2L1		RPS11	MIR221	Mki67		GAR1	PBP2		nsp5	nsp5			SCYL1		MIR9-3				LAMB3
NUP93		TGM3			BBS7						RPSA	LMNB1		TAE1	TARDBP	YES1	TNK2	OGN		KDM4B	GRB10	VHL	Cluh	ITPA	ATP5J	PIK3R1	RAD18		RPS12	MIR222	TSG101		MRPS21	ARHGEF5		nsp9	nsp9			TP53BP1		MIR10B				C17orf80
ACTR2		ECM1			BACH1						LDHA	CSTF3		Cep55	CDKN2A	nsp12	GRK6	CTSB		vif	HCK	Psma2	RHOG	MRGBP	CNTRL	MAGED2	BICD2		RPS15A	MIR363	PPARGC1A		EXOSC4	RASGRF2		KHK	KHK			ABT1		MIR15A				VDAC1
CPSF7		S100A8			FAM135A						LDHB	ALB		RBM47	RPS6KA3	NDN	MET	FURIN		KAT2B	LCK	lqf	NDUFA2	RAB5A	SUPT6H	WDR87	FAHD1		RPS23	MIR429	ASB12		GPATCH4	ZC3H10		C14orf1	C14orf1			SKY1		MIR15B				RBM5
39326		DSC3			WDR19						LGALS1	HIST1H1E		CAMSAP2	SHFM1	Nrk	IKBKB	CTSS		Sart3	MAP2K2	clint1-a	NDUFS6	TRIM55	ITGB1	H2AFX	BAX		RPS24	MIR451A	ASB18		TRMT10C	CISD1		PNMA1	PNMA1			Safb		MIR16-1				HIST1H2AB
BUB1B		SERPINB12			L3MBTL2						LPP	CPSF7		REPIN1	WWOX	RIN3	STK33	TMPRSS4		GPC1	MAP2K3	MKKS	GLS	LBR	LAMB1	Mapk13	ECHS1		RPS26	H3F3A	Lin7c		PTCD3	Grb2		RBPMS	RBPMS			CACNA1A		MIR16-2				PSMB4
HSPA1L		S100A14			PJA2						MARCKS	PRRC1		ZNF57	IVNS1ABP	SPOP	IP6K2	CTSL		TPD52	MAPK3	ATXN1	NDUFV2	PTPN1	GBA	SPG20	CD81		SDCBP	SURF6	Tsc1		MAGOHB	Dusp14		L3MBTL3	L3MBTL3			Bud13		MIR17				ANXA5
ENAH		PLCXD2			UBA6						MAP4	NEDD1		CEBPA	CEP250	TRIM37	HSP90AB3P	OST4		DNM1L	MAPK7	PARD3	NDUFS1	NVL	TNK2	RNF146	CRIP1		SRSF3	BAZ1B	Cxxc1		MRPS10	U2af2		COG6	COG6			LOC255308		MIR18A				TPI1
GNAS		PIGR			ASCC2						MARS	MBNL1		PRAME	HAUS2	ABCG2	HSP90AA5P	RER1		NDC80	PRKCZ	FBXO25	ECHS1	SH3GL3	NLRP3	NDRG1	RBM12		SRSF6	REXO4	NKX2-1		RNMTL1	Srsf3		SPAG8	SPAG8			CIR1		MIR18B				Dppa3
SCRIB		GSDMA			ASCC1						MAT2A	H2AFX		Htt	LGALS3BP	PAGE4	WASL	TXNDC11		NBN	PTK6	DNAJB2	SDHA	SERTAD1	ALK	NXF1	CTSD		SRSF7	UTP23	BPLF1		BRIX1	Kif3a		FAM168B	FAM168B			BCL10		MIR19A				NEIL1
ARGLU1		IGHA1			EML5						MCM3	Mapk13		HNRNPCL1	TUBGCP3	NUDCD2	AMHR2	KIAA1468		PLK1	PXN	UCHL1	ETFB	KPNA3	ATF2	SLC9A1	TSC22D4		SHMT2	PPP4C	TNRC6A		LSG1	Gnb2l1		UBXN11	UBXN11			LUZP4		MIR19B1				LOC102724594
EIF2D		LTF			DNA2						MCM5	NOS2		NAB3	TUBGCP4	BGLT3	IFIT1	USP25		PSMC2	RPS6KA1	PSMA2	NDUFV1	KANSL1	CDC25C	FBXO7	CELF2		SON	NEIL1	RNF144A		NOP10	TST		COA7	COA7			TRAF5		MIR19B2				CHD8
[truncated: 968 more rows]

## Sheet: 4e. Overlap_significance
	proteins_in_network	LIS1_overlap	%overlap	LIS1 interacting proteins	biogridProteins	pvalue	fdr
RBM39	1008	485	0.481151	1274	22316	0	0
EFTUD2	1400	610	0.435714	1274	22316	0	0
[truncated: 45 more rows]
