# Supplementary material for: LIS1 RNA-binding orchestrates the mechanosensitive properties of embryonic stem cells in AGO2-dependent and independent ways
Source: Nat Commun. 2023 Jun 6;14:3293. doi: 10.1038/s41467-023-38797-8 (PMC10244377; doi:10.1038/s41467-023-38797-8)
Supplement: Supplementary file 8 — Supplementary Data 5 [file 41467_2023_38797_MOESM8_ESM.xlsx]

## Sheet: 5a. OEvsF-_majiq
gene_name	gene_id	lsv_id	mean_dpsi_per_lsv_junction	probability_changing	probability_non_changing	OE_mean_psi	FLX_mean_psi	lsv_type	num_junctions	num_exons	de_novo_junctions	seqid	strand	junctions_coords	exons_coords	ir_coords
Jup	ENSMUSG00000001552.14	ENSMUSG00000001552.14:t:100386173-100386388	-0.2602;0.0463;-0.0046;0.2033	8.611e-01;4.100e-10;1.719e-06;5.288e-01	4.091e-06;4.509e-01;6.459e-01;1.375e-05	0.8016;0.0045;0.1659;0.0290	0.5427;0.0753;0.1577;0.2287	t|1e1.1o2|1e2.1o2|1e2.2o2|2e1.2o2	4	3	0;0;0;0	chr11	-	100386388-100397636;100386388-100386716;100386388-100386496;100386385-100397621	100386173-100386388;100386496-100386770;100397621-100397763
Tcirg1	ENSMUSG00000001750.16	ENSMUSG00000001750.16:s:3898980-3899119	-0.4110;0.4110	8.340e-01;8.340e-01	2.277e-03;2.277e-03	0.9303;0.0697	0.4512;0.5488	s|1e1.1o1|1e2.1o1	2	3	0;0	chr19	-	3898875-3898980;3898638-3898980	3898207-3898638;3898718-3898875;3898980-3899119
Ugp2	ENSMUSG00000001891.16	ENSMUSG00000001891.16:t:21354279-21354406	0.2940;-0.2940	9.273e-01;9.273e-01	8.002e-06;8.002e-06	0.4026;0.5974	0.7082;0.2918	t|1e1.1o1|1e2.1o1	2	3	0;0	chr11	-	21354406-21371015;21354406-21370187	21354279-21354406;21370187-21370477;21371015-21371201
Angptl4	ENSMUSG00000002289.16	ENSMUSG00000002289.16:s:33780783-33780893	0.4645;-0.4645	1.000e+00;1.000e+00	1.882e-20;0.000e+00	0.5185;0.4815	0.9927;0.0073	s|1e1.1o2|1e1.2o2	2	2	0;0	chr17	-	33780647-33780783;33780643-33780783	33780530-33780647;33780783-33780893
Trmt10a	ENSMUSG00000004127.12	ENSMUSG00000004127.12:s:138143799-138143995	-0.0322;0.0206;0.2028;-0.1808	2.981e-03;1.912e-08;4.994e-01;3.848e-01	3.297e-01;5.648e-01;2.557e-03;5.865e-03	0.2194;0.0344;0.2862;0.4533	0.1630;0.0638;0.4941;0.2610	s|1e1.1o1|1e2.1o1|1e3.1o1|i	4	4	0;0;0;1	chr3	+	138143995-138145761;138143995-138146287;138143995-138147375;138143996-138145760	138143799-138143995;138145761-138145925;138146287-138146393;138147375-138147570	138143996-138145760
Trmt10a	ENSMUSG00000004127.12	ENSMUSG00000004127.12:t:138147375-138147570	-0.4184;-0.1979;-0.0714;0.3416;0.3601	1.000e+00;4.963e-01;2.137e-07;1.000e+00;9.999e-01	0.000e+00;3.363e-11;1.418e-01;2.315e-20;2.564e-20	0.5669;0.2242;0.1108;0.0133;0.0857	0.1573;0.0030;0.0407;0.3603;0.4385	t|1e1.1o2|1e1.2o2|1e2.1o1|1e3.1o1|1e4.1o1	5	5	0;0;0;0;0	chr3	+	138143596-138147375;138143707-138147375;138143995-138147375;138145925-138147375;138146393-138147375	138143448-138143707;138143799-138143995;138145761-138145925;138146287-138146393;138147375-138147570
Vps4b	ENSMUSG00000009907.17	ENSMUSG00000009907.17:s:106791100-106791789	0.2282;-0.2282	7.477e-01;7.477e-01	1.345e-14;1.343e-14	0.7186;0.2814	0.9464;0.0536	s|1e1.1o1|i	2	2	0;1	chr1	-	106790085-106791678;106790086-106791099	106789929-106790085;106791100-106791789	106790086-106791099
Tsacc	ENSMUSG00000010538.14	ENSMUSG00000010538.14:s:88287098-88287217	-0.3011;0.1696;0.1054	9.344e-01;3.460e-01;6.382e-02	3.586e-06;1.080e-02;5.813e-02	0.3644;0.4320;0.2035	0.0614;0.6156;0.3205	s|1e1.1o1|1e2.1o1|i	3	3	1;0;1	chr3	-	88286069-88287098;88282984-88287098;88286070-88287097	88282757-88282984;88286001-88286069;88287098-88287217	88286070-88287097
Zfp790	ENSMUSG00000011427.16	ENSMUSG00000011427.16:t:29822980-29823148	-0.4502;0.1650;0.2640	9.996e-01;2.663e-01;8.008e-01	2.770e-11;6.015e-03;2.362e-04	0.6425;0.1371;0.2217	0.1882;0.3142;0.5002	t|1e1.1o1|1e2.1o1|2e1.1o1	3	3	0;0;0	chr7	+	29816289-29822980;29819198-29822980;29816289-29823070	29816114-29816289;29818991-29819198;29822980-29823148
Chp1	ENSMUSG00000014077.13	ENSMUSG00000014077.13:t:119560731-119560803	0.3994;-0.3994	1.000e+00;1.000e+00	2.341e-20;0.000e+00	0.5421;0.4579	0.9426;0.0574	t|1e1.1o1|1e2.1o1	2	3	0;0	chr2	+	119547917-119560731;119559747-119560731	119547697-119547917;119559512-119559747;119560731-119560803
Rbsn	ENSMUSG00000014550.14	ENSMUSG00000014550.14:s:92191249-92191353	0.0157;-0.2989;0.2784	1.752e-04;9.145e-01;8.548e-01	4.668e-01;3.556e-06;1.600e-05	0.1516;0.7366;0.1184	0.1682;0.4341;0.4011	s|1e1.1o1|1e2.1o1|1e3.1o1	3	4	0;0;0	chr6	-	92190807-92191249;92190458-92191249;92190252-92191249	92186712-92190252;92190383-92190458;92190727-92190807;92191249-92191353
Rbsn	ENSMUSG00000014550.14	ENSMUSG00000014550.14:s:92201463-92201633	0.2650;-0.2650	8.334e-01;8.334e-01	4.451e-05;4.451e-05	0.6465;0.3535	0.9088;0.0912	s|1e1.1o1|2e1.1o1	2	2	0;0	chr6	-	92199935-92201472;92199935-92201463	92199694-92199935;92201463-92201633
Rbsn	ENSMUSG00000014550.14	ENSMUSG00000014550.14:t:92190383-92190458	0.5614;-0.5614	1.000e+00;1.000e+00	1.783e-20;0.000e+00	0.3134;0.6866	0.8677;0.1323	t|1e1.1o1|1e2.1o1	2	3	0;0	chr6	-	92190458-92191249;92190458-92190727	92190383-92190458;92190727-92190807;92191249-92191353
Utp25	ENSMUSG00000016181.9	ENSMUSG00000016181.9:s:193114605-193114717	-0.1689;-0.1059;0.0016;0.2496	2.909e-01;7.748e-03;5.471e-21;8.584e-01	5.050e-03;4.544e-02;9.338e-01;1.671e-11	0.8437;0.1303;0.0223;0.0018	0.6619;0.0297;0.0300;0.2755	s|1e1.1o3|1e1.2o3|1e1.3o3|1e2.1o1	4	3	0;0;0;0	chr1	-	193114002-193114605;193113980-193114605;193113887-193114605;193107786-193114605	193104402-193107786;193113757-193114002;193114605-193114717
Plcg1	ENSMUSG00000016933.17	ENSMUSG00000016933.17:s:160757972-160758907	0.3188;-0.3188	9.989e-01;9.989e-01	2.391e-20;0.000e+00	0.0250;0.9750	0.3373;0.6627	s|1e1.1o1|1e2.1o1	2	3	0;0	chr2	+	160758129-160759423;160758129-160759454	160757972-160758907;160759423-160759447;160759454-160759550
Ctdnep1	ENSMUSG00000018559.16	ENSMUSG00000018559.16:t:69984254-69984320	-0.2288;0.2288	6.894e-01;6.894e-01	5.208e-04;5.208e-04	0.9325;0.0675	0.6914;0.3086	t|1e1.1o1|1e2.1o1	2	3	0;0	chr11	+	69981585-69984254;69983768-69984254	69981156-69981585;69983720-69983768;69984254-69984320
Hars2	ENSMUSG00000019143.15	ENSMUSG00000019143.15:s:36789157-36789284	0.2643;-0.2643	8.947e-01;8.947e-01	7.780e-08;7.771e-08	0.6838;0.3162	0.9422;0.0578	s|1e1.1o1|1e2.1o1	2	3	0;0	chr18	+	36789284-36789367;36789284-36790134	36789157-36789284;36789367-36789609;36790013-36790250
Aig1	ENSMUSG00000019806.13	ENSMUSG00000019806.13:s:13653586-13653749	-0.2693;0.2693	8.280e-01;8.280e-01	1.209e-04;1.209e-04	0.4485;0.5515	0.1659;0.8341	s|1e1.1o1|1e2.1o1	2	3	0;0	chr10	-	13653011-13653586;13647706-13653586	13647054-13647706;13652451-13653011;13653586-13653749
Aig1	ENSMUSG00000019806.13	ENSMUSG00000019806.13:t:13647054-13647706	-0.2942;0.2942	8.295e-01;8.295e-01	9.275e-04;9.275e-04	0.4921;0.5079	0.1771;0.8229	t|1e1.1o1|1e2.1o1	2	3	0;0	chr10	-	13647706-13690524;13647706-13653586	13647054-13647706;13653586-13653749;13690524-13690639
Aig1	ENSMUSG00000019806.13	ENSMUSG00000019806.13:t:13826504-13829398	0.3583;0.0064;-0.4133;0.0039	9.655e-01;1.462e-06;9.959e-01;4.579e-07	6.178e-06;7.362e-01;5.180e-08;8.688e-01	0.5169;0.0320;0.4482;0.0014	0.8790;0.0485;0.0425;0.0313	t|1e1.1o1|1e2.1o1|1e3.1o1|1e4.1o1	4	5	0;0;0;0	chr10	-	13829398-13868618;13829398-13855136;13829398-13844181;13829398-13829628	13826504-13829398;13829628-13829829;13844181-13844286;13855136-13855260;13868618-13868980
Pwwp3a	ENSMUSG00000020156.16	ENSMUSG00000020156.16:t:80228321-80228438	0.2542;-0.1914;-0.0318	8.156e-01;4.603e-01;6.272e-03	6.069e-05;7.074e-03;3.158e-01	0.0266;0.8000;0.1743	0.3079;0.5851;0.1107	t|1e1.1o1|2e1.1o1|2e2.1o1	3	3	0;0;0	chr10	+	80226704-80228321;80226704-80228322;80226806-80228322	80226434-80226704;80226751-80226806;80228321-80228438
Cobl	ENSMUSG00000020173.17	ENSMUSG00000020173.17:t:12236608-12238059	-0.1892;0.3513;-0.1523	4.440e-01;9.924e-01;2.716e-01	3.808e-03;3.406e-11;2.080e-02	0.2249;0.4323;0.3319	0.0283;0.7772;0.1866	t|1e1.1o1|1e2.1o1|i	3	3	0;0;1	chr11	-	12238059-12343744;12238059-12249650;12238060-12249649	12236608-12238059;12249650-12249913;12343744-12343917	12238060-12249649
Smoc1	ENSMUSG00000021136.13	ENSMUSG00000021136.13:t:81184549-81186414	-0.2191;0.2191	6.329e-01;6.329e-01	1.236e-04;1.236e-04	0.2431;0.7569	0.0076;0.9924	t|1e1.1o1|1e2.1o1	2	3	0;0	chr12	+	81179723-81184549;81184041-81184549	81179479-81179723;81183988-81184041;81184549-81186414
Cab39l	ENSMUSG00000021981.10	ENSMUSG00000021981.10:s:59440972-59441022	-0.3842;0.3842	9.851e-01;9.851e-01	5.253e-11;1.296e-10	0.9971;0.0029	0.5972;0.4028	s|1e2.1o1|2e1.1o1	2	3	0;0	chr14	+	59441018-59459094;59441022-59444197	59440972-59441022;59444197-59444330;59459094-59459241
Cab39l	ENSMUSG00000021981.10	ENSMUSG00000021981.10:s:59461635-59461702	-0.5393;0.5393	9.912e-01;9.912e-01	1.110e-16;2.703e-14	0.5689;0.4311	0.0361;0.9639	s|1e1.1o1|1e2.1o1	2	3	0;0	chr14	+	59461702-59478032;59461702-59496803	59461635-59461702;59478032-59478073;59496803-59496944
Yaf2	ENSMUSG00000022634.9	ENSMUSG00000022634.9:s:93336340-93336465	0.4570;-0.4570	9.974e-01;9.974e-01	4.435e-08;4.441e-08	0.1652;0.8348	0.6117;0.3883	s|1e1.1o1|1e2.1o1	2	3	0;0	chr15	-	93317608-93336340;93286562-93336340	93286410-93286562;93317539-93317608;93336340-93336465
Tmem45a	ENSMUSG00000022754.6	ENSMUSG00000022754.6:s:56811526-56811671	-0.3055;0.3055	9.239e-01;9.239e-01	1.205e-05;1.205e-05	0.5160;0.4840	0.2078;0.7922	s|1e1.1o1|1e2.1o1	2	3	0;0	chr16	-	56810071-56811526;56806776-56811526	56805161-56806776;56809899-56810071;56811526-56811671
Prkd3	ENSMUSG00000024070.15	ENSMUSG00000024070.15:s:78972276-78972586	-0.2088;0.2088	5.567e-01;5.567e-01	8.726e-06;8.725e-06	0.2833;0.7167	0.0769;0.9231	s|1e1.1o1|1e2.1o1	2	3	0;0	chr17	-	78971840-78972403;78971483-78972403	78969619-78971483;78971555-78971840;78972276-78972586
Mapk8ip3	ENSMUSG00000024163.17	ENSMUSG00000024163.17:s:24912736-24912866	-0.0484;0.2214;0.0001;-0.1488	1.894e-03;6.671e-01;4.727e-21;1.826e-01	2.450e-01;2.077e-05;9.914e-01;1.252e-02	0.5003;0.1363;0.0256;0.3360	0.4272;0.3591;0.0257;0.1830	s|1e1.1o1|1e3.1o1|2e2.1o1|i	4	4	0;1;0;1	chr17	-	24909161-24912748;24907386-24912748;24908428-24912736;24909162-24912735	24907329-24907386;24908411-24908428;24909150-24909161;24912736-24912866	24909162-24912735
Mapk8ip3	ENSMUSG00000024163.17	ENSMUSG00000024163.17:s:24917995-24918139	-0.0179;-0.0320;0.2204;0.0578;-0.2112	1.425e-07;2.707e-05;6.312e-01;8.433e-08;5.586e-01	5.510e-01;4.164e-01;2.451e-04;2.281e-01;3.410e-04	0.1175;0.1048;0.3140;0.0278;0.4182	0.0864;0.0578;0.5392;0.1083;0.2055	s|1e1.1o1|1e2.1o1|1e3.1o1|2e3.1o1|i	5	4	1;1;0;0;0	chr17	-	24917585-24918088;24916629-24918088;24914705-24918088;24914705-24917995;24916630-24917994	na-24917585;24914459-24914705;24915354-24916629;24917995-24918139	24916630-24917994
Mapk8ip3	ENSMUSG00000024163.17	ENSMUSG00000024163.17:t:24914459-24914705	0.2585;0.0855;-0.3642	8.136e-01;1.441e-04;9.942e-01	1.024e-04;9.810e-02;4.036e-09	0.4854;0.0214;0.4986	0.7526;0.1179;0.1281	t|1e1.1o2|1e1.2o2|1e2.1o1	3	3	0;0;0	chr17	-	24914705-24918088;24914705-24917995;24914705-24916504	24914459-24914705;24915354-24916629;24917995-24918139
Diaph1	ENSMUSG00000024456.16	ENSMUSG00000024456.16:s:37889698-37889812	0.2043;-0.2043	5.335e-01;5.335e-01	1.197e-04;1.197e-04	0.7110;0.2890	0.9169;0.0831	s|1e1.1o1|1e2.1o2	2	3	0;0	chr18	-	37889223-37889698;37860522-37889698	37860415-37860522;37889215-37889223;37889698-37889812
Eif1ad	ENSMUSG00000024841.8	ENSMUSG00000024841.8:s:5366741-5367210	-0.2174;0.2174	5.895e-01;5.895e-01	5.248e-03;5.248e-03	0.8413;0.1587	0.6177;0.3823	s|1e1.1o1|1e2.1o1	2	3	0;0	chr19	+	5367210-5368058;5367210-5368422	5366741-5367210;5368058-5368276;5368422-5368530
Lcor	ENSMUSG00000025019.17	ENSMUSG00000025019.17:s:41528561-41528640	-0.2787;0.2787	9.215e-01;9.215e-01	1.682e-07;1.680e-07	0.9041;0.0959	0.6231;0.3769	s|1e1.1o1|i	2	2	0;1	chr19	+	41528640-41545875;41528641-41545874	41528561-41528640;41545875-41546007	41528641-41545874
Lcor	ENSMUSG00000025019.17	ENSMUSG00000025019.17:s:41581778-41583168	0.8535;-0.8535	1.000e+00;1.000e+00	6.129e-21;0.000e+00	0.0791;0.9209	0.9191;0.0809	s|1e1.2o2|2e1.1o2	2	2	0;1	chr19	+	41583105-41583544;41583168-41583211	41581778-41583168;41583211-41586536
Lcor	ENSMUSG00000025019.17	ENSMUSG00000025019.17:t:41581778-41583168	-0.3107;0.3107	9.560e-01;9.560e-01	6.336e-07;6.335e-07	0.9307;0.0693	0.6131;0.3869	t|1e1.1o1|1e2.1o1	2	3	0;0	chr19	+	41555701-41581778;41575959-41581778	41555608-41555701;41575867-41575959;41581778-41583168
Lztfl1	ENSMUSG00000025245.14	ENSMUSG00000025245.14:s:123710538-123711096	0.2066;-0.2066	5.761e-01;5.761e-01	4.994e-09;4.847e-09	0.0009;0.9991	0.2292;0.7708	s|1e1.1o1|1e2.1o1	2	3	0;0	chr9	-	123710411-123711036;123709625-123711036	123709554-123709625;123710280-123710411;123710538-123711096
Lztfl1	ENSMUSG00000025245.14	ENSMUSG00000025245.14:t:123706161-123707986	-0.5145;0.5145	1.000e+00;1.000e+00	0.000e+00;1.962e-20	0.5728;0.4272	0.0800;0.9200	t|1e1.1o1|1e2.1o1	2	3	0;0	chr9	-	123707986-123709554;123707986-123708073	123706161-123707986;123708073-123708169;123709554-123709625
Lztfl1	ENSMUSG00000025245.14	ENSMUSG00000025245.14:t:123714886-123715424	-0.1862;0.2602;-0.0498	4.227e-01;7.694e-01;2.228e-05	1.020e-02;1.312e-04;3.254e-01	0.8528;0.0551;0.0912	0.6545;0.3173;0.0219	t|1e1.1o1|1e2.1o1|2e1.1o1	3	3	0;0;0	chr9	-	123715424-123717526;123715424-123717031;123715420-123717526	123714886-123715424;123717031-123717184;123717526-123717697
Pigq	ENSMUSG00000025728.16	ENSMUSG00000025728.16:t:25931462-25931673	0.8111;-0.8111	1.000e+00;1.000e+00	7.264e-21;0.000e+00	0.0082;0.9918	0.8164;0.1836	t|1e1.1o1|2e2.1o1	2	3	0;0	chr17	-	25931673-25934758;25931573-25931674	25931462-25931673;25931674-25931827;25934758-25934878
Tspan17	ENSMUSG00000025875.14	ENSMUSG00000025875.14:s:54793195-54793365	0.2351;-0.2351	7.331e-01;7.331e-01	2.075e-05;2.075e-05	0.7330;0.2670	0.9662;0.0338	s|1e1.1o1|1e2.1o2	2	3	0;0	chr13	+	54793365-54795053;54793365-54795411	54793195-54793365;54795053-54795178;54795384-54795467
Rnpepl1	ENSMUSG00000026269.14	ENSMUSG00000026269.14:t:92918018-92918126	-0.4876;0.4876	9.972e-01;9.972e-01	8.488e-07;8.490e-07	0.5943;0.4057	0.1194;0.8806	t|1e1.1o2|1e2.1o1	2	3	0;0	chr1	+	92917244-92918018;92917746-92918018	92917012-92917260;92917416-92917746;92918018-92918126
4930402H24Rik	ENSMUSG00000027309.18	ENSMUSG00000027309.18:s:130805676-130806948	0.3551;-0.3551	9.840e-01;9.840e-01	8.777e-09;8.675e-09	0.0551;0.9449	0.4146;0.5854	s|1e1.1o1|1e2.1o1	2	3	0;0	chr2	-	130803922-130806871;130798265-130806871	130798167-130798265;130803746-130803922;130805676-130806948
4930402H24Rik	ENSMUSG00000027309.18	ENSMUSG00000027309.18:t:130713397-130713503	-0.2977;0.2977	9.102e-01;9.102e-01	2.669e-05;2.669e-05	0.3396;0.6604	0.0474;0.9526	t|1e1.1o1|1e2.1o1	2	3	0;0	chr2	-	130713503-130719840;130713503-130717261	130713397-130713503;130717261-130717347;130719839-130719975
Dsn1	ENSMUSG00000027635.15	ENSMUSG00000027635.15:s:157000834-157000924	-0.3116;0.3116	9.769e-01;9.769e-01	2.097e-09;2.082e-09	0.8499;0.1501	0.5441;0.4559	s|1e1.1o1|1e2.1o1	2	3	0;0	chr2	-	156999195-157000834;156998797-157000834	156998720-156998797;156999136-156999195;157000834-157000924
Gar1	ENSMUSG00000028010.16	ENSMUSG00000028010.16:t:129826824-129827280	0.2788;-0.2788	9.471e-01;9.471e-01	5.871e-11;5.870e-11	0.0406;0.9594	0.3137;0.6863	t|1e1.1o1|1e2.1o1	2	3	0;0	chr3	-	129826974-129831118;129826974-129828905	129826824-129827280;129828905-129828964;129831118-129831396
Arhgef2	ENSMUSG00000028059.16	ENSMUSG00000028059.16:s:88640283-88640350	-0.3367;0.3367	1.000e+00;1.000e+00	0.000e+00;2.325e-20	0.3578;0.6422	0.0056;0.9944	s|1e1.1o1|1e2.1o1	2	3	0;0	chr3	+	88640350-88640476;88640350-88642426	88640283-88640350;88640476-88640708;88642426-88642626
Arhgef2	ENSMUSG00000028059.16	ENSMUSG00000028059.16:t:88616517-88616654	0.3682;-0.3682	9.719e-01;9.719e-01	1.331e-05;1.331e-05	0.4297;0.5703	0.7997;0.2003	t|1e1.1o1|1e2.1o1	2	3	0;0	chr3	+	88615521-88616561;88616456-88616561	88615367-88615521;88616143-88616456;88616517-88616654
Chd1l	ENSMUSG00000028089.5	ENSMUSG00000028089.5:s:97580979-97581177	-0.0660;-0.6091;0.6949	5.142e-06;1.000e+00;1.000e+00	2.548e-01;0.000e+00;1.156e-20	0.0931;0.6193;0.2878	0.0155;0.0265;0.9585	s|1e1.1o1|1e2.1o1|2e2.1o1	3	3	1;1;0	chr3	-	97574112-97581003;97572709-97581003;97572709-97580979	na-97574112;97572561-97572709;97580979-97581177
Trmo	ENSMUSG00000028331.12	ENSMUSG00000028331.12:s:46389318-46389437	-0.2247;0.2247	6.941e-01;6.941e-01	3.427e-07;3.432e-07	0.2466;0.7534	0.0136;0.9864	s|1e1.1o1|2e1.1o1	2	2	0;0	chr4	-	46387742-46389322;46387742-46389318	46387568-46387742;46389318-46389437
Zdhhc21	ENSMUSG00000028403.15	ENSMUSG00000028403.15:s:82838276-82838387	0.2411;-0.2411	7.351e-01;7.351e-01	1.391e-05;1.391e-05	0.7093;0.2907	0.9510;0.0490	s|1e1.1o1|1e2.1o1	2	3	0;0	chr4	-	82835584-82838276;82820446-82838276	82820330-82820446;82835446-82835584;82838276-82838387
Zdhhc21	ENSMUSG00000028403.15	ENSMUSG00000028403.15:t:82820330-82820446	-0.2731;0.2731	8.847e-01;8.847e-01	3.308e-06;3.308e-06	0.3317;0.6683	0.0583;0.9417	t|1e1.1o1|1e2.1o1	2	3	0;0	chr4	-	82820446-82838276;82820446-82835446	82820330-82820446;82835446-82835584;82838276-82838387
Cc2d1b	ENSMUSG00000028582.14	ENSMUSG00000028582.14:s:108625655-108625814	-0.2429;0.2429	8.032e-01;8.032e-01	1.244e-10;1.244e-10	0.9021;0.0979	0.6630;0.3370	s|1e1.1o1|1e2.1o1	2	3	0;0	chr4	+	108625814-108625981;108625814-108626038	108625655-108625814;108625981-108626006;108626020-108626153
Mtf2	ENSMUSG00000029267.17	ENSMUSG00000029267.17:s:108065674-108065965	-0.0031;0.3011;-0.0847;-0.2523;-0.0004;0.0000;0.0575	6.650e-21;9.985e-01;2.817e-20;8.920e-01;4.779e-21;4.677e-21;1.112e-08	7.778e-01;2.800e-20;9.860e-02;0.000e+00;9.841e-01;1.000e+00;3.023e-01	0.0444;0.2624;0.1083;0.4129;0.0373;0.0063;0.1313	0.0374;0.5616;0.0320;0.1562;0.0055;0.0133;0.1931	s|1e1.1o1|1e2.1o1|1e3.1o1|1e4.1o1|1e5.1o1|1e6.1o1|i	7	7	0;0;0;0;0;0;1	chr5	+	108065965-108067460;108065965-108069162;108065965-108073307;108065965-108080825;108065965-108080922;108065965-108086999;108065966-108067459	108065674-108065965;108067460-108067572;108069162-108069585;108072915-108073454;108080825-108080841;108080922-108081027;108086996-108087094	108065966-108067459
Mtf2	ENSMUSG00000029267.17	ENSMUSG00000029267.17:s:108067460-108067572	0.2352;-0.0423;-0.1693	6.825e-01;4.243e-04;3.314e-01	8.649e-04;2.995e-01;9.482e-03	0.3385;0.1137;0.5347	0.5901;0.0518;0.3596	s|1e1.1o1|1e2.1o1|i	3	3	1;0;1	chr5	+	108067572-108069162;108067572-108080825;108067573-108069161	108067460-108067572;108069162-108069585;108080825-108080841	108067573-108069161
Tsc22d4	ENSMUSG00000029723.16	ENSMUSG00000029723.16:s:137758684-137758898	-0.4275;0.4275	1.000e+00;1.000e+00	0.000e+00;2.121e-20	0.9521;0.0479	0.5392;0.4608	s|1e1.1o1|1e2.1o1	2	3	0;0	chr5	+	137758732-137759067;137758732-137762376	137758684-137758898;137759067-137761408;137762376-137762708
Nt5c3	ENSMUSG00000029780.14	ENSMUSG00000029780.14:s:56923672-56923932	0.3139;-0.0000;-0.0535;-0.2205;-0.0000	9.949e-01;5.039e-21;1.795e-07;6.554e-01;5.039e-21	3.505e-17;9.998e-01;3.594e-01;1.021e-04;9.998e-01	0.0110;0.0128;0.0846;0.8825;0.0109	0.3356;0.0006;0.0070;0.6579;0.0006	s|1e1.1o1|1e2.1o1|1e3.1o1|1e4.1o1|1e5.1o1	5	6	0;0;0;0;0	chr6	-	56923112-56923672;56913894-56923672;56897829-56923672;56892888-56923672;56891561-56923672	56891492-56891561;56892790-56892888;56895794-56897829;56913806-56913894;56923067-56923112;56923672-56923932
Sumf1	ENSMUSG00000030101.15	ENSMUSG00000030101.15:t:108118203-108118679	-0.2352;0.2352	7.958e-01;7.958e-01	9.281e-14;9.163e-14	0.9932;0.0068	0.7395;0.2605	t|1e1.1o1|1e2.1o1	2	3	0;0	chr6	-	108118679-108144591;108118679-108126947	108118203-108118679;108126947-108127063;108144313-108144704
Tspan9	ENSMUSG00000030352.15	ENSMUSG00000030352.15:s:128083382-128083481	-0.0360;0.0022;0.2814;-0.2462	1.437e-20;5.643e-21;9.367e-01;8.256e-01	5.267e-01;9.108e-01;1.296e-08;9.193e-07	0.0612;0.0324;0.4678;0.4363	0.0192;0.0382;0.7581;0.1892	s|1e1.1o1|1e2.1o1|1e3.1o1|1e4.1o1	4	5	0;0;0;0	chr6	-	128081901-128083382;128078126-128083382;128034245-128083382;127967272-128083382	127967081-127967272;128034166-128034592;128078027-128078126;128081837-128081901;128083382-128083481
Tspan9	ENSMUSG00000030352.15	ENSMUSG00000030352.15:s:128143514-128143594	0.3840;-0.3840	9.829e-01;9.829e-01	3.434e-08;3.430e-08	0.5713;0.4287	0.9524;0.0476	s|1e1.1o1|1e2.1o1	2	3	0;0	chr6	-	128083481-128143514;128034245-128143514	128034166-128034592;128083382-128083481;128143514-128143594
Tspan9	ENSMUSG00000030352.15	ENSMUSG00000030352.15:t:128083382-128083481	-0.2762;-0.0365;0.3170;0.0000	8.736e-01;3.230e-04;9.881e-01;5.038e-21	1.399e-04;3.387e-01;4.039e-11;1.000e+00	0.8878;0.1042;0.0060;0.0014	0.6027;0.0534;0.3386;0.0015	t|1e1.1o1|1e2.1o1|1e3.1o1|1e4.1o1	4	5	0;0;0;0	chr6	-	128083481-128143514;128083481-128140700;128083481-128136589;128083481-128124216	128083382-128083481;128124216-128124316;128136589-128136709;128140700-128140746;128143514-128143594
Fbxl19	ENSMUSG00000030811.14	ENSMUSG00000030811.14:s:127752010-127752521	-0.5968;0.5968	1.000e+00;1.000e+00	0.000e+00;1.455e-20	0.9759;0.0241	0.3876;0.6124	s|1e1.1o1|i	2	2	0;1	chr7	+	127752521-127761252;127752522-127761251	127752010-127752521;127761252-127761415	127752522-127761251
Fgfr1	ENSMUSG00000031565.18	ENSMUSG00000031565.18:s:25532250-25532428	0.0155;0.0256;0.0225;-0.2477;0.1528	2.016e-06;6.967e-08;1.243e-08;7.716e-01;2.170e-01	5.315e-01;4.817e-01;5.087e-01;2.396e-05;1.173e-02	0.0907;0.0454;0.0524;0.6728;0.1365	0.1114;0.0776;0.0902;0.4273;0.2894	s|1e1.2o2|1e2.1o1|2e1.1o2|2e1.2o2|2e2.1o1	5	3	0;0;0;0;0	chr8	+	25532297-25555508;25532297-25557731;25532428-25555469;25532428-25555508;25532428-25557731	25532250-25532428;25555469-25555568;25557731-25557820
Fgfr1	ENSMUSG00000031565.18	ENSMUSG00000031565.18:s:25557731-25557820	0.2215;-0.2215	6.734e-01;6.734e-01	4.085e-05;4.085e-05	0.3982;0.6018	0.6229;0.3771	s|1e1.1o1|2e1.1o1	2	2	0;0	chr8	+	25557814-25558071;25557820-25558071	25557731-25557820;25558071-25558243
Gins3	ENSMUSG00000031669.10	ENSMUSG00000031669.10:s:95637810-95638233	-0.5717;0.5717	1.000e+00;1.000e+00	0.000e+00;1.663e-20	0.9436;0.0564	0.3850;0.6150	s|1e1.1o1|i	2	2	0;1	chr8	+	95638043-95643107;95638234-95643106	95637810-95638233;95643107-95645060	95638234-95643106
Ube2q2	ENSMUSG00000032307.16	ENSMUSG00000032307.16:t:55162968-55163069	-0.1884;-0.2956;0.5048	4.310e-01;9.788e-01;1.000e+00	4.144e-03;1.235e-10;2.008e-20	0.5779;0.3165;0.1074	0.3823;0.0228;0.5970	t|1e1.1o1|1e2.1o1|i	3	3	0;0;1	chr9	+	55149826-55162968;55150401-55162968;55150402-55162967	55148854-55149826;55150083-55150401;55162968-55163069	55150402-55162967
Cnppd1	ENSMUSG00000033159.14	ENSMUSG00000033159.14:t:75141416-75141691	-0.0379;-0.4827;0.5401	1.643e-03;9.999e-01;9.999e-01	3.606e-01;2.271e-10;7.253e-11	0.0745;0.8230;0.0983	0.0221;0.3486;0.6289	t|1e1.1o1|1e2.1o1|1e3.1o1	3	4	0;0;0	chr1	-	75141503-75142643;75141503-75142058;75141503-75141700	75141416-75141691;75141700-75141803;75142058-75142638;75142643-75142711
Cacul1	ENSMUSG00000033417.16	ENSMUSG00000033417.16:s:60563162-60563264	-0.2061;0.2061	5.713e-01;5.713e-01	2.850e-09;2.852e-09	0.9863;0.0137	0.7659;0.2341	s|1e1.1o1|i	2	2	0;1	chr19	-	60545541-60563162;60546023-60563161	60545446-60546022;60563162-60563264	60546023-60563161
Cacul1	ENSMUSG00000033417.16	ENSMUSG00000033417.16:t:60533683-60534274	0.2595;-0.2595	8.792e-01;8.792e-01	1.480e-10;1.229e-10	0.1213;0.8787	0.3891;0.6109	t|1e1.1o1|1e2.1o1	2	3	0;0	chr19	-	60534274-60543010;60534274-60537414	60533683-60534274;60537414-60537549;60543010-60543112
Zyg11a	ENSMUSG00000034645.14	ENSMUSG00000034645.14:s:108183648-108183745	0.2129;-0.2129	5.822e-01;5.822e-01	8.940e-04;8.940e-04	0.0463;0.9537	0.2741;0.7259	s|1e1.1o1|1e2.1o1	2	3	0;0	chr4	-	108182121-108183648;108181913-108183648	108181738-108181913;108181934-108182121;108183648-108183745
Mid1	ENSMUSG00000035299.16	ENSMUSG00000035299.16:s:169983956-169984083	0.2516;-0.2516	7.846e-01;7.846e-01	1.106e-05;1.106e-05	0.0932;0.9068	0.3429;0.6571	s|1e1.1o1|i	2	2	0;1	chrX	+	169984083-169984999;169984084-169984998	169983956-169984083;169984999-169985142	169984084-169984998
Mid1	ENSMUSG00000035299.16	ENSMUSG00000035299.16:t:169981883-169982033	-0.0050;-0.1267;-0.0990;0.3115	4.504e-05;2.116e-01;3.645e-02;8.622e-01	8.139e-01;3.814e-02;8.067e-02;2.694e-04	0.0326;0.2080;0.1405;0.6127	0.0012;0.0498;0.0012;0.9460	t|1e1.2o2|2e1.1o2|2e2.1o1|i	4	3	0;0;0;1	chrX	+	169977031-169981883;169977029-169981885;169979538-169981885;169979539-169981882	169976922-169977031;169979451-169979538;169981883-169982033	169979539-169981882
Emsy	ENSMUSG00000035401.9	ENSMUSG00000035401.9:t:98619299-98619469	0.3044;-0.3044	9.787e-01;9.787e-01	2.668e-11;2.529e-11	0.1087;0.8913	0.4169;0.5831	t|1e1.1o1|1e2.1o1	2	3	1;0	chr7	-	98619469-98626466;98619469-98621391	98619299-98619469;98621391-98621540;98626466-98626720
Emsy	ENSMUSG00000035401.9	ENSMUSG00000035401.9:t:98641493-98641668	0.0314;-0.3004;0.2498	9.111e-05;9.331e-01;7.741e-01	4.041e-01;1.878e-06;1.822e-04	0.0853;0.5075;0.4030	0.1322;0.1978;0.6670	t|1e1.1o1|1e2.1o1|1e3.1o1	3	4	0;0;0	chr7	-	98641668-98647805;98641668-98646449;98641668-98645167	98641493-98641668;98643057-98645208;98646449-98646523;98647805-98647904
Ska1	ENSMUSG00000036223.16	ENSMUSG00000036223.16:s:74207530-74207818	0.4635;-0.4635	1.000e+00;1.000e+00	2.096e-20;0.000e+00	0.4829;0.5171	0.9361;0.0639	s|1e1.1o1|2e1.1o1	2	2	0;0	chr18	-	74206884-74207594;74206884-74207530	74206789-74206884;74207530-74207818
Edc4	ENSMUSG00000036270.16	ENSMUSG00000036270.16:s:105890240-105890447	-0.3343;0.3343	1.000e+00;1.000e+00	0.000e+00;2.334e-20	0.9946;0.0054	0.6486;0.3514	s|1e1.1o1|2e1.1o1	2	2	0;0	chr8	+	105890417-105890522;105890447-105890522	105890240-105890447;105890522-105890677
Exoc1	ENSMUSG00000036435.13	ENSMUSG00000036435.13:s:76552646-76555635	-0.2217;0.1509;0.0573	6.706e-01;2.296e-01;1.646e-02	2.084e-05;1.695e-02;1.883e-01	0.4249;0.4044;0.1700	0.2050;0.5629;0.2317	s|2e1.1o1|2e2.1o1|i	3	3	0;0;1	chr5	+	76554205-76557819;76554205-76559004;76555636-76557818	76552646-76555635;76557819-76557863;76559004-76559167	76555636-76557818
Exoc1	ENSMUSG00000036435.13	ENSMUSG00000036435.13:s:76563230-76563413	-0.2076;0.2076	5.471e-01;5.471e-01	2.938e-13;2.987e-13	0.2230;0.7770	0.0051;0.9949	s|1e1.1o2|1e1.2o2	2	2	0;0	chr5	+	76563413-76566927;76563413-76566957	76563230-76563413;76566927-76567203
Exoc1	ENSMUSG00000036435.13	ENSMUSG00000036435.13:t:76559004-76559167	0.2530;-0.2603;0.0031	8.450e-01;8.807e-01;8.775e-08	5.516e-07;1.783e-07;6.640e-01	0.3031;0.4898;0.2011	0.5530;0.2366;0.2099	t|1e1.2o2|1e2.1o1|i	3	3	0;0;1	chr5	+	76554205-76559004;76557863-76559004;76557864-76559003	76552646-76555635;76557819-76557863;76559004-76559167	76557864-76559003
Tbc1d24	ENSMUSG00000036473.16	ENSMUSG00000036473.16:s:24185204-24186287	0.3539;0.4264;-0.7680	9.932e-01;1.000e+00;1.000e+00	9.800e-12;2.356e-20;0.000e+00	0.0681;0.1548;0.7769	0.4158;0.5788;0.0025	s|1e1.1o1|1e2.1o2|1e2.2o2	3	3	0;0;0	chr17	-	24184398-24185204;24183852-24185204;24183848-24185204	24183694-24183852;24184381-24184398;24185204-24186287
Tbc1d24	ENSMUSG00000036473.16	ENSMUSG00000036473.16:s:24205474-24205482	0.8879;-0.8879	1.000e+00;1.000e+00	4.834e-21;0.000e+00	0.0789;0.9211	0.9447;0.0553	s|1e1.1o1|1e2.1o2	2	3	0;0	chr17	-	24190053-24205474;24186287-24205474	24185204-24186287;24189666-24190053;24205474-24205482
Tbc1d24	ENSMUSG00000036473.16	ENSMUSG00000036473.16:t:24183694-24183852	0.4448;-0.6019;0.0000;0.1200	1.000e+00;1.000e+00;5.043e-21;1.419e-02	2.183e-20;0.000e+00;9.992e-01;2.406e-02	0.0671;0.9161;0.0022;0.0098	0.5032;0.3355;0.0215;0.1486	t|1e1.1o1|1e2.1o1|1e3.1o1|2e2.1o1	4	4	0;0;0;0	chr17	-	24183852-24189944;24183852-24185204;24183852-24184381;24183848-24185204	24183694-24183852;24184381-24184398;24185204-24186287;24189666-24190053
Tbc1d24	ENSMUSG00000036473.16	ENSMUSG00000036473.16:t:24189666-24190053	-0.0769;-0.4032;0.0825;0.3790	6.409e-02;9.900e-01;4.525e-03;9.975e-01	1.134e-01;3.110e-07;1.150e-01;8.949e-17	0.1983;0.7682;0.0316;0.0025	0.1050;0.3712;0.1216;0.4042	t|1e1.1o1|1e2.1o1|1e3.1o1|1e4.1o1	4	5	0;0;0;0	chr17	-	24190053-24205494;24190053-24205474;24190053-24199891;24190053-24198355	24189666-24190053;24198355-24198526;24199891-24199957;24205474-24205482;24205494-24205562
Slc43a2	ENSMUSG00000038178.16	ENSMUSG00000038178.16:s:75568361-75568490	0.3277;-0.3277	7.495e-01;7.495e-01	5.754e-03;5.754e-03	0.0858;0.9142	0.4553;0.5447	s|1e1.1o1|1e2.1o1	2	3	0;0	chr11	+	75568490-75568576;75568490-75570571	75568361-75568490;75568576-75570189;75570571-75570644
Slc43a2	ENSMUSG00000038178.16	ENSMUSG00000038178.16:t:75566979-75567117	-0.2351;0.1805;0.0579	6.553e-01;3.745e-01;5.199e-02	2.017e-03;4.378e-03;1.520e-01	0.8858;0.0849;0.0305	0.6447;0.2729;0.0785	t|1e1.1o1|1e2.1o1|1e3.1o1	3	4	0;0;0	chr11	+	75563708-75566979;75566415-75566979;75566845-75566979	75563562-75563708;75566007-75566415;75566703-75566845;75566979-75567117
Sgsm2	ENSMUSG00000038351.14	ENSMUSG00000038351.14:s:74865085-74865211	0.2018;-0.2018	5.267e-01;5.267e-01	2.626e-03;2.626e-03	0.0613;0.9387	0.2855;0.7145	s|1e1.1o1|1e2.1o1	2	3	0;0	chr11	-	74863694-74865085;74859899-74865085	74859746-74860575;74863560-74863694;74865085-74865211
Sgsm2	ENSMUSG00000038351.14	ENSMUSG00000038351.14:s:74868577-74868738	0.4937;-0.4937	1.000e+00;1.000e+00	1.829e-20;0.000e+00	0.0269;0.9731	0.5177;0.4823	s|1e1.1o1|2e1.1o1	2	2	0;0	chr11	-	74868291-74868642;74868291-74868577	74868224-74868388;74868577-74868738
Sgsm2	ENSMUSG00000038351.14	ENSMUSG00000038351.14:t:74859746-74860575	-0.5631;0.5631	1.000e+00;1.000e+00	9.992e-16;2.935e-20	0.7185;0.2815	0.1625;0.8375	t|1e1.1o1|1e2.1o1	2	3	0;0	chr11	-	74859899-74865085;74859899-74863560	74859746-74860575;74863560-74863694;74865085-74865211
Gmds	ENSMUSG00000038372.14	ENSMUSG00000038372.14:s:32225135-32225244	0.2660;-0.2660	8.131e-01;8.131e-01	1.190e-04;1.190e-04	0.0482;0.9518	0.3095;0.6905	s|1e1.1o1|1e2.1o1	2	3	0;0	chr13	-	32157837-32225135;32128099-32225135	32127907-32128099;32157330-32157837;32225135-32225244
Scaf1	ENSMUSG00000038406.17	ENSMUSG00000038406.17:t:45013480-45013593	0.2705;-0.2705	8.527e-01;8.527e-01	5.041e-05;5.041e-05	0.2750;0.7250	0.5435;0.4565	t|1e1.1o1|1e2.1o1	2	3	0;0	chr7	-	45013593-45016080;45013593-45014205	45013480-45013593;45014204-45014404;45016080-45016363
Fchsd1	ENSMUSG00000038524.13	ENSMUSG00000038524.13:t:37965651-37965746	0.7301;-0.7301	1.000e+00;1.000e+00	9.910e-21;0.000e+00	0.2517;0.7483	0.9729;0.0271	t|1e2.1o1|2e1.1o2	2	3	0;0	chr18	-	37965746-37965899;37965700-37967846	37965651-37965746;37965899-37966021;37967760-37968052
Coq10a	ENSMUSG00000039914.6	ENSMUSG00000039914.6:s:128367709-128368333	0.0026;-0.3138;0.3136	1.097e-04;8.895e-01;8.909e-01	5.957e-01;5.411e-05;1.780e-05	0.1063;0.8538;0.0363	0.1090;0.5391;0.3503	s|1e1.1o2|1e1.2o2|1e2.1o1	3	3	0;0;0	chr10	-	128365245-128368007;128365215-128368007;128364506-128368007	128364106-128364506;128365023-128365404;128367709-128368333
Elavl1	ENSMUSG00000040028.10	ENSMUSG00000040028.10:t:4310688-4311786	0.3261;-0.3261	8.182e-01;8.182e-01	2.204e-03;2.204e-03	0.4808;0.5192	0.8117;0.1883	t|1e1.1o1|1e2.1o1	2	3	0;0	chr8	-	4311786-4324886;4311786-4312557	4310688-4311786;4312557-4315495;4324886-4325413
Pacsin1	ENSMUSG00000040276.15	ENSMUSG00000040276.15:s:27707880-27708067	-0.3013;0.3013	9.562e-01;9.562e-01	1.783e-07;1.783e-07	0.3887;0.6113	0.0839;0.9161	s|1e1.1o1|2e1.1o1	2	2	0;0	chr17	+	27708063-27708426;27708067-27708426	27707880-27708067;27708426-27711482
Iqcc	ENSMUSG00000040795.12	ENSMUSG00000040795.12:t:129615126-129616211	-0.2977;-0.1211;0.4491	9.900e-01;6.116e-02;1.000e+00	2.092e-12;3.554e-02;4.152e-17	0.3170;0.2219;0.4568	0.0100;0.0939;0.8977	t|1e2.1o1|2e1.1o1|i	3	3	1;0;0	chr4	-	129616211-129616243;129616087-129616961;129616212-129616960	129615126-129616211;129616243-na;129616961-129617180	129616212-129616960
Camsap2	ENSMUSG00000041570.14	ENSMUSG00000041570.14:s:136345299-136346104	-0.2029;0.2029	5.237e-01;5.237e-01	1.041e-05;1.041e-05	0.2250;0.7750	0.0165;0.9835	s|1e1.1o1|1e2.1o1	2	3	0;0	chr1	-	136333161-136345299;136324996-136345299	136324737-136324996;136333085-136333161;136345299-136346104
Ppp2r2d	ENSMUSG00000041769.13	ENSMUSG00000041769.13:s:138846860-138847083	-0.4168;0.4168	9.896e-01;9.896e-01	6.234e-07;6.232e-07	0.5106;0.4894	0.0918;0.9082	s|1e1.1o1|i	2	2	0;1	chr7	+	138847083-138868410;138847084-138848458	138846860-138847083;138868410-138868507	138847084-138848458
Ppp2r2d	ENSMUSG00000041769.13	ENSMUSG00000041769.13:t:138868410-138868507	0.2456;-0.2149;-0.0708;0.0295;0.0003;-0.0066	8.007e-01;6.679e-01;3.570e-05;1.165e-20;4.743e-21;7.565e-21	4.131e-06;4.496e-14;2.267e-01;5.539e-01;9.884e-01;6.733e-01	0.4881;0.2368;0.1464;0.0158;0.0099;0.1044	0.7340;0.0176;0.0648;0.0586;0.0282;0.0962	t|1e1.1o1|1e2.1o1|1e3.1o1|1e4.1o1|1e5.1o1|i	6	6	0;0;0;0;0;1	chr7	+	138846704-138868410;138847083-138868410;138848665-138868410;138860909-138868410;138865117-138868410;138865118-138868409	138846587-138846704;138846860-138847083;138848459-138848665;138860837-138860909;138865021-138865117;138868410-138868507	138865118-138868409
Zc3h12a	ENSMUSG00000042677.7	ENSMUSG00000042677.7:s:125126606-125127082	-0.3279;0.3279	9.603e-01;9.603e-01	4.032e-06;4.032e-06	0.5518;0.4482	0.2232;0.7768	s|1e1.1o1|i	2	2	0;1	chr4	-	125122393-125126606;125122521-125126605	125122254-125122520;125126606-125127082	125122521-125126605
Ankrd46	ENSMUSG00000048307.8	ENSMUSG00000048307.8:t:36495877-36495993	0.2299;-0.0651;-0.1563	7.025e-01;1.053e-04;2.361e-01	2.904e-04;1.964e-01;1.361e-02	0.6852;0.1052;0.2094	0.9251;0.0321;0.0422	t|1e1.1o1|1e2.1o2|1e2.2o2	3	3	0;0;0	chr15	-	36495993-36496727;36495993-36496424;36495993-36496340	36495877-36495993;36496340-36496715;36496727-36496820
Gpd1l	ENSMUSG00000050627.13	ENSMUSG00000050627.13:t:114904775-114905008	0.2377;-0.2377	7.955e-01;7.955e-01	4.810e-08;4.798e-08	0.7360;0.2640	0.9780;0.0220	t|1e1.1o1|1e2.1o1	2	3	0;0	chr9	-	114905008-114910876;114905008-114908940	114904775-114905008;114908940-114909076;114910876-114910988
Krcc1	ENSMUSG00000053012.17	ENSMUSG00000053012.17:t:71282151-71282317	-0.0594;-0.1600;0.2636	2.642e-02;2.024e-01;8.429e-01	1.735e-01;4.593e-03;2.500e-05	0.6476;0.1872;0.1635	0.5577;0.0018;0.4405	t|1e1.1o1|1e2.1o1|i	3	3	0;0;1	chr6	+	71271840-71282151;71272059-71282151;71272060-71282150	71271677-71271840;71272019-71272059;71282151-71282317	71272060-71282150
Klhl26	ENSMUSG00000055707.13	ENSMUSG00000055707.13:t:70450219-70453019	-0.3230;0.2028;-0.0254;0.0200;0.0803	9.857e-01;5.212e-01;1.147e-20;1.647e-06;3.767e-02	2.675e-08;5.050e-03;5.628e-01;5.744e-01;1.104e-01	0.3805;0.3153;0.0599;0.0147;0.2336	0.0589;0.5370;0.0112;0.0591;0.3379	t|1e1.1o1|1e2.1o1|2e2.1o1|3e2.1o1|i	5	3	0;0;0;0;1	chr8	-	70453019-70476850;70453019-70455466;70452917-70455466;70452853-70455466;70453020-70455465	70450219-70453019;70455466-70455648;70476850-70476968	70453020-70455465
Pgpep1	ENSMUSG00000056204.8	ENSMUSG00000056204.8:s:70652405-70652521	0.2170;-0.2170	6.401e-01;6.401e-01	1.352e-06;1.352e-06	0.0644;0.9356	0.2877;0.7123	s|1e2.1o1|2e1.1o1	2	3	0;0	chr8	-	70650678-70652442;70651414-70652405	70646435-70650678;70651182-70651414;70652405-70652521
Pgpep1	ENSMUSG00000056204.8	ENSMUSG00000056204.8:t:70652405-70652521	-0.2419;0.2202;0.0001	8.703e-01;7.109e-01;5.062e-21	2.490e-13;7.078e-11;9.959e-01	0.9803;0.0183;0.0024	0.7366;0.2431;0.0199	t|1e1.1o1|1e2.1o1|1e3.1o1	3	4	0;0;0	chr8	-	70652521-70657428;70652521-70655236;70652521-70654434	70652405-70652521;70654434-70654502;70655236-70655379;70657428-70657480
Ide	ENSMUSG00000056999.15	ENSMUSG00000056999.15:t:37288098-37288208	-0.2666;0.2666	9.731e-01;9.731e-01	0.000e+00;2.575e-20	0.9698;0.0302	0.7103;0.2897	t|1e1.1o1|1e2.1o1	2	3	0;0	chr19	-	37288208-37290670;37288208-37290044	37288098-37288208;37290044-37290188;37290670-37290878
E2f6	ENSMUSG00000057469.8	ENSMUSG00000057469.8:s:16810963-16811315	0.5652;0.0000;-0.1226;-0.4470	1.000e+00;5.038e-21;1.210e-01;9.983e-01	1.543e-20;1.000e+00;4.120e-02;7.954e-09	0.0021;0.0015;0.2244;0.7706	0.5842;0.0044;0.0762;0.3285	s|1e1.1o2|1e1.2o2|1e2.1o1|1e3.1o1	4	4	0;0;0;0	chr12	+	16811315-16812249;16811315-16812289;16811315-16813847;16811315-16816400	16810963-16811315;16812249-16812372;16813847-16813912;16816400-16816454
Zfp68	ENSMUSG00000058291.14	ENSMUSG00000058291.14:t:138612039-138612165	0.2660;-0.2660	8.554e-01;8.554e-01	6.164e-05;6.164e-05	0.2087;0.7913	0.4779;0.5221	t|1e1.1o1|1e2.1o1	2	3	0;0	chr5	-	138612165-138617055;138612165-138616470	138612039-138612165;138616187-138616614;138617055-138617167
Zfp516	ENSMUSG00000058881.13	ENSMUSG00000058881.13:t:82986744-82987025	-0.0001;0.0000;-0.0349;-0.2271;0.0158;0.2234	5.060e-21;5.046e-21;1.074e-04;7.540e-01;8.689e-21;6.903e-01	9.966e-01;9.987e-01;3.781e-01;3.973e-09;6.689e-01;5.097e-06	0.0289;0.0108;0.3689;0.2482;0.0127;0.3264	0.0234;0.0278;0.3217;0.0265;0.0482;0.5540	t|1e1.1o1|1e2.1o1|1e3.1o1|1e4.1o1|1e5.1o1|1e6.1o1	6	7	0;0;0;1;1;1	chr18	+	82910992-82986744;82911440-82986744;82957449-82986744;82972466-82986744;82972478-82986744;82972848-82986744	na-82972466;na-82972478;na-82972848;82910663-82910992;82911332-82911440;82955524-82957449;82986744-82987025
Rnf14	ENSMUSG00000060450.14	ENSMUSG00000060450.14:s:38296635-38296798	0.0011;-0.0105;-0.0133;-0.0479;0.2375;-0.0048;-0.1324	5.293e-21;3.437e-13;8.255e-21;1.753e-20;7.374e-01;6.286e-21;1.466e-01	9.592e-01;6.695e-01;6.715e-01;4.528e-01;7.092e-05;8.506e-01;2.742e-02	0.0037;0.0900;0.0801;0.0779;0.4102;0.0410;0.2987	0.0283;0.0667;0.0550;0.0266;0.6483;0.0160;0.1533	s|1e1.1o1|1e2.1o2|1e2.2o2|1e3.1o1|1e4.1o2|1e5.1o1|1e6.1o1	7	7	0;0;0;0;0;0;1	chr18	+	38296798-38297253;38296798-38297466;38296798-38297500;38296798-38298309;38296798-38299754;38296798-38300429;38296798-38307865	38296635-38296798;38297253-38297431;38297466-38297575;38298309-38298395;38299752-38300420;38300429-38300590;38307865-38308395
Rnf14	ENSMUSG00000060450.14	ENSMUSG00000060450.14:t:38298309-38298395	0.2376;0.3918;-0.6440	6.985e-01;9.802e-01;1.000e+00	3.062e-04;1.060e-07;0.000e+00	0.0793;0.0600;0.8622	0.3212;0.4580;0.2179	t|1e1.1o1|1e2.1o2|1e3.1o1	3	4	0;0;0	chr18	+	38296798-38298309;38297205-38298309;38297575-38298309	38296635-38296798;38296805-38297215;38297466-38297575;38298309-38298395
Cgn	ENSMUSG00000068876.16	ENSMUSG00000068876.16:s:94778201-94778270	0.2345;-0.2345	7.439e-01;7.439e-01	5.017e-06;5.017e-06	0.4225;0.5775	0.6498;0.3502	s|1e1.1o2|1e1.2o2	2	2	0;0	chr3	-	94778089-94778201;94778065-94778201	94777994-94778089;94778201-94778270
Gas2l3	ENSMUSG00000074802.11	ENSMUSG00000074802.11:s:89443855-89443967	-0.2943;0.2943	9.442e-01;9.442e-01	2.562e-07;2.564e-07	0.8528;0.1472	0.5579;0.4421	s|1e1.1o1|i	2	2	0;1	chr10	-	89436609-89443855;89436610-89443854	89436503-89436609;89443855-89443967	89436610-89443854
Grk6	ENSMUSG00000074886.11	ENSMUSG00000074886.11:s:55459013-55459147	-0.0282;0.3230;-0.3054	1.245e-20;9.999e-01;9.989e-01	5.629e-01;2.715e-20;0.000e+00	0.0580;0.5656;0.3772	0.0403;0.8838;0.0749	s|1e1.1o1|1e2.1o2|1e2.2o2	3	3	0;0;0	chr13	+	55459147-55459333;55459147-55459782;55459147-55459784	55459013-55459147;55459333-55459776;55459782-55460927
Gm13147	ENSMUSG00000087207.8	ENSMUSG00000087207.8:s:147232351-147232443	-0.0201;-0.0675;0.2389;-0.1256	1.022e-20;1.115e-04;7.961e-01;5.423e-02	6.270e-01;1.554e-01;1.935e-07;2.603e-02	0.0538;0.2117;0.3606;0.3794	0.0187;0.1364;0.5996;0.2431	s|1e1.1o1|1e2.1o1|1e3.1o2|1e3.2o2	4	4	1;1;0;1	chr4	+	147232443-147234322;147232443-147236782;147232443-147253297;147232443-147253344	147232351-147232443;147234322-na;147236782-147236868;147253297-147253401
Umad1	ENSMUSG00000089862.8	ENSMUSG00000089862.8:s:8373906-8373967	-0.2549;0.2549	7.403e-01;7.403e-01	7.941e-04;7.941e-04	0.4469;0.5531	0.1782;0.8218	s|1e1.1o1|1e2.1o1	2	3	0;0	chr6	+	8373967-8401077;8373967-8426971	8373906-8373967;8401077-8401154;8426971-8428767
Gm3055	ENSMUSG00000094622.2	ENSMUSG00000094622.2:s:81771094-81771161	-0.3627;0.3627	9.786e-01;9.786e-01	1.030e-06;1.030e-06	0.4314;0.5686	0.0579;0.9421	s|1e1.1o1|1e2.1o1	2	3	0;0	chr10	-	81751933-81771094;81747503-81771094	81747377-81747503;81751798-81751933;81771094-81771161
Gm3055	ENSMUSG00000094622.2	ENSMUSG00000094622.2:t:81747377-81747503	0.3817;-0.3817	9.997e-01;9.997e-01	1.325e-12;6.298e-13	0.5445;0.4555	0.9234;0.0766	t|1e1.1o1|1e2.1o1	2	3	0;0	chr10	-	81747503-81771094;81747503-81751798	81747377-81747503;81751798-81751933;81771094-81771161
Snhg5	ENSMUSG00000097195.10	ENSMUSG00000097195.10:t:88521650-88521716	-0.0000;-0.1055;0.2225;-0.0696	4.677e-21;3.400e-20;7.130e-01;4.116e-09	1.000e+00;7.059e-03;1.721e-18;1.681e-01	0.0238;0.1237;0.5872;0.2638	0.0001;0.0024;0.8040;0.1929	t|1e1.1o1|1e2.1o1|1e3.1o1|i	4	4	0;0;0;0	chr9	-	88521716-88522484;88521716-88522307;88521716-88521918;88521717-88521917	88521650-88521716;88521918-88521975;88522307-88522381;88522484-88522628	88521717-88521917
Tfe3	ENSMUSG00000000134.17	ENSMUSG00000000134.17:t:7764652-7766071	-0.0954;0.2513;-0.0900;-0.0147;0.0018;-0.0001	2.136e-02;7.406e-01;2.146e-03;1.884e-05;5.554e-21;5.051e-21	8.171e-02;6.746e-04;6.269e-02;4.763e-01;9.225e-01;9.980e-01	0.1956;0.5028;0.1370;0.1300;0.0208;0.0190	0.0872;0.7741;0.0051;0.1057;0.0266;0.0008	t|1e1.1o1|1e2.1o2|1e2.2o2|1e3.1o2|1e3.2o2|1e4.2o2	6	5	0;0;0;0;0;0	chrX	+	7762630-7765507;7763060-7765507;7763213-7765507;7763998-7765507;7764028-7765507;7764160-7765507	7762560-7762630;7762658-7763213;7763943-7764028;7764041-7764160;7764652-7766071
Pcnt	ENSMUSG00000001151.10	ENSMUSG00000001151.10:s:76374620-76375300	-0.2659;0.1763;0.0742	8.860e-01;3.286e-01;3.354e-03	7.914e-07;2.396e-03;1.506e-01	0.5251;0.3476;0.1219	0.2602;0.5280;0.2029	s|1e1.1o1|2e1.1o1|i	3	2	0;1;1	chr10	-	76370079-76374851;76370079-76374620;76370080-76374619	76369835-76370079;76374620-76375300	76370080-76374619
Pcnt	ENSMUSG00000001151.10	ENSMUSG00000001151.10:s:76403758-76403874	0.3466;-0.3466	9.882e-01;9.882e-01	4.885e-11;1.722e-11	0.0454;0.9546	0.3794;0.6206	s|1e1.1o1|1e2.1o1	2	3	0;1	chr10	-	76403644-76403758;76401535-76403758	76401332-76401535;76403624-76403644;76403758-76403874
Pcnt	ENSMUSG00000001151.10	ENSMUSG00000001151.10:s:76419978-76420542	-0.2236;0.2236	6.807e-01;6.807e-01	1.258e-05;1.258e-05	0.4009;0.5991	0.1839;0.8161	s|1e1.1o2|1e1.2o2	2	2	1;0	chr10	-	76418569-76419978;76418566-76419978	76418360-76418569;76419978-76420542
Aif1l	ENSMUSG00000001864.13	ENSMUSG00000001864.13:s:31950463-31950590	-0.2596;-0.0492;0.3271	8.478e-01;4.712e-10;9.902e-01	3.098e-06;4.318e-01;1.291e-10	0.7741;0.0769;0.1469	0.5212;0.0150;0.4631	s|1e1.1o1|1e2.1o1|1e3.1o1	3	4	0;0;0	chr2	+	31950590-31962215;31950590-31965071;31950590-31969630	31950463-31950590;31961919-31962281;31965071-31965112;31969320-31969792
Aif1l	ENSMUSG00000001864.13	ENSMUSG00000001864.13:t:31961919-31962281	0.2024;-0.0794;-0.0929	5.391e-01;1.621e-05;1.269e-04	1.088e-06;1.458e-01;6.412e-02	0.7722;0.1080;0.1227	0.9753;0.0058;0.0170	t|1e1.1o1|1e2.1o1|1e3.1o1	3	4	0;0;0	chr2	+	31950590-31962215;31960472-31962215;31961362-31962215	31950463-31950590;31960348-31960472;31961329-31961362;31961919-31962281
Rnf215	ENSMUSG00000003581.14	ENSMUSG00000003581.14:s:4135202-4135563	0.3345;-0.3345	9.938e-01;9.938e-01	9.372e-10;9.375e-10	0.6381;0.3619	0.9739;0.0261	s|1e1.1o1|1e2.1o1	2	3	0;0	chr11	+	4135563-4135814;4135563-4136560	4135202-4135563;4135814-4135957;4136560-4136631
Rnf215	ENSMUSG00000003581.14	ENSMUSG00000003581.14:s:4136712-4137155	0.3192;-0.3192	9.690e-01;9.690e-01	1.410e-07;1.402e-07	0.6510;0.3490	0.9913;0.0087	s|1e1.1o1|1e2.1o1	2	3	0;0	chr11	+	4136797-4137212;4136797-4137309	4136712-4137155;4137212-4137217;4137309-4137368
Rnf215	ENSMUSG00000003581.14	ENSMUSG00000003581.14:t:4136560-4136631	0.2535;-0.2535	7.818e-01;7.818e-01	1.874e-03;1.874e-03	0.0414;0.9586	0.3188;0.6812	t|1e1.1o1|1e2.1o1	2	3	0;0	chr11	+	4135563-4136560;4135957-4136560	4135202-4135563;4135814-4135957;4136560-4136631
Mapk13	ENSMUSG00000004864.13	ENSMUSG00000004864.13:t:28777723-28777801	0.2506;-0.2506	9.086e-01;9.086e-01	5.241e-13;3.872e-13	0.0336;0.9664	0.2754;0.7246	t|1e1.1o1|1e2.1o1	2	3	0;0	chr17	+	28776416-28777723;28777561-28777723	28776302-28776416;28777482-28777561;28777723-28777801
Mapk13	ENSMUSG00000004864.13	ENSMUSG00000004864.13:t:28778077-28778253	-0.3721;0.3721	9.999e-01;9.999e-01	1.110e-16;3.269e-17	0.9416;0.0584	0.5726;0.4274	t|1e2.1o1|2e1.1o1	2	3	0;0	chr17	+	28777801-28778077;28776573-28778083	28776470-28776573;28777723-28777801;28778077-28778253
Rundc3a	ENSMUSG00000006575.14	ENSMUSG00000006575.14:s:102399858-102400045	-0.3413;0.3533;-0.0000	9.898e-01;9.949e-01;5.043e-21	1.780e-08;5.754e-09;9.992e-01	0.4060;0.5792;0.0129	0.0646;0.9326;0.0028	s|1e1.1o2|1e1.2o2|1e2.1o1	3	3	0;0;0	chr11	+	102400045-102400637;102400045-102400661;102400045-102400894	102399858-102400045;102400637-102400798;102400894-102401000
Rundc3a	ENSMUSG00000006575.14	ENSMUSG00000006575.14:s:102400894-102401000	0.3820;-0.3820	9.889e-01;9.889e-01	4.842e-08;4.793e-08	0.0652;0.9348	0.4459;0.5541	s|1e1.1o1|1e2.1o1	2	3	0;0	chr11	+	102401000-102401389;102401000-102401981	102400894-102401000;102401389-102401754;102401981-102402555
Adam19	ENSMUSG00000011256.16	ENSMUSG00000011256.16:s:46055992-46056210	0.4196;-0.4196	1.000e+00;1.000e+00	2.061e-20;0.000e+00	0.0240;0.9760	0.4354;0.5646	s|1e1.1o1|1e2.1o1	2	3	0;0	chr11	+	46056210-46056299;46056210-46060923	46055992-46056210;46056299-46056441;46060923-46061008
Adam19	ENSMUSG00000011256.16	ENSMUSG00000011256.16:t:46128786-46128875	0.3023;-0.3023	9.328e-01;9.328e-01	1.692e-04;1.692e-04	0.6741;0.3259	0.9877;0.0123	t|1e1.1o1|1e2.1o1	2	3	0;0	chr11	+	46127423-46128786;46128187-46128786	46127246-46127423;46127905-46128187;46128786-46128875
Crlf3	ENSMUSG00000017561.16	ENSMUSG00000017561.16:s:80080784-80080991	-0.1026;0.3188;0.0281;-0.2453	1.323e-02;9.584e-01;1.140e-20;8.051e-01	5.311e-02;5.717e-06;5.490e-01;4.707e-06	0.1823;0.5047;0.0269;0.2808	0.0723;0.8306;0.0645;0.0389	s|1e1.1o1|2e1.1o1|2e2.1o1|i	4	3	0;0;0;1	chr11	-	80064399-80080788;80064399-80080784;80060185-80080784;80064400-80080783	80060098-80060185;80062684-80064399;80080784-80080991	80064400-80080783
Cep57l1	ENSMUSG00000019813.16	ENSMUSG00000019813.16:t:41744740-41745931	-0.0940;0.2384;-0.0194;-0.1001;-0.0000	7.288e-03;7.350e-01;2.562e-09;2.929e-02;5.038e-21	6.994e-02;6.775e-05;5.924e-01;7.136e-02;1.000e+00	0.1309;0.6022;0.0632;0.1945;0.0073	0.0283;0.8396;0.0392;0.0881;0.0006	t|1e1.2o2|1e2.1o1|1e3.1o1|1e4.1o1|1e5.1o1	5	6	1;0;0;1;0	chr10	-	41745921-41809788;41745921-41809573;41745921-41781484;41745921-41752012;41745921-41746567	41744740-41745931;41746567-41746638;41752012-na;41781484-41781550;41809573-41809663;41809788-41809871
Ptprk	ENSMUSG00000019889.10	ENSMUSG00000019889.10:s:28569897-28569973	-0.2144;0.2144	6.622e-01;6.622e-01	2.800e-11;1.868e-11	0.2361;0.7639	0.0306;0.9694	s|1e1.1o1|1e2.1o1	2	3	0;1	chr10	+	28569973-28570174;28569973-28573368	28569897-28569973;28570174-28570191;28573368-28573404
Mtfr2	ENSMUSG00000019992.8	ENSMUSG00000019992.8:s:20357255-20357766	0.4415;-0.4415	9.683e-01;9.683e-01	1.017e-04;1.017e-04	0.3099;0.6901	0.7621;0.2379	s|1e1.1o1|i	2	2	0;1	chr10	+	20357766-20360535;20357767-20360534	20357255-20357766;20360535-20361304	20357767-20360534
Mtfr2	ENSMUSG00000019992.8	ENSMUSG00000019992.8:t:20353367-20353479	-0.3614;0.3614	9.974e-01;9.974e-01	7.847e-12;1.099e-11	0.3894;0.6106	0.0279;0.9721	t|1e1.1o1|1e2.1o1	2	3	0;0	chr10	+	20348435-20353367;20352928-20353367	20348335-20348435;20352824-20352928;20353367-20353479
Tspan13	ENSMUSG00000020577.17	ENSMUSG00000020577.17:t:36023905-36024072	0.2693;-0.0078;-0.2555	8.910e-01;8.890e-07;8.760e-01	2.874e-06;6.111e-01;9.022e-07	0.6201;0.0926;0.2916	0.8926;0.0798;0.0308	t|1e1.1o1|1e2.1o1|1e3.1o1	3	4	0;0;0	chr12	-	36024072-36042251;36024072-36039485;36024072-36030363	36023905-36024072;36030363-36030442;36039485-36039935;36042251-36042500
Jpt1	ENSMUSG00000020737.12	ENSMUSG00000020737.12:t:115503032-115503174	0.3001;-0.0953;0.0000;-0.1876	1.000e+00;3.130e-20;4.677e-21;3.954e-01	2.468e-20;3.755e-02;1.000e+00;0.000e+00	0.6833;0.1082;0.0002;0.2076	0.9867;0.0029;0.0008;0.0105	t|1e1.1o1|1e2.1o2|1e2.2o2|i	4	3	0;0;0;1	chr11	-	115503174-115514220;115503174-115514027;115503174-115513698;115503175-115513697	115503032-115503174;115513698-115514148;115514220-115514387	115503175-115513697
Tsen54	ENSMUSG00000020781.14	ENSMUSG00000020781.14:s:115821656-115821716	-0.2354;0.2354	8.134e-01;8.134e-01	8.053e-11;6.384e-11	0.9777;0.0223	0.7396;0.2604	s|1e1.1o1|1e2.1o1	2	3	0;0	chr11	+	115821716-115821999;115821716-115822583	115821656-115821716;115821999-115822269;115822583-115823094
Pacs2	ENSMUSG00000021143.10	ENSMUSG00000021143.10:s:113044226-113044313	-0.3643;0.3643	9.972e-01;9.972e-01	2.697e-11;2.746e-11	0.9581;0.0419	0.6041;0.3959	s|1e1.1o1|1e2.1o1	2	3	0;0	chr12	+	113044313-113045478;113044313-113047029	113044226-113044313;113045478-113045567;113047029-113047154
Polk	ENSMUSG00000021668.15	ENSMUSG00000021668.15:s:96501519-96501672	-0.2680;-0.0014;0.1524;-0.0000;0.1285	9.406e-01;5.219e-21;5.204e-02;4.683e-21;3.176e-02	2.146e-10;9.219e-01;6.058e-05;9.989e-01;1.087e-02	0.8765;0.0353;0.0213;0.0174;0.0503	0.6083;0.0319;0.1765;0.0040;0.1801	s|1e1.1o1|1e2.1o1|1e3.1o1|1e4.1o1|i	5	5	0;0;0;0;1	chr13	-	96496842-96501519;96496555-96501519;96495532-96501519;96490969-96501519;96496843-96501518	96490937-96490969;96495408-96495532;96496493-96496555;96496603-96496842;96501519-96501672	96496843-96501518
Polk	ENSMUSG00000021668.15	ENSMUSG00000021668.15:t:96490937-96490969	0.0004;-0.2471;0.2337	4.906e-21;7.911e-01;7.131e-01	9.626e-01;1.080e-04;1.842e-04	0.0191;0.7742;0.2069	0.0321;0.5268;0.4388	t|1e1.1o1|1e2.1o1|i	3	3	0;0;1	chr13	-	96490969-96501519;96490969-96493829;96490970-96493828	96490937-96490969;96493829-96493995;96501519-96501672	96490970-96493828
4930452B06Rik	ENSMUSG00000021747.12	ENSMUSG00000021747.12:s:8510862-8511193	0.1005;0.2010;-0.3177	1.193e-02;5.177e-01;9.707e-01	6.350e-02;2.584e-03;5.563e-07	0.0308;0.5330;0.4340	0.1377;0.7438;0.1156	s|1e1.1o1|1e2.1o1|i	3	3	0;0;1	chr14	-	8503018-8510862;8482620-8510862;8503019-8510861	8482417-8482620;8502421-8503018;8510862-8511193	8503019-8510861
Dmtn	ENSMUSG00000022099.17	ENSMUSG00000022099.17:s:70605693-70605741	-0.6055;0.6055	1.000e+00;1.000e+00	0.000e+00;1.620e-20	0.9099;0.0901	0.3167;0.6833	s|1e1.1o1|1e2.1o1	2	3	0;0	chr14	-	70605548-70605693;70605372-70605693	70605368-70605372;70605541-70605548;70605693-70605741
6030458C11Rik	ENSMUSG00000022195.7	ENSMUSG00000022195.7:t:12819904-12821553	-0.3189;0.3189	9.723e-01;9.723e-01	4.449e-11;4.447e-11	0.3466;0.6534	0.0440;0.9560	t|1e1.1o1|1e2.1o1	2	3	0;0	chr15	-	12821553-12824467;12821553-12823561	12819904-12821553;12823561-12823706;12824467-12824649
Oxr1	ENSMUSG00000022307.16	ENSMUSG00000022307.16:t:41797474-41797556	0.0464;0.0003;0.0000;0.1550;0.0025;-0.0000;-0.2756	8.710e-03;4.754e-21;4.677e-21;2.697e-01;5.265e-21;5.385e-21;8.608e-01	2.391e-01;9.864e-01;9.999e-01;1.528e-02;9.087e-01;8.978e-01;1.966e-04	0.1375;0.0039;0.0037;0.3397;0.0062;0.0329;0.4724	0.1966;0.0233;0.0042;0.5153;0.0326;0.0328;0.1912	t|1e1.1o1|1e2.1o1|1e3.1o1|1e4.1o1|1e5.1o1|1e6.1o1|i	7	7	0;0;0;0;0;0;1	chr15	+	41653661-41797474;41710872-41797474;41751759-41797474;41789232-41797474;41789506-41797474;41789618-41797474;41789619-41797473	41653465-41653661;41710604-41710872;41751698-41751759;41788941-41789232;41789381-41789506;41789515-41789618;41797474-41797556	41789619-41797473
Shcbp1	ENSMUSG00000022322.8	ENSMUSG00000022322.8:s:4768144-4768311	0.3756;-0.3756	1.000e+00;1.000e+00	2.505e-20;0.000e+00	0.5576;0.4424	0.9290;0.0710	s|1e1.1o1|1e2.1o1	2	3	0;0	chr8	-	4768022-4768144;4765089-4768144	4763468-4765089;4767907-4768022;4768144-4768311
Gtpbp8	ENSMUSG00000022668.10	ENSMUSG00000022668.10:t:44743738-44743868	0.3288;-0.1060;-0.1893	9.739e-01;1.395e-01;4.624e-01	2.400e-07;6.348e-02;5.739e-03	0.0740;0.6443;0.2875	0.4052;0.5067;0.0805	t|1e1.2o2|1e2.1o2|1e2.2o2	3	3	0;0;0	chr16	-	44743868-44745999;44743868-44745395;44743868-44745283	44743738-44743868;44745283-44745493;44745999-44746363
Fstl1	ENSMUSG00000022816.11	ENSMUSG00000022816.11:s:37777294-37777350	-0.0000;0.0000;0.3605;-0.3356	4.677e-21;4.677e-21;9.997e-01;9.976e-01	1.000e+00;1.000e+00;2.968e-20;0.000e+00	0.0239;0.0018;0.5130;0.4632	0.0004;0.0004;0.8721;0.1271	s|1e1.1o1|1e2.1o1|1e3.1o1|i	4	4	0;0;0;1	chr16	+	37777350-37793888;37777350-37798850;37777350-37815706;37777351-37793887	37777294-37777350;37793888-37794238;37798850-37799471;37815706-37815810	37777351-37793887
Thada	ENSMUSG00000024251.10	ENSMUSG00000024251.10:s:84270307-84272824	-0.2517;0.2517	7.664e-01;7.664e-01	2.438e-06;2.438e-06	0.9537;0.0463	0.7110;0.2890	s|1e1.1o1|i	2	2	0;1	chr17	-	84252428-84272706;84252429-84270306	84252334-84252428;84270307-84272824	84252429-84270306
Thada	ENSMUSG00000024251.10	ENSMUSG00000024251.10:s:84416278-84416387	0.2749;-0.2749	7.088e-01;7.088e-01	1.734e-03;1.734e-03	0.5747;0.4253	0.8943;0.1057	s|1e1.1o1|i	2	2	0;1	chr17	-	84398327-84416278;84398328-84416277	84398195-84398327;84416278-84416387	84398328-84416277
Sil1	ENSMUSG00000024357.10	ENSMUSG00000024357.10:t:35438267-35438380	-0.0180;-0.3690;0.4090	9.713e-21;9.398e-01;9.577e-01	6.374e-01;1.552e-04;1.665e-05	0.0480;0.9315;0.0242	0.0047;0.5582;0.4382	t|1e1.1o1|1e2.1o1|1e3.1o1	3	4	0;0;0	chr18	-	35438380-35499579;35438380-35498791;35438380-35492859	35438267-35438380;35492859-35492966;35498791-35498929;35499579-35499780
H2-M5	ENSMUSG00000024459.18	ENSMUSG00000024459.18:t:36987655-36987930	0.1990;-0.3097;0.1086	5.053e-01;9.702e-01;5.175e-02	8.240e-04;2.776e-09;5.218e-02	0.1383;0.7770;0.0884	0.3394;0.4621;0.2013	t|1e1.1o1|1e2.1o2|1e2.2o2	3	3	0;0;1	chr17	-	36987930-36988935;36987930-36988505;36987930-36988250	36987655-36987930;36988250-36988780;36988935-36989204
Dtwd2	ENSMUSG00000024505.16	ENSMUSG00000024505.16:s:49724113-49724207	0.2575;-0.2575	7.705e-01;7.705e-01	5.923e-04;5.923e-04	0.4995;0.5005	0.7720;0.2280	s|1e1.1o1|1e2.1o1	2	3	0;0	chr18	-	49723814-49724113;49700387-49724113	49700259-49700387;49723622-49723814;49724113-49724207
Dtwd2	ENSMUSG00000024505.16	ENSMUSG00000024505.16:s:49728369-49728459	-0.3196;0.3196	9.600e-01;9.600e-01	4.640e-07;4.640e-07	0.8833;0.1167	0.5623;0.4377	s|1e1.1o1|1e2.1o1	2	3	0;0	chr18	-	49724207-49728369;49700387-49728369	49700259-49700387;49724113-49724207;49728369-49728459
Lrp5	ENSMUSG00000024913.16	ENSMUSG00000024913.16:s:3612198-3612521	-0.3167;0.3167	9.935e-01;9.935e-01	4.319e-13;1.165e-15	0.9747;0.0253	0.6622;0.3378	s|1e1.1o2|1e1.2o2	2	2	0;0	chr19	-	3610238-3612198;3610209-3612198	3610039-3610238;3612198-3612521
Plcb3	ENSMUSG00000024960.9	ENSMUSG00000024960.9:t:6966632-6966709	-0.0029;0.1043;-0.4016;0.2877	6.444e-21;6.315e-02;9.989e-01;8.812e-01	8.312e-01;6.106e-02;9.545e-12;4.871e-07	0.0442;0.2510;0.6323;0.0719	0.0340;0.3664;0.2311;0.3663	t|1e1.1o1|1e2.1o1|1e3.1o1|1e4.1o1	4	5	0;1;0;0	chr19	-	6966709-6976405;6966709-6974195;6966709-6969547;6966709-6969385	6966632-6966709;6969385-6969513;6969547-6969814;6974195-6974351;6976405-6976470
Flnb	ENSMUSG00000025278.9	ENSMUSG00000025278.9:s:7933714-7933980	-0.2076;0.2076	5.923e-01;5.923e-01	7.299e-05;7.299e-05	0.8671;0.1329	0.6669;0.3331	s|1e1.1o1|i	2	2	0;1	chr14	+	7933980-7934564;7933981-7934563	7933714-7933980;7934564-7934701	7933981-7934563
Ormdl2	ENSMUSG00000025353.5	ENSMUSG00000025353.5:s:128821542-128821645	-0.3022;0.2807;0.0815;-0.0442	9.686e-01;9.345e-01;1.714e-03;1.673e-20	0.000e+00;1.203e-09;1.094e-01;3.246e-01	0.3240;0.3949;0.1737;0.1011	0.0066;0.6737;0.2739;0.0479	s|1e1.1o3|1e1.2o3|1e1.3o3|1e2.1o1	4	3	0;0;0;0	chr10	-	128820560-128821542;128820514-128821542;128820435-128821542;128820105-128821542	128819954-128820105;128820261-128820560;128821542-128821645
Dock9	ENSMUSG00000025558.19	ENSMUSG00000025558.19:s:121560590-121560703	-0.2244;0.2244	6.796e-01;6.796e-01	1.224e-04;1.224e-04	0.2497;0.7503	0.0202;0.9798	s|1e1.1o1|1e2.1o1	2	3	0;0	chr14	-	121560400-121560590;121559133-121560590	121558987-121559133;121560395-121560400;121560590-121560703
Dock9	ENSMUSG00000025558.19	ENSMUSG00000025558.19:t:121591812-121592000	-0.2341;-0.0256;-0.0874;0.3814	6.676e-01;1.167e-20;1.409e-02;9.996e-01	8.051e-04;5.755e-01;9.918e-02;3.051e-20	0.6924;0.0602;0.2419;0.0008	0.4499;0.0029;0.1380;0.4099	t|1e1.1o1|1e2.1o1|2e1.1o1|2e2.1o1	4	3	0;0;0;0	chr14	-	121591948-121594336;121591948-121592394;121591879-121594336;121591879-121592394	121591812-121592000;121592394-121592444;121594336-121594383
Tk1	ENSMUSG00000025574.13	ENSMUSG00000025574.13:s:117824834-117825632	0.1700;0.0515;-0.2233	2.390e-01;1.701e-20;7.101e-01	6.313e-05;4.426e-01;2.065e-14	0.7017;0.0206;0.2769	0.8679;0.0745;0.0544	s|1e1.1o1|1e2.1o1|2e1.1o1	3	3	0;0;1	chr11	-	117824781-117825601;117822190-117825601;117824781-117825212	117821640-117822190;117822458-117824781;117824834-117825632
Tk1	ENSMUSG00000025574.13	ENSMUSG00000025574.13:s:117825714-117826092	0.2499;-0.2499	9.153e-01;9.153e-01	2.632e-20;0.000e+00	0.7265;0.2735	0.9838;0.0162	s|1e1.1o1|1e2.1o1	2	3	0;0	chr11	-	117825632-117825714;117824781-117825714	117822458-117824781;117824834-117825632;117825714-117826092
Pms1	ENSMUSG00000026098.13	ENSMUSG00000026098.13:t:53281941-53282408	0.3252;0.1120;-0.0899;-0.3559	9.295e-01;1.213e-02;8.507e-02;9.679e-01	3.718e-06;2.598e-02;1.024e-01;4.678e-10	0.4162;0.0139;0.1736;0.3537	0.7454;0.1374;0.0890;0.0278	t|1e1.1o3|1e1.2o3|1e1.3o3|1e2.1o1	4	3	0;0;0;0	chr1	-	53282092-53296886;53282092-53296819;53282092-53296732;53282092-53290379	53281941-53282408;53290379-53290423;53295293-53297018
Sh3glb2	ENSMUSG00000026860.16	ENSMUSG00000026860.16:s:30346108-30346453	0.2713;-0.2713	9.554e-01;9.554e-01	3.684e-12;6.408e-13	0.0295;0.9705	0.2937;0.7063	s|1e1.1o1|1e2.1o1	2	3	0;0	chr2	-	30346073-30346353;30345939-30346353	30345699-30345939;30346059-30346101;30346108-30346453
Sh3glb2	ENSMUSG00000026860.16	ENSMUSG00000026860.16:t:30347081-30347656	-0.1402;-0.1288;0.2806	8.298e-02;8.975e-02;9.322e-01	1.141e-03;2.508e-02;5.936e-08	0.2000;0.6111;0.1938	0.0585;0.4698;0.4716	t|1e1.1o1|1e2.1o1|i	3	3	0;0;1	chr2	-	30347104-30350288;30347104-30348555;30347657-30348067	30347081-30347656;30348068-30348617;30349740-30350380	30347657-30348067
Ext2	ENSMUSG00000027198.16	ENSMUSG00000027198.16:s:93704483-93705109	-0.3498;0.3498	1.000e+00;1.000e+00	0.000e+00;2.284e-20	0.3727;0.6273	0.0040;0.9960	s|1e1.1o1|1e2.1o1	2	3	0;0	chr2	-	93703989-93704483;93703276-93704483	93702956-93703276;93703539-93703989;93704483-93705109
Ext2	ENSMUSG00000027198.16	ENSMUSG00000027198.16:t:93707234-93707377	-0.3967;0.3967	1.000e+00;1.000e+00	0.000e+00;2.180e-20	0.9611;0.0389	0.5769;0.4231	t|1e1.1o1|i	2	2	0;1	chr2	-	93707377-93730158;93707378-93715945	93707234-93707377;93730158-93730324	93707378-93715945
Slc35a3	ENSMUSG00000027957.13	ENSMUSG00000027957.13:t:116690386-116694634	0.7463;0.0004;-0.0057;-0.6843	1.000e+00;3.661e-08;6.528e-21;1.000e+00	9.401e-21;9.643e-01;8.283e-01;0.000e+00	0.2413;0.0185;0.0420;0.6913	0.9918;0.0027;0.0026;0.0026	t|1e1.1o1|1e2.1o1|1e3.1o1|1e4.1o1	4	5	0;0;0;0	chr3	-	116694634-116712083;116694634-116711683;116694634-116700427;116694634-116695589	116690386-116694634;116695589-116695756;116700427-116700473;116711683-116711842;116712083-116712650
Clcn6	ENSMUSG00000029016.13	ENSMUSG00000029016.13:s:148017903-148018016	0.2197;-0.2197	5.987e-01;5.987e-01	4.811e-03;4.811e-03	0.4445;0.5555	0.6839;0.3161	s|1e1.1o1|1e2.1o1	2	3	0;1	chr4	-	148017662-148017903;148016978-148017903	148016852-148016978;148017496-148017662;148017903-148018016
Nrbp1	ENSMUSG00000029148.15	ENSMUSG00000029148.15:s:31240864-31241002	0.2030;-0.0200;-0.1487	5.436e-01;1.021e-20;7.534e-02	1.566e-12;6.270e-01;1.726e-05	0.7749;0.0540;0.1697	0.9979;0.0011;0.0011	s|1e1.1o1|1e2.1o3|1e2.2o3	3	3	0;0;0	chr5	+	31241002-31243763;31241002-31243852;31241002-31243900	31240864-31241002;31243428-31243832;31243852-31243991
Fam168a	ENSMUSG00000029461.17	ENSMUSG00000029461.17:s:100812920-100813100	0.0112;0.2160;-0.2430	1.065e-04;5.621e-01;6.931e-01	5.912e-01;2.604e-03;1.568e-03	0.0126;0.0884;0.8956	0.0336;0.3265;0.6279	s|1e1.1o1|1e2.1o1|1e3.1o1	3	4	0;0;0	chr7	+	100813000-100813368;100813000-100818736;100813000-100824132	100812920-100813100;100813368-100813431;100818736-100818762;100824132-100824474
Fam168a	ENSMUSG00000029461.17	ENSMUSG00000029461.17:t:100824132-100824474	-0.0733;0.3241;-0.2228	1.593e-01;9.079e-01;6.812e-01	9.746e-02;2.684e-05;8.973e-03	0.6473;0.0262;0.3275	0.5769;0.3710;0.0094	t|1e1.1o1|1e2.1o1|1e3.1o1	3	4	0;0;0	chr7	+	100813000-100824132;100818762-100824132;100823284-100824132	100812920-100813100;100818736-100818762;100823237-100823284;100824132-100824474
Osbpl3	ENSMUSG00000029822.15	ENSMUSG00000029822.15:s:50346328-50346431	0.2424;-0.2424	7.482e-01;7.482e-01	1.386e-04;1.386e-04	0.6550;0.3450	0.9049;0.0951	s|1e1.1o1|1e2.1o1	2	3	0;0	chr6	-	50346103-50346328;50345030-50346328	50344874-50345030;50346011-50346103;50346328-50346431
Osbpl3	ENSMUSG00000029822.15	ENSMUSG00000029822.15:s:50351844-50351957	-0.2220;0.2220	6.743e-01;6.743e-01	9.168e-07;9.173e-07	0.9977;0.0023	0.7528;0.2472	s|1e1.1o1|1e2.1o1	2	3	0;0	chr6	-	50348138-50351844;50345030-50351844	50344874-50345030;50347971-50348138;50351844-50351957
Osbpl3	ENSMUSG00000029822.15	ENSMUSG00000029822.15:t:50344874-50345030	-0.1097;-0.1876;0.3311	2.655e-02;4.237e-01;9.670e-01	4.636e-02;2.941e-03;5.612e-07	0.1419;0.2621;0.5976	0.0023;0.0607;0.9364	t|1e1.1o1|1e2.1o1|1e3.1o1	3	4	0;0;0	chr6	-	50345030-50351844;50345030-50346328;50345030-50346011	50344874-50345030;50346011-50346103;50346328-50346431;50351844-50351957
Cenpi	ENSMUSG00000031262.12	ENSMUSG00000031262.12:s:134351245-134351463	-0.2235;0.2235	7.150e-01;7.150e-01	1.078e-07;1.079e-07	0.9146;0.0854	0.6892;0.3108	s|1e1.1o1|i	2	2	0;1	chrX	+	134351463-134361215;134351464-134361214	134351245-134351463;134361215-134361256	134351464-134361214
Mto1	ENSMUSG00000032342.13	ENSMUSG00000032342.13:s:78457917-78458047	-0.3043;0.3043	9.863e-01;9.863e-01	1.202e-10;1.050e-10	0.4914;0.5086	0.1820;0.8180	s|1e1.1o2|1e1.2o2	2	2	1;0	chr9	+	78458047-78460822;78458047-78460833	78457917-78458047;78460822-78461037
Nphp3	ENSMUSG00000032558.19	ENSMUSG00000032558.19:s:104002544-104003161	-0.3070;0.0042;0.2844	9.745e-01;3.956e-06;9.052e-01	5.794e-07;8.543e-01;4.130e-05	0.3326;0.0039;0.6636	0.0138;0.0314;0.9510	s|1e1.1o1|2e1.1o1|3e1.1o1	3	2	0;0;0	chr9	+	104002801-104004714;104002879-104004714;104003161-104004714	104002544-104003161;104004714-104004839
Nlrp4f	ENSMUSG00000032999.10	ENSMUSG00000032999.10:s:65187441-65187608	0.8137;-0.8137	1.000e+00;1.000e+00	7.127e-21;0.000e+00	0.1709;0.8291	0.9591;0.0409	s|1e1.1o1|1e2.1o2	2	3	0;0	chr13	-	65185133-65187441;65183113-65187441	65182903-65183113;65184963-65185133;65187441-65187608
Nlrp4f	ENSMUSG00000032999.10	ENSMUSG00000032999.10:s:65205620-65205716	0.4910;-0.0178;-0.4593	9.999e-01;7.500e-09;9.999e-01	1.178e-14;5.897e-01;9.992e-16	0.4260;0.0642;0.5034	0.8971;0.0334;0.0661	s|1e1.1o2|1e1.2o2|i	3	2	0;0;1	chr13	-	65199470-65205620;65199423-65205620;65199471-65205619	65199169-65199470;65205620-65205716	65199471-65205619
Nlrp4f	ENSMUSG00000032999.10	ENSMUSG00000032999.10:t:65190225-65190386	-0.2185;0.2185	6.366e-01;6.366e-01	4.444e-05;4.444e-05	0.3310;0.6690	0.1086;0.8914	t|1e1.1o1|1e2.1o1	2	3	1;0	chr13	-	65190386-65193986;65190386-65190819	65190225-65190386;65190819-65190977;65193986-65195555
Frrs1	ENSMUSG00000033386.10	ENSMUSG00000033386.10:s:116885107-116885289	-0.5304;0.4539;0.0363	1.000e+00;1.000e+00;1.299e-20	0.000e+00;1.942e-20;3.738e-01	0.9497;0.0031;0.0472	0.4373;0.4686;0.0985	s|1e1.1o1|1e2.1o1|i	3	3	0;1;1	chr3	+	116885289-116890905;116885289-116891840;116885290-116890893	116885107-116885289;116890894-116891003;116891674-116891987	116885290-116890893
Frrs1	ENSMUSG00000033386.10	ENSMUSG00000033386.10:t:116891674-116891987	0.4071;-0.4071	1.000e+00;1.000e+00	2.096e-20;0.000e+00	0.0030;0.9970	0.4231;0.5769	t|1e1.1o1|1e2.1o1	2	3	1;0	chr3	+	116885289-116891840;116891003-116891840	116885107-116885289;116890894-116891003;116891674-116891987
Mtmr3	ENSMUSG00000034354.17	ENSMUSG00000034354.17:t:4531222-4531305	-0.2373;0.2373	6.900e-01;6.900e-01	1.233e-03;1.233e-03	0.8190;0.1810	0.5742;0.4258	t|1e1.1o1|1e2.1o1	2	3	0;0	chr11	-	4531305-4594603;4531305-4546189	4531222-4531305;4546189-4546268;4594603-4594863
Dcbld2	ENSMUSG00000035107.13	ENSMUSG00000035107.13:s:58408443-58408951	-0.4621;0.4621	9.999e-01;9.999e-01	1.035e-12;1.094e-12	0.8987;0.1013	0.4403;0.5597	s|1e1.1o1|i	2	2	0;1	chr16	+	58408951-58424561;58408952-58424560	58408443-58408951;58424561-58424788	58408952-58424560
Dcbld2	ENSMUSG00000035107.13	ENSMUSG00000035107.13:s:58464190-58464327	-0.3660;0.3660	1.000e+00;1.000e+00	0.000e+00;2.238e-20	0.3825;0.6175	0.0051;0.9949	s|1e1.1o1|2e1.1o1	2	2	0;0	chr16	+	58464323-58465323;58464327-58465323	58464190-58464327;58465323-58469727
Melk	ENSMUSG00000035683.13	ENSMUSG00000035683.13:s:44312164-44312256	0.6926;-0.6926	1.000e+00;1.000e+00	1.279e-20;0.000e+00	0.2515;0.7485	0.9313;0.0687	s|1e1.1o1|i	2	2	0;1	chr4	+	44312256-44318024;44312257-44318023	44312164-44312256;44318024-44318122	44312257-44318023
Melk	ENSMUSG00000035683.13	ENSMUSG00000035683.13:t:44310290-44310358	-0.2113;0.2113	6.284e-01;6.284e-01	1.624e-04;1.624e-04	0.2432;0.7568	0.0284;0.9716	t|1e1.1o1|1e2.1o1	2	3	0;0	chr4	+	44307106-44310290;44309049-44310290	44306990-44307106;44308906-44309049;44310290-44310358
Cog5	ENSMUSG00000035933.5	ENSMUSG00000035933.5:t:31937177-31937630	-0.2135;0.2135	5.791e-01;5.791e-01	3.673e-03;3.673e-03	0.8925;0.1075	0.6652;0.3348	t|1e1.1o2|i	2	2	0;1	chr12	+	31925791-31937177;31929093-31937176	31925645-31926022;31937177-31937630	31929093-31937176
Wtip	ENSMUSG00000036459.15	ENSMUSG00000036459.15:s:34116594-34116662	0.2353;-0.2353	7.928e-01;7.928e-01	1.660e-09;1.655e-09	0.6924;0.3076	0.9360;0.0640	s|1e1.1o1|i	2	2	0;1	chr7	-	34110239-34116594;34110240-34116593	34109543-34110239;34116594-34116662	34110240-34116593
Tbc1d9b	ENSMUSG00000036644.15	ENSMUSG00000036644.15:t:50168696-50168802	0.2414;-0.2414	7.315e-01;7.315e-01	2.691e-04;2.691e-04	0.2342;0.7658	0.4733;0.5267	t|1e1.1o1|1e2.1o1	2	3	1;0	chr11	+	50163896-50168696;50168225-50168696	50163825-50164095;50168169-50168225;50168696-50168802
Hook3	ENSMUSG00000037234.17	ENSMUSG00000037234.17:s:26034931-26035002	0.2724;-0.2724	7.931e-01;7.931e-01	1.193e-03;1.193e-03	0.0106;0.9894	0.3026;0.6974	s|1e1.1o1|1e2.1o1	2	3	0;0	chr8	-	26032531-26034931;26032030-26034931	26021421-26032030;26032428-26032531;26034931-26035002
Hook3	ENSMUSG00000037234.17	ENSMUSG00000037234.17:t:26044240-26044570	0.2323;-0.1078;-0.1101	7.143e-01;3.663e-02;3.774e-02	5.567e-05;5.244e-02;5.112e-02	0.4909;0.2979;0.2187	0.7292;0.1736;0.0972	t|1e1.1o1|1e2.1o1|i	3	3	0;1;1	chr8	-	26044274-26048252;26044274-26045906;26044571-26045905	26044240-26044570;26045906-26045911;26048252-26048339	26044571-26045905
Uggt1	ENSMUSG00000037470.14	ENSMUSG00000037470.14:s:36177518-36177616	0.4447;-0.4447	1.000e+00;1.000e+00	2.247e-20;0.000e+00	0.2008;0.7992	0.6418;0.3582	s|1e1.1o1|1e2.1o1	2	3	0;0	chr1	-	36176799-36177518;36176327-36177518	36176233-36176327;36176776-36176799;36177518-36177616
Ahdc1	ENSMUSG00000037692.14	ENSMUSG00000037692.14:s:133061715-133062687	-0.2123;0.2123	5.458e-01;5.458e-01	2.378e-03;2.378e-03	0.3532;0.6468	0.1485;0.8515	s|1e1.2o2|i	2	2	0;0	chr4	+	133062687-133077050;133062688-133066248	133061715-133062687;133076987-133078110	133062688-133066248
Ahdc1	ENSMUSG00000037692.14	ENSMUSG00000037692.14:s:133066249-133066277	-0.2346;0.3190;-0.0592	7.855e-01;9.457e-01;2.641e-02	8.951e-07;3.988e-06;1.735e-01	0.2625;0.3016;0.4338	0.0276;0.6178;0.3464	s|1e1.1o1|1e2.1o2|i	3	3	0;0;1	chr4	+	133066277-133071576;133066277-133076987;133066278-133071575	133066249-133066277;133071576-133072063;133076987-133078110	133066278-133071575
Chpf2	ENSMUSG00000038181.16	ENSMUSG00000038181.16:s:24586741-24587126	-0.0465;-0.0007;0.3756;-0.2854	6.179e-05;4.852e-21;1.000e+00;9.103e-01	3.658e-01;9.731e-01;2.180e-17;1.089e-05	0.0826;0.0172;0.0114;0.8879	0.0070;0.0010;0.3988;0.5915	s|1e3.1o1|2e2.1o1|3e1.1o1|i	4	4	0;0;0;0	chr5	+	24586983-24590309;24587123-24589097;24587126-24588075;24587127-24588074	24586741-24587126;24588075-24588300;24589097-24589661;24590309-24590491	24587127-24588074
Ciart	ENSMUSG00000038550.10	ENSMUSG00000038550.10:t:95881181-95881589	-0.0190;-0.3241;0.3642	2.072e-03;9.776e-01;9.964e-01	4.020e-01;6.675e-08;9.280e-11	0.5739;0.3878;0.0370	0.5403;0.0672;0.3943	t|1e1.1o1|1e2.1o1|2e1.1o1	3	3	0;0;0	chr3	-	95881589-95882155;95881589-95881955;95881279-95882155	95881181-95881589;95881955-95882074;95882155-95882251
Ube2h	ENSMUSG00000039159.16	ENSMUSG00000039159.16:s:30260929-30261003	-0.3117;0.0019;0.2691;0.0326	9.963e-01;5.600e-21;9.372e-01;1.256e-20	4.774e-15;8.696e-01;4.290e-11;5.321e-01	0.8096;0.0308;0.1256;0.0340	0.5055;0.0403;0.3893;0.0655	s|1e1.1o1|1e2.1o1|1e3.1o1|i	4	4	0;0;0;1	chr6	-	30242577-30260929;30241424-30260929;30221796-30260929;30243804-30260928	30221668-30221796;30241372-30241424;30242538-30242577;30260929-30261003	30243804-30260928
Azi2	ENSMUSG00000039285.12	ENSMUSG00000039285.12:t:118061714-118063839	-0.2777;0.2722;0.0039	9.272e-01;9.141e-01;6.734e-21	1.676e-08;2.367e-08;7.572e-01	0.6543;0.2612;0.0870	0.3736;0.5362;0.0896	t|1e1.1o1|1e2.1o1|1e3.1o1	3	4	0;0;0	chr9	+	118059175-118061714;118059666-118061714;118061517-118061714	118059056-118059175;118059620-118060484;118061450-118061517;118061714-118063839
Cplane1	ENSMUSG00000039801.7	ENSMUSG00000039801.7:t:8226913-8227093	0.5891;-0.5891	1.000e+00;1.000e+00	1.681e-20;0.000e+00	0.2223;0.7777	0.7933;0.2067	t|1e1.1o1|1e2.1o1	2	3	0;0	chr15	+	8223150-8226913;8225416-8226913	8223071-8223150;8225339-8225416;8226913-8227093
Trub2	ENSMUSG00000039826.13	ENSMUSG00000039826.13:s:29779211-29779895	0.2566;-0.2216;-0.0008	9.527e-01;7.230e-01;5.247e-21	9.189e-15;0.000e+00;9.696e-01	0.7212;0.2444;0.0338	0.9763;0.0019;0.0207	s|1e1.1o1|1e2.1o2|1e3.1o1	3	4	0;0;0	chr2	-	29778868-29779823;29777956-29779823;29761688-29779823	29761224-29761688;29774684-29777956;29778594-29778868;29779211-29779895
Trub2	ENSMUSG00000039826.13	ENSMUSG00000039826.13:s:29784920-29785027	-0.2841;0.2841	9.808e-01;9.808e-01	1.110e-16;7.237e-17	0.8761;0.1239	0.5918;0.4082	s|1e1.1o1|1e2.1o1	2	3	0;0	chr2	-	29783373-29784953;29782201-29784953	29782120-29782342;29783219-29783373;29784920-29785027
Tasor	ENSMUSG00000040651.9	ENSMUSG00000040651.9:s:27442459-27443813	-0.3769;0.3769	1.000e+00;1.000e+00	0.000e+00;2.505e-20	0.8621;0.1379	0.4958;0.5042	s|1e1.1o1|i	2	2	0;1	chr14	+	27442620-27446385;27443814-27446384	27442459-27443813;27446385-27446509	27443814-27446384
Tasor	ENSMUSG00000040651.9	ENSMUSG00000040651.9:s:27466167-27466311	-0.0629;0.2191;-0.1421	5.529e-04;6.740e-01;8.096e-02	2.362e-01;2.362e-05;2.383e-03	0.2983;0.3553;0.3472	0.2226;0.5730;0.2038	s|1e1.1o1|1e2.1o1|i	3	3	0;1;1	chr14	+	27466311-27467506;27466311-27471618;27466312-27467505	27466167-27466311;27467506-27467565;27471618-27472546	27466312-27467505
Tasor	ENSMUSG00000040651.9	ENSMUSG00000040651.9:s:27479924-27480091	0.2096;-0.2096	6.097e-01;6.097e-01	4.282e-09;4.201e-09	0.6632;0.3368	0.8740;0.1260	s|1e1.1o2|1e1.2o2	2	2	0;0	chr14	+	27480091-27480642;27480091-27480916	27479924-27480091;27480642-27483555
Ulk4	ENSMUSG00000040936.15	ENSMUSG00000040936.15:s:121272873-121273056	-0.2677;0.2677	7.910e-01;7.910e-01	8.803e-04;8.803e-04	0.3899;0.6101	0.1207;0.8793	s|1e1.1o1|1e2.1o1	2	3	0;0	chr9	-	121272198-121272873;121266613-121272873	121266514-121266613;121271913-121272198;121272873-121273056
Arhgef10l	ENSMUSG00000040964.16	ENSMUSG00000040964.16:s:140579268-140579447	0.8443;-0.8443	1.000e+00;1.000e+00	6.843e-21;0.000e+00	0.0839;0.9161	0.9031;0.0969	s|1e1.1o1|1e2.1o1	2	3	0;0	chr4	-	140578357-140579268;140575457-140579268	140575284-140575457;140578241-140578357;140579268-140579447
Arhgef10l	ENSMUSG00000040964.16	ENSMUSG00000040964.16:t:140580825-140580931	0.7373;-0.7373	1.000e+00;1.000e+00	1.533e-18;0.000e+00	0.2154;0.7846	0.9931;0.0069	t|1e1.1o1|1e2.1o1	2	3	0;0	chr4	-	140580931-140583824;140580931-140581606	140580825-140580931;140581606-140581818;140583824-140583932
Ipo9	ENSMUSG00000041879.13	ENSMUSG00000041879.13:s:135386219-135386320	0.2723;-0.2723	9.851e-01;9.851e-01	2.548e-20;0.000e+00	0.7077;0.2923	0.9930;0.0070	s|1e1.1o1|1e2.1o1	2	3	0;0	chr1	-	135386003-135386219;135385477-135386219	135382312-135385477;135385809-135386003;135386219-135386320
Ptpn11	ENSMUSG00000043733.14	ENSMUSG00000043733.14:s:121149103-121149234	-0.2389;0.2389	8.005e-01;8.005e-01	1.072e-07;1.072e-07	0.3974;0.6026	0.1568;0.8432	s|1e1.1o2|1e1.2o2	2	2	0;0	chr5	-	121144696-121149103;121144684-121149103	121144530-121144696;121149103-121149234
Slc38a6	ENSMUSG00000044712.15	ENSMUSG00000044712.15:t:73288393-73288523	0.3366;-0.3366	8.467e-01;8.467e-01	1.918e-03;1.918e-03	0.5709;0.4291	0.9799;0.0201	t|1e1.1o1|1e2.1o1	2	3	0;0	chr12	+	73287032-73288393;73287154-73288393	73286779-73287032;73287060-73287154;73288393-73288523
Fam83h	ENSMUSG00000046761.13	ENSMUSG00000046761.13:t:76006101-76006562	-0.0461;0.0535;-0.2079;0.2118	4.648e-04;3.058e-04;5.430e-01;5.745e-01	3.350e-01;2.397e-01;2.555e-04;3.789e-03	0.0859;0.0119;0.2439;0.6556	0.0007;0.0883;0.0295;0.8889	t|1e1.1o1|1e2.1o1|1e3.1o1|i	4	4	0;0;0;1	chr15	-	76006562-76014244;76006562-76012797;76006562-76009374;76006563-76009373	76006101-76006562;76009374-76009498;76012797-76013381;76014244-76014336	76006563-76009373
Clip1	ENSMUSG00000049550.17	ENSMUSG00000049550.17:s:123653452-123654020	-0.2779;0.2779	9.159e-01;9.159e-01	2.857e-06;2.857e-06	0.3107;0.6893	0.0318;0.9682	s|1e1.1o1|2e1.1o1	2	2	0;0	chr5	-	123647965-123653532;123647965-123653452	123647841-123647965;123653452-123654020
Clip1	ENSMUSG00000049550.17	ENSMUSG00000049550.17:t:123611822-123612172	-0.2789;0.2789	8.322e-01;8.322e-01	1.653e-04;1.653e-04	0.6543;0.3457	0.3670;0.6330	t|1e1.1o1|1e2.1o1	2	3	0;0	chr5	-	123611938-123617336;123611938-123613068	123611822-123612172;123613068-123615335;123617336-123617551
Rnaseh2a	ENSMUSG00000052926.16	ENSMUSG00000052926.16:t:84966086-84966287	0.3999;-0.3999	9.985e-01;9.985e-01	2.184e-10;1.991e-10	0.5832;0.4168	0.9858;0.0142	t|1e1.1o1|1e2.1o1	2	3	0;0	chr8	-	84966287-84967663;84966287-84966790	84966086-84966287;84966790-84966876;84967663-84967868
B4galnt4	ENSMUSG00000055629.5	ENSMUSG00000055629.5:s:141061104-141061424	-0.2487;0.2487	7.280e-01;7.280e-01	1.117e-03;1.117e-03	0.3118;0.6882	0.0466;0.9534	s|1e1.1o1|i	2	2	0;1	chr7	+	141061424-141063837;141061425-141063836	141061104-141061424;141063837-141063940	141061425-141063836
B4galnt4	ENSMUSG00000055629.5	ENSMUSG00000055629.5:s:141070788-141070941	-0.2083;0.2083	5.638e-01;5.638e-01	5.257e-04;5.257e-04	0.2600;0.7400	0.0500;0.9500	s|1e2.2o2|2e1.1o1	2	3	0;0	chr7	+	141070879-141072018;141070941-141071042	141070788-141070941;141071042-141071114;141071996-141072400
Rnf181	ENSMUSG00000055850.12	ENSMUSG00000055850.12:t:72361412-72362123	0.3813;0.0080;-0.4125	1.000e+00;6.220e-21;1.000e+00	2.189e-20;7.693e-01;0.000e+00	0.0068;0.1054;0.8879	0.3972;0.1267;0.4744	t|1e1.1o1|1e2.2o3|1e2.3o3	3	3	0;0;0	chr6	-	72361539-72362521;72361539-72362276;72361539-72362241	72361412-72362123;72362241-72362432;72362521-72362721
Deaf1	ENSMUSG00000058886.9	ENSMUSG00000058886.9:t:141297180-141297616	0.1573;0.0435;-0.2255	2.542e-01;1.318e-02;6.532e-01	1.144e-02;2.401e-01;7.782e-04	0.1305;0.4622;0.4069	0.2992;0.5321;0.1696	t|1e1.1o1|1e2.1o1|i	3	3	0;0;1	chr7	-	141297616-141310762;141297616-141301600;141297617-141300318	141297180-141297616;141300319-141301689;141310293-141311009	141297617-141300318
Deaf1	ENSMUSG00000058886.9	ENSMUSG00000058886.9:t:141324082-141324179	-0.3681;0.3681	9.994e-01;9.994e-01	0.000e+00;7.822e-16	0.3912;0.6088	0.0181;0.9819	t|1e1.1o1|1e2.1o1	2	3	0;0	chr7	-	141324179-141327279;141324179-141324442	141324082-141324179;141324442-141324616;141327279-141327690
Ppm1b	ENSMUSG00000061130.13	ENSMUSG00000061130.13:t:84993673-84994539	-0.0064;-0.2831;0.3162	6.710e-21;9.351e-01;9.878e-01	8.131e-01;7.989e-08;3.840e-11	0.0446;0.8910;0.0634	0.0130;0.6023;0.3866	t|1e1.1o1|1e2.1o1|1e3.1o1	3	4	0;0;0	chr17	+	84956887-84993680;84958394-84993680;84974121-84993680	84956741-84956887;84957999-84958394;84974020-84974121;84993673-84994539
U2af1	ENSMUSG00000061613.13	ENSMUSG00000061613.13:t:31651769-31651808	-0.2445;0.2445	8.321e-01;8.321e-01	2.380e-08;2.368e-08	0.2756;0.7244	0.0347;0.9653	t|1e1.1o1|i	2	2	0;1	chr17	-	31651808-31654979;31651809-31652201	31651769-31651808;31654415-31655066	31651809-31652201
Zfp600	ENSMUSG00000066007.15	ENSMUSG00000066007.15:t:146190212-146190296	0.4501;-0.3116;-0.1118	9.983e-01;9.125e-01;1.187e-02	4.955e-08;6.852e-05;3.691e-02	0.2724;0.5810;0.1516	0.7151;0.2575;0.0259	t|1e1.1o1|1e2.1o1|2e2.1o1	3	3	0;0;1	chr4	+	146158451-146190212;146165615-146190212;146165615-146190215	146158358-146158927;146165538-146165615;146190212-146190296
Zfp120	ENSMUSG00000068134.13	ENSMUSG00000068134.13:t:150118064-150118200	-0.0325;0.2616;-0.2181	5.175e-03;7.626e-01;6.202e-01	3.025e-01;8.072e-04;8.571e-04	0.1327;0.6108;0.2590	0.0937;0.8758;0.0357	t|1e1.1o1|1e2.1o2|1e2.2o2	3	3	0;0;0	chr2	-	150118200-150119825;150118200-150119565;150118200-150119481	150118064-150118200;150119316-150119628;150119825-150119951
Rec114	ENSMUSG00000074269.10	ENSMUSG00000074269.10:t:58657757-58657843	0.2226;-0.2226	6.529e-01;6.529e-01	9.477e-04;9.477e-04	0.6928;0.3072	0.9276;0.0724	t|1e1.1o1|1e2.1o1	2	3	0;0	chr9	-	58657843-58660174;58657843-58659121	58657757-58657843;58659121-58659292;58660174-58660371
Rec114	ENSMUSG00000074269.10	ENSMUSG00000074269.10:t:58712016-58712105	0.2246;-0.2246	6.609e-01;6.609e-01	6.844e-05;6.844e-05	0.0060;0.9940	0.2511;0.7489	t|1e1.1o1|1e2.1o1	2	3	0;0	chr9	-	58712105-58743832;58712105-58741387	58712016-58712105;58741387-58741559;58743832-58743964
Ube2d3	ENSMUSG00000078578.9	ENSMUSG00000078578.9:t:135439137-135439798	-0.0000;0.3012;-0.0574;-0.0003;-0.0772;-0.1148;-0.0000;0.0000	5.038e-21;9.963e-01;3.284e-18;5.118e-21;3.768e-08;1.390e-02;5.038e-21;5.038e-21	1.000e+00;2.791e-20;3.231e-01;9.880e-01;1.538e-01;7.098e-03;1.000e+00;1.000e+00	0.0167;0.3394;0.1402;0.0360;0.1523;0.2821;0.0230;0.0031	0.0001;0.6413;0.0840;0.0153;0.0702;0.1627;0.0066;0.0179	t|1e1.1o1|1e2.1o2|1e2.2o2|1e3.1o1|1e4.1o1|1e5.1o2|1e5.2o2|2e4.1o1	8	6	0;0;0;0;0;0;0;0	chr3	+	135438184-135439644;135438352-135439644;135438432-135439644;135438562-135439644;135438698-135439644;135438864-135439644;135438870-135439644;135438698-135439661	135438149-135438184;135438234-135438432;135438480-135438562;135438565-135438698;135438747-135438870;135439137-135439798
Apoo	ENSMUSG00000079508.8	ENSMUSG00000079508.8:t:94379926-94380033	-0.1353;0.0051;0.2008;-0.0583	2.066e-01;4.189e-05;5.080e-01;5.932e-06	3.264e-02;6.310e-01;2.231e-04;3.159e-01	0.8227;0.0824;0.0009;0.0876	0.6813;0.0836;0.2321;0.0013	t|1e1.1o1|1e2.1o3|1e2.2o3|1e2.3o3	4	3	0;0;0;0	chrX	+	94367162-94379926;94367326-94379926;94367485-94379926;94367501-94379926	94367117-94367162;94367165-94367501;94379926-94380033
Zfp493	ENSMUSG00000090659.9	ENSMUSG00000090659.9:s:67779693-67779857	-0.6536;0.6536	1.000e+00;1.000e+00	0.000e+00;1.376e-20	0.9249;0.0751	0.2777;0.7223	s|1e1.1o1|2e1.1o1	2	2	0;0	chr13	+	67779819-67783790;67779857-67783790	67779693-67779857;67783790-67783916
Zfp493	ENSMUSG00000090659.9	ENSMUSG00000090659.9:s:67783790-67783916	0.4248;-0.4248	9.998e-01;9.998e-01	9.927e-14;1.229e-13	0.5358;0.4642	0.9574;0.0426	s|1e1.1o1|1e2.1o1	2	3	0;0	chr13	+	67783916-67784394;67783916-67786159	67783790-67783916;67784394-67784489;67785957-67789919
Fmr1	ENSMUSG00000000838.17	ENSMUSG00000000838.17:s:68705249-68705380	0.3220;-0.3220	9.989e-01;9.989e-01	2.709e-20;0.000e+00	0.4921;0.5079	0.8077;0.1923	s|1e1.1o1|1e2.1o1	2	3	0;0	chrX	+	68705380-68705861;68705380-68708042	68705249-68705380;68705861-68706893;68708042-68708877
Fmr1	ENSMUSG00000000838.17	ENSMUSG00000000838.17:t:68708042-68708877	-0.2530;0.2530	8.878e-01;8.878e-01	9.574e-09;9.541e-09	0.5392;0.4608	0.2869;0.7131	t|1e1.1o1|1e2.1o1	2	3	0;0	chrX	+	68705380-68708042;68705923-68708042	68705249-68705380;68705861-68706893;68708042-68708877
Idh3g	ENSMUSG00000002010.17	ENSMUSG00000002010.17:s:73782675-73782716	0.1773;-0.2293;0.0370	3.590e-01;7.569e-01;1.368e-20	5.438e-04;6.173e-14;3.584e-01	0.4753;0.4712;0.0474	0.6667;0.2410;0.0971	s|1e1.1o1|1e2.1o1|1e3.1o1	3	4	0;0;1	chrX	-	73782309-73782675;73782103-73782675;73781789-73782675	73781677-73781789;73782006-73782219;73782298-73782368;73782675-73782716
Sec14l2	ENSMUSG00000003585.13	ENSMUSG00000003585.13:t:4111037-4111225	0.4328;-0.4328	9.984e-01;9.984e-01	1.585e-09;1.601e-09	0.0601;0.9399	0.4856;0.5144	t|1e1.1o1|1e2.1o1	2	3	0;0	chr11	-	4111225-4111894;4111225-4111443	4111037-4111225;4111443-4111502;4111894-4111937
Coq8b	ENSMUSG00000003762.13	ENSMUSG00000003762.13:t:27252261-27252326	0.3687;-0.3687	1.000e+00;1.000e+00	2.224e-20;0.000e+00	0.6142;0.3858	0.9831;0.0169	t|1e1.1o1|1e2.1o1	2	3	0;0	chr7	+	27250643-27252261;27251642-27252261	27250536-27250643;27251430-27251642;27252261-27252326
Eps15l1	ENSMUSG00000006276.10	ENSMUSG00000006276.10:t:72340999-72341524	0.3128;-0.1412;-0.1562	8.943e-01;1.374e-01;2.943e-01	1.234e-05;1.625e-02;1.880e-02	0.3965;0.2302;0.3760	0.7217;0.0849;0.1971	t|1e1.1o1|1e2.1o1|1e3.1o1	3	4	0;1;0	chr8	-	72341524-72367904;72341524-72358313;72341524-72345966	72340999-72341524;72345966-72346171;72358068-72358445;72367904-72367986
Eps15l1	ENSMUSG00000006276.10	ENSMUSG00000006276.10:t:72345966-72346171	0.2752;-0.0754;-0.1775	8.742e-01;8.061e-02;4.786e-01	4.072e-06;1.153e-01;1.637e-02	0.1521;0.5569;0.3012	0.4268;0.4829;0.0853	t|1e1.1o1|1e2.1o1|i	3	3	0;0;1	chr8	-	72346171-72367904;72346171-72358313;72346172-72358067	72345966-72346171;72358068-72358445;72367904-72367986	72346172-72358067
Hap1	ENSMUSG00000006930.15	ENSMUSG00000006930.15:t:100354672-100354748	-0.2687;0.2687	8.426e-01;8.426e-01	2.077e-05;2.077e-05	0.9620;0.0380	0.6859;0.3141	t|1e1.1o1|1e2.1o1	2	3	0;0	chr11	-	100354748-100355690;100354748-100355311	100354672-100354748;100355311-100355383;100355690-100356128
Ubp1	ENSMUSG00000009741.15	ENSMUSG00000009741.15:s:113931435-113931766	0.3172;-0.3172	9.909e-01;9.909e-01	4.075e-15;5.995e-15	0.5968;0.4032	0.9130;0.0870	s|1e1.1o1|i	2	2	0;1	chr9	+	113931766-113944848;113931767-113944847	113931435-113931766;113944848-113944999	113931767-113944847
Ubp1	ENSMUSG00000009741.15	ENSMUSG00000009741.15:t:113951608-113951684	0.5351;-0.5144;-0.0108	1.000e+00;1.000e+00;3.436e-10	1.902e-20;0.000e+00;4.287e-01	0.3350;0.5744;0.0797	0.8579;0.0680;0.0741	t|1e1.1o1|1e2.1o1|i	3	3	0;1;1	chr9	+	113944999-113951608;113946097-113951608;113945000-113951607	na-113946097;113944848-113944999;113951608-113951684	113945000-113951607
Acsf3	ENSMUSG00000015016.8	ENSMUSG00000015016.8:s:122783947-122784101	-0.2784;0.2784	8.799e-01;8.799e-01	2.326e-05;2.326e-05	0.9760;0.0240	0.6830;0.3170	s|1e1.1o1|1e2.1o1	2	3	0;0	chr8	+	122784101-122785819;122784101-122790590	122783947-122784101;122785819-122785964;122790590-122791281
Acsf3	ENSMUSG00000015016.8	ENSMUSG00000015016.8:t:122790590-122791281	0.2108;-0.2108	5.695e-01;5.695e-01	5.870e-04;5.870e-04	0.0146;0.9854	0.2491;0.7509	t|1e1.1o1|1e2.1o1	2	3	0;0	chr8	+	122784101-122790590;122785964-122790590	122783947-122784101;122785819-122785964;122790590-122791281
Mtrex	ENSMUSG00000016018.4	ENSMUSG00000016018.4:s:112895473-112895623	0.2417;-0.2417	8.339e-01;8.339e-01	2.695e-20;1.110e-16	0.7360;0.2640	0.9755;0.0245	s|1e1.1o1|i	2	2	0;1	chr13	-	112892060-112895473;112892061-112895472	112891888-112892060;112895473-112895623	112892061-112895472
Mtrex	ENSMUSG00000016018.4	ENSMUSG00000016018.4:s:112898765-112898890	-0.2885;0.2885	9.989e-01;9.989e-01	0.000e+00;2.494e-20	0.9740;0.0260	0.6906;0.3094	s|1e1.1o1|i	2	2	0;1	chr13	-	112895623-112898765;112895624-112898764	112895473-112895623;112898765-112898890	112895624-112898764
Plgrkt	ENSMUSG00000016495.12	ENSMUSG00000016495.12:s:29358317-29358403	-0.3354;0.3058;0.0169	9.953e-01;9.859e-01;2.216e-06	3.782e-12;5.301e-12;5.227e-01	0.7787;0.0692;0.1452	0.4435;0.3727;0.1738	s|1e1.1o1|1e2.1o1|1e3.1o1	3	4	0;1;0	chr19	-	29351174-29358317;29350469-29358317;29349005-29358317	29348599-29349005;29350360-29350469;29351034-29351865;29358317-29358403
Pafah1b1	ENSMUSG00000020745.15	ENSMUSG00000020745.15:s:74699311-74699520	-0.6281;0.5932;0.0051	1.000e+00;1.000e+00;5.883e-21	0.000e+00;1.584e-20;8.360e-01	0.9275;0.0552;0.0181	0.3271;0.6275;0.0448	s|1e1.1o1|1e2.1o1|i	3	3	0;1;1	chr11	-	74690610-74699311;74684508-74699311;74690611-74699310	74684406-74684508;74690526-74690610;74699311-74699520	74690611-74699310
Pafah1b1	ENSMUSG00000020745.15	ENSMUSG00000020745.15:t:74684406-74684508	0.4858;-0.4862;-0.0075	1.000e+00;1.000e+00;6.468e-21	1.836e-20;0.000e+00;7.700e-01	0.0046;0.9234;0.0726	0.4956;0.4526;0.0531	t|1e1.1o1|1e2.1o1|i	3	3	1;0;0	chr11	-	74684508-74699311;74684508-74685896;74684509-74685895	74684406-74684508;74685896-74686064;74699311-74699520	74684509-74685895
Luc7l3	ENSMUSG00000020863.15	ENSMUSG00000020863.15:s:94293085-94293278	-0.0542;0.2613;-0.1938	1.926e-20;8.864e-01;4.593e-01	4.208e-01;1.811e-17;6.756e-05	0.0864;0.0463;0.8674	0.0218;0.3054;0.6767	s|1e1.1o2|1e1.2o2|2e2.1o1	3	3	0;0;0	chr11	-	94293055-94293138;94293032-94293138;94291578-94293085	94287890-94291578;94292774-94293055;94293085-94293278
Wdr37	ENSMUSG00000021147.17	ENSMUSG00000021147.17:s:8842730-8842806	-0.2701;0.1864;0.0549	9.100e-01;3.960e-01;1.626e-08	1.523e-09;4.308e-04;3.808e-01	0.9514;0.0477;0.0009	0.6829;0.2336;0.0805	s|1e1.1o1|1e2.1o1|1e3.1o1	3	4	0;0;0	chr13	-	8837023-8842730;8835438-8842730;8820545-8842730	8820411-8820545;8835297-8835438;8836783-8837234;8842730-8842806
Fcf1	ENSMUSG00000021243.14	ENSMUSG00000021243.14:t:84971215-84971282	0.2580;-0.2580	8.769e-01;8.769e-01	4.529e-12;4.511e-12	0.7040;0.2960	0.9556;0.0444	t|1e1.1o1|1e2.1o1	2	3	0;0	chr12	+	84970965-84971215;84971043-84971215	84970897-84970965;84970981-84971043;84971215-84971282
Tecpr2	ENSMUSG00000021275.16	ENSMUSG00000021275.16:s:110929032-110929164	0.3263;-0.3263	7.212e-01;7.212e-01	1.933e-03;1.933e-03	0.0243;0.9757	0.4210;0.5790	s|1e1.1o2|1e1.2o2	2	2	0;0	chr12	+	110929164-110931290;110929164-110931400	110929032-110929164;110931290-110931732
Mtr	ENSMUSG00000021311.9	ENSMUSG00000021311.9:s:12200197-12200490	-0.2611;0.2611	7.963e-01;7.963e-01	9.484e-04;9.484e-04	0.8938;0.1062	0.6210;0.3790	s|1e1.1o1|1e2.1o1	2	3	0;0	chr13	-	12199144-12200197;12197988-12200197	12197913-12197988;12199046-12199144;12200197-12200490
Mtr	ENSMUSG00000021311.9	ENSMUSG00000021311.9:s:12212388-12212488	0.3114;-0.3114	9.194e-01;9.194e-01	6.363e-06;6.363e-06	0.6625;0.3375	0.9700;0.0300	s|1e1.1o1|i	2	2	0;1	chr13	-	12205357-12212388;12205358-12212387	12205290-12205357;12212388-12212488	12205358-12212387
Jmy	ENSMUSG00000021690.10	ENSMUSG00000021690.10:s:93464567-93464717	-0.2604;0.2604	7.802e-01;7.802e-01	8.768e-04;8.768e-04	0.4109;0.5891	0.1357;0.8643	s|1e1.1o1|1e2.1o1	2	3	0;0	chr13	-	93463658-93464567;93459789-93464567	93459620-93459789;93463577-93463658;93464567-93464717
Srek1ip1	ENSMUSG00000021716.14	ENSMUSG00000021716.14:t:104826658-104827102	0.3184;-0.3184	9.955e-01;9.955e-01	4.241e-15;7.327e-15	0.0306;0.9694	0.3407;0.6593	t|1e1.1o1|1e2.1o1	2	3	0;0	chr13	+	104792665-104827055;104817366-104827055	104792484-104792665;104817177-104817366;104826658-104827102
Ngly1	ENSMUSG00000021785.8	ENSMUSG00000021785.8:s:16254642-16254756	0.2808;-0.2808	8.892e-01;8.892e-01	5.709e-05;5.709e-05	0.5824;0.4176	0.8742;0.1258	s|1e1.1o1|1e2.1o1	2	3	0;0	chr14	+	16254756-16260564;16254756-16270475	16254642-16254756;16260562-16260800;16268541-16270985
Ngly1	ENSMUSG00000021785.8	ENSMUSG00000021785.8:t:16280693-16280814	-0.2554;0.2554	8.158e-01;8.158e-01	4.857e-06;4.857e-06	0.2827;0.7173	0.0171;0.9829	t|1e1.1o1|1e2.1o1	2	3	0;0	chr14	+	16270640-16280693;16278021-16280693	16268541-16270985;16277799-16278021;16280693-16280814
Rnase4	ENSMUSG00000021876.15	ENSMUSG00000021876.15:t:51104807-51106151	-0.3850;0.3850	9.892e-01;9.892e-01	2.590e-07;2.590e-07	0.8164;0.1836	0.4295;0.5705	t|1e1.1o1|1e2.1o1	2	3	0;0	chr14	+	51091253-51104807;51096473-51104807	51091077-51091253;51096359-51096473;51104807-51106151
Spata13	ENSMUSG00000021990.16	ENSMUSG00000021990.16:s:60691975-60692548	-0.2739;0.2479;0.0153	8.421e-01;7.005e-01;3.011e-04	1.439e-04;8.513e-04;4.313e-01	0.5626;0.2663;0.1766	0.2782;0.5151;0.2058	s|1e1.1o1|1e2.1o1|i	3	3	0;0;1	chr14	+	60692548-60706714;60692548-60709425;60692549-60702952	60691975-60692548;60706714-60707079;60709425-60709569	60692549-60702952
Spata13	ENSMUSG00000021990.16	ENSMUSG00000021990.16:t:60706714-60707079	-0.6001;0.6001	1.000e+00;1.000e+00	0.000e+00;1.630e-20	0.8665;0.1335	0.2758;0.7242	t|1e1.1o1|1e2.1o1	2	3	0;0	chr14	+	60692548-60706714;60703122-60706714	60691975-60692548;60702953-60703122;60706714-60707079
Dcaf11	ENSMUSG00000022214.15	ENSMUSG00000022214.15:t:55567248-55567400	-0.2069;0.2069	5.450e-01;5.450e-01	1.637e-05;1.638e-05	0.3225;0.6775	0.1064;0.8936	t|1e1.2o2|1e2.1o1	2	3	0;0	chr14	+	55566823-55567248;55567017-55567248	55565862-55566823;55566864-55567017;55567248-55567400
Lmf2	ENSMUSG00000022614.8	ENSMUSG00000022614.8:s:89355356-89355574	0.3030;-0.3030	9.029e-01;9.029e-01	4.349e-05;4.349e-05	0.1822;0.8178	0.4887;0.5113	s|1e1.1o1|1e2.1o1	2	3	0;0	chr15	-	89355073-89355356;89354817-89355356	89354456-89354817;89354923-89355147;89355356-89355574
Prkdc	ENSMUSG00000022672.8	ENSMUSG00000022672.8:s:15637866-15638042	-0.2277;0.2277	6.577e-01;6.577e-01	6.140e-04;6.140e-04	0.8608;0.1392	0.6188;0.3812	s|1e1.1o1|i	2	2	0;1	chr16	+	15638042-15648720;15638043-15648719	15637866-15638042;15648720-15648796	15638043-15648719
Klhl22	ENSMUSG00000022750.18	ENSMUSG00000022750.18:s:17760355-17760489	-0.2126;0.2126	5.580e-01;5.580e-01	2.559e-03;2.559e-03	0.2863;0.7137	0.0655;0.9345	s|1e1.1o1|i	2	2	0;1	chr16	+	17760489-17764384;17760490-17762790	17760355-17760489;17764093-17764646	17760490-17762790
Agap3	ENSMUSG00000023353.14	ENSMUSG00000023353.14:s:24479631-24479789	0.0140;-0.2372;0.2021	4.865e-06;7.319e-01;5.329e-01	6.097e-01;3.996e-04;3.124e-03	0.0572;0.3987;0.5466	0.0874;0.1474;0.7596	s|1e1.1o1|1e2.1o1|1e3.1o1	3	4	0;0;0	chr5	+	24479789-24480123;24479789-24482266;24479789-24483341	24479631-24479789;24480123-24480348;24482266-24483184;24483341-24483433
Agap3	ENSMUSG00000023353.14	ENSMUSG00000023353.14:s:24492958-24493126	0.2743;-0.2743	9.415e-01;9.415e-01	1.702e-10;1.638e-10	0.0401;0.9599	0.3087;0.6913	s|1e1.1o1|1e2.1o1	2	3	0;0	chr5	+	24493126-24496733;24493126-24499658	24492958-24493126;24496733-24496903;24499658-24499812
Agap3	ENSMUSG00000023353.14	ENSMUSG00000023353.14:t:24476378-24476436	0.2033;-0.2033	5.344e-01;5.344e-01	8.014e-05;8.014e-05	0.6078;0.3922	0.8184;0.1816	t|1e1.1o1|1e2.1o1	2	3	0;0	chr5	+	24452534-24476378;24475182-24476378	24452177-24452534;24474214-24475182;24476378-24476436
Tfeb	ENSMUSG00000023990.18	ENSMUSG00000023990.18:t:47787910-47788146	-0.5615;0.5615	1.000e+00;1.000e+00	0.000e+00;1.705e-20	0.9437;0.0563	0.3981;0.6019	t|1e1.1o1|1e2.1o1	2	3	0;0	chr17	+	47787011-47788026;47787696-47788026	47786931-47787011;47787568-47787696;47787910-47788146
Man2a1	ENSMUSG00000024085.13	ENSMUSG00000024085.13:s:64740680-64740883	-0.3530;0.2664;0.0936	1.000e+00;9.147e-01;6.425e-05	0.000e+00;2.950e-09;6.408e-02	0.3671;0.6067;0.0237	0.0068;0.8746;0.1192	s|1e2.2o2|2e1.1o1|i	3	3	0;0;1	chr17	+	64740856-64754740;64740883-64750784;64740884-64750783	64740680-64740883;64750784-64750894;64752414-64755110	64740884-64750783
Vldlr	ENSMUSG00000024924.14	ENSMUSG00000024924.14:s:27239622-27239741	-0.4700;0.4700	9.977e-01;9.977e-01	9.593e-08;9.592e-08	0.9066;0.0934	0.4353;0.5647	s|1e1.1o1|1e2.1o1	2	3	0;0	chr19	+	27239741-27239845;27239741-27240466	27239622-27239741;27239845-27239970;27240466-27240637
Vldlr	ENSMUSG00000024924.14	ENSMUSG00000024924.14:s:27240466-27240637	0.2089;-0.2089	5.501e-01;5.501e-01	4.577e-03;4.577e-03	0.7148;0.2852	0.9353;0.0647	s|1e1.1o2|1e1.2o2	2	2	0;0	chr19	+	27240637-27241235;27240637-27241300	27240466-27240637;27241235-27241453
Noc3l	ENSMUSG00000024999.7	ENSMUSG00000024999.7:s:38795486-38795557	0.3191;-0.3191	9.186e-01;9.186e-01	2.296e-20;3.082e-11	0.6558;0.3442	0.9896;0.0104	s|1e1.1o2|1e1.2o2	2	2	0;1	chr19	-	38795153-38795486;38795025-38795486	38794972-38795153;38795486-38795557
Dclre1a	ENSMUSG00000025077.13	ENSMUSG00000025077.13:s:56541505-56541623	-0.4120;0.4120	9.970e-01;9.970e-01	1.319e-08;1.311e-08	0.8776;0.1224	0.4678;0.5322	s|1e1.1o2|1e1.2o2	2	2	0;0	chr19	-	56540322-56541505;56540291-56541505	56540011-56540322;56541505-56541623
Osgepl1	ENSMUSG00000026096.14	ENSMUSG00000026096.14:s:53314856-53315099	0.0074;0.1346;0.0510;-0.2273	6.868e-21;1.678e-01;1.138e-03;6.874e-01	7.837e-01;2.803e-02;2.872e-01;2.989e-05	0.0255;0.5027;0.0607;0.4075	0.0459;0.6402;0.1309;0.1806	s|1e1.1o1|1e2.1o2|1e2.2o2|1e3.1o1	4	4	0;0;0;1	chr1	+	53315099-53316481;53315099-53317902;53315099-53317907;53315099-53319943	53314856-53315099;53316481-53316632;53317902-53318658;53319709-53320296
Osgepl1	ENSMUSG00000026096.14	ENSMUSG00000026096.14:s:53321080-53321210	-0.2026;0.2354;-0.0229	5.177e-01;7.078e-01;5.618e-04	5.076e-04;5.977e-04;4.409e-01	0.2890;0.5371;0.1638	0.0864;0.7813;0.1293	s|1e1.1o1|1e2.1o1|1e3.1o1	3	4	0;0;0	chr1	+	53321210-53321305;53321210-53321496;53321210-53323167	53321080-53321210;53321305-53321384;53321496-53321567;53323167-53324064
Osgepl1	ENSMUSG00000026096.14	ENSMUSG00000026096.14:t:53319709-53320296	-0.3345;0.3345	9.794e-01;9.794e-01	7.876e-08;7.883e-08	0.4735;0.5265	0.1371;0.8629	t|1e1.1o1|1e2.1o1	2	3	1;0	chr1	+	53315099-53319943;53318289-53319943	53314856-53315099;53317902-53318658;53319709-53320296
Dst	ENSMUSG00000026131.20	ENSMUSG00000026131.20:s:34302830-34303032	-0.2618;0.2618	9.080e-01;9.080e-01	3.156e-11;3.351e-11	0.9652;0.0348	0.7053;0.2947	s|1e1.1o1|1e2.1o1	2	3	0;0	chr1	+	34303032-34303421;34303032-34306528	34302830-34303032;34303421-34303531;34306528-34306651
Dst	ENSMUSG00000026131.20	ENSMUSG00000026131.20:t:34242619-34242780	0.2221;-0.1791;-0.0135	7.004e-01;2.956e-01;8.186e-21	2.509e-08;5.074e-14;6.489e-01	0.6964;0.2034;0.1032	0.9140;0.0005;0.0847	t|1e1.1o1|1e2.1o1|i	3	3	0;0;1	chr1	+	34229246-34242619;34238903-34242619;34238904-34242618	34227775-34229246;34236596-34238903;34242619-34242780	34238904-34242618
Elk4	ENSMUSG00000026436.15	ENSMUSG00000026436.15:t:132031564-132032612	0.2354;0.0203;-0.2683	6.955e-01;1.191e-03;8.098e-01	5.502e-04;4.249e-01;2.531e-04	0.0642;0.0890;0.8473	0.3082;0.1162;0.5658	t|1e1.1o1|1e2.1o1|i	3	3	0;0;1	chr1	+	132019466-132031564;132023838-132031564;132026449-132031563	132019350-132019466;132023553-132026448;132031564-132032612	132026449-132031563
Nup35	ENSMUSG00000026999.14	ENSMUSG00000026999.14:s:80652854-80653414	-0.2101;0.2101	6.192e-01;6.192e-01	1.725e-10;2.046e-10	0.9618;0.0382	0.7621;0.2379	s|1e1.1o1|1e2.1o1	2	3	0;0	chr2	+	80652995-80654793;80652995-80655949	80652854-80653414;80654793-80654862;80655949-80656077
Snx16	ENSMUSG00000027534.16	ENSMUSG00000027534.16:s:10437811-10438284	0.4336;-0.4336	1.000e+00;1.000e+00	1.995e-20;0.000e+00	0.5485;0.4515	0.9743;0.0257	s|1e1.1o1|1e2.1o1	2	3	0;0	chr3	-	10435532-10437811;10420876-10437811	10420740-10420876;10435446-10435532;10437811-10438284
Stxbp3	ENSMUSG00000027882.18	ENSMUSG00000027882.18:s:108826006-108826082	-0.0079;-0.1965;0.2140	1.583e-07;4.749e-01;6.203e-01	6.680e-01;7.369e-04;4.724e-05	0.1045;0.8283;0.0634	0.0899;0.6252;0.2830	s|1e1.1o1|1e2.1o1|1e3.1o1	3	4	0;0;0	chr3	-	108825870-108826006;108822593-108826006;108821888-108826006	108821788-108821888;108822515-108822593;108824533-108825870;108826006-108826082
Stxbp3	ENSMUSG00000027882.18	ENSMUSG00000027882.18:t:108821788-108821888	0.4891;-0.4891	1.000e+00;1.000e+00	1.807e-20;0.000e+00	0.0022;0.9978	0.5002;0.4998	t|1e1.1o1|1e2.1o1	2	3	0;0	chr3	-	108821888-108826006;108821888-108822515	108821788-108821888;108822515-108822593;108826006-108826082
Ash1l	ENSMUSG00000028053.13	ENSMUSG00000028053.13:s:89007142-89007877	0.3640;-0.3640	9.939e-01;9.939e-01	6.085e-10;6.088e-10	0.6044;0.3956	0.9645;0.0355	s|1e1.1o1|i	2	2	0;1	chr3	+	89007877-89023031;89007878-89023030	89007142-89007877;89023031-89023210	89007878-89023030
Acp6	ENSMUSG00000028093.15	ENSMUSG00000028093.15:s:97166540-97167049	0.0162;-0.2013;0.1776	8.499e-21;5.273e-01;3.213e-01	6.565e-01;1.923e-09;2.823e-07	0.0224;0.8344;0.1423	0.0511;0.6382;0.3111	s|1e1.1o1|1e2.1o1|i	3	3	1;0;1	chr3	+	97166616-97167816;97166616-97167987;97167050-97167376	97166540-97167049;97167816-97167859;97167987-97168074	97167050-97167376
F3	ENSMUSG00000028128.13	ENSMUSG00000028128.13:s:121724977-121725082	-0.3478;0.3478	9.893e-01;9.893e-01	8.139e-13;1.016e-12	0.3734;0.6266	0.0143;0.9857	s|1e1.1o1|1e2.1o1	2	3	0;0	chr3	+	121725082-121727733;121725082-121729337	121724977-121725082;121727733-121727894;121729323-121729535
F3	ENSMUSG00000028128.13	ENSMUSG00000028128.13:s:121731524-121732181	0.3555;-0.3555	8.869e-01;8.869e-01	1.559e-03;1.559e-03	0.6107;0.3893	0.9901;0.0099	s|1e1.1o1|1e2.1o1	2	3	0;0	chr3	+	121731702-121732381;121731702-121734106	121731524-121732181;121732381-121732540;121734106-121735048
Meaf6	ENSMUSG00000028863.13	ENSMUSG00000028863.13:t:125107976-125108356	0.3163;0.0158;-0.3450	9.558e-01;1.412e-08;9.839e-01	1.571e-06;6.290e-01;2.878e-08	0.3705;0.0487;0.5801	0.6898;0.0750;0.2382	t|1e1.1o1|1e2.1o1|1e3.1o1	3	4	0;0;0	chr4	+	125103031-125108323;125107546-125108323;125107709-125108323	125102839-125103031;125107517-125107546;125107652-125107709;125107976-125108356
Dffa	ENSMUSG00000028974.13	ENSMUSG00000028974.13:s:149107769-149107911	0.2179;-0.2179	6.337e-01;6.337e-01	6.797e-05;6.797e-05	0.0936;0.9064	0.3162;0.6838	s|1e1.1o1|1e2.1o1	2	3	0;0	chr4	+	149107911-149108099;149107911-149117408	149107769-149107911;149108099-149108234;149117408-149117597
Evc	ENSMUSG00000029122.11	ENSMUSG00000029122.11:s:37300735-37300923	-0.2313;0.2100;0.0030	6.611e-01;5.486e-01;9.687e-10	6.334e-04;1.707e-03;8.976e-01	0.7998;0.1898;0.0130	0.5566;0.4099;0.0321	s|1e1.1o1|1e2.1o1|2e3.1o1	3	4	0;0;0	chr5	-	37300500-37300812;37300461-37300812;37297236-37300735	37297127-37297236;37299171-37300461;37300484-37300500;37300735-37300923
Srrd	ENSMUSG00000029346.12	ENSMUSG00000029346.12:s:112337909-112338047	0.3588;-0.3588	9.962e-01;9.962e-01	5.431e-11;5.537e-11	0.4075;0.5925	0.7620;0.2380	s|1e1.1o1|2e1.1o1	2	2	0;0	chr5	-	112337741-112338002;112337741-112337976	112337392-112337741;112337909-112338047
Pla2g1b	ENSMUSG00000029522.12	ENSMUSG00000029522.12:s:115466262-115466320	-0.2901;0.0390;0.1547;0.0683	9.652e-01;1.192e-03;1.873e-01;9.492e-05	2.118e-09;3.184e-01;7.476e-03;1.863e-01	0.4793;0.1856;0.2796;0.0503	0.1905;0.2352;0.4386;0.1265	s|1e1.1o2|1e1.2o2|1e2.1o1|i	4	3	0;0;0;1	chr5	+	115466320-115470782;115466320-115470785;115466320-115471993;115466321-115470781	115466262-115466320;115470782-115470941;115471993-115472120	115466321-115470781
Wdr54	ENSMUSG00000030032.12	ENSMUSG00000030032.12:s:83154500-83154627	0.2117;-0.2117	5.800e-01;5.800e-01	2.047e-03;2.047e-03	0.7337;0.2663	0.9621;0.0379	s|1e1.1o1|1e2.1o1	2	3	0;0	chr6	-	83153617-83154500;83153416-83154500	83153254-83153416;83153517-83153617;83154500-83154627
Rad18	ENSMUSG00000030254.16	ENSMUSG00000030254.16:s:112686716-112686786	-0.2293;0.2293	7.495e-01;7.495e-01	5.197e-11;5.265e-11	0.9398;0.0602	0.7034;0.2966	s|1e1.1o1|i	2	2	0;1	chr6	-	112681676-112686716;112681677-112686715	112681339-112681676;112686716-112686786	112681677-112686715
Hsd17b14	ENSMUSG00000030825.19	ENSMUSG00000030825.19:s:45557608-45557674	0.7978;-0.7978	1.000e+00;1.000e+00	7.705e-21;0.000e+00	0.0256;0.9744	0.8096;0.1904	s|1e1.1o1|1e2.1o1	2	3	0;0	chr7	+	45557674-45559026;45557674-45559381	45557608-45557674;45559026-45559106;45559206-45559472
Hsd17b14	ENSMUSG00000030825.19	ENSMUSG00000030825.19:s:45562915-45563019	0.2602;-0.2602	7.877e-01;7.877e-01	5.787e-04;5.787e-04	0.4584;0.5416	0.7324;0.2676	s|1e1.1o1|1e2.1o1	2	3	0;0	chr7	+	45563019-45565955;45563019-45566120	45562915-45563019;45565955-45566022;45566120-45566216
Hsd17b14	ENSMUSG00000030825.19	ENSMUSG00000030825.19:t:45565955-45566022	0.2034;-0.2034	5.120e-01;5.120e-01	3.321e-03;3.321e-03	0.7104;0.2896	0.9177;0.0823	t|1e1.1o1|1e2.1o1	2	3	0;0	chr7	+	45563019-45565955;45563154-45565955	45562915-45563019;45563070-45563154;45565955-45566022
Hsd17b14	ENSMUSG00000030825.19	ENSMUSG00000030825.19:t:45566120-45566216	-0.2073;0.2073	5.385e-01;5.385e-01	3.829e-03;3.829e-03	0.6289;0.3711	0.4124;0.5876	t|1e1.1o1|1e2.1o1	2	3	0;0	chr7	+	45563019-45566120;45566022-45566120	45562915-45563019;45565955-45566022;45566120-45566216
Ice2	ENSMUSG00000032235.15	ENSMUSG00000032235.15:t:69407117-69407181	-0.2040;0.2040	5.520e-01;5.520e-01	2.927e-03;2.927e-03	0.4404;0.5596	0.2236;0.7764	t|1e1.1o1|1e2.1o1	2	3	0;0	chr9	+	69399087-69407117;69400581-69407117	69398648-69399087;69400477-69400581;69407117-69407181
Srxn1	ENSMUSG00000032802.8	ENSMUSG00000032802.8:s:152105516-152105947	-0.3607;0.0877;0.2497	9.880e-01;5.482e-02;7.455e-01	1.085e-09;9.910e-02;1.410e-03	0.3883;0.1105;0.5003	0.0050;0.2292;0.7653	s|1e1.1o1|2e1.1o1|3e1.1o1	3	2	0;0;0	chr2	+	152105556-152108989;152105738-152108989;152105947-152108989	152105516-152105947;152108989-152111376
Nfyc	ENSMUSG00000032897.17	ENSMUSG00000032897.17:s:120759332-120759391	-0.3671;0.3671	1.000e+00;1.000e+00	0.000e+00;2.535e-20	0.9246;0.0754	0.5686;0.4314	s|1e1.1o2|1e1.2o2	2	2	0;1	chr4	-	120758296-120759332;120758293-120759332	120757438-120758296;120759332-120759391
Tmem131l	ENSMUSG00000033767.14	ENSMUSG00000033767.14:s:83910369-83910508	0.3557;-0.3557	9.724e-01;9.724e-01	2.947e-06;2.947e-06	0.4158;0.5842	0.7702;0.2298	s|1e1.1o1|1e2.1o1	2	3	0;0	chr3	-	83909334-83910369;83906425-83910369	83906347-83907579;83909152-83909544;83910369-83910508
Tmem131l	ENSMUSG00000033767.14	ENSMUSG00000033767.14:t:83942752-83942829	0.3830;-0.3830	9.991e-01;9.991e-01	4.531e-12;3.398e-12	0.3297;0.6703	0.7135;0.2865	t|1e1.1o1|1e2.1o1	2	3	0;0	chr3	-	83942829-83960687;83942829-83943540	83942752-83942829;83943540-83943743;83960687-83960797
Tasor2	ENSMUSG00000033799.10	ENSMUSG00000033799.10:s:3581752-3582193	0.2293;-0.2293	6.694e-01;6.694e-01	2.795e-04;2.795e-04	0.1494;0.8506	0.3779;0.6221	s|1e1.1o1|2e1.1o1	2	2	0;0	chr13	-	3577200-3582082;3577200-3581752	3570903-3577200;3581752-3582193
Ddx11	ENSMUSG00000035842.10	ENSMUSG00000035842.10:s:66130460-66130546	-0.3141;0.3141	9.788e-01;9.788e-01	2.591e-11;2.294e-11	0.3647;0.6353	0.0515;0.9485	s|1e1.1o1|2e1.1o1	2	2	0;0	chr17	+	66130468-66130680;66130546-66130680	66130460-66130546;66130680-66130834
Naa30	ENSMUSG00000036282.15	ENSMUSG00000036282.15:s:49172598-49173417	-0.2568;0.1147;0.0000;0.1009	8.796e-01;3.524e-04;4.677e-21;1.107e-02	2.080e-08;2.771e-03;1.000e+00;5.933e-02	0.8663;0.0035;0.0004;0.1301	0.6058;0.1405;0.0122;0.2368	s|1e1.1o2|1e2.1o1|2e1.2o2|i	4	3	0;0;0;1	chr14	+	49173393-49178052;49173393-49180706;49173417-49178070;49173418-49177898	49172598-49173417;49177899-49178175;49178523-49180761	49173418-49177898
Eea1	ENSMUSG00000036499.9	ENSMUSG00000036499.9:s:95973986-95975501	-0.1561;-0.3571;0.5318	2.095e-01;9.137e-01;9.860e-01	6.833e-03;1.023e-03;5.869e-07	0.2168;0.6985;0.0892	0.0580;0.3198;0.6253	s|1e1.1o1|1e2.1o1|1e3.1o1	3	4	0;0;0	chr10	+	95974078-95978161;95974078-95989562;95974078-95990255	95973986-95975501;95978161-95978286;95989562-95989689;95990255-95990309
Eea1	ENSMUSG00000036499.9	ENSMUSG00000036499.9:t:95989562-95989689	0.2849;0.0220;-0.3336	8.717e-01;2.240e-05;9.580e-01	1.590e-04;5.379e-01;1.353e-05	0.5456;0.0202;0.4336	0.8385;0.0611;0.0932	t|1e1.1o1|1e2.1o1|i	3	3	0;0;1	chr10	+	95974078-95989562;95978286-95989562;95978287-95989561	95973986-95975501;95978161-95978286;95989562-95989689	95978287-95989561
Arhgap21	ENSMUSG00000036591.16	ENSMUSG00000036591.16:t:20914800-20914811	0.0787;-0.2827;0.2001	1.473e-07;9.513e-01;5.094e-01	1.327e-01;1.519e-09;2.226e-04	0.0257;0.8905;0.0838	0.1092;0.6064;0.2856	t|1e1.1o2|1e1.2o2|1e2.1o1	3	3	0;0;0	chr2	-	20914811-20967348;20914811-20967330;20914811-20943283	20914800-20914811;20943283-20943419;20967330-20967721
Etl4	ENSMUSG00000036617.17	ENSMUSG00000036617.17:s:20547980-20548116	-0.3258;0.3258	9.751e-01;9.751e-01	1.770e-07;1.771e-07	0.3727;0.6273	0.0469;0.9531	s|1e1.1o1|i	2	2	0;1	chr2	+	20548116-20661898;20548117-20559934	20547980-20548116;20661898-20662316	20548117-20559934
Etl4	ENSMUSG00000036617.17	ENSMUSG00000036617.17:t:20661898-20662316	-0.0541;-0.0671;0.0000;0.0000;-0.0537;0.2260	7.800e-04;6.732e-05;4.677e-21;4.677e-21;1.901e-20;7.170e-01	2.242e-01;2.308e-01;1.000e+00;1.000e+00;4.140e-01;2.357e-09	0.7470;0.1417;0.0078;0.0020;0.0793;0.0238	0.6801;0.0602;0.0016;0.0007;0.0066;0.2506	t|1e1.1o1|1e2.1o1|1e3.1o1|1e4.1o1|1e5.1o1|i	6	6	0;0;0;0;1;1	chr2	+	20530242-20661898;20548116-20661898;20560194-20661898;20649053-20661898;20651883-20661898;20649054-20661897	na-20651883;20529959-20530242;20547980-20548116;20559935-20560194;20648973-20649053;20661898-20662316	20649054-20661897
Clcn7	ENSMUSG00000036636.10	ENSMUSG00000036636.10:s:25151704-25151758	-0.2020;0.2020	5.129e-01;5.129e-01	3.982e-03;3.982e-03	0.2850;0.7150	0.0838;0.9162	s|1e1.1o1|2e1.1o1	2	2	0;0	chr17	+	25151754-25152348;25151758-25152348	25151704-25151758;25152348-25152408
Clcn7	ENSMUSG00000036636.10	ENSMUSG00000036636.10:s:25153016-25153154	0.0000;0.5294;-0.5515	5.047e-21;1.000e+00;1.000e+00	9.985e-01;1.921e-20;0.000e+00	0.0034;0.1459;0.8504	0.0236;0.6617;0.3158	s|1e1.1o3|1e1.2o3|1e1.3o3	3	2	0;0;1	chr17	+	25153154-25153561;25153154-25153732;25153154-25153745	25153016-25153154;25153561-25153825
Clcn7	ENSMUSG00000036636.10	ENSMUSG00000036636.10:s:25153561-25153825	0.2177;-0.2177	6.339e-01;6.339e-01	7.979e-04;7.979e-04	0.7281;0.2719	0.9607;0.0393	s|1e1.1o1|1e2.1o1	2	3	0;1	chr17	+	25153825-25155368;25153825-25156801	25153561-25153825;25155368-25155537;25156801-25156852
Clcn7	ENSMUSG00000036636.10	ENSMUSG00000036636.10:t:25144430-25144498	0.2404;-0.2404	7.041e-01;7.041e-01	1.112e-03;1.112e-03	0.6258;0.3742	0.8716;0.1284	t|1e1.1o1|1e2.1o1	2	3	0;0	chr17	+	25133614-25144430;25136763-25144430	25133391-25133614;25136622-25136763;25144430-25144498
Fam193a	ENSMUSG00000037210.16	ENSMUSG00000037210.16:s:34426267-34426501	0.2882;-0.2882	8.839e-01;8.839e-01	1.939e-05;1.939e-05	0.5052;0.4948	0.8010;0.1990	s|1e1.1o1|i	2	2	0;1	chr5	+	34426501-34431132;34426502-34431131	34426267-34426501;34431132-34431256	34426502-34431131
Fam193a	ENSMUSG00000037210.16	ENSMUSG00000037210.16:s:34431132-34431256	0.2733;-0.2733	9.214e-01;9.214e-01	6.946e-09;6.957e-09	0.5896;0.4104	0.8674;0.1326	s|1e1.1o1|i	2	2	0;1	chr5	+	34431256-34436451;34431257-34436450	34431132-34431256;34436451-34436598	34431257-34436450
Fam193a	ENSMUSG00000037210.16	ENSMUSG00000037210.16:s:34475726-34477689	0.3387;-0.3387	9.932e-01;9.932e-01	1.119e-09;1.117e-09	0.5672;0.4328	0.9112;0.0888	s|1e1.1o1|i	2	2	0;1	chr5	+	34475807-34485654;34477690-34485653	34475726-34477689;34485654-34486456	34477690-34485653
Zfp692	ENSMUSG00000037243.17	ENSMUSG00000037243.17:s:58307973-58308004	-0.2217;0.0527;0.1480	6.473e-01;1.630e-03;1.840e-01	1.242e-04;2.662e-01;1.303e-02	0.5997;0.0559;0.3482	0.3628;0.1213;0.5096	s|1e1.1o1|1e2.1o1|i	3	3	0;1;1	chr11	+	58308004-58308795;58308004-58309392;58308005-58308794	58307973-58308004;58308795-58309058;58309392-58309440	58308005-58308794
Zfp692	ENSMUSG00000037243.17	ENSMUSG00000037243.17:s:58309528-58309665	0.2003;-0.2003	5.149e-01;5.150e-01	3.005e-04;3.005e-04	0.4650;0.5350	0.6776;0.3224	s|1e1.1o1|i	2	2	0;1	chr11	+	58309665-58309954;58309666-58309953	58309528-58309665;58309954-58310172	58309666-58309953
Kin	ENSMUSG00000037262.7	ENSMUSG00000037262.7:t:10091718-10092806	0.2350;0.0068;-0.2481	7.630e-01;3.003e-10;8.797e-01	5.604e-06;7.370e-01;7.604e-10	0.6484;0.0825;0.2671	0.8795;0.0993;0.0237	t|1e1.1o2|1e1.2o2|1e2.1o1	3	3	0;1;0	chr2	+	10090363-10091718;10090476-10091718;10090874-10091718	10090241-10090476;10090757-10090874;10091718-10092806
Pafah2	ENSMUSG00000037366.14	ENSMUSG00000037366.14:t:134410779-134410972	0.2639;0.0046;0.0000;0.0017;-0.3265	8.950e-01;3.311e-10;5.038e-21;6.005e-21;9.864e-01	1.082e-11;8.503e-01;1.000e+00;8.691e-01;1.361e-09	0.0010;0.0010;0.0010;0.0244;0.9727	0.2873;0.0255;0.0031;0.0376;0.6469	t|1e1.1o1|1e2.1o1|2e2.1o1|2e3.1o1|2e4.1o1	5	5	0;0;0;0;0	chr4	+	134397586-134410779;134403104-134410779;134403104-134410904;134404243-134410904;134405102-134410904	134397323-134397586;134402912-134403104;134404093-134404243;134405006-134405102;134410779-134410972
Atp6v0a2	ENSMUSG00000038023.12	ENSMUSG00000038023.12:s:124639195-124639283	-0.2692;0.2692	9.076e-01;9.076e-01	3.747e-11;3.697e-11	0.2849;0.7151	0.0021;0.9979	s|1e1.1o1|1e2.1o1	2	3	0;0	chr5	+	124639283-124641104;124639283-124641470	124639195-124639283;124641104-124641370;124641470-124641606
Zfp280d	ENSMUSG00000038535.17	ENSMUSG00000038535.17:s:72274860-72275029	0.0026;0.1011;-0.3148;0.1838	6.214e-21;1.290e-02;9.429e-01;4.010e-01	8.059e-01;5.677e-02;2.336e-06;4.520e-03	0.0219;0.0755;0.8199;0.0773	0.0402;0.1882;0.5072;0.2687	s|1e1.1o1|1e2.1o1|1e3.1o1|i	4	4	0;0;0;1	chr9	+	72275029-72281084;72275029-72285787;72275029-72295279;72275030-72281083	72274860-72275029;72281084-72281164;72285787-72288733;72295279-72295322	72275030-72281083
Zfp280d	ENSMUSG00000038535.17	ENSMUSG00000038535.17:s:72307147-72308068	0.4144;-0.4144	1.000e+00;1.000e+00	2.352e-20;0.000e+00	0.1670;0.8330	0.5703;0.4297	s|1e1.1o1|1e2.1o1	2	3	0;0	chr9	+	72308068-72309252;72308068-72312078	72307147-72308068;72309252-72309406;72312078-72312248
Zfp280d	ENSMUSG00000038535.17	ENSMUSG00000038535.17:s:72328248-72329308	0.2705;-0.2705	8.915e-01;8.915e-01	8.130e-08;8.125e-08	0.0487;0.9513	0.3206;0.6794	s|1e1.1o1|1e2.1o1	2	3	0;0	chr9	+	72329162-72329510;72329162-72330866	72328248-72329308;72329510-72329610;72330866-72331173
Zfp280d	ENSMUSG00000038535.17	ENSMUSG00000038535.17:s:72339012-72339048	-0.0032;0.2635;-0.2599	2.486e-07;8.250e-01;7.899e-01	6.679e-01;7.000e-05;1.496e-04	0.1039;0.3743;0.5251	0.0990;0.6296;0.2654	s|1e1.1o1|1e2.1o1|1e3.1o2	3	4	0;0;0	chr9	+	72339048-72339616;72339048-72351525;72339048-72360286	72339012-72339048;72339616-72341093;72351525-72351570;72360202-72360341
Ensa	ENSMUSG00000038619.12	ENSMUSG00000038619.12:s:95628541-95628707	-0.1159;-0.1024;0.2192	9.131e-02;2.481e-06;6.341e-01	4.709e-02;1.885e-02;1.669e-07	0.1553;0.1257;0.7111	0.0426;0.0172;0.9388	s|1e1.1o1|1e2.1o1|i	3	3	1;0;0	chr3	+	95628707-95629236;95628707-95631432;95628708-95631431	95628541-95628707;95629236-na;95631432-95632102	95628708-95631431
Pi4kb	ENSMUSG00000038861.14	ENSMUSG00000038861.14:t:94992966-94993193	0.0067;-0.0048;-0.2135;0.2077	6.674e-21;7.150e-21;6.025e-01;5.816e-01	8.006e-01;7.740e-01;2.085e-05;1.480e-05	0.0268;0.0427;0.8926;0.0331	0.0436;0.0357;0.6821;0.2401	t|1e1.1o1|1e2.1o1|1e3.1o1|1e4.1o1	4	5	0;0;0;0	chr3	+	94975085-94992966;94976196-94992966;94984919-94992966;94989347-94992966	94974731-94975085;94976117-94976196;94983983-94984919;94989303-94989347;94992966-94993193
Pi4kb	ENSMUSG00000038861.14	ENSMUSG00000038861.14:t:95005759-95006843	0.0364;0.2305;-0.2825	9.152e-06;6.956e-01;9.536e-01	3.436e-01;4.099e-04;9.040e-09	0.0599;0.5848;0.3590	0.1070;0.8163;0.0755	t|1e1.1o1|1e2.1o1|1e3.1o1	3	4	0;0;0	chr3	+	95004372-95005759;95004754-95005759;95005372-95005759	95004240-95004372;95004634-95004754;95005310-95005372;95005759-95006843
Rccd1	ENSMUSG00000038930.11	ENSMUSG00000038930.11:t:80320862-80321181	-0.0172;-0.1794;0.2223	3.911e-04;3.946e-01;6.694e-01	4.731e-01;6.726e-03;3.598e-05	0.2707;0.6918;0.0405	0.2407;0.4962;0.2575	t|1e1.1o1|1e2.1o1|2e2.1o1	3	3	0;0;0	chr7	-	80321181-80323750;80321181-80321277;80321155-80321277	80320862-80321181;80321227-80321343;80322619-80324153
Stim2	ENSMUSG00000039156.19	ENSMUSG00000039156.19:t:54075280-54075394	-0.2768;0.2768	8.478e-01;8.478e-01	2.023e-04;2.023e-04	0.8955;0.1045	0.6045;0.3955	t|1e1.1o1|1e2.1o1	2	3	0;0	chr5	+	54053506-54075280;54074849-54075280	54053376-54053506;54074737-54074849;54075280-54075394
Cc2d2a	ENSMUSG00000039765.15	ENSMUSG00000039765.15:t:43729857-43730060	0.3329;-0.3329	9.472e-01;9.472e-01	1.100e-05;1.100e-05	0.4798;0.5202	0.8204;0.1796	t|1e1.1o1|1e2.1o1	2	3	0;0	chr5	+	43726372-43729857;43728291-43729857	43726196-43726372;43728271-43728291;43729857-43730060
Mthfd1l	ENSMUSG00000040675.17	ENSMUSG00000040675.17:s:3973118-3973478	0.2205;-0.2205	6.101e-01;6.101e-01	2.028e-03;2.028e-03	0.6443;0.3557	0.8581;0.1419	s|1e1.1o1|i	2	2	0;1	chr10	+	3973478-3978634;3973479-3978633	3973118-3973478;3978634-3978718	3973479-3978633
Rgl2	ENSMUSG00000041354.16	ENSMUSG00000041354.16:t:33932454-33932513	-0.2102;0.2102	6.100e-01;6.100e-01	3.007e-04;3.007e-04	0.2450;0.7550	0.0193;0.9807	t|1e1.1o1|1e2.1o1	2	3	0;0	chr17	+	33932218-33932454;33932371-33932454	33932040-33932218;33932321-33932371;33932454-33932513
Zmym6	ENSMUSG00000042408.13	ENSMUSG00000042408.13:t:127104034-127104421	-0.2310;0.2310	7.410e-01;7.410e-01	1.714e-07;1.716e-07	0.2961;0.7039	0.0604;0.9396	t|1e1.1o1|1e2.1o1	2	3	0;0	chr4	+	127101964-127104271;127103687-127104271	127101849-127101964;127103412-127103687;127104034-127104421
Fbrs	ENSMUSG00000042423.9	ENSMUSG00000042423.9:t:127482783-127482831	0.3151;-0.3151	9.395e-01;9.395e-01	7.381e-05;7.381e-05	0.1735;0.8265	0.4953;0.5047	t|1e1.1o1|1e2.1o1	2	3	0;0	chr7	+	127480115-127482783;127481018-127482783	127479936-127480115;127480989-127481018;127482783-127482831
Rnf214	ENSMUSG00000042790.16	ENSMUSG00000042790.16:s:45867500-45867632	0.2469;-0.2469	7.320e-01;7.320e-01	1.428e-03;1.428e-03	0.2625;0.7375	0.5204;0.4796	s|1e1.1o1|1e2.1o1	2	3	0;0	chr9	-	45867051-45867500;45866661-45867500	45866566-45866661;45866947-45867051;45867500-45867632
Alkbh2	ENSMUSG00000044339.12	ENSMUSG00000044339.12:t:114125532-114125730	0.2266;-0.2266	7.185e-01;7.185e-01	4.162e-06;4.162e-06	0.6027;0.3973	0.8242;0.1758	t|1e1.1o1|1e2.1o1	2	3	0;1	chr5	-	114125730-114127526;114125730-114125860	114125532-114125730;114125860-na;114127526-114127769
Fam160a2	ENSMUSG00000044465.19	ENSMUSG00000044465.19:s:105389254-105389892	-0.3629;0.3629	9.894e-01;9.894e-01	3.825e-09;3.889e-09	0.9549;0.0451	0.5940;0.4060	s|1e1.1o2|1e1.2o2	2	2	0;0	chr7	-	105388937-105389254;105388924-105389254	105388779-105389111;105389254-105389892
Fam160a2	ENSMUSG00000044465.19	ENSMUSG00000044465.19:t:105390021-105390352	-0.3112;0.0110;0.2731	8.581e-01;2.724e-07;7.588e-01	2.665e-04;7.064e-01;1.195e-03	0.5546;0.0148;0.4204	0.2308;0.0481;0.7246	t|1e1.1o2|1e1.2o2|1e2.1o1	3	3	0;0;0	chr7	-	105390352-105399884;105390352-105399648;105390352-105391577	105390021-105390352;105391577-105391667;105399648-105400054
Epcam	ENSMUSG00000045394.9	ENSMUSG00000045394.9:s:87635979-87636204	0.0030;0.3023;-0.3386	5.726e-21;9.656e-01;9.959e-01	8.997e-01;9.876e-10;1.984e-13	0.0058;0.6253;0.3709	0.0356;0.9215;0.0416	s|1e1.1o1|2e1.1o1|2e2.1o1	3	3	0;0;1	chr17	+	87636072-87636458;87636204-87636458;87636204-87639896	87635979-87636204;87636458-87636604;87639896-87640003
Slc25a51	ENSMUSG00000045973.18	ENSMUSG00000045973.18:t:45404727-45404866	0.2567;-0.2567	7.501e-01;7.501e-01	1.101e-03;1.101e-03	0.4088;0.5912	0.6804;0.3196	t|1e1.1o1|1e2.1o1	2	3	0;0	chr4	-	45404835-45408695;45404835-45408587	45404727-45404866;45408587-45408646;45408695-45408766
Cep295	ENSMUSG00000046111.17	ENSMUSG00000046111.17:s:15330754-15330910	0.2050;-0.2050	5.390e-01;5.390e-01	2.895e-03;2.895e-03	0.6561;0.3439	0.8596;0.1404	s|1e1.1o1|1e2.1o1	2	3	0;0	chr9	-	15330648-15330754;15327951-15330754	15327796-15327951;15330496-15330648;15330754-15330910
Mipol1	ENSMUSG00000047022.18	ENSMUSG00000047022.18:s:57230427-57230611	-0.0726;-0.2781;0.3820	1.927e-02;8.600e-01;9.893e-01	1.391e-01;1.775e-04;1.632e-07	0.1864;0.7608;0.0492	0.0968;0.4738;0.4300	s|1e1.1o1|1e2.1o1|1e3.1o1	3	4	1;0;0	chr12	+	57230611-57234581;57230611-57303345;57230611-57306011	57230427-57230611;57234581-57234688;57303345-57303551;57306011-57306137
Arid4a	ENSMUSG00000048118.17	ENSMUSG00000048118.17:t:71045024-71045103	-0.0000;0.2059;-0.1880	4.684e-21;5.517e-01;4.210e-01	9.988e-01;4.137e-04;1.561e-03	0.0199;0.6520;0.3286	0.0012;0.8605;0.1366	t|1e1.1o1|1e2.1o1|i	3	3	0;0;1	chr12	+	71037365-71045024;71039971-71045024;71039972-71045023	71037271-71037365;71039839-71039971;71045024-71045103	71039972-71045023
Arid4a	ENSMUSG00000048118.17	ENSMUSG00000048118.17:t:71060062-71060134	0.2679;-0.2679	8.918e-01;8.918e-01	3.075e-08;3.073e-08	0.6966;0.3034	0.9802;0.0198	t|1e1.1o1|1e2.1o1	2	3	0;0	chr12	+	71047360-71060062;71048574-71060062	71047194-71047360;71048341-71048574;71060062-71060134
Rhno1	ENSMUSG00000048668.16	ENSMUSG00000048668.16:s:128362347-128362812	0.3437;-0.3385;-0.0008	9.077e-01;9.097e-01;7.186e-10	6.555e-04;4.353e-04;8.062e-01	0.1643;0.7941;0.0366	0.5156;0.4411;0.0334	s|1e1.1o1|1e2.1o1|2e2.1o1	3	3	0;0;0	chr6	-	128362184-128362368;128359354-128362368;128359354-128362347	128359106-128359357;128361891-128362184;128362347-128362812
Rhno1	ENSMUSG00000048668.16	ENSMUSG00000048668.16:s:128362839-128362911	-0.3643;0.3643	9.842e-01;9.842e-01	1.466e-06;1.466e-06	0.4312;0.5688	0.0611;0.9389	s|1e1.1o1|1e2.1o1	2	3	0;0	chr6	-	128362184-128362839;128359354-128362839	128359106-128359357;128361891-128362184;128362839-128362911
Rspry1	ENSMUSG00000050079.10	ENSMUSG00000050079.10:s:94601937-94605146	0.0869;-0.2029;0.1000	3.977e-02;5.279e-01;1.154e-02	9.706e-02;2.468e-03;6.131e-02	0.1479;0.8263;0.0235	0.2432;0.6135;0.1318	s|1e1.1o1|2e1.1o1|2e2.1o1	3	3	0;0;0	chr8	+	94602104-94622834;94602430-94622834;94602430-94629056	94601937-94605146;94622834-94625472;94628602-94629108
Lgr4	ENSMUSG00000050199.13	ENSMUSG00000050199.13:s:109970692-109970763	0.3225;-0.0194;-0.2865	9.998e-01;9.820e-21;9.892e-01	2.697e-20;6.247e-01;0.000e+00	0.6081;0.0525;0.3398	0.9294;0.0173;0.0513	s|1e1.1o1|1e2.1o1|i	3	3	0;1;1	chr2	+	109970763-109989705;109970763-109991104;109970764-109975541	109970692-109970763;109989705-109989776;109991104-109991175	109970764-109975541
Pdik1l	ENSMUSG00000050890.15	ENSMUSG00000050890.15:s:134283574-134284547	-0.2513;0.0684;0.1471	8.150e-01;9.318e-02;2.808e-01	2.487e-06;1.359e-01;2.505e-02	0.2644;0.1864;0.5509	0.0135;0.2621;0.7226	s|1e2.1o1|2e1.1o1|2e2.1o1	3	3	0;0;0	chr4	-	134279116-134284528;134279541-134284246;134279116-134284246	134275002-134279116;134279361-134279541;134283574-134284547
Rexo4	ENSMUSG00000052406.14	ENSMUSG00000052406.14:s:26960603-26960740	0.2684;-0.0399;-0.1997	9.447e-01;1.568e-20;5.260e-01	1.546e-17;3.636e-01;0.000e+00	0.6872;0.0930;0.2216	0.9497;0.0438;0.0063	s|1e1.1o1|1e2.1o1|1e3.1o1	3	4	0;1;0	chr2	-	26960417-26960603;26958567-26960603;26956363-26960603	26956333-26956586;26958036-26958567;26960224-26960417;26960603-26960740
Asap2	ENSMUSG00000052632.16	ENSMUSG00000052632.16:s:21213139-21213225	0.5679;-0.5679	1.000e+00;1.000e+00	1.545e-20;0.000e+00	0.0100;0.9900	0.5707;0.4293	s|1e1.1o1|1e2.1o1	2	3	0;0	chr12	+	21213225-21214362;21213225-21217975	21213139-21213225;21214362-21214370;21217975-21218078
Asap2	ENSMUSG00000052632.16	ENSMUSG00000052632.16:t:21239555-21239649	-0.2574;0.2574	8.825e-01;8.825e-01	1.434e-08;1.464e-08	0.2780;0.7220	0.0048;0.9952	t|1e1.1o1|1e2.1o1	2	3	0;0	chr12	+	21218257-21239555;21230956-21239555	21218188-21218257;21230823-21230956;21239555-21239649
Zfand2a	ENSMUSG00000053581.13	ENSMUSG00000053581.13:s:139481966-139482060	0.2448;-0.2448	7.888e-01;7.888e-01	1.966e-07;1.954e-07	0.0067;0.9933	0.2681;0.7319	s|1e1.1o1|1e2.1o1	2	3	0;0	chr5	-	139479155-139481966;139478598-139481966	139478467-139478598;139479077-139479155;139481966-139482060
Ercc6	ENSMUSG00000054051.7	ENSMUSG00000054051.7:s:32526149-32526878	-0.2492;0.2492	7.961e-01;7.961e-01	2.455e-05;2.455e-05	0.9098;0.0902	0.6541;0.3459	s|1e1.1o1|i	2	2	0;1	chr14	+	32526878-32541226;32526879-32535481	32526149-32526878;32541226-32542751	32526879-32535481
Prr14l	ENSMUSG00000054280.14	ENSMUSG00000054280.14:s:32820593-32820764	-0.5102;0.5102	1.000e+00;1.000e+00	0.000e+00;1.837e-20	0.9525;0.0475	0.4516;0.5484	s|1e1.1o1|1e2.1o1	2	3	0;0	chr5	-	32819972-32820593;32795661-32820593	32795590-32796104;32819866-32819972;32820593-32820764
Prr14l	ENSMUSG00000054280.14	ENSMUSG00000054280.14:t:32844044-32844564	0.0782;0.0031;0.1250;-0.2224	3.071e-02;1.331e-05;2.051e-02;6.513e-01	1.179e-01;6.064e-01;1.431e-02;7.140e-05	0.4727;0.2080;0.0332;0.2922	0.5664;0.2164;0.1560;0.0600	t|1e1.1o1|1e2.1o1|1e3.1o1|i	4	4	1;0;1;1	chr5	-	32844564-32854093;32844564-32851882;32844564-32844680;32844565-32851881	32844044-32844564;32844680-na;32851882-32851998;32854093-32854256	32844565-32851881
Zfp101	ENSMUSG00000055240.17	ENSMUSG00000055240.17:t:33380255-33382586	-0.4381;0.4381	9.999e-01;9.999e-01	3.070e-12;3.188e-12	0.6485;0.3515	0.2195;0.7805	t|1e1.1o1|i	2	2	0;0	chr17	-	33382586-33386422;33382587-33385706	33380255-33382586;33386422-33386467	33382587-33385706
Zfp981	ENSMUSG00000056300.14	ENSMUSG00000056300.14:t:146532070-146532153	-0.2730;0.0243;0.1968;0.0653;-0.0280	9.370e-01;7.134e-05;4.708e-01;6.223e-04;1.192e-20	1.044e-11;4.310e-01;7.054e-06;1.764e-01;5.197e-01	0.3569;0.2684;0.0999;0.1963;0.0865	0.0815;0.2977;0.2941;0.2753;0.0430	t|1e1.1o1|1e2.1o1|2e1.1o1|2e2.1o1|i	5	3	0;0;1;1;1	chr4	+	146512877-146532070;146515042-146532070;146512877-146532073;146515042-146532073;146515043-146532069	146512785-146512877;146514920-146515042;146532070-146532153	146515043-146532069
Idi1	ENSMUSG00000058258.14	ENSMUSG00000058258.14:s:8887923-8888115	-0.3163;0.3284;-0.0000	9.947e-01;9.998e-01;5.039e-21	0.000e+00;2.583e-20;9.998e-01	0.9200;0.0565;0.0223	0.6106;0.3845;0.0046	s|1e1.1o1|2e1.1o1|3e1.1o1	3	2	0;0;0	chr13	+	8888053-8890318;8888098-8890318;8888115-8890318	8887923-8888115;8890318-8890600
Kbtbd2	ENSMUSG00000059486.11	ENSMUSG00000059486.11:t:56789219-56789700	-0.0240;-0.2167;-0.0230;0.3511;-0.0378	1.527e-06;6.131e-01;8.776e-08;9.921e-01;7.617e-03	4.600e-01;6.945e-04;5.566e-01;3.874e-09;2.883e-01	0.0803;0.4841;0.0637;0.0862;0.2798	0.0453;0.2559;0.0325;0.4339;0.2329	t|1e1.1o2|1e1.2o2|1e2.1o1|1e3.1o1|i	5	4	0;0;0;0;1	chr6	-	56789700-56797483;56789700-56797459;56789700-56797163;56789700-56796675;56789701-56796674	56789219-56789700;56796675-56796747;56797163-56797279;56797459-56797813	56789701-56796674
Taf1b	ENSMUSG00000059669.8	ENSMUSG00000059669.8:s:24504947-24505034	0.2910;-0.2910	9.307e-01;9.307e-01	4.764e-07;4.765e-07	0.5287;0.4713	0.8135;0.1865	s|1e1.1o1|1e2.1o1	2	3	0;0	chr12	+	24505034-24509084;24505034-24509454	24504947-24505034;24509084-24509181;24509454-24509748
Ssbp3	ENSMUSG00000061887.14	ENSMUSG00000061887.14:s:107009679-107010534	-0.2898;0.2786;0.0000;0.0024	9.728e-01;9.471e-01;4.677e-21;5.362e-21	7.436e-13;2.398e-10;1.000e+00;8.963e-01	0.4254;0.5393;0.0003;0.0330	0.1440;0.8160;0.0042;0.0368	s|1e1.1o1|1e2.1o1|1e3.1o1|i	4	4	0;0;0;1	chr4	+	107009768-107027217;107009768-107028193;107009768-107030862;107010535-107027216	107009679-107010534;107027217-107027297;107028193-107028252;107030832-107030928	107010535-107027216
Ssbp3	ENSMUSG00000061887.14	ENSMUSG00000061887.14:t:107028193-107028252	0.2438;-0.2438	8.247e-01;8.247e-01	9.279e-07;9.280e-07	0.5605;0.4395	0.8029;0.1971	t|1e1.1o1|1e2.1o1	2	3	0;0	chr4	+	107009768-107028193;107027297-107028193	107009679-107010534;107027217-107027297;107028193-107028252
Pstk	ENSMUSG00000063179.13	ENSMUSG00000063179.13:s:131383988-131384000	0.4386;0.0042;-0.4732	1.000e+00;5.995e-21;1.000e+00	2.265e-20;8.678e-01;0.000e+00	0.4735;0.0042;0.5224	0.9011;0.0379;0.0573	s|1e1.1o2|1e1.2o2|1e2.1o1	3	3	0;0;0	chr7	+	131384000-131384500;131384000-131384511;131384000-131387618	131383988-131384000;131384257-131384593;131387618-131387839
Usp31	ENSMUSG00000063317.7	ENSMUSG00000063317.7:s:121658782-121659113	-0.2094;0.2094	5.525e-01;5.525e-01	1.042e-03;1.042e-03	0.7243;0.2757	0.5075;0.4925	s|1e1.1o1|i	2	2	0;1	chr7	-	121653260-121658888;121653261-121658781	121653102-121653260;121658782-121659113	121653261-121658781
Nmral1	ENSMUSG00000063445.14	ENSMUSG00000063445.14:t:4714417-4714666	-0.5294;-0.0033;0.5426	9.999e-01;6.278e-21;1.000e+00	3.220e-15;8.487e-01;7.564e-20	0.9130;0.0396;0.0467	0.3952;0.0286;0.5741	t|1e1.1o1|1e2.1o2|1e2.2o2	3	3	0;0;0	chr16	-	4714666-4716297;4714666-4715601;4714666-4715233	4714417-4714666;4715233-4715630;4715825-4716535
Crem	ENSMUSG00000063889.16	ENSMUSG00000063889.16:t:3295322-3295416	0.1163;0.0281;0.1080;-0.3041	1.430e-01;1.458e-04;2.051e-02;8.817e-01	4.929e-02;4.336e-01;4.828e-02;1.232e-04	0.1620;0.0328;0.0023;0.7965	0.2975;0.0685;0.1430;0.4749	t|1e1.1o1|1e2.1o1|1e3.1o1|1e4.1o1	4	5	0;0;0;0	chr18	-	3295416-3325361;3295416-3309646;3295416-3299450;3295416-3299162	3295322-3295416;3299162-3299308;3299450-3299559;3309646-3309755;3325361-3325478
Zkscan8	ENSMUSG00000063894.15	ENSMUSG00000063894.15:s:21525138-21525306	0.2089;-0.2089	5.597e-01;5.597e-01	1.827e-03;1.827e-03	0.6806;0.3194	0.9025;0.0975	s|1e1.1o1|1e2.1o2	2	3	0;0	chr13	-	21522315-21525138;21520962-21525138	21513222-21520962;21522224-21522315;21525138-21525306
Zfp987	ENSMUSG00000066009.8	ENSMUSG00000066009.8:s:146097298-146097446	0.1394;0.0882;-0.2569	2.663e-01;6.677e-02;7.507e-01	3.175e-02;9.777e-02;8.117e-04	0.2250;0.1608;0.6204	0.3897;0.2576;0.3563	s|1e1.1o1|1e2.1o1|1e3.1o1	3	4	0;0;0	chr4	+	146097446-146098481;146097446-146099750;146097446-146117806	146097298-146097446;146098481-146098597;146099750-146099826;146117806-146117909
Hdac8	ENSMUSG00000067567.12	ENSMUSG00000067567.12:s:102504399-102504741	0.4259;-0.4259	9.999e-01;9.999e-01	2.681e-12;2.185e-12	0.4049;0.5951	0.8289;0.1711	s|1e1.1o1|1e2.1o1	2	3	0;0	chrX	-	102499952-102504399;102498272-102504399	102498131-102498272;102499822-102499952;102504399-102504741
Msi2	ENSMUSG00000069769.13	ENSMUSG00000069769.13:s:88365515-88366847	0.1250;-0.2045;0.0522	1.516e-01;5.260e-01;5.877e-04	3.741e-02;1.576e-03;2.653e-01	0.5633;0.3614;0.0757	0.7039;0.1527;0.1472	s|1e1.1o2|1e1.2o2|i	3	2	0;0;1	chr11	-	88348992-88366785;88348938-88366785;88348993-88365514	88348784-88348992;88365515-88366847	88348993-88365514
Spdl1	ENSMUSG00000069910.2	ENSMUSG00000069910.2:s:34830022-34830899	0.2469;-0.1474;-0.0852	8.668e-01;7.368e-02;2.256e-03	4.251e-10;1.556e-04;1.140e-01	0.6231;0.2142;0.1587	0.8686;0.0602;0.0698	s|1e1.1o1|2e1.1o1|i	3	2	0;1;1	chr11	-	34825539-34830725;34825539-34830022;34825540-34830021	34825363-34825539;34830022-34830899	34825540-34830021
Nt5dc2	ENSMUSG00000071547.4	ENSMUSG00000071547.4:s:31131053-31131376	-0.2513;0.2513	8.516e-01;8.516e-01	2.916e-07;2.916e-07	0.8698;0.1302	0.6185;0.3815	s|1e1.1o1|i	2	2	0;1	chr14	+	31131376-31134739;31131377-31134309	31131053-31131376;31134739-31134923	31131377-31134309
Gm6712	ENSMUSG00000072761.10	ENSMUSG00000072761.10:s:17294443-17294589	-0.2825;0.2825	7.798e-01;7.798e-01	6.194e-04;6.194e-04	0.8048;0.1952	0.5241;0.4759	s|1e1.1o1|1e2.1o1	2	3	0;1	chr17	+	17294589-17316078;17294589-17316444	17294443-17294589;17316078-17316204;17316444-17316504
Gm14410	ENSMUSG00000078870.9	ENSMUSG00000078870.9:t:177195702-177195828	0.1109;-0.2872;0.1595	6.763e-02;9.501e-01;1.520e-01	5.241e-02;3.798e-10;1.608e-04	0.3975;0.5435;0.0623	0.5172;0.2528;0.2272	t|1e1.1o1|1e2.1o1|i	3	3	1;0;1	chr2	-	177195828-177206340;177195828-177202827;177195829-177202826	177195702-177195828;177202827-177202881;177206340-177206421	177195829-177202826
Snhg17	ENSMUSG00000085385.7	ENSMUSG00000085385.7:s:158357198-158357263	0.3171;-0.3171	9.731e-01;9.731e-01	3.049e-11;3.023e-11	0.3613;0.6387	0.6822;0.3178	s|1e1.1o1|i	2	2	0;1	chr2	-	158356041-158357198;158356844-158357197	158353700-158356843;158357198-158357263	158356844-158357197
Snhg17	ENSMUSG00000085385.7	ENSMUSG00000085385.7:t:158357198-158357263	-0.1474;-0.1249;0.2703	1.335e-01;1.546e-02;9.249e-01	6.242e-03;1.929e-02;1.278e-09	0.5053;0.1549;0.3350	0.3480;0.0418;0.6107	t|1e1.1o1|1e2.1o1|i	3	3	0;0;0	chr2	-	158357263-158359182;158357263-158358205;158357264-158358204	158357198-158357263;158358205-158358538;158359182-158359432	158357264-158358204
Gm13261	ENSMUSG00000086748.1	ENSMUSG00000086748.1:t:10345251-10345385	0.3781;-0.3781	9.980e-01;9.980e-01	2.327e-09;2.372e-09	0.0268;0.9732	0.4084;0.5916	t|1e1.1o1|1e2.1o1	2	3	0;1	chr2	-	10345385-10373555;10345385-10365158	10345251-10345385;10365158-na;10373555-10374041
Uckl1	ENSMUSG00000089917.7	ENSMUSG00000089917.7:t:181570133-181570195	-0.0001;-0.1934;-0.0448;0.2670	5.065e-21;4.837e-01;6.727e-06;8.101e-01	9.958e-01;6.286e-03;3.878e-01;2.410e-04	0.0155;0.8177;0.0837;0.0865	0.0076;0.6127;0.0198;0.3587	t|1e1.1o1|1e2.1o2|1e2.2o2|2e2.1o2	4	3	0;0;0;0	chr2	-	181570195-181570500;181570195-181570309;181570195-181570307;181570180-181570309	181570133-181570195;181570307-181570402;181570500-181571375
Uckl1	ENSMUSG00000089917.7	ENSMUSG00000089917.7:t:181570500-181571375	-0.1116;-0.3343;0.4699	7.538e-02;9.637e-01;1.000e+00	5.352e-02;2.608e-06;3.618e-18	0.2333;0.7434;0.0269	0.1066;0.4051;0.4943	t|1e1.1o1|1e2.1o1|1e3.1o1	3	4	0;0;0	chr2	-	181570598-181573074;181570598-181572470;181570598-181571503	181570500-181571375;181571503-181572158;181572325-181572540;181573074-181573136
Zfp799	ENSMUSG00000095253.4	ENSMUSG00000095253.4:s:32822068-32822200	0.2801;-0.2801	9.314e-01;9.314e-01	1.442e-09;1.427e-09	0.6760;0.3240	0.9553;0.0447	s|1e1.1o1|2e1.1o1	2	2	0;0	chr17	-	32821838-32822074;32821838-32822068	32821442-32821838;32822068-32822200
4930461G14Rik	ENSMUSG00000097651.2	ENSMUSG00000097651.2:s:58455122-58455356	0.2308;-0.1309;-0.0786	6.950e-01;1.313e-01;2.672e-02	3.805e-04;2.857e-02;1.216e-01	0.3390;0.3837;0.2735	0.5745;0.2435;0.1814	s|1e1.1o1|1e2.1o1|i	3	3	0;1;1	chr9	+	58455356-58466801;58455356-58469145;58455357-58466800	58455122-58455356;58466801-58466917;58469145-58469635	58455357-58466800
Gm28043	ENSMUSG00000098374.1	ENSMUSG00000098374.1:s:29614876-29615078	-0.6239;0.6239	1.000e+00;1.000e+00	0.000e+00;1.547e-20	0.9003;0.0997	0.2909;0.7091	s|1e1.1o1|i	2	2	0;1	chr17	+	29615078-29621509;29615079-29621508	29614876-29615078;29621509-29621637	29615079-29621508
Gm7972	ENSMUSG00000109032.1	ENSMUSG00000109032.1:s:75468616-75468683	-0.0154;-0.0837;-0.0012;-0.3146;0.4606	4.690e-06;9.116e-03;4.997e-21;9.225e-01;9.998e-01	5.053e-01;1.057e-01;9.525e-01;1.681e-06;4.990e-13	0.1279;0.1751;0.0270;0.4592;0.2038	0.0990;0.0838;0.0117;0.1440;0.6616	s|1e1.1o1|1e2.1o1|1e3.1o1|1e4.1o1|i	5	5	1;1;0;1;1	chr9	+	75468683-75470277;75468683-75470306;75468683-75477979;75468683-75481448;75468684-75472127	75468616-75468683;75470277-na;75470306-na;75477979-75478113;75481448-75481664	75468684-75472127
Gm31659	ENSMUSG00000110489.1	ENSMUSG00000110489.1:s:95812424-95812500	0.2863;-0.2863	8.097e-01;8.097e-01	4.869e-04;4.869e-04	0.1395;0.8605	0.4465;0.5535	s|1e1.1o1|2e1.1o1	2	2	0;0	chr8	-	95808759-95812461;95808759-95812424	95808552-95808759;95812424-95812500
Gm31659	ENSMUSG00000110489.1	ENSMUSG00000110489.1:t:95812424-95812500	-0.2046;0.2046	5.401e-01;5.401e-01	7.963e-03;7.963e-03	0.4489;0.5511	0.2117;0.7883	t|1e1.1o1|1e2.1o1	2	3	0;0	chr8	-	95812500-95818079;95812500-95817626	95812424-95812500;95817626-95817691;95818079-95818274
Gm49329	ENSMUSG00000113642.1	ENSMUSG00000113642.1:s:17900734-17900786	0.2169;-0.2169	6.441e-01;6.441e-01	1.804e-05;1.803e-05	0.7044;0.2956	0.9254;0.0746	s|1e1.1o1|1e2.1o1	2	3	1;0	chr12	+	17900786-17900987;17900786-18061968	17900734-17900786;17900987-17901047;18061967-18062464
Gm49329	ENSMUSG00000113642.1	ENSMUSG00000113642.1:s:17900987-17901047	0.4939;-0.1047;-0.3727	1.000e+00;4.613e-02;9.985e-01	3.463e-20;6.185e-02;8.544e-13	0.2460;0.2523;0.5088	0.7344;0.1314;0.1317	s|1e1.1o1|1e2.1o1|1e3.1o1	3	4	1;1;1	chr12	+	17901047-17902389;17901047-17928897;17901047-17933373	17900987-17901047;17902389-na;17928897-na;17933373-na
Epn2	ENSMUSG00000001036.17	ENSMUSG00000001036.17:s:61546150-61546373	0.2416;-0.2416	8.179e-01;8.179e-01	1.235e-09;1.232e-09	0.0582;0.9418	0.3030;0.6970	s|1e1.1o1|1e2.1o1	2	3	0;0	chr11	-	61544328-61546150;61535383-61546150	61535271-61535383;61544158-61544328;61546150-61546373
Epn2	ENSMUSG00000001036.17	ENSMUSG00000001036.17:t:61546692-61546911	-0.2818;0.0003;-0.0141;0.3098	8.632e-01;5.791e-21;5.747e-04;9.204e-01	5.335e-05;8.955e-01;5.001e-01;1.138e-05	0.6160;0.0307;0.1832;0.1726	0.3413;0.0311;0.1536;0.4827	t|1e1.1o1|1e2.1o1|1e3.1o1|1e4.1o1	4	5	0;0;0;0	chr11	-	61546911-61579567;61546911-61565822;61546911-61548008;61546911-61547870	61546692-61546911;61547870-61547983;61548008-61548042;61565822-61565894;61579567-61579687
Snx9	ENSMUSG00000002365.10	ENSMUSG00000002365.10:t:5886997-5887083	-0.2821;0.2821	8.614e-01;8.614e-01	7.717e-05;7.717e-05	0.9074;0.0926	0.6166;0.3834	t|1e1.1o1|1e2.1o1	2	3	0;0	chr17	+	5841546-5886997;5870953-5886997	5841329-5841546;5870668-5870953;5886997-5887083
Med25	ENSMUSG00000002968.9	ENSMUSG00000002968.9:s:44884119-44884250	0.2329;-0.2329	7.621e-01;7.621e-01	1.942e-07;1.942e-07	0.0788;0.9212	0.3056;0.6944	s|1e1.1o1|1e2.1o1	2	3	0;0	chr7	-	44883964-44884119;44883184-44884119	44883099-44883184;44883825-44883964;44884119-44884250
Med25	ENSMUSG00000002968.9	ENSMUSG00000002968.9:t:44880240-44880470	0.2322;0.2370;-0.4840	6.484e-01;6.432e-01;1.000e+00	2.633e-03;2.798e-03;0.000e+00	0.0613;0.4446;0.4923	0.3038;0.6799;0.0161	t|1e1.1o1|1e2.1o1|2e1.1o1	3	3	0;0;0	chr7	-	44880470-44880923;44880470-44880567;44880464-44880923	44880240-44880470;44880567-44880638;44880719-44881308
Cacnb3	ENSMUSG00000003352.14	ENSMUSG00000003352.14:t:98641177-98641257	0.4521;-0.4521	1.000e+00;1.000e+00	4.751e-16;6.661e-16	0.2009;0.7991	0.6514;0.3486	t|1e1.1o1|1e2.1o1	2	3	0;0	chr15	+	98640750-98641177;98640978-98641177	98640686-98640750;98640959-98640978;98641177-98641257
Osgep	ENSMUSG00000006289.14	ENSMUSG00000006289.14:s:50919930-50920049	-0.6258;0.6258	1.000e+00;1.000e+00	0.000e+00;1.477e-20	0.6701;0.3299	0.0546;0.9454	s|1e1.1o2|1e1.2o2	2	2	0;0	chr14	-	50919819-50919930;50919791-50919930	50919616-50919819;50919930-50920049
Osgep	ENSMUSG00000006289.14	ENSMUSG00000006289.14:t:50919930-50920049	-0.4563;0.0013;0.0711;0.3493	1.000e+00;4.975e-21;6.348e-05;9.994e-01	0.000e+00;9.506e-01;1.878e-01;8.585e-17	0.8942;0.0069;0.0109;0.0918	0.4402;0.0191;0.0960;0.4311	t|1e1.1o1|1e2.1o2|1e2.2o2|i	4	3	0;0;0;1	chr14	-	50920049-50924664;50920049-50924540;50920049-50924536;50920050-50924535	50919930-50920049;50924536-50924626;50924664-50924893	50920050-50924535
Ggt1	ENSMUSG00000006345.10	ENSMUSG00000006345.10:s:75580504-75580653	0.3646;-0.3646	9.682e-01;9.682e-01	7.224e-06;7.224e-06	0.5534;0.4466	0.9247;0.0753	s|1e1.1o2|1e1.2o2	2	2	0;0	chr10	+	75580653-75581297;75580653-75581324	75580504-75580653;75581297-75581433
Ggt1	ENSMUSG00000006345.10	ENSMUSG00000006345.10:s:75581297-75581433	0.2403;-0.2403	7.085e-01;7.085e-01	9.554e-04;9.554e-04	0.5494;0.4506	0.8182;0.1818	s|1e1.1o1|i	2	2	0;1	chr10	+	75581433-75584820;75581434-75584819	75581297-75581433;75584820-75585007	75581434-75584819
Ggt1	ENSMUSG00000006345.10	ENSMUSG00000006345.10:s:75585105-75585285	-0.7224;0.7224	9.667e-01;9.667e-01	2.825e-04;2.825e-04	0.9955;0.0045	0.2294;0.7706	s|1e1.1o1|1e2.2o2	2	3	0;0	chr10	+	75585285-75585387;75585285-75585663	75585105-75585285;75585387-75585499;75585591-75585704
Ggt1	ENSMUSG00000006345.10	ENSMUSG00000006345.10:t:75573448-75573748	-0.3678;0.0155;-0.0018;-0.0109;0.0351;0.3094	9.893e-01;1.923e-08;8.490e-06;1.644e-07;2.829e-05;9.903e-01	2.259e-07;6.238e-01;6.547e-01;7.167e-01;4.109e-01;5.900e-12	0.8323;0.0298;0.0640;0.0450;0.0246;0.0039	0.4591;0.0554;0.0624;0.0104;0.0717;0.3390	t|1e1.1o1|1e2.1o1|1e3.1o3|1e3.2o3|1e3.3o3|1e4.1o1	6	5	0;0;0;0;0;0	chr10	+	75564905-75573611;75566349-75573611;75568766-75573611;75568770-75573611;75568969-75573611;75571643-75573611	75564821-75564905;75566293-75566349;75568634-75568969;75571526-75571643;75573448-75573748
Cdt1	ENSMUSG00000006585.3	ENSMUSG00000006585.3:s:122568015-122568271	-0.3010;0.3010	8.947e-01;8.947e-01	1.705e-05;1.705e-05	0.7209;0.2791	0.4191;0.5809	s|1e1.1o1|i	2	2	0;1	chr8	+	122568271-122569087;122568272-122569086	122568015-122568271;122569087-122569245	122568272-122569086
Qrich1	ENSMUSG00000006673.14	ENSMUSG00000006673.14:t:108528412-108530627	-0.2052;-0.0029;0.1857;0.0130	5.466e-01;4.178e-09;3.874e-01;2.631e-07	1.695e-04;6.407e-01;7.180e-04;5.890e-01	0.4415;0.1508;0.2084;0.1994	0.2298;0.1469;0.3935;0.2211	t|1e1.1o2|1e1.2o2|1e2.1o1|i	4	3	0;0;0;1	chr9	+	108517240-108528589;108517252-108528589;108518826-108528589;108518827-108528411	108516806-108517252;108518703-108518826;108528412-108530627	108518827-108528411
Ddah2	ENSMUSG00000007039.12	ENSMUSG00000007039.12:s:35061005-35061124	0.3466;-0.3466	9.979e-01;9.979e-01	2.355e-20;0.000e+00	0.6287;0.3713	0.9573;0.0427	s|1e1.1o2|1e1.2o2	2	2	0;1	chr17	+	35061124-35061476;35061124-35061525	35061005-35061124;35061476-35061625
Zfp655	ENSMUSG00000007812.16	ENSMUSG00000007812.16:t:145237050-145238322	0.2361;-0.0034;-0.1037;-0.0924	7.497e-01;2.082e-09;8.549e-02;5.647e-02	1.784e-05;7.342e-01;6.414e-02;8.377e-02	0.0884;0.0859;0.4562;0.3686	0.3294;0.0754;0.3359;0.2589	t|1e1.1o1|1e2.1o1|1e3.1o1|i	4	4	0;0;0;1	chr5	+	145233602-145237050;145235391-145237050;145235863-145237050;145235864-145237049	145233441-145233602;145235306-145235391;145235737-145235863;145237050-145238322	145235864-145237049
Evi5	ENSMUSG00000011831.16	ENSMUSG00000011831.16:t:107842071-107842300	0.1145;0.0834;0.6559;-0.9032	1.669e-02;7.835e-04;1.000e+00;1.000e+00	2.514e-02;1.239e-01;1.413e-20;0.000e+00	0.0042;0.0034;0.0860;0.9072	0.1419;0.1156;0.7270;0.0227	t|1e1.1o1|1e2.1o1|1e3.1o1|1e4.1o1	4	5	0;0;0;0	chr5	-	107842300-107874989;107842300-107872601;107842300-107868791;107842300-107868238	107842071-107842300;107868238-107868388;107868791-107869168;107872601-107872991;107874989-107875107
Fbxw5	ENSMUSG00000015095.12	ENSMUSG00000015095.12:s:25501936-25502151	0.2567;-0.2567	8.115e-01;8.115e-01	1.481e-04;1.481e-04	0.6378;0.3622	0.8986;0.1014	s|1e1.1o1|1e2.2o2	2	3	0;0	chr2	+	25502151-25502401;25502151-25502871	25501936-25502151;25502401-25502558;25502857-25503045
Fbxw5	ENSMUSG00000015095.12	ENSMUSG00000015095.12:t:25502857-25503045	-0.0845;-0.1354;0.2322	3.548e-02;5.068e-02;6.928e-01	1.134e-01;8.835e-03;1.175e-04	0.1728;0.1673;0.6622	0.0746;0.0264;0.8997	t|1e2.1o1|2e1.1o1|2e2.1o1	3	3	0;0;0	chr2	+	25502558-25502857;25502151-25502871;25502558-25502871	25501936-25502151;25502401-25502558;25502857-25503045
Tab2	ENSMUSG00000015755.16	ENSMUSG00000015755.16:s:7955801-7956230	0.5101;-0.5101	1.000e+00;1.000e+00	6.492e-11;6.596e-11	0.0579;0.9421	0.5602;0.4398	s|1e1.1o1|1e2.1o1	2	3	0;0	chr10	-	7933208-7955801;7924872-7955801	7924685-7924872;7933068-7933208;7955801-7956230
Slc25a22	ENSMUSG00000019082.18	ENSMUSG00000019082.18:s:141433576-141433636	-0.0705;0.4002;-0.3015	7.319e-04;9.986e-01;9.395e-01	1.851e-01;5.015e-09;6.118e-06	0.1070;0.5248;0.3758	0.0176;0.9164;0.0607	s|1e1.1o1|2e1.1o1|3e1.1o1	3	2	0;0;0	chr7	-	141432753-141433593;141432753-141433581;141432753-141433576	141432585-141432848;141433576-141433636
Arid5b	ENSMUSG00000019947.10	ENSMUSG00000019947.10:s:68101895-68102093	0.3452;-0.3452	9.970e-01;9.970e-01	2.351e-20;0.000e+00	0.6199;0.3801	0.9581;0.0419	s|1e1.1o1|i	2	2	0;1	chr10	-	68098669-68101895;68098670-68101894	68092520-68098669;68101895-68102093	68098670-68101894
Arid5b	ENSMUSG00000019947.10	ENSMUSG00000019947.10:t:68134739-68135106	-0.0183;0.0519;-0.2374;0.2090	8.528e-21;1.694e-20;8.098e-01;6.165e-01	6.191e-01;4.575e-01;5.761e-10;3.736e-13	0.1594;0.0279;0.6875;0.1270	0.1375;0.0794;0.4478;0.3322	t|1e1.1o1|1e2.1o1|1e3.1o1|i	4	4	0;0;0;1	chr10	-	68135106-68186026;68135106-68138646;68135106-68136486;68135107-68136485	68134739-68135106;68136486-68136626;68138646-68138781;68183824-68186256	68135107-68136485
Ap3d1	ENSMUSG00000020198.8	ENSMUSG00000020198.8:s:80729978-80730058	-0.0001;-0.4574;0.4722	5.665e-21;1.000e+00;1.000e+00	8.596e-01;0.000e+00;1.905e-20	0.0805;0.8808;0.0383	0.0800;0.4293;0.4861	s|1e1.1o1|1e2.1o2|1e2.2o2	3	3	1;0;0	chr10	-	80729857-80729978;80727989-80729978;80727919-80729978	na-80729857;80727882-80727989;80729978-80730058
Pus10	ENSMUSG00000020280.12	ENSMUSG00000020280.12:s:23712200-23712325	-0.3569;0.3569	1.000e+00;1.000e+00	0.000e+00;2.266e-20	0.9885;0.0115	0.6269;0.3731	s|1e1.1o1|i	2	2	0;1	chr11	+	23712325-23717562;23712326-23717481	23712200-23712325;23717482-23717618	23712326-23717481
Rnf185	ENSMUSG00000020448.16	ENSMUSG00000020448.16:t:3428884-3428902	-0.2396;0.2396	8.341e-01;8.341e-01	2.775e-10;2.935e-10	0.2597;0.7403	0.0205;0.9795	t|1e1.1o1|1e2.1o1	2	3	0;0	chr11	-	3428902-3452209;3428902-3432400	3428884-3428902;3432400-3432620;3452209-3452363
Shmt1	ENSMUSG00000020534.14	ENSMUSG00000020534.14:t:60788104-60789316	-0.2123;0.2123	6.304e-01;6.304e-01	0.000e+00;1.190e-16	0.2781;0.7219	0.0555;0.9445	t|1e1.1o1|1e2.1o1	2	3	0;0	chr11	-	60789316-60790146;60789316-60789596	60788104-60789316;60789596-60789706;60790146-60790262
Shmt1	ENSMUSG00000020534.14	ENSMUSG00000020534.14:t:60792949-60793173	-0.0967;0.2881;-0.1700	3.173e-20;9.990e-01;1.857e-01	2.982e-02;2.850e-20;9.832e-07	0.1167;0.5967;0.2913	0.0036;0.8818;0.1146	t|1e1.1o1|1e2.1o1|i	3	3	0;0;1	chr11	-	60793071-60797525;60793071-60794836;60793174-60794835	60792949-60793173;60794836-60794997;60797245-60797853	60793174-60794835
Pum2	ENSMUSG00000020594.14	ENSMUSG00000020594.14:t:8698091-8698159	-0.0571;-0.0223;-0.0003;-0.0437;-0.1037;0.2550	2.053e-20;2.008e-04;7.025e-21;1.447e-05;1.058e-02;9.176e-01	3.157e-01;4.398e-01;7.772e-01;3.245e-01;5.757e-02;2.780e-14	0.0924;0.5447;0.0439;0.1428;0.1672;0.0107	0.0287;0.5058;0.0434;0.0850;0.0575;0.2805	t|1e1.1o1|1e2.1o1|1e3.1o3|1e3.2o3|1e3.3o3|1e4.1o1	6	5	0;0;0;0;0;0	chr12	+	8674170-8698091;8674480-8698091;8674826-8698091;8674833-8698091;8674839-8698091;8678231-8698091	8674134-8674170;8674224-8674480;8674681-8674839;8678170-8678231;8698091-8698159
Atxn3	ENSMUSG00000021189.11	ENSMUSG00000021189.11:s:101958134-101958246	0.2379;-0.2379	7.657e-01;7.657e-01	5.434e-06;5.433e-06	0.6075;0.3925	0.8482;0.1518	s|1e1.1o1|i	2	2	0;1	chr12	-	101948439-101958134;101948440-101958133	101948275-101948439;101958134-101958246	101948440-101958133
Ercc8	ENSMUSG00000021694.18	ENSMUSG00000021694.18:s:108160635-108163664	-0.2456;0.2456	7.424e-01;7.424e-01	1.190e-03;1.190e-03	0.7923;0.2077	0.5439;0.4561	s|1e1.1o1|1e2.1o1	2	3	0;0	chr13	+	108160730-108166390;108160730-108169368	108160635-108163664;108166390-108166491;108169368-108169491
Ephx2	ENSMUSG00000022040.8	ENSMUSG00000022040.8:s:66107977-66108167	-0.2417;0.2417	7.733e-01;7.733e-01	3.769e-06;3.769e-06	0.8353;0.1647	0.5930;0.4070	s|1e1.1o1|1e2.1o1	2	3	0;1	chr14	-	66107336-66107977;66103794-66107977	66103726-66103794;66107214-66107336;66107977-66108167
Ephx2	ENSMUSG00000022040.8	ENSMUSG00000022040.8:t:66103726-66103794	0.6849;-0.6849	1.000e+00;1.000e+00	1.263e-20;0.000e+00	0.1166;0.8834	0.8145;0.1855	t|1e1.1o1|1e2.1o1	2	3	1;0	chr14	-	66103794-66107977;66103794-66107214	66103726-66103794;66107214-66107336;66107977-66108167
Ephx2	ENSMUSG00000022040.8	ENSMUSG00000022040.8:t:66110116-66110275	-0.5497;-0.0075;0.5437	1.000e+00;5.158e-12;1.000e+00	0.000e+00;7.206e-01;1.621e-20	0.9123;0.0872;0.0004	0.3704;0.0659;0.5646	t|1e1.1o1|1e2.1o1|1e3.1o1	3	4	0;0;0	chr14	-	66110275-66116711;66110275-66112189;66110275-66110413	66110116-66110275;66110413-66110660;66112189-66112386;66116711-66116795
Ppp2r2a	ENSMUSG00000022052.9	ENSMUSG00000022052.9:s:67038875-67038972	-0.2907;0.2907	9.285e-01;9.285e-01	8.210e-10;8.137e-10	0.3591;0.6409	0.0683;0.9317	s|1e1.1o1|1e2.1o1	2	3	0;0	chr14	-	67038008-67038875;67029030-67038875	67028865-67029030;67037938-67038008;67038875-67038972
Ppp2r2a	ENSMUSG00000022052.9	ENSMUSG00000022052.9:t:67028865-67029030	0.2394;0.0000;-0.2483	7.068e-01;4.684e-21;7.330e-01	6.633e-05;9.986e-01;2.151e-05	0.6332;0.0100;0.3544	0.8827;0.0182;0.0955	t|1e1.1o1|1e2.1o1|i	3	3	0;0;1	chr14	-	67029030-67038875;67029030-67037938;67029031-67037937	67028865-67029030;67037938-67038008;67038875-67038972	67029031-67037937
Ppp2r2a	ENSMUSG00000022052.9	ENSMUSG00000022052.9:t:67038875-67038972	-0.3254;0.0008;-0.0284;0.3557	9.605e-01;4.857e-21;3.933e-10;9.895e-01	3.650e-07;9.693e-01;5.339e-01;2.085e-09	0.7286;0.0007;0.0607;0.2058	0.4050;0.0302;0.0051;0.5615	t|1e1.1o1|1e2.1o1|1e3.1o1|i	4	4	0;0;0;1	chr14	-	67038972-67070235;67038972-67062437;67038972-67043419;67038973-67043418	67038875-67038972;67043419-67043529;67062437-67062498;67070235-67070309	67038973-67043418
Bin3	ENSMUSG00000022089.9	ENSMUSG00000022089.9:t:70124183-70124244	-0.0953;-0.1294;0.2333	1.428e-02;2.691e-01;5.967e-01	7.178e-02;4.115e-02;4.603e-03	0.1758;0.8131;0.0138	0.0705;0.6693;0.2535	t|1e1.1o2|1e2.1o2|1e2.2o2	3	3	0;0;0	chr14	+	70118652-70124183;70123881-70124183;70124042-70124183	70118604-70118734;70123841-70124042;70124183-70124244
Bmp1	ENSMUSG00000022098.10	ENSMUSG00000022098.10:s:70490547-70490707	-0.2988;0.2988	9.094e-01;9.094e-01	3.687e-05;3.687e-05	0.5046;0.4954	0.1956;0.8044	s|1e1.1o2|1e1.2o2	2	2	0;0	chr14	-	70490251-70490547;70490200-70490547	70488470-70490251;70490547-70490707
Dok2	ENSMUSG00000022102.13	ENSMUSG00000022102.13:t:70776710-70776997	-0.4768;0.1530;0.2854	9.999e-01;1.698e-01;9.009e-01	1.490e-12;6.586e-03;5.644e-07	0.9670;0.0288;0.0022	0.4924;0.1923;0.3039	t|1e1.1o1|1e2.1o1|1e3.1o1	3	4	0;0;0	chr14	+	70776071-70776816;70776273-70776816;70776432-70776816	70775879-70776071;70776178-70776273;70776363-70776432;70776710-70776997
Rcbtb2	ENSMUSG00000022106.14	ENSMUSG00000022106.14:s:73142863-73143188	-0.6102;-0.0396;0.6551	1.000e+00;1.307e-03;1.000e+00	7.859e-13;3.187e-01;1.240e-20	0.8822;0.1081;0.0087	0.2812;0.0475;0.6631	s|1e1.1o1|1e2.1o2|1e3.1o1	3	4	0;0;0	chr14	+	73143188-73151533;73143188-73154315;73143188-73162327	73142863-73143188;73151485-73151615;73154315-73154791;73162327-73164084
Rcbtb2	ENSMUSG00000022106.14	ENSMUSG00000022106.14:s:73161940-73162095	-0.5028;0.5028	1.000e+00;1.000e+00	0.000e+00;1.758e-20	0.9977;0.0023	0.4712;0.5288	s|1e1.1o1|1e2.1o1	2	3	0;0	chr14	+	73162095-73162327;73162095-73182805	73161940-73162095;73162327-73164084;73182805-73184218
Rcbtb2	ENSMUSG00000022106.14	ENSMUSG00000022106.14:s:73162327-73164084	-0.2477;0.2505;-0.0023	7.964e-01;8.098e-01;5.686e-21	1.089e-03;6.405e-09;8.806e-01	0.9302;0.0623;0.0008	0.6909;0.3057;0.0027	s|1e1.1o1|1e2.1o1|1e3.1o1	3	4	0;0;0	chr14	+	73162477-73164684;73162477-73166480;73162477-73166532	73162327-73164084;73164684-73164850;73166480-73166507;73166532-73166638
Rcbtb2	ENSMUSG00000022106.14	ENSMUSG00000022106.14:s:73166765-73166872	-0.4891;0.4891	9.999e-01;9.999e-01	2.944e-13;3.137e-13	0.9443;0.0557	0.4661;0.5339	s|1e1.1o1|1e2.1o1	2	3	0;0	chr14	+	73166872-73167990;73166872-73173723	73166765-73166872;73167990-73168132;73173723-73173913
Rcbtb2	ENSMUSG00000022106.14	ENSMUSG00000022106.14:t:73151485-73151615	0.2137;-0.0529;-0.0001;-0.0063;-0.1104;0.0016	5.717e-01;3.808e-02;5.161e-21;1.863e-06;1.612e-01;1.693e-08	6.891e-05;1.805e-01;9.809e-01;6.635e-01;5.846e-02;8.755e-01	0.0120;0.2846;0.0222;0.0458;0.6003;0.0292	0.2356;0.2239;0.0160;0.0314;0.4620;0.0294	t|1e1.1o1|1e2.1o1|1e3.1o2|1e3.2o2|1e4.1o1|1e5.1o1	6	6	0;0;0;0;0;0	chr14	+	73139100-73151533;73142593-73151533;73142723-73151533;73142822-73151533;73143188-73151533;73143830-73151533	73138768-73139100;73142536-73142593;73142638-73142822;73142863-73143188;73143400-73143830;73151485-73151615
Dhrs4	ENSMUSG00000022210.7	ENSMUSG00000022210.7:s:55486117-55486218	-0.2558;0.2558	8.808e-01;8.808e-01	0.000e+00;2.884e-12	0.9995;0.0005	0.7222;0.2778	s|1e1.1o1|1e2.1o1	2	3	0;0	chr14	+	55486218-55487093;55486218-55487260	55486117-55486218;55487093-55487163;55487192-55487577
Myo10	ENSMUSG00000022272.17	ENSMUSG00000022272.17:s:25752910-25753320	0.2456;-0.1393;-0.0856	7.043e-01;6.193e-02;9.577e-02	2.147e-03;6.442e-03;8.890e-02	0.4112;0.1699;0.4147	0.6863;0.0219;0.2930	s|1e1.1o1|1e2.1o1|i	3	3	0;0;1	chr15	+	25753320-25776021;25753320-25778081;25753321-25758764	25752910-25753320;25776021-25776145;25778081-25778187	25753321-25758764
Myo10	ENSMUSG00000022272.17	ENSMUSG00000022272.17:t:25776021-25776145	-0.1081;-0.0009;-0.0027;-0.1444;0.0048;0.2465	3.468e-03;5.470e-21;6.532e-21;6.269e-02;6.182e-21;8.358e-01	4.536e-02;8.861e-01;7.967e-01;5.764e-03;8.476e-01;4.630e-12	0.2642;0.0763;0.0627;0.3168;0.0296;0.2503	0.1558;0.0718;0.0586;0.1739;0.0440;0.4963	t|1e1.1o1|1e2.1o1|1e3.1o1|1e4.1o1|1e5.1o1|1e6.1o1	6	7	0;0;1;0;0;0	chr15	+	25744256-25776021;25753320-25776021;25755085-25776021;25759151-25776021;25768778-25776021;25774308-25776021	na-25755085;25744176-25744256;25752910-25753320;25758765-25759151;25768556-25768778;25773987-25774308;25776021-25776145
Utp23	ENSMUSG00000022313.10	ENSMUSG00000022313.10:t:51881016-51881190	0.6968;-0.6968	1.000e+00;1.000e+00	1.209e-20;0.000e+00	0.2562;0.7438	0.9388;0.0612	t|1e1.2o2|1e2.1o1	2	3	0;0	chr15	+	51877710-51881016;51877812-51881016	51877429-51877710;51877742-51877812;51881016-51881190
Clcn2	ENSMUSG00000022843.17	ENSMUSG00000022843.17:s:20707174-20707278	-0.4516;0.4516	1.000e+00;1.000e+00	0.000e+00;2.216e-20	0.5516;0.4484	0.1094;0.8906	s|1e1.1o1|1e2.1o1	2	3	0;0	chr16	-	20705716-20707174;20703641-20707174	20703555-20703641;20705538-20705716;20707174-20707278
Clcn2	ENSMUSG00000022843.17	ENSMUSG00000022843.17:s:20711690-20711791	-0.3122;0.3122	9.629e-01;9.629e-01	8.232e-12;1.046e-11	0.3710;0.6290	0.0534;0.9466	s|1e1.1o1|2e1.1o1	2	2	0;0	chr16	-	20710639-20711734;20710639-20711690	20710555-20710639;20711690-20711791
Ndufa5	ENSMUSG00000023089.12	ENSMUSG00000023089.12:s:24527460-24528013	-0.3158;0.3158	9.921e-01;9.921e-01	6.661e-16;2.140e-14	0.9560;0.0440	0.6410;0.3590	s|1e1.1o1|2e1.1o1	2	2	0;0	chr6	-	24527317-24527526;24527317-24527460	24527273-24527317;24527460-24528013
Ndufa5	ENSMUSG00000023089.12	ENSMUSG00000023089.12:t:24519192-24519257	-0.2016;0.2016	5.546e-01;5.546e-01	0.000e+00;2.814e-20	0.2235;0.7765	0.0231;0.9769	t|1e1.1o1|1e2.1o1	2	3	0;0	chr6	-	24519257-24527273;24519257-24522659	24519192-24519257;24522659-24522866;24527273-24527317
Vwa5a	ENSMUSG00000023186.14	ENSMUSG00000023186.14:s:38718268-38718387	-0.2464;0.2464	7.057e-01;7.057e-01	1.435e-03;1.435e-03	0.8173;0.1827	0.5459;0.4541	s|1e1.1o1|1e2.1o1	2	3	0;0	chr9	+	38718387-38719258;38718387-38722373	38718268-38718387;38719038-38719333;38722373-38722430
Vwa5a	ENSMUSG00000023186.14	ENSMUSG00000023186.14:s:38738486-38738720	-0.2713;0.2713	8.140e-01;8.140e-01	2.373e-03;2.373e-03	0.9695;0.0305	0.6711;0.3289	s|1e1.1o1|2e1.1o1	2	2	0;0	chr9	+	38738616-38741098;38738720-38741098	38738486-38738720;38741098-38741224
Vwa5a	ENSMUSG00000023186.14	ENSMUSG00000023186.14:t:38722373-38722430	0.3430;-0.3430	9.466e-01;9.466e-01	9.038e-06;9.038e-06	0.1377;0.8623	0.4968;0.5032	t|1e1.1o1|1e2.1o1	2	3	0;0	chr9	+	38718387-38722373;38719333-38722373	38718268-38718387;38719038-38719333;38722373-38722430
Acy1	ENSMUSG00000023262.13	ENSMUSG00000023262.13:s:106436126-106436220	0.5308;0.0001;-0.5647	1.000e+00;5.054e-21;1.000e+00	1.669e-20;9.972e-01;0.000e+00	0.0015;0.0035;0.9949	0.5436;0.0318;0.4258	s|1e2.1o1|2e1.1o2|2e1.2o2	3	3	0;0;0	chr9	-	106435524-106436175;106436009-106436126;106435860-106436126	106435468-106435524;106435784-106436009;106436126-106436220
Acy1	ENSMUSG00000023262.13	ENSMUSG00000023262.13:t:106435468-106435524	-0.2045;0.2045	5.348e-01;5.348e-01	2.824e-05;2.824e-05	0.3305;0.6695	0.1221;0.8779	t|1e1.1o2|1e2.1o1	2	3	0;0	chr9	-	106435524-106436175;106435524-106435615	106435468-106435524;106435615-106435704;106436126-106436220
Prph	ENSMUSG00000023484.14	ENSMUSG00000023484.14:s:99057816-99057895	-0.5195;0.5195	1.000e+00;1.000e+00	3.566e-13;2.162e-13	0.9388;0.0612	0.4408;0.5592	s|1e1.1o2|1e1.2o2	2	2	0;0	chr15	+	99057895-99058602;99057895-99058605	99057816-99057895;99058602-99058978
Sos1	ENSMUSG00000024241.7	ENSMUSG00000024241.7:s:80445430-80445528	0.2171;-0.2171	6.049e-01;6.049e-01	1.417e-03;1.417e-03	0.5986;0.4014	0.8321;0.1679	s|1e1.1o1|i	2	2	0;1	chr17	-	80435022-80445430;80435023-80445429	80434895-80435022;80445430-80445528	80435023-80445429
Sos1	ENSMUSG00000024241.7	ENSMUSG00000024241.7:s:80451981-80452190	-0.3871;0.3871	9.984e-01;9.984e-01	1.882e-10;1.872e-10	0.7814;0.2186	0.4111;0.5889	s|1e1.1o1|i	2	2	0;1	chr17	-	80449401-80451981;80449402-80451980	80449258-80449401;80451981-80452190	80449402-80451980
Sos1	ENSMUSG00000024241.7	ENSMUSG00000024241.7:s:80459922-80460047	-0.5860;0.5860	1.000e+00;1.000e+00	0.000e+00;1.686e-20	0.9119;0.0881	0.3417;0.6583	s|1e1.1o1|i	2	2	0;1	chr17	-	80455183-80459922;80455184-80459921	80455052-80455183;80459922-80460047	80455184-80459921
Pcgf5	ENSMUSG00000024805.16	ENSMUSG00000024805.16:s:36444988-36446290	-0.5099;0.5099	9.838e-01;9.838e-01	8.463e-10;8.819e-10	0.8176;0.1824	0.3044;0.6956	s|1e1.1o1|1e2.1o1	2	3	0;0	chr19	+	36445077-36450564;36445077-36455621	36444988-36446290;36450564-36450623;36455621-36460970
Pacs1	ENSMUSG00000024855.10	ENSMUSG00000024855.10:s:5167924-5168011	-0.2911;0.2911	8.946e-01;8.946e-01	2.640e-06;2.640e-06	0.3135;0.6865	0.0190;0.9810	s|1e1.1o1|1e2.1o1	2	3	0;0	chr19	-	5162324-5167924;5160807-5167924	5160400-5160807;5162249-5162324;5167924-5168011
Map4k2	ENSMUSG00000024948.15	ENSMUSG00000024948.15:s:6353261-6353333	-0.2146;0.2146	5.712e-01;5.712e-01	2.107e-03;2.107e-03	0.8685;0.1315	0.6419;0.3581	s|1e1.1o1|1e2.1o1	2	3	0;0	chr19	+	6353333-6353440;6353333-6353589	6353261-6353333;6353440-6353527;6353589-6355615
Zdhhc6	ENSMUSG00000024982.10	ENSMUSG00000024982.10:s:55302512-55302604	0.2161;-0.2791;0.0447;0.0057	6.665e-01;9.541e-01;1.541e-20;6.241e-21	7.086e-08;7.912e-11;4.696e-01;7.949e-01	0.0319;0.8880;0.0200;0.0582	0.2449;0.6045;0.0740;0.0748	s|1e1.1o1|1e2.1o1|1e3.1o1|1e4.1o1	4	5	0;0;0;0	chr19	-	55301869-55302558;55298888-55302558;55297078-55302558;55289684-55302558	55289586-55289684;55296912-55297078;55298301-55298888;55300803-55301869;55302512-55302604
Lrrc45	ENSMUSG00000025145.13	ENSMUSG00000025145.13:s:120717480-120717538	-0.0597;-0.1341;0.2144	1.832e-04;1.537e-01;6.067e-01	2.318e-01;2.774e-02;6.155e-05	0.1302;0.7875;0.0791	0.0572;0.6434;0.3002	s|1e1.1o2|1e1.2o2|1e2.1o1	3	3	1;0;1	chr11	+	120717538-120717641;120717538-120717825;120717538-120718037	120717480-120717538;120717641-120717902;120718037-120718172
Lrrc45	ENSMUSG00000025145.13	ENSMUSG00000025145.13:s:120718442-120718553	0.3324;-0.3324	9.604e-01;9.604e-01	3.684e-06;3.684e-06	0.4839;0.5161	0.8094;0.1906	s|1e1.1o1|1e2.1o1	2	3	0;0	chr11	+	120718553-120718650;120718553-120719040	120718442-120718553;120718650-120718720;120719040-120719132
Lrrc45	ENSMUSG00000025145.13	ENSMUSG00000025145.13:t:120719040-120719132	-0.2116;0.2116	5.846e-01;5.846e-01	1.206e-03;1.206e-03	0.3364;0.6636	0.1224;0.8776	t|1e1.1o1|1e2.1o1	2	3	0;0	chr11	+	120718553-120719040;120718720-120719040	120718442-120718553;120718650-120718720;120719040-120719132
Dus1l	ENSMUSG00000025155.15	ENSMUSG00000025155.15:s:120792027-120792127	0.3195;-0.3195	9.998e-01;9.998e-01	2.393e-20;0.000e+00	0.6618;0.3382	0.9783;0.0217	s|1e1.2o2|2e1.1o2	2	2	0;0	chr11	-	120791943-120792031;120791960-120792027	120791855-120791960;120792027-120792127
Dus1l	ENSMUSG00000025155.15	ENSMUSG00000025155.15:s:120795932-120796403	0.0182;-0.1638;-0.0916;0.2380;-0.0078	9.246e-21;2.468e-01;1.739e-06;7.646e-01;4.786e-10	6.437e-01;4.391e-03;6.381e-02;4.724e-05;6.766e-01	0.0167;0.3687;0.1134;0.3303;0.1607	0.0534;0.2052;0.0230;0.5684;0.1449	s|1e1.1o1|2e1.1o1|3e1.1o1|4e1.1o1|5e1.1o1	5	2	0;0;0;0;1	chr11	-	120795723-120796310;120795723-120796219;120795723-120796143;120795723-120795939;120795723-120795932	120795477-120795723;120795932-120796403
Erlin1	ENSMUSG00000025198.16	ENSMUSG00000025198.16:t:44059051-44059176	-0.0540;-0.3220;0.3899	8.698e-10;9.923e-01;1.000e+00	3.894e-01;1.017e-11;2.211e-20	0.0840;0.8751;0.0407	0.0242;0.5543;0.4190	t|1e1.1o1|1e2.1o1|2e1.1o1	3	3	0;0;0	chr19	-	44059176-44067600;44059176-44061843;44059146-44067600	44059051-44059176;44061843-44061904;44066072-44067683
Chuk	ENSMUSG00000025199.16	ENSMUSG00000025199.16:s:44081415-44081995	-0.0024;0.2252;-0.1980	5.317e-21;6.898e-01;4.941e-01	9.112e-01;1.131e-07;3.135e-05	0.0368;0.6868;0.2821	0.0079;0.9034;0.0868	s|1e1.1o2|1e1.2o2|i	3	2	0;0;1	chr19	-	44079266-44081946;44078985-44081946;44079283-44081414	44078889-44079282;44081415-44081995	44079283-44081414
Rnf41	ENSMUSG00000025373.14	ENSMUSG00000025373.14:s:128438083-128438459	0.2593;-0.0001;-0.2599	9.385e-01;4.691e-21;9.392e-01	2.588e-20;9.977e-01;2.298e-14	0.0006;0.0184;0.9810	0.2840;0.0005;0.7154	s|1e1.1o1|1e2.1o1|i	3	3	0;0;0	chr10	+	128438459-128438808;128438459-128439513;128438460-128438807	128438083-128438459;128438808-128439426;128439513-128441441	128438460-128438807
Crcp	ENSMUSG00000025532.13	ENSMUSG00000025532.13:s:130029290-130029494	0.5114;-0.4249;-0.0503	1.000e+00;1.000e+00;7.174e-07	1.783e-20;0.000e+00;3.147e-01	0.4636;0.4437;0.0921	0.9625;0.0024;0.0353	s|1e1.1o1|1e2.1o1|2e1.1o1	3	3	0;0;0	chr5	+	130029407-130034912;130029407-130037820;130029494-130034912	130029290-130029494;130034912-130034948;130037820-130037918
Wdr73	ENSMUSG00000025722.16	ENSMUSG00000025722.16:s:80900896-80901269	0.2243;-0.2243	5.758e-01;5.758e-01	1.870e-03;1.870e-03	0.5313;0.4687	0.7467;0.2533	s|1e1.1o1|2e1.1o1	2	2	0;0	chr7	-	80900711-80901185;80900711-80900896	80900644-80900719;80900896-80901269
Pard3	ENSMUSG00000025812.18	ENSMUSG00000025812.18:t:127415570-127415797	0.5103;-0.5103	1.000e+00;1.000e+00	2.104e-17;0.000e+00	0.0687;0.9313	0.5585;0.4415	t|1e1.3o3|1e2.1o1	2	3	0;0	chr8	+	127409707-127415570;127410773-127415570	127409556-127409707;127410649-127412201;127415570-127415797
Pard3	ENSMUSG00000025812.18	ENSMUSG00000025812.18:t:127460274-127460384	0.2919;-0.2919	9.433e-01;9.433e-01	1.195e-07;1.195e-07	0.5823;0.4177	0.8804;0.1196	t|1e1.1o1|1e2.1o1	2	3	0;0	chr8	+	127426753-127460274;127447806-127460274	127426522-127426753;127447746-127447806;127460274-127460384
Stradb	ENSMUSG00000026027.13	ENSMUSG00000026027.13:s:58992651-58992755	-0.2190;0.2190	6.222e-01;6.222e-01	7.980e-05;7.980e-05	0.9813;0.0187	0.7515;0.2485	s|1e1.1o2|1e1.2o2	2	2	0;0	chr1	+	58992755-58992893;58992755-58993099	58992651-58992755;58992893-58993137
Asnsd1	ENSMUSG00000026095.15	ENSMUSG00000026095.15:s:53352530-53352752	0.2337;-0.2337	7.277e-01;7.277e-01	1.110e-03;1.110e-03	0.0196;0.9804	0.2724;0.7276	s|1e1.1o1|1e2.1o1	2	3	0;0	chr1	-	53352422-53352530;53350933-53352530	53350317-53351275;53352242-53352422;53352530-53352752
Tfb2m	ENSMUSG00000026492.11	ENSMUSG00000026492.11:s:179544898-179544986	0.2015;-0.2015	5.270e-01;5.270e-01	1.437e-03;1.437e-03	0.0938;0.9062	0.2956;0.7044	s|1e1.1o1|1e2.1o1	2	3	0;0	chr1	-	179543132-179544898;179542457-179544898	179542307-179542457;179542925-179543132;179544898-179544986
Dcaf6	ENSMUSG00000026571.12	ENSMUSG00000026571.12:s:165388658-165388915	0.0000;0.0373;-0.2017;0.1598	5.038e-21;5.317e-09;4.688e-01;3.100e-01	1.000e+00;4.661e-01;3.825e-03;1.862e-02	0.0140;0.0327;0.2454;0.6995	0.0107;0.0752;0.0590;0.8546	s|1e1.1o1|1e2.1o1|1e3.1o1|1e4.1o1	4	5	0;0;0;0	chr1	-	165374235-165388658;165371248-165388658;165367505-165388658;165357546-165388658	165357429-165357546;165367042-165367505;165371123-165371248;165374062-165374235;165388658-165388915
Angel2	ENSMUSG00000026634.16	ENSMUSG00000026634.16:t:190932867-190933192	0.0026;-0.0012;0.5794;-0.6021;0.0042	7.111e-08;5.350e-21;1.000e+00;1.000e+00;1.161e-06	9.077e-01;9.556e-01;2.215e-15;0.000e+00;8.569e-01	0.0004;0.0320;0.1538;0.8058;0.0038	0.0296;0.0023;0.7205;0.2150;0.0295	t|1e1.1o1|1e2.1o2|1e2.2o2|1e3.1o2|1e3.2o2	5	4	0;0;0;0;0	chr1	+	190926734-190932867;190928717-190932867;190928758-190932867;190928904-190932867;190929099-190932867	190926688-190926734;190928492-190928758;190928822-190929099;190932867-190933192
Eef1aknmt	ENSMUSG00000026694.19	ENSMUSG00000026694.19:t:162537119-162537331	0.2188;-0.2188	6.545e-01;6.545e-01	1.272e-07;1.272e-07	0.0013;0.9987	0.2424;0.7576	t|1e1.1o1|1e2.1o1	2	3	0;0	chr1	-	162537331-162542258;162537331-162538832	162537119-162537331;162538832-162538999;162541449-162542453
Dnajc1	ENSMUSG00000026740.12	ENSMUSG00000026740.12:t:18284623-18284786	0.2753;-0.2753	9.061e-01;9.061e-01	3.495e-08;3.496e-08	0.0032;0.9968	0.3056;0.6944	t|1e1.1o1|1e2.1o1	2	3	0;0	chr2	-	18284786-18306973;18284786-18293954	18284623-18284786;18293954-18294044;18306638-18307066
Gtf3c5	ENSMUSG00000026816.14	ENSMUSG00000026816.14:s:28568485-28568627	0.5203;-0.5203	9.667e-01;9.667e-01	1.751e-04;1.751e-04	0.0378;0.9622	0.5633;0.4367	s|1e1.1o2|1e1.2o2	2	2	0;0	chr2	-	28567802-28568485;28567784-28568485	28567608-28567802;28568485-28568627
Tor1b	ENSMUSG00000026848.14	ENSMUSG00000026848.14:t:30955768-30955953	-0.0000;-0.0403;0.0155;0.3033;-0.3029	5.038e-21;1.554e-20;8.608e-21;9.669e-01;9.660e-01	1.000e+00;4.866e-01;6.727e-01;3.295e-09;3.485e-08	0.0132;0.0708;0.0044;0.0986;0.8102	0.0153;0.0222;0.0512;0.4051;0.5055	t|1e1.2o3|1e1.3o3|1e2.1o1|2e1.1o3|2e1.3o3	5	3	0;0;0;0;0	chr2	+	30954008-30955768;30954017-30955768;30955529-30955768;30953892-30955778;30954017-30955778	30953752-30954017;30955253-30955529;30955768-30955953
Grin1	ENSMUSG00000026959.13	ENSMUSG00000026959.13:s:25298394-25298535	-0.4348;0.4348	9.989e-01;9.989e-01	2.457e-09;2.597e-09	0.6538;0.3462	0.2256;0.7744	s|1e2.1o1|2e1.1o1	2	3	0;0	chr2	-	25291687-25298400;25298313-25298394	25291181-25291687;25298186-25298313;25298394-25298535
Myef2	ENSMUSG00000027201.16	ENSMUSG00000027201.16:t:125098450-125098518	0.2614;-0.2614	9.220e-01;9.220e-01	2.941e-20;0.000e+00	0.5481;0.4519	0.8071;0.1929	t|1e1.1o1|1e2.1o1	2	3	0;0	chr2	-	125098518-125100319;125098518-125098797	125098450-125098518;125098797-125098847;125099635-125100420
Ubox5	ENSMUSG00000027300.10	ENSMUSG00000027300.10:s:130628489-130628635	0.1415;0.0105;0.2477;-0.4255	1.327e-01;1.934e-06;8.150e-01;1.000e+00	1.506e-02;6.379e-01;5.210e-06;0.000e+00	0.1721;0.1223;0.2165;0.4913	0.3267;0.1436;0.4686;0.0686	s|1e1.1o2|1e1.2o2|1e2.1o1|i	4	3	1;1;1;1	chr2	-	130616742-130628489;130616705-130628489;130604626-130628489;130616743-130628488	130604485-130604626;130614889-130616742;130628489-130628635	130616743-130628488
Cdc25b	ENSMUSG00000027330.16	ENSMUSG00000027330.16:t:131192557-131192688	-0.3557;0.3557	9.875e-01;9.875e-01	2.951e-08;2.946e-08	0.6621;0.3379	0.3079;0.6921	t|1e1.1o1|1e2.1o1	2	3	0;0	chr2	+	131191766-131192557;131191935-131192557	131191743-131191766;131191813-131192102;131192557-131192688
Mcm8	ENSMUSG00000027353.14	ENSMUSG00000027353.14:s:132817705-132818025	-0.5046;0.0508;0.4425	1.000e+00;2.700e-09;1.000e+00	0.000e+00;4.047e-01;2.422e-20	0.8241;0.0228;0.1532	0.3398;0.0836;0.5820	s|1e1.1o1|1e2.1o1|i	3	3	0;1;1	chr2	+	132817788-132819603;132817788-132819979;132818026-132819602	132817705-132818025;132819603-132819685;132819979-132820128	132818026-132819602
Mcm8	ENSMUSG00000027353.14	ENSMUSG00000027353.14:t:132819603-132819685	0.0066;-0.5553;0.5351	6.263e-21;1.000e+00;1.000e+00	7.991e-01;0.000e+00;1.892e-20	0.0238;0.8310;0.1446	0.0454;0.2837;0.6682	t|1e1.1o1|1e2.1o1|i	3	3	0;0;1	chr2	+	132817245-132819603;132817788-132819603;132818026-132819602	132817074-132817245;132817705-132818025;132819603-132819685	132818026-132819602
Lrriq4	ENSMUSG00000027703.16	ENSMUSG00000027703.16:t:30649905-30650952	-0.2721;0.2721	8.043e-01;8.043e-01	3.365e-04;3.365e-04	0.3163;0.6837	0.0334;0.9666	t|1e1.1o1|1e2.1o1	2	3	0;0	chr3	+	30646313-30649905;30648260-30649905	30646253-30646313;30647886-30648260;30649905-30650952
Zbtb7b	ENSMUSG00000028042.15	ENSMUSG00000028042.15:t:89380344-89381515	-0.5890;-0.0780;-0.0252;0.7151	1.000e+00;5.965e-04;7.348e-09;1.000e+00	0.000e+00;1.527e-01;5.684e-01;1.042e-20	0.8212;0.1140;0.0645;0.0011	0.2544;0.0063;0.0179;0.7272	t|1e1.1o1|1e2.1o1|1e3.1o1|1e4.1o1	4	5	0;0;0;0	chr3	-	89381515-89393035;89381515-89391954;89381515-89387063;89381515-89385662	89380344-89381515;89385662-89385862;89387063-89387671;89391954-89392069;89393035-89393135
Hormad1	ENSMUSG00000028109.14	ENSMUSG00000028109.14:s:95585140-95585214	0.2376;-0.2376	7.282e-01;7.282e-01	3.323e-04;3.323e-04	0.1499;0.8501	0.3875;0.6125	s|1e1.1o1|1e2.1o1	2	3	0;0	chr3	+	95585214-95585535;95585214-95587381	95585140-95585214;95585535-95585798;95587381-95587671
Tmem68	ENSMUSG00000028232.13	ENSMUSG00000028232.13:s:3560499-3560692	-0.4557;0.4557	9.995e-01;9.995e-01	1.066e-10;9.430e-11	0.8099;0.1901	0.3584;0.6416	s|1e1.1o1|i	2	2	0;1	chr4	-	3554414-3560499;3554415-3560498	3554354-3554414;3560499-3560692	3554415-3560498
Tmem68	ENSMUSG00000028232.13	ENSMUSG00000028232.13:t:3560499-3560692	0.5293;-0.5293	9.650e-01;9.650e-01	3.631e-04;3.631e-04	0.3704;0.6296	0.9207;0.0793	t|1e1.1o1|1e2.1o1	2	3	0;0	chr4	-	3560692-3564093;3560692-3562020	3560499-3560692;3562020-3562146;3564093-3564257
Usp24	ENSMUSG00000028514.15	ENSMUSG00000028514.15:s:106347279-106347401	-0.2650;0.2650	9.650e-01;9.650e-01	0.000e+00;2.605e-20	0.9644;0.0356	0.7066;0.2934	s|1e1.1o1|i	2	2	0;1	chr4	+	106347401-106351933;106347402-106351932	106347279-106347401;106351933-106351968	106347402-106351932
Ak4	ENSMUSG00000028527.18	ENSMUSG00000028527.18:s:101460500-101460672	0.5012;-0.5012	1.000e+00;1.000e+00	2.027e-20;0.000e+00	0.4290;0.5710	0.9112;0.0888	s|1e1.1o2|1e1.2o2	2	2	0;0	chr4	+	101460672-101462949;101460672-101462988	101460500-101460672;101462949-101463067
Lrrc41	ENSMUSG00000028703.14	ENSMUSG00000028703.14:t:116079389-116079475	-0.0224;0.3331;-0.2959	5.960e-02;8.705e-01;9.067e-01	1.633e-01;1.884e-03;8.800e-07	0.6771;0.0014;0.3215	0.6203;0.3774;0.0024	t|1e1.1o1|1e2.1o1|1e3.1o1	3	4	0;0;0	chr4	+	116075607-116079389;116077025-116079389;116078982-116079389	116075269-116075607;116076885-116077025;116078882-116078982;116079389-116079475
Stil	ENSMUSG00000028718.16	ENSMUSG00000028718.16:s:115007136-115007323	0.2909;-0.2909	9.292e-01;9.292e-01	2.744e-06;2.744e-06	0.5378;0.4622	0.8266;0.1734	s|1e1.1o1|1e2.1o1	2	3	0;0	chr4	+	115007323-115009271;115007323-115010064	115007136-115007323;115009271-115009518;115010064-115010147
Apbb2	ENSMUSG00000029207.16	ENSMUSG00000029207.16:s:66362717-66362845	-0.0338;-0.2010;0.2300	2.805e-02;5.297e-01;7.463e-01	2.684e-01;5.753e-03;4.019e-09	0.1939;0.7996;0.0062	0.1469;0.5990;0.2603	s|1e2.1o1|1e3.1o1|2e1.1o1	3	4	0;0;0	chr5	-	66323607-66362718;66313429-66362718;66362715-66362717	66313315-66313728;66323602-66323607;66362711-66362715;66362717-66362845
Apbb2	ENSMUSG00000029207.16	ENSMUSG00000029207.16:t:66313315-66313728	-0.1107;-0.1753;-0.0000;0.0036;0.3285	1.355e-01;3.083e-01;5.038e-21;1.220e-09;9.744e-01	5.816e-02;8.476e-04;1.000e+00;6.777e-01;2.526e-08	0.7049;0.2034;0.0010;0.0411;0.0471	0.5814;0.0007;0.0007;0.0465;0.3725	t|1e1.1o2|1e2.1o2|1e2.2o2|1e3.1o2|1e4.1o1	5	5	0;0;0;0;0	chr5	-	66313429-66362718;66313429-66362714;66313429-66362711;66313429-66337466;66313429-66323602	66313315-66313728;66323602-66323607;66337426-66337682;66362711-66362715;66362717-66362845
Apbb2	ENSMUSG00000029207.16	ENSMUSG00000029207.16:t:66492058-66492172	-0.0534;-0.6478;0.7146;-0.0000	5.884e-05;1.000e+00;1.000e+00;5.038e-21	3.195e-01;0.000e+00;1.191e-20;1.000e+00	0.0798;0.7888;0.1236;0.0054	0.0056;0.1551;0.8209;0.0195	t|1e1.1o1|1e2.1o2|1e2.2o2|1e3.1o1	4	4	0;0;0;0	chr5	-	66492172-66618568;66492172-66543462;66492172-66543399;66492172-66514791	66492058-66492172;66514791-66514837;66540702-66543617;66618568-66618784
Brap	ENSMUSG00000029458.14	ENSMUSG00000029458.14:t:121665099-121665641	0.2585;-0.2585	9.399e-01;9.399e-01	3.656e-20;0.000e+00	0.0075;0.9925	0.2834;0.7166	t|1e1.1o1|1e2.1o1	2	3	0;0	chr5	+	121662161-121665099;121663491-121665099	121662000-121662161;121663242-121663973;121665099-121665641
Anxa3	ENSMUSG00000029484.12	ENSMUSG00000029484.12:t:96845501-96845966	-0.2088;0.2088	5.474e-01;5.474e-01	2.278e-04;2.278e-04	0.8983;0.1017	0.6852;0.3148	t|1e1.1o1|1e2.1o1	2	3	0;0	chr5	+	96838415-96845501;96842090-96845501	96838293-96838415;96841998-96842090;96845501-96845966
Pxmp2	ENSMUSG00000029499.11	ENSMUSG00000029499.11:s:110281197-110281359	-0.3259;0.3259	9.920e-01;9.920e-01	9.976e-11;1.128e-10	0.4005;0.5995	0.0735;0.9265	s|1e1.1o1|1e2.1o1	2	3	0;0	chr5	-	110280836-110281197;110277774-110281197	110277655-110277774;110280800-110280836;110281197-110281359
Ccdc136	ENSMUSG00000029769.16	ENSMUSG00000029769.16:s:29414786-29414980	-0.3970;0.3970	9.999e-01;9.999e-01	7.949e-14;6.420e-14	0.9400;0.0600	0.5449;0.4551	s|1e1.1o1|1e2.1o1	2	3	0;0	chr6	+	29414980-29415431;29414980-29421991	29414786-29414980;29415431-29415655;29421991-29422097
Ccdc136	ENSMUSG00000029769.16	ENSMUSG00000029769.16:s:29419102-29419383	0.2598;-0.2598	7.617e-01;7.617e-01	3.939e-04;3.939e-04	0.6259;0.3741	0.8942;0.1058	s|1e1.1o1|1e2.1o1	2	3	0;0	chr6	+	29419383-29419987;29419383-29426625	29419102-29419383;29419987-29420265;29426625-29426994
Ccdc136	ENSMUSG00000029769.16	ENSMUSG00000029769.16:t:29399201-29399449	0.2411;-0.2411	7.891e-01;7.891e-01	6.618e-06;6.617e-06	0.6903;0.3097	0.9363;0.0637	t|1e1.1o1|1e2.1o1	2	3	0;0	chr6	+	29397586-29399201;29399034-29399201	29397479-29397586;29398926-29399034;29399201-29399449
Ccdc136	ENSMUSG00000029769.16	ENSMUSG00000029769.16:t:29426625-29426994	0.1111;0.0353;-0.0512;-0.2206;0.0018;0.0738	3.084e-02;3.638e-03;1.081e-07;6.396e-01;5.111e-21;2.683e-02	4.552e-02;3.085e-01;3.780e-01;1.250e-04;9.304e-01;1.291e-01	0.0394;0.2743;0.0821;0.3766;0.0049;0.2188	0.1594;0.3233;0.0174;0.1562;0.0326;0.3068	t|1e1.1o1|1e2.1o1|1e3.1o1|1e4.1o1|1e5.1o1|i	6	6	0;0;0;0;0;1	chr6	+	29411385-29426625;29418153-29426625;29419383-29426625;29420265-29426625;29422097-29426625;29422098-29426624	29411248-29411385;29417932-29418153;29419102-29419383;29419987-29420265;29421991-29422097;29426625-29426994	29422098-29426624
Anxa4	ENSMUSG00000029994.17	ENSMUSG00000029994.17:s:86754853-86754966	-0.2936;0.2936	9.847e-01;9.847e-01	0.000e+00;2.606e-20	0.3342;0.6658	0.0463;0.9537	s|1e1.1o1|2e1.1o1	2	2	0;0	chr6	-	86753893-86754919;86753893-86754853	86753803-86753893;86754853-86754966
Recql	ENSMUSG00000030243.16	ENSMUSG00000030243.16:t:142384529-142384640	0.0335;0.5419;-0.5900	3.318e-04;1.000e+00;1.000e+00	3.900e-01;6.115e-13;0.000e+00	0.0334;0.2027;0.7619	0.0834;0.7343;0.1876	t|1e2.1o2|2e1.1o1|2e2.2o2	3	3	0;0;0	chr6	-	142384640-142386862;142384576-142387022;142384576-142386719	142384529-142384640;142386719-142387009;142387022-142387087
Pcsk6	ENSMUSG00000030513.14	ENSMUSG00000030513.14:s:65962904-65963193	-0.2095;0.2095	5.820e-01;5.820e-01	1.071e-05;1.071e-05	0.9510;0.0490	0.7391;0.2609	s|1e1.1o1|1e2.1o1	2	3	0;0	chr7	+	65963004-65968968;65963004-65980147	65962904-65963193;65968968-65969071;65980147-65980335
Pcsk6	ENSMUSG00000030513.14	ENSMUSG00000030513.14:t:65980147-65980335	0.2344;-0.2949;0.0293	7.468e-01;9.670e-01;1.161e-20	8.176e-07;3.538e-10;5.405e-01	0.0516;0.9430;0.0038	0.2933;0.6455;0.0625	t|1e1.1o1|1e2.1o1|i	3	3	0;0;1	chr7	+	65963004-65980147;65970659-65980147;65970660-65980146	65962904-65963193;65970542-65970659;65980147-65980335	65970660-65980146
Phkg2	ENSMUSG00000030815.11	ENSMUSG00000030815.11:t:127579667-127579732	-0.0118;0.2089;-0.1851	6.639e-04;5.662e-01;4.347e-01	5.048e-01;9.258e-04;7.457e-03	0.1813;0.1724;0.6426	0.1661;0.3857;0.4405	t|1e1.1o3|1e1.2o3|1e2.1o1	3	3	0;0;0	chr7	+	127577646-127579667;127577688-127579667;127578029-127579667	127577535-127577710;127577975-127578621;127579667-127579732
Acsl4	ENSMUSG00000031278.12	ENSMUSG00000031278.12:s:142327976-142328133	-0.2810;0.2810	8.939e-01;8.939e-01	2.004e-08;2.018e-08	0.3106;0.6894	0.0023;0.9977	s|1e1.1o1|1e2.1o1	2	3	0;0	chrX	-	142321856-142327976;142320834-142327976	142317993-142320834;142321780-142321856;142327976-142328133
Flna	ENSMUSG00000031328.16	ENSMUSG00000031328.16:t:74230056-74230158	0.3585;-0.3585	1.000e+00;1.000e+00	2.259e-20;0.000e+00	0.0107;0.9893	0.3688;0.6312	t|1e1.1o1|1e2.1o1	2	3	0;0	chrX	-	74230158-74230506;74230158-74230301	74230056-74230158;74230301-74230396;74230506-74230570
Plpbp	ENSMUSG00000031485.15	ENSMUSG00000031485.15:t:27045028-27045135	0.2118;-0.2118	5.709e-01;5.709e-01	7.352e-04;7.352e-04	0.7390;0.2610	0.9466;0.0534	t|1e1.1o1|1e2.1o1	2	3	0;0	chr8	+	27042713-27045028;27043102-27045028	27042555-27042713;27042802-27044686;27045028-27045135
Slc10a7	ENSMUSG00000031684.11	ENSMUSG00000031684.11:s:78662987-78663022	-0.2119;0.2119	6.184e-01;6.184e-01	4.177e-06;4.177e-06	0.9736;0.0264	0.7559;0.2441	s|1e1.1o1|1e2.1o1	2	3	0;0	chr8	+	78663022-78686585;78663022-78697166	78662987-78663022;78686585-78688758;78697166-78697331
Vps35	ENSMUSG00000031696.9	ENSMUSG00000031696.9:s:85299455-85299802	-0.2210;0.2210	6.810e-01;6.810e-01	2.488e-03;2.488e-03	0.9785;0.0215	0.7523;0.2477	s|1e1.1o1|i	2	2	0;1	chr8	-	85294957-85299455;85294958-85299454	85294859-85294957;85299455-85299802	85294958-85299454
Ist1	ENSMUSG00000031729.6	ENSMUSG00000031729.6:s:109675376-109675424	-0.2843;0.2843	9.618e-01;9.618e-01	0.000e+00;2.899e-20	0.8525;0.1475	0.5661;0.4339	s|1e1.1o1|i	2	2	0;0	chr8	-	109672641-109675376;109672642-109675375	109671325-109672641;109675376-109675424	109672642-109675375
Kifc3	ENSMUSG00000031788.14	ENSMUSG00000031788.14:s:95134717-95134859	-0.3093;0.3093	9.541e-01;9.541e-01	6.577e-07;6.577e-07	0.5583;0.4417	0.2422;0.7578	s|1e1.1o1|1e2.1o1	2	3	0;0	chr8	-	95129334-95134717;95110759-95134717	95110694-95110813;95129196-95129334;95134717-95134859
Kifc3	ENSMUSG00000031788.14	ENSMUSG00000031788.14:t:95099828-95100452	0.2626;-0.2626	8.288e-01;8.288e-01	4.365e-05;4.365e-05	0.3815;0.6185	0.6478;0.3522	t|1e1.1o1|1e2.1o1	2	3	1;0	chr8	-	95100452-95101409;95100452-95100647	95099828-95100452;95100647-95100673;95101409-95101517
Kifc3	ENSMUSG00000031788.14	ENSMUSG00000031788.14:t:95110694-95110813	0.2286;-0.2768;0.0333	6.844e-01;9.071e-01;4.672e-08	1.355e-04;1.564e-06;4.785e-01	0.2485;0.6707;0.0826	0.4785;0.3897;0.1258	t|1e1.1o1|1e2.1o1|1e3.1o1	3	4	0;0;0	chr8	-	95110759-95134717;95110759-95126526;95110759-95113229	95110694-95110813;95113229-95113342;95126526-95126707;95134717-95134859
Sesn3	ENSMUSG00000032009.8	ENSMUSG00000032009.8:t:14306199-14306264	0.2362;-0.2362	6.752e-01;6.752e-01	5.692e-05;5.692e-05	0.0079;0.9921	0.2751;0.7249	t|1e1.1o1|1e2.1o1	2	3	0;0	chr9	+	14275437-14306199;14276629-14306199	14275067-14275437;14276301-14276629;14306199-14306264
Kank2	ENSMUSG00000032194.9	ENSMUSG00000032194.9:s:21798482-21798744	-0.7437;0.7437	1.000e+00;1.000e+00	0.000e+00;9.443e-21	0.7525;0.2475	0.0245;0.9755	s|1e1.1o1|1e2.1o1	2	3	0;0	chr9	-	21797170-21798482;21796194-21798482	21796080-21796194;21796976-21797170;21798482-21798744
Kank2	ENSMUSG00000032194.9	ENSMUSG00000032194.9:t:21796080-21796194	0.2057;-0.1223;-0.0696	5.358e-01;9.729e-02;2.980e-03	6.325e-04;3.906e-02;1.640e-01	0.6751;0.2075;0.1155	0.8876;0.0763;0.0375	t|1e1.1o1|1e2.1o1|1e3.1o1	3	4	0;1;0	chr9	-	21796194-21798482;21796194-21797765;21796194-21796976	21796080-21796194;21796976-21797170;21797765-na;21798482-21798744
Irak1bp1	ENSMUSG00000032251.12	ENSMUSG00000032251.12:t:82846299-82846429	0.2070;-0.2070	5.265e-01;5.265e-01	2.105e-03;2.105e-03	0.1119;0.8881	0.3180;0.6820	t|1e1.1o1|1e2.1o1	2	3	0;0	chr9	+	82830339-82846299;82837483-82846299	82829540-82830339;82837418-82837483;82846299-82846429
Hmg20a	ENSMUSG00000032329.4	ENSMUSG00000032329.4:s:56489822-56490325	-0.2196;0.1365;0.0619	6.049e-01;1.843e-01;2.483e-02	1.250e-03;2.635e-02;1.590e-01	0.6355;0.1730;0.1859	0.4040;0.3167;0.2707	s|1e1.1o2|1e1.2o2|i	3	2	1;0;1	chr9	+	56489964-56494526;56489964-56494533;56490326-56494525	56489822-56490325;56494526-56496936	56490326-56494525
Hmg20a	ENSMUSG00000032329.4	ENSMUSG00000032329.4:t:56467358-56467450	-0.2437;0.2437	7.950e-01;7.950e-01	1.098e-07;1.098e-07	0.9508;0.0492	0.7121;0.2879	t|1e1.1o1|1e2.1o1	2	3	0;0	chr9	+	56418931-56467358;56454469-56467358	56418609-56418931;56454357-56454469;56467358-56467450
Aste1	ENSMUSG00000032567.16	ENSMUSG00000032567.16:s:105397625-105397858	-0.2673;0.2673	8.394e-01;8.394e-01	1.082e-04;1.082e-04	0.7847;0.2153	0.5106;0.4894	s|1e1.1o1|i	2	2	0;1	chr9	+	105397858-105401476;105397859-105400787	105397625-105397858;105401475-105402143	105397859-105400787
Aste1	ENSMUSG00000032567.16	ENSMUSG00000032567.16:t:105401475-105402143	-0.7720;0.7612;0.0029	1.000e+00;1.000e+00;2.817e-09	0.000e+00;1.004e-20;8.999e-01	0.8352;0.1451;0.0181	0.0815;0.8825;0.0308	t|1e1.1o1|1e2.1o1|1e3.1o1	3	4	0;0;0	chr9	+	105396705-105401476;105397858-105401476;105400799-105401476	105396545-105396705;105397625-105397858;105400788-105400799;105401475-105402143
Prorsd1	ENSMUSG00000032673.5	ENSMUSG00000032673.5:s:29514917-29515033	0.3138;-0.3138	9.410e-01;9.410e-01	4.053e-07;4.049e-07	0.1313;0.8687	0.4486;0.5514	s|1e1.1o1|1e2.1o1	2	3	0;0	chr11	-	29514522-29514917;29513676-29514917	29511757-29513676;29514432-29514522;29514917-29515033
Arap1	ENSMUSG00000032812.18	ENSMUSG00000032812.18:t:101407889-101408129	0.2222;-0.2222	6.506e-01;6.506e-01	2.104e-08;2.101e-08	0.7504;0.2496	0.9980;0.0020	t|1e1.1o1|1e2.1o1	2	3	0;0	chr7	+	101404425-101408047;101404965-101408047	101404280-101404425;101404747-101405547;101407889-101408129
Senp1	ENSMUSG00000033075.17	ENSMUSG00000033075.17:s:98064819-98064873	0.2042;-0.2042	5.436e-01;5.436e-01	6.160e-06;6.160e-06	0.2067;0.7933	0.4112;0.5888	s|1e1.1o1|1e2.1o1	2	3	0;0	chr15	-	98062027-98064819;98059954-98064819	98059916-98059954;98061950-98062027;98064819-98064873
Slc7a6os	ENSMUSG00000033106.6	ENSMUSG00000033106.6:s:106210719-106210935	-0.5581;0.5581	1.000e+00;1.000e+00	9.274e-12;9.692e-12	0.7707;0.2293	0.2215;0.7785	s|1e1.1o1|1e2.1o1	2	3	0;0	chr8	-	106210631-106210719;106204540-106210719	106204331-106204540;106209459-106210631;106210719-106210935
Dis3	ENSMUSG00000033166.11	ENSMUSG00000033166.11:t:99098683-99098930	-0.2191;0.2191	6.472e-01;6.472e-01	4.278e-06;4.278e-06	0.8406;0.1594	0.6183;0.3817	t|1e1.1o1|1e2.1o1	2	3	0;0	chr14	-	99098840-99099446;99098840-99099119	99098683-99098930;99099119-99099186;99099446-99099770
Ttf2	ENSMUSG00000033222.16	ENSMUSG00000033222.16:t:100949835-100949926	-0.0305;-0.2509;0.3004	1.291e-20;8.710e-01;9.897e-01	5.543e-01;9.116e-11;2.861e-19	0.0589;0.3580;0.5884	0.0111;0.1041;0.8851	t|1e1.1o1|1e2.1o2|1e2.2o2	3	3	0;1;0	chr3	-	100949926-100952549;100949926-100950195;100949926-100950184	100949835-100949926;100950184-100950337;100952549-100952654
Kctd17	ENSMUSG00000033287.16	ENSMUSG00000033287.16:s:78435585-78435860	-0.3838;0.5239;-0.0389;-0.0571	9.966e-01;1.000e+00;7.168e-05;4.684e-02	6.034e-10;7.007e-13;3.637e-01;1.659e-01	0.4488;0.0760;0.0909;0.3796	0.0682;0.5767;0.0398;0.3099	s|1e1.1o1|1e2.1o1|1e3.1o1|1e4.1o1	4	5	0;0;0;0	chr15	+	78435710-78436901;78435710-78437158;78435710-78437584;78435710-78438487	78435585-78435860;78436901-78437099;78437158-78437579;78437584-78437734;78438487-78439303
Kctd17	ENSMUSG00000033287.16	ENSMUSG00000033287.16:t:78430042-78430150	0.2047;-0.2047	5.461e-01;5.461e-01	1.447e-04;1.447e-04	0.7681;0.2319	0.9767;0.0233	t|1e1.1o1|1e2.1o1	2	3	0;0	chr15	+	78428867-78430042;78429702-78430042	78428564-78428867;78429690-78429702;78430042-78430150
Alg3	ENSMUSG00000033809.15	ENSMUSG00000033809.15:t:20608987-20609086	-0.0083;0.4684;-0.4356	3.611e-09;9.995e-01;9.980e-01	7.710e-01;8.473e-11;3.802e-09	0.0459;0.0993;0.8553	0.0163;0.5726;0.4118	t|1e1.1o1|1e2.1o2|1e2.2o2	3	3	0;0;0	chr16	-	20609086-20611574;20609086-20610580;20609086-20610543	20608987-20609086;20610543-20610768;20611574-20611735
Exoc3	ENSMUSG00000034152.6	ENSMUSG00000034152.6:t:74173987-74174447	-0.2234;0.2234	6.677e-01;6.677e-01	1.255e-04;1.255e-04	0.8548;0.1452	0.6275;0.3725	t|1e1.1o1|1e2.1o1	2	3	0;0	chr13	-	74174148-74180435;74174148-74176381	74173987-74174447;74176381-74176479;74180435-74180557
Lin54	ENSMUSG00000035310.15	ENSMUSG00000035310.15:s:100484329-100485411	-0.2261;0.2249;-0.0000	7.064e-01;6.975e-01;5.038e-21	8.348e-08;5.375e-08;1.000e+00	0.9402;0.0520;0.0085	0.7085;0.2775;0.0112	s|1e1.1o1|1e2.1o2|1e3.1o1	3	4	0;0;0	chr5	-	100480321-100485140;100475831-100485140;100459802-100485140	100459586-100459802;100475689-100475831;100480198-100480321;100484329-100485411
Lin54	ENSMUSG00000035310.15	ENSMUSG00000035310.15:t:100475689-100475831	-0.1107;0.2098;-0.0919	9.132e-03;5.942e-01;2.187e-04	2.403e-02;5.523e-07;1.056e-01	0.1753;0.6795;0.1430	0.0653;0.8867;0.0484	t|1e1.1o1|1e2.1o1|2e2.1o1	3	3	0;0;0	chr5	-	100475831-100485140;100475831-100480198;100475827-100480198	100475689-100475831;100480198-100480321;100484329-100485411
Fbxo33	ENSMUSG00000035329.7	ENSMUSG00000035329.7:t:59205981-59206091	-0.2205;0.0100;0.1779	5.859e-01;7.049e-21;3.928e-01	8.037e-04;7.357e-01;8.764e-03	0.9060;0.0076;0.0866	0.6888;0.0482;0.2586	t|1e1.1o1|1e2.1o1|i	3	3	0;0;1	chr12	-	59206091-59218860;59206091-59218717;59206092-59218716	59205981-59206091;59218717-59218801;59218860-59219725	59206092-59218716
Nepro	ENSMUSG00000036208.13	ENSMUSG00000036208.13:t:44729242-44729325	-0.2339;0.2339	7.334e-01;7.334e-01	3.640e-05;3.640e-05	0.3107;0.6893	0.0735;0.9265	t|1e1.1o1|1e2.1o1	2	3	0;0	chr16	+	44724468-44729242;44727182-44729242	44724301-44724468;44726167-44727182;44729242-44729325
Snapc4	ENSMUSG00000036281.13	ENSMUSG00000036281.13:s:26380549-26380653	0.2358;-0.2358	7.367e-01;7.367e-01	5.607e-06;5.607e-06	0.5118;0.4882	0.7542;0.2458	s|1e1.1o2|1e1.2o2	2	2	0;1	chr2	-	26378636-26380549;26378632-26380549	26378343-26378636;26380549-26380653
Snapc4	ENSMUSG00000036281.13	ENSMUSG00000036281.13:t:26373319-26373466	-0.3464;0.3464	9.968e-01;9.968e-01	1.443e-14;1.610e-14	0.9633;0.0367	0.6261;0.3739	t|1e1.1o1|2e2.1o1	2	3	0;0	chr2	-	26373466-26374021;26373445-26373531	26373319-26373466;26373531-26373631;26374021-26374185
Snapc4	ENSMUSG00000036281.13	ENSMUSG00000036281.13:t:26377638-26378067	-0.2571;0.1133;0.1419	8.804e-01;7.710e-03;7.538e-02	7.968e-08;4.195e-02;3.700e-03	0.8913;0.0408;0.0631	0.6403;0.1566;0.2020	t|1e1.1o2|1e1.2o2|1e2.1o1	3	3	0;0;0	chr2	-	26378067-26378494;26378067-26378450;26378067-26378161	26377638-26378067;26378161-26378279;26378343-26378636
Psma8	ENSMUSG00000036743.4	ENSMUSG00000036743.4:t:14721167-14721293	0.3603;-0.2052;-0.1282	9.895e-01;5.395e-01;3.597e-02	9.243e-08;1.640e-03;2.096e-02	0.4633;0.3870;0.1606	0.8253;0.1672;0.0075	t|1e1.1o2|1e1.2o2|1e2.1o1	3	3	0;0;0	chr18	+	14706332-14721167;14706607-14721167;14718183-14721167	14706151-14706607;14718113-14718183;14721167-14721293
Psma8	ENSMUSG00000036743.4	ENSMUSG00000036743.4:t:14757622-14757684	-0.4155;0.4155	9.998e-01;9.998e-01	1.232e-11;1.238e-11	0.6111;0.3889	0.2069;0.7931	t|1e1.1o1|1e2.1o1	2	3	0;0	chr18	+	14731101-14757622;14757401-14757622	14730979-14731471;14757282-14757484;14757622-14757684
Ehmt1	ENSMUSG00000036893.17	ENSMUSG00000036893.17:t:24884146-24884702	-0.3749;0.2420;0.1196	1.000e+00;7.527e-01;4.768e-02	0.000e+00;6.844e-06;3.463e-02	0.4140;0.5105;0.0800	0.0431;0.7588;0.1974	t|1e1.1o1|1e2.1o2|1e2.2o2	3	3	0;0;0	chr2	-	24884702-24919554;24884702-24887003;24884702-24886997	24884146-24884702;24886997-24887069;24919554-24919614
Tigar	ENSMUSG00000038028.9	ENSMUSG00000038028.9:s:127109436-127109557	-0.2142;0.2115;0.0000	6.432e-01;6.247e-01;4.677e-21	6.119e-07;2.582e-07;1.000e+00	0.9601;0.0279;0.0108	0.7555;0.2340;0.0112	s|1e1.1o1|1e2.1o1|i	3	3	0;0;1	chr6	-	127101886-127109436;127092742-127109436;127101887-127109435	127092621-127092742;127101849-127101886;127109436-127109557	127101887-127109435
Ptpa	ENSMUSG00000039515.11	ENSMUSG00000039515.11:t:30443219-30443397	-0.0624;-0.2033;0.1049;0.1529	2.198e-20;5.318e-01;2.286e-05;1.679e-01	3.038e-01;7.446e-06;2.945e-02;7.221e-03	0.0933;0.8879;0.0141;0.0019	0.0071;0.6710;0.1306;0.1880	t|1e1.1o2|1e2.1o1|1e3.1o1|1e4.1o1	4	5	0;0;0;0	chr2	+	30426496-30443290;30439764-30443290;30441978-30443290;30443006-30443290	30426399-30426519;30439664-30439764;30441853-30441978;30442735-30443006;30443219-30443397
Fam149b	ENSMUSG00000039599.16	ENSMUSG00000039599.16:s:20363263-20365244	-0.2342;0.2342	7.319e-01;7.319e-01	1.294e-04;1.294e-04	0.5431;0.4569	0.2998;0.7002	s|1e1.1o1|1e2.1o1	2	3	0;0	chr14	+	20363450-20367846;20363450-20374330	20363263-20365244;20367846-20371342;20374330-20374454
Fam149b	ENSMUSG00000039599.16	ENSMUSG00000039599.16:t:20363263-20365244	-0.0462;-0.2317;0.1511;0.1204	1.693e-20;7.167e-01;2.107e-01;3.820e-02	4.679e-01;3.908e-05;1.306e-02;2.724e-02	0.0747;0.4864;0.3789;0.0645	0.0191;0.2440;0.5405;0.1971	t|1e1.1o1|1e2.1o1|1e3.1o1|i	4	4	0;0;0;1	chr14	+	20356497-20363263;20358140-20363263;20359916-20363263;20359917-20363262	20356355-20356497;20358024-20358140;20359482-20359916;20363263-20365244	20359917-20363262
Zfp292	ENSMUSG00000039967.14	ENSMUSG00000039967.14:s:34819464-34819600	-0.2032;0.2032	5.320e-01;5.320e-01	4.918e-04;4.918e-04	0.7751;0.2249	0.5681;0.4319	s|1e1.1o1|i	2	2	0;1	chr4	-	34816415-34819464;34816416-34819463	34816274-34816415;34819464-34819600	34816416-34819463
Slc25a28	ENSMUSG00000040414.8	ENSMUSG00000040414.8:s:43674476-43674881	-0.3053;0.1556;0.1421	9.682e-01;1.660e-01;1.225e-01	2.074e-08;2.634e-03;1.301e-02	0.8945;0.0252;0.0778	0.5893;0.1871;0.2227	s|1e1.1o1|1e2.1o1|i	3	3	0;0;1	chr19	-	43667143-43674476;43665828-43674476;43667144-43674475	43665772-43665828;43666915-43667143;43674476-43674881	43667144-43674475
Slc25a28	ENSMUSG00000040414.8	ENSMUSG00000040414.8:t:43665772-43665828	-0.4897;0.6148;-0.0917	1.000e+00;1.000e+00;7.011e-03	0.000e+00;1.516e-20;8.182e-02	0.5009;0.3346;0.1633	0.0015;0.9385;0.0600	t|1e1.1o1|1e2.1o1|1e3.1o1	3	4	0;0;0	chr19	-	43665828-43674476;43665828-43666915;43665828-43665913	43665772-43665828;43665913-43665977;43666915-43667143;43674476-43674881
Fcho2	ENSMUSG00000041685.16	ENSMUSG00000041685.16:t:98789732-98789873	0.2008;-0.2008	5.014e-01;5.014e-01	4.431e-04;4.431e-04	0.0592;0.9408	0.2634;0.7366	t|1e1.1o1|1e2.1o1	2	3	0;0	chr13	-	98789873-98806306;98789873-98796293	98789732-98789873;98796293-98796367;98806098-98806397
Zbtb37	ENSMUSG00000043467.19	ENSMUSG00000043467.19:t:161017756-161020406	0.2135;-0.2135	5.882e-01;5.882e-01	3.204e-04;3.204e-04	0.0644;0.9356	0.2856;0.7144	t|1e1.1o1|1e2.1o1	2	3	0;0	chr1	-	161020406-161031805;161020406-161029642	161017756-161020406;161029642-161029741;161031805-161032764
Dpy19l3	ENSMUSG00000043671.14	ENSMUSG00000043671.14:s:35721545-35721679	0.3987;-0.3987	9.913e-01;9.913e-01	2.622e-07;2.621e-07	0.0843;0.9157	0.4749;0.5251	s|1e1.1o1|1e2.1o1	2	3	0;0	chr7	-	35719626-35721545;35716718-35721545	35715968-35716718;35719510-35719626;35721545-35721679
Dpy19l3	ENSMUSG00000043671.14	ENSMUSG00000043671.14:s:35725291-35725344	-0.4028;0.4028	9.953e-01;9.953e-01	2.361e-08;2.356e-08	0.9023;0.0977	0.5027;0.4973	s|1e1.1o1|1e2.1o1	2	3	0;0	chr7	-	35722830-35725291;35721679-35725291	35721545-35721679;35722707-35723552;35725291-35725344
Dpy19l3	ENSMUSG00000043671.14	ENSMUSG00000043671.14:s:35749740-35749873	0.3354;-0.3354	9.926e-01;9.926e-01	4.944e-10;5.009e-10	0.6369;0.3631	0.9702;0.0298	s|1e1.1o2|1e1.2o2	2	2	0;0	chr7	-	35729776-35749740;35729772-35749740	35729686-35729799;35749740-35749873
Spred2	ENSMUSG00000045671.17	ENSMUSG00000045671.17:t:20005782-20005950	0.2952;-0.2952	9.723e-01;9.723e-01	9.835e-18;0.000e+00	0.6786;0.3214	0.9975;0.0025	t|1e1.1o1|1e2.1o1	2	3	0;0	chr11	+	19998297-20005782;20001089-20005782	19998120-19998297;20001009-20001089;20005782-20005950
Zfp518a	ENSMUSG00000049164.7	ENSMUSG00000049164.7:t:40908059-40908203	-0.1344;-0.0822;0.2242	8.232e-02;7.659e-05;6.923e-01	1.478e-02;1.118e-01;1.858e-11	0.7843;0.1595;0.0534	0.6494;0.0751;0.2757	t|1e1.1o1|1e2.1o1|i	3	3	0;1;1	chr19	+	40897165-40908059;40903058-40908059;40903059-40908058	40897084-40897165;40902839-40903058;40908059-40908203	40903059-40908058
Polr1a	ENSMUSG00000049553.11	ENSMUSG00000049553.11:s:71924590-71924697	0.2286;-0.2286	7.698e-01;7.698e-01	2.699e-20;0.000e+00	0.0004;0.9996	0.2485;0.7515	s|1e1.1o1|1e2.1o1	2	3	0;0	chr6	+	71924697-71924968;71924697-71926284	71924590-71924697;71924968-71925039;71926094-71926389
Zfp961	ENSMUSG00000052446.17	ENSMUSG00000052446.17:s:71965794-71965990	-0.1452;0.2282;-0.0454;-0.0214	1.103e-01;7.124e-01;2.903e-06;2.951e-10	6.684e-03;4.517e-07;3.651e-01;5.390e-01	0.2389;0.4238;0.2288;0.1116	0.0916;0.6506;0.1707;0.0846	s|1e1.1o1|2e1.1o1|2e2.1o1|3e1.1o1	4	3	0;0;0;0	chr8	+	71965916-71966100;71965920-71966100;71965920-71967899;71965990-71966100	71965794-71965990;71966100-71966244;71967899-71970333
Zfp961	ENSMUSG00000052446.17	ENSMUSG00000052446.17:t:71965794-71965990	0.0913;-0.2486;0.0540;0.0676	4.749e-04;8.018e-01;2.244e-04;4.232e-03	8.867e-02;2.364e-05;2.741e-01;1.682e-01	0.0177;0.7823;0.0671;0.1261	0.1182;0.5260;0.1366;0.2126	t|1e1.1o2|1e1.2o2|1e2.1o1|i	4	3	0;0;0;1	chr8	+	71951103-71965794;71951160-71965794;71953678-71965794;71953679-71965793	71951038-71951160;71953447-71953678;71965794-71965990	71953679-71965793
Miga1	ENSMUSG00000054942.13	ENSMUSG00000054942.13:s:152297117-152297630	0.2322;-0.2322	7.936e-01;7.936e-01	1.475e-11;1.017e-11	0.7431;0.2569	0.9983;0.0017	s|1e1.1o1|1e2.1o1	2	3	0;0	chr3	-	152290909-152297117;152289142-152297117	152289056-152289142;152290681-152290909;152297117-152297630
Rp2	ENSMUSG00000060090.16	ENSMUSG00000060090.16:s:20397221-20397306	0.2517;-0.1303;-0.0936	8.665e-01;2.582e-02;3.078e-04	4.907e-08;9.712e-03;6.825e-02	0.7177;0.1573;0.1303	0.9764;0.0224;0.0013	s|1e1.1o1|1e2.1o1|1e3.1o1	3	4	0;0;0	chrX	+	20397306-20397652;20397306-20403215;20397306-20404049	20397221-20397306;20397652-20397746;20403215-20403351;20404049-20404079
Zfp873	ENSMUSG00000061371.7	ENSMUSG00000061371.7:t:82059260-82061586	0.2592;-0.2592	8.013e-01;8.013e-01	4.572e-04;4.572e-04	0.0820;0.9180	0.3554;0.6446	t|1e1.1o1|1e2.1o1	2	3	0;0	chr10	+	82058496-82059517;82058743-82059517	82058370-82058496;82058683-82058743;82059260-82061586
Hdac10	ENSMUSG00000062906.12	ENSMUSG00000062906.12:s:89126630-89126706	0.0046;-0.2707;0.2614	2.526e-03;8.649e-01;8.550e-01	4.127e-01;8.805e-06;4.946e-06	0.6598;0.3100;0.0323	0.6655;0.0349;0.3049	s|1e1.1o1|1e2.1o1|2e1.1o1	3	3	0;0;0	chr15	-	89126437-89126641;89126081-89126641;89126437-89126630	89125975-89126081;89126378-89126437;89126630-89126706
Rbm47	ENSMUSG00000070780.11	ENSMUSG00000070780.11:t:66025542-66027289	-0.3060;0.3060	9.646e-01;9.646e-01	1.440e-08;1.438e-08	0.4499;0.5501	0.1463;0.8537	t|1e1.1o1|1e2.1o1	2	3	0;0	chr5	-	66027289-66080939;66027289-66046087	66025542-66027289;66046087-66046213;66080939-66081099
Rbm47	ENSMUSG00000070780.11	ENSMUSG00000070780.11:t:66046087-66046213	-0.3581;-0.0495;0.0018;0.0008;0.4121	9.974e-01;1.847e-20;5.487e-21;5.256e-21;9.999e-01	2.440e-12;3.166e-01;9.313e-01;9.650e-01;5.561e-19	0.7615;0.0954;0.0298;0.0238;0.0893	0.4054;0.0345;0.0303;0.0324;0.4975	t|1e1.1o1|1e2.1o1|1e3.1o1|1e4.1o1|1e5.1o1	5	6	0;0;0;0;0	chr5	-	66046213-66097707;66046213-66081773;66046213-66080939;66046213-66068798;66046213-66054482	66046087-66046213;66054482-66054552;66068798-66068886;66080939-66081099;66081773-66081829;66097707-66097788
U2af1l4	ENSMUSG00000078765.11	ENSMUSG00000078765.11:s:30563532-30563619	0.1898;-0.2788;-0.0033;0.0614	4.297e-01;8.809e-01;8.082e-21;1.963e-20	2.890e-03;1.571e-06;7.071e-01;3.152e-01	0.0900;0.8609;0.0502;0.0003	0.2759;0.5817;0.0483;0.0897	s|1e1.1o2|1e1.2o2|1e2.1o1|1e3.1o1	4	4	0;0;0;0	chr7	+	30563619-30563885;30563619-30563930;30563619-30564203;30563619-30565137	30563532-30563619;30563826-30564059;30564203-30564394;30565137-30565365
Prps1l3	ENSMUSG00000079104.4	ENSMUSG00000079104.4:s:57230412-57230611	-0.2667;0.1220;0.1248	8.754e-01;1.259e-01;6.951e-02	1.396e-06;4.028e-02;3.122e-02	0.3972;0.5170;0.0976	0.1230;0.6479;0.2275	s|1e1.1o1|1e2.1o1|i	3	3	1;0;1	chr12	+	57230611-57234581;57230611-57238363;57230612-57234580	57230412-57230611;57234581-57234688;57238363-57239882	57230612-57234580
Prps1l3	ENSMUSG00000079104.4	ENSMUSG00000079104.4:t:57238363-57239882	-0.1989;0.2190;-0.0118	4.939e-01;6.224e-01;1.710e-07	7.552e-04;1.063e-04;5.901e-01	0.7773;0.0976;0.1230	0.5694;0.3176;0.1087	t|1e1.1o1|1e2.1o1|i	3	3	0;1;1	chr12	+	57230611-57238363;57234688-57238363;57234689-57238362	57230412-57230611;57234581-57234688;57238363-57239882	57234689-57238362
Zfp870	ENSMUSG00000095325.3	ENSMUSG00000095325.3:t:32885957-32886083	-0.3030;0.3030	9.467e-01;9.467e-01	2.318e-09;2.243e-09	0.9953;0.0047	0.6709;0.3291	t|1e1.1o1|1e2.1o1	2	3	0;0	chr17	-	32886083-32891441;32886083-32890294	32885957-32886083;32890294-32890411;32891441-32891642
Gm2694	ENSMUSG00000097248.9	ENSMUSG00000097248.9:t:87521736-87523900	0.2696;-0.0074;-0.0017;-0.2574	8.483e-01;4.507e-04;6.476e-21;8.069e-01	1.738e-04;5.108e-01;8.259e-01;6.381e-05	0.3700;0.1685;0.0386;0.4161	0.6527;0.1587;0.0387;0.1562	t|1e1.1o1|1e2.1o1|1e3.1o1|1e4.1o1	4	5	0;0;0;0	chr8	+	87472960-87521736;87473230-87521736;87503018-87521736;87513896-87521736	87472812-87472960;87473116-87473230;87502912-87503972;87513809-87513896;87521736-87523900
Snhg6	ENSMUSG00000098234.7	ENSMUSG00000098234.7:s:9943699-9944118	0.2459;-0.0003;-0.2272	8.600e-01;4.746e-21;7.420e-01	1.457e-14;9.892e-01;2.347e-10	0.4970;0.0343;0.4680	0.7427;0.0144;0.2443	s|1e1.1o1|2e1.1o1|i	3	2	0;1;1	chr1	-	9942717-9944020;9942717-9943699;9943224-9943698	9942610-9943223;9943699-9944118	9943224-9943698
Gm45871	ENSMUSG00000110277.2	ENSMUSG00000110277.2:t:90588956-90589082	0.4192;-0.4192	1.000e+00;1.000e+00	2.070e-20;0.000e+00	0.5701;0.4299	0.9977;0.0023	t|1e1.1o1|1e2.1o1	2	3	0;0	chr18	+	90579899-90588956;90585551-90588956	90579777-90579899;90585407-90585551;90588956-90589082
Gm49797	ENSMUSG00000116858.1	ENSMUSG00000116858.1:t:3257738-3258895	0.5469;-0.5469	1.000e+00;1.000e+00	1.031e-12;3.907e-13	0.1827;0.8173	0.7210;0.2790	t|1e1.1o1|1e2.1o1	2	3	1;0	chr17	+	3198223-3257738;3231316-3257738	3198110-3198223;3231235-3231316;3257738-3258895
Scmh1	ENSMUSG00000000085.16	ENSMUSG00000000085.16:t:120522455-120522649	0.3054;-0.3054	9.563e-01;9.563e-01	7.523e-07;7.518e-07	0.6679;0.3321	0.9879;0.0121	t|1e1.1o1|1e2.1o1	2	3	0;0	chr4	+	120517077-120522455;120517706-120522455	120516886-120517077;120517626-120517706;120522455-120522649
Pemt	ENSMUSG00000000301.16	ENSMUSG00000000301.16:t:59971184-59971258	0.4236;-0.4175;-0.0041	9.998e-01;9.982e-01;4.031e-06	3.843e-11;1.197e-08;6.967e-01	0.0247;0.9177;0.0543	0.4515;0.5101;0.0471	t|1e1.1o1|1e2.1o1|1e3.1o1	3	4	0;0;0	chr11	-	59971258-59983443;59971258-59974068;59971258-59971424	59971184-59971258;59971424-59971510;59974068-59974179;59983443-59983740
Itga5	ENSMUSG00000000555.8	ENSMUSG00000000555.8:s:103366300-103366763	-0.0278;-0.3400;0.4089	1.258e-07;9.698e-01;9.992e-01	5.300e-01;7.054e-07;1.033e-10	0.0667;0.8041;0.1357	0.0022;0.4660;0.5317	s|1e1.1o1|1e2.1o1|i	3	3	0;0;1	chr15	-	103359971-103366300;103359180-103366300;103359972-103366299	103359050-103359180;103359912-103359971;103366300-103366763	103359972-103366299
Gnb1l	ENSMUSG00000000884.17	ENSMUSG00000000884.17:t:18544111-18544273	-0.0001;0.2349;-0.2092;-0.0043	5.071e-21;6.506e-01;5.924e-01;6.422e-03	9.949e-01;2.067e-03;1.136e-06;3.289e-01	0.0181;0.6108;0.2347;0.1341	0.0025;0.8599;0.0025;0.1355	t|1e1.1o1|1e2.1o1|2e1.1o1|2e2.1o1	4	3	0;0;0;0	chr16	+	18499140-18544111;18541097-18544111;18499140-18544115;18541097-18544115	18499046-18499140;18540972-18541097;18544111-18544273
Rmnd5b	ENSMUSG00000001054.9	ENSMUSG00000001054.9:s:51635590-51635896	-0.1531;-0.0357;0.2218	2.459e-01;1.416e-20;6.160e-01	1.526e-02;5.070e-01;1.424e-04	0.8459;0.0676;0.0878	0.6866;0.0015;0.3098	s|1e1.1o2|1e1.2o2|i	3	2	0;0;1	chr11	-	51629661-51635590;51629626-51635590;51629662-51635589	51629332-51629661;51635590-51635896	51629662-51635589
Gramd1a	ENSMUSG00000001248.15	ENSMUSG00000001248.15:t:31138114-31138257	-0.2061;0.2061	5.553e-01;5.553e-01	4.581e-05;4.581e-05	0.2710;0.7290	0.0696;0.9304	t|1e1.1o1|1e2.1o1	2	3	0;0	chr7	-	31138257-31139397;31138257-31138752	31138114-31138257;31138752-31138950;31139397-31139547
Ell2	ENSMUSG00000001542.7	ENSMUSG00000001542.7:t:75755236-75756534	-0.0000;0.0057;0.1822;-0.2068	4.685e-21;6.022e-21;3.333e-01;5.612e-01	9.987e-01;8.219e-01;6.766e-05;1.670e-10	0.0268;0.0055;0.7000;0.2671	0.0135;0.0440;0.8848;0.0561	t|1e1.1o1|1e2.1o1|1e3.1o1|i	4	4	0;0;0;1	chr13	+	75725000-75756275;75746413-75756275;75750088-75756275;75750089-75755235	75724953-75725000;75746292-75746667;75749925-75750088;75755236-75756534	75750089-75755235
Trmt1	ENSMUSG00000001909.16	ENSMUSG00000001909.16:t:84689464-84689974	-0.0000;0.0206;-0.1398;-0.0036;0.2566;-0.1174	5.038e-21;6.548e-04;9.874e-02;6.342e-11;8.647e-01;1.034e-01	1.000e+00;4.309e-01;8.264e-03;6.961e-01;6.116e-07;4.598e-02	0.0121;0.2834;0.1928;0.1008;0.0814;0.3348	0.0004;0.3066;0.0486;0.0950;0.3377;0.2049	t|1e1.1o1|1e2.1o2|1e2.2o2|2e1.1o1|2e2.1o2|2e2.2o2	6	3	0;0;0;0;0;0	chr8	+	84686699-84689632;84689349-84689632;84689376-84689632;84686699-84689708;84689349-84689708;84689376-84689708	84686307-84686699;84688866-84689376;84689464-84689974
Tpra1	ENSMUSG00000002871.14	ENSMUSG00000002871.14:s:88907941-88908072	0.2426;-0.0332;0.0010;-0.0213;-0.1665	7.517e-01;1.815e-02;5.275e-21;3.161e-10;3.116e-01	1.868e-06;2.094e-01;9.619e-01;5.876e-01;1.018e-02	0.0265;0.7010;0.0115;0.0586;0.1962	0.2688;0.6700;0.0265;0.0207;0.0095	s|1e1.3o3|2e1.1o3|2e1.2o3|2e2.1o1|2e3.2o2	5	4	0;0;0;0;0	chr6	+	88907991-88908276;88908072-88908184;88908072-88908251;88908072-88909290;88908072-88910163	88907941-88908072;88908184-88908316;88909290-88909414;88910151-88910211
Tpra1	ENSMUSG00000002871.14	ENSMUSG00000002871.14:s:88910223-88910261	0.4039;-0.1732;-0.1978	1.000e+00;2.499e-01;4.888e-01	2.359e-20;2.038e-06;4.965e-06	0.5802;0.1963;0.2241	0.9873;0.0018;0.0106	s|1e1.1o1|1e2.1o1|1e3.1o1	3	4	0;0;0	chr6	+	88910261-88910341;88910261-88910548;88910261-88910797	88910223-88910261;88910341-88910498;88910548-88910650;88910797-88910949
Tpra1	ENSMUSG00000002871.14	ENSMUSG00000002871.14:t:88907941-88908072	-0.3723;-0.0092;0.4190	9.292e-01;9.665e-08;9.468e-01	7.838e-04;7.472e-01;2.476e-04	0.9073;0.0431;0.0457	0.5239;0.0041;0.4717	t|1e1.1o1|1e2.1o1|1e3.1o1	3	4	0;0;0	chr6	+	88906078-88907941;88906712-88907941;88907826-88907941	88905946-88906097;88906538-88906712;88907570-88907826;88907941-88908072
Adgre5	ENSMUSG00000002885.14	ENSMUSG00000002885.14:s:83733414-83733566	0.0209;-0.2195;0.1579;0.0218	9.128e-21;6.710e-01;1.591e-01;9.213e-21	6.053e-01;1.333e-06;1.900e-03;5.967e-01	0.0817;0.6149;0.2312;0.0695	0.1057;0.3932;0.3969;0.1042	s|1e1.1o1|1e2.1o1|1e3.1o1|i	4	4	0;0;0;1	chr8	-	83732037-83733414;83730257-83733414;83729525-83733414;83732038-83733413	83729382-83729525;83730111-83730257;83731903-83732037;83733414-83733566	83732038-83733413
Adgre5	ENSMUSG00000002885.14	ENSMUSG00000002885.14:t:83730111-83730257	0.0329;0.1046;-0.2104;0.0402	1.220e-20;1.485e-02;6.104e-01;1.992e-08	4.241e-01;4.636e-02;2.381e-08;3.476e-01	0.0458;0.5702;0.2783;0.1017	0.0948;0.6831;0.0598;0.1588	t|1e1.1o1|1e2.1o1|1e3.1o1|i	4	4	1;0;0;1	chr8	-	83730257-83734009;83730257-83733414;83730257-83731903;83730258-83731902	83730111-83730257;83731903-83732037;83733414-83733566;83734009-83734125	83730258-83731902
Tbl2	ENSMUSG00000005374.13	ENSMUSG00000005374.13:t:135152718-135153056	0.1429;0.0670;-0.2189	1.855e-01;4.977e-03;6.841e-01	2.044e-02;1.670e-01;2.982e-03	0.6312;0.1213;0.2443	0.7819;0.2059;0.0077	t|1e1.1o1|1e2.1o1|2e1.1o1	3	3	0;0;0	chr5	+	135149864-135152935;135150139-135152935;135149864-135152940	135149657-135149864;135149990-135150139;135152718-135153056
Zfp775	ENSMUSG00000007216.6	ENSMUSG00000007216.6:t:48613178-48613259	-0.5313;0.5313	9.783e-01;9.783e-01	1.730e-05;1.730e-05	0.9656;0.0344	0.4311;0.5689	t|1e1.1o1|1e2.1o1	2	3	0;0	chr6	+	48602120-48613178;48605638-48613178	48602063-48602120;48605538-48605638;48613178-48613259
Ubc	ENSMUSG00000008348.9	ENSMUSG00000008348.9:t:125385965-125388264	-0.0806;-0.2507;0.0114;0.3458	2.694e-20;9.236e-01;7.407e-21;1.000e+00	1.327e-01;0.000e+00;7.142e-01;2.635e-20	0.1046;0.7730;0.0342;0.0897	0.0087;0.5289;0.0491;0.4136	t|1e1.1o2|1e1.2o2|1e2.1o1|i	4	3	0;0;0;1	chr5	-	125388264-125389910;125388264-125389697;125388264-125389100;125388265-125389099	125385965-125388264;125389100-125389186;125389697-125390202	125388265-125389099
Elavl2	ENSMUSG00000008489.18	ENSMUSG00000008489.18:s:91258666-91260986	-0.0317;0.0014;-0.1754;0.2266	1.006e-04;1.599e-05;3.538e-01;6.925e-01	4.092e-01;5.851e-01;5.844e-03;1.689e-04	0.1118;0.2512;0.5105;0.1198	0.0652;0.2576;0.3283;0.3495	s|1e1.1o1|1e2.1o2|1e2.2o2|i	4	3	0;0;0;1	chr4	-	91254179-91260761;91253570-91260761;91253567-91260761;91254583-91258665	91250763-91253570;91254141-91254582;91258666-91260986	91254583-91258665
Elavl2	ENSMUSG00000008489.18	ENSMUSG00000008489.18:t:91250763-91253570	-0.2939;-0.0650;0.3033;0.0627	9.412e-01;1.330e-03;9.585e-01;1.450e-04	2.955e-07;1.909e-01;2.660e-07;1.956e-01	0.4882;0.1536;0.3192;0.0345	0.1916;0.0768;0.6292;0.1055	t|1e1.1o1|1e2.1o1|2e1.1o1|2e2.1o1	4	3	0;0;0;0	chr4	-	91253570-91260761;91253570-91254141;91253567-91260761;91253567-91254141	91250763-91253570;91254141-91254582;91258666-91260986
Mgst1	ENSMUSG00000008540.11	ENSMUSG00000008540.11:t:138156132-138156755	0.6824;-0.4737;-0.1964	1.000e+00;9.999e-01;4.785e-01	1.149e-20;1.266e-12;2.658e-03	0.0229;0.7506;0.2261	0.7037;0.2785;0.0182	t|1e1.1o1|1e2.1o1|1e3.1o1	3	4	0;0;0	chr6	+	138147815-138156132;138150862-138156132;138153603-138156132	138147659-138147815;138150768-138150862;138153496-138153603;138156132-138156755
Hyal2	ENSMUSG00000010047.12	ENSMUSG00000010047.12:t:107569805-107571070	-0.0959;-0.5190;0.6030	3.912e-03;1.000e+00;1.000e+00	6.986e-02;0.000e+00;1.427e-20	0.1241;0.8740;0.0038	0.0215;0.3615;0.6182	t|1e1.1o1|1e2.1o1|1e3.1o1	3	4	0;0;0	chr9	+	107567976-107570104;107569233-107570104;107569429-107570104	107567945-107567976;107568983-107569233;107569395-107569429;107569805-107571070
Sh3bp5l	ENSMUSG00000013646.17	ENSMUSG00000013646.17:s:58345930-58346020	-0.2186;0.2186	6.437e-01;6.437e-01	1.416e-05;1.416e-05	0.2756;0.7244	0.0529;0.9471	s|1e1.1o1|i	2	2	0;0	chr11	+	58346020-58346706;58346021-58346705	58345930-58346020;58346706-58347728	58346021-58346705
Trnt1	ENSMUSG00000013736.16	ENSMUSG00000013736.16:s:106770802-106770915	0.3488;-0.3488	9.601e-01;9.601e-01	5.473e-06;5.473e-06	0.1164;0.8836	0.4609;0.5391	s|1e1.1o1|i	2	2	0;1	chr6	+	106770915-106773019;106770916-106773018	106770802-106770915;106773019-106773055	106770916-106773018
Ube2i	ENSMUSG00000015120.15	ENSMUSG00000015120.15:s:25273321-25273383	0.3739;-0.3739	9.995e-01;9.995e-01	2.180e-20;0.000e+00	0.0286;0.9714	0.3938;0.6062	s|1e1.1o1|1e2.1o1	2	3	0;0	chr17	-	25272765-25273321;25269479-25273321	25269402-25269479;25272538-25272765;25273321-25273383
Plekho1	ENSMUSG00000015745.9	ENSMUSG00000015745.9:s:95991444-95991548	-0.3166;0.3166	9.128e-01;9.128e-01	1.042e-04;1.042e-04	0.9404;0.0596	0.6152;0.3848	s|1e1.1o1|1e2.1o1	2	3	0;0	chr3	-	95990902-95991444;95989633-95991444	95988429-95989633;95990801-95990902;95991444-95991548
Ift27	ENSMUSG00000016637.7	ENSMUSG00000016637.7:t:78167913-78167992	0.2221;0.0037;-0.1723;-0.0453	6.335e-01;9.164e-07;3.035e-01;2.475e-02	3.420e-03;7.003e-01;1.251e-03;2.156e-01	0.5242;0.0632;0.2130;0.2160	0.7590;0.0778;0.0084;0.1550	t|1e1.1o1|1e2.1o1|1e3.1o1|1e4.1o1	4	5	0;0;0;0	chr15	-	78167992-78173769;78167992-78173388;78167992-78172388;78167992-78168072	78167913-78167992;78168072-78168283;78172388-78172468;78173388-78173473;78173769-78174107
Kansl1	ENSMUSG00000018412.16	ENSMUSG00000018412.16:s:104343491-104343673	0.4307;-0.4307	1.000e+00;1.000e+00	2.615e-20;0.000e+00	0.2412;0.7588	0.6602;0.3398	s|1e1.1o1|1e2.1o1	2	3	0;0	chr11	-	104343047-104343491;104342511-104343491	104342363-104342511;104342859-104343047;104343491-104343673
Kansl1	ENSMUSG00000018412.16	ENSMUSG00000018412.16:t:104423922-104425293	0.0372;-0.1926;0.2106;-0.0543	1.626e-02;4.354e-01;5.960e-01;6.283e-03	2.860e-01;8.564e-05;5.015e-05;2.142e-01	0.4095;0.2446;0.0764;0.2564	0.4660;0.0537;0.2926;0.1899	t|1e1.1o1|1e2.1o1|1e3.1o1|1e4.1o1	4	5	0;0;0;0	chr11	-	104425293-104467639;104425293-104441725;104425293-104441297;104425293-104426424	104423922-104425293;104426424-104426468;104441297-104441702;104441725-104442291;104467639-104467991
Rab3d	ENSMUSG00000019066.13	ENSMUSG00000019066.13:t:21907491-21910671	0.4152;-0.4152	9.795e-01;9.795e-01	1.950e-05;1.950e-05	0.5413;0.4587	0.9946;0.0054	t|1e2.1o1|2e1.1o1	2	3	0;0	chr9	-	21910671-21914645;21908881-21914863	21907491-21910671;21914645-21914769;21914863-21914981
Peli1	ENSMUSG00000020134.13	ENSMUSG00000020134.13:t:21135469-21136185	0.2122;-0.2122	5.610e-01;5.610e-01	1.542e-03;1.542e-03	0.7384;0.2616	0.9666;0.0334	t|1e1.1o1|1e2.1o1	2	3	0;0	chr11	+	21091678-21136046;21092369-21136046	21091291-21091678;21092118-21092369;21135469-21136185
Ahsa2	ENSMUSG00000020288.13	ENSMUSG00000020288.13:s:23490321-23490589	0.2246;-0.2246	6.926e-01;6.926e-01	2.488e-07;2.487e-07	0.0547;0.9453	0.2875;0.7125	s|1e1.1o1|i	2	2	0;0	chr11	-	23489707-23490430;23489708-23490320	23487882-23489707;23490321-23490589	23489708-23490320
Zkscan17	ENSMUSG00000020472.14	ENSMUSG00000020472.14:s:59505828-59505962	0.2399;-0.2399	7.461e-01;7.461e-01	2.703e-06;2.702e-06	0.0176;0.9824	0.2713;0.7287	s|1e1.1o1|1e2.1o1	2	3	0;0	chr11	-	59505318-59505828;59504254-59505828	59504148-59504254;59505170-59505318;59505828-59505962
Fam49a	ENSMUSG00000020589.17	ENSMUSG00000020589.17:s:12340679-12343432	-0.2615;0.2615	8.154e-01;8.154e-01	9.806e-05;9.805e-05	0.3586;0.6414	0.0915;0.9085	s|1e1.1o1|1e2.1o1	2	3	0;0	chr12	+	12340758-12353960;12340758-12358045	12340679-12343432;12353960-12354356;12358045-12358166
Pld2	ENSMUSG00000020828.13	ENSMUSG00000020828.13:s:70555051-70555164	-0.3059;-0.0367;0.3864	9.716e-01;2.068e-02;9.976e-01	3.837e-10;2.635e-01;1.893e-09	0.3313;0.6191;0.0518	0.0086;0.5626;0.4298	s|1e1.1o2|1e1.2o2|1e2.1o1	3	3	0;0;0	chr11	+	70555164-70555299;70555164-70555332;70555164-70555908	70555051-70555164;70555299-70555381;70555803-70556061
Fancc	ENSMUSG00000021461.17	ENSMUSG00000021461.17:s:63321867-63322044	0.4448;0.0104;-0.4912	9.410e-01;5.559e-08;9.908e-01	1.263e-09;7.229e-01;0.000e+00	0.0049;0.0004;0.9947	0.4407;0.0416;0.5102	s|1e3.1o1|2e1.1o1|2e2.1o1	3	4	0;0;0	chr13	-	63285520-63321981;63321662-63321867;63317556-63321867	63285043-63285520;63317353-63317556;63321299-63321662;63321867-63322044
Fancc	ENSMUSG00000021461.17	ENSMUSG00000021461.17:t:63347420-63347584	0.2445;-0.2445	7.614e-01;7.614e-01	1.481e-04;1.481e-04	0.6483;0.3517	0.9022;0.0978	t|1e1.1o1|1e2.1o1	2	3	0;0	chr13	-	63347584-63360196;63347584-63352085	63347420-63347584;63352085-63352172;63360196-63360260
Ror2	ENSMUSG00000021464.14	ENSMUSG00000021464.14:s:53146634-53146711	0.7028;-0.7028	1.000e+00;1.000e+00	1.080e-20;0.000e+00	0.2681;0.7319	0.9617;0.0383	s|1e1.1o1|i	2	2	0;1	chr13	-	53132037-53146634;53132038-53146633	53131750-53132037;53146634-53146711	53132038-53146633
Zfyve16	ENSMUSG00000021706.14	ENSMUSG00000021706.14:s:92508891-92509596	-0.5520;0.5520	1.000e+00;1.000e+00	0.000e+00;1.796e-20	0.9197;0.0803	0.3749;0.6251	s|1e1.1o2|1e1.2o2	2	2	0;0	chr13	-	92508346-92508891;92508291-92508891	92508122-92508346;92508891-92509596
Trio	ENSMUSG00000022263.10	ENSMUSG00000022263.10:t:27741252-27741279	0.0184;0.2550;-0.2757	1.741e-03;7.612e-01;9.525e-01	4.146e-01;7.015e-04;1.615e-09	0.0860;0.6082;0.2933	0.1128;0.8711;0.0104	t|1e1.1o2|1e1.2o2|1e2.1o1	3	3	0;0;0	chr15	-	27741279-27742384;27741279-27742372;27741279-27742304	27741252-27741279;27742266-27742323;27742372-27742510
Derl1	ENSMUSG00000022365.6	ENSMUSG00000022365.6:s:57883435-57883546	0.2110;-0.2110	5.838e-01;5.838e-01	5.208e-06;5.208e-06	0.0506;0.9494	0.2612;0.7388	s|1e1.1o1|1e2.1o1	2	3	0;0	chr15	-	57882233-57883435;57880064-57883435	57880000-57880064;57882134-57882233;57883435-57883546
Pdxdc1	ENSMUSG00000022680.14	ENSMUSG00000022680.14:t:13834155-13834846	-0.1842;0.2052;-0.0763;0.0281	3.827e-01;5.405e-01;5.285e-10;1.151e-20	8.557e-04;2.247e-04;1.240e-01;5.677e-01	0.3080;0.5789;0.1128;0.0008	0.1250;0.7866;0.0328;0.0588	t|1e2.1o1|1e3.1o1|2e3.1o1|3e1.1o2	4	4	0;0;0;0	chr16	-	13834846-13837043;13834846-13836386;13834788-13836386;13834351-13839306	13834155-13834846;13836386-13836615;13836956-13837147;13839232-13839353
Ypel1	ENSMUSG00000022773.19	ENSMUSG00000022773.19:s:17082068-17082176	0.2547;-0.2547	7.800e-01;7.800e-01	5.947e-04;5.947e-04	0.0208;0.9792	0.2956;0.7044	s|1e1.1o1|1e2.1o1	2	3	0;0	chr16	+	17082176-17082557;17082176-17084516	17082068-17082176;17082557-17082694;17084516-17086736
Dnm1l	ENSMUSG00000022789.15	ENSMUSG00000022789.15:t:16316602-16317446	-0.2511;-0.0012;0.1930;0.0472	9.424e-01;6.400e-21;4.389e-01;2.110e-12	0.000e+00;7.211e-01;6.898e-07;4.157e-01	0.3234;0.1523;0.3946;0.1303	0.0755;0.1497;0.5867;0.1856	t|1e1.1o1|1e2.1o1|1e3.1o1|i	4	4	0;1;0;1	chr16	-	16316778-16319452;16316778-16318764;16316778-16318445;16317447-16318444	16316602-16317446;16318445-16318477;16318764-16318841;16319452-16319508	16317447-16318444
Dnm1l	ENSMUSG00000022789.15	ENSMUSG00000022789.15:t:16332001-16332132	-0.2339;0.2339	8.025e-01;8.025e-01	0.000e+00;2.675e-20	0.2535;0.7465	0.0144;0.9856	t|1e1.1o1|1e2.1o1	2	3	1;0	chr16	-	16332132-16336853;16332132-16333829	16332001-16332132;16333829-16333949;16336484-16337015
Fyttd1	ENSMUSG00000022800.14	ENSMUSG00000022800.14:t:32897093-32897250	0.1436;0.0505;-0.2185	1.286e-01;2.719e-02;6.027e-01	1.026e-02;1.977e-01;4.094e-03	0.0169;0.2333;0.7516	0.1735;0.3080;0.5063	t|1e1.1o1|1e2.1o1|i	3	3	0;1;1	chr16	+	32891413-32897093;32895197-32897093;32895257-32897092	32891265-32891413;32895085-32895256;32897093-32897250	32895257-32897092
Slc49a4	ENSMUSG00000022848.8	ENSMUSG00000022848.8:s:35768899-35769356	-0.2999;0.2999	9.542e-01;9.542e-01	1.707e-08;1.702e-08	0.9598;0.0402	0.6539;0.3461	s|1e1.1o1|1e2.1o1	2	3	0;0	chr16	-	35750589-35768899;35735651-35768899	35735386-35735651;35750496-35750589;35768899-35769356
App	ENSMUSG00000022892.11	ENSMUSG00000022892.11:s:85013627-85013726	0.0250;-0.0801;0.2135;-0.1658	6.177e-10;2.684e-06;6.090e-01;2.206e-01	5.731e-01;1.193e-01;8.333e-05;9.485e-04	0.0265;0.1127;0.6571;0.2076	0.0635;0.0245;0.8745;0.0386	s|1e1.1o1|1e2.1o1|1e3.1o1|1e4.1o1	4	5	0;0;0;0	chr16	-	84995067-85013627;84993307-85013627;84978285-85013627;84955432-85013627	84949685-84955432;84978064-84978285;84992961-84993307;84994704-84995067;85013627-85013726
App	ENSMUSG00000022892.11	ENSMUSG00000022892.11:t:84971408-84971461	-0.2670;0.2670	9.010e-01;9.010e-01	5.217e-08;5.221e-08	0.8799;0.1201	0.6114;0.3886	t|1e1.1o1|1e2.1o1	2	3	0;0	chr16	-	84971461-84978064;84971461-84977845	84971408-84971461;84977845-84977983;84978064-84978285
Setd4	ENSMUSG00000022948.16	ENSMUSG00000022948.16:s:93586237-93586317	-0.2587;0.2587	8.317e-01;8.317e-01	1.361e-03;1.361e-03	0.2981;0.7019	0.0381;0.9619	s|1e1.1o1|1e2.1o1	2	3	0;0	chr16	-	93585954-93586237;93585302-93586237	93585179-93585302;93585527-93585954;93586237-93586317
Setd4	ENSMUSG00000022948.16	ENSMUSG00000022948.16:s:93599212-93599307	-0.0667;0.3347;-0.2403	1.280e-02;9.853e-01;7.115e-01	1.617e-01;6.461e-08;7.046e-04	0.1826;0.1129;0.7003	0.1009;0.4465;0.4501	s|1e1.1o1|1e2.1o1|1e3.1o2	3	4	1;1;0	chr16	-	93598778-93599212;93597420-93599212;93596335-93599212	na-93598778;93596298-93596335;93597357-93597420;93599212-93599307
Setd4	ENSMUSG00000022948.16	ENSMUSG00000022948.16:t:93583457-93583684	0.2599;-0.2599	7.733e-01;7.733e-01	1.579e-04;1.579e-04	0.5148;0.4852	0.7679;0.2321	t|1e1.1o1|1e2.1o1	2	3	0;0	chr16	-	93583684-93585179;93583684-93583801	93583457-93583684;93583801-93584008;93585179-93585302
Setd4	ENSMUSG00000022948.16	ENSMUSG00000022948.16:t:93586237-93586317	-0.2299;0.2299	6.707e-01;6.707e-01	6.604e-05;6.604e-05	0.9768;0.0232	0.7320;0.2680	t|1e1.1o1|1e2.1o1	2	3	0;0	chr16	-	93586317-93587819;93586317-93586425	93586237-93586317;93586425-93586631;93587819-93587988
Setd4	ENSMUSG00000022948.16	ENSMUSG00000022948.16:t:93596298-93596335	-0.0372;0.2580;-0.2141	5.901e-02;8.347e-01;5.196e-01	1.798e-01;4.974e-06;3.195e-03	0.6427;0.1224;0.2363	0.5946;0.3865;0.0181	t|1e1.1o1|1e2.1o2|2e2.2o2	3	3	0;1;0	chr16	-	93596335-93599212;93596335-93597361;93596329-93597357	93596298-93596335;93597357-93597420;93599212-93599307
Prpf40b	ENSMUSG00000023007.15	ENSMUSG00000023007.15:s:99309903-99310035	0.2981;-0.3103;0.0164	8.471e-01;8.431e-01;2.726e-07	2.621e-04;7.713e-08;5.525e-01	0.5425;0.3464;0.1060	0.8563;0.0065;0.1349	s|1e1.1o2|1e1.2o2|i	3	2	0;0;1	chr15	+	99310035-99314578;99310035-99314599;99310036-99314577	99309903-99310035;99314578-99314694	99310036-99314577
Prpf40b	ENSMUSG00000023007.15	ENSMUSG00000023007.15:t:99304041-99304184	-0.1166;-0.2602;0.3942	8.063e-02;8.466e-01;9.967e-01	4.532e-02;2.988e-05;6.717e-09	0.2159;0.3024;0.4874	0.0893;0.0385;0.8729	t|1e1.1o2|1e2.1o1|1e3.1o1	3	4	1;0;0	chr15	+	99295273-99304041;99295910-99304041;99303363-99304041	99295087-99295428;99295895-99295910;99303283-99303363;99304041-99304184
Kcnk5	ENSMUSG00000023243.9	ENSMUSG00000023243.9:t:20144956-20145122	0.2562;-0.2562	8.748e-01;8.748e-01	2.642e-08;2.635e-08	0.6538;0.3462	0.9116;0.0884	t|1e1.1o1|1e2.1o1	2	3	0;0	chr14	-	20145122-20146501;20145122-20145283	20144956-20145122;20145283-20145294;20146501-20146612
Ccdc167	ENSMUSG00000024018.18	ENSMUSG00000024018.18:s:29705489-29705583	0.2692;-0.1996;-0.0624	9.008e-01;4.937e-01;7.458e-04	2.513e-07;1.374e-04;1.848e-01	0.5849;0.2936;0.1138	0.8648;0.0975;0.0360	s|1e1.1o2|1e1.2o2|1e2.1o1	3	3	0;0;0	chr17	-	29705323-29705489;29705320-29705489;29704469-29705489	29703332-29704469;29705271-29705323;29705489-29705583
Birc6	ENSMUSG00000024073.16	ENSMUSG00000024073.16:s:74528295-74528801	0.2988;-0.2988	9.927e-01;9.927e-01	5.763e-15;3.775e-15	0.6790;0.3210	0.9782;0.0218	s|1e1.1o1|i	2	2	0;1	chr17	+	74528801-74546237;74528802-74546197	74528295-74528801;74546198-74546418	74528802-74546197
Epb41l4a	ENSMUSG00000024376.7	ENSMUSG00000024376.7:t:33854236-33854357	0.2617;0.0139;-0.2929	8.287e-01;7.521e-21;9.271e-01	5.477e-07;6.479e-01;3.230e-13	0.5676;0.0662;0.3668	0.8457;0.0953;0.0578	t|1e1.1o1|1e2.1o1|i	3	3	0;1;1	chr18	-	33854357-33859542;33854357-33857971;33854358-33859541	33854236-33854357;33857971-na;33859542-33859619	33854358-33859541
Rmc1	ENSMUSG00000024410.15	ENSMUSG00000024410.15:s:12183979-12184023	0.2776;-0.2776	9.740e-01;9.740e-01	3.636e-16;0.000e+00	0.6938;0.3062	0.9742;0.0258	s|1e1.1o2|1e1.2o2	2	2	0;0	chr18	+	12184023-12184209;12184023-12184239	12183979-12184023;12184209-12184262
Rmc1	ENSMUSG00000024410.15	ENSMUSG00000024410.15:t:12171549-12171633	0.2256;-0.2256	7.265e-01;7.265e-01	1.495e-06;1.495e-06	0.0272;0.9728	0.2588;0.7412	t|1e1.1o1|1e2.1o1	2	3	0;0	chr18	+	12168902-12171549;12169309-12171549	12168717-12168902;12169233-12169309;12171549-12171633
Pggt1b	ENSMUSG00000024477.4	ENSMUSG00000024477.4:s:46280680-46280993	-0.4213;0.4213	1.000e+00;1.000e+00	0.000e+00;2.278e-20	0.9319;0.0681	0.5236;0.4764	s|1e1.1o1|1e2.1o1	2	3	0;0	chr18	-	46274708-46280680;46262957-46280680	46261384-46262957;46273491-46275929;46280680-46280993
Ankhd1	ENSMUSG00000024483.19	ENSMUSG00000024483.19:s:36594802-36594993	-0.2399;0.2399	8.078e-01;8.078e-01	6.135e-09;6.121e-09	0.9058;0.0942	0.6726;0.3274	s|1e1.1o1|i	2	2	0;1	chr18	+	36594993-36600766;36594994-36600765	36594802-36594993;36600766-36600875	36594994-36600765
Ankhd1	ENSMUSG00000024483.19	ENSMUSG00000024483.19:t:36575019-36575169	0.2167;-0.3703;0.1438	5.996e-01;9.995e-01;1.776e-01	1.648e-04;2.776e-15;1.630e-02	0.3190;0.6361;0.0474	0.5428;0.2696;0.1865	t|1e1.1o1|1e2.1o1|i	3	3	0;0;1	chr18	+	36560101-36575019;36561055-36575019;36561056-36575018	36559987-36560101;36560611-36561055;36575019-36575169	36561056-36575018
Ankhd1	ENSMUSG00000024483.19	ENSMUSG00000024483.19:t:36632067-36632212	0.0879;-0.2631;0.1594	5.624e-03;9.183e-01;1.364e-01	1.099e-01;6.235e-12;3.269e-05	0.2426;0.6937;0.0594	0.3371;0.4242;0.2318	t|1e1.1o1|1e2.1o1|i	3	3	0;0;1	chr18	+	36614817-36632067;36625267-36632067;36625268-36632066	36614312-36614817;36624509-36625267;36632067-36632212	36625268-36632066
Napg	ENSMUSG00000024581.13	ENSMUSG00000024581.13:t:62984040-62984123	-0.2452;0.2452	8.084e-01;8.084e-01	2.192e-07;2.193e-07	0.2874;0.7126	0.0532;0.9468	t|1e1.1o1|1e2.1o1	2	3	0;0	chr18	+	62980533-62984040;62983391-62984040	62980236-62980653;62983360-62983391;62984040-62984123
Tmx3	ENSMUSG00000024614.7	ENSMUSG00000024614.7:s:90517394-90517517	-0.6169;0.6169	1.000e+00;1.000e+00	0.000e+00;1.516e-20	0.9440;0.0560	0.3379;0.6621	s|1e1.1o1|1e2.1o1	2	3	0;1	chr18	+	90517517-90519105;90517517-90520957	90517394-90517517;90519105-90519150;90520957-90521037
Osbp	ENSMUSG00000024687.11	ENSMUSG00000024687.11:s:11978869-11979000	-0.3291;0.3291	9.944e-01;9.944e-01	9.420e-13;1.250e-12	0.8738;0.1262	0.5519;0.4481	s|1e1.1o1|i	2	2	0;1	chr19	+	11979000-11983904;11979001-11983903	11978869-11979000;11983904-11984149	11979001-11983903
Snx15	ENSMUSG00000024787.14	ENSMUSG00000024787.14:s:6128049-6128304	-0.2275;0.2275	6.053e-01;6.053e-01	7.840e-03;7.840e-03	0.8651;0.1349	0.5459;0.4541	s|1e1.1o1|1e2.1o1	2	3	0;0	chr19	-	6124188-6128049;6123950-6128049	6123830-6123953;6124153-6124188;6128049-6128304
Snx15	ENSMUSG00000024787.14	ENSMUSG00000024787.14:t:6124153-6124188	-0.2149;0.2149	6.111e-01;6.111e-01	3.709e-03;3.709e-03	0.7770;0.2230	0.5505;0.4495	t|1e1.1o1|1e2.1o1	2	3	0;0	chr19	-	6124188-6128049;6124188-6127713	6124153-6124188;6127713-6127807;6128049-6128304
Gk	ENSMUSG00000025059.16	ENSMUSG00000025059.16:s:85711051-85711131	-0.3288;0.3270;-0.0017	9.949e-01;9.503e-01;7.506e-03	3.625e-13;1.198e-06;2.800e-01	0.3434;0.3414;0.3138	0.0282;0.6698;0.2945	s|1e1.1o1|1e2.1o1|1e3.1o1	3	4	0;0;0	chrX	-	85707185-85711051;85706324-85711051;85704396-85711051	85701937-85704396;85706238-85706324;85706996-85707185;85711051-85711131
Gk	ENSMUSG00000025059.16	ENSMUSG00000025059.16:t:85701937-85704396	-0.3466;0.3466	9.897e-01;9.897e-01	2.137e-08;2.132e-08	0.6814;0.3186	0.3449;0.6551	t|1e1.1o1|1e2.1o1	2	3	0;0	chrX	-	85704396-85711051;85704396-85706238	85701937-85704396;85706238-85706324;85711051-85711131
Gk	ENSMUSG00000025059.16	ENSMUSG00000025059.16:t:85746225-85746301	0.3578;-0.3578	1.000e+00;1.000e+00	2.257e-20;0.000e+00	0.6233;0.3767	0.9820;0.0180	t|1e1.1o1|1e2.1o1	2	3	0;0	chrX	-	85746301-85754332;85746301-85749612	85746225-85746301;85749612-85749695;85754332-85754409
Fuom	ENSMUSG00000025466.19	ENSMUSG00000025466.19:s:140101601-140101669	-0.8055;0.8195;-0.0010	1.000e+00;1.000e+00;5.292e-21	0.000e+00;6.754e-21;9.634e-01	0.9599;0.0151;0.0266	0.1697;0.8292;0.0011	s|1e1.1o1|1e2.1o1|1e3.2o2	3	4	0;0;0	chr7	-	140101402-140101601;140101188-140101601;140099615-140101601	140098511-140099622;140100557-140101244;140101279-140101402;140101601-140101669
Marchf8	ENSMUSG00000025702.15	ENSMUSG00000025702.15:s:116401037-116401122	-0.2079;0.1185;0.0772	5.654e-01;8.184e-02;5.998e-02	9.796e-03;4.119e-02;1.033e-01	0.3558;0.0911;0.5606	0.0910;0.2328;0.6692	s|1e1.1o2|1e1.2o2|1e2.2o2	3	3	0;0;0	chr6	+	116401122-116401337;116401122-116401416;116401122-116403420	116401037-116401122;116401337-116402182;116402992-116403600
Marchf8	ENSMUSG00000025702.15	ENSMUSG00000025702.15:t:116392524-116392574	-0.0189;-0.2772;0.2849	1.033e-20;9.427e-01;9.619e-01	6.088e-01;2.565e-09;2.077e-11	0.0565;0.9424;0.0011	0.0267;0.6652;0.3103	t|1e1.2o2|1e2.1o1|1e3.1o1	3	4	0;0;0	chr6	+	116338490-116392524;116376863-116392524;116386304-116392524	116338386-116338490;116376693-116376863;116386224-116386304;116392524-116392574
Mfsd8	ENSMUSG00000025759.11	ENSMUSG00000025759.11:s:40833940-40834057	0.5141;-0.5141	1.000e+00;1.000e+00	2.663e-17;0.000e+00	0.4754;0.5246	0.9927;0.0073	s|1e1.1o1|2e2.1o1	2	3	0;0	chr3	-	40832157-40833944;40828070-40833940	40827452-40828070;40832013-40832157;40833940-40834057
Jade1	ENSMUSG00000025764.14	ENSMUSG00000025764.14:s:41560471-41560593	-0.0548;0.6274;-0.5737	1.522e-02;1.000e+00;1.000e+00	2.097e-01;1.338e-20;0.000e+00	0.1824;0.0021;0.8155	0.1106;0.6355;0.2567	s|1e1.1o1|2e1.1o1|i	3	2	1;0;1	chr3	+	41560514-41581195;41560593-41581195;41560594-41563368	41560471-41560593;41580856-41581272	41560594-41563368
Adam23	ENSMUSG00000025964.15	ENSMUSG00000025964.15:s:63477679-63477755	-0.0651;-0.1407;0.2325	2.236e-20;1.457e-01;7.437e-01	2.770e-01;1.175e-02;8.047e-07	0.0953;0.8358;0.0662	0.0056;0.6903;0.3034	s|1e1.1o1|1e2.1o1|i	3	3	1;0;1	chr1	+	63477755-63486323;63477755-63515577;63477756-63486322	63477679-63477755;63486323-63486415;63515577-63515640	63477756-63486322
Adam23	ENSMUSG00000025964.15	ENSMUSG00000025964.15:t:63477679-63477755	-0.4079;0.4079	1.000e+00;1.000e+00	0.000e+00;2.090e-20	0.9957;0.0043	0.5760;0.4240	t|1e1.1o1|1e2.1o1	2	3	0;0	chr1	+	63447948-63477679;63470657-63477679	63447728-63447948;63470619-63470657;63477679-63477755
Adam23	ENSMUSG00000025964.15	ENSMUSG00000025964.15:t:63585023-63585455	0.2700;-0.2700	8.830e-01;8.830e-01	5.618e-06;5.618e-06	0.5626;0.4374	0.8311;0.1689	t|1e1.1o2|i	2	2	0;1	chr1	+	63572998-63585365;63582180-63585022	63572887-63573217;63585023-63585455	63582180-63585022
Adam23	ENSMUSG00000025964.15	ENSMUSG00000025964.15:t:63592608-63596276	-0.0382;-0.0277;-0.0090;0.2174;-0.1210	3.864e-05;1.197e-20;7.026e-21;6.219e-01;3.657e-02	3.324e-01;5.630e-01;7.375e-01;3.650e-05;3.385e-02	0.2890;0.0665;0.0666;0.3125;0.2679	0.2360;0.0375;0.0535;0.5315;0.1341	t|1e1.1o2|1e1.2o2|1e2.1o1|1e3.1o1|i	5	4	0;1;0;0;1	chr1	+	63572998-63592608;63573196-63592608;63581227-63592608;63585455-63592608;63585456-63592607	63572887-63573217;63578792-63582179;63585023-63585455;63592608-63596276	63585456-63592607
Ercc5	ENSMUSG00000026048.16	ENSMUSG00000026048.16:s:44147744-44149522	-0.0081;0.0003;-0.2080;0.2124	2.224e-07;4.794e-21;5.500e-01;5.897e-01	6.472e-01;9.801e-01;1.325e-03;1.472e-04	0.0657;0.0098;0.8661;0.0567	0.0532;0.0238;0.6517;0.2797	s|1e1.1o1|2e1.1o1|3e1.1o1|i	4	2	0;0;0;1	chr1	+	44147965-44156937;44148137-44156937;44148150-44156937;44149523-44156934	44147744-44149522;44156935-44157112	44149523-44156934
Smap1	ENSMUSG00000026155.13	ENSMUSG00000026155.13:t:23891860-23891994	-0.4903;0.4903	1.000e+00;1.000e+00	0.000e+00;2.000e-20	0.9305;0.0695	0.4533;0.5467	t|1e1.1o1|1e2.1o1	2	3	0;0	chr1	-	23891993-23922038;23891993-23909663	23891860-23891994;23909663-23909736;23922038-23922317
Gin1	ENSMUSG00000026333.14	ENSMUSG00000026333.14:s:97770172-97770255	0.2826;-0.2826	8.996e-01;8.996e-01	1.436e-05;1.436e-05	0.0339;0.9661	0.3176;0.6824	s|1e1.1o1|1e2.1o1	2	3	0;0	chr1	+	97770255-97770544;97770255-97775447	97770172-97770255;97770544-97771005;97773715-97776040
Rbbp5	ENSMUSG00000026439.14	ENSMUSG00000026439.14:t:132484052-132484077	0.2245;-0.0122;-0.2052	7.119e-01;7.953e-21;5.645e-01	4.833e-08;7.021e-01;3.593e-07	0.6710;0.0484;0.2802	0.8938;0.0278;0.0769	t|1e1.1o1|1e2.1o1|i	3	3	0;0;1	chr1	+	132477527-132484052;132477854-132484052;132477855-132484051	132477365-132477527;132477642-132477854;132484052-132484077	132477855-132484051
Mpzl1	ENSMUSG00000026566.15	ENSMUSG00000026566.15:t:165601750-165601864	0.0288;0.0078;-0.2024;0.1467	2.012e-02;2.655e-08;5.265e-01;2.938e-01	3.055e-01;6.691e-01;6.760e-03;2.604e-02	0.0012;0.0466;0.7535;0.1976	0.0035;0.0613;0.5447;0.3677	t|1e2.1o1|2e1.1o1|2e2.1o1|i	4	3	0;0;0;1	chr1	-	165601864-165604610;165601855-165605609;165601855-165604610;165601865-165604229	165601750-165601864;165604230-165604742;165605609-165605822	165601865-165604229
Mpzl1	ENSMUSG00000026566.15	ENSMUSG00000026566.15:t:165608438-165608604	-0.2088;0.2438;0.0000;-0.0118;0.0000;0.0005	5.445e-01;6.638e-01;5.047e-21;2.241e-06;5.038e-21;5.143e-21	1.008e-02;5.343e-03;9.985e-01;6.899e-01;9.999e-01;9.824e-01	0.7083;0.2387;0.0013;0.0442;0.0012;0.0012	0.4906;0.4924;0.0076;0.0013;0.0013;0.0076	t|1e1.2o2|1e2.1o1|1e3.1o1|1e4.1o1|1e5.1o1|1e6.1o1	6	7	0;0;0;0;0;0	chr1	-	165608604-165634303;165608604-165633876;165608604-165625087;165608604-165613925;165608604-165610461;165608604-165609476	165608438-165608604;165609476-165609546;165610461-165610618;165613925-165613979;165625087-165625265;165633876-165634086;165634303-165634538
Ddx31	ENSMUSG00000026806.15	ENSMUSG00000026806.15:s:28845994-28846037	0.2026;-0.2026	5.190e-01;5.190e-01	2.314e-04;2.314e-04	0.0688;0.9312	0.2795;0.7205	s|1e1.1o1|1e2.1o1	2	3	0;0	chr2	+	28846037-28846763;28846037-28847441	28845994-28846037;28846763-28846871;28847441-28847511
Ddx31	ENSMUSG00000026806.15	ENSMUSG00000026806.15:s:28848286-28848350	-0.2637;0.2637	8.823e-01;8.823e-01	7.239e-07;7.235e-07	0.9377;0.0623	0.6741;0.3259	s|1e1.1o1|i	2	2	0;1	chr2	+	28848350-28854771;28848351-28854770	28848286-28848350;28854771-28854815	28848351-28854770
Rbms1	ENSMUSG00000026970.16	ENSMUSG00000026970.16:t:60758804-60758854	-0.2120;0.2120	5.593e-01;5.593e-01	1.841e-03;1.841e-03	0.6192;0.3808	0.4070;0.5930	t|1e1.1o1|1e2.1o1	2	3	0;0	chr2	-	60758854-60762053;60758854-60759759	60758804-60758854;60759759-60759806;60762053-60762146
Rbms1	ENSMUSG00000026970.16	ENSMUSG00000026970.16:t:60842297-60842472	-0.3383;0.4485;-0.0029;-0.0585	9.839e-01;1.000e+00;5.792e-21;4.226e-03	2.180e-08;6.681e-20;9.014e-01;2.220e-01	0.7867;0.0219;0.0347;0.1559	0.4488;0.4669;0.0036;0.0839	t|1e1.1o1|1e2.1o2|1e3.1o1|1e4.1o1	4	5	0;0;0;0	chr2	-	60842472-60962691;60842472-60888990;60842472-60888008;60842472-60881118	60842297-60842472;60881118-60881470;60888008-60888055;60888952-60889030;60962691-60963192
Slc12a6	ENSMUSG00000027130.15	ENSMUSG00000027130.15:s:112265825-112267092	0.2264;-0.1517;-0.0509	6.507e-01;2.427e-01;1.208e-03	8.717e-04;1.645e-02;2.465e-01	0.4516;0.3899;0.1549	0.6941;0.2279;0.0819	s|1e1.1o1|1e2.1o1|i	3	3	0;0;1	chr2	+	112267092-112316241;112267092-112333383;112267093-112284576	112265825-112267092;112316241-112316285;112333383-112333477	112267093-112284576
Ttc17	ENSMUSG00000027194.16	ENSMUSG00000027194.16:s:94330518-94330671	0.6300;-0.6300	1.000e+00;1.000e+00	1.521e-20;0.000e+00	0.2147;0.7853	0.8260;0.1740	s|1e1.1o1|1e2.1o1	2	3	0;0	chr2	-	94328485-94330518;94326818-94330518	94326698-94326818;94327937-94328485;94330518-94330671
Ufm1	ENSMUSG00000027746.13	ENSMUSG00000027746.13:s:53859616-53860273	-0.2667;0.2667	9.708e-01;9.708e-01	0.000e+00;2.568e-20	0.9993;0.0007	0.7129;0.2871	s|1e1.1o1|2e1.1o1	2	2	0;0	chr3	-	53859274-53860234;53859274-53860199	53858811-53859274;53859616-53860273
Plpp3	ENSMUSG00000028517.8	ENSMUSG00000028517.8:s:105209200-105209257	-0.3965;0.3965	9.650e-01;9.650e-01	4.330e-10;4.386e-10	0.4745;0.5255	0.1689;0.8311	s|1e1.1o1|i	2	2	0;1	chr4	+	105209257-105219328;105209258-105219327	105209200-105209257;105219328-105219504	105209258-105219327
Dnajc6	ENSMUSG00000028528.17	ENSMUSG00000028528.17:t:101597801-101597951	-0.2793;-0.0907;0.2987;0.0580	8.782e-01;5.244e-02;9.394e-01;8.543e-08	1.188e-05;9.056e-02;6.221e-07;3.215e-01	0.3539;0.3299;0.3030;0.0008	0.0711;0.2312;0.6079;0.0881	t|1e1.1o1|1e2.1o1|1e3.1o1|1e4.1o1	4	5	0;0;0;0	chr4	+	101496763-101597801;101508182-101597801;101532062-101597801;101550855-101597801	101496631-101496763;101507871-101508182;101531998-101532062;101550480-101550855;101597801-101597951
Tm2d1	ENSMUSG00000028563.16	ENSMUSG00000028563.16:t:98365563-98365636	0.0902;0.0899;-0.2097	5.507e-04;2.633e-05;5.833e-01	8.303e-02;8.370e-02;2.165e-06	0.0099;0.0113;0.9790	0.1138;0.1190;0.7653	t|1e1.1o1|1e2.1o1|1e3.1o1	3	4	0;0;0	chr4	-	98365636-98380618;98365636-98374920;98365636-98370492	98365563-98365636;98370492-98370583;98374920-98375028;98380618-98380691
Adgra3	ENSMUSG00000029090.12	ENSMUSG00000029090.12:s:49970690-49970813	-0.2227;0.2227	7.225e-01;7.225e-01	0.000e+00;2.730e-20	0.2476;0.7524	0.0044;0.9956	s|1e1.1o1|1e2.1o1	2	3	0;0	chr5	-	49966403-49970690;49963836-49970690	49963691-49963836;49966110-49966403;49970690-49970813
Zfp326	ENSMUSG00000029290.12	ENSMUSG00000029290.12:s:105886187-105886276	-0.3122;0.3122	9.412e-01;9.412e-01	1.432e-06;1.432e-06	0.9271;0.0729	0.6054;0.3946	s|1e1.1o1|2e2.1o1	2	3	0;0	chr5	+	105886222-105886317;105886276-105891118	105886187-105886276;105886317-105888031;105890944-105891316
Zcchc8	ENSMUSG00000029427.11	ENSMUSG00000029427.11:s:123720721-123721100	-0.2686;0.2740;0.0000	8.492e-01;8.591e-01;5.094e-21	1.112e-05;4.555e-06;9.910e-01	0.9341;0.0457;0.0176	0.6488;0.3327;0.0147	s|1e1.1o3|1e1.3o3|2e1.2o3	3	2	0;0;0	chr5	-	123719534-123720723;123719525-123720723;123719532-123720721	123719492-123719534;123720721-123721100
Vps33a	ENSMUSG00000029434.12	ENSMUSG00000029434.12:s:123558614-123559019	0.4987;-0.4987	1.000e+00;1.000e+00	1.848e-20;0.000e+00	0.0433;0.9567	0.5291;0.4709	s|1e1.1o1|1e2.1o1	2	3	0;0	chr5	-	123555010-123558614;123547128-123558614	123547002-123547128;123554765-123555010;123558614-123559019
Pan3	ENSMUSG00000029647.15	ENSMUSG00000029647.15:t:147536324-147536540	-0.5320;0.5320	1.000e+00;1.000e+00	0.000e+00;1.911e-20	0.8876;0.1124	0.3774;0.6226	t|1e1.1o1|i	2	2	0;1	chr5	+	147531307-147536401;147533354-147536323	147531217-147531307;147536324-147536540	147533354-147536323
Ing3	ENSMUSG00000029670.12	ENSMUSG00000029670.12:s:21953763-21954256	-0.3585;0.3585	9.784e-01;9.784e-01	0.000e+00;2.163e-20	0.9888;0.0112	0.6323;0.3677	s|1e1.1o1|1e2.1o1	2	3	0;0	chr6	+	21953828-21965734;21953828-21967627	21953763-21954256;21965734-21965830;21967627-21967698
Mepce	ENSMUSG00000029726.16	ENSMUSG00000029726.16:t:137783130-137783350	-0.3312;-0.0785;0.4174	9.996e-01;3.370e-04;1.000e+00	0.000e+00;1.225e-01;2.273e-20	0.3505;0.1245;0.5278	0.0198;0.0413;0.9390	t|1e1.1o1|1e2.2o2|1e3.1o1	3	4	0;0;0	chr5	-	137783348-137787395;137783348-137786594;137783348-137784461	137783130-137783350;137784461-137785149;137786594-137786715;137787395-137787655
Mcf2l	ENSMUSG00000031442.21	ENSMUSG00000031442.21:s:12873806-12874061	0.5590;-0.5590	1.000e+00;1.000e+00	3.964e-14;4.940e-14	0.3188;0.6812	0.8766;0.1234	s|1e1.1o1|2e1.1o1	2	2	0;0	chr8	+	12874016-12879882;12874061-12879882	12873806-12874061;12879882-12880150
Mcf2l	ENSMUSG00000031442.21	ENSMUSG00000031442.21:t:12963164-12963247	0.0817;-0.0137;-0.2311;-0.0002;-0.0000;0.1500;-0.0000	5.310e-02;1.004e-09;6.835e-01;5.078e-21;5.103e-21;6.701e-02;5.038e-21	1.079e-01;6.828e-01;7.610e-04;9.940e-01;9.897e-01;1.211e-04;1.000e+00	0.3718;0.0493;0.5403;0.0163;0.0194;0.0006;0.0012	0.4747;0.0226;0.2982;0.0057;0.0215;0.1755;0.0004	t|1e1.1o1|1e2.1o1|1e3.1o1|1e4.1o1|1e5.1o1|1e6.1o1|1e7.1o1	7	8	0;0;0;0;0;0;0	chr8	+	12880150-12963164;12915495-12963164;12916054-12963164;12926733-12963164;12931885-12963164;12948186-12963164;12949676-12963164	12879882-12880150;12915256-12915495;12915893-12916054;12926632-12926733;12931662-12931885;12947919-12948186;12949416-12949676;12963164-12963247
Fam192a	ENSMUSG00000031774.8	ENSMUSG00000031774.8:s:94579400-94579845	0.3018;-0.3018	9.956e-01;9.956e-01	2.441e-20;0.000e+00	0.0035;0.9965	0.3228;0.6772	s|1e1.1o1|1e2.1o1	2	3	0;0	chr8	-	94576219-94579400;94575857-94579400	94575819-94575857;94576107-94576219;94579400-94579845
Fam192a	ENSMUSG00000031774.8	ENSMUSG00000031774.8:t:94589311-94589407	0.0536;0.0222;-0.2087;0.0001;0.0045;0.0152;0.0578	6.407e-04;1.020e-20;5.529e-01;5.085e-21;2.259e-04;8.573e-21;3.066e-05	2.712e-01;5.982e-01;2.039e-03;9.922e-01;5.252e-01;6.674e-01;2.680e-01	0.0711;0.0173;0.7512;0.0138;0.0947;0.0191;0.0313	0.1437;0.0601;0.5338;0.0167;0.0925;0.0490;0.0958	t|1e1.1o1|1e2.1o3|1e2.2o3|1e2.3o3|1e3.1o1|1e4.1o1|1e5.1o1	7	6	0;0;0;0;0;0;0	chr8	-	94589407-94601635;94589407-94601544;94589407-94601497;94589407-94601403;94589407-94597051;94589407-94591569;94589407-94591173	94589311-94589407;94591173-94591288;94591569-94591702;94597051-94597108;94601403-94601584;94601635-94601679
Lca5	ENSMUSG00000032258.15	ENSMUSG00000032258.15:s:83398512-83398641	0.2437;-0.3129;0.0499	7.124e-01;9.872e-01;4.820e-02	2.885e-03;9.860e-09;1.953e-01	0.5607;0.3409;0.0859	0.8419;0.0166;0.1423	s|1e1.1o2|1e1.2o2|1e2.1o1	3	3	0;0;0	chr9	-	83396055-83398512;83395379-83398512;83391873-83398512	83391364-83391873;83393419-83396055;83398512-83398641
Dpp8	ENSMUSG00000032393.15	ENSMUSG00000032393.15:t:65075469-65075888	0.2864;-0.2864	9.500e-01;9.500e-01	5.276e-09;5.188e-09	0.6550;0.3450	0.9405;0.0595	t|1e1.1o1|1e2.1o1	2	3	0;0	chr9	+	65074585-65075736;65075128-65075736	65074439-65074585;65074943-65075128;65075469-65075888
Me1	ENSMUSG00000032418.15	ENSMUSG00000032418.15:t:86679819-86679952	0.6286;-0.6286	1.000e+00;1.000e+00	9.125e-17;0.000e+00	0.2919;0.7081	0.8999;0.1001	t|1e1.1o1|1e2.1o1	2	3	0;0	chr9	-	86679952-86695673;86679952-86686958	86679819-86679952;86686958-86687277;86695673-86695953
Nktr	ENSMUSG00000032525.15	ENSMUSG00000032525.15:s:121729398-121729680	0.2653;-0.2653	8.678e-01;8.678e-01	5.159e-06;5.159e-06	0.4576;0.5424	0.7328;0.2672	s|1e1.1o1|1e2.1o1	2	3	0;0	chr9	+	121729680-121729997;121729680-121731478	121729398-121729680;121729997-121730024;121731147-121731583
Nktr	ENSMUSG00000032525.15	ENSMUSG00000032525.15:t:121727316-121727390	0.3811;-0.3157;-0.0318	9.984e-01;9.940e-01;3.186e-03	1.654e-10;1.554e-15;3.358e-01	0.3261;0.3356;0.3334	0.7126;0.0114;0.2742	t|1e1.1o1|1e2.1o1|i	3	3	0;0;1	chr9	+	121719545-121727316;121720012-121727316;121720013-121727315	121719410-121719545;121719827-121720012;121727316-121727390	121720013-121727315
Ppp1r9a	ENSMUSG00000032827.15	ENSMUSG00000032827.15:s:5134017-5134174	-0.0006;-0.6173;0.6129	1.600e-09;1.000e+00;1.000e+00	9.668e-01;0.000e+00;1.522e-20	0.0106;0.9210;0.0665	0.0185;0.3095;0.6726	s|1e1.1o2|1e1.2o2|1e2.1o1	3	3	0;0;0	chr6	+	5134174-5134639;5134174-5134689;5134174-5156121	5134017-5134174;5134639-5134932;5156121-5156240
Ppp1r9a	ENSMUSG00000032827.15	ENSMUSG00000032827.15:s:5134639-5134932	0.2966;-0.2966	8.953e-01;8.953e-01	2.015e-05;2.015e-05	0.4900;0.5100	0.7925;0.2075	s|1e1.1o1|i	2	2	0;1	chr6	+	5134932-5143228;5134933-5143227	5134639-5134932;5143228-5143315	5134933-5143227
Ppp1r9a	ENSMUSG00000032827.15	ENSMUSG00000032827.15:t:5156121-5156240	-0.0028;0.2772;-0.2569;0.0001	5.440e-21;8.967e-01;8.627e-01;8.269e-06	8.965e-01;3.635e-06;3.209e-07;5.999e-01	0.0336;0.5215;0.3202;0.1288	0.0087;0.8007;0.0596;0.1285	t|1e1.1o1|1e2.1o2|1e2.2o2|i	4	3	0;0;0;1	chr6	+	5134174-5156121;5154207-5156121;5154318-5156121;5154319-5156120	5134017-5134174;5154009-5154318;5156121-5156240	5154319-5156120
Acsl3	ENSMUSG00000032883.15	ENSMUSG00000032883.15:t:78681593-78682010	-0.4188;0.2527;-0.0069;0.1450	1.000e+00;8.515e-01;8.881e-21;5.628e-02	0.000e+00;1.317e-08;6.090e-01;5.884e-05	0.6358;0.2917;0.0406;0.0127	0.2366;0.5551;0.0467;0.1669	t|1e1.1o1|1e2.1o1|1e3.1o1|i	4	4	0;0;0;1	chr1	+	78658103-78681593;78663280-78681593;78670930-78681593;78670931-78681592	78657825-78658103;78663141-78663280;78670893-78670930;78681593-78682010	78670931-78681592
Pfkm	ENSMUSG00000033065.14	ENSMUSG00000033065.14:t:98112121-98112246	0.2544;-0.0000;-0.0546;-0.1163;-0.0696	8.682e-01;5.038e-21;8.045e-06;1.119e-01;1.475e-02	1.108e-15;9.999e-01;3.431e-01;4.831e-02;1.453e-01	0.0018;0.0044;0.0857;0.7362;0.1733	0.2779;0.0003;0.0259;0.6110;0.0908	t|1e1.1o1|2e1.1o1|2e2.1o1|2e3.1o2|2e3.2o2	5	4	0;0;0;0;1	chr15	+	98092665-98112121;98092665-98112154;98095210-98112154;98108611-98112154;98108660-98112154	98092589-98092665;98094870-98095210;98108466-98108660;98112121-98112246
Fntb	ENSMUSG00000033373.16	ENSMUSG00000033373.16:t:76906945-76907074	0.2604;-0.1019;-0.1419	8.134e-01;3.408e-02;1.022e-01	1.086e-04;5.966e-02;1.026e-02	0.6369;0.1862;0.1726	0.8982;0.0755;0.0198	t|1e1.1o1|1e2.1o1|i	3	3	0;1;1	chr12	+	76897413-76906945;76902259-76906945;76897414-76906944	na-76902259;76897327-76897413;76906945-76907074	76897414-76906944
Tubgcp5	ENSMUSG00000033790.11	ENSMUSG00000033790.11:s:55794154-55794340	-0.3004;0.3004	9.922e-01;9.922e-01	1.665e-14;1.525e-14	0.9702;0.0298	0.6791;0.3209	s|1e1.1o1|1e2.1o1	2	3	0;0	chr7	+	55794340-55795898;55794340-55796039	55794154-55794340;55795898-55795951;55796039-55796147
Coil	ENSMUSG00000033983.14	ENSMUSG00000033983.14:s:88970418-88970479	0.0860;0.1751;-0.4040;0.1069	2.507e-20;2.726e-01;1.000e+00;4.463e-09	9.366e-02;3.157e-05;0.000e+00;5.765e-03	0.0051;0.0728;0.8986;0.0203	0.1068;0.2504;0.5040;0.1374	s|1e1.1o2|1e1.2o2|1e2.1o1|i	4	3	1;1;0;1	chr11	+	88970479-88970878;88970479-88970898;88970479-88972621;88970480-88970877	88970418-88970479;88970878-88970993;88972621-88972853	88970480-88970877
Ttc37	ENSMUSG00000033991.9	ENSMUSG00000033991.9:s:76129360-76129539	-0.3778;0.3778	1.000e+00;1.000e+00	0.000e+00;2.197e-20	0.3953;0.6047	0.0144;0.9856	s|1e1.1o1|2e1.1o1	2	2	0;0	chr13	+	76129384-76130201;76129539-76130201	76129360-76129539;76130201-76130325
Ttc37	ENSMUSG00000033991.9	ENSMUSG00000033991.9:t:76182815-76182945	-0.5304;-0.0317;0.5825	1.000e+00;1.308e-20;1.000e+00	0.000e+00;5.388e-01;1.694e-20	0.8084;0.0624;0.1304	0.2880;0.0114;0.6996	t|1e1.1o1|1e2.1o1|i	3	3	0;0;1	chr13	+	76180196-76182815;76180516-76182815;76180517-76182814	76180044-76180196;76180425-76180516;76182815-76182945	76180517-76182814
Lrrc58	ENSMUSG00000034158.9	ENSMUSG00000034158.9:s:37868389-37868980	0.4559;-0.4559	1.000e+00;1.000e+00	2.298e-20;0.000e+00	0.4600;0.5400	0.9073;0.0927	s|1e1.1o1|i	2	2	0;1	chr16	+	37868980-37877049;37868981-37877048	37868389-37868980;37877049-37877177	37868981-37877048
Zfc3h1	ENSMUSG00000034163.10	ENSMUSG00000034163.10:s:115412357-115412589	0.2623;-0.2623	9.234e-01;9.234e-01	1.527e-05;1.527e-05	0.6678;0.3322	0.9287;0.0713	s|1e1.1o1|2e1.1o1	2	2	0;1	chr10	+	115412466-115413962;115412589-115413962	115412357-115412589;115413962-115414093
Epn1	ENSMUSG00000035203.16	ENSMUSG00000035203.16:s:5080235-5080638	0.4739;0.0751;0.1154;-0.6947	1.000e+00;3.477e-03;3.262e-02;1.000e+00	4.187e-16;1.626e-01;3.421e-02;0.000e+00	0.1863;0.0294;0.0111;0.7675	0.6494;0.1073;0.1488;0.0968	s|1e1.1o1|1e2.1o2|1e2.2o2|2e1.1o1	4	3	0;1;0;0	chr7	+	5080477-5082018;5080477-5083663;5080477-5083730;5080638-5082018	5080235-5080638;5082018-5082121;5083663-5083982
Helq	ENSMUSG00000035266.16	ENSMUSG00000035266.16:s:100790126-100790236	-0.2646;0.2646	8.213e-01;8.213e-01	1.087e-04;1.087e-04	0.7992;0.2008	0.5241;0.4759	s|1e1.1o1|2e1.1o1	2	2	0;0	chr5	-	100787082-100790139;100787082-100790126	100786984-100787082;100790126-100790236
Sec31a	ENSMUSG00000035325.16	ENSMUSG00000035325.16:s:100373380-100373715	-0.0001;0.0939;0.0000;0.1630;-0.2492	4.694e-21;5.815e-03;4.677e-21;2.332e-01;8.455e-01	9.972e-01;8.695e-02;1.000e+00;3.577e-03;5.846e-09	0.0345;0.1556;0.0133;0.3841;0.4034	0.0199;0.2621;0.0083;0.5526;0.1586	s|2e1.1o1|2e2.1o1|3e1.1o1|3e2.1o1|i	5	3	0;0;0;1;1	chr5	-	100369634-100373425;100368352-100373425;100369634-100373380;100368352-100373380;100369635-100373379	100368294-100368352;100369596-100369634;100373380-100373715	100369635-100373379
Midn	ENSMUSG00000035621.13	ENSMUSG00000035621.13:t:80151154-80151465	0.2797;-0.2797	8.432e-01;8.432e-01	2.847e-03;2.847e-03	0.5985;0.4015	0.9065;0.0935	t|1e1.1o1|1e2.1o1	2	3	0;0	chr10	+	80150313-80151378;80150582-80151378	80149682-80150313;80150457-80150582;80151154-80151465
Sbno2	ENSMUSG00000035673.10	ENSMUSG00000035673.10:s:80082615-80082726	0.0207;-0.2312;0.2058	1.486e-09;7.220e-01;5.499e-01	5.739e-01;1.451e-05;7.862e-05	0.0361;0.8927;0.0722	0.0601;0.6619;0.2760	s|1e1.1o1|1e2.1o1|1e3.1o1	3	4	0;0;0	chr10	-	80081382-80082615;80072518-80082615;80070051-80082615	80069968-80070051;80070621-80072518;80079953-80081382;80082615-80082726
Sbno2	ENSMUSG00000035673.10	ENSMUSG00000035673.10:t:80070621-80072518	0.2415;0.0008;-0.2544	7.169e-01;5.213e-21;7.641e-01	5.536e-04;9.714e-01;1.450e-04	0.5715;0.0143;0.4160	0.8232;0.0295;0.1466	t|1e1.1o1|1e2.1o1|1e3.1o1	3	4	0;0;0	chr10	-	80072518-80082615;80072518-80079953;80072518-80075228	80070621-80072518;80075228-80075439;80079953-80081382;80082615-80082726
Sbno2	ENSMUSG00000035673.10	ENSMUSG00000035673.10:t:80086257-80086432	0.4162;0.0337;-0.4461;-0.0107	9.991e-01;2.128e-04;9.996e-01;9.062e-07	4.068e-10;3.571e-01;4.129e-10;6.541e-01	0.0484;0.0466;0.8426;0.0609	0.4527;0.0898;0.4002;0.0433	t|1e1.1o1|1e2.1o2|1e2.2o2|1e3.1o1	4	4	0;0;0;0	chr10	-	80086432-80105527;80086432-80102617;80086432-80102610;80086432-80101072	80086257-80086432;80101072-80101187;80102610-80102721;80105527-80105571
Ralgapa2	ENSMUSG00000037110.20	ENSMUSG00000037110.20:s:146327378-146327536	0.6564;-0.6048;-0.0351	1.000e+00;1.000e+00;8.278e-04	1.249e-20;1.588e-14;3.743e-01	0.0098;0.9095;0.0766	0.6627;0.3263;0.0119	s|1e1.1o1|1e2.1o1|i	3	3	0;0;1	chr2	-	146317799-146327378;146315050-146327378;146317800-146327377	146314923-146315050;146317780-146317799;146327378-146327536	146317800-146327377
Kdm6a	ENSMUSG00000037369.17	ENSMUSG00000037369.17:s:18222757-18222877	-0.2456;0.1035;0.1165	8.363e-01;2.744e-05;1.301e-02	2.092e-08;1.769e-02;3.201e-02	0.9563;0.0008;0.0426	0.7093;0.1293;0.1581	s|1e1.1o1|1e2.1o1|i	3	3	0;0;1	chrX	+	18222877-18233860;18222877-18236661;18222878-18233859	18222757-18222877;18233860-18233914;18236661-18236715	18222878-18233859
Kdm6a	ENSMUSG00000037369.17	ENSMUSG00000037369.17:t:18248270-18248359	0.0457;-0.2592;0.1981	3.700e-05;8.585e-01;4.924e-01	2.999e-01;3.226e-07;6.500e-04	0.1318;0.5222;0.3450	0.1940;0.2562;0.5472	t|1e1.1o1|1e2.1o1|1e3.1o1	3	4	0;0;0	chrX	+	18246416-18248270;18247109-18248270;18247722-18248270	18246197-18246416;18246975-18247109;18247518-18247722;18248270-18248359
Asxl2	ENSMUSG00000037486.18	ENSMUSG00000037486.18:s:3489637-3489733	-0.2516;0.2516	8.316e-01;8.316e-01	1.234e-05;1.234e-05	0.8811;0.1189	0.6319;0.3681	s|1e1.1o1|i	2	2	0;1	chr12	+	3489733-3493734;3489734-3493733	3489637-3489733;3493734-3493839	3489734-3493733
Asxl2	ENSMUSG00000037486.18	ENSMUSG00000037486.18:t:3457062-3457209	0.2207;-0.2207	6.707e-01;6.707e-01	2.906e-05;2.906e-05	0.6264;0.3736	0.8507;0.1493	t|1e1.1o1|1e2.1o1	2	3	0;0	chr12	+	3451770-3457062;3455640-3457062	3451662-3454169;3455547-3455640;3457062-3457209
Gpr160	ENSMUSG00000037661.14	ENSMUSG00000037661.14:t:30895710-30897192	0.1457;0.0479;-0.4876;0.2564	2.962e-01;1.756e-08;9.996e-01;8.386e-01	2.840e-02;3.580e-01;4.843e-10;1.660e-05	0.1868;0.0247;0.7447;0.0393	0.3325;0.0870;0.2670;0.2975	t|1e1.1o2|1e1.2o2|1e2.1o1|1e3.1o1	4	4	0;0;0;0	chr3	+	30877332-30895710;30877561-30895710;30890041-30895710;30894240-30895710	30877235-30879461;30889942-30890041;30894129-30894240;30895710-30897192
Rtkn2	ENSMUSG00000037846.18	ENSMUSG00000037846.18:t:68017806-68017900	0.3508;-0.3508	9.979e-01;9.979e-01	2.494e-16;0.000e+00	0.6154;0.3846	0.9579;0.0421	t|1e1.2o2|2e2.1o1	2	3	0;0	chr10	+	68005694-68017806;68013915-68017808	68005500-68005694;68013906-68013915;68017806-68017900
Ostm1	ENSMUSG00000038280.12	ENSMUSG00000038280.12:t:42683160-42683274	-0.2722;0.2722	8.561e-01;8.561e-01	6.926e-05;6.926e-05	0.3758;0.6242	0.0910;0.9090	t|1e1.1o1|1e2.1o1	2	3	0;0	chr10	+	42584120-42683160;42679397-42683160	42583980-42584731;42678916-42679397;42683160-42683274
Socs7	ENSMUSG00000038485.6	ENSMUSG00000038485.6:t:97377936-97378066	-0.2165;0.0131;0.2098	6.529e-01;4.528e-03;6.877e-01	6.404e-03;3.959e-01;7.840e-03	0.6588;0.2219;0.1139	0.4101;0.2268;0.3646	t|1e1.1o1|1e2.1o1|1e3.1o1	3	4	1;0;0	chr11	+	97376541-97377936;97377098-97377936;97377686-97377936	97376437-97376541;97376997-97377098;97377437-97377686;97377936-97378066
Grtp1	ENSMUSG00000038515.10	ENSMUSG00000038515.10:s:13189623-13189747	-0.4122;0.3784;0.0249	1.000e+00;1.000e+00;9.909e-21	0.000e+00;2.510e-20;5.776e-01	0.4273;0.5055;0.0676	0.0153;0.8784;0.1059	s|1e1.1o1|1e2.1o1|i	3	3	0;0;1	chr8	-	13188560-13189623;13186979-13189623;13188561-13189622	13186883-13186979;13188510-13188560;13189623-13189747	13188561-13189622
Mapkap1	ENSMUSG00000038696.14	ENSMUSG00000038696.14:s:34407183-34407254	-0.0017;0.2883;-0.0142;-0.2469	5.831e-21;9.569e-01;8.892e-21;8.596e-01	8.947e-01;1.003e-08;6.416e-01;1.271e-08	0.0379;0.6229;0.0724;0.2710	0.0224;0.9063;0.0510;0.0196	s|1e1.1o1|1e2.1o1|1e3.1o1|1e4.1o1	4	5	0;0;0;0	chr2	+	34407254-34429518;34407254-34432003;34407254-34435133;34407254-34444258	34407183-34407254;34429518-34429626;34432003-34432330;34435133-34435222;34444258-34444406
Ptpn3	ENSMUSG00000038764.14	ENSMUSG00000038764.14:s:57264983-57265090	0.3097;-0.3097	9.955e-01;9.955e-01	2.583e-17;0.000e+00	0.6497;0.3503	0.9560;0.0440	s|1e1.1o1|1e2.1o1	2	3	0;0	chr4	-	57264908-57264983;57262507-57264983	57262429-57262507;57264866-57264908;57264983-57265090
Ptpn3	ENSMUSG00000038764.14	ENSMUSG00000038764.14:t:57270023-57270177	0.0566;-0.0194;-0.1123;0.3913;-0.3049	7.558e-03;1.034e-20;6.865e-02;9.942e-01;9.935e-01	2.337e-01;6.200e-01;4.856e-02;1.924e-09;1.665e-15	0.1129;0.0573;0.3371;0.1711;0.3270	0.1853;0.0327;0.2139;0.5588;0.0188	t|1e1.1o1|1e2.1o1|1e3.1o1|1e4.1o1|1e5.1o1	5	6	0;0;0;0;0	chr4	-	57270177-57301672;57270177-57301324;57270177-57300593;57270177-57300281;57270177-57282480	57270023-57270177;57282480-57282584;57300281-57300375;57300593-57300915;57301324-57301507;57301672-57301837
Tmem120a	ENSMUSG00000039886.8	ENSMUSG00000039886.8:t:135735897-135735965	-0.3125;0.3125	9.933e-01;9.933e-01	0.000e+00;3.488e-20	0.3333;0.6667	0.0336;0.9664	t|1e1.1o1|1e2.1o1	2	3	0;0	chr5	-	135735965-135736918;135735965-135736070	135735897-135735965;135736070-135736134;135736918-135737013
Phtf2	ENSMUSG00000039987.15	ENSMUSG00000039987.15:s:20805655-20805813	0.4575;-0.4575	9.746e-01;9.746e-01	5.218e-08;5.218e-08	0.3856;0.6144	0.8470;0.1530	s|1e1.1o1|1e2.1o1	2	3	0;0	chr5	-	20803350-20805655;20802066-20805655	20801902-20802066;20803185-20803350;20805655-20805813
Gramd1b	ENSMUSG00000040111.17	ENSMUSG00000040111.17:t:40333445-40333655	-0.2528;-0.0938;0.0572;-0.0104;-0.0000;-0.0000;0.3397	7.133e-01;9.558e-03;3.476e-03;2.033e-10;5.039e-21;5.038e-21;8.395e-01	4.383e-03;8.787e-02;2.146e-01;7.337e-01;9.997e-01;1.000e+00;1.974e-03	0.7445;0.1209;0.0435;0.0483;0.0067;0.0034;0.0271	0.4701;0.0140;0.1138;0.0154;0.0007;0.0007;0.3916	t|1e1.1o1|1e2.1o1|1e3.1o1|1e4.1o1|1e5.1o1|1e6.1o1|1e7.1o1	7	8	0;0;0;0;0;0;0	chr9	-	40333655-40413297;40333655-40401561;40333655-40392329;40333655-40391680;40333655-40375913;40333655-40363023;40333655-40345908	40333445-40333655;40345908-40346290;40363023-40363088;40375913-40376421;40391680-40392152;40392329-40392450;40401561-40401869;40413297-40413374
Apobec1	ENSMUSG00000040613.14	ENSMUSG00000040613.14:t:122600058-122600127	-0.3545;0.3545	9.932e-01;9.932e-01	2.987e-09;3.023e-09	0.9764;0.0236	0.6161;0.3839	t|1e1.1o1|1e2.1o1	2	3	0;0	chr6	-	122600125-122602257;122600125-122600239	122600058-122600127;122600239-122600438;122602257-122602444
Osbpl10	ENSMUSG00000040875.12	ENSMUSG00000040875.12:s:115216549-115218418	-0.3321;0.3321	9.954e-01;9.954e-01	8.289e-13;4.655e-13	0.9429;0.0571	0.6109;0.3891	s|1e1.1o1|i	2	2	0;1	chr9	+	115217029-115223593;115218419-115223592	115216549-115218418;115223593-115223779	115218419-115223592
Osbpl10	ENSMUSG00000040875.12	ENSMUSG00000040875.12:t:115175928-115176082	-0.1360;-0.1753;0.3354	2.114e-01;3.392e-01;9.604e-01	2.900e-02;4.253e-03;4.227e-06	0.6379;0.3233;0.0194	0.4815;0.1384;0.3804	t|1e1.1o1|1e2.1o1|i	3	3	0;1;1	chr9	+	115167292-115175928;115170030-115175928;115167293-115175927	na-115170030;115167082-115167292;115175928-115176082	115167293-115175927
Pcf11	ENSMUSG00000041328.16	ENSMUSG00000041328.16:s:92659405-92659888	-0.2395;0.2395	8.029e-01;8.029e-01	2.115e-07;2.115e-07	0.6735;0.3265	0.4341;0.5659	s|1e1.1o1|2e1.1o1	2	2	0;0	chr7	-	92658866-92659798;92658866-92659405	92657308-92658866;92659405-92659888
Ssr2	ENSMUSG00000041355.13	ENSMUSG00000041355.13:s:88576500-88576603	-0.1121;-0.1209;0.2362	2.482e-02;2.770e-02;7.735e-01	4.167e-02;2.840e-02;1.771e-06	0.1552;0.1705;0.6750	0.0415;0.0475;0.9098	s|1e1.1o1|1e2.1o1|1e3.1o1	3	4	0;1;0	chr3	+	88576603-88577095;88576603-88577743;88576603-88579880	88576500-88576603;88577095-88577295;88577743-88577876;88579880-88580034
Ssr2	ENSMUSG00000041355.13	ENSMUSG00000041355.13:s:88577095-88577295	-0.1492;-0.1303;0.2926	2.175e-01;7.740e-02;9.053e-01	1.589e-02;2.118e-02;3.415e-05	0.2948;0.1827;0.5171	0.1330;0.0454;0.8137	s|1e2.1o1|2e1.1o1|i	3	3	0;1;1	chr3	+	88577196-88579880;88577295-88577323;88577296-88577742	88577095-88577295;88577323-na;88579880-88580034	88577296-88577742
Pik3r1	ENSMUSG00000041417.15	ENSMUSG00000041417.15:t:101690135-101690583	-0.3734;0.0083;0.0797;0.2542	9.973e-01;8.012e-21;3.428e-05;8.471e-01	1.761e-09;6.991e-01;1.395e-01;4.896e-06	0.8851;0.0427;0.0122;0.0602	0.5133;0.0548;0.1092;0.3216	t|1e1.1o1|1e2.1o1|1e3.1o1|1e4.1o1	4	5	0;0;0;0	chr13	-	101690583-101701447;101690583-101694376;101690583-101692447;101690583-101692183	101690135-101690583;101692183-101692343;101692447-101692630;101694376-101694600;101701447-101701526
Coq5	ENSMUSG00000041733.10	ENSMUSG00000041733.10:s:115284391-115284612	0.4964;-0.4964	1.000e+00;1.000e+00	1.681e-20;0.000e+00	0.4282;0.5718	0.9894;0.0106	s|1e1.1o1|i	2	2	0;1	chr5	+	115284612-115290934;115284613-115290933	115284391-115284612;115290934-115291040	115284613-115290933
Coq5	ENSMUSG00000041733.10	ENSMUSG00000041733.10:s:115290934-115291040	0.2307;-0.2307	7.952e-01;7.952e-01	2.692e-20;0.000e+00	0.7478;0.2522	0.9941;0.0059	s|1e1.1o1|1e2.1o1	2	3	0;0	chr5	+	115291040-115294827;115291040-115295666	115290934-115291040;115294827-115294915;115295666-115295777
Agrn	ENSMUSG00000041936.18	ENSMUSG00000041936.18:s:156169770-156169881	0.2049;-0.2049	5.352e-01;5.352e-01	4.658e-05;4.658e-05	0.1195;0.8805	0.3265;0.6735	s|1e1.1o1|1e2.1o1	2	3	0;0	chr4	-	156169557-156169770;156169336-156169770	156169220-156169336;156169546-156169557;156169770-156169881
Zfp513	ENSMUSG00000043059.16	ENSMUSG00000043059.16:t:31200652-31200822	-0.2591;0.2591	9.297e-01;9.297e-01	7.772e-16;3.862e-16	0.2810;0.7190	0.0017;0.9983	t|1e1.1o1|1e2.1o1	2	3	0;0	chr5	-	31200822-31201987;31200822-31201583	31200652-31200822;31201583-31201860;31201987-31202303
Lsm8	ENSMUSG00000044155.11	ENSMUSG00000044155.11:s:18851636-18851763	-0.4432;0.4432	1.000e+00;1.000e+00	0.000e+00;2.238e-20	0.9216;0.0784	0.4951;0.5049	s|1e1.1o1|i	2	2	0;1	chr6	+	18851763-18853601;18851764-18853600	18851636-18851763;18853601-18855751	18851764-18853600
Zfand3	ENSMUSG00000044477.12	ENSMUSG00000044477.12:t:30060810-30060850	-0.2506;0.2506	7.761e-01;7.761e-01	6.576e-05;6.576e-05	0.9348;0.0652	0.6787;0.3213	t|1e1.1o1|1e2.1o1	2	3	0;0	chr17	+	30005308-30060810;30060550-30060810	30004733-30005308;30060382-30060550;30060810-30060850
Kmt5b	ENSMUSG00000045098.19	ENSMUSG00000045098.19:s:3768233-3768340	0.6336;-0.0158;-0.3134;-0.2733	1.000e+00;1.641e-04;9.425e-01;8.944e-01	1.348e-20;5.505e-01;5.596e-06;9.249e-07	0.0323;0.1024;0.5296;0.3279	0.6428;0.0811;0.2207;0.0530	s|1e1.1o1|1e2.1o1|1e3.1o1|1e4.1o1	4	5	0;0;0;0	chr19	+	3768340-3769953;3768340-3782220;3768340-3786389;3768340-3793068	3768233-3768340;3769953-3770106;3782220-3782679;3786389-3786627;3791720-3793215
Tet1	ENSMUSG00000047146.17	ENSMUSG00000047146.17:s:62819473-62819623	-0.3723;0.3723	1.000e+00;1.000e+00	0.000e+00;2.212e-20	0.9975;0.0025	0.6083;0.3917	s|1e1.1o1|1e2.1o1	2	3	0;0	chr10	-	62819034-62819473;62816473-62819473	62816384-62816473;62818939-62819034;62819473-62819623
Tet1	ENSMUSG00000047146.17	ENSMUSG00000047146.17:s:62892695-62892986	-0.2044;0.0296;0.1581	5.776e-01;1.721e-14;5.200e-02	1.037e-09;4.458e-01;6.669e-08	0.8758;0.0966;0.0274	0.6748;0.1411;0.1829	s|1e1.1o1|1e2.1o1|i	3	3	0;1;1	chr10	-	62880133-62892695;62864861-62892695;62887513-62892694	62864808-62864861;62878152-62880133;62892695-62892986	62887513-62892694
Zbtb44	ENSMUSG00000047412.16	ENSMUSG00000047412.16:s:31062041-31062125	-0.1553;0.2184;-0.0445	1.597e-01;6.968e-01;2.568e-09	1.984e-03;8.655e-14;3.482e-01	0.8573;0.0292;0.1136	0.7042;0.2433;0.0581	s|1e1.1o3|1e1.2o3|1e1.3o3	3	2	0;1;0	chr9	+	31062125-31064179;31062125-31064230;31062125-31064233	31062041-31062125;31064179-31064342
Mis18bp1	ENSMUSG00000047534.17	ENSMUSG00000047534.17:s:65172449-65172604	-0.0571;-0.1276;0.2159	1.406e-02;9.066e-02;6.453e-01	1.968e-01;2.819e-02;1.006e-06	0.5940;0.3671;0.0394	0.5246;0.2296;0.2515	s|1e1.1o1|1e2.1o1|i	3	3	0;0;1	chr12	-	65162028-65172449;65158861-65172449;65162029-65172448	65158395-65158861;65161403-65162028;65172449-65172604	65162029-65172448
Lsm10	ENSMUSG00000050188.8	ENSMUSG00000050188.8:s:126096623-126096809	0.4851;-0.4851	1.000e+00;1.000e+00	2.088e-20;0.000e+00	0.0979;0.9021	0.5752;0.4248	s|1e1.1o1|2e1.1o1	2	2	0;0	chr4	+	126096707-126097829;126096809-126097829	126096623-126096809;126097829-126098584
Msl1	ENSMUSG00000052915.14	ENSMUSG00000052915.14:s:98803903-98803970	-0.2081;0.2081	5.802e-01;5.802e-01	9.079e-05;9.079e-05	0.2487;0.7513	0.0430;0.9570	s|1e1.1o1|1e2.1o1	2	3	0;0	chr11	+	98803970-98804080;98803970-98804302	98803903-98803970;98804080-98804119;98804271-98804426
Arfgap3	ENSMUSG00000054277.8	ENSMUSG00000054277.8:s:83327605-83327664	-0.2485;0.2485	7.790e-01;7.790e-01	1.089e-04;1.089e-04	0.7014;0.2986	0.4497;0.5503	s|1e1.1o2|1e1.2o2	2	2	1;0	chr15	-	83324153-83327605;83324150-83327605	83324104-83324153;83327605-83327664
Zfp53	ENSMUSG00000057409.7	ENSMUSG00000057409.7:s:21504981-21505107	0.2574;-0.2574	7.917e-01;7.917e-01	1.142e-04;1.142e-04	0.3612;0.6388	0.6313;0.3687	s|1e1.1o1|1e2.1o1	2	3	1;0	chr17	+	21505107-21507340;21505107-21507987	21504981-21505107;21507340-na;21507987-21510473
Brd9	ENSMUSG00000057649.6	ENSMUSG00000057649.6:s:73942631-73942806	0.2224;-0.2224	6.574e-01;6.574e-01	3.395e-03;3.395e-03	0.6019;0.3981	0.8543;0.1457	s|1e1.1o1|i	2	2	0;1	chr13	+	73942806-73944726;73942807-73943895	73942631-73942806;73943896-73944858	73942807-73943895
Phf21a	ENSMUSG00000058318.15	ENSMUSG00000058318.15:t:92221470-92221615	0.0718;0.1584;-0.2601	5.735e-06;2.287e-01;8.479e-01	2.014e-01;7.751e-03;2.478e-06	0.0033;0.1650;0.8326	0.1053;0.3315;0.5628	t|1e1.1o1|2e2.1o1|2e3.1o1	3	4	0;0;0	chr2	+	92093153-92221470;92214089-92221472;92215575-92221472	92093117-92093153;92214049-92214598;92215449-92215575;92221470-92221615
Phf21a	ENSMUSG00000058318.15	ENSMUSG00000058318.15:t:92356864-92357019	0.0358;0.3418;-0.3901	2.677e-07;9.844e-01;9.964e-01	4.468e-01;1.345e-07;1.794e-09	0.0321;0.4091;0.5511	0.0758;0.7529;0.1711	t|1e1.1o1|1e2.1o1|i	3	3	0;0;1	chr2	+	92351631-92356864;92351864-92356864;92351865-92356863	92351609-92351631;92351701-92351864;92356864-92357019	92351865-92356863
Map2k5	ENSMUSG00000058444.8	ENSMUSG00000058444.8:s:63281019-63281067	-0.2823;0.2823	9.026e-01;9.026e-01	1.320e-07;1.323e-07	0.9789;0.0211	0.6895;0.3105	s|1e1.1o1|i	2	2	0;1	chr9	-	63263187-63281019;63263188-63281018	63263114-63263187;63281019-63281067	63263188-63281018
Syt9	ENSMUSG00000062542.11	ENSMUSG00000062542.11:t:107502093-107502213	-0.2024;0.2024	5.054e-01;5.054e-01	3.086e-06;3.085e-06	0.2210;0.7790	0.0017;0.9983	t|1e1.1o1|1e2.1o1	2	3	0;0	chr7	+	107425398-107502093;107436821-107502093	107425047-107425398;107436275-107436821;107502093-107502213
Clasp1	ENSMUSG00000064302.13	ENSMUSG00000064302.13:s:118419440-118419918	-0.7460;0.7460	1.000e+00;1.000e+00	0.000e+00;1.069e-20	0.8482;0.1518	0.1114;0.8886	s|1e1.1o1|1e2.1o1	2	3	0;0	chr1	+	118419918-118459801;118419918-118471772	118419440-118419918;118459588-118459879;118471772-118471839
Clasp1	ENSMUSG00000064302.13	ENSMUSG00000064302.13:s:118509572-118509621	-0.3023;0.3023	9.857e-01;9.857e-01	2.859e-12;2.912e-12	0.3473;0.6527	0.0493;0.9507	s|1e1.1o2|1e1.2o2	2	2	0;0	chr1	+	118509621-118510173;118509621-118510206	118509572-118509621;118510173-118510376
Clasp1	ENSMUSG00000064302.13	ENSMUSG00000064302.13:s:118510173-118510376	0.1612;0.1286;-0.3054	2.936e-01;1.703e-01;9.002e-01	1.342e-02;3.558e-02;1.029e-04	0.0349;0.1646;0.8018	0.1927;0.3200;0.4914	s|1e1.1o1|1e2.1o1|1e3.1o1	3	4	0;0;0	chr1	+	118510376-118512175;118510376-118512705;118510376-118521827	118510173-118510376;118512175-118512222;118512705-118512728;118521827-118521934
Clasp1	ENSMUSG00000064302.13	ENSMUSG00000064302.13:s:118539266-118539382	-0.0197;0.2064;-0.1749	1.556e-05;5.340e-01;3.592e-01	4.992e-01;1.788e-03;7.633e-03	0.2410;0.4684;0.2852	0.2067;0.6843;0.1096	s|1e2.1o1|1e3.1o2|2e1.1o1	3	4	0;0;0	chr1	+	118539369-118541675;118539369-118543102;118539382-118539773	118539266-118539382;118539773-118539783;118541675-118541698;118543102-118543346
Ubr4	ENSMUSG00000066036.14	ENSMUSG00000066036.14:s:139478918-139479060	0.2151;-0.2151	6.339e-01;6.339e-01	1.465e-06;1.464e-06	0.0617;0.9383	0.2839;0.7161	s|1e1.1o2|1e1.2o2	2	2	0;0	chr4	+	139479060-139479414;139479060-139479450	139478918-139479060;139479127-139479575
Phactr4	ENSMUSG00000066043.13	ENSMUSG00000066043.13:s:132386892-132387065	-0.2536;0.2536	6.788e-01;6.788e-01	3.501e-03;3.501e-03	0.4959;0.5041	0.2173;0.7827	s|1e1.1o1|1e2.1o1	2	3	0;0	chr4	-	132383362-132386892;132378563-132386892	132378405-132378563;132383282-132383362;132386892-132387065
Rps28	ENSMUSG00000067288.13	ENSMUSG00000067288.13:t:33819027-33819218	0.9709;-0.9719	1.000e+00;1.000e+00	1.569e-21;0.000e+00	0.0294;0.9706	0.9856;0.0144	t|1e1.3o3|i	2	2	0;1	chr17	-	33819218-33823193;33819219-33823035	33819027-33819218;33823193-33823330	33819219-33823035
Ninl	ENSMUSG00000068115.13	ENSMUSG00000068115.13:s:150971024-150971214	-0.5629;0.1943;0.3375	1.000e+00;4.591e-01;1.000e+00	0.000e+00;1.404e-07;2.325e-20	0.9844;0.0091;0.0070	0.4240;0.2169;0.3550	s|1e1.1o1|1e2.1o1|1e3.1o1	3	4	0;0;0	chr2	-	150970132-150971024;150966364-150971024;150966242-150971024	150966078-150966242;150966324-150966364;150969980-150970132;150971024-150971214
Ninl	ENSMUSG00000068115.13	ENSMUSG00000068115.13:s:151009231-151009398	-0.2462;0.2462	8.097e-01;8.097e-01	1.244e-05;1.244e-05	0.9869;0.0131	0.7299;0.2701	s|1e1.1o1|1e2.1o1	2	3	0;0	chr2	-	150980191-151009231;150974170-151009231	150974104-150974170;150979998-150980191;151009231-151009398
Cecr2	ENSMUSG00000071226.11	ENSMUSG00000071226.11:s:120720868-120720962	-0.2734;0.2734	8.241e-01;8.241e-01	6.368e-05;6.368e-05	0.3476;0.6524	0.0638;0.9362	s|1e1.1o1|1e2.1o1	2	3	0;0	chr6	+	120720962-120724376;120720962-120731260	120720868-120720962;120724376-120724920;120731260-120731443
Zfp946	ENSMUSG00000071266.13	ENSMUSG00000071266.13:s:22428481-22428565	-0.5485;0.5485	9.964e-01;9.964e-01	1.461e-08;1.463e-08	0.7739;0.2261	0.2231;0.7769	s|1e1.1o1|1e2.1o1	2	3	0;0	chr17	+	22428565-22444168;22428565-22446797	22428481-22428565;22444168-22444291;22446797-22447416
Dtnb	ENSMUSG00000071454.13	ENSMUSG00000071454.13:s:3589171-3589238	-0.2682;0.2682	8.865e-01;8.865e-01	5.067e-07;5.066e-07	0.9786;0.0214	0.7068;0.2932	s|1e1.1o1|1e2.1o1	2	3	0;0	chr12	+	3589238-3591906;3589238-3596649	3589171-3589238;3591906-3591986;3596649-3596862
Dtnb	ENSMUSG00000071454.13	ENSMUSG00000071454.13:t:3732618-3732707	-0.7079;0.7079	1.000e+00;1.000e+00	0.000e+00;1.222e-20	0.9272;0.0728	0.2367;0.7633	t|1e1.1o1|1e2.1o1	2	3	0;0	chr12	+	3718489-3732618;3719658-3732618	3718412-3718968;3719540-3721089;3732618-3732707
Platr3	ENSMUSG00000084762.1	ENSMUSG00000084762.1:s:135651498-135651557	0.3623;-0.3623	8.096e-01;8.096e-01	1.491e-03;1.491e-03	0.1192;0.8808	0.5184;0.4816	s|1e1.1o1|2e1.1o1	2	2	1;0	chr2	+	135651521-135651847;135651557-135651847	135651498-135651557;135651847-135652063
Firre	ENSMUSG00000085396.7	ENSMUSG00000085396.7:s:50595461-50595615	-0.2045;-0.0510;0.2734	5.201e-01;5.552e-03;9.008e-01	2.468e-04;2.184e-01;9.457e-08	0.2504;0.6178;0.1269	0.0529;0.5480;0.4031	s|1e1.1o1|1e2.1o1|i	3	3	1;0;1	chrX	-	50595013-50595461;50592085-50595461;50595014-50595460	50591925-50592085;50594877-50595013;50595461-50595615	50595014-50595460
Firre	ENSMUSG00000085396.7	ENSMUSG00000085396.7:s:50608687-50608814	0.2488;-0.2488	6.364e-01;6.364e-01	1.996e-03;1.996e-03	0.6119;0.3881	0.8446;0.1554	s|1e1.1o2|1e1.2o2	2	2	1;0	chrX	-	50608607-50608687;50608604-50608687	50608471-50608607;50608687-50608814
Firre	ENSMUSG00000085396.7	ENSMUSG00000085396.7:s:50630891-50630995	-0.2138;0.0545;0.0511;0.0844	5.962e-01;2.234e-07;7.912e-04;9.423e-05	1.669e-06;2.886e-01;2.352e-01;1.224e-01	0.4541;0.1066;0.3734;0.0669	0.2463;0.1683;0.4266;0.1557	s|1e1.1o2|1e1.2o2|1e2.1o1|i	4	3	0;0;0;1	chrX	-	50627309-50630891;50627250-50630891;50626509-50630891;50627310-50630890	50626437-50626509;50627207-50627309;50630891-50630995	50627310-50630890
Firre	ENSMUSG00000085396.7	ENSMUSG00000085396.7:t:50558138-50558384	0.2778;-0.0030;-0.1730;-0.0767	8.718e-01;1.504e-04;3.479e-01;7.455e-05	8.670e-05;5.379e-01;7.963e-03;1.607e-01	0.0822;0.2972;0.5081;0.1059	0.3743;0.2936;0.3233;0.0180	t|1e1.1o1|1e2.1o1|1e3.1o2|1e3.2o2	4	4	0;0;0;0	chrX	-	50558384-50564813;50558384-50562680;50558384-50560809;50558384-50560577	50558138-50558384;50559660-50561028;50562680-50562954;50563125-50564967
Firre	ENSMUSG00000085396.7	ENSMUSG00000085396.7:t:50591925-50592085	0.2876;-0.2727;-0.0086	9.272e-01;9.183e-01;1.216e-07	1.301e-07;6.044e-08;6.091e-01	0.3751;0.4637;0.1590	0.6658;0.1885;0.1482	t|1e1.1o1|1e2.1o1|i	3	3	0;1;1	chrX	-	50592085-50595461;50592085-50594877;50592086-50594876	50591925-50592085;50594877-50595013;50595461-50595615	50592086-50594876
L1td1	ENSMUSG00000087166.9	ENSMUSG00000087166.9:s:98726734-98727001	0.2701;0.0001;-0.2898	9.349e-01;5.054e-21;9.702e-01	1.431e-09;9.972e-01;5.298e-12	0.6072;0.0042;0.3868	0.8761;0.0222;0.0997	s|1e1.1o1|1e2.2o2|2e1.1o1	3	3	0;0;1	chr4	+	98726840-98727395;98726840-98733143;98727001-98727395	98726734-98727001;98727395-98727470;98733123-98734078
Rnf8	ENSMUSG00000090083.11	ENSMUSG00000090083.11:s:29614790-29615549	0.2009;-0.1791;-0.0071	5.367e-01;4.043e-01;3.742e-08	4.354e-03;8.616e-03;7.002e-01	0.0414;0.8853;0.0757	0.2503;0.6906;0.0606	s|1e1.1o1|1e2.1o1|1e3.2o2	3	4	0;0;0	chr17	+	29615078-29619294;29615078-29621509;29615078-29626506	29614790-29615549;29619294-29619557;29621509-29621637;29626400-29626842
Gm21969	ENSMUSG00000094439.1	ENSMUSG00000094439.1:s:139616328-139616424	-0.2884;0.2884	9.403e-01;9.403e-01	5.891e-08;5.897e-08	0.3485;0.6515	0.0614;0.9386	s|1e1.1o1|i	2	2	0;1	chr4	+	139616424-139619929;139616425-139619928	139616328-139616424;139619929-139619978	139616425-139619928
Gm21969	ENSMUSG00000094439.1	ENSMUSG00000094439.1:s:139623120-139623197	0.4292;-0.4292	9.991e-01;9.991e-01	6.098e-11;6.156e-11	0.4539;0.5461	0.8701;0.1299	s|1e1.1o1|i	2	2	0;1	chr4	+	139623197-139633715;139623198-139633714	139623120-139623197;139633715-139633808	139623198-139633714
Erdr1	ENSMUSG00000095562.8	ENSMUSG00000095562.8:t:170016672-na	-0.3035;0.3035	9.308e-01;9.308e-01	2.041e-07;2.041e-07	0.9366;0.0634	0.6343;0.3657	t|1e1.1o1|1e2.1o1	2	3	1;1	chrX	+	170012331-170016672;170012646-170016672	na-170012331;170012602-170012646;170016672-na
Platr22	ENSMUSG00000097448.1	ENSMUSG00000097448.1:s:136696211-136696395	-0.3100;0.1504;0.1378	9.307e-01;2.363e-01;1.811e-01	4.877e-06;1.836e-02;2.539e-02	0.8430;0.0782;0.0817	0.5224;0.2453;0.2300	s|1e1.1o1|2e1.1o1|i	3	2	1;0;1	chr1	+	136696391-136705539;136696395-136705539;136696396-136705538	136696211-136696395;136705539-136705642	136696396-136705538
Rian	ENSMUSG00000097451.11	ENSMUSG00000097451.11:s:109645915-109646029	0.3720;0.0033;-0.3857	9.920e-01;4.677e-06;9.929e-01	2.446e-09;5.841e-01;4.124e-10	0.1030;0.0686;0.8266	0.4710;0.0749;0.4319	s|1e1.1o1|1e2.2o2|i	3	3	0;0;0	chr12	+	109645926-109646607;109645926-109649173;109646030-109646129	109645915-109646029;109646607-109647509;109649154-109649242	109646030-109646129
Gtf3c2	ENSMUSG00000106864.3	ENSMUSG00000106864.3:s:31179645-31179849	0.2355;-0.2355	7.474e-01;7.474e-01	5.527e-06;5.526e-06	0.0450;0.9550	0.2810;0.7190	s|1e1.1o1|i	2	2	0;1	chr5	-	31174495-31179645;31176557-31179644	31174232-31174821;31179645-31179849	31176557-31179644
Gm49395	ENSMUSG00000114470.1	ENSMUSG00000114470.1:t:115088356-115088961	-0.3205;-0.1723;0.5195	9.813e-01;2.896e-01;1.000e+00	9.754e-08;2.257e-03;1.248e-12	0.3521;0.2076;0.4329	0.0330;0.0201;0.9483	t|1e1.1o1|1e2.1o1|i	3	3	0;0;1	chr13	-	115088961-115101471;115088961-115092621;115088962-115090053	115088356-115088961;115092621-115092802;115101471-115101921	115088962-115090053
Fer	ENSMUSG00000000127.15	ENSMUSG00000000127.15:s:63896018-63896283	-0.6201;0.0089;0.5719	1.000e+00;6.776e-21;1.000e+00	0.000e+00;7.571e-01;1.536e-20	0.9756;0.0097;0.0119	0.3629;0.0481;0.5928	s|1e1.1o1|1e2.1o1|i	3	3	0;0;1	chr17	+	63896283-63907281;63896283-63911465;63896284-63907280	63896018-63896283;63907281-63907454;63911465-63911564	63896284-63907280
Fer	ENSMUSG00000000127.15	ENSMUSG00000000127.15:s:63941291-63941480	0.3321;-0.3321	9.562e-01;9.562e-01	3.923e-08;3.924e-08	0.0658;0.9342	0.3917;0.6083	s|1e1.1o1|1e2.1o1	2	3	0;0	chr17	+	63941480-63941583;63941480-63973065	63941291-63941480;63941583-63941757;63973065-63973157
Fer	ENSMUSG00000000127.15	ENSMUSG00000000127.15:t:63896018-63896283	-0.4793;0.4793	9.995e-01;9.995e-01	2.465e-09;2.473e-09	0.8265;0.1735	0.3549;0.6451	t|1e1.1o1|1e2.1o1	2	3	0;0	chr17	+	63864055-63896018;63878142-63896018	63864015-63864055;63878066-63878142;63896018-63896283
Fer	ENSMUSG00000000127.15	ENSMUSG00000000127.15:t:63907281-63907454	0.0000;-0.2318;0.2194	4.682e-21;7.161e-01;6.484e-01	9.991e-01;4.102e-07;6.777e-06	0.0006;0.9511;0.0447	0.0170;0.7214;0.2574	t|1e1.1o1|1e2.1o1|i	3	3	0;0;1	chr17	+	63863224-63907281;63896283-63907281;63896284-63907280	63863062-63863224;63896018-63896283;63907281-63907454	63896284-63907280
Fer	ENSMUSG00000000127.15	ENSMUSG00000000127.15:t:63911465-63911564	-0.3767;0.3767	9.993e-01;9.993e-01	0.000e+00;7.767e-20	0.4372;0.5628	0.0632;0.9368	t|1e1.1o1|1e2.1o1	2	3	0;0	chr17	+	63896283-63911465;63907454-63911465	63896018-63896283;63907281-63907454;63911465-63911564
Ccnd2	ENSMUSG00000000184.12	ENSMUSG00000000184.12:s:127139093-127139251	-0.3082;0.3082	9.737e-01;9.737e-01	1.866e-08;1.864e-08	0.3359;0.6641	0.0130;0.9870	s|1e1.1o1|1e2.1o1	2	3	0;0	chr6	-	127130585-127139103;127130487-127139103	127125162-127130487;127130509-127130585;127139093-127139251
Trappc10	ENSMUSG00000000374.8	ENSMUSG00000000374.8:s:78228779-78228914	-0.4317;0.4317	1.000e+00;1.000e+00	0.000e+00;2.290e-20	0.7855;0.2145	0.3679;0.6321	s|1e1.1o1|1e2.1o1	2	3	0;0	chr10	-	78222860-78228779;78220384-78228779	78220189-78220384;78222664-78222860;78228779-78228914
Snapin	ENSMUSG00000001018.15	ENSMUSG00000001018.15:s:90490832-90491033	0.1500;-0.2536;0.0922	1.618e-01;7.309e-01;1.217e-01	8.311e-03;1.267e-03;8.235e-02	0.0539;0.7936;0.1551	0.2071;0.5186;0.2641	s|1e1.1o1|2e1.1o1|2e2.1o1	3	3	0;0;0	chr3	-	90490594-90490837;90490594-90490832;90490272-90490832	90490154-90490428;90490548-90490792;90490832-90491033
Mapk7	ENSMUSG00000001034.17	ENSMUSG00000001034.17:s:61493506-61493954	-0.3032;0.0497;-0.0021;-0.0000;0.0195;-0.0000;0.2110	9.309e-01;1.466e-04;6.462e-21;5.039e-21;2.788e-05;5.038e-21;5.557e-01	5.392e-06;3.285e-01;8.284e-01;9.998e-01;5.015e-01;1.000e+00;5.804e-04	0.7333;0.0005;0.0382;0.0116;0.0691;0.0067;0.1362	0.4268;0.0832;0.0269;0.0010;0.0997;0.0029;0.3484	s|1e1.2o3|1e1.3o3|2e1.2o3|3e1.1o3|3e1.2o3|3e1.3o3|4e1.2o3	7	2	0;0;0;0;0;0;0	chr11	-	61493069-61493647;61493061-61493647;61493069-61493597;61493185-61493524;61493069-61493524;61493061-61493524;61493069-61493506	61492850-61493185;61493506-61493954
Fbxo7	ENSMUSG00000001786.14	ENSMUSG00000001786.14:s:86021972-86022144	0.7577;-0.0412;-0.6822	1.000e+00;5.191e-08;1.000e+00	9.448e-21;3.293e-01;0.000e+00	0.2043;0.1055;0.6969	0.9514;0.0424;0.0085	s|1e1.1o2|1e1.2o2|1e2.1o1	3	3	0;0;0	chr10	+	86022144-86024416;86022144-86024568;86022144-86029009	86021972-86022144;86024416-86024710;86029009-86029236
Fbxo7	ENSMUSG00000001786.14	ENSMUSG00000001786.14:s:86029009-86029236	-0.2835;0.2835	8.940e-01;8.940e-01	7.391e-06;7.391e-06	0.7627;0.2373	0.4862;0.5138	s|1e1.1o1|i	2	2	0;1	chr10	+	86029236-86030928;86029237-86030927	86029009-86029236;86030928-86031069	86029237-86030927
Fbxo7	ENSMUSG00000001786.14	ENSMUSG00000001786.14:s:86030928-86031069	-0.2056;0.2056	5.453e-01;5.453e-01	1.927e-03;1.927e-03	0.7217;0.2783	0.5007;0.4993	s|1e1.1o1|i	2	2	0;1	chr10	+	86031069-86033234;86031070-86032970	86030928-86031069;86033234-86033320	86031070-86032970
Ocel1	ENSMUSG00000002396.8	ENSMUSG00000002396.8:s:71371298-71371985	0.1054;0.1150;-0.2659	1.856e-01;2.083e-01;8.750e-01	6.366e-02;5.390e-02;3.754e-07	0.4891;0.2186;0.3002	0.6308;0.3658;0.0042	s|1e1.1o1|1e2.1o1|1e3.1o1	3	4	0;0;0	chr8	+	71371985-71372468;71371985-71372749;71371985-71374717	71371298-71371985;71372468-71372633;71372749-71372802;71374717-71379361
Dgcr2	ENSMUSG00000003166.20	ENSMUSG00000003166.20:s:17872563-17872685	-0.3801;0.2705;0.0866	1.000e+00;9.850e-01;1.097e-05	0.000e+00;2.558e-20;9.733e-02	0.9601;0.0142;0.0257	0.5945;0.2894;0.1131	s|1e1.1o2|1e1.2o2|i	3	2	0;0;1	chr16	-	17859526-17872563;17859523-17872563;17859527-17872562	17859404-17859526;17872563-17872685	17859527-17872562
Wwox	ENSMUSG00000004637.15	ENSMUSG00000004637.15:s:114448160-114448338	0.1444;0.0569;-0.2212	2.683e-01;5.656e-05;6.173e-01	2.673e-02;2.590e-01;3.315e-03	0.1915;0.0287;0.7804	0.3538;0.1021;0.5420	s|1e1.1o1|1e2.1o1|1e3.1o1	3	4	0;0;0	chr8	+	114448338-114450517;114448338-114472626;114448338-114488898	114448160-114448338;114450517-114453818;114472626-114474529;114488898-114489004
Wwox	ENSMUSG00000004637.15	ENSMUSG00000004637.15:s:114488898-114489004	-0.2907;0.2907	8.061e-01;8.061e-01	1.282e-03;1.282e-03	0.3761;0.6239	0.0644;0.9356	s|1e1.1o1|1e2.1o1	2	3	0;0	chr8	+	114489004-114513572;114489004-114679787	114488898-114489004;114513572-114514288;114679787-114679875
Naa60	ENSMUSG00000005982.14	ENSMUSG00000005982.14:s:3897251-3897380	-0.2371;0.2371	7.622e-01;7.622e-01	5.218e-15;4.095e-12	0.9988;0.0012	0.7432;0.2568	s|1e1.1o1|1e2.1o2	2	3	0;0	chr16	+	3897380-3899872;3897380-3901776	3897251-3897380;3899872-3900400;3901776-3902376
Inpp5k	ENSMUSG00000006127.9	ENSMUSG00000006127.9:s:75630988-75631197	-0.2262;0.2262	6.567e-01;6.567e-01	1.425e-07;1.425e-07	0.9902;0.0098	0.7574;0.2426	s|1e1.1o2|1e1.2o2	2	2	0;0	chr11	+	75631197-75633069;75631197-75633104	75630988-75631197;75633069-75633176
Stimate	ENSMUSG00000006526.13	ENSMUSG00000006526.13:t:30864429-30864524	-0.2471;0.2471	8.288e-01;8.288e-01	2.042e-08;2.067e-08	0.9712;0.0288	0.7119;0.2881	t|1e1.1o1|1e2.1o1	2	3	0;0	chr14	+	30862928-30864429;30863267-30864429	30862880-30862928;30863188-30863267;30864429-30864524
Ift22	ENSMUSG00000007987.12	ENSMUSG00000007987.12:t:136911689-136912122	-0.1364;-0.2333;0.3917	6.457e-02;6.250e-01;9.952e-01	9.373e-03;1.996e-03;1.169e-09	0.1691;0.6971;0.1359	0.0213;0.4688;0.5093	t|1e1.1o1|1e2.1o1|2e2.1o1	3	3	0;0;0	chr5	+	136911200-136911689;136911391-136911689;136911391-136911807	136910886-136911200;136911302-136911459;136911689-136912122
Nfib	ENSMUSG00000008575.17	ENSMUSG00000008575.17:t:82495984-82498769	0.1991;-0.2612;0.0261	5.234e-01;7.644e-01;1.301e-06	7.571e-03;1.456e-03;5.427e-01	0.0948;0.8995;0.0039	0.3159;0.6186;0.0655	t|1e1.1o1|1e2.1o1|1e3.1o1	3	4	0;0;0	chr4	-	82498769-82705515;82498769-82504731;82498769-82499164	82495984-82498769;82499164-82499316;82504731-82505779;82705515-82705750
Gosr1	ENSMUSG00000010392.8	ENSMUSG00000010392.8:t:76754713-76754800	-0.0558;-0.1406;0.2029	1.366e-06;6.595e-02;5.324e-01	2.703e-01;7.303e-03;2.361e-05	0.1171;0.1772;0.7009	0.0517;0.0428;0.9031	t|1e1.1o1|1e2.1o2|1e2.2o2	3	3	0;1;0	chr11	-	76754800-76763520;76754800-76761241;76754800-76761235	76754713-76754800;76761235-76761355;76763520-76763579
Strip1	ENSMUSG00000014601.13	ENSMUSG00000014601.13:t:107618911-107618982	-0.2142;0.2142	6.408e-01;6.408e-01	4.617e-06;4.617e-06	0.2872;0.7128	0.0740;0.9260	t|1e1.1o1|1e2.1o1	2	3	0;0	chr3	-	107618982-107620209;107618982-107620040	107618911-107618982;107620040-107620103;107620209-107620274
Serac1	ENSMUSG00000015659.12	ENSMUSG00000015659.12:s:6064949-6065077	-0.6215;0.6215	1.000e+00;1.000e+00	0.000e+00;1.545e-20	0.7758;0.2242	0.1682;0.8318	s|1e1.1o1|1e2.1o1	2	3	0;1	chr17	-	6061661-6064949;6060365-6064949	6060203-6060365;6061548-6061661;6064949-6065077
Serac1	ENSMUSG00000015659.12	ENSMUSG00000015659.12:s:6070753-6070889	-0.2751;0.2751	8.071e-01;8.071e-01	2.736e-04;2.736e-04	0.8363;0.1637	0.5566;0.4434	s|1e1.1o1|1e2.1o1	2	3	0;0	chr17	-	6069388-6070753;6067660-6070753	6067529-6067660;6069299-6069388;6070753-6070889
Etaa1	ENSMUSG00000016984.7	ENSMUSG00000016984.7:s:17945607-17947567	-0.2219;0.2219	6.970e-01;6.970e-01	2.189e-08;2.193e-08	0.9182;0.0818	0.6943;0.3057	s|1e1.1o1|i	2	2	0;1	chr11	-	17940350-17945607;17940351-17945606	17938756-17940350;17945607-17947567	17940351-17945606
Zc3h18	ENSMUSG00000017478.15	ENSMUSG00000017478.15:s:122376609-122376800	0.3254;-0.3254	9.997e-01;9.997e-01	2.365e-20;0.000e+00	0.0214;0.9786	0.3498;0.6502	s|1e1.1o1|1e2.1o1	2	3	0;0	chr8	+	122376800-122378709;122376800-122383400	122376609-122376800;122378709-122378737;122383400-122384004
Zc3h18	ENSMUSG00000017478.15	ENSMUSG00000017478.15:s:122386862-122386946	-0.2696;0.2696	9.494e-01;9.494e-01	0.000e+00;5.732e-19	0.5285;0.4715	0.2622;0.7378	s|1e1.1o1|1e2.1o1	2	3	0;0	chr8	+	122386946-122387693;122386946-122397818	122386862-122386946;122387693-122389744;122397818-122397966
Zc3h18	ENSMUSG00000017478.15	ENSMUSG00000017478.15:t:122397818-122397966	0.2164;-0.2193;-0.0000	6.555e-01;6.836e-01;4.677e-21	1.132e-08;7.003e-09;1.000e+00	0.4884;0.4930;0.0178	0.7051;0.2757;0.0211	t|1e1.1o1|1e2.1o1|i	3	3	0;0;1	chr8	+	122386946-122397818;122387764-122397818;122389745-122397817	122386862-122386946;122387693-122389744;122397818-122397966	122389745-122397817
Slc12a4	ENSMUSG00000017765.17	ENSMUSG00000017765.17:t:105960460-105960770	0.2140;-0.1869;-0.0181	5.692e-01;3.834e-01;2.705e-05	4.134e-04;1.098e-03;5.003e-01	0.5998;0.2598;0.1361	0.8267;0.0684;0.1046	t|1e1.1o2|1e1.2o2|1e2.1o1	3	3	0;0;0	chr8	-	105960770-105965925;105960770-105965919;105960770-105964394	105960460-105960770;105964394-105964420;105965919-105966097
Mlx	ENSMUSG00000017801.15	ENSMUSG00000017801.15:s:101087754-101087790	0.2095;-0.0889;-0.0945	6.197e-01;8.509e-09;5.360e-07	3.143e-16;7.431e-02;5.017e-02	0.7662;0.1116;0.1227	0.9833;0.0004;0.0163	s|1e1.1o1|1e2.1o2|1e2.2o2	3	3	0;0;0	chr11	+	101087790-101088236;101087790-101088593;101087790-101088598	101087754-101087790;101088236-101088325;101088593-101088704
Nkiras2	ENSMUSG00000017837.12	ENSMUSG00000017837.12:t:100624192-100624878	0.3933;0.0000;-0.4165;-0.0295;0.0212	9.975e-01;5.044e-21;9.993e-01;1.154e-09;9.948e-21	2.161e-20;9.989e-01;5.005e-13;5.440e-01;6.097e-01	0.0008;0.0007;0.9329;0.0637;0.0008	0.4204;0.0060;0.5059;0.0006;0.0555	t|1e1.1o1|1e2.1o1|1e3.1o1|1e4.1o1|1e5.1o1	5	6	0;0;0;0;0	chr11	+	100619814-100624192;100620341-100624192;100623008-100624192;100623207-100624192;100623940-100624192	100619244-100619814;100620284-100620341;100622876-100623008;100623011-100623207;100623865-100623940;100624192-100624878
Smurf2	ENSMUSG00000018363.16	ENSMUSG00000018363.16:t:106868535-106868668	-0.4764;0.4764	1.000e+00;1.000e+00	0.000e+00;2.126e-20	0.8702;0.1298	0.4061;0.5939	t|1e1.1o1|1e2.1o1	2	3	0;0	chr11	-	106868668-106871502;106868668-106868997	106868535-106868668;106868997-106869108;106871502-106871610
Smurf2	ENSMUSG00000018363.16	ENSMUSG00000018363.16:t:106871502-106871610	-0.4923;0.4923	1.000e+00;1.000e+00	0.000e+00;2.059e-20	0.6245;0.3755	0.1427;0.8573	t|1e1.1o1|1e2.1o1	2	3	0;0	chr11	-	106871610-106920181;106871610-106875901	106871502-106871610;106875901-106875939;106920181-106920275
Copz2	ENSMUSG00000018672.15	ENSMUSG00000018672.15:s:96850673-96851590	-0.5876;0.5876	1.000e+00;1.000e+00	0.000e+00;2.704e-15	0.7306;0.2694	0.1636;0.8364	s|1e1.1o1|1e2.1o1	2	3	0;0	chr11	+	96850741-96852111;96850741-96853435	96850673-96851590;96852111-96852154;96853435-96853516
Arid3a	ENSMUSG00000019564.12	ENSMUSG00000019564.12:s:79949365-79949612	-0.2340;0.2340	7.045e-01;7.045e-01	1.572e-03;1.572e-03	0.9628;0.0372	0.7118;0.2882	s|1e1.1o2|1e1.2o2	2	2	0;0	chr10	+	79949612-79950628;79949612-79950634	79949365-79949612;79950628-79950924
Arid3a	ENSMUSG00000019564.12	ENSMUSG00000019564.12:t:79930635-79931288	-0.2440;0.3978;-0.1185	6.813e-01;9.850e-01;3.454e-02	1.993e-03;3.774e-07;2.643e-02	0.6532;0.1878;0.1576	0.4061;0.5791;0.0020	t|1e1.1o1|1e2.1o1|1e3.1o1	3	4	0;0;0	chr10	+	79927256-79930635;79927400-79930635;79930530-79930635	79927043-79927256;79927341-79927400;79930424-79930530;79930635-79931288
Arid3a	ENSMUSG00000019564.12	ENSMUSG00000019564.12:t:79946485-79946557	-0.5014;0.5014	1.000e+00;1.000e+00	0.000e+00;1.849e-20	0.9499;0.0501	0.4471;0.5529	t|1e1.1o1|1e2.1o1	2	3	0;0	chr10	+	79932078-79946485;79946312-79946485	79931766-79932078;79946279-79946312;79946485-79946557
Utrn	ENSMUSG00000019820.11	ENSMUSG00000019820.11:t:12538041-12538213	-0.2054;0.1310;0.0602	5.539e-01;6.573e-02;1.016e-05	1.699e-06;1.512e-02;2.478e-01	0.4931;0.2946;0.2113	0.2867;0.4266;0.2878	t|1e1.1o1|1e2.1o1|1e3.1o1	3	4	0;0;0	chr10	-	12538213-12621191;12538213-12614491;12538213-12547947	12538041-12538213;12547947-12548879;12614491-12614831;12621191-12621380
Qrsl1	ENSMUSG00000019863.7	ENSMUSG00000019863.7:s:43880914-43881590	0.3871;-0.3871	9.673e-01;9.673e-01	1.069e-05;1.069e-05	0.3319;0.6681	0.7314;0.2686	s|1e1.1o1|i	2	2	0;1	chr10	-	43876677-43881473;43877105-43880913	43876472-43877104;43880914-43881590	43877105-43880913
Septin10	ENSMUSG00000019917.10	ENSMUSG00000019917.10:s:59166040-59166691	-0.2156;-0.0222;0.2451	6.041e-01;1.064e-20;7.779e-01	2.374e-04;5.700e-01;1.241e-05	0.5396;0.0726;0.3941	0.3137;0.0438;0.6413	s|1e1.1o1|1e2.1o1|i	3	3	0;0;1	chr10	-	59164944-59166504;59141740-59166504;59164945-59166039	59141627-59141740;59164120-59164944;59166040-59166691	59164945-59166039
Atp2b1	ENSMUSG00000019943.10	ENSMUSG00000019943.10:t:99023232-99026143	-0.2045;0.2045	5.722e-01;5.722e-01	5.107e-15;2.416e-16	0.2309;0.7691	0.0099;0.9901	t|1e1.1o1|i	2	2	0;0	chr10	+	99018897-99023232;99022934-99023231	99018715-99018897;99023232-99026143	99022934-99023231
Herc4	ENSMUSG00000020064.9	ENSMUSG00000020064.9:s:63273451-63274433	-0.3011;0.3011	9.931e-01;9.931e-01	0.000e+00;8.797e-20	0.8074;0.1926	0.5141;0.4859	s|1e1.1o1|1e2.1o1	2	3	0;1	chr10	+	63273672-63274997;63273672-63278335	63273451-63274433;63274997-63275088;63278335-63278465
Herc4	ENSMUSG00000020064.9	ENSMUSG00000020064.9:s:63278335-63278465	-0.5189;-0.0335;0.5477	1.000e+00;1.356e-20;1.000e+00	0.000e+00;5.341e-01;1.840e-20	0.8716;0.0636;0.0683	0.3619;0.0288;0.6054	s|1e1.1o2|1e1.2o2|i	3	2	0;0;1	chr10	+	63278465-63283181;63278465-63283213;63278466-63283180	63278335-63278465;63283181-63283341	63278466-63283180
Vps54	ENSMUSG00000020128.15	ENSMUSG00000020128.15:s:21277675-21278060	-0.2371;0.2371	8.254e-01;8.254e-01	3.683e-12;3.327e-12	0.9768;0.0232	0.7390;0.2610	s|1e1.1o1|i	2	2	0;1	chr11	+	21278060-21291033;21278061-21291032	21277675-21278060;21291033-21291159	21278061-21291032
Cnot2	ENSMUSG00000020166.15	ENSMUSG00000020166.15:s:116527827-116527949	-0.2026;0.2068;0.0017	5.397e-01;5.801e-01;5.075e-21	7.764e-13;7.212e-09;9.357e-01	0.9401;0.0356;0.0238	0.7281;0.2387;0.0356	s|1e1.1o1|1e2.1o1|i	3	3	0;0;1	chr10	-	116517383-116527827;116507188-116527827;116517384-116527826	116507041-116507188;116517317-116517383;116527827-116527949	116517384-116527826
Tcf3	ENSMUSG00000020167.14	ENSMUSG00000020167.14:t:80409514-80410274	-0.2461;0.2461	7.510e-01;7.510e-01	3.512e-04;3.512e-04	0.5071;0.4929	0.2409;0.7591	t|1e1.1o1|1e2.1o1	2	3	0;0	chr10	-	80410274-80412827;80410274-80410398	80409514-80410274;80410398-80410624;80412627-80413062
Txnrd1	ENSMUSG00000020250.10	ENSMUSG00000020250.10:t:82872938-82873275	0.6125;-0.1786;-0.4406	1.000e+00;3.517e-01;9.945e-01	1.383e-20;2.489e-03;5.961e-07	0.0030;0.2045;0.7924	0.6209;0.0264;0.3483	t|1e1.1o1|1e2.1o1|i	3	3	0;1;1	chr10	+	82834031-82872938;82860630-82872938;82860950-82872937	82833951-82834031;82860301-82860949;82872938-82873275	82860950-82872937
Txnrd1	ENSMUSG00000020250.10	ENSMUSG00000020250.10:t:82877266-82877385	0.0471;0.2030;-0.2696	1.591e-20;5.569e-01;9.874e-01	4.868e-01;9.550e-18;0.000e+00	0.0069;0.0300;0.9639	0.0637;0.2265;0.7120	t|1e1.1o1|1e2.1o1|1e3.1o1	3	4	0;1;0	chr10	+	82859300-82877266;82874735-82877266;82875696-82877266	82859179-82859300;82874613-82874735;82875624-82875696;82877266-82877385
Adarb1	ENSMUSG00000020262.15	ENSMUSG00000020262.15:s:77312348-77312526	0.2679;-0.2679	8.098e-01;8.098e-01	6.557e-05;6.557e-05	0.6801;0.3199	0.9484;0.0516	s|1e1.1o1|2e1.1o1	2	2	0;0	chr10	-	77311274-77312378;77311274-77312348	77311106-77311274;77312348-77312526
Jade2	ENSMUSG00000020387.15	ENSMUSG00000020387.15:s:51818497-51818628	0.3607;-0.3607	9.601e-01;9.601e-01	1.262e-06;1.262e-06	0.5538;0.4462	0.9108;0.0892	s|1e1.1o2|1e1.2o2	2	2	0;0	chr11	-	51817700-51818497;51817657-51818497	51813455-51817700;51818497-51818628
Pnpt1	ENSMUSG00000020464.15	ENSMUSG00000020464.15:s:29132845-29132905	0.2554;-0.2554	8.899e-01;8.899e-01	5.050e-13;8.160e-14	0.6396;0.3604	0.8954;0.1046	s|1e1.1o2|1e1.2o2	2	2	0;0	chr11	+	29132905-29133852;29132905-29133856	29132845-29132905;29133852-29133926
Pnpt1	ENSMUSG00000020464.15	ENSMUSG00000020464.15:s:29141664-29141766	-0.2240;0.2240	7.282e-01;7.282e-01	2.420e-11;2.436e-11	0.9155;0.0845	0.6926;0.3074	s|1e1.1o1|i	2	2	0;1	chr11	+	29141766-29145429;29141767-29145428	29141664-29141766;29145429-29145499	29141767-29145428
Sh3yl1	ENSMUSG00000020669.15	ENSMUSG00000020669.15:s:30922235-30922345	0.3642;-0.3642	9.933e-01;9.933e-01	5.683e-08;5.670e-08	0.5752;0.4248	0.9388;0.0612	s|1e1.1o1|1e2.1o1	2	3	0;0	chr12	+	30922345-30924764;30922345-30926810	30922235-30922345;30924764-30924877;30926810-30926874
Nf1	ENSMUSG00000020716.16	ENSMUSG00000020716.16:s:79564824-79564946	0.6103;-0.6103	1.000e+00;1.000e+00	1.597e-20;0.000e+00	0.2491;0.7509	0.8497;0.1503	s|1e1.1o2|1e1.2o2	2	2	0;0	chr11	+	79564946-79565418;79564946-79565421	79564824-79564946;79565418-79565551
Nf1	ENSMUSG00000020716.16	ENSMUSG00000020716.16:t:79468717-79468875	-0.0264;0.2182;-0.1775	3.309e-04;6.280e-01;3.800e-01	4.088e-01;2.472e-03;5.582e-03	0.2304;0.3825;0.3840	0.1919;0.6147;0.1974	t|1e1.1o1|1e2.1o1|1e3.1o1	3	4	0;0;0	chr11	+	79458906-79468717;79463295-79468717;79468154-79468717	79458771-79458906;79463233-79463295;79468114-79468154;79468717-79468875
Xylt2	ENSMUSG00000020868.15	ENSMUSG00000020868.15:s:94667584-94667846	0.2329;-0.2329	7.337e-01;7.337e-01	1.891e-04;1.891e-04	0.7343;0.2657	0.9828;0.0172	s|1e1.1o1|1e2.1o1	2	3	0;0	chr11	-	94667294-94667584;94666531-94667584	94666198-94666531;94666871-94667294;94667584-94667846
Xylt2	ENSMUSG00000020868.15	ENSMUSG00000020868.15:t:94666198-94666531	0.0000;0.4870;-0.4893	5.038e-21;1.000e+00;1.000e+00	9.999e-01;8.091e-20;0.000e+00	0.0021;0.0021;0.9957	0.0022;0.5038;0.4941	t|1e1.1o1|1e2.1o1|1e3.1o1	3	4	0;0;0	chr11	-	94666531-94668061;94666531-94667584;94666531-94667099	94666198-94666531;94666871-94667294;94667584-94667846;94668061-94668237
4930447C04Rik	ENSMUSG00000021098.14	ENSMUSG00000021098.14:t:72892804-72892979	0.2029;-0.2029	5.233e-01;5.233e-01	1.448e-03;1.448e-03	0.6719;0.3281	0.8731;0.1269	t|1e1.1o1|1e2.1o1	2	3	0;0	chr12	-	72892979-72898487;72892979-72894984	72892804-72892979;72894984-72895045;72898487-72898533
Numb	ENSMUSG00000021224.15	ENSMUSG00000021224.15:s:83799508-83799657	-0.2484;0.2484	7.728e-01;7.728e-01	1.491e-04;1.491e-04	0.7382;0.2618	0.4836;0.5164	s|1e1.1o1|1e2.1o1	2	3	0;0	chr12	-	83797343-83799508;83796154-83799508	83794034-83796154;83797197-83797343;83799508-83799657
Numb	ENSMUSG00000021224.15	ENSMUSG00000021224.15:s:83801013-83801306	0.4562;-0.4562	1.000e+00;1.000e+00	5.546e-15;1.110e-15	0.5205;0.4795	0.9749;0.0251	s|1e1.1o2|1e1.2o2	2	2	0;0	chr12	-	83799657-83801013;83799523-83801013	83799508-83799657;83801013-83801306
Numb	ENSMUSG00000021224.15	ENSMUSG00000021224.15:s:83831828-83831996	-0.2141;0.2023;0.0005	6.094e-01;5.303e-01;5.163e-21	1.291e-04;2.623e-04;9.794e-01	0.7999;0.1887;0.0129	0.5790;0.3976;0.0257	s|1e1.1o1|1e2.1o2|1e2.2o2	3	3	0;0;0	chr12	-	83825291-83831922;83811360-83831922;83811305-83831922	83811286-83811360;83825259-83825291;83831828-83831996
Numb	ENSMUSG00000021224.15	ENSMUSG00000021224.15:t:83811286-83811360	0.6567;-0.2007;-0.3507;-0.0000;-0.0683	1.000e+00;4.888e-01;9.993e-01;4.677e-21;6.977e-09	1.417e-20;7.178e-06;0.000e+00;1.000e+00;2.414e-01	0.0877;0.3082;0.4980;0.0055;0.1008	0.7253;0.1117;0.1507;0.0017;0.0127	t|1e1.1o1|1e2.1o1|1e3.1o1|2e2.1o1|i	5	4	0;0;0;0;1	chr12	-	83811360-83842218;83811360-83831922;83811360-83825259;83811305-83831922;83811361-83825258	83811286-83811360;83825259-83825291;83831828-83831996;83842218-83842358	83811361-83825258
Meg3	ENSMUSG00000021268.17	ENSMUSG00000021268.17:s:109544498-109544742	-0.0974;-0.0240;-0.0837;-0.0274;0.2910	7.021e-09;1.387e-09;2.786e-20;1.194e-20;9.729e-01	3.524e-02;5.338e-01;1.085e-01;5.667e-01;5.970e-10	0.1194;0.1767;0.1050;0.0563;0.5419	0.0125;0.1377;0.0192;0.0006;0.8280	s|1e1.1o1|1e2.1o1|1e3.1o1|1e4.1o2|i	5	5	0;0;1;1;0	chr12	+	109544742-109544948;109544742-109546430;109544742-109549291;109544742-109549479;109544743-109544947	109544498-109544742;109544948-109545319;109545398-109546542;109549157-109549371;109549479-109549552	109544743-109544947
Cep72	ENSMUSG00000021572.9	ENSMUSG00000021572.9:t:74054883-74055013	0.0413;-0.2250;0.1768	1.465e-20;7.055e-01;2.882e-01	4.835e-01;2.973e-06;8.866e-05	0.0229;0.9480;0.0239	0.0705;0.7236;0.2029	t|1e1.1o1|2e1.1o1|2e2.1o1	3	3	0;0;0	chr13	-	74055013-74058302;74054991-74058302;74054991-74056004	74054883-74055013;74056004-74056101;74058302-74058494
Gtf2h2	ENSMUSG00000021639.17	ENSMUSG00000021639.17:s:100481212-100481302	0.3126;-0.3126	9.989e-01;9.989e-01	2.423e-20;0.000e+00	0.6628;0.3372	0.9697;0.0303	s|1e1.1o1|1e2.1o1	2	3	0;0	chr13	-	100481091-100481212;100480647-100481212	100480540-100480731;100481004-100481091;100481212-100481302
Il6st	ENSMUSG00000021756.12	ENSMUSG00000021756.12:s:112481424-112483616	0.2696;-0.2696	9.576e-01;9.576e-01	1.368e-14;5.551e-14	0.6588;0.3412	0.9322;0.0678	s|1e1.1o1|i	2	2	0;1	chr13	+	112481544-112487709;112483617-112487708	112481424-112483616;112487709-112487869	112483617-112487708
Il6st	ENSMUSG00000021756.12	ENSMUSG00000021756.12:t:112494579-112494789	-0.2842;0.2842	9.661e-01;9.661e-01	6.661e-16;2.023e-15	0.3860;0.6140	0.1071;0.8929	t|1e1.1o1|1e2.1o1	2	3	0;0	chr13	+	112490642-112494579;112493671-112494579	112490483-112490642;112493589-112493671;112494579-112494789
Parg	ENSMUSG00000021911.16	ENSMUSG00000021911.16:s:32262684-32262831	-0.2855;0.2855	9.894e-01;9.894e-01	0.000e+00;2.505e-20	0.9792;0.0208	0.6908;0.3092	s|1e1.1o1|i	2	2	0;1	chr14	+	32262831-32271630;32262832-32271629	32262684-32262831;32271630-32271708	32262832-32271629
Rnaseh2b	ENSMUSG00000021932.13	ENSMUSG00000021932.13:t:62346568-62346642	-0.1220;0.2429;-0.1174	1.717e-02;8.011e-01;4.486e-02	9.089e-03;1.449e-08;4.217e-02	0.1447;0.6244;0.2305	0.0287;0.8658;0.1040	t|1e1.1o1|1e2.1o1|i	3	3	0;0;1	chr14	+	62292654-62346568;62332176-62346568;62332177-62346567	62292589-62292654;62332068-62332176;62346568-62346642	62332177-62346567
Ints9	ENSMUSG00000021975.9	ENSMUSG00000021975.9:s:64994982-64995068	0.2778;-0.2778	9.292e-01;9.292e-01	1.675e-08;1.674e-08	0.6639;0.3361	0.9466;0.0534	s|1e1.1o1|i	2	2	0;1	chr14	+	64995068-65007246;64995069-65007245	64994982-64995068;65007246-65007366	64995069-65007245
Tgds	ENSMUSG00000022130.10	ENSMUSG00000022130.10:s:118128223-118128291	0.2399;-0.2399	8.265e-01;8.265e-01	3.286e-09;3.296e-09	0.6786;0.3214	0.9140;0.0860	s|1e1.1o1|1e2.1o1	2	3	0;0	chr14	-	118127585-118128223;118121861-118128223	118121719-118121861;118127495-118127585;118128223-118128291
Emc9	ENSMUSG00000022217.14	ENSMUSG00000022217.14:t:55581516-55581743	0.2381;-0.2381	7.448e-01;7.448e-01	1.712e-06;1.711e-06	0.0044;0.9956	0.2623;0.7377	t|1e1.1o1|1e2.1o1	2	3	0;0	chr14	-	55581743-55584679;55581743-55581881	55581516-55581743;55581881-55581975;55583374-55584755
Grhl2	ENSMUSG00000022286.16	ENSMUSG00000022286.16:s:37291561-37291672	-0.2819;0.2819	9.659e-01;9.659e-01	9.992e-15;7.642e-14	0.9936;0.0064	0.6943;0.3057	s|1e1.1o1|i	2	2	0;1	chr15	+	37291672-37309665;37291673-37309664	37291561-37291672;37309665-37309759	37291673-37309664
Grhl2	ENSMUSG00000022286.16	ENSMUSG00000022286.16:t:37328230-37328388	-0.2366;-0.0016;0.2812	6.740e-01;5.104e-21;8.904e-01	4.528e-05;9.381e-01;1.120e-07	0.9372;0.0400;0.0231	0.7036;0.0018;0.2947	t|1e1.1o1|1e2.1o1|i	3	3	0;0;1	chr15	+	37309759-37328230;37318531-37328230;37318532-37328229	37309665-37309759;37318403-37318531;37328230-37328388	37318532-37328229
Xpnpep3	ENSMUSG00000022401.12	ENSMUSG00000022401.12:t:81427276-81427954	-0.2665;0.2665	8.410e-01;8.410e-01	2.391e-04;2.391e-04	0.8595;0.1405	0.5807;0.4193	t|1e1.1o1|1e2.1o1	2	3	0;0	chr15	+	81414548-81427276;81415994-81427276	81414432-81414548;81415847-81417112;81427276-81427954
Gtf2e1	ENSMUSG00000022828.10	ENSMUSG00000022828.10:s:37515719-37515960	-0.2014;0.2014	5.439e-01;5.439e-01	8.440e-10;8.713e-10	0.9731;0.0269	0.7764;0.2236	s|1e1.1o1|i	2	2	0;1	chr16	-	37511819-37515719;37511820-37515718	37509790-37511819;37515719-37515960	37511820-37515718
Ece2	ENSMUSG00000022842.18	ENSMUSG00000022842.18:t:20631097-20631312	0.2433;-0.2433	7.243e-01;7.243e-01	8.904e-04;8.904e-04	0.0691;0.9309	0.3223;0.6777	t|1e1.1o1|1e2.1o1	2	3	0;0	chr16	+	20630047-20631097;20630910-20631097	20629828-20630047;20630781-20630910;20631097-20631312
Pkmyt1	ENSMUSG00000023908.8	ENSMUSG00000023908.8:s:23733823-23734316	0.2369;-0.2369	7.824e-01;7.824e-01	2.393e-08;2.430e-08	0.0033;0.9967	0.2630;0.7370	s|1e1.1o1|1e2.1o1	2	3	0;0	chr17	+	23734316-23734683;23734316-23734966	23733823-23734316;23734683-23734917;23734966-23735072
Pkmyt1	ENSMUSG00000023908.8	ENSMUSG00000023908.8:s:23735563-23735720	-0.2117;0.2117	5.584e-01;5.584e-01	9.877e-04;9.877e-04	0.8608;0.1392	0.6524;0.3476	s|1e1.1o1|1e2.1o1	2	3	0;0	chr17	+	23735720-23736324;23735720-23736495	23735563-23735720;23736324-23736401;23736495-23736735
Aars2	ENSMUSG00000023938.8	ENSMUSG00000023938.8:s:45514229-45514637	-0.2099;0.2099	5.902e-01;5.902e-01	4.241e-04;4.241e-04	0.8467;0.1533	0.6278;0.3722	s|1e1.1o1|1e2.1o2	2	3	0;1	chr17	+	45514637-45514785;45514637-45514923	45514229-45514637;45514785-45514893;45514923-45515283
Aars2	ENSMUSG00000023938.8	ENSMUSG00000023938.8:s:45517102-45517215	0.2893;-0.2893	9.330e-01;9.330e-01	1.649e-07;1.649e-07	0.0894;0.9106	0.3821;0.6179	s|1e1.1o2|1e1.2o2	2	2	1;0	chr17	+	45517215-45517305;45517215-45517313	45517102-45517215;45517305-45517453
Mtch1	ENSMUSG00000024012.18	ENSMUSG00000024012.18:s:29347467-29347934	-0.3342;0.3342	9.930e-01;9.930e-01	3.586e-14;3.372e-14	0.9625;0.0375	0.6338;0.3662	s|1e1.1o1|1e2.1o1	2	3	0;0	chr17	-	29342907-29347467;29340897-29347467	29340791-29340897;29342823-29342907;29347467-29347934
Mtch1	ENSMUSG00000024012.18	ENSMUSG00000024012.18:t:29342823-29342907	-0.2058;0.0000;0.2032	5.622e-01;5.038e-21;5.465e-01	1.634e-03;1.000e+00;1.841e-03	0.9034;0.0007;0.0958	0.6837;0.0026;0.3136	t|1e1.1o1|1e2.1o1|1e3.1o1	3	4	0;0;0	chr17	-	29342907-29347467;29342907-29347121;29342907-29346581	29342823-29342907;29346581-29346829;29347121-29347351;29347467-29347934
Hagh	ENSMUSG00000024158.17	ENSMUSG00000024158.17:t:24852731-24852906	-0.4000;0.0984;-0.0002;0.2810	9.996e-01;7.550e-02;5.283e-21;9.037e-01	1.110e-16;7.084e-02;9.631e-01;8.782e-07	0.4209;0.4835;0.0314;0.0530	0.0384;0.5982;0.0269;0.3368	t|1e1.1o1|1e2.1o1|1e3.1o2|1e3.2o2	4	4	0;0;0;0	chr17	+	24840281-24852731;24850668-24852731;24850755-24852731;24851083-24852731	24840143-24840281;24850490-24850668;24850748-24851083;24852731-24852906
Srfbp1	ENSMUSG00000024528.8	ENSMUSG00000024528.8:t:52483633-52483943	0.1977;-0.2202;0.0132	4.969e-01;7.170e-01;6.982e-21	5.315e-07;0.000e+00;6.741e-01	0.6298;0.2438;0.1218	0.8325;0.0194;0.1472	t|1e1.1o1|1e2.1o1|i	3	3	0;0;1	chr18	+	52476372-52483633;52479503-52483633;52479924-52483632	52476300-52476372;52479427-52479923;52483633-52483943	52479924-52483632
Pcyox1l	ENSMUSG00000024579.7	ENSMUSG00000024579.7:t:61702196-61702370	-0.3019;0.1034;0.1590	8.993e-01;1.240e-01;1.699e-01	6.191e-05;6.887e-02;1.128e-03	0.6765;0.3134;0.0073	0.3571;0.4531;0.1850	t|1e1.1o1|1e2.1o2|1e2.2o2	3	3	0;1;0	chr18	-	61702370-61703512;61702370-61703353;61702370-61703346	61702196-61702370;61702884-61703394;61703512-61703718
Tcof1	ENSMUSG00000024613.16	ENSMUSG00000024613.16:t:60831774-60831995	0.2322;-0.2322	7.404e-01;7.404e-01	5.276e-06;5.276e-06	0.0298;0.9702	0.2643;0.7357	t|1e1.1o1|1e2.1o1	2	3	0;0	chr18	-	60831995-60832427;60831995-60832166	60831774-60831995;60832166-60832309;60832427-60832624
Tm7sf2	ENSMUSG00000024799.16	ENSMUSG00000024799.16:t:6066579-6066693	0.3958;-0.3958	9.988e-01;9.988e-01	2.352e-10;2.406e-10	0.1100;0.8900	0.4955;0.5045	t|1e1.1o1|1e2.1o1	2	3	0;0	chr19	-	6066693-6067123;6066693-6066968	6066579-6066693;6066968-6067092;6067123-6067561
Rce1	ENSMUSG00000024889.5	ENSMUSG00000024889.5:s:4624660-4624763	-0.1638;-0.0333;0.2119	3.272e-01;7.124e-10;5.450e-01	1.461e-02;4.889e-01;2.690e-03	0.6714;0.0753;0.2548	0.5053;0.0216;0.4703	s|1e1.1o1|1e2.1o1|2e1.1o1	3	3	0;0;0	chr19	-	4624181-4624685;4624151-4624685;4624181-4624660	4624014-4624151;4624177-4624181;4624660-4624763
Cpt1a	ENSMUSG00000024900.5	ENSMUSG00000024900.5:t:3349189-3351674	-0.0001;0.3285;0.0000;-0.3133	5.057e-21;8.995e-01;5.038e-21;8.572e-01	9.971e-01;3.099e-06;9.999e-01;1.729e-05	0.0183;0.6293;0.0011;0.3588	0.0014;0.9830;0.0061;0.0098	t|1e1.1o1|1e2.1o1|1e3.1o1|1e4.1o1	4	5	0;0;0;0	chr19	+	3322698-3349189;3323374-3349189;3333815-3349189;3341872-3349189	3322334-3322698;3323285-3323374;3333725-3333815;3341627-3341872;3349189-3351674
Sorbs1	ENSMUSG00000025006.18	ENSMUSG00000025006.18:s:40311448-40311863	-0.2847;0.0032;0.2942	9.299e-01;3.210e-03;8.503e-01	1.336e-08;3.982e-01;5.078e-04	0.3108;0.2708;0.4156	0.0025;0.2685;0.7288	s|1e1.1o1|1e2.1o1|1e3.2o2	3	4	0;0;0	chr19	-	40310333-40311669;40300302-40311669;40299521-40311669	40299463-40299826;40300243-40300302;40309581-40310333;40311448-40311863
Sorbs1	ENSMUSG00000025006.18	ENSMUSG00000025006.18:t:40299463-40299826	0.0357;0.2494;0.0000;-0.3287	1.126e-04;7.322e-01;5.046e-21;9.342e-01	3.500e-01;8.886e-04;9.986e-01;5.183e-05	0.0068;0.4949;0.0019;0.4970	0.0671;0.7598;0.0104;0.1642	t|1e2.1o1|2e1.1o1|2e2.1o1|2e3.1o1	4	4	0;0;0;0	chr19	-	40299653-40309581;40299521-40311669;40299521-40309581;40299521-40300243	40299463-40299826;40300243-40300302;40309581-40310333;40311448-40311863
Sorbs1	ENSMUSG00000025006.18	ENSMUSG00000025006.18:t:40390517-40393516	-0.3035;0.3035	9.485e-01;9.485e-01	4.022e-07;4.021e-07	0.9414;0.0586	0.6399;0.3601	t|1e1.1o1|1e2.1o1	2	3	0;0	chr19	-	40393516-40398542;40393516-40395679	40390517-40393516;40395679-40395768;40398542-40398610
Slc16a3	ENSMUSG00000025161.16	ENSMUSG00000025161.16:s:120949053-120949150	-0.2120;0.1697;0.0288	5.960e-01;2.683e-01;1.123e-20	3.286e-05;9.011e-04;4.740e-01	0.8013;0.1520;0.0463	0.5885;0.3224;0.0898	s|1e1.1o1|1e2.1o1|i	3	3	0;0;1	chr11	+	120949150-120954174;120949150-120955226;120949151-120950687	120949053-120949150;120954174-120954268;120955226-120955469	120949151-120950687
Parp6	ENSMUSG00000025237.16	ENSMUSG00000025237.16:s:59640037-59640149	0.2604;-0.2604	7.239e-01;7.239e-01	1.934e-03;1.934e-03	0.4668;0.5332	0.7248;0.2752	s|1e1.1o1|1e2.1o1	2	3	0;0	chr9	+	59640149-59641024;59640149-59648830	59640037-59640149;59641024-59641096;59648197-59648909
Baiap2	ENSMUSG00000025372.16	ENSMUSG00000025372.16:t:119957102-119957177	-0.0380;-0.1835;0.2351	3.469e-02;3.605e-01;6.976e-01	2.553e-01;5.782e-06;3.631e-05	0.7674;0.2154;0.0184	0.7227;0.0149;0.2647	t|1e1.1o1|1e2.1o1|i	3	3	0;0;1	chr11	+	119943248-119957102;119943652-119957102;119943653-119957101	119942763-119943248;119943472-119943652;119957102-119957177	119943653-119957101
Ttc4	ENSMUSG00000025413.13	ENSMUSG00000025413.13:t:106662256-106663231	0.0000;0.2185;-0.2193	4.677e-21;6.617e-01;6.646e-01	1.000e+00;6.878e-08;1.993e-08	0.0018;0.7066;0.2900	0.0028;0.9400;0.0580	t|1e1.1o1|1e2.1o1|i	3	3	0;0;1	chr4	-	106663231-106667496;106663231-106665656;106663232-106665655	106662256-106663231;106665656-106665738;106667496-106667577	106663232-106665655
Tubgcp2	ENSMUSG00000025474.9	ENSMUSG00000025474.9:t:140033613-140033798	-0.4579;0.0006;0.4360	1.000e+00;5.188e-21;9.998e-01	0.000e+00;9.754e-01;2.456e-16	0.9149;0.0004;0.0847	0.4571;0.0189;0.5172	t|1e1.1o1|1e2.1o2|1e2.2o2	3	3	0;0;0	chr7	-	140033798-140036347;140033798-140036170;140033798-140036096	140033613-140033798;140036096-140036332;140036347-140036669
Tmc6	ENSMUSG00000025572.17	ENSMUSG00000025572.17:s:117769748-117770544	-0.2369;0.2369	6.557e-01;6.557e-01	3.452e-03;3.452e-03	0.8397;0.1603	0.5934;0.4066	s|1e1.1o1|2e1.1o1	2	2	0;1	chr11	-	117769526-117770469;117769526-117769748	117769393-117769526;117769748-117770544
Tmc6	ENSMUSG00000025572.17	ENSMUSG00000025572.17:s:117776238-117776343	0.3911;-0.3911	9.966e-01;9.966e-01	7.737e-09;7.746e-09	0.5340;0.4660	0.9197;0.0803	s|1e1.1o1|1e2.1o1	2	3	0;0	chr11	-	117776150-117776238;117775846-117776238	117775357-117775846;117776054-117776150;117776238-117776343
Tmc6	ENSMUSG00000025572.17	ENSMUSG00000025572.17:t:117779163-117779291	0.0012;-0.0263;-0.1154;-0.0559;0.2004	5.310e-21;2.245e-06;2.134e-01;2.298e-03;5.318e-01	9.565e-01;4.832e-01;5.401e-02;2.018e-01;5.312e-03	0.0078;0.0851;0.7969;0.1090;0.0010	0.0279;0.0439;0.6572;0.0315;0.2421	t|1e1.1o1|1e2.1o1|1e3.1o1|1e4.1o1|1e5.1o1	5	6	0;0;0;0;0	chr11	-	117779291-117781450;117779291-117780910;117779291-117780536;117779291-117779544;117779291-117779426	117779163-117779291;117779426-117779510;117779544-117779650;117780536-117780658;117780910-117780944;117781450-117781532
Nrp2	ENSMUSG00000025969.15	ENSMUSG00000025969.15:s:62786281-62786316	-0.1720;0.2128;-0.0404;-0.0000;0.0062;0.0057;-0.0007	2.563e-01;5.845e-01;5.624e-03;4.677e-21;6.522e-21;6.140e-21;6.573e-08	4.200e-04;2.137e-04;2.964e-01;1.000e+00;7.767e-01;8.103e-01;6.953e-01	0.2389;0.3321;0.2648;0.0103;0.0327;0.0227;0.0946	0.0612;0.5571;0.2105;0.0005;0.0437;0.0438;0.0890	s|1e1.1o1|1e2.1o1|1e3.1o1|2e1.1o1|2e2.1o1|2e3.1o1|i	7	4	0;0;0;0;0;0;1	chr1	+	62786301-62795709;62786301-62812534;62786301-62815333;62786316-62795709;62786316-62812534;62786316-62815333;62786317-62795708	62786281-62786316;62795709-62799314;62812534-62812584;62815333-62818695	62786317-62795708
Ptma	ENSMUSG00000026238.14	ENSMUSG00000026238.14:t:86528775-86528856	-0.1098;-0.1546;0.2931	6.175e-04;6.209e-02;9.959e-01	1.072e-02;3.280e-07;2.477e-20	0.1350;0.1812;0.6869	0.0100;0.0149;0.9742	t|1e1.1o1|1e2.1o1|i	3	3	0;0;1	chr1	+	86526950-86528775;86528012-86528775;86528013-86528774	86526726-86526950;86527849-86528012;86528775-86528856	86528013-86528774
Bok	ENSMUSG00000026278.14	ENSMUSG00000026278.14:s:93694060-93694223	-0.2516;0.2516	7.259e-01;7.259e-01	6.311e-04;6.311e-04	0.3034;0.6966	0.0426;0.9574	s|1e1.1o1|1e2.1o1	2	3	0;0	chr1	+	93694223-93694876;93694223-93695037	93694060-93694223;93694876-93694940;93695037-93695764
Bok	ENSMUSG00000026278.14	ENSMUSG00000026278.14:t:93695037-93695764	-0.4666;0.4666	9.954e-01;9.954e-01	2.409e-08;2.408e-08	0.9641;0.0359	0.4909;0.5091	t|1e1.1o1|1e2.1o1	2	3	0;0	chr1	+	93694223-93695037;93694940-93695037	93694060-93694223;93694876-93694940;93695037-93695764
Pou2f1	ENSMUSG00000026565.18	ENSMUSG00000026565.18:t:165875584-165876048	0.1155;-0.2196;0.0704	8.405e-02;6.163e-01;2.202e-02	4.739e-02;3.985e-04;1.622e-01	0.1206;0.8781;0.0014	0.2452;0.6587;0.1004	t|1e1.1o1|1e2.1o1|2e2.1o1	3	3	0;0;0	chr1	-	165876048-165880130;165876048-165876977;165875976-165876977	165875584-165876048;165876977-165877065;165879927-165880475
Pou2f1	ENSMUSG00000026565.18	ENSMUSG00000026565.18:t:165897625-165897766	-0.1076;0.2794;-0.1612	3.419e-05;9.302e-01;2.443e-01	5.960e-03;3.878e-09;6.720e-03	0.1337;0.6140;0.2598	0.0149;0.8921;0.0939	t|1e1.1o1|1e2.1o1|i	3	3	0;0;1	chr1	-	165897766-165906685;165897766-165902140;165897767-165902139	165897625-165897766;165902140-165902313;165906685-165906779	165897767-165902139
Pou2f1	ENSMUSG00000026565.18	ENSMUSG00000026565.18:t:165908880-165909006	0.3116;-0.4471;0.1202	9.914e-01;1.000e+00;4.410e-02	4.603e-13;0.000e+00;3.373e-02	0.0534;0.8093;0.1360	0.3586;0.3683;0.2653	t|1e1.1o1|1e2.1o1|i	3	3	0;0;1	chr1	-	165909006-165913227;165909006-165911288;165909007-165911287	165908880-165909006;165911288-165911476;165913227-165913349	165909007-165911287
Pou2f1	ENSMUSG00000026565.18	ENSMUSG00000026565.18:t:165913227-165913349	-0.2233;0.2233	7.072e-01;7.072e-01	8.668e-08;8.671e-08	0.2474;0.7526	0.0021;0.9979	t|1e1.1o1|1e2.1o1	2	3	0;0	chr1	-	165913349-165916922;165913349-165915110	165913227-165913349;165915110-165915163;165916922-165917022
Mindy3	ENSMUSG00000026767.12	ENSMUSG00000026767.12:s:12405860-12405920	-0.6393;0.1310;-0.0000;0.1535;0.2369;0.0812	1.000e+00;1.271e-03;5.038e-21;1.553e-02;8.357e-01;8.669e-04	0.000e+00;7.743e-04;1.000e+00;4.666e-14;3.555e-13;1.192e-01	0.8627;0.0219;0.0033;0.0011;0.0313;0.0804	0.2398;0.1558;0.0018;0.1760;0.2614;0.1733	s|1e1.1o2|1e1.2o2|1e2.1o1|1e3.1o1|1e4.1o1|1e5.1o1	6	6	0;0;0;0;0;0	chr2	-	12404168-12405860;12404166-12405860;12401076-12405860;12400137-12405860;12397566-12405860;12386679-12405860	12385946-12386781;12397493-12397885;12399659-12400137;12401025-12401076;12403998-12404168;12405860-12405920
Miga2	ENSMUSG00000026858.18	ENSMUSG00000026858.18:s:30381939-30382077	-0.2927;0.2927	8.906e-01;8.906e-01	7.615e-06;7.616e-06	0.9043;0.0957	0.5992;0.4008	s|1e1.1o1|2e1.1o1	2	2	0;0	chr2	+	30382073-30382966;30382077-30382966	30381939-30382077;30382966-30383019
Gapvd1	ENSMUSG00000026867.18	ENSMUSG00000026867.18:s:34754266-34754561	0.3240;-0.3240	9.490e-01;9.490e-01	3.570e-06;3.570e-06	0.0775;0.9225	0.3920;0.6080	s|1e1.1o1|1e2.1o1	2	3	0;0	chr2	-	34734607-34754266;34730680-34754266	34730463-34730680;34734551-34734607;34754266-34754561
Gapvd1	ENSMUSG00000026867.18	ENSMUSG00000026867.18:t:34695486-34695608	-0.0000;-0.4228;0.4431	5.038e-21;1.000e+00;1.000e+00	1.000e+00;0.000e+00;2.251e-20	0.0232;0.5422;0.4351	0.0036;0.1331;0.8590	t|1e1.1o1|1e2.1o1|1e3.1o1	3	4	0;0;0	chr2	-	34695608-34704166;34695608-34700763;34695608-34699826	34695486-34695608;34697060-34699906;34700763-34701099;34704166-34704452
Gapvd1	ENSMUSG00000026867.18	ENSMUSG00000026867.18:t:34715205-34715330	-0.2563;0.2563	8.499e-01;8.499e-01	1.428e-05;1.428e-05	0.6982;0.3018	0.4434;0.5566	t|1e1.1o1|1e2.1o1	2	3	0;0	chr2	-	34715330-34717316;34715330-34717253	34715205-34715330;34717253-34717297;34717316-34717382
Tfpi	ENSMUSG00000027082.15	ENSMUSG00000027082.15:s:84476691-84476775	0.3057;-0.0155;-0.2770	9.470e-01;2.190e-07;8.694e-01	1.330e-06;6.224e-01;1.950e-05	0.2260;0.0945;0.6801	0.5273;0.0695;0.3923	s|1e2.1o1|2e1.1o2|2e2.1o1	3	3	0;1;0	chr2	-	84473799-84476741;84474185-84476691;84473799-84476691	84473699-84473803;84473943-84474185;84476691-84476775
Epb41l1	ENSMUSG00000027624.20	ENSMUSG00000027624.20:s:156514028-156514210	-0.0001;-0.2118;0.2261	5.065e-21;5.626e-01;6.405e-01	9.958e-01;1.356e-03;6.239e-04	0.0215;0.4139;0.5704	0.0072;0.2023;0.7925	s|1e1.1o1|1e2.1o1|1e3.1o1	3	4	0;0;0	chr2	+	156514210-156521238;156514210-156524881;156514210-156526889	156514028-156514210;156521238-156523160;156524881-156525288;156526889-156526993
Scamp3	ENSMUSG00000028049.15	ENSMUSG00000028049.15:s:89177758-89178067	-0.2120;0.2120	5.907e-01;5.907e-01	7.412e-04;7.412e-04	0.5950;0.4050	0.3828;0.6172	s|1e1.1o2|1e1.2o2	2	2	0;0	chr3	+	89178067-89179092;89178067-89179095	89177758-89178067;89179092-89179223
Tspan5	ENSMUSG00000028152.10	ENSMUSG00000028152.10:s:138894348-138894518	-0.2681;0.2681	8.573e-01;8.573e-01	1.122e-05;1.122e-05	0.8550;0.1450	0.5840;0.4160	s|1e1.1o2|1e1.2o2	2	2	0;0	chr3	+	138894518-138896789;138894518-138896853	138894348-138894518;138896789-138896914
Jak1	ENSMUSG00000028530.14	ENSMUSG00000028530.14:t:101193783-101193863	0.4342;0.0046;-0.4546	9.996e-01;4.340e-08;9.999e-01	1.122e-09;8.452e-01;5.342e-11	0.4341;0.0198;0.5484	0.8698;0.0398;0.0959	t|1e1.1o1|1e2.1o1|1e3.1o1	3	4	0;0;0	chr4	-	101193863-101265042;101193863-101257493;101193863-101197776	101193783-101193863;101197776-101197980;101257493-101257552;101265042-101265282
Lrrc42	ENSMUSG00000028617.10	ENSMUSG00000028617.10:t:107247294-107247780	-0.5653;0.5653	1.000e+00;1.000e+00	0.000e+00;1.690e-20	0.9173;0.0827	0.3629;0.6371	t|1e1.1o1|1e2.1o1	2	3	0;0	chr4	-	107247780-107253275;107247780-107253118	107247294-107247780;107253118-107253160;107253275-107253532
Ctps	ENSMUSG00000028633.7	ENSMUSG00000028633.7:t:120567250-120567427	-0.4835;0.4835	1.000e+00;1.000e+00	0.000e+00;2.089e-20	0.9106;0.0894	0.4419;0.5581	t|1e1.1o1|1e2.1o1	2	3	0;1	chr4	-	120567427-120570151;120567427-120569076	120567250-120567427;120569076-na;120570151-120570276
Pex14	ENSMUSG00000028975.16	ENSMUSG00000028975.16:t:148983354-148984165	-0.2128;0.2128	6.384e-01;6.384e-01	0.000e+00;9.666e-17	0.9993;0.0007	0.7654;0.2346	t|1e1.1o1|1e2.1o1	2	3	0;0	chr4	-	148984165-149041721;148984165-149031151	148983354-148984165;149031151-149031276;149041721-149041805
Ccnl2	ENSMUSG00000029068.16	ENSMUSG00000029068.16:s:155820973-155821114	-0.3415;0.3415	9.999e-01;9.999e-01	0.000e+00;2.365e-20	0.3675;0.6325	0.0421;0.9579	s|1e1.1o2|2e1.2o2	2	2	1;0	chr4	+	155821112-155821807;155821114-155821812	155820973-155821114;155821807-155821920
Rgs12	ENSMUSG00000029101.16	ENSMUSG00000029101.16:s:35028383-35028632	0.3346;-0.3346	9.950e-01;9.950e-01	1.399e-19;0.000e+00	0.0013;0.9987	0.3581;0.6419	s|1e1.1o1|1e2.1o1	2	3	0;0	chr5	+	35028632-35029497;35028632-35030011	35028383-35028632;35029497-35029616;35030011-35030090
Rgs12	ENSMUSG00000029101.16	ENSMUSG00000029101.16:t:34975217-34975333	0.7405;0.0000;-0.7353	1.000e+00;5.042e-21;1.000e+00	9.610e-21;9.993e-01;0.000e+00	0.2512;0.0054;0.7443	0.9927;0.0038;0.0038	t|1e1.1o1|1e2.1o1|1e3.1o1	3	4	0;0;0	chr5	+	34966755-34975217;34974089-34975217;34975061-34975217	34964773-34966755;34973817-34974089;34974992-34975061;34975217-34975333
Rgs12	ENSMUSG00000029101.16	ENSMUSG00000029101.16:t:34999057-34999229	0.2489;-0.0350;-0.1965	7.845e-01;5.228e-05;4.886e-01	9.087e-05;4.175e-01;1.907e-03	0.5448;0.1238;0.3325	0.7979;0.0719;0.1251	t|1e1.1o1|1e2.1o1|1e3.1o1	3	4	0;0;0	chr5	+	34975333-34999208;34989212-34999208;34989868-34999208	34975217-34975333;34989128-34989212;34989384-34989868;34999057-34999229
Rgs12	ENSMUSG00000029101.16	ENSMUSG00000029101.16:t:35031871-35033595	-0.3927;0.3927	9.905e-01;9.905e-01	2.814e-07;2.812e-07	0.5448;0.4552	0.1565;0.8435	t|1e1.1o1|1e2.1o1	2	3	0;0	chr5	+	35030090-35031871;35030621-35031871	35030011-35030090;35030468-35030621;35031871-35033595
Pigg	ENSMUSG00000029263.15	ENSMUSG00000029263.15:t:108319896-108320037	0.2965;-0.2965	9.669e-01;9.669e-01	8.454e-12;1.162e-11	0.0034;0.9966	0.3172;0.6828	t|1e1.1o1|1e2.1o1	2	3	0;0	chr5	+	108314164-108319896;108319013-108319896	108313959-108314164;108318825-108319013;108319896-108320037
Spp1	ENSMUSG00000029304.14	ENSMUSG00000029304.14:s:104436541-104436576	-0.2737;0.2737	9.677e-01;9.677e-01	0.000e+00;2.903e-20	0.4075;0.5925	0.1452;0.8548	s|1e1.1o1|1e2.1o1	2	3	0;0	chr5	+	104436576-104436901;104436576-104437655	104436541-104436576;104436901-104436903;104437655-104437735
Spp1	ENSMUSG00000029304.14	ENSMUSG00000029304.14:t:104437655-104437735	0.3657;-0.2684;-0.0926	1.000e+00;9.645e-01;3.051e-20	2.569e-20;0.000e+00;5.266e-02	0.5244;0.3709;0.1090	0.8751;0.1048;0.0180	t|1e1.1o1|1e2.1o1|i	3	3	0;0;1	chr5	+	104436576-104437655;104436903-104437655;104436904-104437654	104436541-104436576;104436901-104436903;104437655-104437735	104436904-104437654
Dhx37	ENSMUSG00000029480.13	ENSMUSG00000029480.13:s:125424625-125424701	0.2589;-0.2589	8.211e-01;8.211e-01	4.420e-04;4.420e-04	0.0998;0.9002	0.3571;0.6429	s|1e1.1o1|1e2.1o1	2	3	0;0	chr5	-	125424360-125424625;125423571-125424625	125423427-125423571;125424180-125424360;125424625-125424701
Ep400	ENSMUSG00000029505.17	ENSMUSG00000029505.17:s:110701621-110701790	-0.2060;0.2060	5.540e-01;5.540e-01	1.638e-07;1.654e-07	0.9978;0.0022	0.7703;0.2297	s|1e1.1o1|1e2.1o1	2	3	0;0	chr5	-	110700764-110701621;110698916-110701621	110698752-110699133;110700522-110700764;110701621-110701790
Ep400	ENSMUSG00000029505.17	ENSMUSG00000029505.17:t:110755397-110756766	-0.0009;0.0967;-0.2038;0.0749	5.101e-21;1.055e-01;5.208e-01;8.937e-03	9.366e-01;7.468e-02;1.220e-03;1.450e-01	0.0256;0.6941;0.2561;0.0241	0.0181;0.8158;0.0451;0.1131	t|1e1.1o1|1e2.1o1|1e3.1o1|i	4	4	0;0;0;1	chr5	-	110756766-110770659;110756766-110770492;110756766-110770049;110756767-110770048	110755397-110756766;110770049-110770155;110770492-110770585;110770659-110770717	110756767-110770048
Mad1l1	ENSMUSG00000029554.15	ENSMUSG00000029554.15:s:140193914-140194058	-0.0005;0.2196;-0.1887	5.155e-21;6.285e-01;4.297e-01	9.827e-01;1.055e-04;9.296e-04	0.0320;0.6773;0.2874	0.0009;0.8995;0.0991	s|1e1.1o1|1e2.1o1|1e3.1o1	3	4	0;0;1	chr5	-	140167361-140193914;140144060-140193914;140132825-140193914	140132769-140132825;140143912-140144060;140166983-140167361;140193914-140194058
Mad1l1	ENSMUSG00000029554.15	ENSMUSG00000029554.15:t:140008689-140009274	-0.3253;0.3253	9.652e-01;9.652e-01	9.783e-08;9.786e-08	0.7660;0.2340	0.4410;0.5590	t|1e1.1o1|1e2.1o1	2	3	0;1	chr5	-	140009274-140065814;140009274-140009579	140008689-140009274;140009579-140009691;140065814-140066004
Mad1l1	ENSMUSG00000029554.15	ENSMUSG00000029554.15:t:140105515-140105605	0.2111;-0.2111	6.052e-01;6.052e-01	2.745e-14;2.265e-14	0.7625;0.2375	0.9988;0.0012	t|1e1.1o1|1e2.1o1	2	3	0;0	chr5	-	140105605-140117237;140105605-140115326	140105515-140105605;140115326-140115466;140117237-140117325
Usp12	ENSMUSG00000029640.17	ENSMUSG00000029640.17:s:146768937-146769017	-0.3744;0.3744	1.000e+00;1.000e+00	0.000e+00;2.503e-20	0.8109;0.1891	0.4456;0.5544	s|1e1.1o1|1e2.1o1	2	3	0;1	chr5	-	146763414-146768937;146754599-146768937	146754370-146754599;146763201-146763414;146768937-146769017
Wbp1	ENSMUSG00000030035.14	ENSMUSG00000030035.14:s:83121203-83121559	-0.2879;-0.0581;0.2283;0.1270	9.637e-01;1.255e-05;6.939e-01;1.298e-02	5.668e-10;2.703e-01;2.645e-05;3.126e-03	0.6349;0.1325;0.2113;0.0261	0.3568;0.0588;0.4362;0.1505	s|1e1.1o2|1e1.2o2|1e2.1o1|1e3.1o2	4	4	0;0;0;0	chr6	-	83120876-83121203;83120873-83121203;83120287-83121203;83120044-83121203	83119868-83120044;83120158-83120287;83120559-83120878;83121203-83121559
Wbp1	ENSMUSG00000030035.14	ENSMUSG00000030035.14:t:83119868-83120044	0.0003;-0.2957;0.0288;0.2207	5.099e-21;9.790e-01;1.251e-06;6.875e-01	9.897e-01;1.144e-14;4.899e-01;6.187e-15	0.0146;0.9157;0.0627;0.0069	0.0242;0.6239;0.1117;0.2391	t|1e1.1o1|1e2.1o2|1e2.2o2|2e2.1o2	4	3	0;0;0;0	chr6	-	83120044-83121203;83120044-83120185;83120044-83120158;83120007-83120185	83119868-83120044;83120158-83120287;83121203-83121559
Slc6a6	ENSMUSG00000030096.8	ENSMUSG00000030096.8:s:91744917-91745029	0.2070;-0.2070	5.464e-01;5.464e-01	5.600e-06;5.600e-06	0.7093;0.2907	0.9191;0.0809	s|1e1.1o1|i	2	2	0;1	chr6	+	91745029-91748333;91745030-91748332	91744917-91745029;91748333-91748470	91745030-91748332
Slc6a6	ENSMUSG00000030096.8	ENSMUSG00000030096.8:t:91744917-91745029	0.1150;-0.2401;0.1030	1.563e-05;8.568e-01;1.237e-06	5.105e-04;0.000e+00;1.507e-02	0.0224;0.9607;0.0168	0.1400;0.7299;0.1249	t|1e1.1o1|1e2.1o1|i	3	3	0;0;1	chr6	+	91741052-91744917;91741302-91744917;91741303-91744916	91740949-91741095;91741178-91741302;91744917-91745029	91741303-91744916
Itpr1	ENSMUSG00000030102.11	ENSMUSG00000030102.11:s:108363610-108363705	-0.2327;0.2327	7.659e-01;7.659e-01	1.322e-07;1.322e-07	0.8649;0.1351	0.6340;0.3660	s|1e1.1o1|1e2.1o1	2	3	0;0	chr6	+	108363705-108365299;108363705-108369011	108363610-108363705;108365299-108365343;108369011-108369165
Itpr1	ENSMUSG00000030102.11	ENSMUSG00000030102.11:s:108417877-108419001	-0.0847;-0.0001;-0.0263;0.2047;-0.0408	6.337e-07;4.700e-21;8.398e-10;5.393e-01;1.552e-20	1.056e-01;9.964e-01;4.642e-01;1.721e-06;4.909e-01	0.1084;0.0248;0.1050;0.6869;0.0684	0.0066;0.0027;0.0645;0.8968;0.0303	s|1e1.1o1|1e2.1o1|1e3.1o2|1e4.1o1|i	5	5	0;0;0;0;1	chr6	+	108418000-108423333;108418000-108431461;108418000-108432646;108418000-108438300;108419002-108423332	108417877-108419001;108423333-108423365;108431461-108431496;108432646-108432696;108438300-108438432	108419002-108423332
Herc2	ENSMUSG00000030451.16	ENSMUSG00000030451.16:t:56230860-56231800	0.2214;-0.2214	7.124e-01;7.124e-01	3.433e-09;3.437e-09	0.0707;0.9293	0.2932;0.7068	t|1e1.1o1|1e2.1o1	2	3	0;0	chr7	+	56222993-56230860;56229873-56230860	56222910-56222993;56229661-56229873;56230860-56231800
Gas2	ENSMUSG00000030498.15	ENSMUSG00000030498.15:s:51953194-51953301	0.3754;0.0307;-0.4377	9.987e-01;5.138e-03;9.996e-01	4.809e-13;3.603e-01;6.929e-11	0.0152;0.1300;0.8559	0.3988;0.1793;0.4116	s|1e1.1o1|1e2.1o1|1e3.1o1	3	4	0;0;0	chr7	+	51953301-51956377;51953301-51965277;51953301-51993291	51953194-51953301;51956377-51956434;51965277-51965987;51993291-51994975
Gas2	ENSMUSG00000030498.15	ENSMUSG00000030498.15:t:51887912-51888076	0.4037;-0.0000;-0.4309;0.0307	1.000e+00;5.039e-21;1.000e+00;4.163e-07	1.863e-17;9.998e-01;0.000e+00;4.643e-01	0.4779;0.0160;0.4497;0.0624	0.8728;0.0125;0.0042;0.1063	t|1e1.1o1|1e2.1o2|1e2.2o2|1e3.1o1	4	4	0;0;0;0	chr7	+	51864369-51887912;51879241-51887912;51879370-51887912;51880510-51887912	51864282-51864397;51878967-51879370;51880331-51880510;51887912-51888076
Aen	ENSMUSG00000030609.18	ENSMUSG00000030609.18:s:78895854-78896201	0.0000;-0.2887;-0.0992;-0.0508;-0.0000;0.4965	4.677e-21;9.786e-01;1.091e-03;1.814e-20;4.677e-21;1.000e+00	1.000e+00;0.000e+00;7.184e-02;4.738e-01;1.000e+00;2.046e-20	0.0053;0.5001;0.3067;0.0733;0.0187;0.0933	0.0001;0.2184;0.2050;0.0025;0.0066;0.5655	s|1e1.1o1|1e2.2o3|1e2.3o3|1e3.3o3|2e2.2o3|i	6	4	0;0;0;0;0;1	chr7	+	78896014-78899371;78896014-78902230;78896014-78902344;78896014-78905843;78896201-78902230;78896202-78898030	78895854-78896201;78899371-78899699;78901850-78902391;78905579-78906043	78896202-78898030
Aen	ENSMUSG00000030609.18	ENSMUSG00000030609.18:t:78901850-78902391	0.0679;-0.1966;0.0000;-0.0000;-0.0825;0.2043	2.139e-20;4.720e-01;5.039e-21;5.038e-21;2.829e-03;5.265e-01	2.398e-01;3.633e-05;9.997e-01;1.000e+00;1.154e-01;3.721e-07	0.0112;0.5038;0.0172;0.0158;0.3853;0.0659	0.0963;0.3085;0.0258;0.0001;0.2918;0.2810	t|1e3.1o1|2e1.1o2|2e1.2o2|2e4.1o1|3e1.1o2|3e2.1o1	6	5	1;0;0;0;0;0	chr7	+	78898973-78901850;78896014-78902230;78896201-78902230;78900567-78902230;78896014-78902344;78898172-78902344	na-78898973;78895854-78896201;78898031-78898172;78900454-78900567;78901850-78902391
Ddias	ENSMUSG00000030641.10	ENSMUSG00000030641.10:s:92872762-92872844	-0.2007;0.0006;0.1667;-0.0030	5.062e-01;4.819e-21;2.429e-01;5.891e-21	2.405e-05;9.756e-01;1.418e-03;7.973e-01	0.5159;0.0002;0.3935;0.0835	0.3130;0.0375;0.5596;0.0847	s|1e1.1o2|1e1.2o2|1e2.1o1|i	4	3	0;0;0;1	chr7	-	92868198-92872762;92868190-92872762;92866699-92872762;92868199-92872761	92866571-92866699;92868112-92868198;92872762-92872844	92868199-92872761
Calca	ENSMUSG00000030669.13	ENSMUSG00000030669.13:s:114634341-114634608	-0.2397;0.2397	8.160e-01;8.160e-01	1.055e-07;1.056e-07	0.3142;0.6858	0.0670;0.9330	s|1e1.1o1|1e2.1o1	2	3	0;0	chr7	-	114633785-114634468;114632599-114634468	114632416-114632645;114633293-114633785;114634341-114634608
Stx4a	ENSMUSG00000030805.14	ENSMUSG00000030805.14:s:127842264-127842365	0.3174;-0.3174	9.399e-01;9.399e-01	2.522e-08;2.522e-08	0.0541;0.9459	0.3587;0.6413	s|1e1.1o2|1e1.2o2	2	2	0;0	chr7	+	127842365-127842423;127842365-127842445	127842264-127842365;127842423-127842544
Stx4a	ENSMUSG00000030805.14	ENSMUSG00000030805.14:s:127845784-127846128	0.2645;-0.2645	9.328e-01;9.328e-01	3.160e-10;3.254e-10	0.7048;0.2952	0.9659;0.0341	s|1e1.1o1|1e2.1o1	2	3	0;0	chr7	+	127846128-127846200;127846128-127846488	127845784-127846128;127846200-127846276;127846488-127846625
Stx4a	ENSMUSG00000030805.14	ENSMUSG00000030805.14:t:127846488-127846625	0.4630;-0.4630	1.000e+00;1.000e+00	2.122e-20;0.000e+00	0.0698;0.9302	0.5205;0.4795	t|1e1.1o1|1e2.1o1	2	3	0;0	chr7	+	127846128-127846488;127846276-127846488	127845784-127846128;127846200-127846276;127846488-127846625
Sergef	ENSMUSG00000030839.12	ENSMUSG00000030839.12:s:46515668-46515704	-0.3597;0.3597	9.770e-01;9.770e-01	2.189e-06;2.190e-06	0.4409;0.5591	0.0807;0.9193	s|1e1.1o1|1e2.1o1	2	3	0;0	chr7	-	46513060-46515668;46443535-46515668	46443154-46443535;46511955-46513060;46515668-46515704
Sergef	ENSMUSG00000030839.12	ENSMUSG00000030839.12:t:46443154-46443535	0.2081;-0.2081	5.548e-01;5.548e-01	7.377e-03;7.377e-03	0.6092;0.3908	0.8532;0.1468	t|1e1.1o1|1e2.1o1	2	3	0;0	chr7	-	46443535-46515668;46443535-46511955	46443154-46443535;46511955-46513060;46515668-46515704
Rpgr	ENSMUSG00000031174.17	ENSMUSG00000031174.17:s:10162602-10162690	0.0242;0.2579;-0.3172	2.612e-07;7.812e-01;9.287e-01	5.598e-01;4.722e-04;1.558e-05	0.0080;0.4468;0.5499	0.0611;0.7039;0.2410	s|1e1.1o1|1e2.1o2|1e2.2o2	3	3	0;0;0	chrX	-	10160780-10162602;10158880-10162602;10158849-10162602	10158216-10158880;10160608-10160780;10162602-10162690
Rpgr	ENSMUSG00000031174.17	ENSMUSG00000031174.17:s:10178271-10178336	0.3252;-0.3252	9.801e-01;9.801e-01	5.685e-09;5.696e-09	0.0576;0.9424	0.3791;0.6209	s|1e1.1o1|1e2.1o1	2	3	0;0	chrX	-	10176881-10178271;10166276-10178271	10166076-10166276;10176003-10176881;10178271-10178336
Amfr	ENSMUSG00000031751.14	ENSMUSG00000031751.14:t:93971588-93973314	0.2681;-0.2681	9.540e-01;9.540e-01	2.556e-20;0.000e+00	0.7064;0.2936	0.9990;0.0010	t|1e1.1o1|1e2.1o1	2	3	0;0	chr8	-	93973314-93974059;93973314-93973927	93971588-93973314;93973927-93973961;93974059-93974243
Katnb1	ENSMUSG00000031787.8	ENSMUSG00000031787.8:t:95093914-95093955	0.2262;-0.2262	6.396e-01;6.396e-01	2.489e-04;2.489e-04	0.1301;0.8699	0.3642;0.6358	t|1e1.1o1|1e2.1o1	2	3	0;0	chr8	+	95090077-95093914;95093616-95093914	95089960-95090077;95093516-95093616;95093914-95093955
Cul5	ENSMUSG00000032030.16	ENSMUSG00000032030.16:t:53658571-53658681	-0.0388;-0.4148;0.4652	1.933e-04;1.000e+00;1.000e+00	3.268e-01;0.000e+00;2.147e-20	0.2458;0.6659;0.0831	0.1969;0.2565;0.5471	t|1e1.1o1|1e2.1o1|i	3	3	0;0;1	chr9	-	53658680-53669851;53658680-53667038;53658682-53667037	53658571-53658681;53667038-53667511;53669851-53670014	53658682-53667037
Tcf12	ENSMUSG00000032228.16	ENSMUSG00000032228.16:s:71870074-71870147	0.3566;-0.3566	9.883e-01;9.883e-01	1.168e-08;1.169e-08	0.2548;0.7452	0.6154;0.3846	s|1e1.1o1|1e2.1o1	2	3	0;0	chr9	-	71869070-71870074;71868278-71870074	71868072-71868278;71868999-71869070;71870074-71870147
Tcf12	ENSMUSG00000032228.16	ENSMUSG00000032228.16:s:72106139-72110481	0.4959;0.0316;0.0000;-0.0000;-0.4959	1.000e+00;1.235e-20;5.038e-21;5.040e-21;1.000e+00	2.042e-20;5.287e-01;9.999e-01;9.996e-01;0.000e+00	0.4357;0.0136;0.0208;0.0262;0.5007	0.9150;0.0647;0.0083;0.0059;0.0038	s|1e1.1o1|1e2.1o1|1e3.1o1|1e4.1o1|1e5.1o1	5	6	0;0;0;0;0	chr9	-	72015711-72109676;72006762-72109676;72000518-72109676;71944018-72109676;71885288-72109676	71885183-71885288;71942445-71944018;72000416-72000518;72006701-72006762;72015638-72015711;72106139-72110481
Tcf12	ENSMUSG00000032228.16	ENSMUSG00000032228.16:t:71922652-71922787	0.0004;0.3040;0.0182;-0.3519	4.779e-21;9.836e-01;8.969e-21;1.000e+00	9.822e-01;2.173e-12;6.299e-01;0.000e+00	0.0071;0.6009;0.0216;0.3692	0.0253;0.9053;0.0528;0.0206	t|1e1.1o1|1e2.1o1|1e3.1o1|i	4	4	0;0;0;1	chr9	-	71922787-72000416;71922787-71943954;71922787-71934553;71922788-71934552	71922652-71922787;71934553-71934660;71942445-71944018;72000416-72000518	71922788-71934552
Tcf12	ENSMUSG00000032228.16	ENSMUSG00000032228.16:t:72000416-72000518	-0.2703;0.2737;0.0014	9.567e-01;9.239e-01;5.365e-21	1.421e-14;3.439e-07;9.485e-01	0.2915;0.6947;0.0122	0.0159;0.9682;0.0183	t|1e1.1o1|1e2.1o1|1e3.1o1	3	4	0;0;0	chr9	-	72000518-72109676;72000518-72015638;72000518-72006701	72000416-72000518;72006701-72006762;72015638-72015711;72106139-72110481
Tcf12	ENSMUSG00000032228.16	ENSMUSG00000032228.16:t:72110738-72110834	-0.1497;0.2202;-0.0417	2.099e-01;6.461e-01;7.301e-07	1.485e-02;4.183e-04;4.422e-01	0.8462;0.0737;0.0738	0.6844;0.3053;0.0079	t|1e1.1o1|1e2.1o1|2e1.1o1	3	3	0;0;0	chr9	-	72110834-72111576;72110834-72111015;72110824-72111576	72110738-72110834;72111015-72111202;72111576-72111871
Rcn2	ENSMUSG00000032320.7	ENSMUSG00000032320.7:s:56042575-56044226	-0.3512;0.3512	9.946e-01;9.946e-01	0.000e+00;2.391e-20	0.9697;0.0303	0.6275;0.3725	s|1e1.1o1|1e2.1o1	2	3	0;0	chr9	+	56042680-56045132;56042680-56052907	56042575-56044226;56045132-56045328;56052907-56053135
Stoml1	ENSMUSG00000032333.6	ENSMUSG00000032333.6:s:58253164-58253399	-0.1790;-0.1174;0.3152	3.458e-01;9.511e-02;9.550e-01	1.783e-03;4.320e-02;9.062e-07	0.2525;0.2922;0.4575	0.0695;0.1575;0.7735	s|1e1.1o1|2e1.1o1|i	3	2	0;0;1	chr9	+	58253277-58254934;58253399-58254934;58253400-58254620	58253164-58253399;58254621-58255040	58253400-58254620
Stoml1	ENSMUSG00000032333.6	ENSMUSG00000032333.6:s:58254621-58255040	0.2378;-0.2378	7.092e-01;7.092e-01	4.280e-04;4.280e-04	0.1710;0.8290	0.4132;0.5868	s|1e1.1o1|1e2.1o1	2	3	0;0	chr9	+	58255040-58255534;58255040-58256640	58254621-58255040;58255534-58255813;58256124-58256789
Stoml1	ENSMUSG00000032333.6	ENSMUSG00000032333.6:s:58260227-58260422	0.2992;-0.2992	9.434e-01;9.434e-01	2.345e-08;2.350e-08	0.6372;0.3628	0.9242;0.0758	s|1e1.1o2|1e1.2o2	2	2	0;0	chr9	+	58260422-58260798;58260422-58260809	58260227-58260422;58260798-58261013
Stoml1	ENSMUSG00000032333.6	ENSMUSG00000032333.6:t:58256124-58256789	0.4245;-0.4245	1.000e+00;1.000e+00	3.154e-16;0.000e+00	0.2699;0.7301	0.6899;0.3101	t|1e1.1o1|1e2.1o1	2	3	0;0	chr9	+	58255040-58256640;58255813-58256640	58254621-58255040;58255534-58255813;58256124-58256789
Syncrip	ENSMUSG00000032423.12	ENSMUSG00000032423.12:s:88455578-88456729	0.0572;-0.2156;0.1535	4.956e-05;6.540e-01;5.433e-02	2.469e-01;5.228e-07;4.374e-05	0.6223;0.3482;0.0297	0.6915;0.1311;0.1776	s|1e1.1o2|1e1.2o2|i	3	2	0;0;1	chr9	-	88454295-88456363;88454292-88456363;88454296-88455577	88447009-88454295;88455578-88456729	88454296-88455577
Ap4b1	ENSMUSG00000032952.11	ENSMUSG00000032952.11:s:103817760-103817843	-0.2711;0.2711	9.363e-01;9.363e-01	7.832e-10;7.748e-10	0.9539;0.0461	0.6783;0.3217	s|1e1.1o1|1e2.1o1	2	3	0;0	chr3	+	103817843-103818804;103817843-103820254	103817760-103817843;103818804-103818907;103820254-103820461
Atg9a	ENSMUSG00000033124.16	ENSMUSG00000033124.16:s:75184689-75184867	-0.4912;0.4912	9.906e-01;9.906e-01	3.222e-07;3.220e-07	0.9171;0.0829	0.4515;0.5485	s|1e1.1o1|1e2.1o1	2	3	0;0	chr1	-	75184573-75184689;75183116-75184689	75182894-75183116;75184456-75184573;75184689-75184867
Cipc	ENSMUSG00000034157.12	ENSMUSG00000034157.12:s:86947343-86947499	0.4410;-0.4410	1.000e+00;1.000e+00	9.469e-16;8.882e-16	0.0264;0.9736	0.4499;0.5501	s|1e1.1o1|1e2.1o1	2	3	0;0	chr12	+	86947499-86947969;86947499-86952744	86947343-86947499;86947969-86948103;86952657-86953165
Setd5	ENSMUSG00000034269.12	ENSMUSG00000034269.12:t:113108873-113109616	-0.1040;-0.2493;0.3598	4.349e-03;8.171e-01;9.982e-01	5.171e-02;1.739e-06;1.850e-14	0.1428;0.5972;0.2603	0.0407;0.3442;0.6148	t|1e1.1o1|1e2.1o1|i	3	3	0;1;1	chr6	+	113105121-113109424;113106141-113109424;113107562-113108872	113104935-113105121;113105917-113107561;113108873-113109616	113107562-113108872
Setd5	ENSMUSG00000034269.12	ENSMUSG00000034269.12:t:113109865-113109990	-0.1819;0.2434;-0.0544	3.482e-01;7.658e-01;5.705e-03	1.877e-05;7.153e-04;1.867e-01	0.2618;0.2899;0.4477	0.0852;0.5345;0.3804	t|1e1.1o1|1e2.1o1|1e3.1o1	3	4	0;0;0	chr6	+	113105121-113109885;113106141-113109885;113109616-113109885	113104935-113105121;113105917-113107561;113108873-113109616;113109865-113109990
Igsf9b	ENSMUSG00000034275.18	ENSMUSG00000034275.18:s:27324177-27324300	-0.2520;0.2520	7.467e-01;7.467e-01	1.081e-03;1.081e-03	0.6697;0.3303	0.3934;0.6066	s|1e1.1o1|2e1.1o1	2	2	0;0	chr9	+	27324288-27326846;27324300-27326846	27324177-27324300;27326846-27327021
Igsf9b	ENSMUSG00000034275.18	ENSMUSG00000034275.18:s:27333078-27334763	-0.2855;0.3363;-0.0278	8.856e-01;9.569e-01;7.763e-04	1.759e-05;5.140e-06;3.750e-01	0.3891;0.4209;0.1852	0.1028;0.7727;0.1367	s|1e1.1o1|1e2.1o1|i	3	3	1;0;1	chr9	+	27334733-27336117;27334733-27342511;27334764-27336116	27333078-27334763;27336117-27336162;27342511-27342632	27334764-27336116
Igsf9b	ENSMUSG00000034275.18	ENSMUSG00000034275.18:t:27319206-27319347	-0.3868;0.3868	9.999e-01;9.999e-01	0.000e+00;2.451e-20	0.4525;0.5475	0.0749;0.9251	t|1e1.1o1|1e2.1o1	2	3	1;0	chr9	+	27317506-27319206;27317926-27319206	27317355-27317506;27317809-27317926;27319206-27319347
Igsf9b	ENSMUSG00000034275.18	ENSMUSG00000034275.18:t:27342511-27342632	0.2017;-0.3508;0.1261	4.718e-01;9.943e-01;3.145e-01	1.031e-02;2.421e-09;2.628e-02	0.3540;0.4056;0.2392	0.5533;0.0550;0.3992	t|1e1.1o1|1e2.1o1|i	3	3	0;1;1	chr9	+	27334733-27342511;27336162-27342511;27336163-27342510	27333078-27334763;27336117-27336162;27342511-27342632	27336163-27342510
Ube2f	ENSMUSG00000034343.14	ENSMUSG00000034343.14:t:91254215-91254393	-0.0592;-0.0004;-0.1388;0.0009;-0.0119;0.2501	3.201e-04;5.136e-21;2.040e-01;7.674e-12;1.837e-06;7.500e-01	2.013e-01;9.854e-01;2.639e-02;7.636e-01;6.047e-01;1.114e-03	0.1719;0.0140;0.5254;0.0744;0.1367;0.0768	0.0965;0.0132;0.3754;0.0710;0.1116;0.3341	t|1e1.1o1|1e3.1o1|2e1.1o1|2e2.1o1|2e3.1o1|3e1.1o1	6	4	0;0;0;0;0;0	chr1	+	91250437-91254215;91253827-91254215;91250437-91254260;91250853-91254260;91253827-91254260;91250437-91254263	91250304-91250437;91250566-91250853;91253760-91253827;91254215-91254393
Unc13a	ENSMUSG00000034799.16	ENSMUSG00000034799.16:t:71660341-71660649	-0.2974;0.2974	8.656e-01;8.656e-01	2.026e-04;2.026e-04	0.7132;0.2868	0.4153;0.5847	t|1e1.1o1|1e2.1o1	2	3	0;1	chr8	-	71660649-71661819;71660649-71660754	71660341-71660649;71660754-71660832;71661819-71661851
Gcfc2	ENSMUSG00000035125.10	ENSMUSG00000035125.10:s:81932814-81932911	-0.2522;0.2522	8.130e-01;8.130e-01	2.847e-05;2.847e-05	0.4723;0.5277	0.2198;0.7802	s|1e1.1o1|1e2.1o1	2	3	0;0	chr6	+	81932911-81933728;81932911-81935906	81932814-81932911;81933728-81934296;81935906-81936021
Gcfc2	ENSMUSG00000035125.10	ENSMUSG00000035125.10:s:81943429-81944219	-0.2721;-0.0457;0.3106;0.0085	9.001e-01;1.700e-20;9.803e-01;8.025e-21	1.121e-06;4.519e-01;2.621e-10;6.808e-01	0.6800;0.0788;0.1997;0.0457	0.4079;0.0305;0.5038;0.0539	s|1e1.1o4|1e1.2o4|1e1.3o4|1e1.4o4	4	2	0;1;0;1	chr6	+	81943541-81944321;81943541-81944335;81943541-81944407;81943541-81944410	81943429-81944219;81944321-81944520
Gcfc2	ENSMUSG00000035125.10	ENSMUSG00000035125.10:t:81957954-81959915	0.3086;-0.3086	9.898e-01;9.898e-01	2.045e-14;7.394e-14	0.0031;0.9969	0.3296;0.6704	t|1e1.1o1|1e2.1o1	2	3	0;0	chr6	+	81953420-81957954;81956955-81957954	81953274-81953420;81956831-81956955;81957954-81959915
1810055G02Rik	ENSMUSG00000035372.2	ENSMUSG00000035372.2:t:3715638-3715802	0.2639;-0.2639	8.295e-01;8.295e-01	1.492e-05;1.492e-05	0.0325;0.9675	0.3018;0.6982	t|1e1.1o2|1e2.1o1	2	3	0;0	chr19	+	3708436-3715638;3714625-3715638	3708293-3708508;3714404-3714625;3715638-3715802
Rubcn	ENSMUSG00000035629.19	ENSMUSG00000035629.19:t:32856892-32857045	0.2032;-0.2032	5.516e-01;5.516e-01	8.040e-03;8.040e-03	0.1821;0.8179	0.4020;0.5980	t|1e1.1o1|1e2.1o1	2	3	0;0	chr16	-	32857045-32877263;32857045-32868093	32856892-32857045;32868093-32868366;32877263-32877766
Dync1li2	ENSMUSG00000035770.8	ENSMUSG00000035770.8:t:104440474-104440590	0.3019;-0.3392;0.0133	9.974e-01;1.000e+00;8.107e-21	2.788e-20;0.000e+00;6.994e-01	0.6080;0.3745;0.0191	0.9083;0.0385;0.0514	t|1e1.1o1|1e2.1o1|1e3.1o1	3	4	0;0;0	chr8	-	104440590-104442474;104440590-104441304;104440590-104440701	104440474-104440590;104440701-104440854;104441304-104441330;104442474-104442547
Gtdc1	ENSMUSG00000036890.13	ENSMUSG00000036890.13:s:44756268-44756437	0.3680;-0.3680	9.996e-01;9.996e-01	1.264e-13;1.248e-13	0.6145;0.3855	0.9831;0.0169	s|1e1.1o1|1e2.1o1	2	3	0;0	chr2	-	44752220-44756268;44591990-44756268	44591881-44591990;44751895-44752220;44756268-44756437
Otud4	ENSMUSG00000036990.13	ENSMUSG00000036990.13:s:79643754-79643837	0.3477;-0.3477	1.000e+00;1.000e+00	2.619e-20;0.000e+00	0.5690;0.4310	0.9048;0.0952	s|1e1.1o1|i	2	2	0;1	chr8	+	79643837-79646298;79643838-79646297	79643754-79643837;79646298-79646348	79643838-79646297
Taf2	ENSMUSG00000037343.8	ENSMUSG00000037343.8:s:55016373-55016601	0.2408;-0.2408	7.878e-01;7.878e-01	4.774e-07;4.776e-07	0.3367;0.6633	0.5808;0.4192	s|1e1.1o1|i	2	2	0;0	chr15	-	55016153-55016373;55016154-55016372	55015131-55016153;55016373-55016601	55016154-55016372
Fkbp14	ENSMUSG00000038074.16	ENSMUSG00000038074.16:s:54589273-54589424	0.2878;-0.2878	8.198e-01;8.198e-01	1.171e-04;1.171e-04	0.0521;0.9479	0.3192;0.6808	s|1e1.1o1|1e2.1o1	2	3	0;0	chr6	-	54587085-54589273;54585930-54589273	54585493-54586101;54586996-54587085;54589273-54589424
Kat7	ENSMUSG00000038909.16	ENSMUSG00000038909.16:s:95306049-95306144	0.2264;-0.2250;-0.0038	7.404e-01;7.411e-01;7.363e-21	6.774e-16;0.000e+00;7.154e-01	0.7042;0.2373;0.0555	0.9161;0.0291;0.0525	s|1e1.1o1|1e2.1o1|i	3	3	0;0;1	chr11	-	95303309-95306049;95300218-95306049;95303310-95306048	95299979-95300218;95301530-95303309;95306049-95306144	95303310-95306048
Arglu1	ENSMUSG00000040459.11	ENSMUSG00000040459.11:s:8683748-8683973	-0.0354;-0.3251;0.3780	1.346e-20;9.992e-01;1.000e+00	4.148e-01;0.000e+00;2.515e-20	0.1058;0.6311;0.2631	0.0542;0.3107;0.6349	s|1e1.1o1|1e2.1o1|i	3	3	0;0;0	chr8	-	8681948-8683748;8681467-8683748;8682264-8683747	8681384-8681467;8681841-8682263;8683748-8683973	8682264-8683747
Mvk	ENSMUSG00000041939.14	ENSMUSG00000041939.14:s:114455397-114455487	0.2275;-0.2275	7.227e-01;7.227e-01	5.316e-07;5.316e-07	0.7534;0.2466	0.9897;0.0103	s|1e1.1o1|1e2.2o2	2	3	0;0	chr5	+	114455487-114455890;114455487-114460347	114455397-114455487;114455890-114456006;114460043-114460591
0610010F05Rik	ENSMUSG00000042208.15	ENSMUSG00000042208.15:s:23624936-23625122	0.2641;-0.1352;-0.1205	8.430e-01;5.477e-02;1.038e-01	1.558e-05;1.110e-02;4.171e-02	0.5624;0.1665;0.2776	0.8289;0.0301;0.1432	s|1e1.1o2|1e1.2o2|1e2.1o1	3	3	0;0;0	chr11	-	23622529-23624936;23622525-23624936;23620467-23624936	23620229-23620467;23622436-23622529;23624936-23625122
Naa25	ENSMUSG00000042719.17	ENSMUSG00000042719.17:s:121409086-121409204	0.2299;0.0279;-0.2694	7.338e-01;1.107e-20;9.761e-01	1.078e-16;4.655e-01;0.000e+00	0.6634;0.0479;0.2837	0.8928;0.0844;0.0204	s|1e1.1o1|1e2.1o1|i	3	3	0;1;1	chr5	+	121409204-121413007;121409204-121414489;121409205-121413006	121409086-121409204;121413007-121413081;121414489-121414596	121409205-121413006
Naa25	ENSMUSG00000042719.17	ENSMUSG00000042719.17:s:121417927-121418016	-0.3564;0.3564	1.000e+00;1.000e+00	0.000e+00;2.344e-20	0.9564;0.0436	0.6163;0.3837	s|1e1.1o1|i	2	2	0;1	chr5	+	121418016-121420463;121418017-121420462	121417927-121418016;121420463-121420632	121418017-121420462
Slc25a26	ENSMUSG00000045100.11	ENSMUSG00000045100.11:s:94507514-94507707	-0.3171;0.3171	8.519e-01;8.519e-01	3.339e-03;3.339e-03	0.9021;0.0979	0.5486;0.4514	s|1e1.1o1|2e1.1o1	2	2	0;0	chr6	+	94507670-94510752;94507707-94510752	94507514-94507707;94510752-94510861
Slc25a26	ENSMUSG00000045100.11	ENSMUSG00000045100.11:s:94510752-94510861	0.3099;-0.3099	9.565e-01;9.565e-01	3.646e-07;3.646e-07	0.0610;0.9390	0.3789;0.6211	s|1e1.1o1|1e2.1o1	2	3	0;0	chr6	+	94510861-94513805;94510861-94534144	94510752-94510861;94513805-94514041;94534140-94534248
Slc25a26	ENSMUSG00000045100.11	ENSMUSG00000045100.11:t:94592412-94592481	-0.1318;-0.3858;0.5488	2.286e-01;9.872e-01;1.000e+00	3.675e-02;9.978e-07;3.223e-17	0.3633;0.6107;0.0272	0.2040;0.2169;0.5775	t|1e1.1o1|1e2.1o1|1e3.1o1	3	4	0;0;0	chr6	+	94535768-94592412;94576378-94592412;94578330-94592412	94535721-94535768;94576334-94576378;94578190-94578330;94592412-94592481
Dcun1d4	ENSMUSG00000051674.15	ENSMUSG00000051674.15:s:73544047-73544155	0.5783;-0.5783	1.000e+00;1.000e+00	2.912e-15;0.000e+00	0.3027;0.6973	0.9008;0.0992	s|1e1.1o1|1e2.1o1	2	3	0;0	chr5	+	73544155-73555359;73544155-73557254	73544047-73544155;73555359-73555463;73557254-73557356
Klhl5	ENSMUSG00000054920.12	ENSMUSG00000054920.12:s:65162790-65163081	-0.3139;0.3139	9.139e-01;9.139e-01	3.498e-05;3.498e-05	0.9753;0.0247	0.6489;0.3511	s|1e1.1o1|2e1.1o1	2	2	0;0	chr5	+	65163002-65164531;65163081-65164531	65162790-65163081;65164531-65164702
Drc3	ENSMUSG00000056598.16	ENSMUSG00000056598.16:s:60354102-60354200	-0.3391;0.3391	9.605e-01;9.605e-01	4.907e-06;4.907e-06	0.7199;0.2801	0.3750;0.6250	s|1e1.1o1|1e2.1o1	2	3	0;0	chr11	+	60354200-60358618;60354200-60363464	60354102-60354200;60358618-60358816;60363464-60363580
Drc3	ENSMUSG00000056598.16	ENSMUSG00000056598.16:s:60370469-60370615	0.5117;-0.5117	1.000e+00;1.000e+00	9.441e-13;1.694e-12	0.1245;0.8755	0.6175;0.3825	s|1e1.1o1|1e2.1o1	2	3	0;0	chr11	+	60370615-60370777;60370615-60375078	60370469-60370615;60370777-60372004;60375078-60375197
Phtf1	ENSMUSG00000058388.14	ENSMUSG00000058388.14:t:103981886-103981955	-0.0434;0.2798;-0.2231	9.353e-04;9.133e-01;6.611e-01	2.668e-01;7.758e-07;4.665e-04	0.1496;0.5041;0.3505	0.0900;0.7838;0.1203	t|1e1.1o1|1e2.1o1|i	3	3	0;0;1	chr3	+	103969130-103981886;103969810-103981886;103969811-103981885	103968925-103969130;103969754-103969810;103981886-103981955	103969811-103981885
Phtf1	ENSMUSG00000058388.14	ENSMUSG00000058388.14:t:103991038-103991211	-0.2457;0.2457	8.732e-01;8.732e-01	1.853e-09;1.827e-09	0.2741;0.7259	0.0261;0.9739	t|1e1.1o1|1e2.1o1	2	3	0;0	chr3	+	103987561-103991038;103988774-103991038	103987427-103987561;103988615-103988774;103991038-103991211
Cdyl	ENSMUSG00000059288.14	ENSMUSG00000059288.14:s:35790101-35790175	0.2577;-0.2577	7.976e-01;7.976e-01	1.066e-06;1.067e-06	0.0052;0.9948	0.2898;0.7102	s|1e1.1o1|1e2.1o1	2	3	0;0	chr13	+	35790175-35792778;35790175-35815909	35790101-35790175;35792778-35793012;35815909-35816575
Cdyl	ENSMUSG00000059288.14	ENSMUSG00000059288.14:s:35858076-35858248	-0.2237;0.2237	6.763e-01;6.763e-01	4.300e-05;4.300e-05	0.9328;0.0672	0.7014;0.2986	s|1e1.1o1|i	2	2	0;1	chr13	+	35858248-35863199;35858249-35863198	35858076-35858248;35863199-35863409	35858249-35863198
Cdyl	ENSMUSG00000059288.14	ENSMUSG00000059288.14:s:35863199-35863409	-0.2503;0.2503	8.125e-01;8.125e-01	1.291e-07;1.290e-07	0.7991;0.2009	0.5483;0.4517	s|1e1.1o1|i	2	2	0;1	chr13	+	35863409-35871578;35863410-35871577	35863199-35863409;35871578-35871721	35863410-35871577
Cdyl	ENSMUSG00000059288.14	ENSMUSG00000059288.14:s:na-35738638	0.2178;-0.2178	6.114e-01;6.114e-01	5.856e-04;5.856e-04	0.2225;0.7775	0.4453;0.5547	s|1e1.1o1|1e2.1o1	2	3	1;1	chr13	+	35738638-35790101;35738638-35815909	na-35738638;35790101-35790175;35815909-35816575
Cdyl	ENSMUSG00000059288.14	ENSMUSG00000059288.14:t:35856663-35856919	0.2335;-0.2335	7.267e-01;7.267e-01	1.584e-05;1.584e-05	0.4238;0.5762	0.6619;0.3381	t|1e1.1o1|1e2.1o1	2	3	0;1	chr13	+	35816575-35856663;35853631-35856663	na-35853631;35815909-35816575;35856663-35856919
Fnip2	ENSMUSG00000061175.12	ENSMUSG00000061175.12:s:79500338-79500522	0.2891;-0.2891	8.230e-01;8.230e-01	1.335e-03;1.335e-03	0.4121;0.5879	0.7565;0.2435	s|1e1.1o1|i	2	2	0;1	chr3	-	79493477-79500338;79493478-79500337	79493276-79493477;79500338-79500522	79493478-79500337
Fnip2	ENSMUSG00000061175.12	ENSMUSG00000061175.12:s:79505943-79506278	0.2232;-0.2232	6.525e-01;6.525e-01	1.486e-04;1.486e-04	0.0755;0.9245	0.2988;0.7012	s|1e1.1o1|1e2.1o1	2	3	0;0	chr3	-	79504513-79506207;79500467-79506207	79500338-79500522;79504228-79504513;79505943-79506278
Fnip2	ENSMUSG00000061175.12	ENSMUSG00000061175.12:t:79518065-79518191	0.2379;-0.2379	6.134e-01;6.134e-01	6.698e-03;6.698e-03	0.5379;0.4621	0.8297;0.1703	t|1e1.1o1|1e2.1o1	2	3	0;0	chr3	-	79518191-79567509;79518191-79531543	79518065-79518191;79531543-79531876;79567509-79567796
Rapgef2	ENSMUSG00000062232.14	ENSMUSG00000062232.14:t:79172908-79173075	0.3882;-0.3882	9.407e-01;9.407e-01	4.463e-07;4.463e-07	0.5670;0.4330	0.9628;0.0372	t|1e1.1o1|1e2.1o1	2	3	0;0	chr3	-	79173075-79174974;79173075-79173155	79172908-79173075;79173155-79173300;79174974-79175049
Mrpl42	ENSMUSG00000062981.5	ENSMUSG00000062981.5:s:95501890-95501940	0.2064;-0.2064	5.597e-01;5.597e-01	1.240e-04;1.240e-04	0.7434;0.2566	0.9480;0.0520	s|1e1.1o1|2e1.1o1	2	2	0;0	chr10	-	95500522-95501906;95500522-95501890	95500383-95500523;95501890-95501940
Arrdc3	ENSMUSG00000074794.10	ENSMUSG00000074794.10:t:80890096-80890198	0.2368;-0.2368	7.965e-01;7.965e-01	2.728e-14;2.742e-14	0.0559;0.9441	0.2977;0.7023	t|1e1.1o1|1e2.1o1	2	3	1;0	chr13	+	80887487-80890096;80889236-80890096	80887406-80887487;80889089-80889643;80890096-80890198
Fnbp1	ENSMUSG00000075415.13	ENSMUSG00000075415.13:s:31053235-31054218	0.4177;0.0079;0.0060;-0.1413;-0.3121	9.992e-01;6.861e-21;6.420e-21;5.379e-02;9.517e-01	2.863e-11;7.774e-01;8.218e-01;1.010e-03;2.969e-06	0.3926;0.0050;0.0062;0.1647;0.4220	0.8084;0.0365;0.0389;0.0008;0.1074	s|1e1.1o3|1e1.2o3|1e1.3o3|1e2.1o1|1e3.1o1	5	4	0;0;0;0;0	chr2	-	31053167-31054024;31053137-31054024;31053080-31054024;31044896-31054024;31040514-31054024	31040405-31040514;31044882-31044896;31052985-31053167;31053235-31054218
Gm15718	ENSMUSG00000085663.1	ENSMUSG00000085663.1:s:132983444-132983552	-0.2755;0.2755	8.511e-01;8.511e-01	4.771e-05;4.771e-05	0.3686;0.6314	0.0818;0.9182	s|1e1.1o1|i	2	2	0;1	chr7	-	132979783-132983444;132979784-132983443	132979582-132979783;132983444-132983552	132979784-132983443
Gm7240	ENSMUSG00000113626.1	ENSMUSG00000113626.1:s:61804257-61804405	-0.3923;0.1844;0.1681	9.987e-01;4.301e-01;3.464e-01	1.289e-11;8.637e-03;1.251e-02	0.4232;0.3546;0.2277	0.0346;0.5556;0.4081	s|1e1.1o1|1e2.1o1|1e3.1o1	3	4	1;0;0	chr13	+	61804405-61804611;61804405-61826309;61804405-61857969	61804257-61804405;61804611-na;61826309-61826512;61857969-61858095
Gm7240	ENSMUSG00000113626.1	ENSMUSG00000113626.1:s:61857969-61858095	0.2935;-0.2935	8.905e-01;8.905e-01	9.936e-07;9.932e-07	0.4845;0.5155	0.7796;0.2204	s|1e1.1o1|1e2.1o1	2	3	0;0	chr13	+	61858095-61858281;61858095-61859704	61857969-61858095;61858281-61858432;61859704-61861675
Xpo6	ENSMUSG00000000131.15	ENSMUSG00000000131.15:t:126174158-126174248	-0.7138;0.7138	1.000e+00;1.000e+00	0.000e+00;1.133e-20	0.9455;0.0545	0.2453;0.7547	t|1e1.1o1|1e2.1o1	2	3	0;0	chr7	-	126174248-126199899;126174248-126181531	126174158-126174248;126179774-126187108;126199899-126200501
Tcf7	ENSMUSG00000000782.16	ENSMUSG00000000782.16:s:52260531-52260621	0.2575;-0.2575	8.095e-01;8.095e-01	8.907e-05;8.907e-05	0.1032;0.8968	0.3671;0.6329	s|1e1.1o1|1e2.1o1	2	3	0;1	chr11	-	52258945-52260531;52257803-52260531	52257684-52257803;52258853-52258945;52260531-52260621
Heatr6	ENSMUSG00000000976.13	ENSMUSG00000000976.13:t:83755710-83755817	0.0506;-0.3053;0.2293	2.323e-02;9.417e-01;7.301e-01	2.066e-01;3.454e-06;1.550e-05	0.5354;0.4428;0.0318	0.6062;0.1215;0.2740	t|1e1.1o1|1e2.1o2|1e2.2o2	3	3	0;0;0	chr11	+	83753941-83755710;83754145-83755710;83754277-83755710	83753696-83753941;83754029-83754277;83755710-83755817
Ocrl	ENSMUSG00000001173.15	ENSMUSG00000001173.15:s:47947003-47947113	-0.4085;0.4085	9.999e-01;9.999e-01	0.000e+00;4.489e-19	0.9774;0.0226	0.5709;0.4291	s|1e1.1o1|1e2.1o1	2	3	0;0	chrX	+	47947113-47947707;47947113-47948125	47947003-47947113;47947707-47947872;47948125-47948360
Lsr	ENSMUSG00000001247.16	ENSMUSG00000001247.16:s:30971868-30972212	0.2416;-0.2416	8.198e-01;8.198e-01	1.729e-07;1.729e-07	0.6964;0.3036	0.9407;0.0593	s|1e1.1o1|i	2	2	0;1	chr7	-	30966088-30971868;30966089-30971867	30965969-30966088;30971868-30972212	30966089-30971867
Tiam1	ENSMUSG00000002489.16	ENSMUSG00000002489.16:s:89791685-89793174	-0.5618;0.5618	1.000e+00;1.000e+00	4.441e-15;3.346e-15	0.9329;0.0671	0.3727;0.6273	s|1e1.1o1|1e2.1o1	2	3	0;0	chr16	-	89789591-89793002;89787165-89793002	89787111-89787165;89787730-89789591;89791685-89793174
Tiam1	ENSMUSG00000002489.16	ENSMUSG00000002489.16:t:89955936-89956107	0.3126;-0.0697;-0.0000;-0.0000;-0.2246	9.535e-01;2.724e-03;5.038e-21;5.038e-21;6.346e-01	1.192e-06;1.615e-01;1.000e+00;1.000e+00;3.067e-04	0.5837;0.1252;0.0011;0.0016;0.2888	0.8939;0.0363;0.0010;0.0017;0.0643	t|1e1.1o1|1e2.1o1|1e3.1o1|1e4.1o1|1e5.1o1	5	6	0;0;0;0;0	chr16	-	89956107-90066521;89956107-89979983;89956107-89974584;89956107-89973794;89956107-89960677	89955936-89956107;89960677-89960827;89973794-89973899;89974584-89974699;89979983-89980080;90066521-90066572
Cdk12	ENSMUSG00000003119.14	ENSMUSG00000003119.14:s:98245217-98246704	-0.2175;0.1710;-0.0318;0.0778	6.294e-01;3.166e-01;1.966e-07;4.134e-03	6.497e-05;7.039e-03;4.237e-01;1.227e-01	0.4374;0.3237;0.1019;0.1383	0.2147;0.4950;0.0591;0.2277	s|1e1.1o2|1e1.2o2|1e2.1o1|i	4	3	0;0;1;1	chr11	+	98245669-98249683;98245669-98249710;98245669-98263470;98246705-98249682	98245217-98246704;98249683-98251564;98263470-98263570	98246705-98249682
Cdk12	ENSMUSG00000003119.14	ENSMUSG00000003119.14:s:98267752-98268011	0.4009;-0.4009	9.939e-01;9.939e-01	1.496e-07;1.494e-07	0.4377;0.5623	0.8335;0.1665	s|1e1.1o1|i	2	2	0;1	chr11	+	98267858-98277371;98268012-98277370	98267752-98268011;98277371-98278504	98268012-98277370
Tbc1d8	ENSMUSG00000003134.10	ENSMUSG00000003134.10:s:39385121-39385238	-0.4114;0.4114	9.980e-01;9.980e-01	4.996e-09;4.970e-09	0.8028;0.1972	0.3955;0.6045	s|1e1.1o1|i	2	2	0;1	chr1	-	39381562-39385121;39381563-39385120	39381277-39381562;39385121-39385238	39381563-39385120
Hipk1	ENSMUSG00000008730.17	ENSMUSG00000008730.17:s:103754157-103754322	-0.2059;0.2059	5.629e-01;5.629e-01	6.788e-05;6.788e-05	0.9269;0.0731	0.7152;0.2848	s|1e1.1o1|1e2.1o1	2	3	0;0	chr3	-	103753514-103754201;103750918-103754201	103750776-103751065;103753380-103753514;103754157-103754322
Ube2g2	ENSMUSG00000009293.17	ENSMUSG00000009293.17:s:77622275-77622416	-0.2667;0.0834;0.1828	9.149e-01;4.711e-05;3.388e-01	3.052e-09;1.111e-01;5.275e-05	0.9476;0.0277;0.0260	0.6777;0.1156;0.2046	s|1e1.1o1|1e2.1o1|i	3	3	0;0;1	chr10	+	77622416-77630726;77622416-77641460;77622417-77630725	77622275-77622416;77630726-77630761;77641186-77641578	77622417-77630725
Raver1	ENSMUSG00000010205.11	ENSMUSG00000010205.11:s:21090250-21090316	-0.2896;0.2896	9.473e-01;9.473e-01	7.714e-07;7.714e-07	0.8483;0.1517	0.5578;0.4422	s|1e1.1o1|i	2	2	0;1	chr9	-	21086714-21090250;21086715-21090249	21086245-21086714;21090250-21090316	21086715-21090249
Snapc2	ENSMUSG00000011837.4	ENSMUSG00000011837.4:t:4254282-4254401	-0.8772;0.8772	1.000e+00;1.000e+00	0.000e+00;4.822e-21	0.8787;0.1213	0.0322;0.9678	t|1e1.1o1|1e2.1o1	2	3	0;0	chr8	+	4253304-4254282;4253651-4254282	4253080-4253304;4253419-4253651;4254282-4254401
Tango2	ENSMUSG00000013539.14	ENSMUSG00000013539.14:t:18303683-18304145	0.3015;-0.3035;0.0000	8.993e-01;9.039e-01;5.038e-21	2.201e-05;1.885e-05;1.000e+00	0.2194;0.7790;0.0016	0.5153;0.4813;0.0017	t|1e1.1o1|2e1.1o1|2e2.1o1	3	3	0;0;0	chr16	-	18303855-18307970;18303836-18307970;18303836-18305999	18303683-18304145;18305999-18306121;18307970-18308040
Slc25a13	ENSMUSG00000015112.15	ENSMUSG00000015112.15:s:6052765-6052903	-0.2049;0.2049	5.785e-01;5.785e-01	7.805e-13;7.827e-13	0.9308;0.0692	0.7256;0.2744	s|1e1.1o1|i	2	2	0;1	chr6	-	6042899-6052765;6042900-6052764	6042741-6042899;6052765-6052903	6042900-6052764
Slc25a13	ENSMUSG00000015112.15	ENSMUSG00000015112.15:s:6073402-6073542	-0.1717;0.2073;-0.0273	3.548e-01;5.639e-01;1.190e-20	5.594e-03;1.881e-03;5.675e-01	0.3084;0.6387;0.0540	0.1286;0.8544;0.0171	s|1e1.1o1|1e2.1o1|i	3	3	0;0;1	chr6	-	6068699-6073402;6052903-6073402;6068700-6073401	6052765-6052903;6068267-6068699;6073402-6073542	6068700-6073401
Lcorl	ENSMUSG00000015882.18	ENSMUSG00000015882.18:t:45775259-45775521	-0.0525;0.2386;-0.1729	2.766e-04;7.402e-01;3.371e-01	2.427e-01;7.745e-05;5.817e-03	0.1156;0.6046;0.2806	0.0469;0.8467;0.1051	t|1e1.1o1|1e2.1o1|2e2.1o1	3	3	1;0;0	chr5	-	45775521-45795293;45775521-45776420;45775491-45776420	45775259-45775521;45776420-45776499;45795293-45795358
Lcorl	ENSMUSG00000015882.18	ENSMUSG00000015882.18:t:45776420-45776499	0.2262;-0.2262	6.952e-01;6.952e-01	4.028e-05;4.028e-05	0.0158;0.9842	0.2573;0.7427	t|1e1.2o2|1e2.1o1	2	3	0;0	chr5	-	45776499-45857347;45776499-45795293	45776420-45776499;45795293-45795358;45857347-45857615
Ppfibp1	ENSMUSG00000016487.15	ENSMUSG00000016487.15:s:147000315-147001009	-0.3300;0.3300	9.985e-01;9.985e-01	0.000e+00;2.774e-20	0.9220;0.0780	0.5933;0.4067	s|1e1.1o1|2e1.1o1	2	2	0;0	chr6	+	147001002-147002194;147001009-147002194	147000315-147001009;147001694-147002269
Arl5b	ENSMUSG00000017418.14	ENSMUSG00000017418.14:t:15068139-15068199	-0.4888;0.4920;-0.0017	9.992e-01;1.000e+00;4.100e-06	7.772e-15;6.614e-19;6.210e-01	0.5578;0.3463;0.0993	0.0707;0.8283;0.0979	t|1e1.1o1|1e2.1o1|i	3	3	0;0;1	chr2	+	15049685-15068139;15055574-15068139;15055575-15068138	15049395-15049685;15055240-15055574;15068139-15068199	15055575-15068138
Gpx3	ENSMUSG00000018339.11	ENSMUSG00000018339.11:t:54908541-54908658	-0.3585;0.3585	1.000e+00;1.000e+00	0.000e+00;2.249e-20	0.9823;0.0177	0.6227;0.3773	t|1e1.1o1|1e2.1o1	2	3	0;0	chr11	+	54907280-54908541;54907859-54908541	54907127-54907280;54907764-54907859;54908541-54908658
Septin8	ENSMUSG00000018398.18	ENSMUSG00000018398.18:s:53537725-53537915	0.0536;0.0385;0.0650;-0.2038	3.320e-02;5.572e-03;2.156e-03;5.484e-01	1.885e-01;2.988e-01;2.094e-01;2.461e-03	0.4353;0.2555;0.0239;0.2828	0.5079;0.3098;0.0927;0.0685	s|1e1.1o3|1e1.2o3|1e1.3o3|1e2.1o1	4	3	0;0;0;0	chr11	+	53537915-53541030;53537915-53541210;53537915-53541475;53537915-53548291	53537725-53537915;53541030-53544096;53548291-53549565
Usp44	ENSMUSG00000020020.8	ENSMUSG00000020020.8:s:93833818-93833891	-0.2224;0.2224	6.187e-01;6.187e-01	5.967e-03;5.967e-03	0.8663;0.1337	0.6519;0.3481	s|1e1.1o1|1e2.1o1	2	3	1;0	chr10	+	93833891-93843978;93833891-93845611	93833818-93833891;93843978-93844051;93845611-93846454
Usp44	ENSMUSG00000020020.8	ENSMUSG00000020020.8:t:93843978-93844051	0.2076;-0.2076	5.543e-01;5.543e-01	6.275e-03;6.275e-03	0.2136;0.7864	0.4476;0.5524	t|1e1.1o1|1e2.1o1	2	3	0;1	chr10	+	93831639-93843978;93833891-93843978	93831555-93831639;93833818-93833891;93843978-93844051
Ppm1m	ENSMUSG00000020253.15	ENSMUSG00000020253.15:t:106196804-106196888	-0.4789;0.4789	1.000e+00;1.000e+00	0.000e+00;2.116e-20	0.5855;0.4145	0.1139;0.8861	t|1e1.1o1|1e2.1o1	2	3	0;0	chr9	-	106196888-106197742;106196888-106197227	106196804-106196888;106197227-106197339;106197535-106197798
Ppm1m	ENSMUSG00000020253.15	ENSMUSG00000020253.15:t:106198101-106198338	-0.2501;-0.0420;0.3220	7.668e-01;3.970e-02;9.359e-01	2.722e-03;2.207e-01;2.573e-06	0.4355;0.5065;0.0566	0.1667;0.4421;0.4002	t|1e1.1o1|1e2.1o1|1e3.1o1	3	4	0;0;0	chr9	-	106198224-106199479;106198224-106198970;106198224-106198672	106198101-106198338;106198672-106198942;106198970-106199275;106199479-106199746
Rhbdf1	ENSMUSG00000020282.18	ENSMUSG00000020282.18:s:32210658-32210758	-0.2649;0.2649	8.920e-01;8.920e-01	3.750e-06;3.750e-06	0.2928;0.7072	0.0082;0.9918	s|1e1.2o2|2e1.1o2	2	2	0;0	chr11	-	32210517-32210708;32210551-32210658	32210398-32210551;32210658-32210758
Taf15	ENSMUSG00000020680.15	ENSMUSG00000020680.15:s:83473608-83473699	-0.4198;0.4198	9.995e-01;9.995e-01	8.097e-11;8.401e-11	0.5130;0.4870	0.1003;0.8997	s|1e1.1o1|i	2	2	0;1	chr11	+	83473699-83481110;83473700-83481109	83473608-83473699;83481110-83481181	83473700-83481109
Kif1c	ENSMUSG00000020821.17	ENSMUSG00000020821.17:s:70700548-70700709	0.0841;-0.0057;0.1496;-0.2481	8.689e-02;2.814e-06;1.879e-01;7.370e-01	1.023e-01;6.502e-01;1.262e-02;3.927e-04	0.4482;0.0807;0.0629;0.3961	0.5582;0.0632;0.2248;0.1488	s|1e1.1o3|1e1.2o3|1e1.3o3|1e2.1o1	4	3	0;0;0;0	chr11	+	70700709-70702372;70700709-70702432;70700709-70702446;70700709-70702772	70700548-70700709;70702372-70702551;70702772-70702905
Snapc1	ENSMUSG00000021113.5	ENSMUSG00000021113.5:t:73967908-73968067	-0.4264;0.4264	9.997e-01;9.997e-01	9.230e-11;7.224e-11	0.8695;0.1305	0.4468;0.5532	t|1e1.1o1|1e2.1o1	2	3	0;0	chr12	+	73964746-73967908;73967437-73967908	73964481-73964746;73967347-73967437;73967908-73968067
Nsd1	ENSMUSG00000021488.8	ENSMUSG00000021488.8:s:55310337-55310541	-0.1906;-0.0280;0.2180	4.278e-01;3.646e-08;6.568e-01	7.508e-09;4.593e-01;3.000e-12	0.2766;0.6259;0.1005	0.0899;0.5895;0.3173	s|1e1.1o1|1e2.1o1|i	3	3	1;0;1	chr13	+	55310541-55311946;55310541-55312119;55310542-55311945	55310337-55310541;55311946-55311983;55312119-55318325	55310542-55311945
Ap3m1	ENSMUSG00000021824.13	ENSMUSG00000021824.13:s:21052140-21052450	0.3041;-0.1293;-0.1697	9.733e-01;5.383e-02;2.108e-01	2.645e-09;1.823e-02;1.405e-04	0.5999;0.2058;0.1938	0.9056;0.0704;0.0270	s|1e1.1o1|1e2.1o1|1e3.1o1	3	4	0;0;0	chr14	-	21045763-21052140;21041090-21052140;21040137-21052140	21040052-21040137;21040953-21041090;21045488-21045763;21052140-21052450
Mettl6	ENSMUSG00000021891.8	ENSMUSG00000021891.8:s:31482791-31482932	0.0675;-0.2500;0.1533	4.539e-04;8.565e-01;1.115e-01	2.258e-01;9.169e-10;9.332e-04	0.0616;0.9327;0.0043	0.1428;0.6801;0.1783	s|1e1.1o1|1e2.1o1|1e3.1o1	3	4	0;0;0	chr14	-	31481453-31482791;31479810-31482791;31475416-31482791	31473578-31475416;31476820-31479810;31481348-31481453;31482791-31482932
Micu2	ENSMUSG00000021973.9	ENSMUSG00000021973.9:s:57943588-57943670	0.4012;-0.0922;-0.2825	1.000e+00;1.874e-05;9.153e-01	2.101e-20;6.993e-02;8.680e-09	0.0186;0.1243;0.8581	0.4114;0.0010;0.5877	s|1e1.1o1|1e2.1o1|1e3.1o1	3	4	0;0;0	chr14	-	57938682-57943588;57932729-57943588;57932303-57943588	57932237-57932303;57932707-57932729;57938616-57938682;57943588-57943670
Pdlim2	ENSMUSG00000022090.10	ENSMUSG00000022090.10:s:70167940-70168394	-0.8091;-0.0544;0.8778	1.000e+00;2.530e-03;1.000e+00	0.000e+00;2.596e-01;4.807e-21	0.9003;0.0883;0.0114	0.1082;0.0101;0.8799	s|1e1.1o2|1e1.2o2|2e1.2o2	3	2	0;0;0	chr14	-	70167788-70167965;70167785-70167965;70167785-70167940	70167661-70167788;70167940-70168394
Rab2b	ENSMUSG00000022159.16	ENSMUSG00000022159.16:t:52266190-52266301	-0.2289;0.2289	6.709e-01;6.709e-01	6.514e-04;6.514e-04	0.2962;0.7038	0.0583;0.9417	t|1e1.1o1|1e2.1o1	2	3	0;0	chr14	-	52266301-52275443;52266301-52268642	52266190-52266301;52268642-52268734;52275443-52275510
Ankrd33b	ENSMUSG00000022237.17	ENSMUSG00000022237.17:s:31325086-31325249	0.5842;-0.0013;-0.5738	1.000e+00;3.902e-09;1.000e+00	6.216e-17;9.484e-01;1.155e-14	0.0521;0.0239;0.9209	0.6184;0.0138;0.3655	s|1e1.2o2|1e2.1o1|1e3.1o1	3	4	0;0;0	chr15	-	31325003-31325086;31323938-31325086;31305132-31325086	31304992-31305132;31323842-31323938;31323946-31325056;31325086-31325249
Ankrd33b	ENSMUSG00000022237.17	ENSMUSG00000022237.17:t:31304992-31305132	-0.0411;-0.3328;0.3211;0.0491	1.900e-03;9.316e-01;9.491e-01;1.186e-02	3.151e-01;5.965e-05;4.779e-06;2.507e-01	0.1019;0.7950;0.1081;0.0020	0.0443;0.4562;0.4400;0.0781	t|1e1.2o2|1e2.1o1|1e3.1o1|1e4.1o1	4	5	0;0;0;0	chr15	-	31305132-31367039;31305132-31325086;31305132-31323842;31305132-31308142	31304992-31305132;31308142-31308194;31323842-31323938;31325086-31325249;31367039-31367726
Txndc11	ENSMUSG00000022498.16	ENSMUSG00000022498.16:s:11104566-11104659	-0.2138;0.1094;0.0851	5.770e-01;1.056e-01;2.444e-02	2.588e-03;5.307e-02;1.071e-01	0.7702;0.1722;0.0524	0.5434;0.3009;0.1488	s|1e1.1o1|1e2.1o1|i	3	3	0;0;1	chr16	-	11093928-11104566;11091786-11104566;11093929-11104565	11091586-11091786;11093816-11093928;11104566-11104659	11093929-11104565
Lrch3	ENSMUSG00000022801.13	ENSMUSG00000022801.13:s:32914100-32914403	0.3695;-0.2202;-0.1166	9.998e-01;6.832e-01;9.657e-03	1.556e-12;2.284e-07;1.552e-02	0.6099;0.2482;0.1455	0.9876;0.0026;0.0095	s|1e1.1o1|1e2.1o1|1e3.1o1	3	4	0;0;0	chr16	+	32914403-32950292;32914403-32955300;32914403-32959395	32914100-32914403;32950292-32950436;32955300-32955405;32959395-32959531
Pigp	ENSMUSG00000022940.17	ENSMUSG00000022940.17:s:94365355-94365517	0.2340;-0.2340	6.811e-01;6.811e-01	6.257e-05;6.257e-05	0.7058;0.2942	0.9447;0.0553	s|1e1.1o1|1e2.1o1	2	3	0;0	chr16	-	94364787-94365355;94359174-94365355	94358763-94359174;94364447-94364787;94365355-94365517
Msrb2	ENSMUSG00000023094.14	ENSMUSG00000023094.14:t:19393208-19393355	0.4219;-0.4219	9.847e-01;9.847e-01	4.399e-06;4.399e-06	0.2088;0.7912	0.6247;0.3753	t|1e1.1o1|1e2.1o1	2	3	0;0	chr2	+	19378262-19393208;19383317-19393208	19378162-19378262;19383241-19383317;19393208-19393355
Myl12a	ENSMUSG00000024048.15	ENSMUSG00000024048.15:s:70999989-71000234	0.3435;-0.3435	7.277e-01;7.277e-01	4.124e-03;4.124e-03	0.0727;0.9273	0.4353;0.5647	s|1e1.1o1|i	2	2	0;1	chr17	-	70996895-70999989;70998564-70999988	70996385-70996895;70999989-71000234	70998564-70999988
Esco1	ENSMUSG00000024293.16	ENSMUSG00000024293.16:s:10593746-10595875	0.0456;-0.0129;-0.2276;0.2036	1.559e-20;8.380e-21;7.052e-01;5.520e-01	4.792e-01;7.038e-01;8.734e-05;2.613e-04	0.0212;0.0488;0.8406;0.0910	0.0702;0.0254;0.6081;0.2932	s|1e1.1o1|1e2.1o1|2e1.1o1|2e2.1o1	4	3	0;0;0;1	chr18	-	10588550-10595676;10586041-10595676;10588550-10593746;10586041-10593746	10585978-10586041;10588439-10588550;10593746-10595875
Timm21	ENSMUSG00000024645.5	ENSMUSG00000024645.5:t:84946191-84947745	0.6426;-0.6426	1.000e+00;1.000e+00	1.438e-20;0.000e+00	0.0632;0.9368	0.6919;0.3081	t|1e1.1o1|1e2.1o1	2	3	0;0	chr18	-	84947745-84949194;84947745-84947834	84946191-84947745;84947834-84947939;84949194-84949291
Tjp2	ENSMUSG00000024812.11	ENSMUSG00000024812.11:t:24193709-24193829	0.2473;-0.2473	8.550e-01;8.550e-01	5.546e-08;5.547e-08	0.7284;0.2716	0.9915;0.0085	t|1e1.1o1|1e2.1o1	2	3	0;0	chr19	-	24193829-24224851;24193829-24200285	24193709-24193829;24200285-24200650;24224851-24225030
Dnajc4	ENSMUSG00000024963.12	ENSMUSG00000024963.12:s:6989681-6989865	0.3142;-0.3142	9.537e-01;9.537e-01	5.717e-08;5.718e-08	0.5688;0.4312	0.8887;0.1113	s|1e1.1o2|1e1.2o2	2	2	0;0	chr19	-	6989587-6989681;6989584-6989681	6989394-6989587;6989681-6989865
Dnajc4	ENSMUSG00000024963.12	ENSMUSG00000024963.12:s:6992159-6992503	0.3562;-0.3562	9.964e-01;9.964e-01	4.886e-10;4.884e-10	0.0368;0.9632	0.3824;0.6176	s|1e1.1o2|1e1.2o2	2	2	0;0	chr19	-	6990831-6992159;6990811-6992159	6990718-6990831;6992159-6992503
Dnajc4	ENSMUSG00000024963.12	ENSMUSG00000024963.12:t:6987911-6988108	-0.2362;0.2362	7.775e-01;7.775e-01	2.936e-07;2.936e-07	0.9828;0.0172	0.7388;0.2612	t|1e2.1o1|2e1.1o2	2	3	0;0	chr19	-	6988108-6988189;6988011-6989502	6987911-6988108;6988189-6988275;6989394-6989587
Eif3a	ENSMUSG00000024991.8	ENSMUSG00000024991.8:s:60781354-60781517	0.2025;-0.2025	5.677e-01;5.677e-01	3.205e-20;0.000e+00	0.7333;0.2667	0.9203;0.0797	s|1e1.1o1|i	2	2	0;1	chr19	-	60779557-60781354;60779558-60781353	60779358-60779557;60781354-60781517	60779558-60781353
R3hdm2	ENSMUSG00000025404.15	ENSMUSG00000025404.15:t:127464982-127465013	0.2642;0.1600;-0.4513	9.246e-01;2.671e-01;1.000e+00	2.384e-12;9.712e-03;0.000e+00	0.0162;0.3298;0.6487	0.2905;0.5042;0.2070	t|1e1.1o1|1e2.1o1|i	3	3	0;0;1	chr10	+	127459575-127464982;127462283-127464982;127462284-127464981	127459465-127459575;127462188-127462283;127464982-127465013	127462284-127464981
Tnrc6c	ENSMUSG00000025571.13	ENSMUSG00000025571.13:t:117742501-117743064	-0.2692;0.2692	8.239e-01;8.239e-01	2.061e-04;2.061e-04	0.5847;0.4153	0.3178;0.6822	t|1e1.1o1|1e2.1o1	2	3	1;0	chr11	+	117740009-117742927;117741818-117742927	117739867-117740009;117741645-117741818;117742501-117743064
Mcrip2	ENSMUSG00000025732.6	ENSMUSG00000025732.6:s:25864203-25864268	0.4721;0.0004;0.0000;-0.4740	1.000e+00;8.227e-21;5.038e-21;1.000e+00	1.041e-18;6.929e-01;1.000e+00;0.000e+00	0.4468;0.0492;0.0053;0.4990	0.9144;0.0510;0.0072;0.0356	s|1e1.1o3|1e1.2o3|1e1.3o3|2e1.1o3	4	2	0;0;0;0	chr17	-	25864039-25864251;25863968-25864251;25863965-25864251;25864039-25864203	25863698-25864039;25864203-25864268
Rb1cc1	ENSMUSG00000025907.14	ENSMUSG00000025907.14:s:6249088-6250167	-0.0399;-0.2337;0.3071	1.534e-20;7.166e-01;9.472e-01	4.590e-01;1.882e-04;2.779e-07	0.0716;0.5397;0.3890	0.0006;0.2998;0.6995	s|1e1.1o1|1e2.1o1|i	3	3	0;0;1	chr1	+	6250167-6250931;6250167-6260930;6250168-6250930	6249088-6250167;6250931-6251258;6260785-6261095	6250168-6250930
Rb1cc1	ENSMUSG00000025907.14	ENSMUSG00000025907.14:t:6260785-6261095	-0.2722;0.2722	8.219e-01;8.219e-01	1.103e-04;1.103e-04	0.8919;0.1081	0.6174;0.3826	t|1e1.1o1|i	2	2	0;1	chr1	+	6250167-6260930;6251259-6260784	6249088-6250167;6260785-6261095	6251259-6260784
Pikfyve	ENSMUSG00000025949.16	ENSMUSG00000025949.16:s:65195656-65195774	0.2252;-0.2252	6.889e-01;6.889e-01	4.029e-07;4.030e-07	0.6949;0.3051	0.9383;0.0617	s|1e1.1o1|1e2.1o1	2	3	0;0	chr1	+	65195774-65196612;65195774-65202716	65195656-65195774;65196612-65196783;65202716-65202923
Trak2	ENSMUSG00000026028.12	ENSMUSG00000026028.12:s:58908523-58908789	0.6641;-0.4476;-0.2088	1.000e+00;1.000e+00;5.913e-01	1.394e-20;0.000e+00;3.909e-12	0.1499;0.6190;0.2318	0.7938;0.1845;0.0207	s|1e1.1o1|2e1.1o1|2e2.1o1	3	3	1;0;0	chr1	-	58906811-58908529;58906811-58908523;58904182-58908523	58900449-58904182;58906706-58907212;58908523-58908789
Trak2	ENSMUSG00000026028.12	ENSMUSG00000026028.12:t:58926651-58926727	0.2211;-0.0418;-0.1482	6.689e-01;1.380e-03;1.441e-01	1.863e-06;2.680e-01;2.025e-03	0.0412;0.7954;0.1622	0.2550;0.7363;0.0071	t|1e1.1o1|1e2.1o1|i	3	3	0;0;1	chr1	-	58926727-58946247;58926727-58935746;58926728-58935745	58926651-58926727;58935746-58935940;58945902-58946535	58926728-58935745
Agfg1	ENSMUSG00000026159.13	ENSMUSG00000026159.13:s:82882228-82882437	0.2334;-0.2334	8.100e-01;8.100e-01	3.972e-17;1.110e-16	0.6941;0.3059	0.9285;0.0715	s|1e1.1o2|1e1.2o2	2	2	0;0	chr1	+	82882437-82883181;82882437-82883244	82882228-82882437;82883181-82883361
Obsl1	ENSMUSG00000026211.17	ENSMUSG00000026211.17:s:75497008-75497280	0.2429;-0.2429	7.457e-01;7.457e-01	5.898e-04;5.898e-04	0.4088;0.5912	0.6708;0.3292	s|1e1.1o1|1e2.1o1	2	3	0;0	chr1	-	75496624-75497008;75494057-75497008	75493785-75494057;75496336-75496624;75497008-75497280
Nme7	ENSMUSG00000026575.15	ENSMUSG00000026575.15:t:164379359-164379423	-0.2797;0.0004;0.2178;0.0420	9.658e-01;5.096e-21;6.621e-01;1.474e-20	1.931e-12;9.346e-01;4.181e-08;5.014e-01	0.8817;0.0667;0.0451;0.0051	0.5998;0.0748;0.2616;0.0681	t|1e1.1o1|1e2.1o3|1e2.2o3|1e2.3o3	4	3	0;1;0;0	chr1	+	164347879-164379359;164373326-164379359;164373334-164379359;164373364-164379359	164347774-164347879;164373269-164373364;164379359-164379423
Abl2	ENSMUSG00000026596.13	ENSMUSG00000026596.13:s:156558786-156559205	0.2219;-0.2219	6.231e-01;6.231e-01	2.109e-03;2.109e-03	0.6356;0.3644	0.8759;0.1241	s|1e1.1o1|1e2.1o1	2	3	0;0	chr1	+	156559205-156620839;156559205-156622485	156558786-156559205;156620839-156620901;156622485-156622655
Abl2	ENSMUSG00000026596.13	ENSMUSG00000026596.13:t:156620839-156620901	0.2509;-0.2509	7.288e-01;7.288e-01	1.060e-03;1.060e-03	0.5562;0.4438	0.8180;0.1820	t|1e1.1o1|1e2.1o1	2	3	0;0	chr1	+	156559205-156620839;156616058-156620839	156558786-156559205;156615923-156616058;156620839-156620901
Hsd17b7	ENSMUSG00000026675.12	ENSMUSG00000026675.12:t:169955501-169956033	0.2365;-0.2365	7.512e-01;7.512e-01	7.346e-06;7.346e-06	0.0416;0.9584	0.2821;0.7179	t|1e1.1o1|1e2.1o1	2	3	0;0	chr1	-	169956033-169959687;169956033-169959423	169955501-169956033;169959423-169959479;169959687-169959791
Aldh9a1	ENSMUSG00000026687.14	ENSMUSG00000026687.14:t:167354427-167354556	0.2515;-0.2515	9.065e-01;9.065e-01	1.810e-19;0.000e+00	0.7280;0.2720	0.9922;0.0078	t|1e1.1o1|1e2.1o1	2	3	0;0	chr1	+	167352665-167354427;167354038-167354427	167352520-167352665;167353917-167354038;167354427-167354556
Pter	ENSMUSG00000026730.12	ENSMUSG00000026730.12:s:12924041-12924198	0.0708;-0.2052;0.1092	1.328e-01;5.423e-01;2.262e-01	8.105e-02;3.973e-03;5.398e-02	0.7104;0.2725;0.0196	0.8109;0.0503;0.1459	s|1e1.1o1|1e2.1o1|1e3.1o1	3	4	0;0;0	chr2	+	12924198-12974369;12924198-12978160;12924198-12980293	12924041-12924198;12974369-12974453;12977939-12978617;12980293-12980558
Pter	ENSMUSG00000026730.12	ENSMUSG00000026730.12:t:12977939-12978617	-0.2975;0.2975	8.629e-01;8.629e-01	3.013e-04;3.013e-04	0.4778;0.5222	0.1794;0.8206	t|1e1.1o1|1e2.1o1	2	3	0;0	chr2	+	12924198-12978160;12974453-12978160	12924041-12924198;12974369-12974453;12977939-12978617
Pdss1	ENSMUSG00000026784.14	ENSMUSG00000026784.14:s:22906795-22906925	0.3375;-0.3375	9.777e-01;9.777e-01	8.062e-09;8.042e-09	0.1443;0.8557	0.4856;0.5144	s|1e1.1o2|1e1.2o2	2	2	0;0	chr2	+	22906925-22912517;22906925-22912600	22906795-22906925;22912517-22912741
Entr1	ENSMUSG00000026927.17	ENSMUSG00000026927.17:t:26387556-26387671	-0.1126;-0.0039;0.5222;-0.3832	1.912e-02;6.137e-21;1.000e+00;1.000e+00	2.949e-02;8.646e-01;1.945e-20;0.000e+00	0.1743;0.0399;0.1301;0.6540	0.0579;0.0276;0.6494;0.2795	t|1e1.1o1|1e2.1o1|1e3.1o1|1e4.1o1	4	5	0;0;0;0	chr2	-	26387671-26389149;26387671-26388916;26387671-26388586;26387671-26388492	26387556-26387671;26388492-26388560;26388586-26388694;26388916-26389065;26389149-26389316
Gzf1	ENSMUSG00000027439.9	ENSMUSG00000027439.9:s:148681023-148681455	0.0497;0.2406;-0.3103	1.253e-02;7.727e-01;9.451e-01	2.318e-01;8.293e-06;7.977e-08	0.3961;0.0734;0.5371	0.4614;0.3149;0.2289	s|1e1.1o2|1e1.2o2|2e1.1o2	3	2	0;1;0	chr2	+	148681215-148683594;148681215-148683604;148681455-148683594	148681023-148681455;148683594-148684049
Atp9a	ENSMUSG00000027546.15	ENSMUSG00000027546.15:t:168667079-168668218	-0.2588;0.1688;0.0280;0.0298	8.791e-01;2.812e-01;1.152e-20;1.762e-09	1.523e-08;3.225e-03;5.599e-01;4.560e-01	0.5396;0.3930;0.0159;0.0482	0.2866;0.5631;0.0587;0.0911	t|1e1.1o1|1e2.1o3|1e2.2o3|1e2.3o3	4	3	0;0;1;1	chr2	-	168668218-168673477;168668218-168670000;168668218-168669984;168668218-168669933	168667079-168668218;168669933-168670346;168673477-168673589
Acad9	ENSMUSG00000027710.14	ENSMUSG00000027710.14:s:36074350-36074456	0.2520;-0.2520	9.192e-01;9.192e-01	3.411e-20;0.000e+00	0.7245;0.2755	0.9798;0.0202	s|1e1.1o1|1e2.1o1	2	3	0;0	chr3	+	36074456-36075243;36074456-36075976	36074350-36074456;36075243-36075343;36075976-36076054
Ubxn2b	ENSMUSG00000028243.5	ENSMUSG00000028243.5:s:6196411-6196514	-0.2268;-0.0112;0.2444	7.090e-01;3.021e-03;7.213e-01	1.124e-05;3.562e-01;1.215e-03	0.3135;0.5555;0.1286	0.0882;0.5290;0.3790	s|1e1.1o1|1e2.1o1|i	3	3	1;0;1	chr4	+	6196514-6198001;6196514-6202292;6196515-6202291	6196411-6196514;6198001-na;6202292-6202442	6196515-6202291
Vcp	ENSMUSG00000028452.7	ENSMUSG00000028452.7:s:43000162-43000507	-0.0000;-0.5902;0.6063	4.678e-21;1.000e+00;1.000e+00	9.998e-01;0.000e+00;1.621e-20	0.0263;0.9038;0.0690	0.0017;0.3367;0.6617	s|1e1.2o2|2e1.1o2|i	3	2	0;0;1	chr4	-	42996250-43000204;42996343-43000162;42996344-43000161	42996232-42996343;43000162-43000507	42996344-43000161
Unc13b	ENSMUSG00000028456.18	ENSMUSG00000028456.18:s:43255821-43255917	0.4179;-0.4179	1.000e+00;1.000e+00	3.641e-20;0.000e+00	0.5672;0.4328	0.9790;0.0210	s|1e1.1o1|1e2.1o1	2	3	0;0	chr4	+	43255917-43256129;43255917-43256776	43255821-43255917;43256129-43256272;43256776-43256853
Unc13b	ENSMUSG00000028456.18	ENSMUSG00000028456.18:t:43165744-43166122	-0.0002;-0.2366;0.2480	5.078e-21;7.228e-01;7.720e-01	9.939e-01;7.570e-04;3.709e-04	0.0166;0.8207;0.1630	0.0055;0.5757;0.4148	t|1e1.1o1|1e2.1o1|1e3.1o1	3	4	0;0;0	chr4	+	43059285-43165744;43115160-43165744;43161478-43165744	43058953-43059285;43115103-43115160;43161443-43161478;43165744-43166122
Unc13b	ENSMUSG00000028456.18	ENSMUSG00000028456.18:t:43180328-43180642	-0.6427;0.6427	1.000e+00;1.000e+00	1.273e-13;3.244e-15	0.8221;0.1779	0.1856;0.8144	t|1e1.1o1|1e2.1o1	2	3	0;0	chr4	+	43165978-43180328;43178334-43180328	43165744-43166122;43169968-43178334;43180328-43180642
Bnc2	ENSMUSG00000028487.18	ENSMUSG00000028487.18:s:84414246-84414348	-0.4029;0.4029	9.996e-01;9.996e-01	1.509e-13;7.807e-14	0.4377;0.5623	0.0405;0.9595	s|1e1.1o1|1e2.1o1	2	3	0;0	chr4	-	84411590-84414246;84391124-84414246	84388683-84391124;84411154-84411590;84414246-84414348
Bnc2	ENSMUSG00000028487.18	ENSMUSG00000028487.18:s:84546205-84546405	-0.2287;0.0014;0.2603;-0.0113	7.462e-01;1.639e-11;8.057e-01;3.342e-03	2.223e-11;7.647e-01;4.403e-05;3.384e-01	0.2539;0.0634;0.3410;0.3487	0.0020;0.0666;0.5991;0.3240	s|1e1.1o1|1e2.1o1|1e3.1o1|i	4	4	0;0;0;1	chr4	-	84531668-84546205;84506611-84546205;84414348-84546205;84533397-84546204	84414246-84414348;84506528-84506611;84531570-84531668;84546205-84546405	84533397-84546204
Bnc2	ENSMUSG00000028487.18	ENSMUSG00000028487.18:t:84414246-84414348	-0.1771;0.2240;-0.0002;-0.0000;-0.0000;-0.0000;-0.0216	3.772e-01;6.456e-01;5.088e-21;5.038e-21;5.038e-21;5.038e-21;6.076e-07	6.466e-03;1.949e-03;9.925e-01;1.000e+00;1.000e+00;1.000e+00;5.447e-01	0.2634;0.6472;0.0122;0.0006;0.0006;0.0006;0.0631	0.0819;0.8852;0.0006;0.0006;0.0006;0.0006;0.0302	t|1e1.1o1|1e2.1o1|1e3.1o1|1e4.1o1|1e5.1o1|1e6.1o1|1e7.1o1	7	8	0;0;0;0;0;0;0	chr4	-	84414348-84555779;84414348-84546205;84414348-84533223;84414348-84531570;84414348-84523364;84414348-84507712;84414348-84506528	84414246-84414348;84506528-84506611;84507712-84507739;84523364-84523693;84531570-84531668;84533223-84533396;84546205-84546405;84555779-84555904
Bnc2	ENSMUSG00000028487.18	ENSMUSG00000028487.18:t:84555779-84555904	0.3052;-0.0226;-0.0002;-0.2529	9.228e-01;3.013e-04;5.102e-21;7.875e-01	1.009e-05;4.750e-01;9.903e-01;2.195e-04	0.3950;0.1207;0.0224;0.4657	0.6995;0.0789;0.0094;0.2086	t|1e1.1o2|1e1.2o2|1e2.1o1|1e3.1o1	4	4	0;0;0;0	chr4	-	84555904-84674975;84555904-84674934;84555904-84672400;84555904-84610109	84555779-84555904;84610109-84610197;84672400-84672620;84674934-84675275
St3gal3	ENSMUSG00000028538.12	ENSMUSG00000028538.12:s:118107549-118107693	-0.2816;0.2816	8.303e-01;8.303e-01	1.390e-03;1.390e-03	0.6280;0.3720	0.3380;0.6620	s|1e1.1o1|1e2.1o1	2	3	0;0	chr4	-	118054697-118107549;118031882-118107549	118031840-118031882;118054650-118054697;118107549-118107693
Pum1	ENSMUSG00000028580.15	ENSMUSG00000028580.15:s:130719173-130719351	-0.2761;0.1866;0.0960	9.787e-01;4.230e-01;1.259e-04	0.000e+00;1.272e-10;3.924e-02	0.8954;0.0356;0.0648	0.6176;0.2139;0.1705	s|1e1.1o1|1e2.1o1|i	3	3	0;1;1	chr4	+	130719351-130727998;130719351-130741463;130719352-130727997	130719173-130719351;130727998-130728164;130741463-130741556	130719352-130727997
Pum1	ENSMUSG00000028580.15	ENSMUSG00000028580.15:s:130749412-130749762	0.0895;-0.2103;0.0947;0.0125	4.984e-05;6.089e-01;1.156e-05;6.663e-21	1.082e-01;1.344e-06;6.626e-02;6.757e-01	0.0551;0.7213;0.0423;0.1794	0.1530;0.5123;0.1343;0.2012	s|1e1.1o1|2e1.1o1|3e1.1o1|i	4	2	1;0;1;1	chr4	+	130749541-130751426;130749550-130751426;130749762-130751426;130749763-130751425	130749412-130749762;130751426-130751569	130749763-130751425
Pum1	ENSMUSG00000028580.15	ENSMUSG00000028580.15:s:130752576-130752872	-0.2160;0.2160	6.703e-01;6.703e-01	4.175e-03;4.175e-03	0.7469;0.2531	0.5234;0.4766	s|1e1.1o1|1e2.1o1	2	3	0;1	chr4	+	130752872-130753942;130752872-130762754	130752576-130752872;130753942-130754178;130762754-130763021
Pum1	ENSMUSG00000028580.15	ENSMUSG00000028580.15:t:130727998-130728164	-0.1127;-0.0000;0.2532;-0.1296	1.595e-06;4.680e-21;9.029e-01;5.281e-03	2.454e-03;9.995e-01;3.534e-20;1.042e-02	0.1914;0.0226;0.6126;0.1758	0.0776;0.0143;0.8580;0.0468	t|1e1.1o1|1e2.1o1|1e3.1o1|i	4	4	0;1;0;1	chr4	+	130701110-130727998;130718262-130727998;130719351-130727998;130719352-130727997	130701042-130701110;130718154-130718881;130719173-130719351;130727998-130728164	130719352-130727997
Tmub1	ENSMUSG00000028958.15	ENSMUSG00000028958.15:s:24446534-24446952	0.6078;-0.6078	1.000e+00;1.000e+00	3.470e-11;4.207e-11	0.0672;0.9328	0.6672;0.3328	s|1e1.1o2|1e1.2o2	2	2	0;0	chr5	-	24446289-24446534;24446273-24446534	24445458-24446289;24446534-24446952
Mthfr	ENSMUSG00000029009.17	ENSMUSG00000029009.17:t:148041584-148041829	-0.0085;0.2458;-0.5370;0.2779	8.812e-06;6.837e-01;1.000e+00;7.585e-01	5.615e-01;2.050e-03;0.000e+00;1.571e-03	0.1133;0.2178;0.6126;0.0464	0.1032;0.4783;0.0966;0.3160	t|1e1.1o1|1e2.1o1|1e3.1o1|2e2.1o1	4	4	0;0;0;1	chr4	+	148039132-148041584;148039409-148041584;148041321-148041584;148039409-148041587	148039077-148039132;148039159-148039409;148040810-148041321;148041584-148041829
Asns	ENSMUSG00000029752.12	ENSMUSG00000029752.12:s:7692711-7692872	-0.2172;-0.0064;0.2485	5.958e-01;6.999e-21;7.621e-01	1.867e-04;7.535e-01;7.590e-05	0.2480;0.0457;0.7039	0.0064;0.0364;0.9571	s|1e1.1o1|2e1.1o1|i	3	2	0;0;1	chr6	-	7689523-7692847;7689523-7692711;7692223-7692710	7689252-7689523;7692711-7692872	7692223-7692710
Asns	ENSMUSG00000029752.12	ENSMUSG00000029752.12:t:7690935-7691109	-0.3219;0.3219	9.436e-01;9.436e-01	1.034e-07;1.033e-07	0.4179;0.5821	0.0802;0.9198	t|1e1.1o2|i	2	2	1;1	chr6	-	7691109-7693109;7691110-7692151	7690935-7691109;7692897-7693254	7691110-7692151
Trim24	ENSMUSG00000029833.17	ENSMUSG00000029833.17:t:37903533-37903651	-0.2430;0.0932;0.1388	7.921e-01;8.100e-06;5.443e-02	8.711e-08;5.507e-02;2.889e-03	0.9581;0.0206;0.0235	0.7198;0.1215;0.1632	t|1e1.1o1|1e2.1o1|1e3.1o1	3	4	0;0;0	chr6	+	37871474-37903533;37878236-37903533;37900730-37903533	37870811-37871474;37878200-37878236;37900487-37900730;37903533-37903651
Sh3gl3	ENSMUSG00000030638.13	ENSMUSG00000030638.13:t:82260132-82260200	0.1657;0.1351;0.0639;-0.1517;-0.2466	3.443e-01;3.025e-01;3.761e-03;1.892e-01;7.765e-01	1.860e-02;3.645e-02;2.033e-01;1.047e-02;5.280e-05	0.0505;0.3995;0.0224;0.2118;0.3083	0.2127;0.5668;0.1070;0.0582;0.0572	t|1e1.1o1|1e2.1o1|1e3.1o1|1e4.1o1|1e5.1o1	5	6	0;0;0;1;1	chr7	+	82174237-82260132;82175019-82260132;82175316-82260132;82212978-82260132;82213021-82260132	na-82212978;na-82213021;82173840-82174237;82174796-82175019;82175156-82175316;82260132-82260200
Sh3gl3	ENSMUSG00000030638.13	ENSMUSG00000030638.13:t:82270773-82270825	0.2688;-0.0399;-0.2036	9.151e-01;5.992e-03;5.290e-01	2.734e-09;3.000e-01;5.011e-05	0.0412;0.6868;0.2697	0.3064;0.6310;0.0628	t|1e1.1o1|1e2.1o1|2e2.1o1	3	3	1;0;0	chr7	+	82260200-82270773;82268352-82270773;82268352-82270780	82260132-82260200;82268280-82270038;82270773-82270825
Pik3c2a	ENSMUSG00000030660.9	ENSMUSG00000030660.9:s:116443304-116443449	0.2581;-0.2581	7.831e-01;7.831e-01	5.868e-04;5.868e-04	0.1344;0.8656	0.4000;0.6000	s|1e1.1o1|1e2.1o1	2	3	0;0	chr7	-	116442678-116443304;116418581-116443304	116417453-116418581;116442591-116442678;116443304-116443449
Pik3c2a	ENSMUSG00000030660.9	ENSMUSG00000030660.9:t:116417453-116418581	0.2395;-0.2395	6.939e-01;6.939e-01	6.556e-04;6.556e-04	0.5059;0.4941	0.7413;0.2587	t|1e1.1o1|1e2.1o1	2	3	0;0	chr7	-	116418581-116443304;116418581-116442591	116417453-116418581;116442591-116442678;116443304-116443449
Cdipt	ENSMUSG00000030682.4	ENSMUSG00000030682.4:s:126978866-126978996	-0.0361;-0.0738;0.2023;-0.0255	1.466e-20;2.769e-09;5.311e-01;1.161e-20	4.447e-01;1.841e-01;1.414e-17;5.849e-01	0.0632;0.1010;0.7688;0.0552	0.0034;0.0064;0.9840;0.0061	s|1e1.1o3|1e1.2o3|1e1.3o3|1e2.1o1	4	3	0;0;0;0	chr7	+	126978996-126979258;126978996-126979305;126978996-126979322;126978996-126979535	126978866-126978996;126979258-126979475;126979535-126980501
Cdipt	ENSMUSG00000030682.4	ENSMUSG00000030682.4:t:126979535-126980501	0.2046;-0.2047	5.282e-01;5.282e-01	4.056e-06;4.056e-06	0.0492;0.9508	0.2562;0.7438	t|1e1.1o1|1e2.1o1	2	3	0;0	chr7	+	126978996-126979535;126979403-126979535	126978866-126978996;126979258-126979475;126979535-126980501
Mettl9	ENSMUSG00000030876.7	ENSMUSG00000030876.7:t:121047838-121048028	0.2547;-0.0000;-0.0006;-0.2353	7.744e-01;4.679e-21;4.867e-21;6.923e-01	5.156e-04;9.997e-01;9.708e-01;9.474e-04	0.5620;0.0090;0.0251;0.4001	0.8213;0.0014;0.0135;0.1634	t|1e1.1o1|1e2.1o2|1e2.2o2|i	4	3	0;0;0;1	chr7	+	121034975-121047838;121035676-121047838;121035801-121047838;121035802-121047837	121034445-121034975;121035605-121035801;121047838-121048028	121035802-121047837
Cog4	ENSMUSG00000031753.16	ENSMUSG00000031753.16:s:110851336-110851450	-0.2295;0.2295	7.354e-01;7.354e-01	4.644e-12;1.027e-12	0.9275;0.0725	0.6989;0.3011	s|1e1.1o1|1e2.1o1	2	3	0;0	chr8	+	110851450-110852286;110851450-110853670	110851336-110851450;110852286-110852460;110853670-110853863
Ciapin1	ENSMUSG00000031781.14	ENSMUSG00000031781.14:s:94834463-94838358	0.1805;-0.2590;0.0501	3.398e-01;8.835e-01;1.673e-20	7.422e-04;1.537e-08;4.224e-01	0.6524;0.3396;0.0017	0.8315;0.0907;0.0740	s|1e1.1o1|2e1.1o1|2e2.1o1	3	3	0;0;0	chr8	-	94832700-94838252;94832700-94837954;94831925-94837954	94831773-94831925;94832515-94832700;94834463-94838358
Arcn1	ENSMUSG00000032096.16	ENSMUSG00000032096.16:s:44767670-44767845	-0.2444;0.2444	7.936e-01;7.936e-01	1.807e-04;1.807e-04	0.8319;0.1681	0.5909;0.4091	s|1e1.1o1|i	2	2	0;0	chr9	-	44760225-44767670;44764557-44767669	44759962-44760225;44767670-44767845	44764557-44767669
Parp16	ENSMUSG00000032392.11	ENSMUSG00000032392.11:s:65233669-65233840	-0.3647;0.3647	9.770e-01;9.770e-01	4.736e-07;4.738e-07	0.4012;0.5988	0.0275;0.9725	s|1e1.1o1|1e2.1o1	2	3	0;0	chr9	+	65233840-65235837;65233840-65236641	65233669-65233840;65235837-65235941;65236641-65236782
Cep63	ENSMUSG00000032534.18	ENSMUSG00000032534.18:s:102619692-102619760	-0.0370;0.3864;-0.3142	9.683e-09;9.997e-01;9.886e-01	4.641e-01;6.467e-18;9.707e-12	0.0695;0.5994;0.3329	0.0015;0.9969;0.0015	s|1e1.1o2|1e1.2o2|1e2.1o1	3	3	0;0;0	chr9	-	102619036-102619692;102618988-102619692;102615370-102619692	102615275-102615370;102618867-102619036;102619692-102619760
Cep63	ENSMUSG00000032534.18	ENSMUSG00000032534.18:t:102615275-102615370	0.4266;-0.4266	1.000e+00;1.000e+00	7.927e-19;0.000e+00	0.0838;0.9162	0.4993;0.5007	t|1e1.1o1|1e2.1o1	2	3	0;0	chr9	-	102615370-102619692;102615370-102618811	102615275-102615370;102618811-102618848;102619692-102619760
Armcx1	ENSMUSG00000033460.14	ENSMUSG00000033460.14:s:134717963-134718050	-0.0508;-0.2954;0.2530;0.0906	4.473e-03;9.917e-01;7.615e-01;5.674e-02	2.287e-01;1.898e-12;2.292e-04;8.993e-02	0.2594;0.3205;0.1802;0.2429	0.1934;0.0242;0.4365;0.3398	s|1e1.1o1|1e2.1o2|1e2.2o2|1e3.1o1	4	4	0;0;0;0	chrX	+	134718050-134718370;134718050-134718656;134718050-134718726;134718050-134718920	134717963-134718050;134718370-134718461;134718656-134718818;134718920-134719108
Armcx1	ENSMUSG00000033460.14	ENSMUSG00000033460.14:t:134718920-134719108	0.1513;0.0570;-0.2205	1.640e-01;9.856e-05;6.563e-01	7.253e-03;2.143e-01;3.010e-05	0.1844;0.0482;0.7677	0.3423;0.1158;0.5379	t|1e1.1o1|1e2.1o1|1e3.1o1	3	4	0;0;0	chrX	+	134718050-134718920;134718461-134718920;134718818-134718920	134717963-134718050;134718370-134718461;134718656-134718818;134718920-134719108
Rpap2	ENSMUSG00000033773.14	ENSMUSG00000033773.14:s:107633063-107633131	-0.0158;-0.0556;-0.3883;0.4775	8.864e-21;4.943e-10;9.999e-01;1.000e+00	6.593e-01;3.803e-01;0.000e+00;2.087e-20	0.0494;0.0858;0.7991;0.0669	0.0222;0.0222;0.4168;0.5391	s|1e1.1o2|1e1.2o2|1e2.1o1|i	4	3	0;0;0;1	chr5	+	107633131-107641783;107633131-107641954;107633131-107655157;107633132-107641782	107633063-107633131;107641783-107642922;107655157-107655310	107633132-107641782
Senp6	ENSMUSG00000034252.14	ENSMUSG00000034252.14:s:80093537-80094484	0.2091;-0.2130;0.0004	5.959e-01;6.231e-01;6.191e-21	2.713e-05;3.924e-06;7.695e-01	0.4150;0.5047;0.0903	0.6187;0.2898;0.0932	s|1e1.1o1|1e2.1o1|i	3	3	0;0;1	chr9	+	80093641-80098886;80093641-80103694;80094485-80098885	80093537-80094484;80098886-80098906;80103172-80103764	80094485-80098885
Senp6	ENSMUSG00000034252.14	ENSMUSG00000034252.14:s:80118478-80118747	0.4938;-0.4938	1.000e+00;1.000e+00	2.054e-20;0.000e+00	0.4416;0.5584	0.9244;0.0756	s|1e1.1o1|1e2.1o1	2	3	0;0	chr9	+	80118642-80121327;80118642-80121864	80118478-80118747;80121327-80121360;80121864-80122058
Senp6	ENSMUSG00000034252.14	ENSMUSG00000034252.14:t:80103172-80103764	0.0000;-0.2157;0.2510;-0.0200	4.677e-21;6.375e-01;8.863e-01;9.696e-21	1.000e+00;1.142e-07;2.565e-10;5.702e-01	0.0036;0.5284;0.3663;0.1010	0.0069;0.3135;0.6148;0.0637	t|1e1.1o1|1e2.1o1|1e3.1o1|i	4	4	0;0;0;1	chr9	+	80067572-80103694;80093641-80103694;80098906-80103694;80098907-80103171	80066903-80067572;80093537-80094484;80098886-80098906;80103172-80103764	80098907-80103171
Senp6	ENSMUSG00000034252.14	ENSMUSG00000034252.14:t:80121864-80122058	-0.3180;0.3180	9.974e-01;9.974e-01	0.000e+00;2.414e-20	0.3385;0.6615	0.0317;0.9683	t|1e1.1o1|1e2.1o1	2	3	0;0	chr9	+	80118642-80121864;80121360-80121864	80118478-80118747;80121327-80121360;80121864-80122058
Exosc4	ENSMUSG00000034259.8	ENSMUSG00000034259.8:s:76327397-76327812	0.2218;-0.0382;-0.1561	6.224e-01;3.915e-03;2.010e-01	1.938e-03;3.345e-01;7.885e-03	0.7524;0.0613;0.1863	0.9740;0.0037;0.0227	s|1e1.1o1|2e1.1o1|3e1.1o1	3	2	0;0;0	chr15	+	76327663-76329030;76327667-76329030;76327812-76329030	76327397-76327812;76329030-76329236
Traf3ip1	ENSMUSG00000034292.13	ENSMUSG00000034292.13:t:91518262-91518314	0.3995;-0.3995	1.000e+00;1.000e+00	4.643e-17;0.000e+00	0.5848;0.4152	0.9828;0.0172	t|1e1.1o1|1e2.1o1	2	3	0;0	chr1	+	91507568-91518294;91516176-91518294	91507493-91507568;91516114-91516176;91518262-91518314
Ankrd12	ENSMUSG00000034647.15	ENSMUSG00000034647.15:t:66036798-66037639	-0.2278;0.2278	6.525e-01;6.525e-01	3.132e-03;3.132e-03	0.8796;0.1204	0.6336;0.3664	t|1e1.1o1|1e2.1o1	2	3	0;0	chr17	-	66037639-66049786;66037639-66042533	66036798-66037639;66042533-66042601;66049786-66049933
Ano8	ENSMUSG00000034863.9	ENSMUSG00000034863.9:s:71482980-71483141	0.2591;-0.2591	8.521e-01;8.521e-01	6.985e-05;6.985e-05	0.6543;0.3457	0.9216;0.0784	s|1e1.1o1|1e2.1o1	2	3	0;0	chr8	-	71482659-71482980;71482410-71482980	71482284-71482410;71482507-71482659;71482980-71483141
Hectd1	ENSMUSG00000035247.16	ENSMUSG00000035247.16:s:51772274-51772450	0.2029;-0.2029	5.401e-01;5.401e-01	1.425e-03;1.425e-03	0.4705;0.5295	0.6746;0.3254	s|1e1.1o2|1e1.2o2	2	2	0;1	chr12	-	51769365-51772274;51769224-51772274	51768529-51769365;51772274-51772450
Pkig	ENSMUSG00000035268.14	ENSMUSG00000035268.14:t:163721128-163723758	-0.2150;0.4050;-0.1720	6.180e-01;9.996e-01;3.710e-01	8.115e-05;1.162e-13;1.236e-02	0.2475;0.0815;0.6735	0.0316;0.4718;0.4901	t|1e1.1o2|1e1.2o2|1e2.1o1	3	3	0;0;0	chr2	+	163658492-163721128;163658659-163721128;163703555-163721128	163658386-163658659;163703486-163703555;163721128-163723758
Parpbp	ENSMUSG00000035365.15	ENSMUSG00000035365.15:s:88146852-88146941	-0.2201;0.0693;0.1318	5.952e-01;1.751e-02;2.336e-01	5.179e-03;1.625e-01;3.637e-02	0.7906;0.0585;0.1523	0.5446;0.1400;0.2972	s|1e1.1o2|1e1.2o2|1e2.1o1	3	3	0;0;0	chr10	-	88146648-88146852;88146578-88146852;88144095-88146852	88143940-88144095;88146496-88146648;88146852-88146941
Prpf39	ENSMUSG00000035597.19	ENSMUSG00000035597.19:s:65043003-65043357	0.0237;-0.3134;0.0210;0.2425	1.429e-05;9.714e-01;1.014e-20;7.438e-01	4.647e-01;1.529e-10;5.980e-01;3.225e-04	0.1157;0.3691;0.0360;0.4852	0.1557;0.0481;0.0603;0.7377	s|1e1.1o1|1e2.1o2|1e2.2o2|1e3.1o1	4	4	0;0;0;0	chr12	+	65043357-65043543;65043357-65043715;65043357-65043768;65043357-65044006	65043003-65043357;65043543-65043611;65043715-65043877;65043992-65045683
Cnot3	ENSMUSG00000035632.16	ENSMUSG00000035632.16:s:3652033-3652128	-0.2635;0.1405;0.1319	9.221e-01;9.966e-02;9.773e-02	0.000e+00;6.116e-03;2.285e-02	0.2871;0.0566;0.6552	0.0041;0.1953;0.7981	s|1e1.1o3|1e1.2o3|1e1.3o3	3	2	0;0;0	chr7	+	3652128-3653145;3652128-3653197;3652128-3653200	3652033-3652128;3653145-3653419
Zcchc7	ENSMUSG00000035649.17	ENSMUSG00000035649.17:s:44893533-44893570	-0.2852;0.2852	9.499e-01;9.499e-01	1.738e-12;8.698e-13	0.3149;0.6851	0.0271;0.9729	s|1e1.1o1|1e2.1o1	2	3	1;0	chr4	+	44893570-44894137;44893570-44894916	44893533-44893570;44894137-44894295;44894916-44895041
Zcchc7	ENSMUSG00000035649.17	ENSMUSG00000035649.17:s:44895819-44895989	-0.2505;0.2505	8.525e-01;8.525e-01	1.953e-13;4.460e-13	0.9486;0.0514	0.6968;0.3032	s|1e1.1o1|i	2	2	0;1	chr4	+	44895989-44908451;44895990-44907201	44895819-44895989;44908451-44912059	44895990-44907201
Zcchc7	ENSMUSG00000035649.17	ENSMUSG00000035649.17:t:44923118-44926070	0.2450;0.0697;-0.3293	8.265e-01;1.110e-04;9.994e-01	7.845e-08;2.061e-01;0.000e+00	0.5504;0.0553;0.3914	0.7979;0.1353;0.0652	t|1e1.1o1|1e2.1o1|i	3	3	0;1;1	chr4	+	44908486-44925975;44916312-44925975;44916313-44923117	44908451-44912059;44916184-44916312;44923118-44926070	44916313-44923117
Tk2	ENSMUSG00000035824.7	ENSMUSG00000035824.7:s:104238744-104238975	0.2610;-0.2610	7.659e-01;7.659e-01	7.249e-04;7.249e-04	0.3436;0.6564	0.6220;0.3780	s|1e1.1o1|1e2.1o1	2	3	0;0	chr8	-	104236845-104238744;104231248-104238744	104231160-104231634;104236772-104236845;104238744-104238975
Tk2	ENSMUSG00000035824.7	ENSMUSG00000035824.7:t:104231160-104231634	-0.2476;0.2476	7.291e-01;7.291e-01	1.378e-03;1.378e-03	0.4482;0.5518	0.1830;0.8170	t|1e1.1o1|1e2.1o1	2	3	0;0	chr8	-	104231248-104238744;104231248-104236772	104231160-104231634;104236772-104236845;104238744-104238975
Ids	ENSMUSG00000035847.15	ENSMUSG00000035847.15:t:70353144-70353270	-0.3697;0.3697	9.982e-01;9.982e-01	9.448e-12;9.066e-12	0.9549;0.0451	0.5879;0.4121	t|1e1.1o1|1e2.1o1	2	3	0;0	chrX	-	70353270-70358267;70353270-70356119	70353144-70353270;70356119-70356247;70358267-70358437
Bbs9	ENSMUSG00000035919.16	ENSMUSG00000035919.16:s:22475715-22476190	0.1241;0.1200;0.1882;-0.4573	4.215e-02;8.344e-02;3.949e-01;1.000e+00	2.063e-02;3.819e-02;3.544e-06;0.000e+00	0.0784;0.2900;0.0241;0.6073	0.2018;0.4257;0.2149;0.1544	s|1e1.1o1|1e2.1o1|2e1.1o1|2e2.1o1	4	3	0;0;0;0	chr9	+	22476055-22476570;22476055-22490818;22476190-22476570;22476190-22490818	22475715-22476190;22476570-22476625;22490818-22490940
Bbs9	ENSMUSG00000035919.16	ENSMUSG00000035919.16:t:22575111-22575195	0.2323;-0.2323	7.508e-01;7.508e-01	3.376e-06;3.376e-06	0.7280;0.2720	0.9605;0.0395	t|1e1.1o1|1e2.1o1	2	3	0;0	chr9	+	22567879-22575111;22574508-22575111	22567705-22567879;22574409-22574508;22575111-22575195
Rab11fip3	ENSMUSG00000037098.18	ENSMUSG00000037098.18:t:26015944-26016155	0.2085;-0.0016;-0.1750	5.895e-01;5.462e-21;2.775e-01	1.083e-05;9.410e-01;3.427e-04	0.7639;0.0332;0.2027	0.9756;0.0018;0.0222	t|1e1.1o1|1e2.1o1|1e3.1o1	3	4	0;0;0	chr17	-	26016155-26024375;26016155-26021688;26016155-26018220	26015944-26016155;26018220-26018460;26021688-26021860;26024375-26024466
Prmt9	ENSMUSG00000037134.17	ENSMUSG00000037134.17:s:77549397-77549736	0.2397;-0.2397	7.884e-01;7.884e-01	1.115e-05;1.115e-05	0.6776;0.3224	0.9203;0.0797	s|1e1.1o1|i	2	2	0;1	chr8	+	77549736-77555665;77549737-77555664	77549397-77549736;77555665-77555813	77549737-77555664
Tacc3	ENSMUSG00000037313.16	ENSMUSG00000037313.16:s:33671665-33671785	-0.1837;-0.0513;0.2363	3.750e-01;1.825e-20;8.393e-01	2.792e-09;4.750e-01;3.057e-20	0.8065;0.0719;0.1224	0.6227;0.0211;0.3577	s|1e1.1o1|1e2.1o1|i	3	3	0;0;1	chr5	+	33671785-33671982;33671785-33678620;33671786-33671981	33671665-33671785;33671982-33672201;33678620-33678995	33671786-33671981
Bag4	ENSMUSG00000037316.9	ENSMUSG00000037316.9:s:25784899-25785287	0.3401;-0.3401	9.903e-01;9.903e-01	7.461e-20;0.000e+00	0.6336;0.3664	0.9799;0.0201	s|1e1.1o1|i	2	2	0;1	chr8	-	25777527-25784899;25777583-25784898	25775322-25777582;25784899-25785287	25777583-25784898
Ckap2	ENSMUSG00000037725.8	ENSMUSG00000037725.8:s:22174601-22175171	-0.2461;0.1584;0.0791	9.139e-01;1.458e-01;3.201e-10	0.000e+00;2.182e-10;1.429e-01	0.8747;0.0538;0.0706	0.6295;0.2135;0.1533	s|1e1.1o1|1e2.1o1|i	3	3	0;1;1	chr8	-	22173331-22175001;22169947-22175001;22173332-22174600	22169713-22170169;22173262-22173331;22174601-22175171	22173332-22174600
1110032A03Rik	ENSMUSG00000037971.10	ENSMUSG00000037971.10:t:50764224-50764562	0.0479;0.1948;-0.2647	9.467e-03;4.647e-01;7.779e-01	2.425e-01;3.881e-03;1.134e-03	0.0805;0.0773;0.8466	0.1503;0.2771;0.5655	t|1e1.1o2|1e2.1o2|1e2.2o2	3	3	0;0;0	chr9	-	50764290-50767858;50764290-50764765;50764290-50764696	50764224-50764562;50764696-50764926;50767702-50768452
Btbd10	ENSMUSG00000038187.14	ENSMUSG00000038187.14:s:113364905-113364969	-0.4502;-0.3500;0.8009	1.000e+00;9.968e-01;1.000e+00	0.000e+00;1.110e-16;7.686e-21	0.5782;0.3692;0.0404	0.1336;0.0329;0.8312	s|1e1.1o1|1e2.1o1|i	3	3	0;1;1	chr7	-	113351938-113364905;113335518-113364905;113351939-113364904	113335322-113335518;113351781-113351938;113364905-113364969	113351939-113364904
Btbd10	ENSMUSG00000038187.14	ENSMUSG00000038187.14:t:113351781-113351938	-0.0066;-0.2671;0.2835	7.179e-07;8.165e-01;9.231e-01	6.626e-01;6.965e-05;8.613e-07	0.0836;0.8193;0.0916	0.0710;0.5480;0.3711	t|1e1.1o1|1e2.1o1|i	3	3	1;0;1	chr7	-	113351938-113368872;113351938-113364905;113351939-113364904	113351781-113351938;113364905-113364969;113368617-113368958	113351939-113364904
Mettl22	ENSMUSG00000039345.16	ENSMUSG00000039345.16:t:8477967-8478329	-0.4829;0.4829	1.000e+00;1.000e+00	1.671e-12;3.454e-12	0.5221;0.4779	0.0404;0.9596	t|1e1.1o1|1e2.1o1	2	3	0;0	chr16	+	8470865-8477967;8473966-8477967	8470788-8470865;8473831-8474104;8477967-8478329
Ubn1	ENSMUSG00000039473.8	ENSMUSG00000039473.8:t:5084056-5086289	0.2697;-0.0585;-0.1812	9.342e-01;1.124e-02;3.691e-01	4.022e-10;1.847e-01;2.064e-03	0.0391;0.5775;0.3838	0.2991;0.4960;0.2033	t|1e1.1o1|1e2.1o1|1e3.1o1	3	4	0;0;0	chr16	+	5078115-5084056;5081661-5084056;5081983-5084056	5076892-5078115;5081418-5081661;5081894-5082818;5084056-5086289
Arhgap29	ENSMUSG00000039831.16	ENSMUSG00000039831.16:t:121981550-121981949	0.0014;-0.2652;0.2573	2.635e-10;8.813e-01;8.310e-01	9.481e-01;3.809e-05;8.883e-05	0.0103;0.2983;0.6940	0.0258;0.0177;0.9543	t|1e1.1o1|1e2.1o1|1e3.1o1	3	4	0;0;0	chr3	+	121953404-121981815;121967957-121981815;121974115-121981815	121953229-121953404;121967829-121967957;121973879-121974115;121981550-121981949
Kyat3	ENSMUSG00000040213.13	ENSMUSG00000040213.13:s:142701051-142701175	-0.4283;0.4283	9.998e-01;9.998e-01	1.670e-13;1.344e-13	0.8523;0.1477	0.4322;0.5678	s|1e1.1o1|1e2.1o1	2	3	0;0	chr3	+	142701175-142706689;142701175-142718376	142701051-142701175;142706689-142706795;142718376-142718434
Kyat3	ENSMUSG00000040213.13	ENSMUSG00000040213.13:t:142718376-142718434	-0.4272;0.0269;0.3892	1.000e+00;9.667e-04;1.000e+00	0.000e+00;3.730e-01;2.456e-20	0.5656;0.3514;0.0815	0.1496;0.3879;0.4624	t|1e1.1o1|1e2.1o2|1e2.2o2	3	3	0;0;0	chr3	+	142701175-142718376;142706791-142718376;142706795-142718376	142701051-142701175;142706689-142706795;142718376-142718434
Prrc2c	ENSMUSG00000040225.15	ENSMUSG00000040225.15:t:162674099-162674151	-0.2368;0.0284;0.1987	7.765e-01;2.098e-07;5.069e-01	1.150e-06;4.792e-01;6.433e-06	0.6893;0.2289;0.0781	0.4487;0.2707;0.2775	t|1e1.1o1|1e2.1o1|i	3	3	0;0;1	chr1	-	162674151-162676691;162674151-162675605;162674152-162675604	162674099-162674151;162675605-162675841;162676691-162676817	162674152-162675604
Ofd1	ENSMUSG00000040586.8	ENSMUSG00000040586.8:s:166431689-166431719	0.3541;-0.3541	9.987e-01;9.987e-01	2.586e-13;1.893e-13	0.5307;0.4693	0.8733;0.1267	s|1e1.1o1|i	2	2	0;1	chrX	-	166428635-166431689;166428636-166431688	166428528-166428635;166431689-166431719	166428636-166431688
Scamp5	ENSMUSG00000040722.7	ENSMUSG00000040722.7:s:57451356-57451484	0.0000;-0.2006;0.3064;-0.0993	4.677e-21;5.144e-01;9.848e-01;1.145e-02	1.000e+00;1.255e-05;2.355e-10;7.057e-02	0.0005;0.2795;0.4704;0.2513	0.0056;0.0735;0.7793;0.1405	s|1e1.1o1|1e2.1o1|1e3.1o1|i	4	4	0;0;0;1	chr9	-	57448382-57451356;57447233-57451356;57446173-57451356;57448383-57451355	57446072-57446173;57447077-57447392;57448235-57448382;57451356-57451484	57448383-57451355
Orai3	ENSMUSG00000043964.14	ENSMUSG00000043964.14:s:127769815-127770216	0.2814;-0.2814	8.920e-01;8.920e-01	1.968e-05;1.968e-05	0.0764;0.9236	0.3645;0.6355	s|1e1.1o1|1e2.1o1	2	3	0;0	chr7	+	127770216-127770734;127770216-127773557	127769815-127770216;127770734-127770878;127773557-127773800
Grsf1	ENSMUSG00000044221.14	ENSMUSG00000044221.14:t:88673693-88673849	-0.3537;0.0001;0.3622;-0.0000;0.0000;-0.0000	9.985e-01;5.140e-21;9.993e-01;5.038e-21;5.038e-21;5.038e-21	4.163e-14;9.838e-01;3.924e-15;9.999e-01;1.000e+00;1.000e+00	0.8166;0.0247;0.1401;0.0160;0.0004;0.0039	0.4656;0.0279;0.4952;0.0070;0.0024;0.0003	t|1e1.1o1|1e2.1o2|1e2.2o2|1e3.1o3|1e3.2o3|1e3.3o3	6	4	0;0;0;0;0;0	chr5	-	88673849-88675758;88673849-88675546;88673849-88675495;88673849-88675120;88673849-88675093;88673849-88675021	88673693-88673849;88675021-88675242;88675495-88675670;88675758-88676171
Zfp286	ENSMUSG00000047342.17	ENSMUSG00000047342.17:s:62787575-62788044	-0.1836;-0.1702;0.4877;-0.0809	3.975e-01;3.828e-01;9.995e-01;2.094e-03	3.664e-03;1.453e-02;3.288e-09;1.151e-01	0.2671;0.3758;0.2327;0.1267	0.0666;0.1820;0.7137;0.0292	s|1e1.1o2|1e1.2o2|1e2.1o1|1e3.1o1	4	4	0;0;1;0	chr11	-	62785009-62787959;62784993-62787959;62783761-62787959;62753682-62787959	62752577-62753682;62783516-62784151;62784879-62785009;62787575-62788044
Tpcn2	ENSMUSG00000048677.9	ENSMUSG00000048677.9:t:145260872-145261000	-0.3585;0.3585	9.835e-01;9.835e-01	1.141e-06;1.141e-06	0.6692;0.3308	0.3067;0.6933	t|1e1.1o1|1e2.1o1	2	3	0;0	chr7	-	145261000-145261933;145261000-145261561	145260872-145261000;145261550-145261679;145261933-145261992
Ptges	ENSMUSG00000050737.13	ENSMUSG00000050737.13:t:30889471-30892826	-0.3841;-0.0146;0.4080	9.636e-01;3.602e-10;9.672e-01	2.941e-05;6.686e-01;2.356e-07	0.9524;0.0463;0.0012	0.5700;0.0030;0.4266	t|1e2.1o1|1e3.1o1|2e1.1o2	3	4	0;0;0	chr2	-	30892826-30900867;30892826-30897363;30892607-30903158	30889471-30892826;30897363-30897469;30900867-30900949;30903090-30903297
Ptges	ENSMUSG00000050737.13	ENSMUSG00000050737.13:t:30900867-30900949	0.3540;-0.3540	9.991e-01;9.991e-01	4.299e-10;4.295e-10	0.6243;0.3757	0.9855;0.0145	t|1e1.2o2|1e2.1o1	2	3	0;0	chr2	-	30900949-30903090;30900949-30901714	30900867-30900949;30901714-30901788;30903090-30903297
Zfp42	ENSMUSG00000051176.6	ENSMUSG00000051176.6:t:43304476-43304559	0.1420;-0.2024;0.0452;0.0131	2.677e-02;5.452e-01;1.535e-20;7.500e-21	2.982e-03;1.214e-11;4.915e-01;6.919e-01	0.6283;0.2864;0.0309;0.0519	0.7728;0.0884;0.0623;0.0743	t|1e1.1o1|1e2.1o1|2e1.1o1|i	4	3	0;1;0;1	chr8	-	43304559-43306841;43304559-43305680;43304557-43306841;43304560-43306840	43304476-43304559;43305680-na;43306841-43306980	43304560-43306840
Tmem248	ENSMUSG00000053094.15	ENSMUSG00000053094.15:t:130229449-130229626	0.3957;-0.0301;0.0057;-0.3344;-0.0092	9.999e-01;3.884e-07;6.212e-21;9.652e-01;2.008e-03	1.708e-15;5.030e-01;8.031e-01;1.078e-06;3.876e-01	0.0138;0.0723;0.0241;0.5291;0.3670	0.4139;0.0010;0.0398;0.1927;0.3469	t|1e1.1o1|1e2.1o2|1e2.2o2|1e3.1o1|i	5	4	0;0;0;0;1	chr5	+	130217320-130229449;130219915-130229449;130219919-130229449;130222572-130229449;130222573-130229448	130217081-130217320;130219744-130219919;130222335-130222572;130229449-130229626	130222573-130229448
Camk2d	ENSMUSG00000053819.16	ENSMUSG00000053819.16:t:126780360-126780462	-0.3593;-0.0005;-0.0000;0.3672	9.447e-01;3.270e-09;5.042e-21;9.542e-01	5.905e-05;9.799e-01;9.992e-01;3.928e-05	0.7623;0.0181;0.0026;0.2199	0.4018;0.0066;0.0076;0.5856	t|1e1.1o1|1e2.1o1|1e3.1o1|1e4.1o1	4	5	0;0;0;0	chr3	+	126770857-126780360;126771846-126780360;126778893-126780360;126779999-126780360	126770785-126770857;126771774-126771846;126778167-126778893;126779901-126779999;126780360-126780462
Cyhr1	ENSMUSG00000053929.17	ENSMUSG00000053929.17:s:76648099-76648310	0.2035;-0.0231;-0.1684	5.480e-01;2.497e-11;2.290e-01	1.686e-06;5.619e-01;1.427e-03	0.4164;0.2055;0.3741	0.6158;0.1696;0.2041	s|1e1.1o2|1e1.2o2|1e2.1o1	3	3	0;0;0	chr15	-	76647768-76648099;76647695-76648099;76646574-76648099	76643395-76646574;76646927-76647768;76648099-76648310
Mgmt	ENSMUSG00000054612.4	ENSMUSG00000054612.4:s:136894614-136894687	-0.2766;0.2766	9.035e-01;9.035e-01	1.116e-07;1.115e-07	0.4355;0.5645	0.1560;0.8440	s|1e1.1o1|1e2.1o1	2	3	1;0	chr7	+	136894687-136919856;136894687-136951268	136894614-136894687;136919856-136920012;136951268-136951404
Tmem245	ENSMUSG00000055296.14	ENSMUSG00000055296.14:s:56885616-56886212	0.2478;-0.2478	7.809e-01;7.809e-01	8.980e-05;8.981e-05	0.6231;0.3769	0.8752;0.1248	s|1e1.1o1|i	2	2	0;1	chr4	-	56880292-56886018;56880293-56885615	56866923-56880292;56885616-56886212	56880293-56885615
Tmem245	ENSMUSG00000055296.14	ENSMUSG00000055296.14:t:56916702-56916806	0.2106;-0.2934;0.0864	5.853e-01;9.734e-01;3.719e-05	3.057e-04;0.000e+00;8.589e-02	0.6507;0.3132;0.0301	0.8626;0.0196;0.1176	t|1e1.1o1|1e2.1o1|i	3	3	0;0;1	chr4	-	56916806-56923339;56916806-56922387;56916807-56922386	56916702-56916806;56922387-56922410;56923339-56923508	56916807-56922386
Tns1	ENSMUSG00000055322.16	ENSMUSG00000055322.16:t:73952421-73953950	-0.2678;0.2678	7.232e-01;7.232e-01	2.534e-03;2.534e-03	0.6547;0.3453	0.3654;0.6346	t|1e1.1o1|1e2.1o1	2	3	0;0	chr1	-	73953950-73980914;73953950-73962911	73952421-73953950;73962911-73963043;73980640-73981030
Tns1	ENSMUSG00000055322.16	ENSMUSG00000055322.16:t:73997049-73997695	0.1703;0.0878;-0.2611	3.483e-01;2.703e-02;8.390e-01	1.159e-02;1.038e-01;1.551e-06	0.6666;0.0510;0.2896	0.8419;0.1518;0.0067	t|1e1.1o1|1e2.1o1|1e3.1o1	3	4	0;0;0	chr1	-	73997104-74002287;73997104-74001448;73997104-73998245	73997049-73997695;73998245-73998468;74001448-74001567;74002287-74002337
Tns1	ENSMUSG00000055322.16	ENSMUSG00000055322.16:t:74016145-74016186	0.2526;0.0025;-0.0003;-0.2168	8.310e-01;6.203e-21;5.113e-21;6.255e-01	3.588e-06;8.458e-01;9.888e-01;9.794e-07	0.7091;0.0280;0.0218;0.2404	0.9600;0.0372;0.0012;0.0012	t|1e1.1o1|1e2.1o2|1e2.2o2|1e3.1o1	4	4	0;0;0;0	chr1	-	74016186-74068609;74016186-74036971;74016186-74036859;74016186-74016398	74016145-74016186;74016398-74016422;74036859-74037157;74068609-74068646
Cd47	ENSMUSG00000055447.19	ENSMUSG00000055447.19:s:49884165-49884254	0.9270;-0.9277	1.000e+00;1.000e+00	3.141e-21;0.000e+00	0.0670;0.9330	0.9908;0.0092	s|1e1.1o1|1e2.1o1	2	3	0;0	chr16	+	49884254-49894177;49884254-49895369	49884165-49884254;49894177-49894284;49895369-49895461
Cpsf6	ENSMUSG00000055531.12	ENSMUSG00000055531.12:s:117362014-117362187	0.2747;-0.2747	9.745e-01;9.745e-01	4.261e-20;0.000e+00	0.1245;0.8755	0.3847;0.6153	s|1e1.1o1|1e2.1o1	2	3	0;0	chr10	-	117361884-117362014;117361360-117362014	117360856-117361360;117361774-117361884;117362014-117362187
Cebpg	ENSMUSG00000056216.9	ENSMUSG00000056216.9:t:35046422-35051505	-0.1018;0.2292;-0.0871;0.0020	1.665e-01;7.091e-01;1.045e-02;6.151e-03	6.451e-02;3.176e-06;1.189e-01;3.546e-01	0.5327;0.0110;0.1164;0.3391	0.3978;0.2585;0.0018;0.3308	t|1e1.1o1|1e2.1o2|1e2.2o2|i	4	3	0;0;0;1	chr7	-	35050932-35056376;35050932-35055653;35050932-35055645;35051506-35055644	35046422-35051505;35055645-35055983;35056376-35056573	35051506-35055644
Dph6	ENSMUSG00000057147.13	ENSMUSG00000057147.13:s:114519669-114519799	0.3506;-0.3506	9.991e-01;9.991e-01	2.300e-15;2.220e-16	0.6300;0.3700	0.9899;0.0101	s|1e1.1o1|2e1.1o1	2	2	0;0	chr2	-	114518292-114519712;114518292-114519669	114516416-114518292;114519669-114519799
Sclt1	ENSMUSG00000059834.12	ENSMUSG00000059834.12:s:41673784-41675505	-0.2366;0.2366	6.991e-01;6.991e-01	1.141e-03;1.141e-03	0.4154;0.5846	0.1583;0.8417	s|1e1.1o2|1e1.2o2	2	2	0;0	chr3	-	41671502-41675328;41671483-41675328	41671385-41673275;41673784-41675505
Sclt1	ENSMUSG00000059834.12	ENSMUSG00000059834.12:s:41734168-41734235	-0.5965;0.5965	1.000e+00;1.000e+00	0.000e+00;1.641e-20	0.7598;0.2402	0.1692;0.8308	s|1e1.1o2|1e1.2o2	2	2	0;0	chr3	-	41730919-41734168;41730914-41734168	41730861-41730919;41734168-41734235
Zfp74	ENSMUSG00000059975.15	ENSMUSG00000059975.15:t:29937942-29938068	-0.2460;0.2460	7.342e-01;7.342e-01	2.129e-04;2.129e-04	0.2996;0.7004	0.0515;0.9485	t|1e1.1o1|1e2.1o1	2	3	0;0	chr7	-	29938068-29953855;29938068-29943491	29937942-29938068;29943491-29943545;29953855-29954089
BC002059	ENSMUSG00000060149.7	ENSMUSG00000060149.7:s:16951539-16951708	-0.4482;0.4482	9.999e-01;9.999e-01	1.821e-11;1.713e-11	0.7368;0.2632	0.2912;0.7088	s|1e1.1o1|1e2.1o1	2	3	0;0	chr17	+	16951708-16970900;16951708-16971171	16951539-16951708;16970900-16971026;16971171-16971231
Tmem219	ENSMUSG00000060538.14	ENSMUSG00000060538.14:t:126896749-126896938	0.2345;-0.0827;-0.1481	7.591e-01;1.791e-03;1.969e-01	5.862e-06;1.147e-01;1.596e-02	0.0099;0.1199;0.8690	0.2632;0.0300;0.7083	t|1e1.1o1|1e2.1o1|1e3.1o1	3	4	0;0;0	chr7	-	126896938-126922810;126896938-126898224;126896938-126897026	126896749-126896938;126897026-126897424;126898224-126898281;126922810-126922917
Nr1h2	ENSMUSG00000060601.13	ENSMUSG00000060601.13:s:44551600-44551623	-0.2110;0.2110	5.646e-01;5.646e-01	1.622e-03;1.622e-03	0.9574;0.0426	0.7425;0.2575	s|1e1.1o2|1e1.2o2	2	2	0;0	chr7	-	44551497-44551600;44551407-44551600	44551057-44551497;44551600-44551623
Slc25a3	ENSMUSG00000061904.12	ENSMUSG00000061904.12:t:91121922-91122043	-0.2293;0.0023;0.2288	7.624e-01;7.131e-21;7.627e-01	1.110e-16;7.237e-01;3.944e-15	0.6898;0.0563;0.2520	0.4582;0.0552;0.4801	t|1e1.1o1|1e2.1o2|i	3	3	0;1;0	chr10	-	91122043-91123558;91122043-91122207;91122044-91122107	91121922-91122043;91122108-91122331;91123558-91123706	91122044-91122107
Scfd2	ENSMUSG00000062110.14	ENSMUSG00000062110.14:t:74206089-74206395	-0.3273;0.3273	9.712e-01;9.712e-01	1.279e-10;1.249e-10	0.3489;0.6511	0.0440;0.9560	t|1e1.1o1|1e2.1o1	2	3	0;0	chr5	-	74206395-74225315;74206395-74212251	74206089-74206395;74212251-74212370;74225315-74225484
Ganc	ENSMUSG00000062646.12	ENSMUSG00000062646.12:t:120406114-120406328	-0.1374;0.0000;0.2920;0.4554;-0.6378	1.341e-01;5.042e-21;9.345e-01;9.989e-01;1.000e+00	2.182e-02;9.993e-01;1.983e-08;4.328e-09;0.000e+00	0.1889;0.0030;0.0041;0.1456;0.6583	0.0441;0.0038;0.3152;0.5973;0.0373	t|1e1.1o1|1e2.1o2|1e2.2o2|1e3.1o2|1e3.2o2	5	4	0;0;0;0;0	chr2	+	120404269-120406266;120404644-120406266;120404659-120406266;120405059-120406266;120405408-120406266	120403896-120404269;120404314-120404659;120404768-120405408;120406114-120406328
Hikeshi	ENSMUSG00000062797.14	ENSMUSG00000062797.14:s:89940969-89941204	-0.0843;0.2184;-0.0006;-0.1174	2.929e-20;6.248e-01;7.510e-21;6.423e-02	1.016e-01;2.100e-04;7.287e-01;4.083e-02	0.1097;0.4586;0.0539;0.3811	0.0111;0.6783;0.0565;0.2540	s|1e1.1o1|1e2.1o1|1e3.1o1|1e4.1o1	4	5	0;0;0;0	chr7	-	89940043-89940969;89935964-89940969;89930460-89940969;89923715-89940969	89923564-89923715;89930320-89930460;89935727-89935964;89938625-89940043;89940969-89941204
Klhdc3	ENSMUSG00000063576.12	ENSMUSG00000063576.12:t:46678281-46678493	0.4577;-0.4577	1.000e+00;1.000e+00	1.926e-20;0.000e+00	0.0162;0.9838	0.4699;0.5301	t|1e1.1o1|1e2.1o1	2	3	0;0	chr17	-	46678493-46680702;46678493-46679042	46678281-46678493;46679042-46679194;46680702-46680914
Pex26	ENSMUSG00000067825.11	ENSMUSG00000067825.11:s:121190101-121190247	-0.3675;0.3675	9.939e-01;9.939e-01	1.902e-08;1.904e-08	0.7504;0.2496	0.3861;0.6139	s|1e1.1o2|1e1.2o2	2	2	0;0	chr6	+	121190247-121193512;121190247-121193515	121190101-121190247;121193512-121196192
Gstm6	ENSMUSG00000068762.11	ENSMUSG00000068762.11:s:107942333-107942414	-0.4246;0.4246	9.980e-01;9.980e-01	1.557e-09;1.555e-09	0.9629;0.0371	0.5499;0.4501	s|1e1.1o1|1e2.2o2	2	3	0;0	chr3	-	107942233-107942333;107941284-107942333	107941189-107941326;107941818-107942233;107942333-107942414
Rap1a	ENSMUSG00000068798.10	ENSMUSG00000068798.10:s:105801239-105801336	-0.4023;0.3900;0.0190	1.000e+00;9.981e-01;1.691e-04	0.000e+00;3.207e-10;4.715e-01	0.4218;0.4619;0.1231	0.0024;0.8480;0.1474	s|1e1.1o1|1e2.1o1|i	3	3	0;0;1	chr3	-	105794139-105801239;105750328-105801239;105794140-105801238	105750245-105750328;105794055-105794139;105801239-105801336	105794140-105801238
Ahnak	ENSMUSG00000069833.13	ENSMUSG00000069833.13:s:8989284-8989429	0.6873;-0.6873	1.000e+00;1.000e+00	1.301e-20;0.000e+00	0.1454;0.8546	0.8177;0.1823	s|1e1.1o1|i	2	2	0;1	chr19	+	8989429-8999662;8989430-8997897	8989284-8989429;8999660-8999772	8989430-8997897
Zfp990	ENSMUSG00000078503.9	ENSMUSG00000078503.9:s:145514884-145515018	-0.1907;-0.0376;0.2492	4.469e-01;1.051e-02;7.889e-01	2.932e-03;2.708e-01;8.430e-05	0.3771;0.5182;0.1090	0.1837;0.4572;0.3644	s|1e1.1o1|1e2.1o1|i	3	3	0;1;1	chr4	+	145515018-145520806;145515018-145530812;145515019-145520805	145514884-145515018;145520806-145520885;145530812-145530915	145515019-145520805
Zfp990	ENSMUSG00000078503.9	ENSMUSG00000078503.9:t:145520806-145520885	-0.0994;-0.1210;0.2578	1.332e-01;1.754e-01;7.087e-01	6.909e-02;4.195e-02;3.499e-03	0.3966;0.4662;0.1364	0.2622;0.3124;0.4274	t|1e1.1o1|1e2.1o1|i	3	3	0;0;1	chr4	+	145510925-145520806;145515018-145520806;145515019-145520805	145510759-145510925;145514884-145515018;145520806-145520885	145515019-145520805
Smarcd2	ENSMUSG00000078619.10	ENSMUSG00000078619.10:t:106266537-106266692	0.2463;-0.2463	8.435e-01;8.435e-01	4.388e-14;4.463e-14	0.6506;0.3494	0.8972;0.1028	t|1e2.1o1|2e1.1o2	2	3	0;0	chr11	-	106266692-106266891;106266631-106272887	106266537-106266692;106266891-106267013;106272493-106272972
Zfp970	ENSMUSG00000078866.10	ENSMUSG00000078866.10:t:177477640-177478129	0.4239;-0.4239	1.000e+00;1.000e+00	2.022e-20;0.000e+00	0.0107;0.9893	0.4381;0.5619	t|1e1.1o2|i	2	2	0;1	chr2	+	177473678-177477640;177476204-177477639	177473618-177473894;177477640-177478129	177476204-177477639
Gm8281	ENSMUSG00000095681.7	ENSMUSG00000095681.7:s:5088623-5088678	0.5073;-0.5073	1.000e+00;1.000e+00	1.738e-20;0.000e+00	0.0210;0.9790	0.5212;0.4788	s|1e1.1o1|1e2.1o1	2	3	0;0	chr14	+	5088678-5088791;5088678-5092176	5088623-5088678;5088791-5088797;5092176-5093318
6720427I07Rik	ENSMUSG00000097375.3	ENSMUSG00000097375.3:s:48546350-48546500	-0.3010;0.3010	9.501e-01;9.501e-01	4.339e-07;4.339e-07	0.5590;0.4410	0.2551;0.7449	s|1e1.1o1|i	2	2	0;1	chr13	-	48538351-48546350;48538352-48546349	48532905-48538351;48546350-48546500	48538352-48546349
Gm44997	ENSMUSG00000108446.1	ENSMUSG00000108446.1:s:42578179-42578235	0.2088;-0.2088	5.832e-01;5.832e-01	1.054e-06;1.053e-06	0.0179;0.9821	0.2339;0.7661	s|1e1.1o1|i	2	2	0;1	chr7	-	42577483-42578179;42577484-42578178	42577466-42577483;42578179-42578235	42577484-42578178
A630089N07Rik	ENSMUSG00000116673.1	ENSMUSG00000116673.1:s:98081890-98082010	0.2397;-0.2397	6.555e-01;6.555e-01	2.277e-03;2.277e-03	0.6175;0.3825	0.8826;0.1174	s|1e1.1o1|i	2	2	0;1	chr16	-	98068130-98081890;98069352-98081889	98068004-98068130;98081890-98082010	98069352-98081889
A630089N07Rik	ENSMUSG00000116673.1	ENSMUSG00000116673.1:t:98068004-98068130	0.1243;0.0646;-0.2275	1.521e-01;2.045e-02;7.138e-01	4.000e-02;1.633e-01;3.856e-06	0.4179;0.3205;0.2554	0.5570;0.4194;0.0209	t|1e1.1o1|1e2.1o1|1e3.1o1	3	4	0;0;0	chr16	-	98068130-98082346;98068130-98081890;98068130-98069311	98068004-98068130;98069311-98069351;98081890-98082010;98082346-98082450
Gm49776	ENSMUSG00000116925.1	ENSMUSG00000116925.1:s:18255521-18255605	0.2778;-0.2778	8.331e-01;8.331e-01	2.262e-06;2.261e-06	0.0285;0.9715	0.2864;0.7136	s|1e1.1o1|i	2	2	0;1	chr16	-	18247425-18255521;18247426-18255520	18247289-18247425;18255521-18255605	18247426-18255520
Apbb3	ENSMUSG00000117679.1	ENSMUSG00000117679.1:s:36677445-36678073	0.6824;-0.6824	1.000e+00;1.000e+00	1.162e-20;0.000e+00	0.2957;0.7043	0.9595;0.0405	s|1e1.1o2|1e1.2o2	2	2	0;0	chr18	-	36677256-36677445;36677246-36677445	36677034-36677256;36677445-36678073
Galnt1	ENSMUSG00000000420.15	ENSMUSG00000000420.15:s:24232597-24232653	-0.4230;0.4230	9.965e-01;9.965e-01	2.257e-08;2.254e-08	0.8388;0.1612	0.4099;0.5901	s|1e1.1o1|i	2	2	0;1	chr18	+	24232653-24238242;24232654-24238241	24232597-24232653;24238242-24238485	24232654-24238241
Txnrd3	ENSMUSG00000000811.13	ENSMUSG00000000811.13:s:89661459-89661601	0.2757;-0.2757	8.785e-01;8.785e-01	1.219e-06;1.218e-06	0.6847;0.3153	0.9892;0.0108	s|1e1.1o1|1e2.1o1	2	3	0;0	chr6	+	89661601-89663077;89661601-89665700	89661459-89661601;89663077-89663192;89665700-89665792
Grik3	ENSMUSG00000001985.9	ENSMUSG00000001985.9:t:125623481-125623657	-0.2913;0.2913	8.693e-01;8.693e-01	9.917e-05;9.917e-05	0.7880;0.2120	0.4908;0.5092	t|1e1.1o1|1e2.1o1	2	3	0;1	chr4	+	125490945-125623481;125609755-125623481	na-125609755;125490700-125490945;125623481-125623657
Itpkc	ENSMUSG00000003752.9	ENSMUSG00000003752.9:s:27212310-27212383	0.5292;-0.5292	1.000e+00;1.000e+00	5.379e-17;0.000e+00	0.3318;0.6682	0.8608;0.1392	s|1e1.1o1|2e1.1o1	2	2	0;0	chr7	-	27208444-27212312;27208444-27212310	27207172-27208444;27212310-27212383
[truncated: 2,929 more rows]

## Sheet: 5b. OEvsF-majiq_sig_splice_type
	module_id	gene_id	gene_name	seqid	strand	lsv_id	event_id	complex	denovo	junction_coord	event_non_changing	event_changing	junction_changing	OE_median_psi	FLX_median_psi	FLX_OE_median_dpsi	FLX_OE_probability_changing	FLX_OE_probability_non_changing	OE_het_median_psi	FLX_het_median_psi	OE_FLX_het_median_dpsi	OE_FLX_het_tnom	OE_FLX_het_ttest	OE_FLX_het_wilcoxon	type	comp
[truncated: 987 more rows]

[truncated: 4 more sheets: 5c. OEvsF-_RMATS_sig_events, 5d. WTvsF-_majiq, 5e. WTvsF-majiq_sig_splice_type, 5f. WTvsF-_RMATS_sig_events]
