# Supplementary material for: LIS1 RNA-binding orchestrates the mechanosensitive properties of embryonic stem cells in AGO2-dependent and independent ways
Source: Nat Commun. 2023 Jun 6;14:3293. doi: 10.1038/s41467-023-38797-8 (PMC10244377; doi:10.1038/s41467-023-38797-8)
Supplement: Supplementary file 9 — Supplementary Data 6 [file 41467_2023_38797_MOESM9_ESM.xlsx]

## Sheet: 6a. Supp.Fig.6b,c
	LIS1 bound and all genes(Genome) expression comparison
	LIS1 Bound mean	Genome mean	statistic	df.error	p.value	method	alternative	effectsize	estimate	conf.level	conf.low	conf.high	conf.method	conf.distribution	n.obs
1	9.79171	4.08937	129.623	9430.54	0	Welch Two Sample t-test	two.sided	Hedges'g	1.49027	0.95	1.6393	1.6393	ncp	t	47821
	LIS1 bound intron width and all intron width(Genome) expression comparison
	LIS1 Bound	Genome	statistic	p.value	method	alternative	effectsize	conf.level	conf.method	n.obs
1	29721	303499	6771197592	0	Wilcoxon rank sum test	two.sided	r (rank biserial)	0.95	normal	333220

## Sheet: 6b. Fig.3f
#OE, WT,F/- intron level splicing efficiency by LIS1 seCLIP-seq clusters
	Condition	.y.	n	statistic	df	p	method
1	OE	clusters	62195	10664.2	5586	3.60173855818269e-321	Kruskal-Wallis
2	WT	clusters	62538	11058.6	5754	0	Kruskal-Wallis
3	F/-	clusters	57184	7653	3640	7.69e-287	Kruskal-Wallis
	clusters	.y.	n	statistic	df	p	method
1	clusters 10	Condition	5058	3011.73	1797	1.05e-64	Kruskal-Wallis
2	clusters 9	Condition	5664	3259.67	1954	7.83e-69	Kruskal-Wallis
3	clusters 8	Condition	7179	3685.09	2176	2.94e-81	Kruskal-Wallis
4	clusters 7	Condition	8941	4275.84	2413	2.71e-107	Kruskal-Wallis
5	clusters 6	Condition	10730	4781.95	2600	2.17e-132	Kruskal-Wallis
6	clusters 5	Condition	13219	5430.77	2840	1.89e-165	Kruskal-Wallis
7	clusters 4	Condition	16453	6269.24	3034	4.12e-227	Kruskal-Wallis
8	clusters 3	Condition	19529	6597.83	3042	1.68e-263	Kruskal-Wallis
9	clusters 2	Condition	25202	7852.81	3340	0	Kruskal-Wallis
10	clusters 1	Condition	27153	7943.82	3264	0	Kruskal-Wallis
11	clusters 0	Condition	42789	9121.53	3765	0	Kruskal-Wallis
	group1	group2	statistic	p.value	alternative	method	distribution	p.value.adjustment	p.adj	p.adj.signif		ns	*	**	***	****
1	OE	F/-	9.16428	1.49636e-19	two.sided	Dunn's all-pairs test	z	FDR	1.5e-19	****		P > 0.05	P ≤ 0.05	P ≤ 0.01	P ≤ 0.001	P ≤ 0.0001
2	OE	WT	2.20366	0.0275485	two.sided	Dunn's all-pairs test	z	FDR	0.03	*
3	WT	F/-	7.00678	3.65801e-12	two.sided	Dunn's all-pairs test	z	FDR	3.66e-12	****
	group1	group2	statistic	p.value	alternative	method	distribution	p.value.adjustment	p.adj	p.adj.signif
1	clusters 0	clusters 1	14.6796	2.28237e-48	two.sided	Dunn's all-pairs test	z	FDR	2.28e-48	****
2	clusters 0	clusters 10	28.9621	1.81199e-183	two.sided	Dunn's all-pairs test	z	FDR	1.81e-183	****
3	clusters 0	clusters 2	20.3689	1.57881e-91	two.sided	Dunn's all-pairs test	z	FDR	1.58e-91	****
4	clusters 0	clusters 3	25.3491	6.31416e-141	two.sided	Dunn's all-pairs test	z	FDR	6.31e-141	****
5	clusters 0	clusters 4	29.9715	4.231e-196	two.sided	Dunn's all-pairs test	z	FDR	4.23e-196	****
6	clusters 0	clusters 5	30.3956	1.72904e-201	two.sided	Dunn's all-pairs test	z	FDR	1.73e-201	****
7	clusters 0	clusters 6	29.0573	1.37064e-184	two.sided	Dunn's all-pairs test	z	FDR	1.37e-184	****
8	clusters 0	clusters 7	31.64	5.71684e-218	two.sided	Dunn's all-pairs test	z	FDR	5.72e-218	****
9	clusters 0	clusters 8	29.1224	2.56659e-185	two.sided	Dunn's all-pairs test	z	FDR	2.57e-185	****
10	clusters 0	clusters 9	28.9285	4.11371e-183	two.sided	Dunn's all-pairs test	z	FDR	4.11e-183	****
11	clusters 1	clusters 10	20.6116	1.18855e-93	two.sided	Dunn's all-pairs test	z	FDR	1.19e-93	****
12	clusters 1	clusters 2	5.43055	7.53626e-08	two.sided	Dunn's all-pairs test	z	FDR	7.54e-08	****
13	clusters 1	clusters 3	11.1375	1.61768e-28	two.sided	Dunn's all-pairs test	z	FDR	1.62e-28	****
14	clusters 1	clusters 4	16.2564	5.82443e-59	two.sided	Dunn's all-pairs test	z	FDR	5.82e-59	****
15	clusters 1	clusters 5	17.6972	1.73083e-69	two.sided	Dunn's all-pairs test	z	FDR	1.73e-69	****
16	clusters 1	clusters 6	17.44	1.50256e-67	two.sided	Dunn's all-pairs test	z	FDR	1.5e-67	****
17	clusters 1	clusters 7	20.7389	9.44541e-95	two.sided	Dunn's all-pairs test	z	FDR	9.45e-95	****
18	clusters 1	clusters 8	19.2982	2.35353e-82	two.sided	Dunn's all-pairs test	z	FDR	2.35e-82	****
19	clusters 1	clusters 9	20.129	1.88471e-89	two.sided	Dunn's all-pairs test	z	FDR	1.88e-89	****
20	clusters 10	clusters 2	17.412	2.30083e-67	two.sided	Dunn's all-pairs test	z	FDR	2.3e-67	****
21	clusters 10	clusters 3	13.3899	1.73178e-40	two.sided	Dunn's all-pairs test	z	FDR	1.73e-40	****
22	clusters 10	clusters 4	9.63575	1.03538e-21	two.sided	Dunn's all-pairs test	z	FDR	1.04e-21	****
23	clusters 10	clusters 5	7.7613	1.40108e-14	two.sided	Dunn's all-pairs test	z	FDR	1.4e-14	****
24	clusters 10	clusters 6	6.8662	1.00736e-11	two.sided	Dunn's all-pairs test	z	FDR	1.01e-11	****
25	clusters 10	clusters 7	3.60174	0.000369901	two.sided	Dunn's all-pairs test	z	FDR	0.00037	***
26	clusters 10	clusters 8	3.29514	0.00112718	two.sided	Dunn's all-pairs test	z	FDR	0.00113	**
27	clusters 10	clusters 9	1.12463	0.270586	two.sided	Dunn's all-pairs test	z	FDR	0.27	ns
28	clusters 2	clusters 3	5.9882	2.99218e-09	two.sided	Dunn's all-pairs test	z	FDR	2.99e-09	****
29	clusters 2	clusters 4	11.3073	2.45862e-29	two.sided	Dunn's all-pairs test	z	FDR	2.46e-29	****
30	clusters 2	clusters 5	13.0654	1.18953e-38	two.sided	Dunn's all-pairs test	z	FDR	1.19e-38	****
31	clusters 2	clusters 6	13.14	4.64306e-39	two.sided	Dunn's all-pairs test	z	FDR	4.64e-39	****
32	clusters 2	clusters 7	16.6916	4.61015e-62	two.sided	Dunn's all-pairs test	z	FDR	4.61e-62	****
33	clusters 2	clusters 8	15.5916	2.28211e-54	two.sided	Dunn's all-pairs test	z	FDR	2.28e-54	****
34	clusters 2	clusters 9	16.7725	1.25397e-62	two.sided	Dunn's all-pairs test	z	FDR	1.25e-62	****
35	clusters 3	clusters 4	5.32142	1.34829e-07	two.sided	Dunn's all-pairs test	z	FDR	1.35e-07	****
36	clusters 3	clusters 5	7.38451	2.47528e-13	two.sided	Dunn's all-pairs test	z	FDR	2.48e-13	****
37	clusters 3	clusters 6	7.85137	7.07278e-15	two.sided	Dunn's all-pairs test	z	FDR	7.07e-15	****
38	clusters 3	clusters 7	11.6138	7.41803e-31	two.sided	Dunn's all-pairs test	z	FDR	7.42e-31	****
39	clusters 3	clusters 8	10.9653	1.06402e-27	two.sided	Dunn's all-pairs test	z	FDR	1.06e-27	****
40	clusters 3	clusters 9	12.5623	7.48654e-36	two.sided	Dunn's all-pairs test	z	FDR	7.49e-36	****
41	clusters 4	clusters 5	2.28995	0.0237515	two.sided	Dunn's all-pairs test	z	FDR	0.02	*
42	clusters 4	clusters 6	3.05773	0.00250328	two.sided	Dunn's all-pairs test	z	FDR	0.0025	**
43	clusters 4	clusters 7	6.98886	4.35488e-12	two.sided	Dunn's all-pairs test	z	FDR	4.35e-12	****
44	clusters 4	clusters 8	6.7037	2.94119e-11	two.sided	Dunn's all-pairs test	z	FDR	2.94e-11	****
45	clusters 4	clusters 9	8.6479	9.30669e-18	two.sided	Dunn's all-pairs test	z	FDR	9.31e-18	****
46	clusters 5	clusters 6	0.863267	0.395176	two.sided	Dunn's all-pairs test	z	FDR	0.4	ns
47	clusters 5	clusters 7	4.75656	2.51878e-06	two.sided	Dunn's all-pairs test	z	FDR	2.52e-06	****
48	clusters 5	clusters 8	4.64469	4.2574e-06	two.sided	Dunn's all-pairs test	z	FDR	4.26e-06	****
49	clusters 5	clusters 9	6.7127	2.83993e-11	two.sided	Dunn's all-pairs test	z	FDR	2.84e-11	****
50	clusters 6	clusters 7	3.76318	0.000205047	two.sided	Dunn's all-pairs test	z	FDR	0.000205	****
51	clusters 6	clusters 8	3.7279	0.000230858	two.sided	Dunn's all-pairs test	z	FDR	0.000231	****
52	clusters 6	clusters 9	5.80763	8.71253e-09	two.sided	Dunn's all-pairs test	z	FDR	8.71e-09	****
53	clusters 7	clusters 8	0.18435	0.853739	two.sided	Dunn's all-pairs test	z	FDR	0.85	ns
54	clusters 7	clusters 9	2.45024	0.0157035	two.sided	Dunn's all-pairs test	z	FDR	0.02	*
55	clusters 8	clusters 9	2.17861	0.0310549	two.sided	Dunn's all-pairs test	z	FDR	0.03	*

## Sheet: 6c. Fig.4e
#LIS1 seCLIPseq and miRs expression
	n	statistic	df	p	method
1	1966	142.86	3	9.14e-31	Kruskal-Wallis
	group1	group2	n1	n2	statistic	p	p.adj	p.adj.signif
1	Distance < 2kb seCLIP-seq peak	Distance > 2kb non-protein coding intron	221	40	-1.0998	0.27142	0.27142	ns
2	Distance < 2kb seCLIP-seq peak	Distance > 2kb protein coding intron	221	502	-11.6016	4.04221e-31	2.42533e-30	****
3	Distance < 2kb seCLIP-seq peak	other miRNAs	221	419	-7.85435	4.0184e-15	1.20552e-14	****
4	Distance > 2kb non-protein coding intron	Distance > 2kb protein coding intron	40	502	-4.55039	5.35465e-06	1.07093e-05	****
5	Distance > 2kb non-protein coding intron	other miRNAs	40	419	-2.80381	0.00505026	0.00606032	**
6	Distance > 2kb protein coding intron	other miRNAs	502	419	4.28576	1.82115e-05	2.73173e-05	****
	Dunn test; FDR corrected		ns	*	**	***	****
			P > 0.05	P ≤ 0.05	P ≤ 0.01	P ≤ 0.001	P ≤ 0.0001

## Sheet: 6d. Fig.5c,e & Supp.Fig.8a
#miR qPCR all comparisons
	mir	group1	group2	estimate	conf.low	conf.high	p.adj	p.adj.signif			q value	Pr(>|q|)
1	miR-214-3p	AGO1-4 KO	AGO1-4 KO LIS1-OE	0.452667	0.381052	0.524281	1.88182e-12	****		AGO1-4 KO LIS1-OE - AGO1-4 KO == 0	23.83	< 2.22e-16	****
2	miR-31-5p	AGO1-4 KO	AGO1-4 KO LIS1-OE	0.297917	0.187133	0.408701	2.96444e-06	****		Dox.AGO2 - AGO1-4 KO == 0	13.451	2e-13	****
3	miR-6539-3p	AGO1-4 KO	AGO1-4 KO LIS1-OE	0.350083	0.223138	0.477028	3.28691e-06	****		Dox.AGO2LIS1-OE - AGO1-4 KO == 0	14.518	2.79e-13	****
4	miR-151-5p	AGO1-4 KO	AGO1-4 KO LIS1-OE	0.858667	0.574272	1.14306	3.74571e-06	****		Dox.AGO2 - AGO1-4 KOLIS1-OE == 0	12.061	4.85e-13	****
5	miR-10a-5p	AGO1-4 KO	AGO1-4 KO LIS1-OE	1.67133	1.11294	2.22973	1.26579e-05	****		Dox.AGO2LIS1-OE - AGO1-4 KOLIS1-OE == 0	12.776	3.4e-13	****
6	miR-7c-5p	AGO1-4 KO	AGO1-4 KO LIS1-OE	0.601583	0.344526	0.858641	2.97563e-05	****		Dox.AGO2LIS1-OE - Dox.AGO2 == 0	-1.432	0.74221	ns
7	let7i-5p	AGO1-4 KO	AGO1-4 KO LIS1-OE	0.913167	0.513764	1.31257	4.52215e-05	****
8	miR-30C-5p	AGO1-4 KO	AGO1-4 KO LIS1-OE	0.4885	0.285598	0.691402	4.57909e-05	****
9	miR-181a-5p	AGO1-4 KO	AGO1-4 KO LIS1-OE	0.65525	0.392716	0.917784	7.08265e-05	****
10	miR-221-3p	AGO1-4 KO	AGO1-4 KO LIS1-OE	1.2875	0.697182	1.87782	0.0001388	****		Pairwise comparisons using Games-Howell test
11	miR-222-3p	AGO1-4 KO	AGO1-4 KO LIS1-OE	1.03042	0.575739	1.48509	0.000147718	****		FDR corrected	ns	*	**	***	****
12	let7e-5p	AGO1-4 KO	AGO1-4 KO LIS1-OE	0.669	0.311418	1.02658	0.00101603	***			P > 0.05	P ≤ 0.05	P ≤ 0.01	P ≤ 0.001	P ≤ 0.0001
13	miR-541-5p	AGO1-4 KO	AGO1-4 KO LIS1-OE	0.865417	0.375499	1.35533	0.00114319	***
14	miR-146-5p	AGO1-4 KO	AGO1-4 KO LIS1-OE	1.12955	0.453579	1.80551	0.00158621	***
15	let7a-5p	AGO1-4 KO	AGO1-4 KO LIS1-OE	0.52825	0.217752	0.838748	0.00158621	***
16	let7b-5p	AGO1-4 KO	AGO1-4 KO LIS1-OE	0.703167	0.281068	1.12527	0.00306667	**
17	miR-16-5p	AGO1-4 KO	AGO1-4 KO LIS1-OE	0.5085	0.162805	0.854195	0.00454945	**
18	miR-5099-3p	AGO1-4 KO	AGO1-4 KO LIS1-OE	0.571167	0.135647	1.00669	0.0148387	**
19	miR-302d-3p	AGO1-4 KO	AGO1-4 KO LIS1-OE	0.293583	0.0408871	0.54628	0.0290526	*
20	miR-302c-3p	AGO1-4 KO	AGO1-4 KO LIS1-OE	0.184417	-0.0580986	0.426932	0.23	ns
21	miR-302a-3p	AGO1-4 KO	AGO1-4 KO LIS1-OE	0.187333	-0.0882336	0.4629	0.317522	ns
22	miR-302b-3p	AGO1-4 KO	AGO1-4 KO LIS1-OE	-0.0676389	-0.934685	0.799407	1	ns
23	miR-367-3p	AGO1-4 KO	AGO1-4 KO LIS1-OE	0.0143788	-0.41806	0.446817	1	ns
24	miR-16-5p	AGO1-4 KO	Dox.AGO2	45.0005	40.357	49.644	0	****
25	miR-30C-5p	AGO1-4 KO	Dox.AGO2	30.4683	28.0269	32.9096	0	****
26	miR-222-3p	AGO1-4 KO	Dox.AGO2	1.35575	1.13789	1.57361	5.589e-12	****
27	miR-5099-3p	AGO1-4 KO	Dox.AGO2	0.645917	0.553788	0.738045	2.28231e-11	****
28	miR-541-5p	AGO1-4 KO	Dox.AGO2	8.51967	7.6953	9.34404	5.84529e-11	****
29	miR-221-3p	AGO1-4 KO	Dox.AGO2	1.74967	1.47197	2.02736	1.50988e-10	****
30	miR-146-5p	AGO1-4 KO	Dox.AGO2	9.28088	8.08286	10.4789	1.11167e-09	****
31	let7i-5p	AGO1-4 KO	Dox.AGO2	2.81567	2.31316	3.31817	1.1523e-09	****
32	let7a-5p	AGO1-4 KO	Dox.AGO2	7.63375	6.64268	8.62482	2.03714e-09	****
33	miR-302d-3p	AGO1-4 KO	Dox.AGO2	1.80383	1.45393	2.15373	8.16e-09	****
34	miR-151-5p	AGO1-4 KO	Dox.AGO2	9.56325	8.08181	11.0447	2.0125e-08	****
35	miR-7c-5p	AGO1-4 KO	Dox.AGO2	3.71942	3.04821	4.39063	2.89324e-08	****
36	let7e-5p	AGO1-4 KO	Dox.AGO2	8.36	7.00581	9.71419	2.89324e-08	****
37	miR-181a-5p	AGO1-4 KO	Dox.AGO2	0.55625	0.418988	0.693512	5.06e-08	****
38	miR-10a-5p	AGO1-4 KO	Dox.AGO2	2.78742	2.23018	3.34465	6.03257e-08	****
39	let7b-5p	AGO1-4 KO	Dox.AGO2	0.931917	0.701518	1.16232	9.26053e-08	****
40	miR-214-3p	AGO1-4 KO	Dox.AGO2	0.364667	0.225516	0.503817	2.38161e-05	****
41	miR-31-5p	AGO1-4 KO	Dox.AGO2	0.422667	0.226565	0.618769	0.000143126	****
42	miR-6539-3p	AGO1-4 KO	Dox.AGO2	0.725333	0.371877	1.07879	0.00038088	***
43	miR-302b-3p	AGO1-4 KO	Dox.AGO2	2.76558	1.03711	4.49406	0.00306667	**
44	miR-302c-3p	AGO1-4 KO	Dox.AGO2	0.299583	0.0322296	0.566937	0.0341443	*
45	miR-367-3p	AGO1-4 KO	Dox.AGO2	-0.145667	-0.569648	0.278314	0.834469	ns
46	miR-302a-3p	AGO1-4 KO	Dox.AGO2	0.02175	-0.201933	0.245433	1	ns
47	miR-30C-5p	AGO1-4 KO	Dox.AGO2 LIS1-OE	29.2469	26.302	32.1918	0	****
48	let7a-5p	AGO1-4 KO	Dox.AGO2 LIS1-OE	7.592	6.93419	8.24981	0	****
49	miR-181a-5p	AGO1-4 KO	Dox.AGO2 LIS1-OE	0.841333	0.724262	0.958405	1.62533e-12	****
50	miR-214-3p	AGO1-4 KO	Dox.AGO2 LIS1-OE	0.879083	0.752653	1.00551	1.05225e-10	****
51	miR-31-5p	AGO1-4 KO	Dox.AGO2 LIS1-OE	0.813667	0.639957	0.987376	5.47609e-09	****
52	miR-222-3p	AGO1-4 KO	Dox.AGO2 LIS1-OE	1.2875	0.978845	1.59615	5.07484e-08	****
53	miR-7c-5p	AGO1-4 KO	Dox.AGO2 LIS1-OE	3.60692	2.9169	4.29693	5.26125e-08	****
54	miR-541-5p	AGO1-4 KO	Dox.AGO2 LIS1-OE	9.3725	7.67134	11.0737	6.03257e-08	****
55	miR-16-5p	AGO1-4 KO	Dox.AGO2 LIS1-OE	34.3258	29.1902	39.4613	9.26053e-08	****
56	miR-6539-3p	AGO1-4 KO	Dox.AGO2 LIS1-OE	1.13814	0.869759	1.40651	1.38e-07	****
57	miR-5099-3p	AGO1-4 KO	Dox.AGO2 LIS1-OE	1.08242	0.851732	1.3131	1.64316e-07	****
58	miR-302c-3p	AGO1-4 KO	Dox.AGO2 LIS1-OE	0.796833	0.544248	1.04942	2.54359e-07	****
59	miR-151-5p	AGO1-4 KO	Dox.AGO2 LIS1-OE	7.06775	5.43947	8.69603	6.69447e-07	****
60	miR-221-3p	AGO1-4 KO	Dox.AGO2 LIS1-OE	1.61892	1.12095	2.11688	6.69447e-07	****
61	miR-302b-3p	AGO1-4 KO	Dox.AGO2 LIS1-OE	4.10158	2.75404	5.44913	9.57551e-07	****
62	miR-10a-5p	AGO1-4 KO	Dox.AGO2 LIS1-OE	3.25	2.41776	4.08224	1.30548e-06	****
63	let7e-5p	AGO1-4 KO	Dox.AGO2 LIS1-OE	6.45667	4.49043	8.42291	1.00958e-05	****
64	miR-302d-3p	AGO1-4 KO	Dox.AGO2 LIS1-OE	2.88375	1.87675	3.89075	2.91333e-05	****
65	miR-146-5p	AGO1-4 KO	Dox.AGO2 LIS1-OE	6.25145	3.72449	8.77842	0.000167325	****
66	let7i-5p	AGO1-4 KO	Dox.AGO2 LIS1-OE	1.58525	0.832222	2.33828	0.000315699	***
67	let7b-5p	AGO1-4 KO	Dox.AGO2 LIS1-OE	0.51075	0.127969	0.893531	0.0135	**
68	miR-302a-3p	AGO1-4 KO	Dox.AGO2 LIS1-OE	0.347417	0.0346141	0.660219	0.0366122	*
69	miR-367-3p	AGO1-4 KO	Dox.AGO2 LIS1-OE	0.141667	-0.319942	0.603276	0.886837	ns
70	miR-16-5p	AGO1-4 KO LIS1-OE	Dox.AGO2	44.492	39.8458	49.1382	0	****
71	miR-30C-5p	AGO1-4 KO LIS1-OE	Dox.AGO2	29.9797	27.5363	32.4232	0	****
72	miR-541-5p	AGO1-4 KO LIS1-OE	Dox.AGO2	7.65425	6.77044	8.53806	1.6284e-12	****
73	miR-146-5p	AGO1-4 KO LIS1-OE	Dox.AGO2	8.15133	6.8718	9.43086	8.464e-11	****
74	let7a-5p	AGO1-4 KO LIS1-OE	Dox.AGO2	7.1055	6.09714	8.11386	1.11853e-09	****
75	miR-302d-3p	AGO1-4 KO LIS1-OE	Dox.AGO2	1.51025	1.13136	1.88914	2.05938e-08	****
76	let7e-5p	AGO1-4 KO LIS1-OE	Dox.AGO2	7.691	6.31939	9.06261	2.05938e-08	****
77	miR-151-5p	AGO1-4 KO LIS1-OE	Dox.AGO2	8.70458	7.21557	10.1936	2.74467e-08	****
78	miR-7c-5p	AGO1-4 KO LIS1-OE	Dox.AGO2	3.11783	2.43687	3.7988	7.16833e-08	****
79	let7i-5p	AGO1-4 KO LIS1-OE	Dox.AGO2	1.9025	1.34936	2.45564	9.7635e-08	****
80	miR-10a-5p	AGO1-4 KO LIS1-OE	Dox.AGO2	1.11608	0.39779	1.83438	0.00158621	***
81	miR-302b-3p	AGO1-4 KO LIS1-OE	Dox.AGO2	2.83322	1.17127	4.49517	0.00158621	***
82	miR-6539-3p	AGO1-4 KO LIS1-OE	Dox.AGO2	0.37525	0.026198	0.724302	0.0464554	*
83	miR-221-3p	AGO1-4 KO LIS1-OE	Dox.AGO2	0.462167	-0.105149	1.02948	0.163794	ns
84	miR-222-3p	AGO1-4 KO LIS1-OE	Dox.AGO2	0.325333	-0.137042	0.787709	0.279798	ns
85	miR-31-5p	AGO1-4 KO LIS1-OE	Dox.AGO2	0.12475	-0.0680475	0.317547	0.342579	ns
86	miR-214-3p	AGO1-4 KO LIS1-OE	Dox.AGO2	-0.088	-0.227158	0.0511582	0.36	ns
87	miR-302a-3p	AGO1-4 KO LIS1-OE	Dox.AGO2	-0.165583	-0.427924	0.0967577	0.375931	ns
88	let7b-5p	AGO1-4 KO LIS1-OE	Dox.AGO2	0.22875	-0.217332	0.674832	0.563695	ns
89	miR-302c-3p	AGO1-4 KO LIS1-OE	Dox.AGO2	0.115167	-0.157526	0.387859	0.727024	ns
90	miR-367-3p	AGO1-4 KO LIS1-OE	Dox.AGO2	-0.160045	-0.542851	0.22276	0.727839	ns
91	miR-181a-5p	AGO1-4 KO LIS1-OE	Dox.AGO2	-0.099	-0.373292	0.175292	0.803905	ns
92	miR-5099-3p	AGO1-4 KO LIS1-OE	Dox.AGO2	0.07475	-0.363086	0.512586	0.99194	ns
93	miR-30C-5p	AGO1-4 KO LIS1-OE	Dox.AGO2 LIS1-OE	28.7584	25.8118	31.7051	0	****
94	let7a-5p	AGO1-4 KO LIS1-OE	Dox.AGO2 LIS1-OE	7.06375	6.37553	7.75197	0	****
95	miR-541-5p	AGO1-4 KO LIS1-OE	Dox.AGO2 LIS1-OE	8.50708	6.78441	10.2298	6.03257e-08	****
96	miR-16-5p	AGO1-4 KO LIS1-OE	Dox.AGO2 LIS1-OE	33.8173	28.6803	38.9543	9.7635e-08	****
97	miR-7c-5p	AGO1-4 KO LIS1-OE	Dox.AGO2 LIS1-OE	3.00533	2.30594	3.70472	1.51143e-07	****
98	miR-214-3p	AGO1-4 KO LIS1-OE	Dox.AGO2 LIS1-OE	0.426417	0.299977	0.552857	9.57375e-07	****
99	miR-151-5p	AGO1-4 KO LIS1-OE	Dox.AGO2 LIS1-OE	6.20908	4.57401	7.84415	1.77506e-06	****
100	miR-302b-3p	AGO1-4 KO LIS1-OE	Dox.AGO2 LIS1-OE	4.16922	2.9235	5.41494	1.83115e-06	****
101	miR-31-5p	AGO1-4 KO LIS1-OE	Dox.AGO2 LIS1-OE	0.51575	0.346085	0.685415	2.70792e-06	****
102	miR-6539-3p	AGO1-4 KO LIS1-OE	Dox.AGO2 LIS1-OE	0.788053	0.525977	1.05013	1.58349e-05	****
103	miR-302c-3p	AGO1-4 KO LIS1-OE	Dox.AGO2 LIS1-OE	0.612417	0.353987	0.870846	1.702e-05	****
104	let7e-5p	AGO1-4 KO LIS1-OE	Dox.AGO2 LIS1-OE	5.78767	3.81027	7.76507	2.14466e-05	****
105	miR-302d-3p	AGO1-4 KO LIS1-OE	Dox.AGO2 LIS1-OE	2.59017	1.57677	3.60356	6.50866e-05	****
106	miR-146-5p	AGO1-4 KO LIS1-OE	Dox.AGO2 LIS1-OE	5.12191	2.56944	7.67437	0.00069	***
107	miR-10a-5p	AGO1-4 KO LIS1-OE	Dox.AGO2 LIS1-OE	1.57867	0.650295	2.50704	0.00114607	***
108	miR-5099-3p	AGO1-4 KO LIS1-OE	Dox.AGO2 LIS1-OE	0.51125	0.0463099	0.97619	0.0404242	*
109	let7i-5p	AGO1-4 KO LIS1-OE	Dox.AGO2 LIS1-OE	0.672083	-0.108631	1.4528	0.138	ns
110	miR-181a-5p	AGO1-4 KO LIS1-OE	Dox.AGO2 LIS1-OE	0.186083	-0.0823532	0.45452	0.287189	ns
111	miR-222-3p	AGO1-4 KO LIS1-OE	Dox.AGO2 LIS1-OE	0.257083	-0.23949	0.753657	0.563695	ns
112	miR-221-3p	AGO1-4 KO LIS1-OE	Dox.AGO2 LIS1-OE	0.331417	-0.339953	1.00279	0.6072	ns
113	miR-302a-3p	AGO1-4 KO LIS1-OE	Dox.AGO2 LIS1-OE	0.160083	-0.176788	0.496955	0.632311	ns
114	let7b-5p	AGO1-4 KO LIS1-OE	Dox.AGO2 LIS1-OE	-0.192417	-0.711818	0.326984	0.803905	ns
115	miR-367-3p	AGO1-4 KO LIS1-OE	Dox.AGO2 LIS1-OE	0.127288	-0.298927	0.553502	0.888046	ns
116	miR-214-3p	Dox.AGO2	Dox.AGO2 LIS1-OE	0.514417	0.347981	0.680852	3.43467e-07	****
117	miR-181a-5p	Dox.AGO2	Dox.AGO2 LIS1-OE	0.285083	0.132277	0.43789	0.000374838	***
118	miR-302c-3p	Dox.AGO2	Dox.AGO2 LIS1-OE	0.49725	0.21617	0.77833	0.000651868	***
119	miR-31-5p	Dox.AGO2	Dox.AGO2 LIS1-OE	0.391	0.164589	0.617411	0.000854538	***
120	miR-5099-3p	Dox.AGO2	Dox.AGO2 LIS1-OE	0.4365	0.20048	0.67252	0.000875165	***
121	miR-16-5p	Dox.AGO2	Dox.AGO2 LIS1-OE	-10.6747	-17.0013	-4.34814	0.0012021	***
122	let7i-5p	Dox.AGO2	Dox.AGO2 LIS1-OE	-1.23042	-2.05147	-0.409365	0.00306667	**
123	miR-151-5p	Dox.AGO2	Dox.AGO2 LIS1-OE	-2.4955	-4.52591	-0.46509	0.017617	*
124	miR-146-5p	Dox.AGO2	Dox.AGO2 LIS1-OE	-3.02942	-5.67778	-0.381064	0.0330625	*
125	miR-302a-3p	Dox.AGO2	Dox.AGO2 LIS1-OE	0.325667	0.0234811	0.627852	0.04416	*
126	miR-302d-3p	Dox.AGO2	Dox.AGO2 LIS1-OE	1.07992	0.0526356	2.1072	0.0514118	*
127	miR-6539-3p	Dox.AGO2	Dox.AGO2 LIS1-OE	0.412803	0.013522	0.812084	0.054932	*
128	let7b-5p	Dox.AGO2	Dox.AGO2 LIS1-OE	-0.421167	-0.831606	-0.0107273	0.0570577	*
129	let7e-5p	Dox.AGO2	Dox.AGO2 LIS1-OE	-1.90333	-4.12751	0.320844	0.143208	ns
130	miR-302b-3p	Dox.AGO2	Dox.AGO2 LIS1-OE	1.336	-0.550817	3.22282	0.286036	ns
131	miR-367-3p	Dox.AGO2	Dox.AGO2 LIS1-OE	0.287333	-0.130194	0.70486	0.309268	ns
132	miR-10a-5p	Dox.AGO2	Dox.AGO2 LIS1-OE	0.462583	-0.465282	1.39045	0.596067	ns
133	miR-541-5p	Dox.AGO2	Dox.AGO2 LIS1-OE	0.852833	-0.938369	2.64404	0.613587	ns
134	miR-30C-5p	Dox.AGO2	Dox.AGO2 LIS1-OE	-1.22133	-4.75977	2.3171	0.834469	ns
135	miR-221-3p	Dox.AGO2	Dox.AGO2 LIS1-OE	-0.13075	-0.598138	0.336638	0.888046	ns
136	miR-222-3p	Dox.AGO2	Dox.AGO2 LIS1-OE	-0.06825	-0.390924	0.254424	0.974364	ns
137	miR-7c-5p	Dox.AGO2	Dox.AGO2 LIS1-OE	-0.1125	-0.991699	0.766699	1	ns
138	let7a-5p	Dox.AGO2	Dox.AGO2 LIS1-OE	-0.04175	-1.14955	1.06605	1	ns
Statisitics for Fig. 5E
Let7b-5p
Number of families	1
Number of comparisons per family	3
Alpha	0.05
Dunnett's multiple comparisons test	Mean Diff.	95.00% CI of diff.	Significant?	Summary	Adjusted P Value	A-?
KO let7b-5P vs. OE let7b-5P	-73.89	-111.5 to -36.25	Yes	****	0.0001	B	OE let7b-5P
KO let7b-5P vs. Dox let7b-5P	-96.37	-134 to -58.73	Yes	****	0.0001	C	Dox let7b-5P
KO let7b-5P vs. Dox OE let7b-5P	-52.54	-90.18 to -14.89	Yes	**	0.0042	D	Dox OE let7b-5P
Test details	Mean 1	Mean 2	Mean Diff.	SE of diff.	n1	n2	q	DF
KO let7b-5P vs. OE let7b-5P	100.1	174	-73.89	15.42	11	11	4.793	40
KO let7b-5P vs. Dox let7b-5P	100.1	196.5	-96.37	15.42	11	11	6.251	40
KO let7b-5P vs. Dox OE let7b-5P	100.1	152.6	-52.54	15.42	11	11	3.408	40
miR181a-5p
Number of families	1
Number of comparisons per family	3
Alpha	0.05
Dunnett's multiple comparisons test	Mean Diff.	95.00% CI of diff.	Significant?	Summary	Adjusted P Value	E-?
KO 181a-5P vs. OE 181a-5P	-60.29	-78.15 to -42.44	Yes	****	0.0001	F	OE 181a-5P
KO 181a-5P vs. Dox 181a-5P	-53.54	-71.4 to -35.68	Yes	****	0.0001	G	Dox 181a-5P
KO 181a-5P vs. Dox OE 181a-5P	-82.2	-100.1 to -64.34	Yes	****	0.0001	H	Dox OE 181a-5P
Test details	Mean 1	Mean 2	Mean Diff.	SE of diff.	n1	n2	q	DF
KO 181a-5P vs. OE 181a-5P	101.3	161.6	-60.29	7.314	11	11	8.244	40
KO 181a-5P vs. Dox 181a-5P	101.3	154.9	-53.54	7.314	11	11	7.32	40
KO 181a-5P vs. Dox OE 181a-5P	101.3	183.5	-82.2	7.314	11	11	11.24	40
miR 214-3p
Number of families	1
Number of comparisons per family	3
Alpha	0.05
Dunnett's multiple comparisons test	Mean Diff.	95.00% CI of diff.	Significant?	Summary	Adjusted P Value	I-?
KO 214-3P vs. OE 214-3P	-45.74	-57.92 to -33.57	Yes	****	0.0001	J	OE 214-3P
KO 214-3P vs. Dox 214-3P	-37.39	-49.56 to -25.21	Yes	****	0.0001	K	Dox 214-3P
KO 214-3P vs. Dox OE214-3P	-88.23	-100.4 to -76.05	Yes	****	0.0001	L	Dox OE214-3P
Test details	Mean 1	Mean 2	Mean Diff.	SE of diff.	n1	n2	q	DF
KO 214-3P vs. OE 214-3P	100.1	145.9	-45.74	4.987	11	11	9.173	40
KO 214-3P vs. Dox 214-3P	100.1	137.5	-37.39	4.987	11	11	7.498	40
KO 214-3P vs. Dox OE214-3P	100.1	188.4	-88.23	4.987	11	11	17.69	40
miR 221-3p
Number of families	1
Number of comparisons per family	3
Alpha	0.05
Dunnett's multiple comparisons test	Mean Diff.	95.00% CI of diff.	Significant?	Summary	Adjusted P Value	M-?
KO 221-3P vs. OE 221-3P	-120.1	-167 to -73.09	Yes	****	0.0001	N	OE 221-3P
KO 221-3P vs. Dox 221-3P	-174.6	-221.5 to -127.6	Yes	****	0.0001	O	Dox 221-3P
KO 221-3P vs. Dox OE221-3P	-155.1	-202.1 to -108.2	Yes	****	0.0001	P	Dox OE221-3P
Test details	Mean 1	Mean 2	Mean Diff.	SE of diff.	n1	n2	q	DF
KO 221-3P vs. OE 221-3P	110.3	230.4	-120.1	19.24	11	11	6.24	40
KO 221-3P vs. Dox 221-3P	110.3	284.9	-174.6	19.24	11	11	9.073	40
KO 221-3P vs. Dox OE221-3P	110.3	265.4	-155.1	19.24	11	11	8.063	40
miR 222-3p
Number of families	1
Number of comparisons per family	3
Alpha	0.05
Dunnett's multiple comparisons test	Mean Diff.	95.00% CI of diff.	Significant?	Summary	Adjusted P Value	Q-?
KO 222-3P vs. OE 222-3P	-106	-141.7 to -70.24	Yes	****	0.0001	R	OE 222-3P
KO 222-3P vs. Dox 222-3P	-135.4	-171.2 to -99.71	Yes	****	0.0001	S	Dox 222-3P
KO 222-3P vs. Dox OE222-3P	-131.5	-167.3 to -95.78	Yes	****	0.0001	T	Dox OE222-3P
Test details	Mean 1	Mean 2	Mean Diff.	SE of diff.	n1	n2	q	DF
KO 222-3P vs. OE 222-3P	101.4	207.4	-106	14.64	11	11	7.24	40
KO 222-3P vs. Dox 222-3P	101.4	236.9	-135.4	14.64	11	11	9.253	40
KO 222-3P vs. Dox OE222-3P	101.4	232.9	-131.5	14.64	11	11	8.985	40
miR 31-5p
Number of families	1
Number of comparisons per family	3
Alpha	0.05
Dunnett's multiple comparisons test	Mean Diff.	95.00% CI of diff.	Significant?	Summary	Adjusted P Value	U-?
KO 31-5P vs. OE 31-5P	-32.14	-48.71 to -15.58	Yes	****	0.0001	V	OE 31-5P
KO 31-5P vs. Dox 31-5P	-44.47	-61.04 to -27.9	Yes	****	0.0001	W	Dox 31-5P
KO 31-5P vs. Dox OE 31-5P	-84.32	-100.9 to -67.75	Yes	****	0.0001	X	Dox OE 31-5P
Test details	Mean 1	Mean 2	Mean Diff.	SE of diff.	n1	n2	q	DF
KO 31-5P vs. OE 31-5P	98.93	131.1	-32.14	6.786	11	11	4.737	40
KO 31-5P vs. Dox 31-5P	98.93	143.4	-44.47	6.786	11	11	6.553	40
KO 31-5P vs. Dox OE 31-5P	98.93	183.2	-84.32	6.786	11	11	12.42	40

## Sheet: 6e. Supp. Fig.10c,d
#Difference in splicing efficiency relative to AGO1-4 KO
	Condition	.y.	n	statistic	df	p	method
1	Dox.AGO2 LIS1-OE	clusters	64812	13822.6	11077	5.75e-66	Kruskal-Wallis
2	AGO1-4 KO LIS1-OE	clusters	68498	14100	11272	1.42e-68	Kruskal-Wallis
3	Dox.AGO2	clusters	60691	12804.1	10506	4.64e-50	Kruskal-Wallis
	clusters	.y.	n	statistic	df	p	method
1	clusters 5-8	Condition	33791	10233.9	7699	4.66e-77	Kruskal-Wallis
2	clusters 9 or more	Condition	43975	12137.7	9905	6.17e-50	Kruskal-Wallis
3	clusters 0	Condition	51754	9558.07	8893	5.51e-07	Kruskal-Wallis
4	clusters 1	Condition	64481	11978.9	10991	4.64e-11	Kruskal-Wallis
	group1	group2	statistic	p.value	alternative	method	distribution	p.value.adjustment	p.adj	p.adj.signif		ns	*	**	***	****
1	AGO1-4 KO LIS1-OE	Dox.AGO2	11.4418	3.8764e-30	two.sided	Dunn's all-pairs test	z	FDR	3.88e-30	****		P > 0.05	P ≤ 0.05	P ≤ 0.01	P ≤ 0.001	P ≤ 0.0001
2	Dox.AGO2 LIS1-OE	AGO1-4 KO LIS1-OE	11.1665	5.94736e-29	two.sided	Dunn's all-pairs test	z	FDR	5.95e-29	****
3	Dox.AGO2 LIS1-OE	Dox.AGO2	22.196	1.12577e-108	two.sided	Dunn's all-pairs test	z	FDR	1.13e-108	****
	group1	group2	statistic	p.value	alternative	method	distribution	p.value.adjustment	p.adj	p.adj.signif
1	clusters 0	clusters 1-4	3.69582	0.00131505	two.sided	Dunn's all-pairs test	z	FDR	0.00132	***
2	clusters 0	clusters 5-8	3.23658	0.00362917	two.sided	Dunn's all-pairs test	z	FDR	0.00363	***
3	clusters 0	clusters 9 or more	2.97664	0.00582846	two.sided	Dunn's all-pairs test	z	FDR	0.00583	***
4	clusters 1-4	clusters 5-8	0.110457	0.912047	two.sided	Dunn's all-pairs test	z	FDR	0.91	ns
5	clusters 1-4	clusters 9 or more	0.421752	0.807847	two.sided	Dunn's all-pairs test	z	FDR	0.81	ns
6	clusters 5-8	clusters 9 or more	0.463627	0.807847	two.sided	Dunn's all-pairs test	z	FDR	0.81	ns

## Sheet: 6f. Fig. 6d
#Difference in splicing efficiency relative to AGO1-4 KO
	Condition	.y.	n	statistic	df	p	method
1	Dox.AGO2 LIS1-OE	clusters	64812	13822.6	11077	5.75e-66	Kruskal-Wallis
2	AGO1-4 KO LIS1-OE	clusters	68498	14100	11272	1.42e-68	Kruskal-Wallis
3	Dox.AGO2	clusters	60691	12804.1	10506	4.64e-50	Kruskal-Wallis
	clusters	.y.	n	statistic	df	p	method
1	clusters 5-8	Condition	33791	10233.9	7699	4.66e-77	Kruskal-Wallis
2	clusters 9 or more	Condition	43975	12137.7	9905	6.17e-50	Kruskal-Wallis
3	clusters 0	Condition	51754	9558.07	8893	5.51e-07	Kruskal-Wallis
4	clusters 1	Condition	64481	11978.9	10991	4.64e-11	Kruskal-Wallis
	group1	group2	statistic	p.value	alternative	method	distribution	p.value.adjustment	p.adj	p.adj.signif		ns	*	**	***	****
1	AGO1-4 KO LIS1-OE	Dox.AGO2	11.4418	3.8764e-30	two.sided	Dunn's all-pairs test	z	FDR	3.88e-30	****		P > 0.05	P ≤ 0.05	P ≤ 0.01	P ≤ 0.001	P ≤ 0.0001
2	Dox.AGO2 LIS1-OE	AGO1-4 KO LIS1-OE	11.1665	5.94736e-29	two.sided	Dunn's all-pairs test	z	FDR	5.95e-29	****
3	Dox.AGO2 LIS1-OE	Dox.AGO2	22.196	1.12577e-108	two.sided	Dunn's all-pairs test	z	FDR	1.13e-108	****
	group1	group2	statistic	p.value	alternative	method	distribution	p.value.adjustment	p.adj	p.adj.signif
1	clusters 0	clusters 1-4	3.69582	0.00131505	two.sided	Dunn's all-pairs test	z	FDR	0.00132	***
2	clusters 0	clusters 5-8	3.23658	0.00362917	two.sided	Dunn's all-pairs test	z	FDR	0.00363	***
3	clusters 0	clusters 9 or more	2.97664	0.00582846	two.sided	Dunn's all-pairs test	z	FDR	0.00583	***
4	clusters 1-4	clusters 5-8	0.110457	0.912047	two.sided	Dunn's all-pairs test	z	FDR	0.91	ns
5	clusters 1-4	clusters 9 or more	0.421752	0.807847	two.sided	Dunn's all-pairs test	z	FDR	0.81	ns
6	clusters 5-8	clusters 9 or more	0.463627	0.807847	two.sided	Dunn's all-pairs test	z	FDR	0.81	ns

## Sheet: 6g. Fig. 6f
#AFM modulus values statistics
	n	statistic	df	p	method
1	24265	3361.67	3	0	Kruskal-Wallis
	group1	group2	n1	n2	statistic	p	p.adj	p.adj.signif
1	AGO1.4 KO	AGO1-4 KO LIS1-OE	7757	4479	53.5307	0	0	****
2	AGO1.4 KO	Dox.AGO2	7757	5856	37.208	5.0628e-303	1.01256e-302	****
3	AGO1.4 KO	Dox.AGO2 LIS-OE	7757	6173	14.7811	1.94098e-49	1.94098e-49	****
4	AGO1.4 KO LIS1.OE	Dox.AGO2	4479	5856	-18.1592	1.08592e-73	1.30311e-73	****
5	AGO1.4 KO LIS1.OE	Dox.AGO2 LIS1-OE	4479	6173	-38.3367	0	0	****
6	Dox.AGO2	Dox.AGO2 LIS1-OE	5856	6173	-21.4898	1.93929e-102	2.90894e-102	****
	Games-Howell test
	FDR corrected
			ns	*	**	***	****
			P > 0.05	P ≤ 0.05	P ≤ 0.01	P ≤ 0.001	P ≤ 0.0001
