# Supplementary material for: LIS1 RNA-binding orchestrates the mechanosensitive properties of embryonic stem cells in AGO2-dependent and independent ways
Source: Nat Commun. 2023 Jun 6;14:3293. doi: 10.1038/s41467-023-38797-8 (PMC10244377; doi:10.1038/s41467-023-38797-8)
Supplement: Supplementary file 10 — Supplementary Data 7 [file 41467_2023_38797_MOESM10_ESM.xlsx]

## Sheet: 7a. LIS1_seCLIP
PeakID	Chr	Start	End	Strand	Peak Score	Significance (-log10 p.adj)	Annotation	Detailed Annotation	Distance to TSS	Nearest PromoterID	Entrez ID	Nearest Unigene	Gene Name
clip_peak10971	chr8	67785526	67785867	-	7.91752	73.8963	intron (ENSMUST00000212960.1, intron 11 of 16)	protein_coding-intron (ENSMUST00000038959.15, intron 9 of 14)	32537	ENSMUST00000059374.4	ENSMUSG00000030465	ENSMUST00000212960	Psd3
clip_peak35953	chr16	26087801	26088137	-	6.03969	18.1068	intron (ENSMUST00000039990.5, intron 1 of 14)	protein_coding-intron (ENSMUST00000039990.5, intron 1 of 14)	17815	ENSMUST00000039990.5	ENSMUSG00000038168	ENSMUST00000160067	P3h2
clip_peak27103	chr3	142012228	142012545	-	6.08278	18.653	intron (ENSMUST00000106230.1, intron 1 of 11)	protein_coding-intron (ENSMUST00000098568.7, intron 2 of 11)	-30122	ENSMUST00000029948.14	ENSMUSG00000052430	ENSMUST00000029948	Bmpr1b
clip_peak34850	chr4	131809964	131810274	-	6.4879	25.9462	intron (ENSMUST00000127633.7, intron 7 of 25)	protein_coding-intron (ENSMUST00000030741.8, intron 7 of 30)	-6499	ENSMUST00000139641.1	ENSMUSG00000028909	ENSMUST00000123878	Ptpru
clip_peak17177	chr6	34951741	34952034	-	6.49981	34.1436	intron (ENSMUST00000201355.3, intron 8 of 11)	protein_coding-intron (ENSMUST00000044387.13, intron 7 of 7)	-3310	ENSMUST00000134874.1	ENSMUSG00000029847	ENSMUST00000201355	Slc23a4
clip_peak31788	chr1	58041800	58042093	+	6.18583	39.1053	intron (ENSMUST00000160168.1, intron 2 of 14)	protein_coding-intron (ENSMUST00000001027.6, intron 2 of 34)	11982	ENSMUST00000160168.1	ENSMUSG00000063558	ENSMUST00000001027	Aox1
clip_peak32421	chr5	27686580	27686856	+	6.52198	51.8656	intron (ENSMUST00000134175.1, intron 12 of 12)	protein_coding-intron (ENSMUST00000071500.12, intron 16 of 25)	64577	ENSMUST00000197625.1	ENSMUSG00000002221	ENSMUST00000196641	Paxip1
clip_peak35294	chr5	107187059	107187331	-	6.94315	37.0116	intron (ENSMUST00000146591.1, intron 3 of 6)	protein_coding-intron (ENSMUST00000031224.14, intron 3 of 16)	5172	ENSMUST00000138469.7	ENSMUSG00000029287	ENSMUST00000146591	Tgfbr3
clip_peak5334	chr2	169823756	169824020	+	4.29736	3.43822	intron (ENSMUST00000109159.2, intron 1 of 2)	protein_coding-intron (ENSMUST00000109157.1, intron 1 of 1)	-61005	ENSMUST00000185239.1	ENSMUSG00000047907	ENSMUST00000140699	Tshz2
clip_peak37719	chr13	103190779	103191041	-	7.33826	64.7009	intron (ENSMUST00000171358.7, intron 1 of 3)	protein_coding-intron (ENSMUST00000164111.1, intron 1 of 4)	-19381	ENSMUST00000211607.1	ENSMUSG00000034751	ENSMUST00000166867	Mast4
clip_peak12219	chr4	119913501	119913760	+	5.12871	7.15139	intron (ENSMUST00000143837.1, intron 1 of 1)	protein_coding-intron (ENSMUST00000106307.8, intron 1 of 8)	99135	ENSMUST00000106307.8	ENSMUSG00000028634	ENSMUST00000125069	Hivep3
clip_peak21388	chr8	84510905	84511157	+	3.96175	20.264	intron (ENSMUST00000238701.1, intron 5 of 48)	protein_coding-intron (ENSMUST00000121390.7, intron 3 of 46)	-36063	ENSMUST00000129620.1	ENSMUSG00000034656	ENSMUST00000215756	Cacna1a
clip_peak14709	chr15	78983925	78984176	+	5.01883	11.0086	intron (ENSMUST00000144151.2, intron 1 of 4)	protein_coding-intron (ENSMUST00000109687.8, intron 1 of 13)	345	ENSMUST00000144151.2	ENSMUSG00000033088	ENSMUST00000137934	Triobp
clip_peak30207	chr16	94501017	94501266	-	4.34233	10.5279	TTS (ENSMUST00000125229.8)	protein_coding-TTS (ENSMUST00000125229.8)	3246	ENSMUST00000232569.1	ENSMUSG00000022898	ENSMUST00000232569	Vps26c
clip_peak1437	chr8	119769908	119770156	-	6.91068	72.6362	intron (ENSMUST00000049156.6, intron 4 of 7)	protein_coding-intron (ENSMUST00000049156.6, intron 4 of 7)	8362	ENSMUST00000212534.1	ENSMUSG00000034105	ENSMUST00000212534	Meak7
clip_peak28792	chr16	10442216	10442463	-	6.2553	31.3133	intron (ENSMUST00000153027.7, intron 2 of 6)	protein_coding-intron (ENSMUST00000051118.6, intron 1 of 6)	4805	ENSMUST00000128288.7	ENSMUSG00000050908	ENSMUST00000135315	Tvp23a
clip_peak39677	chr11	107902872	107903118	-	4.74699	14.0978	intron (ENSMUST00000039071.2, intron 1 of 5)	protein_coding-intron (ENSMUST00000039071.2, intron 1 of 5)	8367	ENSMUST00000106742.7	ENSMUSG00000040373	ENSMUST00000106742	Cacng5
clip_peak3115	chrX	152327044	152327288	-	3.27909	13.7384	exon (ENSMUST00000141922.7, exon 2 of 4)	protein_coding-exon (ENSMUST00000141922.7, exon 2 of 4)	297	ENSMUST00000181635.7	ENSMUSG00000087403	ENSMUST00000195280	Kantr
clip_peak15400	chr2	25248017	25248260	-	3.40035	40.5671	exon (ENSMUST00000100329.9, exon 10 of 12)	protein_coding-exon (ENSMUST00000100329.9, exon 10 of 12)	333	ENSMUST00000129705.1	ENSMUSG00000006471	ENSMUST00000141808	Ndor1
clip_peak25254	chr6	37184591	37184827	-	6.36848	30.8424	intron (ENSMUST00000150300.8, intron 1 of 32)	protein_coding-intron (ENSMUST00000042075.7, intron 2 of 32)	114928	ENSMUST00000042075.7	ENSMUSG00000038665	ENSMUST00000042075	Dgki
clip_peak28553	chr16	9852559	9852795	-	4.1748	3.88565	intron (ENSMUST00000199708.4, intron 3 of 13)	protein_coding-intron (ENSMUST00000032331.7, intron 1 of 11)	-55344	ENSMUST00000199267.1	ENSMUSG00000059003	ENSMUST00000199267	Grin2a
clip_peak33977	chr1	86231744	86231979	+	4.6177	16.6409	intron (ENSMUST00000150059.7, intron 7 of 8)	protein_coding-intron (ENSMUST00000027434.14, intron 19 of 24)	-12705	ENSMUST00000126579.1	ENSMUSG00000062590	ENSMUST00000156675	Armc9
clip_peak28531	chr2	178240389	178240622	+	3.93517	4.2098	intron (ENSMUST00000103065.1, intron 1 of 12)	protein_coding-intron (ENSMUST00000103065.1, intron 1 of 12)	47421	ENSMUST00000103065.1	ENSMUSG00000027525	ENSMUST00000108915	Phactr3
clip_peak31782	chr7	130579471	130579700	+	7.93847	67.9803	intron (ENSMUST00000208722.1, intron 1 of 20)	protein_coding-intron (ENSMUST00000059145.13, intron 1 of 20)	2101	ENSMUST00000207789.1	ENSMUSG00000030852	ENSMUST00000207999	Tacc2
clip_peak26273	chr5	44096647	44096872	-	5.59927	18.0042	intron (ENSMUST00000171543.7, intron 1 of 26)	protein_coding-intron (ENSMUST00000074113.12, intron 1 of 27)	-1991	ENSMUST00000087442.10	ENSMUSG00000029086	ENSMUST00000196852	Prom1
clip_peak27134	chr7	92823085	92823307	+	6.61667	98.5667	intron (ENSMUST00000107179.1, intron 1 of 2)	protein_coding-intron (ENSMUST00000032879.14, intron 2 of 4)	3276	ENSMUST00000107179.1	ENSMUSG00000030643	ENSMUST00000032879	Rab30
clip_peak14631	chr7	79845763	79845984	-	6.27552	30.8436	intron (ENSMUST00000149164.1, intron 1 of 2)	protein_coding-intron (ENSMUST00000107392.7, intron 1 of 20)	2310	ENSMUST00000205502.1	ENSMUSG00000039062	ENSMUST00000206235	Anpep
clip_peak8934	chr3	89154156	89154377	-	5.19434	23.3333	intron (ENSMUST00000133368.1, intron 1 of 3)	protein_coding-intron (ENSMUST00000029686.3, intron 1 of 7)	-3034	ENSMUST00000132156.7	ENSMUSG00000028051	ENSMUST00000133368	Hcn3
clip_peak34673	chr7	27637666	27637887	+	3.67198	10.1787	TTS (ENSMUST00000136981.1)	protein_coding-TTS (ENSMUST00000136981.1)	1723	ENSMUST00000136981.1	ENSMUSG00000004056	ENSMUST00000128540	Akt2
clip_peak13222	chr5	112987494	112987713	-	8.01929	69.929	intron (ENSMUST00000197888.4, intron 1 of 19)	protein_coding-intron (ENSMUST00000065167.8, intron 1 of 20)	27900	ENSMUST00000197776.1	ENSMUSG00000042249	ENSMUST00000195928	Grk3
clip_peak13686	chr16	97957517	97957736	-	3.47706	10.5801	intron (ENSMUST00000231560.1, intron 1 of 2)	protein_coding-intron (ENSMUST00000052089.8, intron 1 of 3)	-4528	ENSMUST00000231256.1	ENSMUSG00000046962	ENSMUST00000063605	Zbtb21
clip_peak3986	chr9	64419306	64419524	+	7.9407	68.1776	intron (ENSMUST00000164113.7, intron 1 of 24)	protein_coding-intron (ENSMUST00000068967.10, intron 1 of 24)	33729	ENSMUST00000068967.10	ENSMUSG00000036466	ENSMUST00000148963	Megf11
clip_peak22399	chrX	9946070	9946288	+	5.17339	7.35649	intron (ENSMUST00000086165.3, intron 6 of 15)	protein_coding-intron (ENSMUST00000067529.8, intron 6 of 16)	60557	ENSMUST00000067529.8	ENSMUSG00000054453	ENSMUST00000086165	Sytl5
clip_peak8649	chrX	52606715	52606933	-	4.58984	6.82996	intron (ENSMUST00000114854.7, intron 4 of 4)	antisense-intron (ENSMUST00000068507.1, intron 4 of 4)	7097	ENSMUST00000069360.13	ENSMUSG00000055653	ENSMUST00000114857	Gpc3
clip_peak906	chr13	84243386	84243602	+	5.10248	15.1107	intron (ENSMUST00000224525.1, intron 1 of 1)	protein_coding-intron (ENSMUST00000057495.9, intron 1 of 11)	-7777	ENSMUST00000225708.1	ENSMUSG00000035762	ENSMUST00000224525	Tmem161b
clip_peak39613	chr8	120487040	120487256	+	4.14903	5.60051	intron (ENSMUST00000180448.2, intron 2 of 2)	protein_coding-intron (ENSMUST00000127664.1, intron 1 of 15)	-1299	ENSMUST00000034279.15	ENSMUSG00000031822	ENSMUST00000118136	Gse1
clip_peak21741	chr9	104076537	104076753	+	3.77519	8.6619	TTS (ENSMUST00000147249.2)	protein_coding-TTS (ENSMUST00000147249.2)	12912	ENSMUST00000189998.2	ENSMUSG00000090150	ENSMUST00000154431	Acad11
clip_peak31721	chr14	121920550	121920765	+	3.73215	30.2222	intron (ENSMUST00000227684.1, intron 1 of 3)	protein_coding-intron (ENSMUST00000039803.6, intron 4 of 8)	4454	ENSMUST00000227684.1	ENSMUSG00000041765	ENSMUST00000227684	Ubac2
clip_peak16992	chr14	8104422	8104636	+	6.91188	75.2251	intron (ENSMUST00000225827.1, intron 1 of 2)	protein_coding-intron (ENSMUST00000036682.8, intron 1 of 17)	6274	ENSMUST00000225653.1	ENSMUSG00000033885	ENSMUST00000036682	Pxk
clip_peak7656	chr4	123332462	123332675	-	7.35225	97.1645	intron (ENSMUST00000102641.9, intron 1 of 6)	protein_coding-intron (ENSMUST00000040496.5, intron 1 of 6)	-8934	ENSMUST00000102640.1	ENSMUSG00000076436	ENSMUST00000102640	Oxct2a
clip_peak34883	chr4	129119708	129119921	-	4.64758	10.159	promoter-TSS (ENSMUST00000095807.9)	protein_coding-promoter-TSS (ENSMUST00000095807.9)	-847	ENSMUST00000095807.9	ENSMUSG00000028785	ENSMUST00000135763	Hpca
clip_peak26673	chr8	13144433	13144646	+	4.31505	15.1442	intron (ENSMUST00000142700.1, intron 3 of 3)	protein_coding-intron (ENSMUST00000016680.13, intron 19 of 19)	314	ENSMUST00000125646.1	ENSMUSG00000031446	ENSMUST00000121426	Cul4a
clip_peak20125	chr8	87819394	87819607	-	3.9386	9.41784	intron (ENSMUST00000174764.1, intron 3 of 3)	protein_coding-intron (ENSMUST00000052250.14, intron 2 of 6)	-15061	ENSMUST00000165770.8	ENSMUSG00000045333	ENSMUST00000109655	Zfp423
clip_peak38103	chr17	48980919	48981130	+	6.87795	33.6504	intron (ENSMUST00000046254.2, intron 1 of 2)	protein_coding-intron (ENSMUST00000046254.2, intron 1 of 2)	48645	ENSMUST00000046254.2	ENSMUSG00000040490	ENSMUST00000046254	Lrfn2
clip_peak9944	chr2	90791888	90792099	+	5.09836	22.7842	intron (ENSMUST00000170320.7, intron 6 of 17)	protein_coding-intron (ENSMUST00000037206.10, intron 6 of 17)	7933	ENSMUST00000149361.1	ENSMUSG00000040812	ENSMUST00000170320	Agbl2
clip_peak32843	chr2	12214911	12215122	-	5.07707	7.35649	intron (ENSMUST00000172791.7, intron 13 of 30)	protein_coding-intron (ENSMUST00000028106.10, intron 13 of 29)	-21704	ENSMUST00000129370.1	ENSMUSG00000026768	ENSMUST00000172716	Itga8
clip_peak582	chr2	29023867	29024076	-	4.44636	18.7153	intron (ENSMUST00000189027.6, intron 1 of 6)	protein_coding-intron (ENSMUST00000157048.3, intron 1 of 5)	15389	ENSMUST00000190049.1	ENSMUSG00000079502	ENSMUST00000190049	Cfap77
clip_peak12524	chr5	66101299	66101507	-	8.02793	139.645	intron (ENSMUST00000201605.3, intron 1 of 2)	protein_coding-intron (ENSMUST00000094756.10, intron 1 of 5)	-3212	ENSMUST00000113726.7	ENSMUSG00000070780	ENSMUST00000201311	Rbm47
clip_peak11867	chr8	106845242	106845450	+	6.96305	59.2437	intron (ENSMUST00000048359.4, intron 17 of 17)	protein_coding-intron (ENSMUST00000048359.4, intron 17 of 17)	-24896	ENSMUST00000034385.11	ENSMUSG00000031910	ENSMUST00000175987	Has3
clip_peak16310	chr1	192642444	192642652	-	5.61928	19.8103	intron (ENSMUST00000154755.6, intron 4 of 4)	protein_coding-intron (ENSMUST00000044190.11, intron 9 of 11)	45158	ENSMUST00000123721.1	ENSMUSG00000037375	ENSMUST00000154755	Hhat
clip_peak30050	chr15	93544802	93545010	-	5.50428	11.491	intron (ENSMUST00000048982.10, intron 1 of 7)	protein_coding-intron (ENSMUST00000048982.10, intron 1 of 7)	-25383	ENSMUST00000109255.2	ENSMUSG00000036158	ENSMUST00000109255	Prickle1
clip_peak28594	chr4	59434503	59434711	-	5.02549	14.5706	intron (ENSMUST00000107544.1, intron 1 of 16)	protein_coding-intron (ENSMUST00000040166.13, intron 1 of 16)	4026	ENSMUST00000040166.13	ENSMUSG00000038578	ENSMUST00000136942	Susd1
clip_peak21217	chr7	49918605	49918812	+	6.52469	25.3878	intron (ENSMUST00000209172.1, intron 4 of 14)	protein_coding-intron (ENSMUST00000056442.11, intron 5 of 15)	7008	ENSMUST00000107605.2	ENSMUSG00000039728	ENSMUST00000209172	Slc6a5
clip_peak9029	chr1	166202677	166202883	-	6.64341	23.4055	intron (ENSMUST00000194057.5, intron 9 of 10)	protein_coding-intron (ENSMUST00000038782.3, intron 10 of 11)	35964	ENSMUST00000038782.3	ENSMUSG00000040629	ENSMUST00000194057	Mael
clip_peak33486	chr16	15912920	15913126	-	5.91429	16.0037	intron (ENSMUST00000229846.1, intron 12 of 16)	protein_coding-intron (ENSMUST00000040248.8, intron 12 of 19)	24607	ENSMUST00000210772.1	ENSMUSG00000071637	ENSMUST00000210772	Cebpd
clip_peak4116	chr6	113876150	113876356	-	4.20058	10.4934	intron (ENSMUST00000154738.1, intron 3 of 3)	protein_coding-intron (ENSMUST00000089003.11, intron 1 of 19)	15117	ENSMUST00000135199.1	ENSMUSG00000030302	ENSMUST00000135199	Atp2b2
clip_peak28510	chr2	145680508	145680713	+	7.73657	65.5263	intron (ENSMUST00000231581.1, intron 2 of 4)	protein_coding-intron (ENSMUST00000144661.1, intron 1 of 1)	5243	ENSMUST00000144661.1	ENSMUSG00000001768	ENSMUST00000147976	Rin2
clip_peak5964	chr16	18077606	18077811	-	3.90402	16.6651	exon (ENSMUST00000232384.1, exon 4 of 5)	protein_coding-exon (ENSMUST00000232384.1, exon 4 of 5)	1514	ENSMUST00000232554.1	ENSMUSG00000003526	ENSMUST00000132241	Prodh
clip_peak36400	chr13	36147297	36147502	+	3.43255	5.24479	intron (ENSMUST00000224241.1, intron 1 of 6)	protein_coding-intron (ENSMUST00000021857.12, intron 1 of 6)	17499	ENSMUST00000224241.1	ENSMUSG00000021420	ENSMUST00000224916	Fars2
clip_peak20890	chr18	56444930	56445133	+	7.53544	69.3838	intron (ENSMUST00000237355.1, intron 2 of 14)	protein_coding-intron (ENSMUST00000070166.5, intron 1 of 13)	12899	ENSMUST00000070166.5	ENSMUSG00000001700	ENSMUST00000237355	Gramd3
clip_peak10784	chr5	16276542	16276745	+	3.52448	7.56019	intron (ENSMUST00000199704.4, intron 10 of 37)	protein_coding-intron (ENSMUST00000039370.13, intron 10 of 38)	-49342	ENSMUST00000200158.1	ENSMUSG00000040118	ENSMUST00000199704	Cacna2d1
clip_peak23612	chr11	65811750	65811952	+	5.4148	17.8683	intron (ENSMUST00000018491.7, intron 2 of 7)	protein_coding-intron (ENSMUST00000018491.7, intron 2 of 7)	4607	ENSMUST00000018491.7	ENSMUSG00000018347	ENSMUST00000071465	Zkscan6
clip_peak9089	chr9	123424058	123424260	+	4.38862	16.4523	intron (ENSMUST00000217116.1, intron 9 of 20)	protein_coding-intron (ENSMUST00000038863.8, intron 9 of 20)	6024	ENSMUST00000214557.1	ENSMUSG00000035202	ENSMUST00000215087	Lars2
clip_peak36418	chr13	68582310	68582512	+	4.31978	24.6875	promoter-TSS (ENSMUST00000045827.4)	protein_coding-promoter-TSS (ENSMUST00000045827.4)	135	ENSMUST00000221006.1	ENSMUSG00000021532	ENSMUST00000222068	Fastkd3
clip_peak30962	chr1	72829926	72830128	+	3.47022	21.6419	intron (ENSMUST00000120564.1, intron 1 of 3)	protein_coding-intron (ENSMUST00000047328.10, intron 1 of 3)	4705	ENSMUST00000120564.1	ENSMUSG00000039323	ENSMUST00000155703	Igfbp2
clip_peak15457	chr1	163990932	163991134	-	3.08533	12.0314	intron (ENSMUST00000160926.1, intron 1 of 4)	protein_coding-intron (ENSMUST00000045876.7, intron 1 of 23)	3508	ENSMUST00000162949.1	ENSMUSG00000041406	ENSMUST00000162949	BC055324
clip_peak2751	chr7	117559889	117560090	+	4.61433	6.58872	intron (ENSMUST00000160035.7, intron 3 of 6)	protein_coding-intron (ENSMUST00000032892.6, intron 3 of 11)	84497	ENSMUST00000161889.1	ENSMUSG00000030657	ENSMUST00000160035	Xylt1
clip_peak7292	chr17	5610633	5610833	+	9.28631	240.212	intron (ENSMUST00000089185.5, intron 1 of 8)	protein_coding-intron (ENSMUST00000089185.5, intron 1 of 8)	118176	ENSMUST00000089185.5	ENSMUSG00000034265	ENSMUST00000089185	Zdhhc14
clip_peak34048	chr8	122244175	122244375	+	6.22536	30.0963	intron (ENSMUST00000127664.1, intron 1 of 15)	protein_coding-intron (ENSMUST00000127664.1, intron 1 of 15)	-14345	ENSMUST00000187142.2	ENSMUSG00000043903	ENSMUST00000055537	Zfp469
clip_peak3570	chr7	79846040	79846240	-	5.86713	22.2031	intron (ENSMUST00000149164.1, intron 1 of 2)	protein_coding-intron (ENSMUST00000107392.7, intron 1 of 20)	2043	ENSMUST00000205502.1	ENSMUSG00000039062	ENSMUST00000206235	Anpep
clip_peak36997	chr8	125089179	125089378	+	6.98445	38.0031	intron (ENSMUST00000126111.1, intron 1 of 2)	protein_coding-intron (ENSMUST00000074562.10, intron 2 of 12)	1291	ENSMUST00000126111.1	ENSMUSG00000043051	ENSMUST00000074562	Disc1
clip_peak17170	chr15	57913612	57913810	+	4.61979	22.7967	promoter-TSS (ENSMUST00000160098.7)	protein_coding-promoter-TSS (ENSMUST00000160098.7)	-144	ENSMUST00000160098.7	ENSMUSG00000022364	ENSMUST00000162157	Tbc1d31
clip_peak25603	chr11	119309127	119309325	+	4.00071	5.36171	intron (ENSMUST00000106250.7, intron 1 of 22)	protein_coding-intron (ENSMUST00000106250.7, intron 1 of 22)	1458	ENSMUST00000106250.7	ENSMUSG00000013483	ENSMUST00000151052	Card14
clip_peak32419	chr11	61059047	61059244	+	7.15921	39.1635	intron (ENSMUST00000089184.10, intron 1 of 1)	protein_coding-intron (ENSMUST00000089184.10, intron 1 of 1)	-6659	ENSMUST00000108717.2	ENSMUSG00000042529	ENSMUST00000108717	Kcnj12
clip_peak9852	chr6	113657512	113657709	+	6.95853	36.2389	intron (ENSMUST00000089022.8, intron 2 of 11)	protein_coding-intron (ENSMUST00000059286.13, intron 2 of 12)	-11240	ENSMUST00000155554.3	ENSMUSG00000060477	ENSMUST00000059286	Irak2
clip_peak22250	chr10	24237073	24237270	+	6.22667	20.9853	intron (ENSMUST00000095784.2, intron 1 of 11)	protein_coding-intron (ENSMUST00000095784.2, intron 1 of 11)	13626	ENSMUST00000154916.1	ENSMUSG00000020000	ENSMUST00000154916	Moxd1
clip_peak6701	chr6	84155456	84155653	+	5.82142	22.6019	intron (ENSMUST00000203803.2, intron 40 of 54)	protein_coding-intron (ENSMUST00000081904.6, intron 40 of 54)	8807	ENSMUST00000142711.5	ENSMUSG00000033788	ENSMUST00000081904	Dysf
clip_peak23270	chr11	104611086	104611283	+	5.37276	10.5844	intron (ENSMUST00000021028.4, intron 1 of 14)	protein_coding-intron (ENSMUST00000021028.4, intron 1 of 14)	3184	ENSMUST00000021028.4	ENSMUSG00000020689	ENSMUST00000021028	Itgb3
clip_peak6688	chr16	72832558	72832754	+	4.71467	34.977	intron (ENSMUST00000232205.1, intron 2 of 28)	protein_coding-intron (ENSMUST00000023600.7, intron 2 of 28)	-143693	ENSMUST00000232545.1	ENSMUSG00000022883	ENSMUST00000232545	Robo1
clip_peak7030	chr10	120877572	120877768	-	3.8321	3.9612	intron (ENSMUST00000092143.11, intron 1 of 6)	protein_coding-intron (ENSMUST00000092143.11, intron 1 of 6)	-6518	ENSMUST00000130950.1	ENSMUSG00000051236	ENSMUST00000092143	Msrb3
clip_peak10259	chr16	18289005	18289201	-	3.74444	26.6624	promoter-TSS (ENSMUST00000134431.1)	protein_coding-promoter-TSS (ENSMUST00000134431.1)	67	ENSMUST00000134431.1	ENSMUSG00000022718	ENSMUST00000009321	Dgcr8
clip_peak34906	chr12	117591632	117591827	+	5.77951	41.3137	intron (ENSMUST00000220781.1, intron 5 of 8)	protein_coding-intron (ENSMUST00000109691.3, intron 7 of 27)	-3512	ENSMUST00000221225.1	ENSMUSG00000041992	ENSMUST00000222185	Rapgef5
clip_peak26220	chr13	59483057	59483252	-	4.81568	33.7909	intron (ENSMUST00000169745.7, intron 16 of 24)	protein_coding-intron (ENSMUST00000022040.13, intron 17 of 25)	-1816	ENSMUST00000168141.1	ENSMUSG00000021557	ENSMUST00000170555	Agtpbp1
clip_peak33451	chr11	35180206	35180401	+	4.72635	8.93928	intron (ENSMUST00000156571.7, intron 2 of 2)	protein_coding-intron (ENSMUST00000069837.3, intron 3 of 35)	2520	ENSMUST00000153098.1	ENSMUSG00000056427	ENSMUST00000124438	Slit3
clip_peak33725	chr8	3270767	3270961	-	5.13876	22.7479	intron (ENSMUST00000139504.1, intron 1 of 2)	protein_coding-intron (ENSMUST00000091291.4, intron 1 of 20)	8687	ENSMUST00000139504.1	ENSMUSG00000005534	ENSMUST00000139504	Insr
clip_peak5294	chr11	81125746	81125939	-	6.69379	40.8602	intron (ENSMUST00000066197.6, intron 1 of 9)	protein_coding-intron (ENSMUST00000021045.12, intron 1 of 9)	27479	ENSMUST00000021045.12	ENSMUSG00000020704	ENSMUST00000066197	Asic2
clip_peak11486	chr10	81034157	81034350	-	6.21298	74.7214	promoter-TSS (ENSMUST00000168076.1)	protein_coding-promoter-TSS (ENSMUST00000168076.1)	-341	ENSMUST00000168076.1	ENSMUSG00000046822	ENSMUST00000152177	Slc39a3
clip_peak20203	chr7	24592563	24592756	+	5.11928	8.93928	intron (ENSMUST00000077191.6, intron 1 of 7)	protein_coding-intron (ENSMUST00000077191.6, intron 1 of 7)	-5018	ENSMUST00000094705.2	ENSMUSG00000066721	ENSMUST00000094705	Zfp575
clip_peak33160	chr5	141753006	141753199	+	3.91932	3.61809	intron (ENSMUST00000145908.1, intron 4 of 9)	protein_coding-intron (ENSMUST00000085774.10, intron 4 of 44)	-103685	ENSMUST00000074546.6	ENSMUSG00000039683	ENSMUST00000129831	Sdk1
clip_peak7406	chr7	122602982	122603174	+	5.96757	23.8706	intron (ENSMUST00000064921.4, intron 16 of 16)	protein_coding-intron (ENSMUST00000064921.4, intron 16 of 16)	3096	ENSMUST00000127910.1	ENSMUSG00000052889	ENSMUST00000064921	Prkcb
clip_peak31761	chr19	6343017	6343209	+	3.11776	3.4677	promoter-TSS (ENSMUST00000152912.1)	protein_coding-promoter-TSS (ENSMUST00000152912.1)	-403	ENSMUST00000152912.1	ENSMUSG00000024948	ENSMUST00000152259	Map4k2
clip_peak26826	chr10	45342043	45342234	+	6.63987	40.5263	intron (ENSMUST00000095715.4, intron 2 of 7)	protein_coding-intron (ENSMUST00000095715.4, intron 2 of 7)	6366	ENSMUST00000095715.4	ENSMUSG00000071317	ENSMUST00000213557	Bves
clip_peak34490	chr5	76851965	76852156	+	6.57707	28.4169	intron (ENSMUST00000238963.1, intron 7 of 11)	protein_coding-intron (ENSMUST00000120639.8, intron 4 of 8)	-6782	ENSMUST00000152373.1	ENSMUSG00000036377	ENSMUST00000128112	C530008M17Rik
clip_peak31506	chr6	5864518	5864709	+	6.30517	32.3138	intron (ENSMUST00000115559.9, intron 6 of 16)	protein_coding-intron (ENSMUST00000115554.3, intron 5 of 15)	107194	ENSMUST00000204149.1	ENSMUSG00000029757	ENSMUST00000115554	Dync1i1
clip_peak5446	chr3	79179531	79179722	-	5.70653	65.905	intron (ENSMUST00000195708.1, intron 4 of 29)	protein_coding-intron (ENSMUST00000136126.1, intron 1 of 2)	1714	ENSMUST00000136126.1	ENSMUSG00000062232	ENSMUST00000195708	Rapgef2
clip_peak24079	chr4	126729341	126729532	-	4.97428	8.67615	intron (ENSMUST00000048194.7, intron 3 of 6)	protein_coding-intron (ENSMUST00000048194.7, intron 3 of 6)	6804	ENSMUST00000048194.7	ENSMUSG00000042477	ENSMUST00000048194	Tfap2e
clip_peak13466	chr2	105815806	105815996	-	4.3959	8.71072	intron (ENSMUST00000122965.7, intron 5 of 9)	protein_coding-intron (ENSMUST00000028588.3, intron 3 of 7)	-1579	ENSMUST00000152272.1	ENSMUSG00000027167	ENSMUST00000028588	Elp4
clip_peak6334	chr2	29969721	29969911	+	3.81763	9.33131	intron (ENSMUST00000113741.7, intron 2 of 5)	protein_coding-intron (ENSMUST00000046257.13, intron 1 of 54)	4133	ENSMUST00000046257.13	ENSMUSG00000057738	ENSMUST00000201758	Sptan1
clip_peak15692	chr5	115281944	115282133	+	8.46553	104.691	intron (ENSMUST00000040421.10, intron 1 of 6)	protein_coding-intron (ENSMUST00000040421.10, intron 1 of 6)	-1610	ENSMUST00000129024.1	ENSMUSG00000041733	ENSMUST00000129024	Coq5
clip_peak1783	chr4	107840120	107840309	+	5.44796	26.4129	intron (ENSMUST00000238651.1, intron 3 of 15)	protein_coding-intron (ENSMUST00000030356.9, intron 3 of 18)	-5987	ENSMUST00000135591.1	ENSMUSG00000028613	ENSMUST00000238651	Lrp8
clip_peak3931	chr15	41633881	41634070	+	4.97706	8.18242	intron (ENSMUST00000230203.1, intron 2 of 15)	protein_coding-intron (ENSMUST00000090096.10, intron 2 of 15)	-76629	ENSMUST00000229769.1	ENSMUSG00000022307	ENSMUST00000231215	Oxr1
clip_peak2387	chr5	143871568	143871757	+	4.53051	5.65145	intron (ENSMUST00000154767.1, intron 1 of 2)	protein_coding-intron (ENSMUST00000100487.5, intron 1 of 14)	23368	ENSMUST00000079624.11	ENSMUSG00000029607	ENSMUST00000110717	Ankrd61
clip_peak703	chr8	57950627	57950816	-	4.06407	3.68507	intron (ENSMUST00000204128.2, intron 7 of 12)	protein_coding-intron (ENSMUST00000098757.3, intron 2 of 7)	11843	ENSMUST00000098757.3	ENSMUSG00000096914	ENSMUST00000077447	Galntl6
clip_peak24919	chr5	52757029	52757218	+	3.25585	7.06007	exon (ENSMUST00000145825.1, exon 2 of 2)	protein_coding-exon (ENSMUST00000145825.1, exon 2 of 2)	2521	ENSMUST00000145825.1	ENSMUSG00000029186	ENSMUST00000131526	Pi4k2b
clip_peak29903	chr16	18919050	18919239	+	3.15049	13.1313	intron (ENSMUST00000190050.1, intron 10 of 23)	protein_coding-intron (ENSMUST00000004222.13, intron 9 of 24)	-3929	ENSMUST00000140748.1	ENSMUSG00000022702	ENSMUST00000150799	Hira
clip_peak15956	chr15	76503089	76503278	-	3.04316	5.61618	promoter-TSS (ENSMUST00000160294.7)	protein_coding-promoter-TSS (ENSMUST00000160294.7)	-3	ENSMUST00000160294.7	ENSMUSG00000022555	ENSMUST00000229569	Dgat1
clip_peak20262	chr6	148431683	148431871	-	7.51742	66.657	intron (ENSMUST00000100772.9, intron 1 of 18)	protein_coding-intron (ENSMUST00000060095.14, intron 1 of 19)	9858	ENSMUST00000140797.3	ENSMUSG00000030306	ENSMUST00000060095	Tmtc1
clip_peak2447	chr8	3605547	3605735	+	5.83212	54.6472	promoter-TSS (ENSMUST00000207152.1)	protein_coding-promoter-TSS (ENSMUST00000207152.1)	-697	ENSMUST00000207152.1	ENSMUSG00000044433	ENSMUST00000207432	Camsap3
clip_peak24416	chr6	92073599	92073787	+	5.41606	9.92647	intron (ENSMUST00000146743.1, intron 5 of 6)	protein_coding-intron (ENSMUST00000089334.8, intron 19 of 20)	2505	ENSMUST00000130369.1	ENSMUSG00000034037	ENSMUST00000130369	Fgd5
clip_peak36396	chr17	48980607	48980795	+	5.36322	15.8235	intron (ENSMUST00000046254.2, intron 1 of 2)	protein_coding-intron (ENSMUST00000046254.2, intron 1 of 2)	48322	ENSMUST00000046254.2	ENSMUSG00000040490	ENSMUST00000046254	Lrfn2
clip_peak34098	chr1	165787453	165787641	+	4.6818	6.29437	intron (ENSMUST00000159138.1, intron 2 of 2)	processed_transcript-intron (ENSMUST00000159138.1, intron 2 of 2)	-1134	ENSMUST00000187313.6	ENSMUSG00000005763	ENSMUST00000086002	Cd247
clip_peak3604	chr13	42072978	42073165	+	8.05488	127.466	intron (ENSMUST00000220525.1, intron 2 of 3)	protein_coding-intron (ENSMUST00000060148.5, intron 2 of 8)	20667	ENSMUST00000220525.1	ENSMUSG00000021366	ENSMUST00000220801	Hivep1
clip_peak31697	chr14	13292877	13293064	+	5.30253	15.2772	intron (ENSMUST00000226094.1, intron 2 of 4)	protein_coding-intron (ENSMUST00000070323.11, intron 2 of 5)	8129	ENSMUST00000226094.1	ENSMUSG00000056296	ENSMUST00000112656	Synpr
clip_peak33038	chr2	104453140	104453327	-	4.09927	5.45853	intron (ENSMUST00000111125.2, intron 2 of 16)	protein_coding-intron (ENSMUST00000028600.13, intron 2 of 15)	-13981	ENSMUST00000132622.1	ENSMUSG00000027177	ENSMUST00000132622	Hipk3
clip_peak6293	chr15	94653377	94653563	+	7.46124	51.5397	intron (ENSMUST00000229677.1, intron 2 of 2)	protein_coding-intron (ENSMUST00000080141.5, intron 2 of 7)	24220	ENSMUST00000080141.5	ENSMUSG00000063296	ENSMUST00000229677	Tmem117
clip_peak34914	chr10	120024704	120024890	+	6.32927	31.418	intron (ENSMUST00000154238.7, intron 6 of 14)	protein_coding-intron (ENSMUST00000041962.15, intron 15 of 22)	31691	ENSMUST00000081260.2	ENSMUSG00000034813	ENSMUST00000105262	Grip1
clip_peak39968	chr7	81096787	81096973	+	5.37935	32.1179	intron (ENSMUST00000151115.2, intron 3 of 3)	protein_coding-intron (ENSMUST00000107348.1, intron 9 of 13)	2049	ENSMUST00000151115.2	ENSMUSG00000038763	ENSMUST00000107348	Alpk3
clip_peak19501	chr9	106239845	106240031	-	4.80493	30.3725	promoter-TSS (ENSMUST00000123601.1)	protein_coding-promoter-TSS (ENSMUST00000123601.1)	95	ENSMUST00000123601.1	ENSMUSG00000032786	ENSMUST00000112524	Alas1
clip_peak26725	chr3	133376154	133376340	+	4.04244	10.532	intron (ENSMUST00000125858.4, intron 5 of 6)	protein_coding-intron (ENSMUST00000029644.15, intron 10 of 11)	3833	ENSMUST00000196807.1	ENSMUSG00000028013	ENSMUST00000029644	Ppa2
clip_peak24363	chr4	70279354	70279540	-	3.38484	4.06729	intron (ENSMUST00000144099.7, intron 21 of 36)	protein_coding-intron (ENSMUST00000076541.12, intron 18 of 33)	-14767	ENSMUST00000138561.7	ENSMUSG00000039298	ENSMUST00000076541	Cdk5rap2
clip_peak16892	chr6	42281955	42282141	+	3.01393	16.7991	exon (ENSMUST00000031895.12, exon 11 of 11)	protein_coding-exon (ENSMUST00000031895.12, exon 11 of 11)	2241	ENSMUST00000203089.1	ENSMUSG00000029863	ENSMUST00000139930	Casp2
clip_peak3776	chr10	85487211	85487396	+	6.52482	82.187	intron (ENSMUST00000105307.7, intron 1 of 16)	protein_coding-intron (ENSMUST00000020231.9, intron 1 of 9)	100476	ENSMUST00000020231.9	ENSMUSG00000020042	ENSMUST00000020231	Btbd11
clip_peak28460	chr16	97044879	97045064	-	6.47867	26.3402	intron (ENSMUST00000056102.8, intron 2 of 32)	protein_coding-intron (ENSMUST00000056102.8, intron 2 of 32)	125781	ENSMUST00000056102.8	ENSMUSG00000050272	ENSMUST00000056102	Dscam
clip_peak9853	chr7	144735973	144736158	-	4.61548	5.14915	intron (ENSMUST00000155175.7, intron 1 of 6)	protein_coding-intron (ENSMUST00000033393.14, intron 1 of 24)	2478	ENSMUST00000121758.7	ENSMUSG00000031075	ENSMUST00000152531	Ano1
clip_peak13237	chr19	29602758	29602943	+	3.44563	10.1129	intron (ENSMUST00000162492.7, intron 23 of 23)	protein_coding-intron (ENSMUST00000043610.12, intron 25 of 25)	5005	ENSMUST00000161330.1	ENSMUSG00000038658	ENSMUST00000043610	Ric1
clip_peak21834	chr4	126458327	126458511	-	6.11509	76.3059	TTS (ENSMUST00000149425.1)	protein_coding-TTS (ENSMUST00000149425.1)	788	ENSMUST00000176315.1	ENSMUSG00000041530	ENSMUST00000239428	Ago1
clip_peak36927	chr4	84318848	84319032	-	3.38321	23.4183	intron (ENSMUST00000176947.7, intron 5 of 5)	protein_coding-intron (ENSMUST00000102820.8, intron 6 of 7)	-26794	ENSMUST00000176702.7	ENSMUSG00000028487	ENSMUST00000176370	Bnc2
clip_peak22862	chr2	91114712	91114896	+	3.23545	3.97945	TTS (ENSMUST00000169852.1)	protein_coding-TTS (ENSMUST00000169852.1)	-3340	ENSMUST00000111430.9	ENSMUSG00000002100	ENSMUST00000111430	Mybpc3
clip_peak231	chr2	168265351	168265534	-	5.43517	10.8619	intron (ENSMUST00000109191.1, intron 2 of 2)	protein_coding-intron (ENSMUST00000099069.2, intron 1 of 1)	3889	ENSMUST00000099069.2	ENSMUSG00000074575	ENSMUST00000131749	Kcng1
clip_peak37995	chr12	110838834	110839017	-	4.77139	19.5432	intron (ENSMUST00000177224.1, intron 1 of 3)	protein_coding-intron (ENSMUST00000021701.8, intron 1 of 5)	2002	ENSMUST00000177224.1	ENSMUSG00000056458	ENSMUST00000070565	Mok
clip_peak15197	chr18	69526871	69527054	+	4.57589	27.8324	intron (ENSMUST00000209174.1, intron 1 of 5)	protein_coding-intron (ENSMUST00000066717.11, intron 7 of 20)	4512	ENSMUST00000209174.1	ENSMUSG00000053477	ENSMUST00000201537	Tcf4
clip_peak23973	chr9	96307097	96307280	+	3.48101	8.24124	exon (ENSMUST00000190689.1, exon 1 of 1)	protein_coding-exon (ENSMUST00000190689.1, exon 1 of 1)	2087	ENSMUST00000190689.1	ENSMUSG00000032411	ENSMUST00000191390	Tfdp2
clip_peak38502	chr17	56425191	56425374	-	3.38091	5.49364	promoter-TSS (ENSMUST00000223706.1)	protein_coding-promoter-TSS (ENSMUST00000223706.1)	-149	ENSMUST00000223706.1	ENSMUSG00000013236	ENSMUST00000223691	Ptprs
clip_peak2700	chr15	11892715	11892897	-	7.34133	47.2037	intron (ENSMUST00000228603.1, intron 2 of 7)	protein_coding-intron (ENSMUST00000066529.4, intron 2 of 7)	-1818	ENSMUST00000226139.1	ENSMUSG00000022206	ENSMUST00000228489	Npr3
clip_peak6936	chr4	46518020	46518202	-	7.18345	36.4147	intron (ENSMUST00000184112.7, intron 3 of 4)	protein_coding-intron (ENSMUST00000046897.12, intron 4 of 5)	16303	ENSMUST00000136978.7	ENSMUSG00000039853	ENSMUST00000142502	Trim14
clip_peak23527	chr12	38820799	38820981	+	6.39409	24.0548	exon (ENSMUST00000220492.1, exon 1 of 3)	protein_coding-exon (ENSMUST00000220492.1, exon 1 of 3)	1347	ENSMUST00000220492.1	ENSMUSG00000004151	ENSMUST00000161164	Etv1
clip_peak31221	chr17	67261720	67261902	-	5.32983	9.91679	intron (ENSMUST00000224091.1, intron 1 of 19)	protein_coding-intron (ENSMUST00000037974.9, intron 1 of 32)	92262	ENSMUST00000037974.9	ENSMUSG00000033278	ENSMUST00000037974	Ptprm
clip_peak9422	chr10	85535799	85535981	+	5.14097	18.2728	intron (ENSMUST00000105307.7, intron 1 of 16)	protein_coding-intron (ENSMUST00000020231.9, intron 1 of 9)	-62511	ENSMUST00000105306.2	ENSMUSG00000020042	ENSMUST00000020231	Btbd11
clip_peak4266	chr13	94241134	94241316	-	4.86879	35.3214	intron (ENSMUST00000152555.7, intron 2 of 8)	protein_coding-intron (ENSMUST00000022197.14, intron 2 of 8)	5333	ENSMUST00000153558.7	ENSMUSG00000021687	ENSMUST00000138255	Scamp1
clip_peak11292	chr15	84079264	84079446	-	3.84759	13.5856	intron (ENSMUST00000229826.1, intron 6 of 7)	protein_coding-intron (ENSMUST00000082365.5, intron 6 of 6)	-13976	ENSMUST00000122836.1	ENSMUSG00000022441	ENSMUST00000130551	Efcab6
clip_peak30693	chr2	143957683	143957865	-	3.24385	10.9114	promoter-TSS (ENSMUST00000155539.1)	protein_coding-promoter-TSS (ENSMUST00000155539.1)	-129	ENSMUST00000155539.1	ENSMUSG00000027422	ENSMUST00000155539	Rrbp1
clip_peak26360	chr6	146423824	146424005	-	6.02079	16.0037	intron (ENSMUST00000145418.7, intron 4 of 13)	protein_coding-intron (ENSMUST00000053273.14, intron 4 of 56)	-26928	ENSMUST00000131890.5	ENSMUSG00000030287	ENSMUST00000053273	Itpr2
clip_peak38268	chr11	115805533	115805714	-	5.9759	15.2915	intron (ENSMUST00000132780.7, intron 6 of 7)	protein_coding-intron (ENSMUST00000041684.10, intron 7 of 19)	2479	ENSMUST00000132780.7	ENSMUSG00000034471	ENSMUST00000132780	Caskin2
clip_peak32380	chr18	13887977	13888158	-	5.4526	21.8494	intron (ENSMUST00000234025.1, intron 2 of 2)	protein_coding-intron (ENSMUST00000025288.8, intron 3 of 7)	-11741	ENSMUST00000234523.1	ENSMUSG00000024420	ENSMUST00000234480	Zfp521
clip_peak35329	chr2	49840370	49840551	+	5.04328	6.82623	intron (ENSMUST00000129867.1, intron 1 of 5)	protein_coding-intron (ENSMUST00000028103.12, intron 1 of 9)	370	ENSMUST00000129867.1	ENSMUSG00000026765	ENSMUST00000153422	Lypd6b
clip_peak21422	chr1	170203235	170203416	-	4.53735	6.46094	intron (ENSMUST00000123399.1, intron 6 of 6)	protein_coding-intron (ENSMUST00000027979.13, intron 7 of 7)	11409	ENSMUST00000150821.7	ENSMUSG00000026667	ENSMUST00000123399	Uhmk1
clip_peak18878	chr2	58582202	58582383	+	4.35582	8.9455	intron (ENSMUST00000071543.11, intron 1 of 7)	protein_coding-intron (ENSMUST00000071543.11, intron 1 of 7)	-1384	ENSMUST00000229829.1	ENSMUSG00000026839	ENSMUST00000071543	Upp2
clip_peak31968	chr16	90436253	90436434	+	3.32802	12.0571	intron (ENSMUST00000231719.1, intron 2 of 10)	protein_coding-intron (ENSMUST00000065856.7, intron 2 of 10)	-25554	ENSMUST00000231603.1	ENSMUSG00000053414	ENSMUST00000231603	Hunk
clip_peak20671	chr9	75324446	75324627	+	3.2118	4.5361	intron (ENSMUST00000213336.1, intron 2 of 2)	protein_coding-intron (ENSMUST00000076889.6, intron 2 of 11)	-7347	ENSMUST00000216290.1	ENSMUSG00000032192	ENSMUST00000215875	Gnb5
clip_peak32023	chr11	67678021	67678201	+	7.3458	46.5514	intron (ENSMUST00000140863.1, intron 7 of 9)	protein_coding-intron (ENSMUST00000021289.9, intron 8 of 9)	-4061	ENSMUST00000133367.1	ENSMUSG00000033066	ENSMUST00000140863	Gas7
clip_peak2430	chr12	32009068	32009248	-	5.83576	22.4759	intron (ENSMUST00000146865.1, intron 2 of 10)	protein_coding-intron (ENSMUST00000003079.11, intron 2 of 11)	51431	ENSMUST00000146865.1	ENSMUSG00000002997	ENSMUST00000146865	Prkar2b
clip_peak11068	chr17	48940481	48940661	+	5.19148	9.7471	intron (ENSMUST00000046254.2, intron 1 of 2)	protein_coding-intron (ENSMUST00000046254.2, intron 1 of 2)	8192	ENSMUST00000046254.2	ENSMUSG00000040490	ENSMUST00000046254	Lrfn2
clip_peak16047	chr17	28432339	28432519	-	4.81204	15.7619	intron (ENSMUST00000233102.1, intron 3 of 10)	protein_coding-intron (ENSMUST00000079413.10, intron 3 of 10)	-3800	ENSMUST00000143685.2	ENSMUSG00000024222	ENSMUST00000153744	Fkbp5
clip_peak18347	chr4	107167100	107167280	-	4.74285	8.55567	intron (ENSMUST00000141165.1, intron 2 of 4)	protein_coding-intron (ENSMUST00000030362.11, intron 2 of 4)	10478	ENSMUST00000131474.1	ENSMUSG00000028619	ENSMUST00000030362	Tceanc2
clip_peak1830	chr13	59510921	59511101	-	4.72831	10.7195	TTS (ENSMUST00000151827.2)	protein_coding-TTS (ENSMUST00000151827.2)	3143	ENSMUST00000151827.2	ENSMUSG00000021557	ENSMUST00000170555	Agtpbp1
clip_peak2524	chr10	122888789	122888969	+	4.38232	14.5081	intron (ENSMUST00000161487.7, intron 6 of 8)	protein_coding-intron (ENSMUST00000067918.11, intron 6 of 9)	-6489	ENSMUST00000162969.1	ENSMUSG00000034613	ENSMUST00000159885	Ppm1h
clip_peak33099	chr7	126777176	126777356	+	4.30591	8.26558	promoter-TSS (ENSMUST00000068836.4)	processed_transcript-promoter-TSS (ENSMUST00000068836.4)	53	ENSMUST00000106356.1	ENSMUSG00000042675	ENSMUST00000038614	Ypel3
clip_peak23738	chr17	29192589	29192769	-	4.28055	3.61809	intron (ENSMUST00000137727.2, intron 9 of 13)	protein_coding-intron (ENSMUST00000024805.14, intron 8 of 20)	-8576	ENSMUST00000126993.7	ENSMUSG00000024008	ENSMUST00000126755	Cpne5
clip_peak33427	chr1	134859775	134859955	-	3.69559	11.0446	intron (ENSMUST00000168381.7, intron 13 of 24)	protein_coding-intron (ENSMUST00000045665.12, intron 13 of 23)	-13445	ENSMUST00000156348.7	ENSMUSG00000073557	ENSMUST00000112163	Ppp1r12b
clip_peak4296	chr17	24572526	24572706	+	3.26666	6.42094	intron (ENSMUST00000035565.4, intron 14 of 45)	protein_coding-intron (ENSMUST00000035565.4, intron 14 of 45)	-3928	ENSMUST00000227107.1	ENSMUSG00000032855	ENSMUST00000035565	Pkd1
clip_peak2121	chr1	69678753	69678933	-	3.02043	7.78484	intron (ENSMUST00000190855.6, intron 2 of 5)	protein_coding-intron (ENSMUST00000027146.8, intron 3 of 7)	5314	ENSMUST00000188110.6	ENSMUSG00000025997	ENSMUST00000190016	Ikzf2
clip_peak12797	chr8	120267607	120267786	+	4.32109	11.8715	intron (ENSMUST00000180448.2, intron 1 of 2)	protein_coding-intron (ENSMUST00000127664.1, intron 1 of 15)	39240	ENSMUST00000180448.2	ENSMUSG00000031822	ENSMUST00000118136	Gse1
clip_peak27944	chr9	78472001	78472179	+	7.92457	99.8138	intron (ENSMUST00000148238.1, intron 10 of 10)	protein_coding-intron (ENSMUST00000034896.12, intron 11 of 11)	1697	ENSMUST00000136478.1	ENSMUSG00000032342	ENSMUST00000136478	Mto1
clip_peak21313	chr9	20705670	20705848	-	7.29972	61.9296	intron (ENSMUST00000215999.1, intron 1 of 5)	protein_coding-intron (ENSMUST00000034692.8, intron 1 of 5)	21178	ENSMUST00000217198.1	ENSMUSG00000032172	ENSMUST00000215999	Olfm2
clip_peak2019	chr14	103665402	103665580	+	6.76524	47.3806	intron (ENSMUST00000159456.1, intron 1 of 5)	protein_coding-intron (ENSMUST00000069443.13, intron 2 of 6)	993	ENSMUST00000159456.1	ENSMUSG00000055717	ENSMUST00000159456	Slain1
clip_peak24754	chr14	101775194	101775372	+	5.97532	32.5763	intron (ENSMUST00000100337.9, intron 1 of 30)	protein_coding-intron (ENSMUST00000100337.9, intron 1 of 30)	45326	ENSMUST00000100337.9	ENSMUSG00000033060	ENSMUST00000162091	Lmo7
clip_peak19771	chr10	24236830	24237008	+	5.92082	17.1234	intron (ENSMUST00000095784.2, intron 1 of 11)	protein_coding-intron (ENSMUST00000095784.2, intron 1 of 11)	13374	ENSMUST00000154916.1	ENSMUSG00000020000	ENSMUST00000154916	Moxd1
clip_peak5809	chr1	39452957	39453135	-	4.36452	12.1141	intron (ENSMUST00000193823.1, intron 1 of 18)	protein_coding-intron (ENSMUST00000054462.10, intron 1 of 19)	25615	ENSMUST00000192531.5	ENSMUSG00000003134	ENSMUST00000192531	Tbc1d8
clip_peak15427	chr2	157367616	157367794	+	3.36955	9.45992	intron (ENSMUST00000081202.5, intron 1 of 2)	protein_coding-intron (ENSMUST00000081202.5, intron 1 of 2)	111	ENSMUST00000081202.5	ENSMUSG00000063019	ENSMUST00000081202	Manbal
clip_peak34258	chr10	80097862	80098040	-	3.19819	7.06015	intron (ENSMUST00000218462.1, intron 1 of 11)	protein_coding-intron (ENSMUST00000042771.7, intron 1 of 31)	3236	ENSMUST00000218630.1	ENSMUSG00000035673	ENSMUST00000217972	Sbno2
clip_peak28642	chr6	38464853	38465031	+	3.00487	4.5487	intron (ENSMUST00000039127.14, intron 6 of 16)	protein_coding-intron (ENSMUST00000039127.14, intron 6 of 16)	1201	ENSMUST00000161280.1	ENSMUSG00000038538	ENSMUST00000162593	Ubn2
clip_peak10777	chr5	120670846	120671023	+	7.36447	41.9707	intron (ENSMUST00000156722.1, intron 14 of 20)	protein_coding-intron (ENSMUST00000031606.9, intron 15 of 21)	-7659	ENSMUST00000154759.1	ENSMUSG00000029602	ENSMUST00000125804	Rasal1
clip_peak17190	chr9	118640576	118640753	+	7.00606	154.706	intron (ENSMUST00000044165.13, intron 4 of 27)	protein_coding-intron (ENSMUST00000044165.13, intron 4 of 27)	33974	ENSMUST00000044165.13	ENSMUSG00000039115	ENSMUST00000149150	Itga9
clip_peak38741	chr12	8315355	8315532	+	4.01225	8.0245	intron (ENSMUST00000220199.1, intron 1 of 2)	protein_coding-intron (ENSMUST00000020927.9, intron 1 of 6)	2011	ENSMUST00000020927.9	ENSMUSG00000020605	ENSMUST00000020927	Hs1bp3
clip_peak25532	chr9	55454953	55455130	-	3.69148	3.96239	intron (ENSMUST00000034866.8, intron 11 of 11)	protein_coding-intron (ENSMUST00000034866.8, intron 11 of 11)	32472	ENSMUST00000139342.1	ENSMUSG00000032314	ENSMUST00000034866	Etfa
clip_peak11168	chr7	25122852	25123028	-	7.53556	69.1887	intron (ENSMUST00000175754.3, intron 2 of 4)	protein_coding-intron (ENSMUST00000098679.9, intron 1 of 13)	-2082	ENSMUST00000147146.1	ENSMUSG00000008496	ENSMUST00000176408	Pou2f2
clip_peak9988	chr14	36952850	36953026	-	7.09457	34.9091	intron (ENSMUST00000090024.10, intron 1 of 10)	protein_coding-intron (ENSMUST00000067700.12, intron 1 of 9)	-12993	ENSMUST00000182635.1	ENSMUSG00000058690	ENSMUST00000183007	Ccser2
clip_peak5335	chr5	75622759	75622935	+	6.77369	400	intron (ENSMUST00000144270.7, intron 6 of 20)	protein_coding-intron (ENSMUST00000005815.6, intron 6 of 20)	12273	ENSMUST00000143221.1	ENSMUSG00000005672	ENSMUST00000202167	Kit
clip_peak24637	chr1	79796126	79796302	-	6.00026	35.2722	TTS (ENSMUST00000189793.6)	protein_coding-TTS (ENSMUST00000189793.6)	-20071	ENSMUST00000143368.7	ENSMUSG00000073643	ENSMUST00000113514	Wdfy1
clip_peak18515	chr2	170764143	170764319	+	5.25741	12.9951	intron (ENSMUST00000029075.4, intron 1 of 7)	protein_coding-intron (ENSMUST00000029075.4, intron 1 of 7)	32424	ENSMUST00000029075.4	ENSMUSG00000027560	ENSMUST00000029075	Dok5
clip_peak25520	chr10	45365645	45365821	+	4.91681	8.14918	intron (ENSMUST00000095715.4, intron 7 of 7)	protein_coding-intron (ENSMUST00000095715.4, intron 7 of 7)	12225	ENSMUST00000213557.1	ENSMUSG00000071317	ENSMUST00000213557	Bves
clip_peak17933	chr15	53813749	53813925	-	4.323	4.66956	intron (ENSMUST00000154119.7, intron 2 of 4)	protein_coding-intron (ENSMUST00000078673.13, intron 2 of 4)	-71069	ENSMUST00000100666.2	ENSMUSG00000072584	ENSMUST00000100666	Gm7489
clip_peak7009	chr5	24868340	24868515	-	6.5822	43.2	TTS (ENSMUST00000150135.7)	protein_coding-TTS (ENSMUST00000150135.7)	3326	ENSMUST00000135525.1	ENSMUSG00000028944	ENSMUST00000123749	Prkag2
clip_peak32423	chr18	61510702	61510877	-	6.08825	16.0037	intron (ENSMUST00000171629.2, intron 4 of 12)	protein_coding-intron (ENSMUST00000171629.2, intron 4 of 12)	-1510	ENSMUST00000236608.1	ENSMUSG00000045094	ENSMUST00000236608	Arhgef37
clip_peak381	chr17	35608491	35608666	+	5.70711	14.1327	intron (ENSMUST00000174534.1, intron 1 of 3)	protein_coding-intron (ENSMUST00000174521.1, intron 1 of 3)	7000	ENSMUST00000174534.1	ENSMUSG00000090509	ENSMUST00000171166	Sfta2
clip_peak1585	chr11	76193365	76193540	-	5.10857	9.20222	intron (ENSMUST00000129853.7, intron 1 of 4)	protein_coding-intron (ENSMUST00000127340.1, intron 1 of 2)	-8563	ENSMUST00000094014.9	ENSMUSG00000069808	ENSMUST00000130527	Fam57a
clip_peak23924	chr18	58668188	58668363	+	3.04861	5.28677	intron (ENSMUST00000238139.1, intron 1 of 3)	protein_coding-intron (ENSMUST00000025503.9, intron 1 of 4)	8795	ENSMUST00000238139.1	ENSMUSG00000024601	ENSMUST00000025503	Isoc1
clip_peak2671	chr17	47494175	47494350	-	3.03051	3.76531	intron (ENSMUST00000233274.1, intron 6 of 6)	protein_coding-intron (ENSMUST00000067103.3, intron 6 of 8)	8010	ENSMUST00000233675.1	ENSMUSG00000023980	ENSMUST00000233174	Taf8
clip_peak10154	chr14	121269160	121269334	+	6.69997	43.7013	intron (ENSMUST00000026635.7, intron 17 of 26)	protein_coding-intron (ENSMUST00000026635.7, intron 17 of 26)	14339	ENSMUST00000137971.1	ENSMUSG00000025555	ENSMUST00000026635	Farp1
clip_peak1966	chr14	65705539	65705713	+	6.50861	26.7767	intron (ENSMUST00000154373.1, intron 3 of 7)	protein_coding-intron (ENSMUST00000022610.14, intron 3 of 8)	29149	ENSMUST00000154373.1	ENSMUSG00000022032	ENSMUST00000022610	Scara5
clip_peak23072	chr7	24603676	24603850	+	5.6748	16.6137	intron (ENSMUST00000077191.6, intron 4 of 7)	protein_coding-intron (ENSMUST00000077191.6, intron 4 of 7)	-7000	ENSMUST00000206422.1	ENSMUSG00000074277	ENSMUST00000205330	Phldb3
clip_peak13162	chr15	27794452	27794626	-	5.1433	13.0576	intron (ENSMUST00000227337.1, intron 33 of 35)	protein_coding-intron (ENSMUST00000090247.6, intron 34 of 56)	-5901	ENSMUST00000226287.1	ENSMUSG00000022263	ENSMUST00000226775	Trio
clip_peak20094	chr7	121938536	121938710	-	5.11928	21.3498	intron (ENSMUST00000205438.1, intron 11 of 16)	protein_coding-intron (ENSMUST00000057576.7, intron 11 of 16)	39395	ENSMUST00000206079.1	ENSMUSG00000030873	ENSMUST00000205520	Scnn1b
clip_peak37124	chr19	41730244	41730418	-	4.52556	10.1391	intron (ENSMUST00000171586.1, intron 1 of 11)	protein_coding-intron (ENSMUST00000025993.9, intron 1 of 36)	13155	ENSMUST00000171586.1	ENSMUSG00000025020	ENSMUST00000171586	Slit1
clip_peak21739	chr12	26406387	26406561	-	4.17539	10.8736	promoter-TSS (ENSMUST00000221994.1)	protein_coding-promoter-TSS (ENSMUST00000221994.1)	-27	ENSMUST00000221994.1	ENSMUSG00000020642	ENSMUST00000020971	Rnf144a
clip_peak17797	chr17	5565202	5565375	+	6.22863	30.2793	intron (ENSMUST00000089185.5, intron 1 of 8)	protein_coding-intron (ENSMUST00000089185.5, intron 1 of 8)	72731	ENSMUST00000089185.5	ENSMUSG00000034265	ENSMUST00000089185	Zdhhc14
clip_peak10157	chr7	80251965	80252138	+	6.04581	17.1234	intron (ENSMUST00000205270.1, intron 3 of 13)	protein_coding-intron (ENSMUST00000058266.8, intron 4 of 14)	4663	ENSMUST00000205270.1	ENSMUSG00000045467	ENSMUST00000058266	Ttll13
clip_peak30526	chr16	89925852	89926025	-	4.95173	38.2107	intron (ENSMUST00000163370.7, intron 2 of 27)	protein_coding-intron (ENSMUST00000002588.10, intron 2 of 27)	-6953	ENSMUST00000139544.1	ENSMUSG00000002489	ENSMUST00000114124	Tiam1
clip_peak2172	chr1	190758805	190758978	-	4.51313	8.43985	intron (ENSMUST00000159624.7, intron 6 of 12)	protein_coding-intron (ENSMUST00000159624.7, intron 6 of 12)	51572	ENSMUST00000160891.1	ENSMUSG00000089872	ENSMUST00000160889	Rps6kc1
clip_peak27898	chr1	133246915	133247087	+	5.22831	14.6446	intron (ENSMUST00000105082.8, intron 1 of 22)	protein_coding-intron (ENSMUST00000038295.14, intron 1 of 26)	895	ENSMUST00000038295.14	ENSMUSG00000041757	ENSMUST00000190186	Plekha6
clip_peak26560	chr10	9635988	9636160	-	4.50071	5.76089	intron (ENSMUST00000100070.4, intron 1 of 1)	protein_coding-intron (ENSMUST00000100070.4, intron 1 of 1)	-5133	ENSMUST00000221079.1	ENSMUSG00000060487	ENSMUST00000100070	Samd5
clip_peak39570	chr5	21381216	21381388	-	4.42828	5.14915	intron (ENSMUST00000115245.7, intron 2 of 18)	protein_coding-intron (ENSMUST00000030552.6, intron 2 of 7)	8660	ENSMUST00000035799.5	ENSMUSG00000039899	ENSMUST00000035799	Fgl2
clip_peak33722	chr9	47552180	47552352	+	3.31215	6.45647	intron (ENSMUST00000239368.1, intron 1 of 8)	protein_coding-intron (ENSMUST00000034581.3, intron 1 of 8)	21893	ENSMUST00000034581.3	ENSMUSG00000032076	ENSMUST00000239368	Cadm1
clip_peak32189	chr2	165290774	165290946	-	3.28349	18.5033	TTS (ENSMUST00000071699.10)	protein_coding-TTS (ENSMUST00000071699.10)	-2991	ENSMUST00000109300.8	ENSMUSG00000017664	ENSMUST00000129210	Slc35c2
clip_peak8745	chr2	179792091	179792262	+	5.36416	10.8619	intron (ENSMUST00000136411.1, intron 2 of 2)	protein_coding-intron (ENSMUST00000000314.12, intron 3 of 15)	15013	ENSMUST00000136411.1	ENSMUSG00000000305	ENSMUST00000129659	Cdh4
clip_peak29100	chr11	6297214	6297385	+	4.06436	17.7361	exon (ENSMUST00000125929.1, exon 2 of 2)	protein_coding-exon (ENSMUST00000125929.1, exon 2 of 2)	4694	ENSMUST00000081894.4	ENSMUSG00000020456	ENSMUST00000140765	Ogdh
clip_peak7537	chr14	121720857	121721028	-	3.89628	15.2333	intron (ENSMUST00000100299.10, intron 1 of 52)	protein_coding-intron (ENSMUST00000100299.10, intron 1 of 52)	17919	ENSMUST00000239077.1	ENSMUSG00000025558	ENSMUST00000212376	Dock9
clip_peak22587	chr8	14997070	14997241	+	3.81609	4.1929	intron (ENSMUST00000162636.1, intron 1 of 2)	protein_coding-intron (ENSMUST00000084207.11, intron 27 of 28)	1019	ENSMUST00000162636.1	ENSMUSG00000071176	ENSMUST00000110800	Arhgef10
clip_peak19812	chr8	95638001	95638172	+	3.03949	6.8173	exon (ENSMUST00000212434.1, exon 2 of 2)	protein_coding-exon (ENSMUST00000212434.1, exon 2 of 2)	4532	ENSMUST00000212434.1	ENSMUSG00000031669	ENSMUST00000212434	Gins3
clip_peak23298	chr5	89231599	89231769	+	6.30091	23.2851	intron (ENSMUST00000156238.7, intron 23 of 24)	protein_coding-intron (ENSMUST00000113218.9, intron 23 of 24)	203592	ENSMUST00000134303.1	ENSMUSG00000060961	ENSMUST00000130041	Slc4a4
clip_peak12601	chr8	48151534	48151704	+	5.77736	19.4484	intron (ENSMUST00000174379.1, intron 3 of 3)	protein_coding-intron (ENSMUST00000174379.1, intron 3 of 3)	41408	ENSMUST00000174379.1	ENSMUSG00000031562	ENSMUST00000174818	Dctd
clip_peak15735	chr17	71679859	71680029	+	5.68804	17.6004	intron (ENSMUST00000122869.1, intron 1 of 2)	protein_coding-intron (ENSMUST00000097284.9, intron 1 of 19)	-4861	ENSMUST00000153445.8	ENSMUSG00000045761	ENSMUST00000122869	Togaram2
clip_peak4628	chr15	84052869	84053039	-	5.15231	9.20222	intron (ENSMUST00000156187.7, intron 2 of 31)	protein_coding-intron (ENSMUST00000122836.1, intron 1 of 2)	12395	ENSMUST00000156187.7	ENSMUSG00000022441	ENSMUST00000130551	Efcab6
clip_peak34954	chr5	110552831	110553001	+	4.49193	18.3299	intron (ENSMUST00000040001.13, intron 1 of 10)	protein_coding-intron (ENSMUST00000040001.13, intron 1 of 10)	8561	ENSMUST00000040001.13	ENSMUSG00000033316	ENSMUST00000165856	Galnt9
clip_peak32107	chr2	140627698	140627868	+	4.3959	6.96282	intron (ENSMUST00000154505.7, intron 4 of 4)	protein_coding-intron (ENSMUST00000078027.11, intron 3 of 17)	43617	ENSMUST00000056760.3	ENSMUSG00000051379	ENSMUST00000110057	Flrt3
clip_peak7131	chr17	29093883	29094053	+	4.07719	32.7561	exon (ENSMUST00000233069.1, exon 1 of 1)	TEC-exon (ENSMUST00000233069.1, exon 1 of 1)	187	ENSMUST00000233296.1	ENSMUSG00000023067	ENSMUST00000023829	Cdkn1a
clip_peak27646	chr2	155664547	155664717	-	3.96775	6.3122	promoter-TSS (ENSMUST00000140370.7)	protein_coding-promoter-TSS (ENSMUST00000140370.7)	-810	ENSMUST00000140370.7	ENSMUSG00000038324	ENSMUST00000103140	Trpc4ap
clip_peak10722	chr8	79190903	79191073	+	3.27337	25.7539	TTS (ENSMUST00000119254.7)	protein_coding-TTS (ENSMUST00000119254.7)	12013	ENSMUST00000129613.1	ENSMUSG00000071064	ENSMUST00000129613	Zfp827
clip_peak1367	chr8	91314453	91314623	+	3.18012	5.3824	intron (ENSMUST00000136802.7, intron 1 of 6)	protein_coding-intron (ENSMUST00000069718.14, intron 1 of 8)	924	ENSMUST00000166548.8	ENSMUSG00000055932	ENSMUST00000140276	Fto
clip_peak31807	chr7	132790189	132790358	-	8.17207	164.709	intron (ENSMUST00000097998.8, intron 1 of 3)	protein_coding-intron (ENSMUST00000097998.8, intron 1 of 3)	-3338	ENSMUST00000106166.7	ENSMUSG00000030956	ENSMUST00000140865	Fam53b
clip_peak37714	chr13	38401479	38401648	+	6.76272	30.8424	intron (ENSMUST00000223628.1, intron 1 of 3)	protein_coding-intron (ENSMUST00000171970.2, intron 1 of 6)	7118	ENSMUST00000223628.1	ENSMUSG00000039004	ENSMUST00000223628	Bmp6
clip_peak8459	chr9	116918963	116919132	-	5.98602	17.1234	intron (ENSMUST00000174276.7, intron 4 of 4)	protein_coding-intron (ENSMUST00000044901.13, intron 4 of 12)	-96228	ENSMUST00000172469.2	ENSMUSG00000039607	ENSMUST00000111772	Rbms3
clip_peak7191	chr16	32656409	32656578	+	5.43682	26.9405	promoter-TSS (ENSMUST00000150383.7)	protein_coding-promoter-TSS (ENSMUST00000150383.7)	-530	ENSMUST00000150383.7	ENSMUSG00000022791	ENSMUST00000168506	Tnk2
clip_peak37657	chr2	91046207	91046376	-	5.20932	28.111	TTS (ENSMUST00000050323.5)	protein_coding-TTS (ENSMUST00000050323.5)	3506	ENSMUST00000128008.1	ENSMUSG00000002104	ENSMUST00000128008	Rapsn
clip_peak20832	chr18	75604654	75604823	-	4.72831	25.5342	intron (ENSMUST00000165559.2, intron 6 of 11)	protein_coding-intron (ENSMUST00000165559.2, intron 6 of 11)	32535	ENSMUST00000235147.1	ENSMUSG00000052928	ENSMUST00000235147	Ctif
clip_peak11668	chr7	130801461	130801630	-	4.41328	4.42174	intron (ENSMUST00000208593.1, intron 9 of 15)	protein_coding-intron (ENSMUST00000048453.6, intron 9 of 15)	27378	ENSMUST00000208593.1	ENSMUSG00000040298	ENSMUST00000207155	Btbd16
clip_peak24119	chr7	65145736	65145905	-	4.06407	3.68507	intron (ENSMUST00000148459.2, intron 1 of 3)	protein_coding-intron (ENSMUST00000119118.7, intron 1 of 9)	10596	ENSMUST00000148459.2	ENSMUSG00000030518	ENSMUST00000144535	Fam189a1
clip_peak1532	chr11	79110102	79110271	-	3.72831	11.5476	intron (ENSMUST00000108264.7, intron 1 of 12)	protein_coding-intron (ENSMUST00000018478.10, intron 1 of 18)	-35700	ENSMUST00000208969.1	ENSMUSG00000018334	ENSMUST00000141409	Ksr1
clip_peak29005	chr6	140674864	140675032	+	8.54341	216.963	intron (ENSMUST00000095350.10, intron 8 of 8)	protein_coding-intron (ENSMUST00000095350.10, intron 8 of 8)	28131	ENSMUST00000160772.1	ENSMUSG00000030232	ENSMUST00000162903	Aebp2
clip_peak12179	chr17	5608012	5608180	+	5.24125	31.0832	intron (ENSMUST00000089185.5, intron 1 of 8)	protein_coding-intron (ENSMUST00000089185.5, intron 1 of 8)	115539	ENSMUST00000089185.5	ENSMUSG00000034265	ENSMUST00000089185	Zdhhc14
clip_peak32105	chr11	25668428	25668596	-	5.11548	9.44033	intron (ENSMUST00000125773.7, intron 2 of 5)	protein_coding-intron (ENSMUST00000109511.7, intron 4 of 6)	-16444	ENSMUST00000144841.1	ENSMUSG00000032985	ENSMUST00000144503	5730522E02Rik
clip_peak60	chr19	10397350	10397518	+	4.90872	10.027	intron (ENSMUST00000235568.1, intron 1 of 2)	protein_coding-intron (ENSMUST00000073899.5, intron 1 of 8)	-6584	ENSMUST00000235717.1	ENSMUSG00000024743	ENSMUST00000225019	Syt7
clip_peak31959	chr6	86469956	86470124	+	4.85655	10.3061	TTS (ENSMUST00000129343.7)	antisense-TTS (ENSMUST00000129343.7)	6000	ENSMUST00000148768.1	ENSMUSG00000046679	ENSMUST00000141972	C87436
clip_peak25684	chr14	32471465	32471633	+	4.64903	6.66594	intron (ENSMUST00000180662.2, intron 1 of 1)	antisense-intron (ENSMUST00000180662.2, intron 1 of 1)	-5560	ENSMUST00000226365.1	ENSMUSG00000021919	ENSMUST00000226365	Chat
clip_peak4211	chr1	180661625	180661793	+	4.45832	7.75843	intron (ENSMUST00000194638.1, intron 1 of 5)	protein_coding-intron (ENSMUST00000085804.10, intron 6 of 11)	232	ENSMUST00000194638.1	ENSMUSG00000058729	ENSMUST00000192725	Lin9
clip_peak38399	chr15	93423759	93423927	+	4.04328	7.75843	intron (ENSMUST00000049122.15, intron 3 of 9)	protein_coding-intron (ENSMUST00000049122.15, intron 3 of 9)	-9102	ENSMUST00000229721.1	ENSMUSG00000036167	ENSMUST00000109256	Pphln1
clip_peak16081	chr5	100538798	100538966	+	3.78011	19.9046	intron (ENSMUST00000123559.1, intron 3 of 5)	protein_coding-intron (ENSMUST00000045993.14, intron 7 of 9)	6640	ENSMUST00000123559.1	ENSMUSG00000035297	ENSMUST00000123559	Cops4
clip_peak17733	chr12	51818876	51819044	-	3.68458	4.40034	intron (ENSMUST00000179265.7, intron 2 of 42)	protein_coding-intron (ENSMUST00000042052.8, intron 2 of 42)	10358	ENSMUST00000217804.1	ENSMUSG00000035247	ENSMUST00000217804	Hectd1
clip_peak3668	chr6	91997108	91997275	+	6.78536	52.5274	intron (ENSMUST00000113466.1, intron 1 of 19)	protein_coding-intron (ENSMUST00000089334.8, intron 2 of 20)	10081	ENSMUST00000113466.1	ENSMUSG00000034037	ENSMUST00000130369	Fgd5
clip_peak21941	chr9	119117478	119117645	+	6.29899	31.704	intron (ENSMUST00000165231.7, intron 6 of 36)	protein_coding-intron (ENSMUST00000055775.12, intron 6 of 17)	-2093	ENSMUST00000137047.7	ENSMUSG00000038060	ENSMUST00000148611	Dlec1
clip_peak28542	chr10	62539340	62539507	-	5.745	20.7142	TTS (ENSMUST00000162759.5)	protein_coding-TTS (ENSMUST00000162759.5)	-11972	ENSMUST00000160987.7	ENSMUSG00000020077	ENSMUST00000020271	Srgn
clip_peak3036	chr9	69262792	69262959	+	4.96728	11.491	intron (ENSMUST00000174296.1, intron 3 of 5)	protein_coding-intron (ENSMUST00000034766.13, intron 2 of 10)	-26807	ENSMUST00000113624.2	ENSMUSG00000032238	ENSMUST00000034766	Rora
clip_peak22864	chr11	3985842	3986009	+	4.05084	5.14915	intron (ENSMUST00000063004.13, intron 2 of 3)	protein_coding-intron (ENSMUST00000063004.13, intron 2 of 3)	2212	ENSMUST00000063004.13	ENSMUSG00000049721	ENSMUST00000078757	Gal3st1
clip_peak14769	chr18	77876383	77876550	+	3.76085	8.02475	intron (ENSMUST00000238172.1, intron 12 of 13)	protein_coding-intron (ENSMUST00000114741.3, intron 12 of 14)	-61999	ENSMUST00000044622.6	ENSMUSG00000039840	ENSMUST00000044622	Epg5
clip_peak10179	chr2	57129609	57129776	-	3.7118	3.18937	intron (ENSMUST00000126549.1, intron 1 of 2)	processed_transcript-intron (ENSMUST00000126549.1, intron 1 of 2)	-5689	ENSMUST00000183542.7	ENSMUSG00000026826	ENSMUST00000128776	Nr4a2
clip_peak5936	chr8	111985126	111985293	-	3.70836	7.51861	intron (ENSMUST00000139820.7, intron 5 of 8)	protein_coding-intron (ENSMUST00000034427.11, intron 5 of 9)	5203	ENSMUST00000120457.1	ENSMUSG00000031949	ENSMUST00000120457	Adat1
clip_peak15467	chr2	153014768	153014935	-	3.64465	7.06007	intron (ENSMUST00000140325.1, intron 1 of 1)	protein_coding-intron (ENSMUST00000028972.8, intron 1 of 4)	491	ENSMUST00000140325.1	ENSMUSG00000027472	ENSMUST00000123083	Pdrg1
clip_peak16235	chr16	13730397	13730564	-	3.02361	5.32728	promoter-TSS (ENSMUST00000115807.8)	protein_coding-promoter-TSS (ENSMUST00000115807.8)	-37	ENSMUST00000115807.8	ENSMUSG00000022683	ENSMUST00000115807	Pla2g10
clip_peak24212	chr3	122904941	122905107	-	8.6498	125.695	intron (ENSMUST00000199131.1, intron 3 of 5)	antisense-intron (ENSMUST00000180557.5, intron 3 of 6)	9952	ENSMUST00000023820.5	ENSMUSG00000023057	ENSMUST00000023820	Fabp2
clip_peak17514	chr10	20138766	20138932	+	6.95666	73.6128	intron (ENSMUST00000120259.7, intron 27 of 28)	protein_coding-intron (ENSMUST00000095806.9, intron 28 of 29)	-9622	ENSMUST00000020173.15	ENSMUSG00000019996	ENSMUST00000214231	Map7
clip_peak32489	chr10	67900026	67900192	-	6.38232	21.2165	intron (ENSMUST00000138543.1, intron 2 of 2)	protein_coding-intron (ENSMUST00000064656.7, intron 2 of 4)	-1102	ENSMUST00000127869.1	ENSMUSG00000037855	ENSMUST00000064656	Zfp365
clip_peak27202	chr14	121077275	121077441	+	6.08667	38.5234	intron (ENSMUST00000026635.7, intron 1 of 26)	protein_coding-intron (ENSMUST00000026635.7, intron 1 of 26)	-24721	ENSMUST00000153607.1	ENSMUSG00000025555	ENSMUST00000026635	Farp1
clip_peak8541	chr5	91019752	91019918	+	4.99532	7.35649	intron (ENSMUST00000071652.5, intron 7 of 7)	protein_coding-intron (ENSMUST00000071652.5, intron 7 of 7)	-7629	ENSMUST00000202724.3	ENSMUSG00000035020	ENSMUST00000041516	Epgn
clip_peak5997	chr8	47491197	47491363	-	4.49772	7.78832	intron (ENSMUST00000125065.7, intron 28 of 28)	protein_coding-intron (ENSMUST00000039061.14, intron 29 of 29)	20068	ENSMUST00000120987.1	ENSMUSG00000038102	ENSMUST00000123958	Trappc11
clip_peak187	chr12	69712385	69712551	-	4.2118	5.20827	TTS (ENSMUST00000222972.1)	protein_coding-TTS (ENSMUST00000222972.1)	9719	ENSMUST00000222972.1	ENSMUSG00000020988	ENSMUST00000223387	L2hgdh
clip_peak21316	chr8	105467845	105468011	-	3.58984	6.09884	exon (ENSMUST00000014990.12, exon 4 of 4)	protein_coding-exon (ENSMUST00000014990.12, exon 4 of 4)	734	ENSMUST00000176419.1	ENSMUSG00000014846	ENSMUST00000176419	Tppp3
clip_peak20339	chrX	152327300	152327466	-	3.01061	8.96722	promoter-TSS (ENSMUST00000141922.7)	protein_coding-promoter-TSS (ENSMUST00000141922.7)	80	ENSMUST00000181635.7	ENSMUSG00000087403	ENSMUST00000195280	Kantr
clip_peak9300	chr13	52849076	52849241	-	8.12258	116.301	intron (ENSMUST00000137064.7, intron 5 of 9)	protein_coding-intron (ENSMUST00000021913.15, intron 6 of 9)	63788	ENSMUST00000230563.1	ENSMUSG00000021460	ENSMUST00000151469	Auh
clip_peak36862	chr2	18951410	18951575	-	5.45594	21.9916	intron (ENSMUST00000006912.11, intron 1 of 9)	protein_coding-intron (ENSMUST00000006912.11, intron 1 of 9)	-45218	ENSMUST00000152981.1	ENSMUSG00000026737	ENSMUST00000148583	Pip4k2a
clip_peak37854	chr4	110286329	110286494	-	5.00428	8.41279	intron (ENSMUST00000153906.1, intron 1 of 3)	protein_coding-intron (ENSMUST00000102722.8, intron 1 of 6)	205	ENSMUST00000138972.7	ENSMUSG00000028546	ENSMUST00000138972	Elavl4
clip_peak33470	chr3	118701997	118702162	+	3.99351	3.88565	intron (ENSMUST00000150950.3, intron 3 of 4)	protein_coding-intron (ENSMUST00000039177.11, intron 3 of 22)	-109143	ENSMUST00000129148.1	ENSMUSG00000033308	ENSMUST00000129148	Dpyd
clip_peak19634	chr4	152246629	152246794	+	3.74285	8.55567	intron (ENSMUST00000167926.7, intron 6 of 8)	protein_coding-intron (ENSMUST00000030779.9, intron 6 of 8)	-27521	ENSMUST00000105650.7	ENSMUSG00000042804	ENSMUST00000105651	Gpr153
clip_peak15763	chr3	95830396	95830561	-	3.71712	6.96282	TTS (ENSMUST00000159901.7)	protein_coding-TTS (ENSMUST00000159901.7)	2330	ENSMUST00000163059.1	ENSMUSG00000015748	ENSMUST00000161482	Prpf3
clip_peak4413	chr18	82601188	82601353	-	3.19148	5.62084	exon (ENSMUST00000171071.8, exon 28 of 30)	protein_coding-exon (ENSMUST00000171071.8, exon 28 of 30)	16480	ENSMUST00000183324.7	ENSMUSG00000041258	ENSMUST00000171071	Zfp236
clip_peak22995	chr10	42510158	42510323	+	3.08028	3.52768	intron (ENSMUST00000105499.1, intron 1 of 2)	protein_coding-intron (ENSMUST00000019939.11, intron 1 of 3)	7950	ENSMUST00000105499.1	ENSMUSG00000019804	ENSMUST00000019939	Snx3
clip_peak14856	chr19	56979014	56979178	-	7.20772	37.2261	intron (ENSMUST00000122359.7, intron 1 of 20)	protein_coding-intron (ENSMUST00000111584.8, intron 2 of 19)	21950	ENSMUST00000126964.7	ENSMUSG00000025083	ENSMUST00000111584	Afap1l2
clip_peak30111	chr9	50713776	50713940	-	6.15701	34.8734	intron (ENSMUST00000121634.7, intron 2 of 20)	protein_coding-intron (ENSMUST00000034566.14, intron 1 of 19)	14080	ENSMUST00000118707.1	ENSMUSG00000032064	ENSMUST00000118707	Dixdc1
clip_peak20517	chr5	107488569	107488733	+	6.13955	32.8238	intron (ENSMUST00000212858.1, intron 7 of 8)	protein_coding-intron (ENSMUST00000094541.3, intron 7 of 8)	-8727	ENSMUST00000100951.8	ENSMUSG00000111375	ENSMUST00000212858	Btbd8
clip_peak14261	chr10	94128958	94129122	+	6.108	18.92	intron (ENSMUST00000020208.4, intron 14 of 20)	protein_coding-intron (ENSMUST00000020208.4, intron 14 of 20)	-4123	ENSMUST00000125535.1	ENSMUSG00000020021	ENSMUST00000125535	Fgd6
clip_peak23395	chr19	53854729	53854893	+	5.95868	17.374	intron (ENSMUST00000164202.8, intron 12 of 13)	protein_coding-intron (ENSMUST00000161856.1, intron 5 of 6)	11601	ENSMUST00000161856.1	ENSMUSG00000043639	ENSMUST00000162910	Rbm20
clip_peak32260	chr17	34382889	34383053	+	5.7034	13.0008	intron (ENSMUST00000080254.6, intron 8 of 9)	protein_coding-intron (ENSMUST00000080254.6, intron 8 of 9)	5085	ENSMUST00000236230.1	ENSMUSG00000062638	ENSMUST00000236230	Btnl1
clip_peak29685	chr11	35554649	35554813	+	4.67057	6.82623	intron (ENSMUST00000124438.1, intron 1 of 8)	protein_coding-intron (ENSMUST00000069837.3, intron 6 of 35)	10046	ENSMUST00000124438.1	ENSMUSG00000056427	ENSMUST00000124438	Slit3
clip_peak28427	chr17	25152501	25152665	+	3.83436	6.33578	intron (ENSMUST00000233633.1, intron 14 of 24)	protein_coding-intron (ENSMUST00000040729.8, intron 14 of 24)	-6072	ENSMUST00000159426.1	ENSMUSG00000036636	ENSMUST00000162862	Clcn7
clip_peak23380	chr17	79707207	79707371	-	3.72635	3.21994	exon (ENSMUST00000024894.1, exon 3 of 3)	protein_coding-exon (ENSMUST00000024894.1, exon 3 of 3)	6366	ENSMUST00000234927.1	ENSMUSG00000024087	ENSMUST00000234927	Cyp1b1
clip_peak2509	chr18	76281806	76281970	+	3.32894	30.439	intron (ENSMUST00000165084.7, intron 1 of 4)	protein_coding-intron (ENSMUST00000025453.14, intron 2 of 10)	19396	ENSMUST00000165084.7	ENSMUSG00000024563	ENSMUST00000091831	Smad2
clip_peak9260	chrX	21049509	21049673	-	3.32267	7.69893	intron (ENSMUST00000133186.1, intron 2 of 4)	protein_coding-intron (ENSMUST00000040628.5, intron 2 of 4)	12395	ENSMUST00000040628.5	ENSMUSG00000054737	ENSMUST00000133186	Zfp182
clip_peak4088	chr11	117861828	117861992	+	3.31006	7.47642	intron (ENSMUST00000093905.2, intron 1 of 3)	protein_coding-intron (ENSMUST00000093905.2, intron 1 of 3)	1158	ENSMUST00000093905.2	ENSMUSG00000070330	ENSMUST00000093905	Tmem235
clip_peak32186	chr10	119817747	119817910	+	8.77252	136.391	intron (ENSMUST00000238747.1, intron 1 of 3)	protein_coding-intron (ENSMUST00000041962.15, intron 1 of 22)	-1561	ENSMUST00000105262.8	ENSMUSG00000034813	ENSMUST00000105262	Grip1
clip_peak16647	chr17	6209387	6209550	+	7.7102	61.5819	intron (ENSMUST00000149756.7, intron 6 of 13)	protein_coding-intron (ENSMUST00000039655.2, intron 6 of 13)	-23184	ENSMUST00000137063.1	ENSMUSG00000034377	ENSMUST00000149838	Tulp4
clip_peak14512	chr18	65196761	65196924	+	6.91593	33.39	TTS (ENSMUST00000235339.1)	protein_coding-TTS (ENSMUST00000235339.1)	-7023	ENSMUST00000237818.1	ENSMUSG00000024589	ENSMUST00000237854	Nedd4l
clip_peak32438	chr6	146427642	146427805	-	6.04612	26.9431	intron (ENSMUST00000139732.3, intron 1 of 18)	protein_coding-intron (ENSMUST00000053273.14, intron 2 of 56)	-30737	ENSMUST00000131890.5	ENSMUSG00000030287	ENSMUST00000053273	Itpr2
clip_peak33139	chr1	178543176	178543339	+	5.88731	19.8103	intron (ENSMUST00000193931.1, intron 2 of 3)	protein_coding-intron (ENSMUST00000161017.7, intron 2 of 14)	14132	ENSMUST00000193931.1	ENSMUSG00000026494	ENSMUST00000160789	Kif26b
clip_peak30345	chr4	149488185	149488348	+	4.39754	22.9208	TTS (ENSMUST00000124413.7)	protein_coding-TTS (ENSMUST00000124413.7)	2933	ENSMUST00000146427.1	ENSMUSG00000028990	ENSMUST00000146427	Lzic
clip_peak24460	chr15	93452143	93452306	+	3.87968	6.56051	intron (ENSMUST00000068457.14, intron 5 of 8)	protein_coding-intron (ENSMUST00000049122.15, intron 6 of 9)	19279	ENSMUST00000229721.1	ENSMUSG00000036167	ENSMUST00000109256	Pphln1
clip_peak37717	chr4	123396724	123396887	-	3.39303	11.6958	TTS (ENSMUST00000125447.2)	protein_coding-TTS (ENSMUST00000125447.2)	-6267	ENSMUST00000140596.1	ENSMUSG00000028649	ENSMUST00000082108	Macf1
clip_peak25463	chr7	117556833	117556996	+	3.16489	3.09268	intron (ENSMUST00000160035.7, intron 3 of 6)	protein_coding-intron (ENSMUST00000032892.6, intron 3 of 11)	81422	ENSMUST00000161889.1	ENSMUSG00000030657	ENSMUST00000160035	Xylt1
clip_peak31232	chr12	87263795	87263958	-	3.00107	4.71124	intron (ENSMUST00000222350.1, intron 2 of 11)	protein_coding-intron (ENSMUST00000021426.9, intron 2 of 18)	368	ENSMUST00000021426.9	ENSMUSG00000021038	ENSMUST00000021426	Vipas39
clip_peak27978	chr6	145808569	145808731	+	5.96775	16.8701	intron (ENSMUST00000140966.1, intron 2 of 2)	protein_coding-intron (ENSMUST00000032388.4, intron 1 of 3)	267	ENSMUST00000032388.4	ENSMUSG00000030259	ENSMUST00000058538	Rassf8
clip_peak4329	chr14	23802248	23802410	-	5.1078	11.7421	intron (ENSMUST00000224787.1, intron 1 of 28)	protein_coding-intron (ENSMUST00000065788.14, intron 1 of 28)	975	ENSMUST00000163322.2	ENSMUSG00000063142	ENSMUST00000188210	Kcnma1
clip_peak18149	chr11	9118989	9119151	+	3.75823	17.9002	intron (ENSMUST00000172452.7, intron 1 of 5)	protein_coding-intron (ENSMUST00000020677.7, intron 1 of 8)	283	ENSMUST00000172452.7	ENSMUSG00000020407	ENSMUST00000166455	Upp1
clip_peak28018	chr2	91435454	91435616	-	3.35342	4.52581	intron (ENSMUST00000141262.1, intron 1 of 3)	protein_coding-intron (ENSMUST00000064652.13, intron 1 of 8)	9087	ENSMUST00000064652.13	ENSMUSG00000040591	ENSMUST00000064652	1110051M20Rik
clip_peak10789	chr7	141106945	141107107	-	3.25754	34.2501	promoter-TSS (ENSMUST00000157917.1)	snRNA-promoter-TSS (ENSMUST00000157917.1)	-81	ENSMUST00000210763.1	ENSMUSG00000054662	ENSMUST00000211515	Ano9
clip_peak13579	chr3	146519270	146519432	-	3.14112	3.7827	intron (ENSMUST00000199079.1, intron 2 of 4)	protein_coding-intron (ENSMUST00000029838.10, intron 2 of 8)	1700	ENSMUST00000196909.1	ENSMUSG00000028187	ENSMUST00000199174	Rpf1
clip_peak26644	chr10	5454973	5455134	-	7.98596	69.3515	intron (ENSMUST00000215295.1, intron 3 of 145)	protein_coding-intron (ENSMUST00000041639.6, intron 3 of 31)	-86567	ENSMUST00000215887.1	ENSMUSG00000096054	ENSMUST00000041639	Syne1
clip_peak34773	chr11	67640749	67640910	+	6.54581	26.224	intron (ENSMUST00000151784.7, intron 3 of 7)	protein_coding-intron (ENSMUST00000041611.11, intron 4 of 14)	-11748	ENSMUST00000140863.1	ENSMUSG00000033066	ENSMUST00000140863	Gas7
clip_peak6599	chr1	57852292	57852453	+	6.29177	43.6245	intron (ENSMUST00000169772.2, intron 1 of 11)	protein_coding-intron (ENSMUST00000163239.7, intron 2 of 11)	6801	ENSMUST00000169772.2	ENSMUSG00000038305	ENSMUST00000163239	Spats2l
clip_peak173	chr12	11305434	11305595	+	6.03852	45.9047	intron (ENSMUST00000218319.1, intron 3 of 7)	protein_coding-intron (ENSMUST00000020931.5, intron 22 of 26)	4858	ENSMUST00000218319.1	ENSMUSG00000020608	ENSMUST00000218866	Smc6
clip_peak23426	chr2	117262722	117262883	+	5.45011	41.6231	intron (ENSMUST00000028825.4, intron 4 of 7)	protein_coding-intron (ENSMUST00000028825.4, intron 4 of 7)	4020	ENSMUST00000143612.1	ENSMUSG00000027349	ENSMUST00000140936	Fam98b
clip_peak39093	chr3	68082760	68082921	+	5.22798	9.92647	intron (ENSMUST00000169909.9, intron 1 of 6)	protein_coding-intron (ENSMUST00000029346.12, intron 1 of 7)	18038	ENSMUST00000029346.12	ENSMUSG00000027777	ENSMUST00000029346	Schip1
clip_peak34162	chr17	56304448	56304609	+	4.99343	68.9143	intron (ENSMUST00000142387.1, intron 1 of 3)	protein_coding-intron (ENSMUST00000001258.14, intron 1 of 16)	121	ENSMUST00000142387.1	ENSMUSG00000001228	ENSMUST00000113038	Uhrf1
clip_peak40010	chr10	61344659	61344820	-	4.89856	40.7596	intron (ENSMUST00000020289.9, intron 10 of 19)	protein_coding-intron (ENSMUST00000020289.9, intron 10 of 19)	-2412	ENSMUST00000219240.1	ENSMUSG00000020092	ENSMUST00000219240	Pald1
clip_peak34395	chr14	79610639	79610800	+	4.43664	25.7975	intron (ENSMUST00000228675.1, intron 9 of 10)	protein_coding-intron (ENSMUST00000054908.9, intron 10 of 12)	7250	ENSMUST00000228669.1	ENSMUSG00000022024	ENSMUST00000054908	Sugt1
clip_peak23239	chr1	135045838	135045999	-	4.16203	3.92976	intron (ENSMUST00000044828.13, intron 4 of 17)	protein_coding-intron (ENSMUST00000044828.13, intron 4 of 17)	-23827	ENSMUST00000139369.1	ENSMUSG00000042793	ENSMUST00000044828	Lgr6
clip_peak38631	chr10	11195220	11195381	+	3.51084	8.6619	intron (ENSMUST00000159553.7, intron 16 of 20)	protein_coding-intron (ENSMUST00000044053.12, intron 25 of 29)	-9719	ENSMUST00000161910.1	ENSMUSG00000090112	ENSMUST00000159553	Shprh
clip_peak27879	chrX	38451775	38451936	-	3.37142	16.986	intron (ENSMUST00000074913.11, intron 1 of 8)	protein_coding-intron (ENSMUST00000016678.13, intron 1 of 8)	4559	ENSMUST00000144663.1	ENSMUSG00000016534	ENSMUST00000136817	Lamp2
clip_peak21050	chr15	8201954	8202115	+	3.14716	5.90897	intron (ENSMUST00000130748.1, intron 3 of 3)	protein_coding-intron (ENSMUST00000110617.1, intron 18 of 52)	7733	ENSMUST00000130748.1	ENSMUSG00000039801	ENSMUST00000130748	Cplane1
clip_peak647	chr10	85411623	85411783	+	7.34846	117.496	intron (ENSMUST00000105307.7, intron 1 of 16)	protein_coding-intron (ENSMUST00000020231.9, intron 1 of 9)	24876	ENSMUST00000020231.9	ENSMUSG00000020042	ENSMUST00000020231	Btbd11
clip_peak13216	chr1	40301832	40301992	+	6.48647	26.1242	intron (ENSMUST00000114795.2, intron 7 of 10)	protein_coding-intron (ENSMUST00000027241.10, intron 7 of 10)	-22698	ENSMUST00000192551.1	ENSMUSG00000070942	ENSMUST00000095020	Il1rl2
clip_peak28047	chr12	105459501	105459661	+	6.47483	36.6594	intron (ENSMUST00000178224.1, intron 1 of 1)	protein_coding-intron (ENSMUST00000178224.1, intron 1 of 1)	5725	ENSMUST00000178224.1	ENSMUSG00000094910	ENSMUST00000178224	D430019H16Rik
clip_peak31020	chr8	120297900	120298060	+	6.40863	34.4274	intron (ENSMUST00000180448.2, intron 1 of 2)	protein_coding-intron (ENSMUST00000127664.1, intron 1 of 15)	69524	ENSMUST00000180448.2	ENSMUSG00000031822	ENSMUST00000118136	Gse1
clip_peak15312	chr10	59449841	59450001	-	5.61361	41.96	intron (ENSMUST00000020312.12, intron 7 of 7)	protein_coding-intron (ENSMUST00000009791.6, intron 4 of 4)	-8143	ENSMUST00000009798.4	ENSMUSG00000009654	ENSMUST00000162493	Oit3
clip_peak24998	chr12	55646444	55646604	-	5.24365	19.8399	intron (ENSMUST00000226244.1, intron 36 of 39)	protein_coding-intron (ENSMUST00000085385.6, intron 36 of 40)	-4076	ENSMUST00000219451.1	ENSMUSG00000021027	ENSMUST00000219451	Ralgapa1
clip_peak3190	chr4	106791983	106792143	-	5.24125	9.44033	intron (ENSMUST00000065253.12, intron 1 of 15)	protein_coding-intron (ENSMUST00000065253.12, intron 1 of 15)	7727	ENSMUST00000145061.7	ENSMUSG00000034853	ENSMUST00000140541	Acot11
clip_peak31581	chr16	23268635	23268795	+	4.94426	12.5102	promoter-TSS (ENSMUST00000128050.7)	protein_coding-promoter-TSS (ENSMUST00000128050.7)	-914	ENSMUST00000128050.7	ENSMUSG00000022885	ENSMUST00000115335	St6gal1
clip_peak1484	chr17	78661736	78661896	-	4.90348	32.7428	exon (ENSMUST00000024881.13, exon 11 of 16)	protein_coding-exon (ENSMUST00000024881.13, exon 11 of 16)	22536	ENSMUST00000145480.1	ENSMUSG00000024077	ENSMUST00000145910	Strn
clip_peak33305	chr4	141930891	141931051	-	4.82927	7.09155	intron (ENSMUST00000129192.7, intron 5 of 6)	protein_coding-intron (ENSMUST00000036701.7, intron 1 of 7)	2118	ENSMUST00000036701.7	ENSMUSG00000051435	ENSMUST00000137618	Fhad1
clip_peak23961	chr7	25130543	25130703	-	4.49981	13.7596	intron (ENSMUST00000175754.3, intron 2 of 4)	protein_coding-intron (ENSMUST00000098679.9, intron 1 of 13)	1854	ENSMUST00000108418.10	ENSMUSG00000008496	ENSMUST00000176408	Pou2f2
clip_peak28021	chr5	116414847	116415007	-	4.0286	10.3926	intron (ENSMUST00000133335.1, intron 2 of 2)	protein_coding-intron (ENSMUST00000036991.4, intron 2 of 2)	965	ENSMUST00000133335.1	ENSMUSG00000041548	ENSMUST00000133335	Hspb8
clip_peak29788	chr9	107690561	107690721	-	3.77282	6.58154	promoter-TSS (ENSMUST00000192712.1)	protein_coding-promoter-TSS (ENSMUST00000192712.1)	-724	ENSMUST00000192712.1	ENSMUSG00000034684	ENSMUST00000192157	Sema3f
clip_peak17940	chr1	190759023	190759183	-	3.25509	7.08764	intron (ENSMUST00000159624.7, intron 6 of 12)	protein_coding-intron (ENSMUST00000159624.7, intron 6 of 12)	51360	ENSMUST00000160891.1	ENSMUSG00000089872	ENSMUST00000160889	Rps6kc1
clip_peak18173	chr8	104236486	104236646	-	3.13017	4.50692	intron (ENSMUST00000212209.1, intron 4 of 7)	protein_coding-intron (ENSMUST00000050211.6, intron 6 of 9)	-4932	ENSMUST00000212165.1	ENSMUSG00000035824	ENSMUST00000212279	Tk2
clip_peak35493	chr17	8402742	8402901	+	7.99622	75.4817	intron (ENSMUST00000234809.1, intron 6 of 9)	protein_coding-intron (ENSMUST00000163578.7, intron 5 of 10)	6192	ENSMUST00000169635.2	ENSMUSG00000058159	ENSMUST00000234809	T2
clip_peak24986	chr11	120867084	120867243	-	7.12231	97.3894	intron (ENSMUST00000056781.4, intron 15 of 18)	protein_coding-intron (ENSMUST00000056781.4, intron 15 of 18)	6508	ENSMUST00000150640.1	ENSMUSG00000048445	ENSMUST00000056781	Ccdc57
clip_peak34921	chr12	15812002	15812161	-	6.73992	28.6881	intron (ENSMUST00000221518.1, intron 1 of 2)	protein_coding-intron (ENSMUST00000020922.7, intron 1 of 2)	4704	ENSMUST00000020922.7	ENSMUSG00000020601	ENSMUST00000221518	Trib2
clip_peak28892	chr14	23783909	23784068	-	6.15339	20.7142	intron (ENSMUST00000224787.1, intron 1 of 28)	protein_coding-intron (ENSMUST00000065788.14, intron 1 of 28)	19316	ENSMUST00000163322.2	ENSMUSG00000063142	ENSMUST00000188210	Kcnma1
clip_peak16471	chr13	59510755	59510914	-	5.73884	15.0473	TTS (ENSMUST00000151827.2)	protein_coding-TTS (ENSMUST00000151827.2)	3320	ENSMUST00000151827.2	ENSMUSG00000021557	ENSMUST00000170555	Agtpbp1
clip_peak19762	chr8	124647225	124647384	-	5.11011	13.2451	intron (ENSMUST00000034464.7, intron 2 of 3)	protein_coding-intron (ENSMUST00000034464.7, intron 2 of 3)	16065	ENSMUST00000034464.7	ENSMUSG00000031983	ENSMUST00000034464	2310022B05Rik
clip_peak178	chr15	74532770	74532929	+	4.93603	21.1029	intron (ENSMUST00000187485.6, intron 2 of 30)	protein_coding-intron (ENSMUST00000042035.15, intron 2 of 30)	-7548	ENSMUST00000189200.1	ENSMUSG00000034730	ENSMUST00000230935	Adgrb1
clip_peak24482	chr5	141768438	141768597	+	4.80032	7.39059	intron (ENSMUST00000145908.1, intron 4 of 9)	protein_coding-intron (ENSMUST00000085774.10, intron 4 of 44)	-88270	ENSMUST00000074546.6	ENSMUSG00000039683	ENSMUST00000129831	Sdk1
clip_peak17808	chr14	118114946	118115105	-	4.67506	34.519	intron (ENSMUST00000228543.1, intron 10 of 11)	protein_coding-intron (ENSMUST00000022727.9, intron 10 of 11)	17719	ENSMUST00000227350.1	ENSMUSG00000022130	ENSMUST00000228543	Tgds
clip_peak28259	chr8	84466694	84466853	+	4.62443	27.4668	intron (ENSMUST00000238701.1, intron 5 of 48)	protein_coding-intron (ENSMUST00000121390.7, intron 3 of 46)	50989	ENSMUST00000215756.1	ENSMUSG00000034656	ENSMUST00000215756	Cacna1a
clip_peak32462	chr17	3441682	3441841	+	4.40311	7.29733	TTS (ENSMUST00000226748.1)	protein_coding-TTS (ENSMUST00000226748.1)	1988	ENSMUST00000226748.1	ENSMUSG00000023800	ENSMUST00000226434	Tiam2
clip_peak19466	chr5	113237502	113237661	+	4.14269	13.4242	intron (ENSMUST00000086615.2, intron 4 of 4)	protein_coding-intron (ENSMUST00000086615.2, intron 4 of 4)	10672	ENSMUST00000086615.2	ENSMUSG00000066964	ENSMUST00000086615	Tmem211
clip_peak35321	chr7	134977842	134978001	+	3.97967	10.1357	intron (ENSMUST00000210617.1, intron 27 of 29)	protein_coding-intron (ENSMUST00000084488.4, intron 27 of 51)	-39491	ENSMUST00000171394.2	ENSMUSG00000073805	ENSMUST00000171394	Insyn2a
clip_peak35017	chr7	118411405	118411564	-	3.86416	4.9019	intron (ENSMUST00000203796.3, intron 5 of 7)	protein_coding-intron (ENSMUST00000081574.7, intron 5 of 7)	31030	ENSMUST00000203465.1	ENSMUSG00000058420	ENSMUST00000203465	Syt17
clip_peak14094	chr14	121778186	121778345	-	3.53463	6.78744	intron (ENSMUST00000100299.10, intron 1 of 52)	protein_coding-intron (ENSMUST00000100299.10, intron 1 of 52)	19572	ENSMUST00000100299.10	ENSMUSG00000025558	ENSMUST00000212376	Dock9
clip_peak15125	chr13	73620169	73620328	+	3.23989	14.8501	exon (ENSMUST00000022102.8, exon 17 of 17)	protein_coding-exon (ENSMUST00000022102.8, exon 17 of 17)	2663	ENSMUST00000221130.1	ENSMUSG00000021610	ENSMUST00000022102	Clptm1l
clip_peak13847	chr10	42265282	42265441	-	3.20644	6.33578	intron (ENSMUST00000105501.1, intron 2 of 2)	protein_coding-intron (ENSMUST00000056974.3, intron 2 of 3)	-6995	ENSMUST00000177542.1	ENSMUSG00000048756	ENSMUST00000056974	Foxo3
clip_peak30514	chr4	3942968	3943127	+	3.14112	8.82137	promoter-TSS (ENSMUST00000137037.1)	protein_coding-promoter-TSS (ENSMUST00000137037.1)	-367	ENSMUST00000137037.1	ENSMUSG00000042198	ENSMUST00000149544	Chchd7
clip_peak27708	chr10	63380076	63380234	-	5.9386	16.5525	intron (ENSMUST00000120239.7, intron 1 of 13)	protein_coding-intron (ENSMUST00000120239.7, intron 1 of 13)	1549	ENSMUST00000120239.7	ENSMUSG00000020063	ENSMUST00000131371	Sirt1
clip_peak23884	chr11	21703651	21703809	+	5.89971	21.0677	intron (ENSMUST00000156624.1, intron 1 of 3)	protein_coding-intron (ENSMUST00000020568.9, intron 9 of 17)	8601	ENSMUST00000156624.1	ENSMUSG00000020319	ENSMUST00000020568	Wdpcp
clip_peak4132	chr3	156583961	156584119	+	5.63357	13.8637	intron (ENSMUST00000106065.1, intron 1 of 6)	protein_coding-intron (ENSMUST00000041425.11, intron 1 of 6)	21890	ENSMUST00000175773.1	ENSMUSG00000040037	ENSMUST00000197246	Negr1
clip_peak8046	chr1	52489706	52489864	-	5.12231	16.5347	TTS (ENSMUST00000168082.1)	protein_coding-TTS (ENSMUST00000168082.1)	951	ENSMUST00000170269.1	ENSMUSG00000002881	ENSMUST00000168082	Nab1
clip_peak8549	chr8	125844349	125844507	-	5.04581	7.62105	intron (ENSMUST00000131127.2, intron 15 of 16)	protein_coding-intron (ENSMUST00000047239.12, intron 15 of 33)	-4578	ENSMUST00000120589.7	ENSMUSG00000060212	ENSMUST00000187772	Pcnx2
clip_peak33816	chr16	87463557	87463715	+	4.94283	30.3073	intron (ENSMUST00000144759.7, intron 3 of 16)	protein_coding-intron (ENSMUST00000026710.11, intron 3 of 17)	8578	ENSMUST00000144759.7	ENSMUSG00000025616	ENSMUST00000026710	Usp16
clip_peak36095	chr4	149911810	149911968	-	4.44268	18.5095	intron (ENSMUST00000135896.1, intron 1 of 1)	protein_coding-intron (ENSMUST00000038562.8, intron 1 of 2)	-2073	ENSMUST00000105685.1	ENSMUSG00000039911	ENSMUST00000038562	Spsb1
clip_peak18947	chr7	68144689	68144847	+	3.91534	16.6805	intron (ENSMUST00000005671.9, intron 2 of 20)	protein_coding-intron (ENSMUST00000005671.9, intron 2 of 20)	-3822	ENSMUST00000207621.1	ENSMUSG00000005533	ENSMUST00000208731	Igf1r
clip_peak33086	chr7	144694657	144694815	-	3.72765	4.41272	intron (ENSMUST00000155175.7, intron 1 of 6)	protein_coding-intron (ENSMUST00000033393.14, intron 1 of 24)	-15851	ENSMUST00000131731.1	ENSMUSG00000031075	ENSMUST00000152531	Ano1
clip_peak31947	chr1	184898233	184898391	-	3.68458	7.06015	exon (ENSMUST00000027929.9, exon 18 of 18)	protein_coding-exon (ENSMUST00000027929.9, exon 18 of 18)	-15094	ENSMUST00000048308.5	ENSMUSG00000039349	ENSMUST00000048308	C130074G19Rik
clip_peak23069	chr5	124620527	124620685	+	3.47629	9.68583	intron (ENSMUST00000185820.6, intron 13 of 17)	protein_coding-intron (ENSMUST00000100706.9, intron 13 of 18)	-7970	ENSMUST00000200292.4	ENSMUSG00000038023	ENSMUST00000197931	Atp6v0a2
clip_peak11568	chr14	70756568	70756726	-	3.18458	6.972	intron (ENSMUST00000226607.1, intron 1 of 21)	protein_coding-intron (ENSMUST00000022696.7, intron 1 of 27)	-9389	ENSMUST00000171481.1	ENSMUSG00000022102	ENSMUST00000165654	Dok2
clip_peak39226	chr9	62880303	62880461	-	3.03557	13.8817	exon (ENSMUST00000098651.5, exon 14 of 14)	protein_coding-exon (ENSMUST00000098651.5, exon 14 of 14)	7005	ENSMUST00000215501.1	ENSMUSG00000032405	ENSMUST00000214830	Pias1
clip_peak12721	chr15	36485415	36485572	-	6.67907	68.6424	TTS (ENSMUST00000228601.1)	protein_coding-TTS (ENSMUST00000228601.1)	11222	ENSMUST00000228941.1	ENSMUSG00000048307	ENSMUST00000226506	Ankrd46
clip_peak26601	chr8	120482738	120482895	+	6.54263	65.1129	intron (ENSMUST00000180448.2, intron 2 of 2)	protein_coding-intron (ENSMUST00000127664.1, intron 1 of 15)	-5631	ENSMUST00000034279.15	ENSMUSG00000031822	ENSMUST00000118136	Gse1
clip_peak14485	chr5	135674229	135674386	+	6.28298	31.1796	promoter-TSS (ENSMUST00000150058.1)	protein_coding-promoter-TSS (ENSMUST00000150058.1)	-274	ENSMUST00000150058.1	ENSMUSG00000005514	ENSMUST00000127096	Por
clip_peak37631	chr2	168545258	168545415	-	6.27918	30.0963	intron (ENSMUST00000171689.7, intron 3 of 6)	protein_coding-intron (ENSMUST00000029057.12, intron 3 of 6)	6940	ENSMUST00000151292.7	ENSMUSG00000027544	ENSMUST00000137451	Nfatc2
clip_peak3831	chr5	113000939	113001096	-	5.76019	43.4215	intron (ENSMUST00000197888.4, intron 1 of 19)	protein_coding-intron (ENSMUST00000065167.8, intron 1 of 20)	14486	ENSMUST00000197776.1	ENSMUSG00000042249	ENSMUST00000195928	Grk3
clip_peak24032	chr4	136734856	136735013	-	5.5709	15.0473	intron (ENSMUST00000105846.8, intron 3 of 15)	protein_coding-intron (ENSMUST00000059287.13, intron 3 of 15)	-40894	ENSMUST00000156558.1	ENSMUSG00000028664	ENSMUST00000105845	Ephb2
clip_peak35943	chr4	116801187	116801344	+	5.23254	13.8637	intron (ENSMUST00000142529.1, intron 4 of 5)	protein_coding-intron (ENSMUST00000045542.12, intron 7 of 10)	3927	ENSMUST00000154945.1	ENSMUSG00000028688	ENSMUST00000145468	Toe1
clip_peak24320	chr5	114172261	114172418	+	4.54745	22.5598	intron (ENSMUST00000102582.7, intron 2 of 52)	protein_coding-intron (ENSMUST00000031583.14, intron 1 of 51)	-3567	ENSMUST00000146841.1	ENSMUSG00000042010	ENSMUST00000146841	Acacb
clip_peak13614	chr6	94698969	94699126	-	4.32085	28.4245	intron (ENSMUST00000204645.2, intron 1 of 19)	protein_coding-intron (ENSMUST00000032105.10, intron 1 of 19)	1090	ENSMUST00000101126.2	ENSMUSG00000030029	ENSMUST00000032105	Lrig1
clip_peak4496	chr10	42866692	42866849	+	4.12834	4.19975	intron (ENSMUST00000136841.1, intron 1 of 2)	protein_coding-intron (ENSMUST00000063063.13, intron 1 of 8)	1256	ENSMUST00000136841.1	ENSMUSG00000044770	ENSMUST00000063063	Scml4
clip_peak4090	chr10	123118989	123119146	-	4.00655	14.9594	intron (ENSMUST00000220377.1, intron 21 of 21)	protein_coding-intron (ENSMUST00000020334.8, intron 20 of 20)	414	ENSMUST00000218042.1	ENSMUSG00000020124	ENSMUST00000219992	Usp15
clip_peak14658	chr14	77081753	77081910	+	3.66489	3.9612	intron (ENSMUST00000095625.10, intron 3 of 3)	protein_coding-intron (ENSMUST00000048208.9, intron 3 of 5)	-29144	ENSMUST00000137110.1	ENSMUSG00000034795	ENSMUST00000175810	Ccdc122
clip_peak33463	chr5	107819532	107819689	-	3.41932	5.24479	TTS (ENSMUST00000141673.1)	protein_coding-TTS (ENSMUST00000141673.1)	-2801	ENSMUST00000124590.7	ENSMUSG00000011831	ENSMUST00000127579	Evi5
clip_peak35315	chr17	43051589	43051746	+	3.31145	5.24479	intron (ENSMUST00000024708.5, intron 3 of 5)	protein_coding-intron (ENSMUST00000024708.5, intron 3 of 5)	35099	ENSMUST00000233482.1	ENSMUSG00000023915	ENSMUST00000233482	Tnfrsf21
clip_peak9724	chr7	16207835	16207991	-	8.37212	140.252	intron (ENSMUST00000163968.7, intron 7 of 16)	protein_coding-intron (ENSMUST00000094816.2, intron 7 of 16)	-3712	ENSMUST00000128452.1	ENSMUSG00000006019	ENSMUST00000128452	Dhx34
clip_peak18242	chr10	20139067	20139223	+	7.34533	68.9561	intron (ENSMUST00000120259.7, intron 27 of 28)	protein_coding-intron (ENSMUST00000095806.9, intron 28 of 29)	-9326	ENSMUST00000020173.15	ENSMUSG00000019996	ENSMUST00000214231	Map7
clip_peak34915	chr10	120024489	120024645	+	5.75017	14.553	intron (ENSMUST00000154238.7, intron 6 of 14)	protein_coding-intron (ENSMUST00000041962.15, intron 15 of 22)	31461	ENSMUST00000081260.2	ENSMUSG00000034813	ENSMUST00000105262	Grip1
clip_peak27801	chr4	149905959	149906115	-	5.1087	19.3712	TTS (ENSMUST00000125135.1)	protein_coding-TTS (ENSMUST00000125135.1)	1252	ENSMUST00000105684.1	ENSMUSG00000039911	ENSMUST00000038562	Spsb1
clip_peak10320	chr10	80912538	80912694	-	4.73862	49.0448	intron (ENSMUST00000179022.7, intron 1 of 11)	protein_coding-intron (ENSMUST00000057623.13, intron 1 of 11)	5235	ENSMUST00000159094.1	ENSMUSG00000062075	ENSMUST00000105332	Lmnb2
clip_peak28615	chr17	29193402	29193558	-	4.60857	5.22593	intron (ENSMUST00000137727.2, intron 9 of 13)	protein_coding-intron (ENSMUST00000024805.14, intron 8 of 20)	-9377	ENSMUST00000126993.7	ENSMUSG00000024008	ENSMUST00000126755	Cpne5
clip_peak17246	chr5	138796580	138796736	+	4.03051	3.92976	intron (ENSMUST00000160988.1, intron 3 of 4)	protein_coding-intron (ENSMUST00000026972.7, intron 5 of 9)	7884	ENSMUST00000160988.1	ENSMUSG00000025854	ENSMUST00000161641	Fam20c
clip_peak24081	chr19	8766409	8766565	+	3.71022	29.4058	promoter-TSS (ENSMUST00000184387.1)	protein_coding-promoter-TSS (ENSMUST00000184387.1)	-190	ENSMUST00000185056.7	ENSMUSG00000010097	ENSMUST00000184808	Nxf1
clip_peak1902	chr10	88969134	88969290	-	3.53051	3.09498	intron (ENSMUST00000182790.7, intron 23 of 26)	protein_coding-intron (ENSMUST00000182341.7, intron 24 of 27)	28948	ENSMUST00000182598.1	ENSMUSG00000035189	ENSMUST00000182598	Ano4
clip_peak15082	chr5	140809087	140809243	-	3.51225	8.02472	intron (ENSMUST00000198447.1, intron 1 of 2)	protein_coding-intron (ENSMUST00000000153.8, intron 1 of 3)	20992	ENSMUST00000198447.1	ENSMUSG00000000149	ENSMUST00000198447	Gna12
clip_peak24746	chr7	29984250	29984406	+	3.39784	12.3453	promoter-TSS (ENSMUST00000146074.7)	protein_coding-promoter-TSS (ENSMUST00000146074.7)	-33	ENSMUST00000207940.1	ENSMUSG00000074221	ENSMUST00000146074	Zfp568
clip_peak30666	chr14	55069492	55069648	-	3.22504	4.7084	intron (ENSMUST00000036328.8, intron 6 of 9)	protein_coding-intron (ENSMUST00000036328.8, intron 6 of 9)	2664	ENSMUST00000176665.1	ENSMUSG00000040721	ENSMUST00000036328	Zfhx2
clip_peak905	chr17	51112657	51112813	-	3.01243	5.49364	intron (ENSMUST00000225473.1, intron 2 of 2)	protein_coding-intron (ENSMUST00000024717.9, intron 2 of 21)	46643	ENSMUST00000224977.1	ENSMUSG00000023923	ENSMUST00000024717	Tbc1d5
clip_peak5927	chr15	95921772	95921927	+	7.98371	134.352	intron (ENSMUST00000227791.1, intron 9 of 20)	protein_coding-intron (ENSMUST00000071874.7, intron 8 of 19)	-16745	ENSMUST00000226761.1	ENSMUSG00000064210	ENSMUST00000227151	Ano6
clip_peak28866	chr5	131285106	131285261	-	6.58825	26.224	intron (ENSMUST00000161228.1, intron 1 of 1)	protein_coding-intron (ENSMUST00000086023.11, intron 1 of 10)	21732	ENSMUST00000160807.1	ENSMUSG00000034040	ENSMUST00000161228	Galnt17
clip_peak10846	chr16	94306751	94306906	-	5.42431	21.1866	intron (ENSMUST00000163193.8, intron 1 of 10)	protein_coding-intron (ENSMUST00000163193.8, intron 1 of 10)	6735	ENSMUST00000163193.8	ENSMUSG00000040820	ENSMUST00000227447	Hlcs
clip_peak13537	chr3	80892013	80892168	-	4.97358	8.28338	intron (ENSMUST00000194085.5, intron 1 of 7)	protein_coding-intron (ENSMUST00000029654.14, intron 2 of 9)	19999	ENSMUST00000194085.5	ENSMUSG00000028020	ENSMUST00000193031	Glrb
clip_peak33794	chr3	36074691	36074846	+	4.70617	12.9842	TTS (ENSMUST00000197344.1)	protein_coding-TTS (ENSMUST00000197344.1)	-2001	ENSMUST00000196535.1	ENSMUSG00000027710	ENSMUST00000198987	Acad9
clip_peak31938	chr4	140224534	140224689	-	4.43713	7.54085	intron (ENSMUST00000039331.8, intron 1 of 9)	protein_coding-intron (ENSMUST00000039331.8, intron 1 of 9)	22173	ENSMUST00000039331.8	ENSMUSG00000040972	ENSMUST00000039331	Igsf21
clip_peak38136	chr19	52978250	52978405	-	3.4708	17.3745	intron (ENSMUST00000182500.7, intron 19 of 21)	protein_coding-intron (ENSMUST00000182500.7, intron 19 of 21)	18306	ENSMUST00000182728.1	ENSMUSG00000025027	ENSMUST00000236058	Xpnpep1
clip_peak13322	chr15	59362992	59363147	-	3.03784	5.89269	intron (ENSMUST00000022976.5, intron 7 of 28)	protein_coding-intron (ENSMUST00000022976.5, intron 7 of 28)	-10540	ENSMUST00000227725.1	ENSMUSG00000022350	ENSMUST00000022976	Washc5
clip_peak25083	chr17	67863184	67863338	-	8.06785	102.866	intron (ENSMUST00000170813.7, intron 5 of 7)	protein_coding-intron (ENSMUST00000024840.11, intron 11 of 17)	9787	ENSMUST00000170813.7	ENSMUSG00000024043	ENSMUST00000164647	Arhgap28
clip_peak10131	chr5	113135175	113135329	-	6.98099	73.8676	intron (ENSMUST00000211733.1, intron 6 of 12)	protein_coding-intron (ENSMUST00000050125.8, intron 1 of 7)	2734	ENSMUST00000212276.1	ENSMUSG00000051339	ENSMUST00000050125	2900026A02Rik
clip_peak13584	chr7	112135013	112135167	-	6.90719	32.555	intron (ENSMUST00000033036.6, intron 4 of 7)	protein_coding-intron (ENSMUST00000033036.6, intron 4 of 7)	23967	ENSMUST00000033036.6	ENSMUSG00000030772	ENSMUST00000033036	Dkk3
clip_peak29773	chr16	8567010	8567164	+	6.55271	24.8252	intron (ENSMUST00000140795.1, intron 1 of 2)	protein_coding-intron (ENSMUST00000065987.13, intron 1 of 15)	-5815	ENSMUST00000138987.7	ENSMUSG00000057880	ENSMUST00000128459	Abat
clip_peak21682	chr15	95921559	95921713	+	6.23626	53.5907	intron (ENSMUST00000227791.1, intron 9 of 20)	protein_coding-intron (ENSMUST00000071874.7, intron 8 of 19)	-16958	ENSMUST00000226761.1	ENSMUSG00000064210	ENSMUST00000227151	Ano6
clip_peak37332	chr11	105315226	105315380	+	4.84318	14.2614	intron (ENSMUST00000126931.1, intron 1 of 2)	protein_coding-intron (ENSMUST00000021038.4, intron 1 of 19)	-13749	ENSMUST00000142905.1	ENSMUSG00000020695	ENSMUST00000151135	Mrc2
clip_peak29681	chr4	84590403	84590557	-	4.81157	27.4972	intron (ENSMUST00000176691.7, intron 1 of 5)	protein_coding-intron (ENSMUST00000102820.8, intron 1 of 7)	-43861	ENSMUST00000177256.7	ENSMUSG00000028487	ENSMUST00000176370	Bnc2
clip_peak27336	chr4	136711731	136711885	-	4.75769	28.2942	intron (ENSMUST00000105846.8, intron 3 of 15)	protein_coding-intron (ENSMUST00000059287.13, intron 3 of 15)	-17768	ENSMUST00000156558.1	ENSMUSG00000028664	ENSMUST00000105845	Ephb2
clip_peak33174	chr2	166064902	166065056	+	4.72214	39.7912	intron (ENSMUST00000139658.1, intron 1 of 1)	protein_coding-intron (ENSMUST00000088095.5, intron 17 of 22)	-2451	ENSMUST00000139394.1	ENSMUSG00000027678	ENSMUST00000088095	Ncoa3
clip_peak15655	chr1	152071777	152071931	-	4.45005	9.68435	intron (ENSMUST00000187603.6, intron 1 of 6)	protein_coding-intron (ENSMUST00000044581.13, intron 1 of 5)	-16562	ENSMUST00000121533.2	ENSMUSG00000032666	ENSMUST00000187603	1700025G04Rik
clip_peak2215	chr12	108425902	108426056	+	4.34332	8.70737	intron (ENSMUST00000130999.1, intron 1 of 20)	protein_coding-intron (ENSMUST00000054955.13, intron 1 of 21)	2901	ENSMUST00000130999.1	ENSMUSG00000058070	ENSMUST00000130999	Eml1
clip_peak24337	chr1	39403138	39403292	-	3.57492	7.15475	intron (ENSMUST00000193823.1, intron 4 of 18)	protein_coding-intron (ENSMUST00000054462.10, intron 4 of 19)	-10584	ENSMUST00000195854.1	ENSMUSG00000003134	ENSMUST00000192531	Tbc1d8
clip_peak33686	chr11	95481915	95482069	+	3.41369	10.7909	exon (ENSMUST00000107722.7, exon 6 of 10)	protein_coding-exon (ENSMUST00000107722.7, exon 6 of 10)	7673	ENSMUST00000150922.1	ENSMUSG00000057522	ENSMUST00000150922	Spop
clip_peak34966	chr7	57635515	57635669	+	3.32983	8.48159	intron (ENSMUST00000196198.4, intron 3 of 8)	protein_coding-intron (ENSMUST00000039697.13, intron 3 of 8)	44062	ENSMUST00000138350.1	ENSMUSG00000033676	ENSMUST00000156375	Gabrb3
clip_peak16684	chr12	59071485	59071639	+	3.27028	14.4625	TTS (ENSMUST00000217773.1)	protein_coding-TTS (ENSMUST00000217773.1)	4598	ENSMUST00000217676.1	ENSMUSG00000020994	ENSMUST00000021381	Pnn
clip_peak6935	chr4	46517799	46517952	-	7.9568	71.9117	intron (ENSMUST00000184112.7, intron 3 of 4)	protein_coding-intron (ENSMUST00000046897.12, intron 4 of 5)	16539	ENSMUST00000136978.7	ENSMUSG00000039853	ENSMUST00000142502	Trim14
clip_peak18521	chr2	91431593	91431746	-	7.11645	65.8387	intron (ENSMUST00000141262.1, intron 1 of 3)	protein_coding-intron (ENSMUST00000064652.13, intron 1 of 8)	12953	ENSMUST00000064652.13	ENSMUSG00000040591	ENSMUST00000064652	1110051M20Rik
clip_peak12768	chr9	118938093	118938246	+	6.94018	34.8734	intron (ENSMUST00000174841.1, intron 1 of 5)	protein_coding-intron (ENSMUST00000073109.11, intron 1 of 7)	8302	ENSMUST00000174841.1	ENSMUSG00000047409	ENSMUST00000172464	Ctdspl
clip_peak28354	chr7	18932246	18932399	+	6.45655	81.3985	intron (ENSMUST00000220302.1, intron 1 of 3)	protein_coding-intron (ENSMUST00000032571.9, intron 1 of 3)	6434	ENSMUST00000032571.9	ENSMUSG00000030411	ENSMUST00000220302	Nova2
clip_peak34774	chr11	67640944	67641097	+	6.33741	33.396	intron (ENSMUST00000151784.7, intron 3 of 7)	protein_coding-intron (ENSMUST00000041611.11, intron 4 of 14)	-11557	ENSMUST00000140863.1	ENSMUSG00000033066	ENSMUST00000140863	Gas7
clip_peak19073	chr7	112568291	112568444	+	6.09181	26.3402	promoter-TSS (ENSMUST00000126047.1)	protein_coding-promoter-TSS (ENSMUST00000126047.1)	-883	ENSMUST00000126047.1	ENSMUSG00000030770	ENSMUST00000033030	Parva
clip_peak25428	chr7	118790154	118790307	+	5.69045	43.759	intron (ENSMUST00000106553.7, intron 15 of 29)	protein_coding-intron (ENSMUST00000033280.13, intron 8 of 23)	-4347	ENSMUST00000149749.2	ENSMUSG00000030982	ENSMUST00000136623	Vps35l
clip_peak6678	chr3	96593978	96594131	-	5.00606	23.9383	intron (ENSMUST00000091924.9, intron 1 of 7)	protein_coding-intron (ENSMUST00000091924.9, intron 1 of 7)	105	ENSMUST00000145001.1	ENSMUSG00000028104	ENSMUST00000141579	Polr3gl
clip_peak6528	chr7	138255468	138255621	-	4.85982	21.3319	intron (ENSMUST00000161213.2, intron 2 of 6)	protein_coding-intron (ENSMUST00000160436.1, intron 7 of 11)	15785	ENSMUST00000161213.2	ENSMUSG00000091002	ENSMUST00000162222	Tcerg1l
clip_peak5497	chr5	115905386	115905539	+	4.77786	33.4256	intron (ENSMUST00000147330.7, intron 9 of 10)	protein_coding-intron (ENSMUST00000051704.14, intron 8 of 46)	-2008	ENSMUST00000128702.1	ENSMUSG00000029516	ENSMUST00000127976	Cit
clip_peak37118	chr7	99287147	99287300	+	4.46069	11.2809	intron (ENSMUST00000209094.1, intron 1 of 3)	protein_coding-intron (ENSMUST00000068973.10, intron 1 of 3)	18091	ENSMUST00000209094.1	ENSMUSG00000055407	ENSMUST00000122101	Map6
clip_peak150	chr10	5822719	5822872	-	4.43517	7.35649	intron (ENSMUST00000145687.1, intron 1 of 2)	protein_coding-intron (ENSMUST00000019908.8, intron 1 of 6)	751	ENSMUST00000145687.1	ENSMUSG00000019774	ENSMUST00000145718	Mtrf1l
clip_peak18049	chr1	184975778	184975931	-	4.42431	4.88799	intron (ENSMUST00000027929.9, intron 1 of 17)	protein_coding-intron (ENSMUST00000027929.9, intron 1 of 17)	23621	ENSMUST00000192657.1	ENSMUSG00000026620	ENSMUST00000027929	Mark1
clip_peak8897	chr16	35173756	35173909	+	4.31609	4.65122	intron (ENSMUST00000114913.2, intron 1 of 20)	protein_coding-intron (ENSMUST00000114913.2, intron 1 of 20)	18955	ENSMUST00000114913.2	ENSMUSG00000022840	ENSMUST00000114913	Adcy5
clip_peak31045	chr4	151715767	151715920	-	4.17467	26.0669	intron (ENSMUST00000155685.7, intron 2 of 7)	protein_coding-intron (ENSMUST00000049790.13, intron 3 of 23)	145807	ENSMUST00000155685.7	ENSMUSG00000014592	ENSMUST00000135780	Camta1
clip_peak3572	chr4	138010584	138010737	+	3.63332	20.6846	intron (ENSMUST00000155142.1, intron 2 of 8)	protein_coding-intron (ENSMUST00000058133.9, intron 2 of 9)	5908	ENSMUST00000155142.1	ENSMUSG00000028760	ENSMUST00000203828	Eif4g3
clip_peak2245	chr11	69580580	69580733	+	3.3726	16.7358	promoter-TSS (ENSMUST00000132548.1)	protein_coding-promoter-TSS (ENSMUST00000132548.1)	251	ENSMUST00000108657.3	ENSMUSG00000059552	ENSMUST00000108658	Trp53
clip_peak24703	chr2	164009867	164010020	+	3.03463	5.0233	intron (ENSMUST00000131288.1, intron 1 of 3)	protein_coding-intron (ENSMUST00000018470.9, intron 1 of 5)	14440	ENSMUST00000131288.1	ENSMUSG00000018326	ENSMUST00000131288	Ywhab
clip_peak40130	chr4	104480737	104480889	+	6.89869	177.261	intron (ENSMUST00000146078.7, intron 2 of 14)	protein_coding-intron (ENSMUST00000106827.7, intron 4 of 9)	-31260	ENSMUST00000106826.7	ENSMUSG00000028519	ENSMUST00000106830	Dab1
clip_peak34733	chr15	37785896	37786048	-	6.71247	41.5691	intron (ENSMUST00000123317.1, intron 1 of 2)	protein_coding-intron (ENSMUST00000090150.10, intron 1 of 6)	6028	ENSMUST00000168992.7	ENSMUSG00000051359	ENSMUST00000116445	Ncald
clip_peak25546	chr4	48386732	48386884	+	6.37276	48.233	intron (ENSMUST00000129480.1, intron 2 of 5)	protein_coding-intron (ENSMUST00000030029.9, intron 5 of 16)	4620	ENSMUST00000129480.1	ENSMUSG00000028344	ENSMUST00000143433	Invs
clip_peak5220	chr5	120659066	120659218	+	6.3481	32.0275	intron (ENSMUST00000156722.1, intron 4 of 20)	protein_coding-intron (ENSMUST00000031606.9, intron 5 of 21)	5775	ENSMUST00000148695.1	ENSMUSG00000029602	ENSMUST00000125804	Rasal1
clip_peak17789	chr4	45282561	45282713	+	5.69302	14.9367	intron (ENSMUST00000107804.1, intron 15 of 15)	protein_coding-intron (ENSMUST00000044773.11, intron 15 of 15)	-14490	ENSMUST00000044673.8	ENSMUSG00000035601	ENSMUST00000141659	Trmt10b
clip_peak11037	chr9	118812878	118813030	+	5.55044	64.4982	intron (ENSMUST00000149150.1, intron 1 of 4)	protein_coding-intron (ENSMUST00000044165.13, intron 18 of 27)	5670	ENSMUST00000149150.1	ENSMUSG00000039115	ENSMUST00000149150	Itga9
clip_peak22625	chr8	12640538	12640690	-	5.04922	28.9163	intron (ENSMUST00000167547.7, intron 13 of 15)	protein_coding-intron (ENSMUST00000000776.14, intron 13 of 21)	-2632	ENSMUST00000168657.7	ENSMUSG00000000759	ENSMUST00000164971	Tubgcp3
clip_peak1263	chr18	15031779	15031931	-	4.83153	15.2346	intron (ENSMUST00000025992.6, intron 1 of 4)	protein_coding-intron (ENSMUST00000025992.6, intron 1 of 4)	-16531	ENSMUST00000234221.1	ENSMUSG00000036225	ENSMUST00000168989	Kctd1
clip_peak9650	chr6	145198281	145198433	-	4.2878	6.82623	intron (ENSMUST00000133671.7, intron 4 of 6)	protein_coding-intron (ENSMUST00000060797.9, intron 5 of 15)	6990	ENSMUST00000111727.7	ENSMUSG00000043541	ENSMUST00000111727	Casc1
clip_peak1481	chr19	10220118	10220270	-	4.08825	11.8715	intron (ENSMUST00000190922.6, intron 8 of 24)	protein_coding-intron (ENSMUST00000088013.11, intron 8 of 26)	-2666	ENSMUST00000186854.6	ENSMUSG00000036098	ENSMUST00000189439	Myrf
clip_peak18139	chr2	90904764	90904916	+	3.71712	11.5476	promoter-TSS (ENSMUST00000005647.3)	protein_coding-promoter-TSS (ENSMUST00000005647.3)	-13	ENSMUST00000005647.3	ENSMUSG00000005510	ENSMUST00000123426	Ndufs3
clip_peak16431	chr13	112729473	112729625	+	3.69723	10.6029	intron (ENSMUST00000052514.5, intron 14 of 14)	protein_coding-intron (ENSMUST00000052514.5, intron 14 of 14)	-6061	ENSMUST00000225649.1	ENSMUSG00000047789	ENSMUST00000223581	Slc38a9
clip_peak20069	chr12	11301691	11301843	+	3.26748	4.02208	intron (ENSMUST00000218022.1, intron 21 of 25)	protein_coding-intron (ENSMUST00000020931.5, intron 22 of 26)	1111	ENSMUST00000218319.1	ENSMUSG00000020608	ENSMUST00000218866	Smc6
clip_peak15576	chr13	67421112	67421264	-	3.103	5.43716	intron (ENSMUST00000224496.1, intron 1 of 2)	protein_coding-intron (ENSMUST00000056470.9, intron 1 of 3)	176	ENSMUST00000224113.1	ENSMUSG00000055560	ENSMUST00000224113	Zfp459
clip_peak793	chr2	127105758	127105910	-	3.02793	7.97869	intron (ENSMUST00000175885.7, intron 16 of 16)	protein_coding-intron (ENSMUST00000110387.3, intron 17 of 17)	8836	ENSMUST00000152806.7	ENSMUSG00000034906	ENSMUST00000152806	Ncaph
clip_peak18362	chr6	5867080	5867231	+	8.57896	158.641	intron (ENSMUST00000115559.9, intron 6 of 16)	protein_coding-intron (ENSMUST00000115554.3, intron 5 of 15)	109736	ENSMUST00000204149.1	ENSMUSG00000029757	ENSMUST00000115554	Dync1i1
clip_peak29723	chr5	4913192	4913343	-	8.32941	89.1263	intron (ENSMUST00000115452.7, intron 11 of 13)	protein_coding-intron (ENSMUST00000030763.12, intron 12 of 14)	-24355	ENSMUST00000199623.1	ENSMUSG00000028926	ENSMUST00000133465	Cdk14
clip_peak4017	chr8	114488321	114488472	+	7.60175	78.5241	intron (ENSMUST00000161753.1, intron 1 of 2)	protein_coding-intron (ENSMUST00000004756.13, intron 4 of 8)	40186	ENSMUST00000161753.1	ENSMUSG00000004637	ENSMUST00000162052	Wwox
clip_peak22865	chr7	122422254	122422405	+	7.16284	40.0169	intron (ENSMUST00000149583.1, intron 1 of 2)	protein_coding-intron (ENSMUST00000064921.4, intron 2 of 16)	6261	ENSMUST00000149583.1	ENSMUSG00000052889	ENSMUST00000064921	Prkcb
clip_peak24161	chr4	88125838	88125989	+	6.89733	58.5219	intron (ENSMUST00000161058.7, intron 3 of 8)	protein_coding-intron (ENSMUST00000097992.9, intron 3 of 43)	1477	ENSMUST00000147527.1	ENSMUSG00000038368	ENSMUST00000130603	Focad
clip_peak15237	chr5	135525687	135525838	-	5.93419	24.5423	intron (ENSMUST00000202044.1, intron 1 of 1)	protein_coding-intron (ENSMUST00000060311.11, intron 1 of 30)	19353	ENSMUST00000060311.11	ENSMUSG00000039959	ENSMUST00000060311	Hip1
clip_peak34540	chr4	123321773	123321924	-	4.80679	6.29437	TTS (ENSMUST00000102640.1)	protein_coding-TTS (ENSMUST00000102640.1)	1786	ENSMUST00000102640.1	ENSMUSG00000076436	ENSMUST00000102640	Oxct2a
clip_peak10375	chr3	102117271	102117422	+	4.7508	7.65778	intron (ENSMUST00000165540.8, intron 4 of 11)	protein_coding-intron (ENSMUST00000029454.11, intron 4 of 10)	-8468	ENSMUST00000159521.1	ENSMUSG00000027861	ENSMUST00000164123	Casq2
clip_peak1495	chr19	47827142	47827293	-	4.70711	6.56051	intron (ENSMUST00000160247.2, intron 3 of 37)	protein_coding-intron (ENSMUST00000026048.9, intron 3 of 13)	10144	ENSMUST00000159204.1	ENSMUSG00000044948	ENSMUST00000160970	Cfap43
clip_peak12461	chr11	62832604	62832755	+	4.54581	4.8869	intron (ENSMUST00000108703.1, intron 3 of 6)	protein_coding-intron (ENSMUST00000055006.11, intron 2 of 5)	-1121	ENSMUST00000128623.1	ENSMUSG00000047821	ENSMUST00000072639	Trim16
clip_peak34683	chr10	94550352	94550503	+	4.45093	11.186	promoter-TSS (ENSMUST00000117460.7)	protein_coding-promoter-TSS (ENSMUST00000117460.7)	-425	ENSMUST00000148910.2	ENSMUSG00000020023	ENSMUST00000065060	Tmcc3
clip_peak14241	chr8	124252958	124253109	+	4.3378	23.4408	intron (ENSMUST00000142578.7, intron 1 of 4)	protein_coding-intron (ENSMUST00000034458.8, intron 1 of 15)	21525	ENSMUST00000142578.7	ENSMUSG00000089704	ENSMUST00000142547	Galnt2
clip_peak9608	chr11	35846866	35847017	-	4.0256	14.4525	intron (ENSMUST00000018993.6, intron 19 of 22)	protein_coding-intron (ENSMUST00000018993.6, intron 19 of 22)	6613	ENSMUST00000131001.1	ENSMUSG00000018849	ENSMUST00000127086	Wwc1
clip_peak31618	chr2	180625387	180625538	-	3.2118	3.46609	intron (ENSMUST00000037877.10, intron 5 of 5)	protein_coding-intron (ENSMUST00000037877.10, intron 5 of 5)	9196	ENSMUST00000165224.1	ENSMUSG00000027570	ENSMUST00000132527	Col9a3
clip_peak39404	chr6	147056747	147056898	+	3.06874	13.5378	TTS (ENSMUST00000137556.2)	protein_coding-TTS (ENSMUST00000137556.2)	-3412	ENSMUST00000143204.1	ENSMUSG00000040112	ENSMUST00000143204	Mrps35
clip_peak6762	chr8	120483159	120483309	+	8.38823	137.538	intron (ENSMUST00000180448.2, intron 2 of 2)	protein_coding-intron (ENSMUST00000127664.1, intron 1 of 15)	-5213	ENSMUST00000034279.15	ENSMUSG00000031822	ENSMUST00000118136	Gse1
clip_peak22911	chr17	5547090	5547240	+	7.42969	157.28	intron (ENSMUST00000089185.5, intron 1 of 8)	protein_coding-intron (ENSMUST00000089185.5, intron 1 of 8)	54608	ENSMUST00000089185.5	ENSMUSG00000034265	ENSMUST00000089185	Zdhhc14
clip_peak37190	chr5	112987811	112987961	-	6.24957	30.0165	intron (ENSMUST00000197888.4, intron 1 of 19)	protein_coding-intron (ENSMUST00000065167.8, intron 1 of 20)	27617	ENSMUST00000197776.1	ENSMUSG00000042249	ENSMUST00000195928	Grk3
clip_peak29139	chr15	93553243	93553393	-	5.72076	13.0535	intron (ENSMUST00000048982.10, intron 1 of 7)	protein_coding-intron (ENSMUST00000048982.10, intron 1 of 7)	-33795	ENSMUST00000109255.2	ENSMUSG00000036158	ENSMUST00000109255	Prickle1
clip_peak7922	chr16	57308322	57308472	-	5.60471	26.7641	intron (ENSMUST00000114371.4, intron 6 of 9)	protein_coding-intron (ENSMUST00000114371.4, intron 6 of 9)	-15532	ENSMUST00000119407.7	ENSMUSG00000022753	ENSMUST00000120112	Tmem30c
clip_peak23233	chr14	121053699	121053849	+	5.49976	35.3992	intron (ENSMUST00000026635.7, intron 1 of 26)	protein_coding-intron (ENSMUST00000026635.7, intron 1 of 26)	18210	ENSMUST00000026635.7	ENSMUSG00000025555	ENSMUST00000026635	Farp1
clip_peak19018	chr17	80212529	80212679	+	5.17726	14.1327	intron (ENSMUST00000134652.1, intron 1 of 1)	protein_coding-intron (ENSMUST00000134652.1, intron 1 of 1)	-3310	ENSMUST00000053168.3	ENSMUSG00000046196	ENSMUST00000134652	Ttc39d
clip_peak18615	chr17	34624015	34624165	-	5.00975	12.4545	intron (ENSMUST00000169969.7, intron 3 of 6)	protein_coding-intron (ENSMUST00000064953.14, intron 5 of 8)	2838	ENSMUST00000169969.7	ENSMUSG00000015474	ENSMUST00000169969	Ppt2
clip_peak18509	chr17	10855339	10855489	+	4.51752	9.44033	intron (ENSMUST00000233706.1, intron 1 of 10)	protein_coding-intron (ENSMUST00000066658.12, intron 1 of 6)	14944	ENSMUST00000233706.1	ENSMUSG00000023826	ENSMUST00000179624	Prkn
clip_peak38231	chr3	10372299	10372449	+	4.47725	29.9265	intron (ENSMUST00000191826.1, intron 1 of 4)	protein_coding-intron (ENSMUST00000029049.6, intron 1 of 4)	5416	ENSMUST00000191826.1	ENSMUSG00000027536	ENSMUST00000029049	Chmp4c
clip_peak12024	chr17	47876715	47876865	-	4.39338	22.4225	intron (ENSMUST00000113265.7, intron 9 of 16)	protein_coding-intron (ENSMUST00000097311.8, intron 9 of 16)	2163	ENSMUST00000154108.1	ENSMUSG00000023991	ENSMUST00000136314	Foxp4
clip_peak10384	chr9	40372210	40372360	-	3.90719	9.65952	intron (ENSMUST00000153029.1, intron 1 of 4)	protein_coding-intron (ENSMUST00000045682.6, intron 2 of 19)	4136	ENSMUST00000216821.1	ENSMUSG00000040111	ENSMUST00000118159	Gramd1b
clip_peak38922	chr7	123216472	123216622	+	3.46362	7.23019	intron (ENSMUST00000033035.12, intron 1 of 16)	protein_coding-intron (ENSMUST00000033035.12, intron 1 of 16)	1734	ENSMUST00000033035.12	ENSMUSG00000030769	ENSMUST00000127655	Slc5a11
clip_peak23953	chr7	68042076	68042226	+	3.3638	5.73973	intron (ENSMUST00000005671.9, intron 2 of 20)	protein_coding-intron (ENSMUST00000005671.9, intron 2 of 20)	89324	ENSMUST00000005671.9	ENSMUSG00000005533	ENSMUST00000208731	Igf1r
clip_peak28584	chr16	36002964	36003114	+	3.11576	6.60408	exon (ENSMUST00000172991.1, exon 2 of 2)	protein_coding-exon (ENSMUST00000172991.1, exon 2 of 2)	2786	ENSMUST00000174737.1	ENSMUSG00000022905	ENSMUST00000174737	Kpna1
clip_peak11525	chr3	116385262	116385411	-	7.21977	41.6754	intron (ENSMUST00000239145.1, intron 4 of 14)	protein_coding-intron (ENSMUST00000090464.6, intron 4 of 15)	20152	ENSMUST00000199454.1	ENSMUSG00000033502	ENSMUST00000199454	Cdc14a
clip_peak35984	chr3	145828534	145828683	+	6.82802	44.904	intron (ENSMUST00000127193.1, intron 1 of 4)	protein_coding-intron (ENSMUST00000029845.14, intron 1 of 5)	18129	ENSMUST00000127193.1	ENSMUSG00000028194	ENSMUST00000120310	Ddah1
clip_peak39425	chr17	3444915	3445064	+	6.46658	25.107	intron (ENSMUST00000169838.8, intron 9 of 26)	protein_coding-intron (ENSMUST00000072156.6, intron 9 of 26)	5216	ENSMUST00000226748.1	ENSMUSG00000023800	ENSMUST00000226434	Tiam2
clip_peak18841	chr8	14435273	14435422	+	6.18445	28.7186	intron (ENSMUST00000141214.7, intron 1 of 10)	protein_coding-intron (ENSMUST00000043279.8, intron 2 of 14)	53351	ENSMUST00000141214.7	ENSMUSG00000047495	ENSMUST00000141214	Dlgap2
clip_peak136	chr5	110611353	110611502	+	6.09712	14.553	intron (ENSMUST00000200404.4, intron 1 of 5)	protein_coding-intron (ENSMUST00000040001.13, intron 6 of 10)	7905	ENSMUST00000165856.2	ENSMUSG00000033316	ENSMUST00000165856	Galnt9
clip_peak31757	chr9	50841104	50841253	+	5.50487	31.1796	intron (ENSMUST00000162596.1, intron 1 of 1)	protein_coding-intron (ENSMUST00000034561.10, intron 14 of 14)	-4123	ENSMUST00000174555.1	ENSMUSG00000032058	ENSMUST00000034560	Ppp2r1b
clip_peak39157	chr3	28288262	28288411	+	5.46775	10.3061	intron (ENSMUST00000162777.7, intron 1 of 30)	protein_coding-intron (ENSMUST00000159236.8, intron 1 of 30)	24693	ENSMUST00000159308.7	ENSMUSG00000027692	ENSMUST00000161423	Tnik
clip_peak10607	chr7	121944878	121945027	-	4.93328	17.3239	intron (ENSMUST00000205438.1, intron 9 of 16)	protein_coding-intron (ENSMUST00000057576.7, intron 9 of 16)	36742	ENSMUST00000148634.1	ENSMUSG00000034951	ENSMUST00000057576	Cog7
clip_peak35455	chr18	67963057	67963206	+	4.78025	31.6133	intron (ENSMUST00000063775.4, intron 1 of 5)	protein_coding-intron (ENSMUST00000063775.4, intron 1 of 5)	29874	ENSMUST00000063775.4	ENSMUSG00000024544	ENSMUST00000236987	Ldlrad4
clip_peak38913	chr9	57831966	57832115	-	4.44949	13.0644	intron (ENSMUST00000170133.7, intron 2 of 3)	protein_coding-intron (ENSMUST00000004780.15, intron 1 of 7)	2196	ENSMUST00000004780.15	ENSMUSG00000004661	ENSMUST00000098686	Arid3b
clip_peak20426	chr6	28534910	28535059	+	4.10883	10.2335	intron (ENSMUST00000167201.1, intron 9 of 16)	protein_coding-intron (ENSMUST00000001460.13, intron 9 of 23)	-26833	ENSMUST00000171532.7	ENSMUSG00000001424	ENSMUST00000167201	Snd1
clip_peak23050	chr5	112966558	112966707	-	4.02361	4.19975	intron (ENSMUST00000200332.4, intron 5 of 20)	protein_coding-intron (ENSMUST00000065167.8, intron 5 of 20)	-40834	ENSMUST00000195928.1	ENSMUSG00000042249	ENSMUST00000195928	Grk3
clip_peak18528	chr10	60388872	60389021	-	4.00606	4.9019	intron (ENSMUST00000144462.7, intron 2 of 8)	protein_coding-intron (ENSMUST00000073242.10, intron 28 of 66)	-1911	ENSMUST00000127312.7	ENSMUSG00000012819	ENSMUST00000127312	Cdh23
clip_peak1363	chr5	143889980	143890129	+	3.97149	8.26523	TTS (ENSMUST00000079624.11)	protein_coding-TTS (ENSMUST00000079624.11)	4976	ENSMUST00000079624.11	ENSMUSG00000029607	ENSMUST00000110717	Ankrd61
clip_peak36787	chr15	27767608	27767757	-	3.68735	4.5361	intron (ENSMUST00000226644.1, intron 19 of 28)	protein_coding-intron (ENSMUST00000090247.6, intron 38 of 56)	-19131	ENSMUST00000227030.1	ENSMUSG00000022263	ENSMUST00000226775	Trio
clip_peak35446	chr15	66254052	66254201	-	3.57707	4.04327	intron (ENSMUST00000070256.8, intron 1 of 14)	protein_coding-intron (ENSMUST00000070256.8, intron 1 of 14)	31925	ENSMUST00000183633.1	ENSMUSG00000056258	ENSMUST00000183633	Kcnq3
clip_peak7408	chr15	100876722	100876870	+	7.56782	171.209	intron (ENSMUST00000202071.1, intron 1 of 1)	protein_coding-intron (ENSMUST00000082209.12, intron 1 of 26)	5376	ENSMUST00000202071.1	ENSMUSG00000023033	ENSMUST00000200933	Scn8a
clip_peak19568	chr4	140560477	140560625	-	7.34934	64.1409	intron (ENSMUST00000140403.1, intron 4 of 7)	protein_coding-intron (ENSMUST00000039204.9, intron 20 of 27)	7830	ENSMUST00000140403.1	ENSMUSG00000040964	ENSMUST00000039204	Arhgef10l
clip_peak18770	chr6	97604073	97604221	-	7.3182	60.0305	intron (ENSMUST00000142589.5, intron 1 of 7)	protein_coding-intron (ENSMUST00000113355.8, intron 1 of 23)	13382	ENSMUST00000142589.5	ENSMUSG00000030064	ENSMUST00000146191	Frmd4b
clip_peak459	chr15	79112006	79112154	+	6.77453	32.8578	intron (ENSMUST00000229048.1, intron 1 of 2)	protein_coding-intron (ENSMUST00000040320.9, intron 1 of 15)	2750	ENSMUST00000229004.1	ENSMUSG00000033039	ENSMUST00000229694	Micall1
clip_peak16131	chr17	35884747	35884895	+	6.31962	30.9098	intron (ENSMUST00000174366.7, intron 9 of 19)	protein_coding-intron (ENSMUST00000025292.14, intron 9 of 19)	-2858	ENSMUST00000172730.7	ENSMUSG00000024422	ENSMUST00000025292	Dhx16
clip_peak13276	chr11	25786871	25787019	-	5.323	8.69415	intron (ENSMUST00000109511.7, intron 2 of 6)	protein_coding-intron (ENSMUST00000109511.7, intron 2 of 6)	-17804	ENSMUST00000179180.1	ENSMUSG00000032985	ENSMUST00000144503	5730522E02Rik
clip_peak31714	chr5	122951427	122951575	-	5.01839	25.7895	intron (ENSMUST00000156474.7, intron 6 of 10)	protein_coding-intron (ENSMUST00000046073.15, intron 6 of 22)	489	ENSMUST00000147544.7	ENSMUSG00000029475	ENSMUST00000138929	Kdm2b
clip_peak13002	chr16	32677033	32677181	+	4.94616	34.6159	promoter-TSS (ENSMUST00000239161.1)	protein_coding-promoter-TSS (ENSMUST00000239161.1)	-824	ENSMUST00000239161.1	ENSMUSG00000022791	ENSMUST00000168506	Tnk2
clip_peak34492	chr6	28258286	28258434	-	4.94006	16.7874	intron (ENSMUST00000155494.1, intron 2 of 4)	protein_coding-intron (ENSMUST00000035930.10, intron 3 of 6)	3551	ENSMUST00000115320.7	ENSMUSG00000039841	ENSMUST00000155494	Zfp800
clip_peak5831	chr5	110863484	110863632	+	4.81436	15.7834	intron (ENSMUST00000199937.4, intron 8 of 13)	protein_coding-intron (ENSMUST00000066160.2, intron 9 of 14)	-2713	ENSMUST00000196650.1	ENSMUSG00000029521	ENSMUST00000199937	Chek2
clip_peak9068	chr7	24590903	24591051	+	4.69148	5.49357	intron (ENSMUST00000077191.6, intron 1 of 7)	protein_coding-intron (ENSMUST00000077191.6, intron 1 of 7)	-3336	ENSMUST00000094705.2	ENSMUSG00000066721	ENSMUST00000094705	Zfp575
clip_peak25785	chr13	112824676	112824824	+	4.3558	21.0625	intron (ENSMUST00000070951.7, intron 1 of 5)	protein_coding-intron (ENSMUST00000016144.11, intron 1 of 5)	23887	ENSMUST00000070951.7	ENSMUSG00000021759	ENSMUST00000070951	Plpp1
clip_peak4299	chr2	30275913	30276061	+	3.9383	9.19414	intron (ENSMUST00000150695.7, intron 4 of 6)	protein_coding-intron (ENSMUST00000085290.3, intron 2 of 4)	-1016	ENSMUST00000147204.7	ENSMUSG00000079484	ENSMUST00000154988	Phyhd1
clip_peak11634	chr11	117755638	117755786	+	3.61928	11.2809	intron (ENSMUST00000141115.7, intron 16 of 20)	protein_coding-intron (ENSMUST00000026658.12, intron 17 of 21)	6481	ENSMUST00000141287.1	ENSMUSG00000025571	ENSMUST00000141115	Tnrc6c
clip_peak39821	chr6	55287957	55288105	+	3.59927	3.71324	intron (ENSMUST00000203225.1, intron 3 of 7)	protein_coding-intron (ENSMUST00000053094.7, intron 13 of 17)	9876	ENSMUST00000203225.1	ENSMUSG00000038022	ENSMUST00000053094	Mindy4
clip_peak20681	chrX	135839527	135839675	+	3.30366	4.2098	promoter-TSS (ENSMUST00000130034.7)	protein_coding-promoter-TSS (ENSMUST00000130034.7)	-173	ENSMUST00000142034.7	ENSMUSG00000072966	ENSMUST00000142034	Gprasp2
clip_peak17231	chr18	5766974	5767122	+	3.28055	3.12097	TTS (ENSMUST00000159390.7)	protein_coding-TTS (ENSMUST00000159390.7)	35967	ENSMUST00000177030.1	ENSMUSG00000024238	ENSMUST00000025081	Zeb1
clip_peak762	chr13	55155926	55156074	+	3.25835	3.18937	promoter-TSS (ENSMUST00000162167.1)	protein_coding-promoter-TSS (ENSMUST00000162167.1)	-117	ENSMUST00000162167.1	ENSMUSG00000005320	ENSMUST00000162167	Fgfr4
clip_peak1379	chr10	34161283	34161431	-	3.23689	5.87584	intron (ENSMUST00000217051.1, intron 2 of 4)	protein_coding-intron (ENSMUST00000048010.8, intron 3 of 5)	-6093	ENSMUST00000216774.1	ENSMUSG00000039497	ENSMUST00000048010	Dse
clip_peak4442	chr1	9699516	9699664	-	3.23545	9.0697	promoter-TSS (ENSMUST00000188212.1)	protein_coding-promoter-TSS (ENSMUST00000188212.1)	64	ENSMUST00000188212.1	ENSMUSG00000025912	ENSMUST00000088658	Mybl1
clip_peak9548	chr12	102557988	102558136	+	3.19695	3.48376	promoter-TSS (ENSMUST00000223100.1)	protein_coding-promoter-TSS (ENSMUST00000223100.1)	-6	ENSMUST00000223100.1	ENSMUSG00000021194	ENSMUST00000021610	Chga
clip_peak27223	chr2	155640346	155640494	-	3.03735	5.58657	exon (ENSMUST00000152548.7, exon 11 of 11)	protein_coding-exon (ENSMUST00000152548.7, exon 11 of 11)	120	ENSMUST00000146484.1	ENSMUSG00000038324	ENSMUST00000103140	Trpc4ap
clip_peak26997	chr15	79219365	79219512	+	7.86514	69.929	intron (ENSMUST00000144651.7, intron 3 of 3)	processed_transcript-intron (ENSMUST00000144651.7, intron 3 of 3)	-9735	ENSMUST00000163571.7	ENSMUSG00000068206	ENSMUST00000165609	Pick1
clip_peak29464	chr2	163827454	163827601	+	7.07667	51.6383	intron (ENSMUST00000138730.1, intron 4 of 4)	protein_coding-intron (ENSMUST00000029188.7, intron 3 of 4)	6638	ENSMUST00000029188.7	ENSMUSG00000027656	ENSMUST00000029188	Ccn5
clip_peak15937	chr16	36659450	36659597	-	5.64758	12.5102	intron (ENSMUST00000089620.10, intron 1 of 7)	protein_coding-intron (ENSMUST00000089620.10, intron 1 of 7)	6554	ENSMUST00000089620.10	ENSMUSG00000022901	ENSMUST00000089620	Cd86
clip_peak14995	chr13	38401225	38401372	+	5.51752	11.9639	intron (ENSMUST00000223628.1, intron 1 of 3)	protein_coding-intron (ENSMUST00000171970.2, intron 1 of 6)	6853	ENSMUST00000223628.1	ENSMUSG00000039004	ENSMUST00000223628	Bmp6
clip_peak8345	chr16	91663693	91663840	+	4.74024	71.7033	promoter-TSS (ENSMUST00000133589.7)	protein_coding-promoter-TSS (ENSMUST00000133589.7)	-454	ENSMUST00000133589.7	ENSMUSG00000022961	ENSMUST00000147461	Son
clip_peak14758	chr5	146460459	146460606	+	4.71853	29.7452	intron (ENSMUST00000238592.1, intron 1 of 3)	protein_coding-intron (ENSMUST00000016143.8, intron 6 of 9)	4923	ENSMUST00000238592.1	ENSMUSG00000029636	ENSMUST00000016143	Wasf3
clip_peak17935	chr1	152901954	152902101	-	4.56305	18.5273	intron (ENSMUST00000111836.3, intron 1 of 22)	protein_coding-intron (ENSMUST00000073441.12, intron 1 of 21)	595	ENSMUST00000073441.12	ENSMUSG00000042772	ENSMUST00000186692	Smg7
clip_peak30243	chr5	110561030	110561177	+	4.50071	4.8869	intron (ENSMUST00000040001.13, intron 1 of 10)	protein_coding-intron (ENSMUST00000040001.13, intron 1 of 10)	16748	ENSMUST00000040001.13	ENSMUSG00000033316	ENSMUST00000165856	Galnt9
clip_peak34864	chr14	116990753	116990900	+	4.2878	4.15359	intron (ENSMUST00000125435.1, intron 1 of 9)	protein_coding-intron (ENSMUST00000078849.11, intron 1 of 8)	64890	ENSMUST00000078849.11	ENSMUSG00000058571	ENSMUST00000088483	Gpc6
clip_peak26807	chr12	111898222	111898369	-	4.28116	13.0054	intron (ENSMUST00000163747.3, intron 1 of 3)	protein_coding-intron (ENSMUST00000054815.14, intron 1 of 16)	9324	ENSMUST00000220927.1	ENSMUSG00000021285	ENSMUST00000163747	Ppp1r13b
clip_peak13309	chr4	72145515	72145662	-	4.1208	5.45853	intron (ENSMUST00000132550.7, intron 6 of 17)	protein_coding-intron (ENSMUST00000030095.10, intron 8 of 19)	-4275	ENSMUST00000140154.1	ENSMUSG00000008305	ENSMUST00000102848	Tle1
clip_peak4188	chr13	103171298	103171445	-	3.98807	3.18937	intron (ENSMUST00000211607.1, intron 1 of 1)	protein_coding-intron (ENSMUST00000164111.1, intron 2 of 4)	158	ENSMUST00000211607.1	ENSMUSG00000034751	ENSMUST00000166867	Mast4
clip_peak29012	chr19	3658252	3658399	-	3.91092	10.8736	intron (ENSMUST00000177330.7, intron 2 of 22)	protein_coding-intron (ENSMUST00000025856.16, intron 2 of 22)	28231	ENSMUST00000025856.16	ENSMUSG00000024913	ENSMUST00000025856	Lrp5
clip_peak29060	chr1	105694516	105694663	+	3.85327	6.238	intron (ENSMUST00000191293.6, intron 8 of 21)	protein_coding-intron (ENSMUST00000039173.12, intron 8 of 28)	-2001	ENSMUST00000185692.6	ENSMUSG00000026319	ENSMUST00000191150	Relch
clip_peak13990	chr9	14602355	14602502	-	3.36955	6.49983	intron (ENSMUST00000223132.1, intron 2 of 13)	protein_coding-intron (ENSMUST00000013220.7, intron 1 of 12)	12158	ENSMUST00000162802.1	ENSMUSG00000013076	ENSMUST00000162901	Amotl1
clip_peak14014	chr6	87015999	87016146	+	3.27672	7.99463	TTS (ENSMUST00000203512.2)	protein_coding-TTS (ENSMUST00000203512.2)	6069	ENSMUST00000127819.1	ENSMUSG00000029993	ENSMUST00000120240	Nfu1
clip_peak26746	chr11	43420912	43421059	-	3.21046	6.75476	TTS (ENSMUST00000020685.9)	protein_coding-TTS (ENSMUST00000020685.9)	2001	ENSMUST00000140434.7	ENSMUSG00000020415	ENSMUST00000150726	Pttg1
clip_peak11550	chr5	108168087	108168234	+	3.12684	5.22607	exon (ENSMUST00000047677.8, exon 11 of 29)	protein_coding-exon (ENSMUST00000047677.8, exon 11 of 29)	6481	ENSMUST00000195973.1	ENSMUSG00000056531	ENSMUST00000047677	Ccdc18
clip_peak27991	chr11	51654084	51654231	+	3.06952	5.39109	intron (ENSMUST00000117859.7, intron 3 of 3)	protein_coding-intron (ENSMUST00000064493.5, intron 3 of 3)	3201	ENSMUST00000064493.5	ENSMUSG00000052563	ENSMUST00000117859	D930048N14Rik
clip_peak27013	chr4	140626643	140626789	-	7.94616	111.367	intron (ENSMUST00000069623.11, intron 1 of 27)	protein_coding-intron (ENSMUST00000039204.9, intron 1 of 27)	-9651	ENSMUST00000154979.1	ENSMUSG00000040964	ENSMUST00000039204	Arhgef10l
clip_peak716	chr9	45662000	45662146	+	7.70879	62.1591	intron (ENSMUST00000239471.1, intron 4 of 32)	protein_coding-intron (ENSMUST00000034592.10, intron 4 of 32)	-10764	ENSMUST00000216078.1	ENSMUSG00000032087	ENSMUST00000239471	Dscaml1
clip_peak11196	chr7	114759111	114759257	+	6.57526	27.8728	intron (ENSMUST00000139670.1, intron 1 of 1)	protein_coding-intron (ENSMUST00000136645.7, intron 1 of 2)	5463	ENSMUST00000139670.1	ENSMUSG00000048782	ENSMUST00000161800	Insc
clip_peak22866	chr7	122422107	122422253	+	6.09457	16.5525	intron (ENSMUST00000149583.1, intron 1 of 2)	protein_coding-intron (ENSMUST00000064921.4, intron 2 of 16)	6112	ENSMUST00000149583.1	ENSMUSG00000052889	ENSMUST00000064921	Prkcb
clip_peak15485	chr17	29186510	29186656	-	5.80561	14.6691	intron (ENSMUST00000137727.2, intron 10 of 13)	protein_coding-intron (ENSMUST00000024805.14, intron 9 of 20)	-2480	ENSMUST00000126993.7	ENSMUSG00000024008	ENSMUST00000126755	Cpne5
clip_peak33779	chr7	130638729	130638875	+	5.45344	23.5595	intron (ENSMUST00000207918.1, intron 4 of 6)	protein_coding-intron (ENSMUST00000059145.13, intron 2 of 20)	-6679	ENSMUST00000208882.1	ENSMUSG00000030852	ENSMUST00000207999	Tacc2
clip_peak28385	chr2	179458757	179458903	+	5.41576	32.7327	intron (ENSMUST00000124708.1, intron 2 of 2)	protein_coding-intron (ENSMUST00000000314.12, intron 2 of 15)	14597	ENSMUST00000124708.1	ENSMUSG00000000305	ENSMUST00000129659	Cdh4
clip_peak3589	chr4	154434492	154434638	-	5.24985	14.3022	intron (ENSMUST00000105636.7, intron 3 of 15)	protein_coding-intron (ENSMUST00000030902.12, intron 3 of 16)	-86108	ENSMUST00000131762.1	ENSMUSG00000039410	ENSMUST00000124771	Prdm16
clip_peak27152	chr2	155494143	155494289	-	5.1051	11.9673	TTS (ENSMUST00000138033.7)	protein_coding-TTS (ENSMUST00000138033.7)	4943	ENSMUST00000138033.7	ENSMUSG00000027603	ENSMUST00000029131	Ggt7
clip_peak13274	chr5	100129525	100129671	-	4.55996	5.49357	intron (ENSMUST00000165548.1, intron 1 of 5)	protein_coding-intron (ENSMUST00000063192.14, intron 1 of 7)	-6802	ENSMUST00000124145.7	ENSMUSG00000050640	ENSMUST00000139520	Tmem150c
clip_peak23709	chr11	95809087	95809233	+	4.51752	6.71183	intron (ENSMUST00000133070.7, intron 5 of 6)	protein_coding-intron (ENSMUST00000133070.7, intron 5 of 6)	-15339	ENSMUST00000150134.1	ENSMUSG00000050860	ENSMUST00000176538	Phospho1
clip_peak20341	chr9	68811797	68811943	+	4.04328	9.6131	intron (ENSMUST00000174296.1, intron 1 of 5)	protein_coding-intron (ENSMUST00000034766.13, intron 1 of 10)	156567	ENSMUST00000143507.1	ENSMUSG00000032238	ENSMUST00000034766	Rora
clip_peak35991	chr2	130921230	130921376	+	3.76335	11.8612	intron (ENSMUST00000156982.1, intron 1 of 2)	protein_coding-intron (ENSMUST00000028781.8, intron 1 of 28)	14372	ENSMUST00000156982.1	ENSMUSG00000027312	ENSMUST00000151364	Atrn
clip_peak23353	chr8	86871099	86871245	-	3.76264	19.2951	intron (ENSMUST00000034074.7, intron 1 of 6)	protein_coding-intron (ENSMUST00000034074.7, intron 1 of 6)	14086	ENSMUST00000034074.7	ENSMUSG00000031652	ENSMUST00000209389	N4bp1
clip_peak20366	chr11	53572051	53572197	+	3.73803	3.46609	intron (ENSMUST00000173744.7, intron 2 of 17)	protein_coding-intron (ENSMUST00000057330.14, intron 2 of 16)	4263	ENSMUST00000132496.2	ENSMUSG00000018395	ENSMUST00000173744	Kif3a
clip_peak32042	chr5	101802700	101802846	+	3.7133	13.7026	intron (ENSMUST00000031273.8, intron 5 of 12)	protein_coding-intron (ENSMUST00000031273.8, intron 5 of 12)	-3775	ENSMUST00000132213.1	ENSMUSG00000029330	ENSMUST00000132213	Cds1
clip_peak32059	chr17	35916984	35917130	+	3.39212	58.8642	promoter-TSS (ENSMUST00000025305.15)	protein_coding-promoter-TSS (ENSMUST00000025305.15)	59	ENSMUST00000151664.7	ENSMUSG00000039220	ENSMUST00000151664	Ppp1r10
clip_peak9226	chr17	30558242	30558388	-	3.22556	5.8729	intron (ENSMUST00000235858.1, intron 1 of 6)	protein_coding-intron (ENSMUST00000079924.7, intron 1 of 11)	13515	ENSMUST00000236799.1	ENSMUSG00000062202	ENSMUST00000237037	Btbd9
clip_peak32504	chr17	46516290	46516436	-	3.04142	5.50885	intron (ENSMUST00000183078.7, intron 3 of 17)	protein_coding-intron (ENSMUST00000066026.7, intron 26 of 41)	4208	ENSMUST00000183016.7	ENSMUSG00000040327	ENSMUST00000182530	Cul9
clip_peak8460	chr9	116918817	116918962	-	5.92082	16.0906	intron (ENSMUST00000174276.7, intron 4 of 4)	protein_coding-intron (ENSMUST00000044901.13, intron 4 of 12)	-96070	ENSMUST00000172469.2	ENSMUSG00000039607	ENSMUST00000111772	Rbms3
clip_peak25163	chr19	58843348	58843493	-	5.70239	20.4425	intron (ENSMUST00000237297.1, intron 2 of 6)	protein_coding-intron (ENSMUST00000066285.5, intron 1 of 11)	3025	ENSMUST00000235662.1	ENSMUSG00000025092	ENSMUST00000066285	Hspa12a
clip_peak37792	chr10	75239627	75239772	+	5.57919	39.77	intron (ENSMUST00000219387.1, intron 2 of 3)	protein_coding-intron (ENSMUST00000040105.7, intron 2 of 15)	9844	ENSMUST00000040105.7	ENSMUSG00000033444	ENSMUST00000040105	Specc1l
clip_peak3122	chr16	16228960	16229105	+	4.99661	33.6636	intron (ENSMUST00000161342.7, intron 3 of 5)	protein_coding-intron (ENSMUST00000039408.2, intron 3 of 12)	15714	ENSMUST00000162150.7	ENSMUSG00000041957	ENSMUST00000162150	Pkp2
clip_peak3022	chr5	27666985	27667130	+	4.84332	7.39127	intron (ENSMUST00000134175.1, intron 12 of 12)	protein_coding-intron (ENSMUST00000071500.12, intron 16 of 25)	84238	ENSMUST00000197625.1	ENSMUSG00000002221	ENSMUST00000196641	Paxip1
clip_peak18257	chr6	38079939	38080084	-	4.12684	7.30586	intron (ENSMUST00000144752.1, intron 2 of 2)	protein_coding-intron (ENSMUST00000040259.7, intron 9 of 20)	3361	ENSMUST00000144752.1	ENSMUSG00000038600	ENSMUST00000135594	Atp6v0a4
clip_peak21569	chr11	58307966	58308111	+	4.04647	15.7993	intron (ENSMUST00000153510.8, intron 3 of 11)	protein_coding-intron (ENSMUST00000049353.8, intron 3 of 11)	866	ENSMUST00000049353.8	ENSMUSG00000037243	ENSMUST00000153510	Zfp692
clip_peak31890	chr15	34083477	34083622	+	3.9029	13.819	promoter-TSS (ENSMUST00000172083.1)	protein_coding-promoter-TSS (ENSMUST00000172083.1)	227	ENSMUST00000170553.7	ENSMUSG00000022255	ENSMUST00000022865	Mtdh
clip_peak15171	chr7	80733172	80733317	-	3.77186	13.4961	intron (ENSMUST00000167377.2, intron 26 of 37)	protein_coding-intron (ENSMUST00000167377.2, intron 26 of 37)	-2996	ENSMUST00000205606.1	ENSMUSG00000030536	ENSMUST00000205304	Iqgap1
clip_peak3254	chr3	67436481	67436626	+	3.57119	18.4906	intron (ENSMUST00000161009.6, intron 4 of 13)	protein_coding-intron (ENSMUST00000077271.8, intron 4 of 17)	6437	ENSMUST00000161009.6	ENSMUSG00000027774	ENSMUST00000161009	Gfm1
clip_peak32594	chr2	140201910	140202055	+	3.23803	7.3698	intron (ENSMUST00000125913.1, intron 8 of 10)	protein_coding-intron (ENSMUST00000044825.4, intron 8 of 10)	30952	ENSMUST00000125913.1	ENSMUSG00000027384	ENSMUST00000123078	Ndufaf5
clip_peak1620	chr12	69709037	69709182	-	3.23351	7.30085	intron (ENSMUST00000021370.9, intron 4 of 9)	protein_coding-intron (ENSMUST00000021370.9, intron 4 of 9)	13078	ENSMUST00000222972.1	ENSMUSG00000020988	ENSMUST00000223387	L2hgdh
clip_peak23104	chr4	140571008	140571152	-	9.26296	186.166	intron (ENSMUST00000138493.7, intron 2 of 15)	protein_coding-intron (ENSMUST00000039204.9, intron 15 of 27)	-2699	ENSMUST00000140403.1	ENSMUSG00000040964	ENSMUST00000039204	Arhgef10l
clip_peak40068	chr10	60366162	60366306	+	7.79926	67.0836	intron (ENSMUST00000170507.7, intron 3 of 3)	protein_coding-intron (ENSMUST00000020301.13, intron 4 of 6)	13958	ENSMUST00000124712.1	ENSMUSG00000012819	ENSMUST00000127312	Cdh23
clip_peak31264	chr4	155137241	155137385	+	7.38837	70.5014	intron (ENSMUST00000030915.10, intron 12 of 13)	protein_coding-intron (ENSMUST00000030915.10, intron 12 of 13)	26623	ENSMUST00000129415.1	ENSMUSG00000029049	ENSMUST00000132367	Morn1
clip_peak17758	chr8	87899431	87899575	-	7.22657	77.4554	intron (ENSMUST00000174764.1, intron 2 of 3)	protein_coding-intron (ENSMUST00000109655.8, intron 2 of 7)	-3768	ENSMUST00000052250.14	ENSMUSG00000045333	ENSMUST00000109655	Zfp423
clip_peak26379	chr10	45338873	45339017	+	7.21368	45.2385	intron (ENSMUST00000095715.4, intron 1 of 7)	protein_coding-intron (ENSMUST00000095715.4, intron 1 of 7)	3173	ENSMUST00000095715.4	ENSMUSG00000071317	ENSMUST00000213557	Bves
clip_peak10706	chr4	35097436	35097580	-	6.9919	74.8612	intron (ENSMUST00000155725.1, intron 1 of 1)	protein_coding-intron (ENSMUST00000102975.9, intron 1 of 3)	-54548	ENSMUST00000058595.6	ENSMUSG00000042993	ENSMUST00000058595	Ifnk
clip_peak20857	chr11	80920479	80920623	-	6.85843	30.8436	intron (ENSMUST00000066197.6, intron 3 of 9)	protein_coding-intron (ENSMUST00000021045.12, intron 3 of 9)	62179	ENSMUST00000103222.3	ENSMUSG00000053184	ENSMUST00000103222	Spaca3
clip_peak33012	chr11	103234214	103234358	-	6.72867	30.0117	intron (ENSMUST00000021324.2, intron 6 of 15)	protein_coding-intron (ENSMUST00000021324.2, intron 6 of 15)	5848	ENSMUST00000152677.1	ENSMUSG00000020941	ENSMUST00000152300	Map3k14
clip_peak38840	chr1	89589835	89589979	+	6.37654	97.9676	intron (ENSMUST00000074945.7, intron 1 of 17)	protein_coding-intron (ENSMUST00000027521.14, intron 1 of 17)	9671	ENSMUST00000074945.7	ENSMUSG00000055013	ENSMUST00000212924	Agap1
clip_peak35444	chr2	68277146	68277290	-	6.22866	32.9142	intron (ENSMUST00000126663.7, intron 7 of 10)	protein_coding-intron (ENSMUST00000102715.3, intron 14 of 17)	-25862	ENSMUST00000144457.1	ENSMUSG00000027030	ENSMUST00000123781	Stk39
clip_peak11170	chr7	25123128	25123272	-	5.97242	34.8706	intron (ENSMUST00000175754.3, intron 2 of 4)	protein_coding-intron (ENSMUST00000098679.9, intron 1 of 13)	-2342	ENSMUST00000147146.1	ENSMUSG00000008496	ENSMUST00000176408	Pou2f2
clip_peak19821	chr5	135438252	135438396	-	5.95594	43.371	TTS (ENSMUST00000202236.1)	protein_coding-TTS (ENSMUST00000202236.1)	2000	ENSMUST00000200808.1	ENSMUSG00000039959	ENSMUST00000060311	Hip1
clip_peak3939	chr15	55903559	55903703	-	5.71679	12.4807	intron (ENSMUST00000140574.1, intron 1 of 1)	protein_coding-intron (ENSMUST00000039769.12, intron 1 of 6)	2679	ENSMUST00000140574.1	ENSMUSG00000060429	ENSMUST00000039769	Sntb1
clip_peak36537	chr5	148103260	148103404	+	5.40311	10.3061	intron (ENSMUST00000128423.1, intron 1 of 2)	protein_coding-intron (ENSMUST00000085558.10, intron 3 of 14)	9076	ENSMUST00000128423.1	ENSMUSG00000029651	ENSMUST00000071878	Mtus2
clip_peak13817	chr15	82291053	82291197	+	5.30759	50.9751	TTS (ENSMUST00000229067.1)	protein_coding-TTS (ENSMUST00000229067.1)	6695	ENSMUST00000230507.1	ENSMUSG00000022456	ENSMUST00000230799	Septin3
clip_peak12467	chr1	192583333	192583477	-	5.15988	13.2451	intron (ENSMUST00000192585.1, intron 10 of 11)	protein_coding-intron (ENSMUST00000044190.11, intron 10 of 11)	104301	ENSMUST00000123721.1	ENSMUSG00000037375	ENSMUST00000154755	Hhat
clip_peak23971	chr9	60625270	60625414	-	5.04328	11.7584	intron (ENSMUST00000166168.7, intron 9 of 16)	protein_coding-intron (ENSMUST00000053171.13, intron 1 of 9)	24368	ENSMUST00000150398.1	ENSMUSG00000047766	ENSMUST00000065603	Lrrc49
clip_peak35430	chr5	72843464	72843608	-	4.92132	7.65778	intron (ENSMUST00000150193.1, intron 1 of 2)	protein_coding-intron (ENSMUST00000071944.12, intron 1 of 18)	913	ENSMUST00000202547.1	ENSMUSG00000029217	ENSMUST00000071944	Tec
clip_peak25177	chr6	37184950	37185094	-	4.76169	9.92351	intron (ENSMUST00000150300.8, intron 1 of 32)	protein_coding-intron (ENSMUST00000042075.7, intron 2 of 32)	114615	ENSMUST00000042075.7	ENSMUSG00000038665	ENSMUST00000042075	Dgki
clip_peak24509	chr2	135988721	135988865	+	4.72372	11.491	TTS (ENSMUST00000150072.1)	protein_coding-TTS (ENSMUST00000150072.1)	917	ENSMUST00000147744.1	ENSMUSG00000039943	ENSMUST00000144931	Plcb4
clip_peak26778	chr14	50839955	50840099	-	4.59731	12.9636	intron (ENSMUST00000226430.1, intron 20 of 41)	protein_coding-intron (ENSMUST00000006444.8, intron 33 of 54)	-3625	ENSMUST00000227193.1	ENSMUSG00000006281	ENSMUST00000226789	Tep1
clip_peak3154	chr17	67262083	67262227	-	4.58268	4.42174	intron (ENSMUST00000224091.1, intron 1 of 19)	protein_coding-intron (ENSMUST00000037974.9, intron 1 of 32)	91918	ENSMUST00000037974.9	ENSMUSG00000033278	ENSMUST00000037974	Ptprm
clip_peak5097	chr8	88339580	88339724	-	4.49373	53.07	intron (ENSMUST00000149841.7, intron 1 of 5)	protein_coding-intron (ENSMUST00000034085.7, intron 11 of 16)	3104	ENSMUST00000145609.1	ENSMUSG00000031660	ENSMUST00000131748	Brd7
clip_peak12348	chr13	30672451	30672595	+	4.04833	4.42174	intron (ENSMUST00000221725.1, intron 3 of 5)	protein_coding-intron (ENSMUST00000091672.12, intron 3 of 7)	12422	ENSMUST00000095914.6	ENSMUSG00000069255	ENSMUST00000221725	Dusp22
clip_peak4765	chr12	98872897	98873041	-	3.83698	7.99463	intron (ENSMUST00000223282.1, intron 7 of 43)	protein_coding-intron (ENSMUST00000065716.7, intron 7 of 40)	28203	ENSMUST00000065716.7	ENSMUSG00000051166	ENSMUST00000222128	Eml5
clip_peak31142	chr11	75137550	75137694	+	3.60471	7.56019	intron (ENSMUST00000142038.1, intron 1 of 1)	protein_coding-intron (ENSMUST00000045281.12, intron 13 of 18)	5187	ENSMUST00000142038.1	ENSMUSG00000038290	ENSMUST00000140197	Smg6
clip_peak17475	chrX	101600873	101601017	+	3.58923	23.0089	TTS (ENSMUST00000118878.7)	protein_coding-TTS (ENSMUST00000118878.7)	10398	ENSMUST00000140470.1	ENSMUSG00000031314	ENSMUST00000118878	Taf1
clip_peak6508	chr7	73470062	73470206	-	3.57008	8.8152	intron (ENSMUST00000169922.8, intron 24 of 38)	protein_coding-intron (ENSMUST00000169922.8, intron 24 of 38)	-1547	ENSMUST00000199809.4	ENSMUSG00000078671	ENSMUST00000199601	Chd2
clip_peak35798	chr4	41015392	41015536	+	3.47169	8.43993	exon (ENSMUST00000124595.7, exon 2 of 6)	protein_coding-exon (ENSMUST00000124595.7, exon 2 of 6)	-5902	ENSMUST00000136717.1	ENSMUSG00000028423	ENSMUST00000030133	Nfx1
clip_peak10322	chr5	30939153	30939297	-	3.38232	3.18937	intron (ENSMUST00000202627.1, intron 1 of 1)	protein_coding-intron (ENSMUST00000031051.7, intron 1 of 5)	6181	ENSMUST00000202627.1	ENSMUSG00000029161	ENSMUST00000031051	Cgref1
clip_peak24466	chr16	44727691	44727835	+	3.22896	5.25856	intron (ENSMUST00000132610.1, intron 1 of 5)	protein_coding-intron (ENSMUST00000048788.13, intron 2 of 8)	644	ENSMUST00000132610.1	ENSMUSG00000036208	ENSMUST00000123673	Nepro
clip_peak7180	chr18	23641652	23641796	+	3.21977	5.25856	intron (ENSMUST00000220904.1, intron 19 of 24)	protein_coding-intron (ENSMUST00000115832.3, intron 15 of 20)	-9844	ENSMUST00000222726.1	ENSMUSG00000024302	ENSMUST00000223441	Dtna
clip_peak26187	chr3	81037605	81037749	+	3.03463	4.06729	exon (ENSMUST00000146657.1, exon 2 of 2)	antisense-exon (ENSMUST00000146657.1, exon 2 of 2)	253	ENSMUST00000143721.1	ENSMUSG00000028019	ENSMUST00000143721	Pdgfc
clip_peak8912	chr4	116307231	116307375	-	3.01891	11.3439	TTS (ENSMUST00000128713.1)	protein_coding-TTS (ENSMUST00000128713.1)	1902	ENSMUST00000128713.1	ENSMUSG00000003810	ENSMUST00000239177	Mast2
clip_peak10129	chr5	113135031	113135174	-	7.59126	112.484	intron (ENSMUST00000211733.1, intron 6 of 12)	protein_coding-intron (ENSMUST00000050125.8, intron 1 of 7)	2884	ENSMUST00000212276.1	ENSMUSG00000051339	ENSMUST00000050125	2900026A02Rik
clip_peak25819	chr9	54387886	54388029	-	6.11517	39.702	intron (ENSMUST00000123709.7, intron 16 of 30)	protein_coding-intron (ENSMUST00000118163.7, intron 28 of 43)	-6064	ENSMUST00000154092.1	ENSMUSG00000041268	ENSMUST00000149709	Dmxl2
clip_peak6665	chr5	124009963	124010106	-	5.84025	49.0449	intron (ENSMUST00000199306.1, intron 2 of 3)	protein_coding-intron (ENSMUST00000040967.8, intron 2 of 3)	1679	ENSMUST00000199306.1	ENSMUSG00000066278	ENSMUST00000040967	Vps37b
clip_peak1589	chr4	116520208	116520351	+	5.09023	16.802	intron (ENSMUST00000106479.7, intron 3 of 8)	protein_coding-intron (ENSMUST00000030461.4, intron 3 of 8)	12727	ENSMUST00000030461.4	ENSMUSG00000028696	ENSMUST00000106479	Ipp
clip_peak5485	chr3	27993893	27994036	+	4.75585	7.54085	intron (ENSMUST00000123539.7, intron 1 of 26)	protein_coding-intron (ENSMUST00000067757.10, intron 1 of 25)	9791	ENSMUST00000123539.7	ENSMUSG00000027695	ENSMUST00000131842	Pld1
clip_peak16743	chr1	16496669	16496812	-	4.72667	14.012	intron (ENSMUST00000149320.8, intron 2 of 12)	protein_coding-intron (ENSMUST00000027052.12, intron 2 of 12)	22471	ENSMUST00000159558.7	ENSMUSG00000025920	ENSMUST00000027052	Stau2
clip_peak25225	chr6	146200337	146200480	-	4.61548	5.14915	intron (ENSMUST00000203292.1, intron 1 of 4)	protein_coding-intron (ENSMUST00000053273.14, intron 45 of 56)	-3448	ENSMUST00000155339.1	ENSMUSG00000030287	ENSMUST00000053273	Itpr2
clip_peak10257	chr8	33375982	33376125	-	4.5872	9.27198	intron (ENSMUST00000209293.1, intron 1 of 8)	protein_coding-intron (ENSMUST00000033990.6, intron 1 of 33)	9419	ENSMUST00000033990.6	ENSMUSG00000031583	ENSMUST00000211498	Wrn
clip_peak32710	chr16	15829951	15830094	+	4.48396	22.4485	intron (ENSMUST00000023352.8, intron 77 of 85)	protein_coding-intron (ENSMUST00000023352.8, intron 77 of 85)	32700	ENSMUST00000137864.1	ENSMUSG00000022671	ENSMUST00000137864	Mzt2
clip_peak4877	chr16	14397004	14397147	+	4.45473	26.6024	TTS (ENSMUST00000154748.7)	protein_coding-TTS (ENSMUST00000154748.7)	3122	ENSMUST00000144074.1	ENSMUSG00000023088	ENSMUST00000147759	Abcc1
clip_peak37125	chr5	66121856	66121999	-	4.26874	36.2905	intron (ENSMUST00000201605.3, intron 1 of 2)	protein_coding-intron (ENSMUST00000094756.10, intron 1 of 5)	-23736	ENSMUST00000113726.7	ENSMUSG00000070780	ENSMUST00000201311	Rbm47
clip_peak16396	chr4	150998512	150998655	-	4.25835	3.61809	intron (ENSMUST00000030803.1, intron 1 of 3)	protein_coding-intron (ENSMUST00000030803.1, intron 1 of 3)	1486	ENSMUST00000030803.1	ENSMUSG00000028963	ENSMUST00000030803	Uts2
clip_peak22055	chr11	23430945	23431088	+	4.04892	13.0002	intron (ENSMUST00000180046.7, intron 44 of 79)	protein_coding-intron (ENSMUST00000130131.1, intron 6 of 23)	10961	ENSMUST00000130131.1	ENSMUSG00000056342	ENSMUST00000125701	Usp34
clip_peak32688	chr14	66094424	66094567	-	3.95451	6.49983	intron (ENSMUST00000225309.1, intron 10 of 17)	protein_coding-intron (ENSMUST00000070515.1, intron 11 of 18)	16165	ENSMUST00000225309.1	ENSMUSG00000022040	ENSMUST00000225309	Ephx2
clip_peak11052	chr15	85948574	85948717	-	3.84004	8.8152	intron (ENSMUST00000226840.1, intron 4 of 33)	protein_coding-intron (ENSMUST00000016172.9, intron 5 of 34)	-26223	ENSMUST00000227450.1	ENSMUSG00000016028	ENSMUST00000239489	Celsr1
clip_peak25549	chr16	32828379	32828522	-	3.73803	10.532	intron (ENSMUST00000152920.1, intron 2 of 2)	protein_coding-intron (ENSMUST00000040986.14, intron 12 of 18)	1268	ENSMUST00000152920.1	ENSMUSG00000035629	ENSMUST00000135480	Rubcn
clip_peak33699	chr9	46052069	46052212	+	3.71977	8.95832	intron (ENSMUST00000126865.7, intron 1 of 24)	protein_coding-intron (ENSMUST00000120247.7, intron 1 of 22)	39140	ENSMUST00000120247.7	ENSMUSG00000034135	ENSMUST00000120463	Sik3
clip_peak29602	chr1	73915456	73915599	-	3.52707	5.94283	intron (ENSMUST00000239451.1, intron 32 of 32)	protein_coding-intron (ENSMUST00000169786.7, intron 34 of 34)	12690	ENSMUST00000191527.6	ENSMUSG00000055322	ENSMUST00000185331	Tns1
clip_peak5224	chr19	37291451	37291594	-	3.46248	12.3026	promoter-TSS (ENSMUST00000134740.1)	protein_coding-promoter-TSS (ENSMUST00000134740.1)	-644	ENSMUST00000134740.1	ENSMUSG00000056999	ENSMUST00000134740	Ide
clip_peak18572	chr6	126948912	126949055	+	3.28539	3.48376	intron (ENSMUST00000202086.3, intron 4 of 10)	protein_coding-intron (ENSMUST00000032497.6, intron 4 of 13)	-1357	ENSMUST00000202964.1	ENSMUSG00000030347	ENSMUST00000032497	D6Wsu163e
clip_peak2587	chr11	65710862	65711005	-	3.20509	7.15475	intron (ENSMUST00000125598.7, intron 1 of 5)	protein_coding-intron (ENSMUST00000046963.9, intron 5 of 10)	8670	ENSMUST00000125598.7	ENSMUSG00000033352	ENSMUST00000046963	Map2k4
clip_peak8066	chr5	37054978	37055120	+	7.97352	64.9746	intron (ENSMUST00000152445.1, intron 1 of 1)	protein_coding-intron (ENSMUST00000043794.10, intron 1 of 12)	4133	ENSMUST00000152445.1	ENSMUSG00000063646	ENSMUST00000201223	Jakmip1
clip_peak39409	chr11	5146539	5146681	-	7.85136	141.398	intron (ENSMUST00000163299.7, intron 1 of 14)	protein_coding-intron (ENSMUST00000062821.12, intron 1 of 14)	3674	ENSMUST00000138551.1	ENSMUSG00000034164	ENSMUST00000138551	Emid1
clip_peak32807	chr5	66771439	66771581	+	6.63454	29.2291	intron (ENSMUST00000238785.1, intron 1 of 31)	protein_coding-intron (ENSMUST00000101164.10, intron 1 of 25)	25621	ENSMUST00000130228.1	ENSMUSG00000037736	ENSMUST00000201322	Limch1
clip_peak22160	chr6	92954552	92954694	+	6.05349	27.7473	intron (ENSMUST00000204609.1, intron 1 of 5)	antisense-intron (ENSMUST00000181121.7, intron 1 of 9)	-11131	ENSMUST00000136751.1	ENSMUSG00000030022	ENSMUST00000136751	Adamts9
clip_peak11986	chr5	139025804	139025946	-	5.79349	14.4011	intron (ENSMUST00000110890.7, intron 9 of 10)	protein_coding-intron (ENSMUST00000026973.13, intron 9 of 10)	-2065	ENSMUST00000139415.1	ENSMUSG00000025855	ENSMUST00000139415	Prkar1b
clip_peak4115	chr11	116949511	116949653	+	5.60882	45.398	intron (ENSMUST00000139905.1, intron 2 of 5)	protein_coding-intron (ENSMUST00000103027.9, intron 8 of 17)	2247	ENSMUST00000139905.1	ENSMUSG00000043857	ENSMUST00000126757	Mgat5b
clip_peak4901	chr9	123182443	123182585	-	5.45416	14.6446	intron (ENSMUST00000140915.1, intron 4 of 4)	protein_coding-intron (ENSMUST00000039229.7, intron 4 of 8)	-4408	ENSMUST00000148158.2	ENSMUSG00000035498	ENSMUST00000140915	Cdcp1
clip_peak18680	chr10	119822866	119823008	+	4.91865	19.4484	intron (ENSMUST00000147598.7, intron 1 of 11)	protein_coding-intron (ENSMUST00000041962.15, intron 1 of 22)	3412	ENSMUST00000144959.7	ENSMUSG00000034813	ENSMUST00000105262	Grip1
clip_peak25703	chr8	117521265	117521407	+	4.80091	10.1391	intron (ENSMUST00000081232.8, intron 2 of 32)	protein_coding-intron (ENSMUST00000081232.8, intron 2 of 32)	23045	ENSMUST00000081232.8	ENSMUSG00000034330	ENSMUST00000081232	Plcg2
clip_peak35335	chr2	167990518	167990660	-	4.60238	5.66579	intron (ENSMUST00000142702.1, intron 1 of 1)	protein_coding-intron (ENSMUST00000099073.2, intron 12 of 21)	758	ENSMUST00000142702.1	ENSMUSG00000074577	ENSMUST00000123782	Ripor3
clip_peak23843	chr2	35605220	35605362	+	4.50783	4.68993	intron (ENSMUST00000135741.7, intron 1 of 16)	protein_coding-intron (ENSMUST00000112986.8, intron 1 of 16)	-16690	ENSMUST00000145698.7	ENSMUSG00000026883	ENSMUST00000112992	Dab2ip
clip_peak22803	chr11	5998667	5998809	-	4.46305	17.5339	intron (ENSMUST00000154197.7, intron 4 of 10)	protein_coding-intron (ENSMUST00000002817.11, intron 4 of 18)	1710	ENSMUST00000130427.7	ENSMUSG00000057897	ENSMUST00000129098	Camk2b
clip_peak26221	chr13	59483256	59483398	-	4.45004	20.7967	intron (ENSMUST00000169745.7, intron 16 of 24)	protein_coding-intron (ENSMUST00000022040.13, intron 17 of 25)	-1989	ENSMUST00000168141.1	ENSMUSG00000021557	ENSMUST00000170555	Agtpbp1
clip_peak30905	chr10	83759399	83759541	+	4.31145	11.1274	intron (ENSMUST00000218623.1, intron 3 of 4)	protein_coding-intron (ENSMUST00000150459.2, intron 4 of 5)	21561	ENSMUST00000218623.1	ENSMUSG00000087651	ENSMUST00000150459	1500009L16Rik
clip_peak3642	chr13	45863104	45863246	-	4.2508	3.88565	intron (ENSMUST00000222943.1, intron 1 of 2)	protein_coding-intron (ENSMUST00000091628.10, intron 2 of 7)	9113	ENSMUST00000222610.1	ENSMUSG00000046876	ENSMUST00000222943	Atxn1
clip_peak11594	chr10	68168452	68168594	-	4.19422	4.61734	intron (ENSMUST00000020106.8, intron 4 of 10)	protein_coding-intron (ENSMUST00000020106.8, intron 4 of 10)	-31897	ENSMUST00000218532.1	ENSMUSG00000019947	ENSMUST00000218425	Arid5b
clip_peak15552	chr10	121597917	121598059	-	4.04386	20.7759	intron (ENSMUST00000218004.1, intron 22 of 24)	protein_coding-intron (ENSMUST00000039810.7, intron 22 of 24)	2825	ENSMUST00000219334.1	ENSMUSG00000034667	ENSMUST00000039810	Xpot
clip_peak15948	chr2	156296077	156296219	+	3.90629	8.26523	promoter-TSS (ENSMUST00000122814.1)	protein_coding-promoter-TSS (ENSMUST00000122814.1)	119	ENSMUST00000147242.7	ENSMUSG00000038116	ENSMUST00000147242	Phf20
clip_peak7778	chr1	16336672	16336814	-	3.68642	9.02049	intron (ENSMUST00000162751.7, intron 12 of 13)	protein_coding-intron (ENSMUST00000027052.12, intron 11 of 12)	38652	ENSMUST00000115360.7	ENSMUSG00000025920	ENSMUST00000027052	Stau2
clip_peak12714	chr3	95837818	95837960	-	3.2878	4.90264	intron (ENSMUST00000161482.1, intron 3 of 3)	protein_coding-intron (ENSMUST00000015892.13, intron 9 of 15)	-2224	ENSMUST00000159901.7	ENSMUSG00000015748	ENSMUST00000161482	Prpf3
clip_peak33016	chr13	113339621	113339763	+	3.07963	15.6712	intron (ENSMUST00000136755.9, intron 5 of 9)	protein_coding-intron (ENSMUST00000136755.9, intron 5 of 9)	-2856	ENSMUST00000078163.13	ENSMUSG00000021763	ENSMUST00000136755	BC067074
clip_peak26022	chr11	88181848	88181989	+	8.3003	93.5414	promoter-TSS (ENSMUST00000132377.1)	protein_coding-promoter-TSS (ENSMUST00000132377.1)	-385	ENSMUST00000132377.1	ENSMUSG00000018378	ENSMUST00000131964	Cuedc1
clip_peak21402	chr10	126001928	126002069	+	7.30186	63.5583	intron (ENSMUST00000220332.1, intron 10 of 12)	protein_coding-intron (ENSMUST00000074807.7, intron 10 of 18)	-9633	ENSMUST00000218580.1	ENSMUSG00000020105	ENSMUST00000220332	Lrig3
clip_peak4917	chr2	69561586	69561727	-	7.04581	35.4328	intron (ENSMUST00000100051.8, intron 1 of 24)	protein_coding-intron (ENSMUST00000080953.11, intron 1 of 78)	24373	ENSMUST00000100051.8	ENSMUSG00000027070	ENSMUST00000080953	Lrp2
clip_peak16681	chr10	100531981	100532122	+	6.91341	43.6245	intron (ENSMUST00000220346.1, intron 29 of 53)	protein_coding-intron (ENSMUST00000164751.1, intron 28 of 52)	-8403	ENSMUST00000218703.1	ENSMUSG00000019971	ENSMUST00000219643	Cep290
clip_peak19889	chr8	88523420	88523561	+	6.51724	22.87	intron (ENSMUST00000034086.12, intron 3 of 9)	protein_coding-intron (ENSMUST00000034086.12, intron 3 of 9)	2136	ENSMUST00000034086.12	ENSMUSG00000031661	ENSMUST00000169179	Nkd1
clip_peak2317	chr9	58299181	58299322	-	5.96587	15.7374	intron (ENSMUST00000061799.9, intron 1 of 6)	protein_coding-intron (ENSMUST00000061799.9, intron 1 of 6)	13935	ENSMUST00000061799.9	ENSMUSG00000032334	ENSMUST00000061799	Loxl1
clip_peak16665	chr2	163887371	163887512	-	5.88073	16.0037	intron (ENSMUST00000044734.2, intron 1 of 5)	protein_coding-intron (ENSMUST00000044734.2, intron 1 of 5)	31242	ENSMUST00000044734.2	ENSMUSG00000035226	ENSMUST00000044734	Rims4
clip_peak28660	chr19	24466355	24466496	-	5.52534	32.0693	intron (ENSMUST00000156814.7, intron 1 of 3)	protein_coding-intron (ENSMUST00000025800.14, intron 1 of 14)	10931	ENSMUST00000099556.1	ENSMUSG00000074922	ENSMUST00000099556	Fam122a
clip_peak28909	chr13	81415705	81415846	-	5.33885	9.68435	intron (ENSMUST00000125698.7, intron 12 of 27)	protein_coding-intron (ENSMUST00000095585.10, intron 74 of 89)	28729	ENSMUST00000125698.7	ENSMUSG00000069170	ENSMUST00000125663	Adgrv1
clip_peak5846	chr9	41997205	41997346	-	5.12721	24.8408	intron (ENSMUST00000060989.8, intron 31 of 47)	protein_coding-intron (ENSMUST00000060989.8, intron 31 of 47)	-11441	ENSMUST00000139133.1	ENSMUSG00000049313	ENSMUST00000139133	Sorl1
clip_peak13470	chr10	58449821	58449962	+	5.09094	65.7676	intron (ENSMUST00000220131.1, intron 1 of 7)	protein_coding-intron (ENSMUST00000003310.6, intron 1 of 28)	2696	ENSMUST00000220131.1	ENSMUSG00000003226	ENSMUST00000220131	Ranbp2
clip_peak39393	chr1	152063073	152063214	-	5.00294	7.62105	intron (ENSMUST00000187603.6, intron 1 of 6)	protein_coding-intron (ENSMUST00000044581.13, intron 1 of 5)	-7851	ENSMUST00000121533.2	ENSMUSG00000032666	ENSMUST00000187603	1700025G04Rik
clip_peak4432	chr4	120865992	120866133	+	4.87596	21.8324	intron (ENSMUST00000106283.7, intron 1 of 7)	protein_coding-intron (ENSMUST00000071093.8, intron 1 of 7)	4285	ENSMUST00000106283.7	ENSMUSG00000032890	ENSMUST00000071093	Rims3
clip_peak22683	chr14	121072683	121072824	+	4.7564	19.2862	intron (ENSMUST00000026635.7, intron 1 of 26)	protein_coding-intron (ENSMUST00000026635.7, intron 1 of 26)	-29326	ENSMUST00000153607.1	ENSMUSG00000025555	ENSMUST00000026635	Farp1
clip_peak7722	chr7	18933934	18934075	+	4.6448	18.7293	intron (ENSMUST00000220302.1, intron 1 of 3)	protein_coding-intron (ENSMUST00000032571.9, intron 1 of 3)	8116	ENSMUST00000032571.9	ENSMUSG00000030411	ENSMUST00000220302	Nova2
clip_peak7091	chr6	113669162	113669303	+	4.59927	5.40884	promoter-TSS (ENSMUST00000113024.2)	protein_coding-promoter-TSS (ENSMUST00000113024.2)	382	ENSMUST00000155554.3	ENSMUSG00000060477	ENSMUST00000059286	Irak2
clip_peak14251	chr4	132659609	132659750	+	4.27742	15.3406	intron (ENSMUST00000145668.7, intron 3 of 16)	protein_coding-intron (ENSMUST00000020197.13, intron 2 of 14)	2979	ENSMUST00000142301.7	ENSMUSG00000028886	ENSMUST00000142301	Eya3
clip_peak24824	chr5	102721979	102722120	+	4.23545	3.18937	intron (ENSMUST00000112854.7, intron 2 of 8)	protein_coding-intron (ENSMUST00000073302.11, intron 2 of 8)	-2924	ENSMUST00000112853.7	ENSMUSG00000057315	ENSMUST00000094559	Arhgap24
clip_peak27005	chr9	44153876	44154017	-	4.16203	9.92351	intron (ENSMUST00000206720.1, intron 13 of 15)	protein_coding-intron (ENSMUST00000037644.7, intron 12 of 14)	285	ENSMUST00000206125.1	ENSMUSG00000034342	ENSMUST00000205755	Cbl
clip_peak40164	chr4	70330636	70330777	-	4.11744	21.1894	intron (ENSMUST00000076541.12, intron 9 of 33)	protein_coding-intron (ENSMUST00000076541.12, intron 9 of 33)	-66026	ENSMUST00000138561.7	ENSMUSG00000039298	ENSMUST00000076541	Cdk5rap2
clip_peak11940	chr11	88660395	88660536	-	3.66325	22.1099	intron (ENSMUST00000144699.7, intron 5 of 5)	protein_coding-intron (ENSMUST00000092794.11, intron 5 of 13)	57636	ENSMUST00000092794.11	ENSMUSG00000069769	ENSMUST00000107908	Msi2
clip_peak31125	chr10	120047019	120047160	+	3.57707	4.1929	intron (ENSMUST00000154238.7, intron 9 of 14)	protein_coding-intron (ENSMUST00000041962.15, intron 18 of 22)	45120	ENSMUST00000148241.7	ENSMUSG00000020228	ENSMUST00000020449	Helb
clip_peak7480	chr2	26385188	26385329	-	3.57087	8.08472	promoter-TSS (ENSMUST00000134737.1)	protein_coding-promoter-TSS (ENSMUST00000134737.1)	-45	ENSMUST00000134737.1	ENSMUSG00000026927	ENSMUST00000114102	Entr1
clip_peak29936	chr3	89724315	89724456	+	3.54234	13.425	intron (ENSMUST00000123691.1, intron 1 of 1)	protein_coding-intron (ENSMUST00000098924.8, intron 1 of 14)	-6363	ENSMUST00000121094.7	ENSMUSG00000027951	ENSMUST00000131030	Adar
clip_peak36006	chr5	130199410	130199551	+	3.47706	5.73973	intron (ENSMUST00000148264.7, intron 4 of 6)	protein_coding-intron (ENSMUST00000026390.7, intron 3 of 7)	-7573	ENSMUST00000125937.1	ENSMUSG00000025340	ENSMUST00000143865	Rabgef1
clip_peak5266	chr14	11636525	11636666	+	3.37809	5.19818	intron (ENSMUST00000148113.1, intron 1 of 3)	protein_coding-intron (ENSMUST00000022264.12, intron 1 of 29)	83014	ENSMUST00000148113.1	ENSMUSG00000021745	ENSMUST00000148113	Ptprg
clip_peak29332	chr1	65260371	65260512	+	3.27323	12.1614	intron (ENSMUST00000097707.4, intron 31 of 41)	protein_coding-intron (ENSMUST00000081154.13, intron 31 of 41)	-21615	ENSMUST00000140190.7	ENSMUSG00000025946	ENSMUST00000027083	Pth2r
clip_peak13301	chr7	137457883	137458024	+	3.14171	13.0728	intron (ENSMUST00000211769.1, intron 5 of 6)	protein_coding-intron (ENSMUST00000064404.7, intron 4 of 10)	20264	ENSMUST00000211598.1	ENSMUSG00000031068	ENSMUST00000211496	Glrx3
clip_peak30372	chr16	84857679	84857820	+	3.02507	17.6865	TTS (ENSMUST00000148035.1)	protein_coding-TTS (ENSMUST00000148035.1)	1709	ENSMUST00000148035.1	ENSMUSG00000008976	ENSMUST00000009120	Gabpa
clip_peak21199	chr2	179808157	179808297	+	6.58825	25.1157	intron (ENSMUST00000108911.1, intron 4 of 5)	protein_coding-intron (ENSMUST00000000314.12, intron 4 of 15)	31064	ENSMUST00000136411.1	ENSMUSG00000000305	ENSMUST00000129659	Cdh4
clip_peak34530	chr16	96224215	96224355	+	6.55334	25.6675	intron (ENSMUST00000233577.1, intron 1 of 1)	protein_coding-intron (ENSMUST00000233577.1, intron 1 of 1)	445	ENSMUST00000233577.1	ENSMUSG00000040666	ENSMUST00000233577	Sh3bgr
clip_peak29138	chr15	93553012	93553152	-	6.53003	27.1676	intron (ENSMUST00000048982.10, intron 1 of 7)	protein_coding-intron (ENSMUST00000048982.10, intron 1 of 7)	-33559	ENSMUST00000109255.2	ENSMUSG00000036158	ENSMUST00000109255	Prickle1
clip_peak14372	chr14	36954646	36954786	-	6.46801	34.3297	intron (ENSMUST00000090024.10, intron 1 of 10)	protein_coding-intron (ENSMUST00000067700.12, intron 1 of 9)	13971	ENSMUST00000067700.12	ENSMUSG00000058690	ENSMUST00000183007	Ccser2
clip_peak20654	chr3	127576208	127576348	+	5.81116	43.1119	intron (ENSMUST00000200490.4, intron 8 of 24)	protein_coding-intron (ENSMUST00000043108.8, intron 8 of 25)	-7482	ENSMUST00000196341.1	ENSMUSG00000051278	ENSMUST00000200490	Zgrf1
clip_peak39850	chr13	18730747	18730887	+	5.70436	22.9208	intron (ENSMUST00000222269.1, intron 2 of 4)	protein_coding-intron (ENSMUST00000072961.5, intron 2 of 28)	13527	ENSMUST00000072961.5	ENSMUSG00000041236	ENSMUST00000222102	Vps41
clip_peak33339	chr15	59474463	59474603	+	5.69929	63.4005	intron (ENSMUST00000079703.10, intron 4 of 6)	protein_coding-intron (ENSMUST00000079703.10, intron 4 of 6)	100246	ENSMUST00000079703.10	ENSMUSG00000059586	ENSMUST00000168722	Nsmce2
clip_peak38556	chr2	52997405	52997545	+	5.38705	11.491	intron (ENSMUST00000155586.8, intron 1 of 26)	protein_coding-intron (ENSMUST00000049483.13, intron 1 of 26)	139607	ENSMUST00000050719.12	ENSMUSG00000036053	ENSMUST00000090952	Fmnl2
clip_peak39199	chr1	86221168	86221308	+	5.23932	14.8013	intron (ENSMUST00000150059.7, intron 7 of 8)	protein_coding-intron (ENSMUST00000027434.14, intron 19 of 24)	18742	ENSMUST00000156675.7	ENSMUSG00000062590	ENSMUST00000156675	Armc9
clip_peak13789	chr9	121697124	121697264	-	5.22274	8.9455	intron (ENSMUST00000154978.2, intron 1 of 1)	protein_coding-intron (ENSMUST00000078547.11, intron 2 of 7)	-4152	ENSMUST00000215056.1	ENSMUSG00000061536	ENSMUST00000132733	Sec22c
clip_peak9614	chr5	105524286	105524426	+	5.12571	11.491	intron (ENSMUST00000150981.1, intron 2 of 3)	protein_coding-intron (ENSMUST00000067924.12, intron 1 of 3)	4883	ENSMUST00000153955.1	ENSMUSG00000054720	ENSMUST00000067924	Lrrc8c
clip_peak30397	chr16	93731821	93731961	+	4.90028	9.75957	intron (ENSMUST00000227156.1, intron 1 of 35)	protein_coding-intron (ENSMUST00000045004.10, intron 2 of 36)	1792	ENSMUST00000227156.1	ENSMUSG00000022946	ENSMUST00000227278	Dop1b
clip_peak28698	chr2	172409874	172410014	+	4.899	10.4555	intron (ENSMUST00000228775.1, intron 1 of 5)	protein_coding-intron (ENSMUST00000099061.8, intron 1 of 4)	16043	ENSMUST00000228775.1	ENSMUSG00000074570	ENSMUST00000109136	Cass4
clip_peak13045	chr17	5066534	5066674	+	4.69968	9.44582	intron (ENSMUST00000232180.1, intron 2 of 19)	protein_coding-intron (ENSMUST00000092723.10, intron 2 of 18)	26026	ENSMUST00000146703.1	ENSMUSG00000069729	ENSMUST00000232180	Arid1b
clip_peak22790	chr5	34609981	34610121	+	4.63935	10.1129	intron (ENSMUST00000114340.8, intron 4 of 14)	protein_coding-intron (ENSMUST00000001108.10, intron 4 of 15)	-4196	ENSMUST00000135321.1	ENSMUSG00000029106	ENSMUST00000147574	Add1
clip_peak19036	chr3	79493583	79493723	-	4.26121	23.5832	intron (ENSMUST00000239298.1, intron 8 of 12)	protein_coding-intron (ENSMUST00000076136.6, intron 8 of 16)	6869	ENSMUST00000154645.1	ENSMUSG00000061175	ENSMUST00000076136	Fnip2
clip_peak642	chr5	123986314	123986454	+	4.21977	5.76089	intron (ENSMUST00000167879.1, intron 1 of 3)	protein_coding-intron (ENSMUST00000000939.14, intron 1 of 31)	6130	ENSMUST00000167879.1	ENSMUSG00000000915	ENSMUST00000198664	Hip1r
clip_peak37463	chr9	96144057	96144197	+	4.14903	5.13258	intron (ENSMUST00000129774.1, intron 4 of 15)	protein_coding-intron (ENSMUST00000085217.11, intron 5 of 15)	19907	ENSMUST00000136496.1	ENSMUSG00000041440	ENSMUST00000122383	Gk5
clip_peak28400	chr4	3911783	3911923	-	4.12834	7.4921	TTS (ENSMUST00000147035.1)	protein_coding-TTS (ENSMUST00000147035.1)	26529	ENSMUST00000003369.9	ENSMUSG00000003282	ENSMUST00000137439	Plag1
clip_peak7843	chr11	25957823	25957963	-	4.08913	10.0258	intron (ENSMUST00000135168.1, intron 2 of 2)	protein_coding-intron (ENSMUST00000109511.7, intron 2 of 6)	123707	ENSMUST00000135168.1	ENSMUSG00000032985	ENSMUST00000144503	5730522E02Rik
clip_peak19444	chr10	75979628	75979768	+	4.05084	3.08508	intron (ENSMUST00000134234.1, intron 3 of 7)	protein_coding-intron (ENSMUST00000099577.3, intron 6 of 13)	5612	ENSMUST00000134234.1	ENSMUSG00000033255	ENSMUST00000134234	Gm5134
clip_peak6477	chr15	97333094	97333234	+	3.95451	3.18937	intron (ENSMUST00000059433.7, intron 3 of 5)	protein_coding-intron (ENSMUST00000059433.7, intron 3 of 5)	-28038	ENSMUST00000228521.1	ENSMUSG00000044250	ENSMUST00000226615	Pced1b
clip_peak20386	chr3	135299019	135299159	+	3.84554	4.88799	intron (ENSMUST00000154869.3, intron 5 of 7)	protein_coding-intron (ENSMUST00000029817.10, intron 7 of 9)	-8611	ENSMUST00000145195.7	ENSMUSG00000037994	ENSMUST00000132405	Slc9b2
clip_peak17472	chr5	62685461	62685601	-	3.77159	5.49364	intron (ENSMUST00000076623.7, intron 10 of 32)	protein_coding-intron (ENSMUST00000076623.7, intron 10 of 32)	-1970	ENSMUST00000201373.1	ENSMUSG00000037999	ENSMUST00000160419	Arap2
clip_peak20889	chr16	43529615	43529755	+	3.74827	12.2816	intron (ENSMUST00000122875.7, intron 3 of 5)	protein_coding-intron (ENSMUST00000079441.12, intron 3 of 8)	19377	ENSMUST00000114695.2	ENSMUSG00000022708	ENSMUST00000156367	Zbtb20
clip_peak28031	chr11	19964117	19964257	+	3.3008	15.1773	intron (ENSMUST00000123036.1, intron 1 of 5)	protein_coding-intron (ENSMUST00000093298.11, intron 1 of 5)	9617	ENSMUST00000123036.1	ENSMUSG00000045671	ENSMUST00000093299	Spred2
clip_peak28596	chr15	39565872	39566012	+	3.24996	6.40384	intron (ENSMUST00000227381.1, intron 15 of 23)	protein_coding-intron (ENSMUST00000042917.9, intron 19 of 26)	-19243	ENSMUST00000227830.1	ENSMUSG00000037386	ENSMUST00000228269	Rims2
clip_peak5142	chr9	96286774	96286914	+	3.18642	5.97531	intron (ENSMUST00000186609.6, intron 2 of 6)	protein_coding-intron (ENSMUST00000186609.6, intron 2 of 6)	-1513	ENSMUST00000191390.1	ENSMUSG00000032411	ENSMUST00000191390	Tfdp2
clip_peak13906	chr5	29451636	29451776	+	3.06585	9.1812	exon (ENSMUST00000001611.10, exon 11 of 11)	protein_coding-exon (ENSMUST00000001611.10, exon 11 of 11)	10388	ENSMUST00000146347.1	ENSMUSG00000001569	ENSMUST00000146347	Nom1
clip_peak15402	chr2	25248270	25248410	-	3.06407	17.9689	exon (ENSMUST00000100329.9, exon 9 of 12)	protein_coding-exon (ENSMUST00000100329.9, exon 9 of 12)	131	ENSMUST00000129705.1	ENSMUSG00000006471	ENSMUST00000141808	Ndor1
clip_peak17327	chr10	60746318	60746457	-	7.43204	88.2012	intron (ENSMUST00000150845.7, intron 2 of 5)	protein_coding-intron (ENSMUST00000117513.7, intron 2 of 5)	6395	ENSMUST00000117513.7	ENSMUSG00000020100	ENSMUST00000119595	Slc29a3
clip_peak24112	chr10	75792750	75792889	-	7.3405	67.7093	intron (ENSMUST00000139724.2, intron 3 of 3)	protein_coding-intron (ENSMUST00000001713.9, intron 3 of 4)	4750	ENSMUST00000120177.7	ENSMUSG00000001663	ENSMUST00000120177	Gstt1
clip_peak13193	chr6	92954695	92954834	+	7.31927	47.488	intron (ENSMUST00000204609.1, intron 1 of 5)	antisense-intron (ENSMUST00000181121.7, intron 1 of 9)	-11272	ENSMUST00000136751.1	ENSMUSG00000030022	ENSMUST00000136751	Adamts9
clip_peak22020	chr11	80919677	80919816	-	7.25033	45.057	intron (ENSMUST00000066197.6, intron 3 of 9)	protein_coding-intron (ENSMUST00000021045.12, intron 3 of 9)	61374	ENSMUST00000103222.3	ENSMUSG00000053184	ENSMUST00000103222	Spaca3
clip_peak33168	chr4	46029534	46029673	+	6.98602	37.0116	intron (ENSMUST00000155936.1, intron 1 of 1)	protein_coding-intron (ENSMUST00000102929.1, intron 15 of 16)	3502	ENSMUST00000155936.1	ENSMUSG00000035517	ENSMUST00000140270	Tdrd7
clip_peak31163	chr2	158839216	158839355	+	6.63895	27.8728	intron (ENSMUST00000146797.7, intron 13 of 17)	protein_coding-intron (ENSMUST00000029186.13, intron 14 of 20)	-11344	ENSMUST00000143195.1	ENSMUSG00000027655	ENSMUST00000146797	Dhx35
clip_peak29147	chr1	133070102	133070241	+	6.63105	25.9462	intron (ENSMUST00000239467.1, intron 1 of 4)	protein_coding-intron (ENSMUST00000077730.6, intron 2 of 32)	1592	ENSMUST00000239467.1	ENSMUSG00000026447	ENSMUST00000124934	Pik3c2b
clip_peak32954	chr9	118852913	118853052	+	6.45475	22.277	intron (ENSMUST00000124422.1, intron 4 of 5)	protein_coding-intron (ENSMUST00000044165.13, intron 23 of 27)	13354	ENSMUST00000124422.1	ENSMUSG00000039115	ENSMUST00000149150	Itga9
clip_peak8757	chr13	53260974	53261113	-	6.2389	74.5076	intron (ENSMUST00000021918.8, intron 1 of 8)	protein_coding-intron (ENSMUST00000021918.8, intron 1 of 8)	14615	ENSMUST00000149299.1	ENSMUSG00000021464	ENSMUST00000021918	Ror2
clip_peak4749	chr13	52609569	52609708	+	6.22953	39.3799	intron (ENSMUST00000140339.1, intron 1 of 5)	protein_coding-intron (ENSMUST00000055087.6, intron 1 of 13)	12679	ENSMUST00000140339.1	ENSMUSG00000021457	ENSMUST00000140339	Syk
clip_peak5198	chr19	53684544	53684683	+	5.98636	21.5259	intron (ENSMUST00000164202.8, intron 1 of 13)	protein_coding-intron (ENSMUST00000164202.8, intron 1 of 13)	7307	ENSMUST00000164202.8	ENSMUSG00000043639	ENSMUST00000162910	Rbm20
clip_peak38976	chr15	94654279	94654418	+	5.65212	20.3001	intron (ENSMUST00000229677.1, intron 2 of 2)	protein_coding-intron (ENSMUST00000080141.5, intron 2 of 7)	25098	ENSMUST00000080141.5	ENSMUSG00000063296	ENSMUST00000229677	Tmem117
clip_peak19340	chr5	124607026	124607165	+	5.44877	29.1161	intron (ENSMUST00000185820.6, intron 5 of 17)	protein_coding-intron (ENSMUST00000100706.9, intron 5 of 18)	8298	ENSMUST00000130912.2	ENSMUSG00000029386	ENSMUST00000130912	Tctn2
clip_peak23519	chr8	12810938	12811077	+	5.31941	11.5113	promoter-TSS (ENSMUST00000125031.1)	protein_coding-promoter-TSS (ENSMUST00000125031.1)	-409	ENSMUST00000125031.1	ENSMUSG00000031441	ENSMUST00000127197	Atp11a
clip_peak2086	chr6	39941568	39941707	+	5.19354	9.20222	intron (ENSMUST00000239008.1, intron 1 of 3)	protein_coding-intron (ENSMUST00000180886.2, intron 1 of 3)	68566	ENSMUST00000180886.2	ENSMUSG00000057716	ENSMUST00000180886	Tmem178b
clip_peak27424	chr12	117639163	117639302	+	5.10684	17.0292	intron (ENSMUST00000220781.1, intron 7 of 8)	protein_coding-intron (ENSMUST00000109691.3, intron 9 of 27)	-18802	ENSMUST00000222105.1	ENSMUSG00000041992	ENSMUST00000222185	Rapgef5
clip_peak30230	chr11	76499401	76499540	-	5.02412	20.512	intron (ENSMUST00000238684.1, intron 2 of 22)	protein_coding-intron (ENSMUST00000072740.12, intron 2 of 22)	-4014	ENSMUST00000108408.8	ENSMUSG00000017631	ENSMUST00000108408	Abr
clip_peak7320	chr7	45269537	45269676	+	5.01049	8.93928	intron (ENSMUST00000213347.1, intron 11 of 12)	protein_coding-intron (ENSMUST00000179310.3, intron 9 of 9)	1456	ENSMUST00000210163.1	ENSMUSG00000094152	ENSMUST00000210163	Slc6a16
clip_peak8331	chr9	14708222	14708361	-	5.00428	7.39127	intron (ENSMUST00000115644.9, intron 15 of 19)	protein_coding-intron (ENSMUST00000076946.3, intron 15 of 18)	-3221	ENSMUST00000136399.7	ENSMUSG00000036912	ENSMUST00000076946	Piwil4
clip_peak9194	chr15	26838829	26838968	-	4.95737	7.62105	intron (ENSMUST00000226377.1, intron 1 of 1)	protein_coding-intron (ENSMUST00000059204.10, intron 1 of 3)	56620	ENSMUST00000226377.1	ENSMUSG00000043556	ENSMUST00000226377	Fbxl7
clip_peak6079	chr5	16300713	16300852	+	4.88285	7.39059	intron (ENSMUST00000199704.4, intron 11 of 37)	protein_coding-intron (ENSMUST00000039370.13, intron 11 of 38)	-25203	ENSMUST00000200158.1	ENSMUSG00000040118	ENSMUST00000199704	Cacna2d1
clip_peak34640	chr16	3869948	3870087	-	4.71944	8.67615	intron (ENSMUST00000130254.1, intron 1 of 1)	protein_coding-intron (ENSMUST00000090522.4, intron 2 of 2)	1716	ENSMUST00000130254.1	ENSMUSG00000039789	ENSMUST00000130254	Zfp597
clip_peak25618	chr10	69667238	69667377	+	4.37015	21.9405	intron (ENSMUST00000182379.6, intron 2 of 2)	protein_coding-intron (ENSMUST00000047061.12, intron 1 of 16)	-38989	ENSMUST00000182142.1	ENSMUSG00000069601	ENSMUST00000182162	Ank3
clip_peak36344	chr7	46079873	46080012	+	4.07303	10.4136	intron (ENSMUST00000033121.6, intron 28 of 30)	protein_coding-intron (ENSMUST00000033121.6, intron 28 of 30)	-2703	ENSMUST00000182305.1	ENSMUSG00000030835	ENSMUST00000182842	Nomo1
clip_peak552	chr9	104163193	104163332	-	3.96517	12.055	promoter-TSS (ENSMUST00000188885.1)	protein_coding-promoter-TSS (ENSMUST00000188885.1)	-482	ENSMUST00000188885.1	ENSMUSG00000032560	ENSMUST00000189299	Dnajc13
clip_peak5423	chr4	108603554	108603693	+	3.87139	17.6843	promoter-TSS (ENSMUST00000129931.1)	protein_coding-promoter-TSS (ENSMUST00000129931.1)	-468	ENSMUST00000129931.1	ENSMUSG00000028587	ENSMUST00000130162	Orc1
clip_peak11883	chr8	83969750	83969889	+	3.71839	21.2245	exon (ENSMUST00000005607.8, exon 4 of 4)	protein_coding-exon (ENSMUST00000005607.8, exon 4 of 4)	-3174	ENSMUST00000005606.7	ENSMUSG00000005469	ENSMUST00000005606	Prkaca
clip_peak17135	chr8	72386451	72386590	-	3.51225	14.8437	intron (ENSMUST00000212950.1, intron 9 of 21)	protein_coding-intron (ENSMUST00000163643.2, intron 9 of 23)	-12206	ENSMUST00000212257.1	ENSMUSG00000006276	ENSMUST00000211977	Eps15l1
clip_peak37140	chr4	106667735	106667874	-	3.42813	16.3046	promoter-TSS (ENSMUST00000132650.1)	protein_coding-promoter-TSS (ENSMUST00000132650.1)	-257	ENSMUST00000132650.1	ENSMUSG00000025413	ENSMUST00000142342	Ttc4
clip_peak19932	chrX	162865869	162866008	-	3.36955	7.32489	intron (ENSMUST00000033723.3, intron 5 of 8)	protein_coding-intron (ENSMUST00000033723.3, intron 5 of 8)	-2466	ENSMUST00000134629.1	ENSMUSG00000031357	ENSMUST00000134629	Syap1
clip_peak8957	chr17	24091214	24091353	-	3.3428	22.7172	TTS (ENSMUST00000140906.7)	protein_coding-TTS (ENSMUST00000140906.7)	2515	ENSMUST00000147199.7	ENSMUSG00000024122	ENSMUST00000150578	Pdpk1
clip_peak31148	chr11	54689672	54689811	+	3.11349	3.71184	intron (ENSMUST00000239168.1, intron 14 of 17)	protein_coding-intron (ENSMUST00000101206.9, intron 25 of 28)	-1691	ENSMUST00000136494.1	ENSMUSG00000037533	ENSMUST00000220269	Rapgef6
clip_peak17483	chr4	130554741	130554880	-	3.10536	6.91311	intron (ENSMUST00000180884.7, intron 1 of 6)	protein_coding-intron (ENSMUST00000105993.3, intron 1 of 6)	3178	ENSMUST00000180498.1	ENSMUSG00000078532	ENSMUST00000105993	Nkain1
clip_peak6987	chr6	5134437	5134576	+	3.02408	10.2623	exon (ENSMUST00000164110.8, exon 12 of 18)	protein_coding-exon (ENSMUST00000164110.8, exon 12 of 18)	21047	ENSMUST00000065842.6	ENSMUSG00000032827	ENSMUST00000175962	Ppp1r9a
clip_peak5609	chr12	28739571	28739709	-	7.197	52.5899	intron (ENSMUST00000223552.1, intron 2 of 6)	protein_coding-intron (ENSMUST00000020954.14, intron 2 of 11)	10737	ENSMUST00000170994.2	ENSMUSG00000020628	ENSMUST00000221783	Trappc12
clip_peak33501	chr2	69973832	69973970	+	7.05097	124.364	intron (ENSMUST00000112251.8, intron 23 of 38)	protein_coding-intron (ENSMUST00000055758.15, intron 23 of 38)	-14885	ENSMUST00000152610.1	ENSMUSG00000044308	ENSMUST00000112251	Ubr3
clip_peak3125	chr14	8104216	8104354	+	6.98073	52.041	intron (ENSMUST00000225827.1, intron 1 of 2)	protein_coding-intron (ENSMUST00000036682.8, intron 1 of 17)	6030	ENSMUST00000225653.1	ENSMUSG00000033885	ENSMUST00000036682	Pxk
clip_peak30711	chr10	128202354	128202492	+	6.25074	76.0172	promoter-TSS (ENSMUST00000134461.1)	protein_coding-promoter-TSS (ENSMUST00000134461.1)	-833	ENSMUST00000134461.1	ENSMUSG00000044005	ENSMUST00000145591	Gls2
clip_peak1502	chr2	145922948	145923086	-	6.10886	49.2586	intron (ENSMUST00000001818.4, intron 10 of 13)	protein_coding-intron (ENSMUST00000001818.4, intron 10 of 13)	8374	ENSMUST00000145425.1	ENSMUSG00000001767	ENSMUST00000001818	Crnkl1
clip_peak16092	chr14	121788770	121788908	-	6.04066	65.123	intron (ENSMUST00000100299.10, intron 1 of 52)	protein_coding-intron (ENSMUST00000100299.10, intron 1 of 52)	8998	ENSMUST00000100299.10	ENSMUSG00000025558	ENSMUST00000212376	Dock9
clip_peak4719	chr7	139182508	139182646	-	6.02793	17.6828	intron (ENSMUST00000165870.1, intron 1 of 11)	protein_coding-intron (ENSMUST00000016125.11, intron 1 of 11)	5940	ENSMUST00000016125.11	ENSMUSG00000015981	ENSMUST00000016125	Stk32c
clip_peak8033	chr14	86850991	86851129	-	5.7508	23.6868	intron (ENSMUST00000227666.1, intron 22 of 26)	protein_coding-intron (ENSMUST00000022599.13, intron 22 of 27)	-61171	ENSMUST00000227638.1	ENSMUSG00000022021	ENSMUST00000226254	Diaph3
clip_peak37365	chr11	117122979	117123117	+	5.62146	19.0734	intron (ENSMUST00000127090.7, intron 2 of 11)	protein_coding-intron (ENSMUST00000021177.14, intron 2 of 16)	7796	ENSMUST00000146585.1	ENSMUSG00000020823	ENSMUST00000090433	Sec14l1
clip_peak19365	chr7	34211402	34211540	-	5.33009	54.4443	intron (ENSMUST00000038027.5, intron 9 of 17)	protein_coding-intron (ENSMUST00000038027.5, intron 9 of 17)	-1094	ENSMUST00000135243.2	ENSMUSG00000036427	ENSMUST00000205983	Gpi1
clip_peak33770	chr8	80038540	80038678	-	5.28446	38.5318	intron (ENSMUST00000079038.3, intron 4 of 12)	protein_coding-intron (ENSMUST00000079038.3, intron 4 of 12)	19397	ENSMUST00000079038.3	ENSMUSG00000064325	ENSMUST00000079038	Hhip
clip_peak37101	chr2	178179204	178179342	+	5.10005	8.67615	intron (ENSMUST00000108915.7, intron 1 of 12)	protein_coding-intron (ENSMUST00000103066.9, intron 1 of 12)	3924	ENSMUST00000108915.7	ENSMUSG00000027525	ENSMUST00000108915	Phactr3
clip_peak27072	chr16	87379494	87379632	-	5.02031	13.091	intron (ENSMUST00000039449.8, intron 29 of 29)	protein_coding-intron (ENSMUST00000039449.8, intron 29 of 29)	25318	ENSMUST00000118115.1	ENSMUSG00000044442	ENSMUST00000118310	N6amt1
clip_peak34524	chr9	68972804	68972942	+	4.75605	9.20334	intron (ENSMUST00000174296.1, intron 1 of 5)	protein_coding-intron (ENSMUST00000034766.13, intron 1 of 10)	-222668	ENSMUST00000132355.1	ENSMUSG00000032238	ENSMUST00000034766	Rora
clip_peak8420	chr6	125157125	125157263	+	4.63133	14.7223	intron (ENSMUST00000150474.1, intron 1 of 2)	protein_coding-intron (ENSMUST00000117675.7, intron 8 of 9)	3846	ENSMUST00000150474.1	ENSMUSG00000038271	ENSMUST00000139071	Iffo1
clip_peak4872	chr1	190856184	190856322	-	4.53411	19.4158	intron (ENSMUST00000162500.7, intron 3 of 8)	protein_coding-intron (ENSMUST00000061611.14, intron 6 of 14)	-11669	ENSMUST00000159823.7	ENSMUSG00000089872	ENSMUST00000160889	Rps6kc1
clip_peak6883	chr4	104399769	104399907	+	4.4253	6.71183	intron (ENSMUST00000146078.7, intron 1 of 14)	protein_coding-intron (ENSMUST00000106827.7, intron 3 of 9)	32248	ENSMUST00000106830.8	ENSMUSG00000028519	ENSMUST00000106830	Dab1
clip_peak20418	chr10	41704922	41705060	-	4.39011	17.2571	intron (ENSMUST00000189488.2, intron 1 of 47)	protein_coding-intron (ENSMUST00000019955.15, intron 1 of 12)	4306	ENSMUST00000019955.15	ENSMUSG00000075225	ENSMUST00000190522	Ccdc162
clip_peak7336	chr3	8949833	8949971	-	4.32323	32.7755	intron (ENSMUST00000155450.1, intron 3 of 3)	protein_coding-intron (ENSMUST00000063496.13, intron 2 of 6)	12351	ENSMUST00000145905.7	ENSMUSG00000027506	ENSMUST00000155450	Tpd52
clip_peak24401	chr11	109389385	109389523	+	4.26023	11.3783	intron (ENSMUST00000020930.13, intron 2 of 3)	protein_coding-intron (ENSMUST00000020930.13, intron 2 of 3)	-24463	ENSMUST00000055404.7	ENSMUSG00000045065	ENSMUST00000055404	9930022D16Rik
clip_peak35927	chr8	91275341	91275479	-	4.25333	4.8869	exon (ENSMUST00000136198.1, exon 1 of 3)	protein_coding-exon (ENSMUST00000136198.1, exon 1 of 3)	1352	ENSMUST00000136198.1	ENSMUSG00000033282	ENSMUST00000139113	Rpgrip1l
clip_peak39009	chr8	46793613	46793751	+	4.21712	5.85096	intron (ENSMUST00000210218.1, intron 1 of 1)	protein_coding-intron (ENSMUST00000034041.8, intron 2 of 8)	183	ENSMUST00000210218.1	ENSMUSG00000031627	ENSMUST00000034041	Irf2
clip_peak1201	chr10	39651392	39651530	-	4.10471	10.159	TTS (ENSMUST00000131629.1)	protein_coding-TTS (ENSMUST00000131629.1)	906	ENSMUST00000155945.1	ENSMUSG00000019842	ENSMUST00000156016	Traf3ip2
clip_peak29649	chr1	72185072	72185210	-	4.09681	47.0963	intron (ENSMUST00000048860.8, intron 2 of 4)	protein_coding-intron (ENSMUST00000048860.8, intron 2 of 4)	27166	ENSMUST00000048860.8	ENSMUSG00000039395	ENSMUST00000048860	Mreg
clip_peak34560	chr5	62647966	62648104	-	3.95582	8.24884	intron (ENSMUST00000076623.7, intron 21 of 32)	protein_coding-intron (ENSMUST00000076623.7, intron 21 of 32)	-1794	ENSMUST00000160419.1	ENSMUSG00000037999	ENSMUST00000160419	Arap2
clip_peak30557	chr9	57138673	57138811	+	3.94471	10.1129	promoter-TSS (ENSMUST00000159402.1)	protein_coding-promoter-TSS (ENSMUST00000159402.1)	-126	ENSMUST00000159402.1	ENSMUSG00000032295	ENSMUST00000159711	Man2c1
clip_peak30110	chr5	124183898	124184036	-	3.86955	9.93942	intron (ENSMUST00000162812.7, intron 2 of 24)	protein_coding-intron (ENSMUST00000086123.10, intron 1 of 23)	1151	ENSMUST00000161644.2	ENSMUSG00000029406	ENSMUST00000161479	Pitpnm2
clip_peak27517	chr8	116578874	116579012	-	3.35061	41.7161	intron (ENSMUST00000109102.3, intron 6 of 6)	protein_coding-intron (ENSMUST00000109102.3, intron 6 of 6)	73928	ENSMUST00000078170.6	ENSMUSG00000034467	ENSMUST00000078170	Dynlrb2
clip_peak22448	chr1	134495563	134495701	+	3.33307	6.62113	intron (ENSMUST00000047978.8, intron 1 of 1)	protein_coding-intron (ENSMUST00000047978.8, intron 1 of 1)	984	ENSMUST00000047978.8	ENSMUSG00000042229	ENSMUST00000047978	Rabif
clip_peak2328	chr18	31853025	31853163	+	3.29433	11.6733	intron (ENSMUST00000025264.7, intron 7 of 21)	protein_coding-intron (ENSMUST00000025264.7, intron 7 of 21)	-29048	ENSMUST00000234137.1	ENSMUSG00000024400	ENSMUST00000234344	Wdr33
clip_peak5185	chr2	28642392	28642530	+	3.26929	5.8729	intron (ENSMUST00000156857.7, intron 1 of 10)	protein_coding-intron (ENSMUST00000028155.11, intron 1 of 22)	1207	ENSMUST00000124507.1	ENSMUSG00000026812	ENSMUST00000124507	Tsc1
clip_peak7730	chr15	50889511	50889649	-	3.23967	9.51358	promoter-TSS (ENSMUST00000122509.1)	miRNA-promoter-TSS (ENSMUST00000122509.1)	111	ENSMUST00000165201.8	ENSMUSG00000038679	ENSMUST00000183421	Trps1
clip_peak16116	chr1	167261799	167261937	-	3.23612	12.0394	intron (ENSMUST00000192702.5, intron 1 of 5)	protein_coding-intron (ENSMUST00000053686.8, intron 1 of 6)	-18710	ENSMUST00000027839.13	ENSMUSG00000026558	ENSMUST00000027839	Uck2
clip_peak33214	chr19	36939113	36939251	+	3.21977	6.18684	intron (ENSMUST00000099494.3, intron 1 of 37)	protein_coding-intron (ENSMUST00000099494.3, intron 1 of 37)	13103	ENSMUST00000099494.3	ENSMUSG00000040565	ENSMUST00000238041	Btaf1
clip_peak37775	chr17	29699251	29699389	+	3.20859	6.91017	promoter-TSS (ENSMUST00000234666.1)	protein_coding-promoter-TSS (ENSMUST00000234666.1)	-361	ENSMUST00000234666.1	ENSMUSG00000024019	ENSMUST00000172516	Cmtr1
clip_peak4131	chr5	88753257	88753395	+	3.19148	12.7993	intron (ENSMUST00000113229.7, intron 5 of 5)	protein_coding-intron (ENSMUST00000006424.7, intron 5 of 5)	-11670	ENSMUST00000031311.9	ENSMUSG00000029366	ENSMUST00000031311	Dck
clip_peak26943	chr16	17098952	17099090	-	3.0719	13.3685	intron (ENSMUST00000232481.1, intron 2 of 8)	protein_coding-intron (ENSMUST00000023455.13, intron 6 of 20)	-1607	ENSMUST00000232397.1	ENSMUSG00000022771	ENSMUST00000231587	Ppil2
clip_peak30712	chr10	60740332	60740469	-	8.12017	115.608	intron (ENSMUST00000150845.7, intron 2 of 5)	protein_coding-intron (ENSMUST00000117513.7, intron 2 of 5)	12382	ENSMUST00000117513.7	ENSMUSG00000020100	ENSMUST00000119595	Slc29a3
clip_peak14855	chr19	56978876	56979013	-	7.69088	56.6533	intron (ENSMUST00000122359.7, intron 1 of 20)	protein_coding-intron (ENSMUST00000111584.8, intron 2 of 19)	22102	ENSMUST00000126964.7	ENSMUSG00000025083	ENSMUST00000111584	Afap1l2
clip_peak14711	chr4	140635610	140635747	-	7.44109	98.9985	intron (ENSMUST00000069623.11, intron 1 of 27)	protein_coding-intron (ENSMUST00000039204.9, intron 1 of 27)	13072	ENSMUST00000039204.9	ENSMUSG00000040964	ENSMUST00000039204	Arhgef10l
clip_peak30889	chr18	67395031	67395168	+	6.34227	45.3976	intron (ENSMUST00000236667.1, intron 1 of 1)	protein_coding-intron (ENSMUST00000001513.7, intron 3 of 3)	2832	ENSMUST00000236667.1	ENSMUSG00000001473	ENSMUST00000001513	Tubb6
clip_peak7789	chr6	142873571	142873708	-	6.15827	31.9888	intron (ENSMUST00000205149.2, intron 3 of 4)	protein_coding-intron (ENSMUST00000032421.3, intron 3 of 4)	9401	ENSMUST00000147058.1	ENSMUSG00000030283	ENSMUST00000032421	St8sia1
clip_peak38927	chr13	95016468	95016605	+	5.85327	42.5648	intron (ENSMUST00000160801.7, intron 10 of 13)	protein_coding-intron (ENSMUST00000056512.13, intron 9 of 12)	-1048	ENSMUST00000223422.1	ENSMUSG00000042015	ENSMUST00000056512	Wdr41
clip_peak34975	chr9	118816976	118817113	+	5.80854	16.0037	intron (ENSMUST00000149150.1, intron 1 of 4)	protein_coding-intron (ENSMUST00000044165.13, intron 18 of 27)	9760	ENSMUST00000149150.1	ENSMUSG00000039115	ENSMUST00000149150	Itga9
clip_peak20446	chr15	3290990	3291127	-	5.80708	14.1327	intron (ENSMUST00000226261.1, intron 4 of 7)	protein_coding-intron (ENSMUST00000165386.1, intron 5 of 8)	10138	ENSMUST00000226261.1	ENSMUSG00000091119	ENSMUST00000226261	Ccdc152
clip_peak29228	chr15	39558764	39558901	+	5.44949	56.4474	intron (ENSMUST00000227381.1, intron 15 of 23)	protein_coding-intron (ENSMUST00000042917.9, intron 19 of 26)	-26353	ENSMUST00000227830.1	ENSMUSG00000037386	ENSMUST00000228269	Rims2
clip_peak27213	chr5	146399595	146399732	+	5.362	18.7293	intron (ENSMUST00000016143.8, intron 1 of 9)	protein_coding-intron (ENSMUST00000016143.8, intron 1 of 9)	14678	ENSMUST00000016143.8	ENSMUSG00000029636	ENSMUST00000016143	Wasf3
clip_peak28281	chr7	130218550	130218687	-	4.84748	14.9168	intron (ENSMUST00000121064.7, intron 1 of 12)	protein_coding-intron (ENSMUST00000117073.1, intron 3 of 14)	10138	ENSMUST00000127091.1	ENSMUSG00000030849	ENSMUST00000122448	Fgfr2
clip_peak20098	chr6	113854944	113855081	-	4.62458	5.66579	intron (ENSMUST00000154738.1, intron 3 of 3)	protein_coding-intron (ENSMUST00000089003.11, intron 1 of 19)	36358	ENSMUST00000135199.1	ENSMUSG00000030302	ENSMUST00000135199	Atp2b2
clip_peak1264	chr18	15031932	15032069	-	4.61624	8.02782	intron (ENSMUST00000025992.6, intron 1 of 4)	protein_coding-intron (ENSMUST00000025992.6, intron 1 of 4)	-16676	ENSMUST00000234221.1	ENSMUSG00000036225	ENSMUST00000168989	Kctd1
clip_peak15151	chr1	52863503	52863640	+	4.43239	9.20334	intron (ENSMUST00000161125.7, intron 4 of 6)	protein_coding-intron (ENSMUST00000044478.6, intron 4 of 13)	-1518	ENSMUST00000159431.1	ENSMUSG00000041426	ENSMUST00000186922	Hibch
clip_peak3019	chr1	40231086	40231223	+	4.2571	4.88799	intron (ENSMUST00000027241.10, intron 1 of 10)	protein_coding-intron (ENSMUST00000027241.10, intron 1 of 10)	6074	ENSMUST00000027241.10	ENSMUSG00000026072	ENSMUST00000027241	Il1r1
clip_peak29609	chr13	73637315	73637452	+	4.2376	11.4142	intron (ENSMUST00000223303.1, intron 7 of 16)	protein_coding-intron (ENSMUST00000022104.8, intron 6 of 15)	868	ENSMUST00000222251.1	ENSMUSG00000021611	ENSMUST00000221522	Tert
clip_peak35976	chr2	53054796	53054933	+	4.19456	7.4921	intron (ENSMUST00000155586.8, intron 6 of 26)	protein_coding-intron (ENSMUST00000049483.13, intron 6 of 26)	90445	ENSMUST00000133384.1	ENSMUSG00000061136	ENSMUST00000132031	Prpf40a
clip_peak38311	chrX	153727002	153727139	+	4.19148	8.76887	intron (ENSMUST00000208373.1, intron 3 of 4)	protein_coding-intron (ENSMUST00000140575.7, intron 2 of 3)	1237	ENSMUST00000208235.1	ENSMUSG00000086316	ENSMUST00000149514	Nbdy
clip_peak19126	chr6	28755350	28755487	+	3.75835	5.17971	intron (ENSMUST00000167201.1, intron 15 of 16)	protein_coding-intron (ENSMUST00000001460.13, intron 15 of 23)	-9272	ENSMUST00000171195.7	ENSMUSG00000001424	ENSMUST00000167201	Snd1
clip_peak20165	chr11	60878470	60878607	-	3.66096	5.14458	intron (ENSMUST00000168218.7, intron 1 of 2)	protein_coding-intron (ENSMUST00000062677.11, intron 1 of 1)	249	ENSMUST00000155031.1	ENSMUSG00000043284	ENSMUST00000155031	Tmem11
clip_peak6040	chr2	128675925	128676062	-	3.59739	3.7827	intron (ENSMUST00000110333.1, intron 8 of 27)	protein_coding-intron (ENSMUST00000014499.9, intron 8 of 47)	11361	ENSMUST00000110332.1	ENSMUSG00000014355	ENSMUST00000123503	Anapc1
clip_peak19606	chr4	9621517	9621654	-	3.45117	7.54181	TTS (ENSMUST00000038564.12)	protein_coding-TTS (ENSMUST00000038564.12)	17675	ENSMUST00000152058.1	ENSMUSG00000028207	ENSMUST00000098275	Asph
clip_peak24219	chr7	110593255	110593392	-	3.34141	3.48742	intron (ENSMUST00000171378.7, intron 1 of 18)	protein_coding-intron (ENSMUST00000033058.13, intron 1 of 40)	21438	ENSMUST00000166020.7	ENSMUSG00000038371	ENSMUST00000167652	Sbf2
clip_peak37776	chr3	123347642	123347779	+	3.11186	5.8729	intron (ENSMUST00000197291.4, intron 10 of 19)	protein_coding-intron (ENSMUST00000047923.11, intron 13 of 22)	-7115	ENSMUST00000200309.1	ENSMUSG00000039234	ENSMUST00000047923	Sec24d
clip_peak14576	chr10	76439918	76440055	-	3.04024	10.275	TTS (ENSMUST00000235907.1)	protein_coding-TTS (ENSMUST00000235907.1)	458	ENSMUST00000235907.1	ENSMUSG00000117965	ENSMUST00000235907	AC141477.1
clip_peak6541	chr10	81010681	81010817	-	8.92833	139.12	intron (ENSMUST00000126317.1, intron 1 of 4)	protein_coding-intron (ENSMUST00000092285.9, intron 1 of 3)	4164	ENSMUST00000126317.1	ENSMUSG00000048240	ENSMUST00000117805	Gng7
clip_peak20523	chr9	42091851	42091987	-	8.31468	228.767	intron (ENSMUST00000060989.8, intron 4 of 47)	protein_coding-intron (ENSMUST00000060989.8, intron 4 of 47)	32378	ENSMUST00000060989.8	ENSMUSG00000049313	ENSMUST00000139133	Sorl1
clip_peak21885	chr14	118146376	118146512	+	7.98056	233.9	intron (ENSMUST00000022728.3, intron 2 of 8)	protein_coding-intron (ENSMUST00000022728.3, intron 2 of 8)	9286	ENSMUST00000022728.3	ENSMUSG00000022131	ENSMUST00000022728	Gpr180
clip_peak17255	chr17	67951638	67951774	-	7.97088	175.959	promoter-TSS (ENSMUST00000164647.7)	protein_coding-promoter-TSS (ENSMUST00000164647.7)	-766	ENSMUST00000164647.7	ENSMUSG00000024043	ENSMUST00000164647	Arhgap28
clip_peak18364	chr6	5866768	5866904	+	7.34446	41.4172	intron (ENSMUST00000115559.9, intron 6 of 16)	protein_coding-intron (ENSMUST00000115554.3, intron 5 of 15)	109417	ENSMUST00000204149.1	ENSMUSG00000029757	ENSMUST00000115554	Dync1i1
clip_peak22538	chr11	104629660	104629796	+	7.26577	44.7943	intron (ENSMUST00000021028.4, intron 2 of 14)	protein_coding-intron (ENSMUST00000021028.4, intron 2 of 14)	-7661	ENSMUST00000127140.2	ENSMUSG00000020689	ENSMUST00000021028	Itgb3
clip_peak23290	chr19	30147789	30147925	-	6.98488	34.6619	intron (ENSMUST00000235189.1, intron 4 of 18)	protein_coding-intron (ENSMUST00000025778.8, intron 4 of 24)	-2626	ENSMUST00000235203.1	ENSMUSG00000024827	ENSMUST00000235203	Gldc
clip_peak39303	chr19	58843159	58843295	-	6.38862	23.1379	intron (ENSMUST00000237297.1, intron 2 of 6)	protein_coding-intron (ENSMUST00000066285.5, intron 1 of 11)	3218	ENSMUST00000235662.1	ENSMUSG00000025092	ENSMUST00000066285	Hspa12a
clip_peak33415	chr14	117382685	117382821	+	6.33097	20.2025	intron (ENSMUST00000125435.1, intron 2 of 9)	protein_coding-intron (ENSMUST00000078849.11, intron 2 of 8)	456817	ENSMUST00000078849.11	ENSMUSG00000058571	ENSMUST00000088483	Gpc6
clip_peak8242	chr8	48535212	48535348	-	6.23573	86.4117	intron (ENSMUST00000190840.7, intron 2 of 26)	protein_coding-intron (ENSMUST00000033965.13, intron 2 of 28)	20033	ENSMUST00000110346.8	ENSMUSG00000031561	ENSMUST00000110343	Tenm3
clip_peak19844	chr3	146242905	146243041	+	6.21679	18.52	intron (ENSMUST00000039164.3, intron 2 of 2)	protein_coding-intron (ENSMUST00000039164.3, intron 2 of 2)	22010	ENSMUST00000039164.3	ENSMUSG00000036832	ENSMUST00000039164	Lpar3
clip_peak35235	chr6	140509019	140509155	+	5.97428	18.2419	intron (ENSMUST00000203774.2, intron 1 of 9)	protein_coding-intron (ENSMUST00000087622.5, intron 3 of 30)	-7337	ENSMUST00000204876.2	ENSMUSG00000030231	ENSMUST00000204755	Plekha5
clip_peak5851	chr4	98488796	98488932	+	5.8445	28.6821	intron (ENSMUST00000238306.1, intron 17 of 44)	protein_coding-intron (ENSMUST00000041284.9, intron 17 of 43)	-6192	ENSMUST00000135606.1	ENSMUSG00000061859	ENSMUST00000102792	Patj
clip_peak3459	chr7	35435972	35436108	+	5.63144	25.3732	intron (ENSMUST00000150421.1, intron 3 of 3)	protein_coding-intron (ENSMUST00000079414.11, intron 18 of 18)	7718	ENSMUST00000150421.1	ENSMUSG00000023072	ENSMUST00000125041	Cep89
clip_peak31342	chr1	93070207	93070343	-	5.12871	12.2272	intron (ENSMUST00000190723.6, intron 10 of 48)	protein_coding-intron (ENSMUST00000086819.11, intron 9 of 46)	-1517	ENSMUST00000190249.1	ENSMUSG00000014602	ENSMUST00000190854	Kif1a
clip_peak17689	chr6	34714393	34714529	+	4.98807	6.66594	intron (ENSMUST00000149009.7, intron 1 of 12)	protein_coding-intron (ENSMUST00000031775.12, intron 1 of 12)	4827	ENSMUST00000031775.12	ENSMUSG00000029761	ENSMUST00000079391	Cald1
clip_peak363	chr11	51380888	51381024	+	4.95832	7.65778	intron (ENSMUST00000102765.8, intron 2 of 28)	protein_coding-intron (ENSMUST00000102765.8, intron 2 of 28)	91036	ENSMUST00000102765.8	ENSMUSG00000063564	ENSMUST00000151098	Col23a1
clip_peak29650	chr19	56584612	56584748	+	4.7878	20.1936	intron (ENSMUST00000236979.1, intron 3 of 5)	protein_coding-intron (ENSMUST00000071423.6, intron 5 of 10)	13883	ENSMUST00000236979.1	ENSMUSG00000025078	ENSMUST00000236979	Nhlrc2
clip_peak17434	chr5	147714092	147714228	-	4.55417	6.17124	intron (ENSMUST00000110529.5, intron 1 of 12)	protein_coding-intron (ENSMUST00000031652.4, intron 1 of 11)	11828	ENSMUST00000110529.5	ENSMUSG00000029648	ENSMUST00000142477	Flt1
clip_peak24588	chr18	89065870	89066006	+	4.49351	7.77413	intron (ENSMUST00000235882.1, intron 12 of 13)	protein_coding-intron (ENSMUST00000023828.8, intron 32 of 48)	1724	ENSMUST00000236676.1	ENSMUSG00000023066	ENSMUST00000236313	Rttn
clip_peak40151	chr15	31021916	31022052	+	4.47613	3.88565	intron (ENSMUST00000226119.1, intron 21 of 21)	protein_coding-intron (ENSMUST00000081728.6, intron 22 of 22)	-4412	ENSMUST00000228827.1	ENSMUSG00000022240	ENSMUST00000226116	Ctnnd2
clip_peak34031	chr17	55955973	55956109	+	4.42082	6.58872	exon (ENSMUST00000181962.1, exon 3 of 3)	antisense-exon (ENSMUST00000181962.1, exon 3 of 3)	-3058	ENSMUST00000233661.1	ENSMUSG00000003208	ENSMUST00000233661	Yju2
clip_peak38354	chr16	57459474	57459610	-	4.36618	15.0527	intron (ENSMUST00000231282.1, intron 1 of 1)	protein_coding-intron (ENSMUST00000231282.1, intron 1 of 1)	-89700	ENSMUST00000159414.1	ENSMUSG00000043336	ENSMUST00000159414	Filip1l
clip_peak24669	chr15	30993750	30993886	+	4.32185	3.35114	intron (ENSMUST00000226119.1, intron 18 of 21)	protein_coding-intron (ENSMUST00000081728.6, intron 19 of 22)	-10978	ENSMUST00000227029.1	ENSMUSG00000022240	ENSMUST00000226116	Ctnnd2
clip_peak24500	chr15	79113978	79114114	+	4.21247	8.78601	intron (ENSMUST00000229048.1, intron 1 of 2)	protein_coding-intron (ENSMUST00000040320.9, intron 1 of 15)	4716	ENSMUST00000229004.1	ENSMUSG00000033039	ENSMUST00000229694	Micall1
clip_peak19216	chr8	33664201	33664337	+	4.03725	17.4834	intron (ENSMUST00000033992.8, intron 1 of 12)	protein_coding-intron (ENSMUST00000033992.8, intron 1 of 12)	-4733	ENSMUST00000149528.1	ENSMUSG00000031584	ENSMUST00000154745	Gsr
clip_peak31159	chr18	36056861	36056997	-	4.03051	3.92976	intron (ENSMUST00000115713.8, intron 1 of 9)	protein_coding-intron (ENSMUST00000115705.1, intron 2 of 7)	-4045	ENSMUST00000237681.1	ENSMUSG00000060275	ENSMUST00000239409	Nrg2
clip_peak11776	chr2	146275520	146275656	-	3.98013	5.49357	intron (ENSMUST00000228797.1, intron 39 of 41)	protein_coding-intron (ENSMUST00000109986.8, intron 38 of 40)	-14213	ENSMUST00000124583.1	ENSMUSG00000037110	ENSMUST00000109982	Ralgapa2
clip_peak7862	chr3	8988697	8988833	-	3.94915	22.7891	promoter-TSS (ENSMUST00000124956.1)	protein_coding-promoter-TSS (ENSMUST00000124956.1)	-129	ENSMUST00000124956.1	ENSMUSG00000027506	ENSMUST00000155450	Tpd52
clip_peak7104	chr11	57493199	57493335	-	3.94555	11.313	intron (ENSMUST00000108850.1, intron 9 of 13)	protein_coding-intron (ENSMUST00000020831.12, intron 9 of 13)	14161	ENSMUST00000129596.1	ENSMUSG00000020523	ENSMUST00000108850	Fam114a2
clip_peak14687	chr3	95855570	95855706	-	3.92605	9.75957	promoter-TSS (ENSMUST00000180383.1)	lincRNA-promoter-TSS (ENSMUST00000180383.1)	115	ENSMUST00000161476.7	ENSMUSG00000015748	ENSMUST00000161482	Prpf3
clip_peak27902	chr1	160412956	160413092	-	3.88232	3.43822	intron (ENSMUST00000235109.1, intron 1 of 6)	protein_coding-intron (ENSMUST00000028049.12, intron 17 of 20)	28843	ENSMUST00000191651.5	ENSMUSG00000026721	ENSMUST00000191941	Rabgap1l
clip_peak234	chr4	137754466	137754602	-	3.83508	22.1811	TTS (ENSMUST00000133473.1)	protein_coding-TTS (ENSMUST00000133473.1)	-7387	ENSMUST00000141451.1	ENSMUSG00000028766	ENSMUST00000133473	Alpl
clip_peak29297	chr4	136331995	136332131	+	3.72987	30.6531	intron (ENSMUST00000148843.9, intron 7 of 10)	protein_coding-intron (ENSMUST00000084219.11, intron 6 of 9)	-4010	ENSMUST00000153505.1	ENSMUSG00000066037	ENSMUST00000134524	Hnrnpr
clip_peak16294	chr10	80791866	80792002	+	3.5143	5.74345	intron (ENSMUST00000149394.1, intron 5 of 6)	protein_coding-intron (ENSMUST00000105336.8, intron 27 of 27)	480	ENSMUST00000138505.1	ENSMUSG00000061589	ENSMUST00000147579	Dot1l
clip_peak38939	chr18	80898673	80898809	-	3.4833	14.3475	intron (ENSMUST00000235385.1, intron 4 of 4)	protein_coding-intron (ENSMUST00000091790.4, intron 4 of 29)	14126	ENSMUST00000224709.1	ENSMUSG00000024566	ENSMUST00000224709	Atp9b
clip_peak898	chr6	24629633	24629769	-	3.30757	4.37254	intron (ENSMUST00000031695.14, intron 5 of 10)	protein_coding-intron (ENSMUST00000031695.14, intron 5 of 10)	-1628	ENSMUST00000201867.1	ENSMUSG00000029684	ENSMUST00000031695	Wasl
clip_peak7289	chr14	34329749	34329885	+	3.29839	27.8564	intron (ENSMUST00000162912.1, intron 1 of 1)	protein_coding-intron (ENSMUST00000022322.16, intron 5 of 12)	1155	ENSMUST00000162912.1	ENSMUSG00000021794	ENSMUST00000159784	Glud1
clip_peak8939	chr10	117111774	117111910	-	3.23113	5.49364	intron (ENSMUST00000219483.1, intron 1 of 5)	protein_coding-intron (ENSMUST00000020381.4, intron 1 of 9)	19004	ENSMUST00000218868.1	ENSMUSG00000020170	ENSMUST00000020381	Frs2
clip_peak10972	chr8	40575159	40575295	-	3.12529	7.84555	intron (ENSMUST00000174205.7, intron 7 of 11)	protein_coding-intron (ENSMUST00000048890.16, intron 7 of 14)	15287	ENSMUST00000173487.7	ENSMUSG00000039431	ENSMUST00000174205	Mtmr7
clip_peak33251	chr9	113911655	113911791	+	3.04187	3.83378	intron (ENSMUST00000215022.1, intron 33 of 34)	protein_coding-intron (ENSMUST00000111838.9, intron 31 of 32)	-19211	ENSMUST00000009885.13	ENSMUSG00000009741	ENSMUST00000116492	Ubp1
clip_peak2065	chr10	128733150	128733286	-	3.01243	3.88924	intron (ENSMUST00000219834.1, intron 9 of 23)	protein_coding-intron (ENSMUST00000026414.8, intron 8 of 23)	-2171	ENSMUST00000217957.1	ENSMUSG00000025357	ENSMUST00000219834	Dgka
clip_peak37253	chr17	47770560	47770695	+	8.19987	104.691	intron (ENSMUST00000160373.7, intron 2 of 3)	protein_coding-intron (ENSMUST00000086932.9, intron 1 of 8)	1389	ENSMUST00000159641.7	ENSMUSG00000023990	ENSMUST00000140715	Tfeb
clip_peak20754	chr10	80088577	80088712	-	7.98453	73.5725	intron (ENSMUST00000218462.1, intron 1 of 11)	protein_coding-intron (ENSMUST00000042771.7, intron 1 of 31)	12543	ENSMUST00000218630.1	ENSMUSG00000035673	ENSMUST00000217972	Sbno2
clip_peak20249	chr10	85507193	85507328	+	7.52746	106.482	intron (ENSMUST00000105307.7, intron 1 of 16)	protein_coding-intron (ENSMUST00000020231.9, intron 1 of 9)	-91141	ENSMUST00000105306.2	ENSMUSG00000020042	ENSMUST00000020231	Btbd11
clip_peak30100	chr16	33548062	33548197	+	6.44151	400	intron (ENSMUST00000122427.7, intron 3 of 10)	protein_coding-intron (ENSMUST00000059056.14, intron 3 of 12)	29593	ENSMUST00000119173.7	ENSMUSG00000035506	ENSMUST00000122427	Slc12a8
clip_peak24107	chr10	69877635	69877770	+	6.29453	20.9412	intron (ENSMUST00000218680.1, intron 12 of 42)	protein_coding-intron (ENSMUST00000047061.12, intron 1 of 16)	-20429	ENSMUST00000182972.7	ENSMUSG00000069601	ENSMUST00000182162	Ank3
clip_peak25634	chr15	6873269	6873404	-	6.19712	18.1068	intron (ENSMUST00000177478.1, intron 1 of 4)	protein_coding-intron (ENSMUST00000022746.12, intron 1 of 17)	921	ENSMUST00000177478.1	ENSMUSG00000022146	ENSMUST00000176826	Osmr
clip_peak34409	chr11	3840049	3840184	-	6.16853	19.6233	intron (ENSMUST00000135250.1, intron 1 of 2)	protein_coding-intron (ENSMUST00000070552.13, intron 1 of 13)	23787	ENSMUST00000070552.13	ENSMUSG00000020435	ENSMUST00000102950	Osbp2
clip_peak13187	chr9	30910108	30910243	-	5.73545	15.2039	promoter-TSS (ENSMUST00000217070.1)	protein_coding-promoter-TSS (ENSMUST00000217070.1)	-518	ENSMUST00000217070.1	ENSMUSG00000033453	ENSMUST00000065112	Adamts15
clip_peak9506	chr3	7506500	7506635	+	5.37223	14.2614	intron (ENSMUST00000193010.1, intron 1 of 7)	protein_coding-intron (ENSMUST00000051064.8, intron 1 of 8)	3081	ENSMUST00000193010.1	ENSMUSG00000043542	ENSMUST00000192835	Zc2hc1a
clip_peak37316	chr2	172407354	172407489	+	5.35628	11.2614	intron (ENSMUST00000228775.1, intron 1 of 5)	protein_coding-intron (ENSMUST00000099061.8, intron 1 of 4)	13520	ENSMUST00000228775.1	ENSMUSG00000074570	ENSMUST00000109136	Cass4
clip_peak6450	chr14	34535019	34535154	-	5.23254	13.8637	intron (ENSMUST00000228044.1, intron 13 of 13)	protein_coding-intron (ENSMUST00000022327.12, intron 13 of 13)	-12285	ENSMUST00000022325.2	ENSMUSG00000021797	ENSMUST00000022325	9230112D13Rik
clip_peak16236	chr8	10405200	10405335	+	5.16525	9.44033	intron (ENSMUST00000208309.1, intron 14 of 16)	protein_coding-intron (ENSMUST00000042103.8, intron 13 of 34)	132695	ENSMUST00000042103.8	ENSMUSG00000039057	ENSMUST00000214643	Myo16
clip_peak7375	chr14	23720750	23720885	-	5.09516	9.27767	intron (ENSMUST00000224787.1, intron 1 of 28)	protein_coding-intron (ENSMUST00000065788.14, intron 1 of 28)	11307	ENSMUST00000224465.1	ENSMUSG00000063142	ENSMUST00000188210	Kcnma1
clip_peak4187	chr9	111265883	111266018	-	4.99532	7.35649	intron (ENSMUST00000135218.7, intron 2 of 17)	protein_coding-intron (ENSMUST00000035079.9, intron 2 of 18)	-4407	ENSMUST00000135695.1	ENSMUSG00000032498	ENSMUST00000123869	Mlh1
clip_peak28611	chr1	138604262	138604397	-	4.95651	19.0708	intron (ENSMUST00000187407.6, intron 1 of 9)	protein_coding-intron (ENSMUST00000027642.4, intron 1 of 7)	15345	ENSMUST00000027642.4	ENSMUSG00000026393	ENSMUST00000187407	Nek7
clip_peak3351	chr5	130290632	130290767	+	4.90221	20.5811	intron (ENSMUST00000040213.12, intron 11 of 15)	protein_coding-intron (ENSMUST00000040213.12, intron 11 of 15)	31769	ENSMUST00000147619.1	ENSMUSG00000056310	ENSMUST00000040213	Tyw1
clip_peak18626	chr10	76493122	76493257	+	4.71282	27.8737	intron (ENSMUST00000170795.2, intron 15 of 28)	protein_coding-intron (ENSMUST00000170795.2, intron 15 of 28)	-11099	ENSMUST00000219811.1	ENSMUSG00000001150	ENSMUST00000219811	Mcm3ap
clip_peak17759	chr6	120204183	120204318	-	4.51445	11.7072	intron (ENSMUST00000212457.1, intron 19 of 19)	protein_coding-intron (ENSMUST00000057283.7, intron 19 of 19)	10427	ENSMUST00000035244.5	ENSMUSG00000041377	ENSMUST00000112711	Ninj2
clip_peak35829	chr7	141893979	141894114	-	4.49742	16.8012	intron (ENSMUST00000151890.2, intron 1 of 5)	protein_coding-intron (ENSMUST00000001950.11, intron 1 of 5)	8262	ENSMUST00000130439.2	ENSMUSG00000025139	ENSMUST00000130439	Tollip
clip_peak31936	chr11	29788024	29788159	-	4.45737	4.41272	intron (ENSMUST00000058902.5, intron 24 of 41)	protein_coding-intron (ENSMUST00000058902.5, intron 24 of 41)	15008	ENSMUST00000169980.1	ENSMUSG00000044072	ENSMUST00000137017	Eml6
clip_peak7413	chr9	75278519	75278654	+	4.42729	16.0427	intron (ENSMUST00000216788.1, intron 24 of 29)	protein_coding-intron (ENSMUST00000036555.7, intron 23 of 40)	-9245	ENSMUST00000215620.1	ENSMUSG00000033590	ENSMUST00000036555	Myo5c
clip_peak14486	chr5	135674093	135674228	+	4.41463	11.8439	promoter-TSS (ENSMUST00000150058.1)	protein_coding-promoter-TSS (ENSMUST00000150058.1)	-421	ENSMUST00000150058.1	ENSMUSG00000005514	ENSMUST00000127096	Por
clip_peak30435	chr4	35077826	35077961	-	4.37968	6.56051	intron (ENSMUST00000102975.9, intron 2 of 3)	protein_coding-intron (ENSMUST00000102975.9, intron 2 of 3)	-74163	ENSMUST00000058595.6	ENSMUSG00000042993	ENSMUST00000058595	Ifnk
clip_peak20956	chr1	190742572	190742707	-	4.36848	12.0029	intron (ENSMUST00000159624.7, intron 8 of 12)	protein_coding-intron (ENSMUST00000159624.7, intron 8 of 12)	67824	ENSMUST00000160891.1	ENSMUSG00000089872	ENSMUST00000160889	Rps6kc1
clip_peak18729	chr3	10299720	10299855	-	4.08188	4.17229	intron (ENSMUST00000029043.12, intron 1 of 5)	protein_coding-intron (ENSMUST00000029043.12, intron 1 of 5)	1387	ENSMUST00000119761.1	ENSMUSG00000027530	ENSMUST00000029043	Fabp12
clip_peak33987	chr2	33093381	33093516	-	3.79577	6.24781	intron (ENSMUST00000137381.7, intron 2 of 29)	protein_coding-intron (ENSMUST00000124000.1, intron 2 of 4)	-6195	ENSMUST00000102810.9	ENSMUSG00000038860	ENSMUST00000139778	Garnl3
clip_peak36467	chr8	64793957	64794092	-	3.74376	13.8998	intron (ENSMUST00000210166.1, intron 4 of 13)	protein_coding-intron (ENSMUST00000034017.8, intron 4 of 14)	5640	ENSMUST00000209458.1	ENSMUSG00000031605	ENSMUST00000209919	Klhl2
clip_peak37829	chr2	71350160	71350295	-	3.58188	3.67438	intron (ENSMUST00000184169.7, intron 2 of 16)	protein_coding-intron (ENSMUST00000151937.7, intron 2 of 17)	-2399	ENSMUST00000146653.1	ENSMUSG00000027010	ENSMUST00000147553	Slc25a12
clip_peak20548	chr10	123160001	123160136	-	3.39209	8.51958	intron (ENSMUST00000217985.1, intron 5 of 5)	protein_coding-intron (ENSMUST00000020334.8, intron 6 of 20)	-12738	ENSMUST00000219413.1	ENSMUSG00000020124	ENSMUST00000219992	Usp15
clip_peak35608	chr1	151428199	151428334	-	3.32182	15.479	promoter-TSS (ENSMUST00000065625.11)	protein_coding-promoter-TSS (ENSMUST00000065625.11)	170	ENSMUST00000111883.8	ENSMUSG00000052748	ENSMUST00000111883	Swt1
clip_peak27602	chr11	8561085	8561220	-	3.31529	14.5431	intron (ENSMUST00000239111.1, intron 4 of 30)	protein_coding-intron (ENSMUST00000020695.12, intron 4 of 30)	-15801	ENSMUST00000131941.1	ENSMUSG00000020422	ENSMUST00000134823	Tns3
clip_peak35823	chr19	44121437	44121572	-	3.27609	8.51142	TTS (ENSMUST00000237939.1)	protein_coding-TTS (ENSMUST00000237939.1)	865	ENSMUST00000235288.1	ENSMUSG00000025200	ENSMUST00000237415	Cwf19l1
clip_peak33290	chr13	36361042	36361177	+	3.27282	9.64925	intron (ENSMUST00000224357.1, intron 1 of 2)	protein_coding-intron (ENSMUST00000021857.12, intron 5 of 6)	14415	ENSMUST00000224357.1	ENSMUSG00000021420	ENSMUST00000224916	Fars2
clip_peak562	chr9	111251638	111251773	-	3.25585	19.7376	intron (ENSMUST00000135218.7, intron 8 of 17)	protein_coding-intron (ENSMUST00000035079.9, intron 9 of 18)	-3960	ENSMUST00000123713.1	ENSMUSG00000032498	ENSMUST00000123869	Mlh1
clip_peak27963	chr5	135195911	135196046	+	3.10288	19.9451	intron (ENSMUST00000002825.5, intron 1 of 18)	protein_coding-intron (ENSMUST00000002825.5, intron 1 of 18)	-2154	ENSMUST00000201894.1	ENSMUSG00000002748	ENSMUST00000142307	Baz1b
clip_peak21874	chr4	48385848	48385982	+	8.74686	131.599	intron (ENSMUST00000129480.1, intron 2 of 5)	protein_coding-intron (ENSMUST00000030029.9, intron 5 of 16)	3727	ENSMUST00000129480.1	ENSMUSG00000028344	ENSMUST00000143433	Invs
clip_peak13244	chr1	73981148	73981282	-	8.06356	78.304	intron (ENSMUST00000239451.1, intron 17 of 32)	protein_coding-intron (ENSMUST00000169786.7, intron 17 of 34)	5848	ENSMUST00000188942.1	ENSMUSG00000055322	ENSMUST00000185331	Tns1
clip_peak315	chr17	83450788	83450922	+	7.16061	101.866	intron (ENSMUST00000234584.1, intron 12 of 22)	protein_coding-intron (ENSMUST00000049503.9, intron 10 of 20)	-5446	ENSMUST00000235121.1	ENSMUSG00000032624	ENSMUST00000049503	Eml4
clip_peak17239	chr1	64613256	64613390	-	6.28971	49.9775	TTS (ENSMUST00000161264.1)	protein_coding-TTS (ENSMUST00000161264.1)	2308	ENSMUST00000162806.7	ENSMUSG00000025956	ENSMUST00000161264	Mettl21a
clip_peak8656	chr7	66758505	66758639	+	6.00428	17.8683	intron (ENSMUST00000066475.10, intron 1 of 10)	protein_coding-intron (ENSMUST00000066475.10, intron 1 of 10)	-5597	ENSMUST00000208521.1	ENSMUSG00000030510	ENSMUST00000066475	Cers3
clip_peak6432	chr14	48466929	48467063	+	5.886	27.0873	intron (ENSMUST00000124720.7, intron 4 of 16)	protein_coding-intron (ENSMUST00000111735.9, intron 3 of 15)	-5326	ENSMUST00000228697.1	ENSMUSG00000036339	ENSMUST00000226422	Tmem260
clip_peak40035	chr9	21429687	21429821	+	5.70845	17.7615	intron (ENSMUST00000174828.1, intron 1 of 2)	protein_coding-intron (ENSMUST00000072362.13, intron 1 of 20)	4510	ENSMUST00000174050.7	ENSMUSG00000033335	ENSMUST00000072362	Dnm2
clip_peak17991	chr14	66651488	66651622	+	5.6208	13.5942	intron (ENSMUST00000225182.1, intron 2 of 2)	protein_coding-intron (ENSMUST00000054661.7, intron 2 of 3)	15999	ENSMUST00000161339.1	ENSMUSG00000045875	ENSMUST00000159068	Adra1a
clip_peak21007	chr14	64674529	64674663	+	5.58728	43.7534	intron (ENSMUST00000231130.1, intron 2 of 2)	protein_coding-intron (ENSMUST00000100473.4, intron 2 of 39)	21994	ENSMUST00000224503.1	ENSMUSG00000060012	ENSMUST00000231130	Kif13b
clip_peak27024	chr2	172921421	172921555	-	5.36901	16.0153	intron (ENSMUST00000137247.1, intron 1 of 1)	protein_coding-intron (ENSMUST00000009143.7, intron 1 of 6)	18604	ENSMUST00000137247.1	ENSMUSG00000008999	ENSMUST00000137247	Bmp7
clip_peak23942	chr7	115611384	115611518	-	5.35217	8.43985	intron (ENSMUST00000206573.1, intron 7 of 11)	protein_coding-intron (ENSMUST00000072804.10, intron 7 of 16)	-13555	ENSMUST00000206775.1	ENSMUSG00000051910	ENSMUST00000206123	Sox6
clip_peak30822	chr8	4494564	4494698	+	4.97408	30.4609	intron (ENSMUST00000177010.9, intron 2 of 4)	protein_coding-intron (ENSMUST00000008350.15, intron 1 of 10)	1055	ENSMUST00000176130.9	ENSMUSG00000008206	ENSMUST00000008350	Cers4
clip_peak6455	chr9	108098305	108098439	-	4.61548	6.02783	exon (ENSMUST00000035208.13, exon 12 of 12)	protein_coding-exon (ENSMUST00000035208.13, exon 12 of 12)	-3766	ENSMUST00000193254.5	ENSMUSG00000032590	ENSMUST00000194915	Apeh
clip_peak12994	chr15	8259950	8260084	+	4.60238	7.35649	intron (ENSMUST00000110617.1, intron 47 of 52)	protein_coding-intron (ENSMUST00000110617.1, intron 47 of 52)	12914	ENSMUST00000128772.1	ENSMUSG00000039801	ENSMUST00000130748	Cplane1
clip_peak6854	chr16	20542369	20542503	+	4.59603	22.2788	promoter-TSS (ENSMUST00000150537.1)	protein_coding-promoter-TSS (ENSMUST00000150537.1)	-43	ENSMUST00000150537.1	ENSMUSG00000022841	ENSMUST00000134981	Ap2m1
clip_peak26055	chr8	61491271	61491405	+	4.58028	11.7584	promoter-TSS (ENSMUST00000155442.1)	protein_coding-promoter-TSS (ENSMUST00000155442.1)	-72	ENSMUST00000155442.1	ENSMUSG00000031641	ENSMUST00000155442	Cbr4
clip_peak112	chr2	17453307	17453441	-	4.52707	7.65778	intron (ENSMUST00000145545.1, intron 5 of 9)	protein_coding-intron (ENSMUST00000028080.11, intron 4 of 6)	7247	ENSMUST00000145492.1	ENSMUSG00000053702	ENSMUST00000145545	Nebl
clip_peak4593	chrX	36599208	36599342	+	4.52149	29.7833	intron (ENSMUST00000073339.6, intron 1 of 2)	protein_coding-intron (ENSMUST00000073339.6, intron 1 of 2)	1069	ENSMUST00000073339.6	ENSMUSG00000006373	ENSMUST00000073339	Pgrmc1
clip_peak1863	chr9	21196198	21196332	+	4.49981	6.09922	promoter-TSS (ENSMUST00000003395.9)	protein_coding-promoter-TSS (ENSMUST00000003395.9)	-440	ENSMUST00000003395.9	ENSMUSG00000032177	ENSMUST00000115458	Pde4a
clip_peak29806	chr6	97833023	97833157	+	4.21977	4.42174	intron (ENSMUST00000203884.2, intron 1 of 9)	protein_coding-intron (ENSMUST00000043637.13, intron 1 of 9)	26032	ENSMUST00000148233.1	ENSMUSG00000035158	ENSMUST00000148233	Mitf
clip_peak34871	chr19	29628428	29628562	-	3.88484	4.06729	exon (ENSMUST00000159243.1, exon 7 of 7)	protein_coding-exon (ENSMUST00000159243.1, exon 7 of 7)	11068	ENSMUST00000161124.7	ENSMUSG00000046324	ENSMUST00000054083	Ermp1
clip_peak36548	chr5	148358332	148358466	-	3.85093	19.3346	intron (ENSMUST00000138596.1, intron 2 of 2)	protein_coding-intron (ENSMUST00000048116.14, intron 2 of 12)	13147	ENSMUST00000138596.1	ENSMUSG00000041313	ENSMUST00000201348	Slc7a1
clip_peak38963	chr4	48585926	48586060	+	3.81955	24.4101	intron (ENSMUST00000130834.7, intron 1 of 9)	protein_coding-intron (ENSMUST00000030032.12, intron 1 of 9)	442	ENSMUST00000130834.7	ENSMUSG00000028347	ENSMUST00000123476	Tmeff1
clip_peak33929	chr11	106693411	106693545	-	3.70239	3.74728	intron (ENSMUST00000183610.7, intron 4 of 14)	protein_coding-intron (ENSMUST00000068021.8, intron 6 of 15)	-2131	ENSMUST00000135481.1	ENSMUSG00000020717	ENSMUST00000135481	Pecam1
clip_peak6621	chr9	67892645	67892779	+	3.69559	3.9612	intron (ENSMUST00000217386.1, intron 18 of 26)	protein_coding-intron (ENSMUST00000077879.6, intron 18 of 84)	52300	ENSMUST00000217386.1	ENSMUSG00000035284	ENSMUST00000213168	Vps13c
clip_peak4605	chr15	89476803	89476937	+	3.62684	6.34515	promoter-TSS (ENSMUST00000023292.8)	protein_coding-promoter-TSS (ENSMUST00000023292.8)	541	ENSMUST00000168052.1	ENSMUSG00000022620	ENSMUST00000168052	Arsa
clip_peak35249	chr15	64344374	64344508	-	3.57132	7.50886	intron (ENSMUST00000177374.7, intron 2 of 30)	protein_coding-intron (ENSMUST00000023008.15, intron 2 of 30)	5445	ENSMUST00000175793.7	ENSMUSG00000022377	ENSMUST00000176358	Asap1
clip_peak38140	chr6	94265316	94265450	-	3.31985	9.51162	intron (ENSMUST00000203034.1, intron 1 of 2)	protein_coding-intron (ENSMUST00000055224.14, intron 1 of 21)	17642	ENSMUST00000203034.1	ENSMUSG00000045095	ENSMUST00000203688	Magi1
clip_peak23301	chr13	74324479	74324613	-	3.10046	9.55621	promoter-TSS (ENSMUST00000161434.1)	protein_coding-promoter-TSS (ENSMUST00000161434.1)	-290	ENSMUST00000161434.1	ENSMUSG00000021577	ENSMUST00000221594	Sdha
clip_peak39601	chr7	16208221	16208354	-	8.70532	123.266	intron (ENSMUST00000163968.7, intron 7 of 16)	protein_coding-intron (ENSMUST00000094816.2, intron 7 of 16)	-4086	ENSMUST00000128452.1	ENSMUSG00000006019	ENSMUST00000128452	Dhx34
clip_peak39936	chr12	72890365	72890498	-	6.86075	66.094	intron (ENSMUST00000110489.8, intron 16 of 18)	protein_coding-intron (ENSMUST00000044000.11, intron 15 of 17)	15840	ENSMUST00000132016.1	ENSMUSG00000021098	ENSMUST00000143960	4930447C04Rik
clip_peak31900	chr4	133216226	133216359	+	6.31696	31.7768	intron (ENSMUST00000218998.1, intron 1 of 2)	protein_coding-intron (ENSMUST00000150744.1, intron 1 of 2)	3386	ENSMUST00000218998.1	ENSMUSG00000028865	ENSMUST00000218998	Cd164l2
clip_peak29098	chr8	87900509	87900642	-	6.23856	34.3255	intron (ENSMUST00000174764.1, intron 2 of 3)	protein_coding-intron (ENSMUST00000109655.8, intron 2 of 7)	-4840	ENSMUST00000052250.14	ENSMUSG00000045333	ENSMUST00000109655	Zfp423
clip_peak32881	chr7	97488739	97488872	+	6.21803	42.4499	intron (ENSMUST00000206644.1, intron 3 of 11)	protein_coding-intron (ENSMUST00000026126.9, intron 3 of 22)	7792	ENSMUST00000205481.1	ENSMUSG00000025133	ENSMUST00000206644	Ints4
clip_peak11627	chr5	8148670	8148803	-	6.20677	28.4547	intron (ENSMUST00000115388.8, intron 9 of 29)	protein_coding-intron (ENSMUST00000046838.13, intron 9 of 28)	-27641	ENSMUST00000124121.7	ENSMUSG00000040537	ENSMUST00000139048	Adam22
clip_peak29675	chr3	90516127	90516260	+	5.86861	14.4011	intron (ENSMUST00000048138.7, intron 3 of 3)	protein_coding-intron (ENSMUST00000048138.7, intron 3 of 3)	1758	ENSMUST00000048138.7	ENSMUSG00000042312	ENSMUST00000048138	S100a13
clip_peak13323	chr13	103178956	103179089	-	5.75741	14.4011	intron (ENSMUST00000171358.7, intron 1 of 3)	protein_coding-intron (ENSMUST00000164111.1, intron 1 of 4)	-7493	ENSMUST00000211607.1	ENSMUSG00000034751	ENSMUST00000166867	Mast4
clip_peak1845	chr11	117242014	117242147	+	5.65222	46.7409	intron (ENSMUST00000106354.8, intron 1 of 10)	protein_coding-intron (ENSMUST00000093907.10, intron 2 of 11)	9795	ENSMUST00000106354.8	ENSMUSG00000059248	ENSMUST00000155331	Septin9
clip_peak15269	chr7	19445543	19445676	-	5.64122	20.491	intron (ENSMUST00000239292.1, intron 6 of 17)	protein_coding-intron (ENSMUST00000085715.6, intron 6 of 16)	3007	ENSMUST00000209011.1	ENSMUSG00000030397	ENSMUST00000209058	Mark4
clip_peak17597	chr5	117699581	117699714	+	5.58348	18.7858	intron (ENSMUST00000180430.1, intron 11 of 20)	protein_coding-intron (ENSMUST00000180430.1, intron 11 of 20)	-81385	ENSMUST00000138579.2	ENSMUSG00000029361	ENSMUST00000102557	Nos1
clip_peak39807	chr10	69747482	69747615	+	5.53282	20.3001	intron (ENSMUST00000182992.7, intron 1 of 42)	protein_coding-intron (ENSMUST00000047061.12, intron 1 of 16)	-37966	ENSMUST00000182492.1	ENSMUSG00000069601	ENSMUST00000182162	Ank3
clip_peak12540	chr6	114310002	114310135	+	5.30493	13.5742	intron (ENSMUST00000204278.2, intron 10 of 12)	protein_coding-intron (ENSMUST00000032454.7, intron 10 of 15)	-3221	ENSMUST00000204540.1	ENSMUSG00000030310	ENSMUST00000203330	Slc6a1
clip_peak35873	chr4	130102677	130102810	+	5.27568	9.18532	intron (ENSMUST00000118199.7, intron 1 of 5)	protein_coding-intron (ENSMUST00000118199.7, intron 1 of 5)	185	ENSMUST00000118199.7	ENSMUSG00000028779	ENSMUST00000030563	Pef1
clip_peak22991	chr16	23285976	23286109	+	5.27231	10.2311	intron (ENSMUST00000128050.7, intron 1 of 2)	protein_coding-intron (ENSMUST00000023601.13, intron 2 of 7)	-4428	ENSMUST00000115335.1	ENSMUSG00000022885	ENSMUST00000115335	St6gal1
clip_peak7952	chr15	55901858	55901991	-	4.99981	8.14918	intron (ENSMUST00000140574.1, intron 1 of 1)	protein_coding-intron (ENSMUST00000039769.12, intron 1 of 6)	4386	ENSMUST00000140574.1	ENSMUSG00000060429	ENSMUST00000039769	Sntb1
clip_peak5832	chr16	13613124	13613257	-	4.85674	44.6121	intron (ENSMUST00000231003.1, intron 19 of 23)	protein_coding-intron (ENSMUST00000058884.9, intron 18 of 23)	54792	ENSMUST00000229251.1	ENSMUSG00000022685	ENSMUST00000058884	Parn
clip_peak19037	chr2	28748379	28748512	+	4.66631	5.76089	intron (ENSMUST00000137588.1, intron 2 of 2)	protein_coding-intron (ENSMUST00000074156.6, intron 10 of 12)	6195	ENSMUST00000137588.1	ENSMUSG00000026807	ENSMUST00000123794	Ak8
clip_peak7113	chr10	13192343	13192476	-	4.63639	11.9727	promoter-TSS (ENSMUST00000219824.1)	protein_coding-promoter-TSS (ENSMUST00000219824.1)	19	ENSMUST00000219824.1	ENSMUSG00000019814	ENSMUST00000019950	Ltv1
clip_peak27611	chr14	117368964	117369097	+	4.62458	5.66579	intron (ENSMUST00000125435.1, intron 2 of 9)	protein_coding-intron (ENSMUST00000078849.11, intron 2 of 8)	443094	ENSMUST00000078849.11	ENSMUSG00000058571	ENSMUST00000088483	Gpc6
clip_peak31478	chr5	76280296	76280429	-	4.55417	5.45853	intron (ENSMUST00000202857.3, intron 2 of 17)	protein_coding-intron (ENSMUST00000075159.4, intron 2 of 22)	-6350	ENSMUST00000202122.1	ENSMUSG00000029238	ENSMUST00000201052	Clock
clip_peak35087	chr5	91604560	91604693	+	4.49532	5.49357	intron (ENSMUST00000040576.9, intron 2 of 3)	protein_coding-intron (ENSMUST00000040576.9, intron 2 of 3)	87011	ENSMUST00000040576.9	ENSMUSG00000034981	ENSMUST00000040576	Parm1
clip_peak17525	chr1	133053448	133053581	+	4.45451	5.40884	intron (ENSMUST00000186515.1, intron 3 of 3)	protein_coding-intron (ENSMUST00000077730.6, intron 1 of 32)	7502	ENSMUST00000077730.6	ENSMUSG00000026447	ENSMUST00000124934	Pik3c2b
clip_peak21938	chr9	107787495	107787628	-	4.399	11.2809	TTS (ENSMUST00000182092.1)	protein_coding-TTS (ENSMUST00000182092.1)	3600	ENSMUST00000182092.1	ENSMUSG00000032582	ENSMUST00000182092	Rbm6
clip_peak1649	chr19	38816214	38816347	-	4.39555	7.00428	intron (ENSMUST00000025963.7, intron 2 of 20)	protein_coding-intron (ENSMUST00000025963.7, intron 2 of 20)	2957	ENSMUST00000025963.7	ENSMUSG00000024999	ENSMUST00000025963	Noc3l
clip_peak19306	chr16	94507710	94507843	-	4.22416	15.2905	intron (ENSMUST00000127449.7, intron 3 of 4)	protein_coding-intron (ENSMUST00000023615.6, intron 3 of 7)	-3389	ENSMUST00000232569.1	ENSMUSG00000022898	ENSMUST00000232569	Vps26c
clip_peak26709	chr11	5998229	5998362	-	4.11903	13.8278	intron (ENSMUST00000154197.7, intron 4 of 10)	protein_coding-intron (ENSMUST00000002817.11, intron 4 of 18)	2153	ENSMUST00000130427.7	ENSMUSG00000057897	ENSMUST00000129098	Camk2b
clip_peak34561	chr5	41842199	41842332	-	4.09273	8.55567	intron (ENSMUST00000202908.1, intron 1 of 25)	protein_coding-intron (ENSMUST00000050556.10, intron 1 of 26)	2027	ENSMUST00000202200.1	ENSMUSG00000061755	ENSMUST00000202200	Bod1l
clip_peak39364	chr2	164364324	164364457	-	3.99351	3.88565	intron (ENSMUST00000167427.1, intron 1 of 2)	protein_coding-intron (ENSMUST00000167427.1, intron 1 of 2)	-7883	ENSMUST00000109367.9	ENSMUSG00000017002	ENSMUST00000165980	Slpi
clip_peak39862	chr15	100309924	100310057	+	3.93255	4.68993	intron (ENSMUST00000230018.1, intron 2 of 2)	protein_coding-intron (ENSMUST00000067752.4, intron 1 of 1)	4819	ENSMUST00000230018.1	ENSMUSG00000054619	ENSMUST00000229217	Mettl7a1
clip_peak1052	chr4	32744211	32744344	+	3.91963	35.2909	intron (ENSMUST00000178134.1, intron 73 of 101)	protein_coding-intron (ENSMUST00000071642.10, intron 73 of 101)	-6294	ENSMUST00000138577.1	ENSMUSG00000058006	ENSMUST00000136608	Mdn1
clip_peak9831	chr6	112911561	112911694	-	3.91396	12.3542	intron (ENSMUST00000113169.8, intron 1 of 21)	protein_coding-intron (ENSMUST00000060215.11, intron 1 of 9)	35127	ENSMUST00000113169.8	ENSMUSG00000030257	ENSMUST00000143475	Srgap3
clip_peak10450	chr17	67271331	67271464	-	3.64758	3.21994	intron (ENSMUST00000224091.1, intron 1 of 19)	protein_coding-intron (ENSMUST00000037974.9, intron 1 of 32)	82676	ENSMUST00000037974.9	ENSMUSG00000033278	ENSMUST00000037974	Ptprm
clip_peak9602	chr10	67080236	67080369	-	3.56188	4.77171	intron (ENSMUST00000217841.1, intron 1 of 8)	protein_coding-intron (ENSMUST00000020023.8, intron 1 of 7)	-15823	ENSMUST00000174062.7	ENSMUSG00000037876	ENSMUST00000051446	Jmjd1c
clip_peak27823	chr11	94647536	94647669	-	3.52361	9.52335	TTS (ENSMUST00000127158.1)	protein_coding-TTS (ENSMUST00000127158.1)	2929	ENSMUST00000127158.1	ENSMUSG00000039055	ENSMUST00000127158	Eme1
clip_peak6250	chr12	116419324	116419457	+	3.26074	11.133	intron (ENSMUST00000084828.4, intron 8 of 28)	protein_coding-intron (ENSMUST00000084828.4, intron 8 of 28)	3830	ENSMUST00000220608.1	ENSMUSG00000042029	ENSMUST00000221970	Ncapg2
clip_peak32386	chr9	7932016	7932149	-	3.13088	27.5765	TTS (ENSMUST00000065353.12)	protein_coding-TTS (ENSMUST00000065353.12)	33739	ENSMUST00000174127.1	ENSMUSG00000053110	ENSMUST00000174300	Yap1
clip_peak16006	chr5	32505926	32506059	+	3.12684	5.85981	intron (ENSMUST00000201360.3, intron 8 of 8)	protein_coding-intron (ENSMUST00000201360.3, intron 8 of 8)	20022	ENSMUST00000201880.1	ENSMUSG00000014956	ENSMUST00000201360	Ppp1cb
clip_peak5021	chr3	145136689	145136822	+	3.01313	5.96505	exon (ENSMUST00000196898.4, exon 8 of 8)	protein_coding-exon (ENSMUST00000196898.4, exon 8 of 8)	-2820	ENSMUST00000196426.4	ENSMUSG00000028256	ENSMUST00000197657	Odf2l
clip_peak36212	chr13	48930741	48930874	-	3.00748	7.3217	intron (ENSMUST00000060805.6, intron 5 of 17)	protein_coding-intron (ENSMUST00000060805.6, intron 5 of 17)	37210	ENSMUST00000060805.6	ENSMUSG00000038014	ENSMUST00000060805	Fam120a
clip_peak2811	chr8	27155037	27155169	-	8.3391	142.398	promoter-TSS (ENSMUST00000210187.1)	protein_coding-promoter-TSS (ENSMUST00000210187.1)	-627	ENSMUST00000210187.1	ENSMUSG00000031488	ENSMUST00000209377	Rab11fip1
clip_peak32315	chr14	11104408	11104540	-	8.29399	131.131	intron (ENSMUST00000161895.7, intron 1 of 7)	protein_coding-intron (ENSMUST00000160340.7, intron 2 of 9)	20705	ENSMUST00000161179.1	ENSMUSG00000060579	ENSMUST00000161302	Fhit
clip_peak11368	chr16	90460844	90460976	+	7.83326	132.726	promoter-TSS (ENSMUST00000231603.1)	protein_coding-promoter-TSS (ENSMUST00000231603.1)	-987	ENSMUST00000231603.1	ENSMUSG00000053414	ENSMUST00000231603	Hunk
clip_peak10153	chr14	121269337	121269469	+	7.70954	61.0934	intron (ENSMUST00000026635.7, intron 17 of 26)	protein_coding-intron (ENSMUST00000026635.7, intron 17 of 26)	14495	ENSMUST00000137971.1	ENSMUSG00000025555	ENSMUST00000026635	Farp1
clip_peak10009	chr4	154387323	154387455	-	7.15583	111.946	intron (ENSMUST00000105636.7, intron 3 of 15)	protein_coding-intron (ENSMUST00000030902.12, intron 3 of 16)	-38932	ENSMUST00000131762.1	ENSMUSG00000039410	ENSMUST00000124771	Prdm16
clip_peak14956	chr15	84790566	84790698	-	6.95594	30.5752	intron (ENSMUST00000162044.7, intron 11 of 11)	protein_coding-intron (ENSMUST00000016768.11, intron 12 of 12)	862	ENSMUST00000159502.1	ENSMUSG00000016624	ENSMUST00000162044	Phf21b
clip_peak30168	chr17	69251308	69251440	+	6.76451	43.6136	intron (ENSMUST00000239167.1, intron 8 of 21)	protein_coding-intron (ENSMUST00000080208.6, intron 8 of 21)	2703	ENSMUST00000224523.1	ENSMUSG00000024044	ENSMUST00000238898	Epb41l3
clip_peak22555	chr12	86125798	86125930	+	6.4555	49.8484	intron (ENSMUST00000054565.7, intron 3 of 7)	protein_coding-intron (ENSMUST00000054565.7, intron 3 of 7)	-14084	ENSMUST00000220711.1	ENSMUSG00000007867	ENSMUST00000221194	Ift43
clip_peak25257	chr11	79659728	79659860	+	6.32171	21.5259	promoter-TSS (ENSMUST00000155381.1)	protein_coding-promoter-TSS (ENSMUST00000155381.1)	-768	ENSMUST00000155381.1	ENSMUSG00000017639	ENSMUST00000017783	Rab11fip4
clip_peak31407	chr11	25997081	25997213	-	5.36704	18.1126	intron (ENSMUST00000125773.7, intron 1 of 5)	protein_coding-intron (ENSMUST00000109511.7, intron 1 of 6)	84453	ENSMUST00000135168.1	ENSMUSG00000032985	ENSMUST00000144503	5730522E02Rik
clip_peak10812	chr9	123043197	123043329	+	5.31696	10.188	intron (ENSMUST00000217607.1, intron 3 of 7)	protein_coding-intron (ENSMUST00000026893.5, intron 3 of 13)	2831	ENSMUST00000128572.1	ENSMUSG00000025787	ENSMUST00000171897	Tgm4
clip_peak9177	chr1	120141560	120141692	+	5.28055	7.39127	intron (ENSMUST00000027637.12, intron 1 of 4)	protein_coding-intron (ENSMUST00000027637.12, intron 1 of 4)	-8973	ENSMUST00000187809.1	ENSMUSG00000026388	ENSMUST00000128578	3110009E18Rik
clip_peak17878	chr6	92194610	92194742	-	5.22464	27.4668	promoter-TSS (ENSMUST00000204858.1)	protein_coding-promoter-TSS (ENSMUST00000204858.1)	-548	ENSMUST00000204858.1	ENSMUSG00000014550	ENSMUST00000124635	Rbsn
clip_peak34782	chr3	136671980	136672112	+	5.09927	17.8656	intron (ENSMUST00000070198.13, intron 1 of 12)	protein_coding-intron (ENSMUST00000056758.8, intron 1 of 13)	1276	ENSMUST00000056758.8	ENSMUSG00000028161	ENSMUST00000056758	Ppp3ca
clip_peak7623	chr15	83341466	83341598	-	5.04539	8.14918	intron (ENSMUST00000226124.1, intron 2 of 15)	protein_coding-intron (ENSMUST00000067215.8, intron 2 of 15)	-8265	ENSMUST00000227511.1	ENSMUSG00000054277	ENSMUST00000226124	Arfgap3
clip_peak7401	chr8	10326330	10326462	+	4.94152	7.62105	intron (ENSMUST00000214643.1, intron 4 of 5)	protein_coding-intron (ENSMUST00000042103.8, intron 3 of 34)	53824	ENSMUST00000042103.8	ENSMUSG00000039057	ENSMUST00000214643	Myo16
clip_peak23622	chr1	163830402	163830534	+	4.93324	25.476	intron (ENSMUST00000077642.11, intron 10 of 20)	protein_coding-intron (ENSMUST00000027877.6, intron 10 of 19)	50885	ENSMUST00000077642.11	ENSMUSG00000026585	ENSMUST00000077642	Kifap3
clip_peak19040	chr17	80691572	80691704	-	4.90632	33.2646	intron (ENSMUST00000234486.1, intron 1 of 1)	protein_coding-intron (ENSMUST00000025089.8, intron 1 of 33)	36386	ENSMUST00000234133.1	ENSMUSG00000024242	ENSMUST00000234249	Map4k3
clip_peak27226	chr15	94653244	94653376	+	4.87809	12.5921	intron (ENSMUST00000229677.1, intron 2 of 2)	protein_coding-intron (ENSMUST00000080141.5, intron 2 of 7)	24060	ENSMUST00000080141.5	ENSMUSG00000063296	ENSMUST00000229677	Tmem117
clip_peak10989	chrX	101645395	101645527	+	4.81358	31.236	intron (ENSMUST00000155792.1, intron 3 of 3)	protein_coding-intron (ENSMUST00000044475.4, intron 3 of 21)	5321	ENSMUST00000155792.1	ENSMUSG00000034160	ENSMUST00000147635	Ogt
clip_peak37661	chr2	44820866	44820998	-	4.50539	10.4934	intron (ENSMUST00000133442.1, intron 3 of 3)	protein_coding-intron (ENSMUST00000100127.8, intron 3 of 4)	4471	ENSMUST00000148786.1	ENSMUSG00000036890	ENSMUST00000143333	Gtdc1
clip_peak15766	chr18	4680567	4680699	+	4.41151	13.4467	exon (ENSMUST00000037029.6, exon 4 of 4)	protein_coding-exon (ENSMUST00000037029.6, exon 4 of 4)	31565	ENSMUST00000234153.1	ENSMUSG00000033960	ENSMUST00000234494	Jcad
clip_peak28554	chr4	152496095	152496227	+	4.37809	12.3728	intron (ENSMUST00000146223.1, intron 2 of 3)	protein_coding-intron (ENSMUST00000056567.5, intron 2 of 28)	-6753	ENSMUST00000123635.1	ENSMUSG00000039577	ENSMUST00000142027	Nphp4
clip_peak12771	chr2	16372780	16372912	+	4.24996	9.92351	intron (ENSMUST00000114703.9, intron 1 of 12)	protein_coding-intron (ENSMUST00000028081.12, intron 1 of 13)	15729	ENSMUST00000114702.1	ENSMUSG00000026748	ENSMUST00000028081	Plxdc2
clip_peak15583	chr2	180125295	180125427	+	4.20103	3.88565	intron (ENSMUST00000140210.1, intron 2 of 2)	protein_coding-intron (ENSMUST00000040668.8, intron 1 of 13)	5957	ENSMUST00000142376.1	ENSMUSG00000039050	ENSMUST00000040668	Osbpl2
clip_peak30906	chr16	31039402	31039534	-	4.19486	25.3431	intron (ENSMUST00000153859.7, intron 2 of 2)	protein_coding-intron (ENSMUST00000055389.8, intron 2 of 3)	21959	ENSMUST00000140566.7	ENSMUSG00000047434	ENSMUST00000055389	Xxylt1
clip_peak33555	chr13	42909554	42909686	+	4.10857	3.18937	intron (ENSMUST00000127859.1, intron 1 of 1)	protein_coding-intron (ENSMUST00000066928.11, intron 1 of 11)	-7031	ENSMUST00000239286.1	ENSMUSG00000054728	ENSMUST00000123987	Phactr1
clip_peak8100	chr10	83754731	83754863	+	4.08188	15.875	intron (ENSMUST00000218623.1, intron 1 of 4)	protein_coding-intron (ENSMUST00000150459.2, intron 2 of 5)	16888	ENSMUST00000218623.1	ENSMUSG00000087651	ENSMUST00000150459	1500009L16Rik
clip_peak6573	chr14	36926771	36926903	-	3.84908	9.30019	promoter-TSS (ENSMUST00000182576.1)	protein_coding-promoter-TSS (ENSMUST00000182576.1)	26	ENSMUST00000182576.1	ENSMUSG00000058690	ENSMUST00000183007	Ccser2
clip_peak32764	chr9	49465060	49465192	-	3.78244	9.80507	intron (ENSMUST00000146666.1, intron 6 of 8)	protein_coding-intron (ENSMUST00000055096.4, intron 7 of 21)	21089	ENSMUST00000146666.1	ENSMUSG00000040219	ENSMUST00000146666	Ttc12
clip_peak8320	chr6	84154286	84154418	+	3.68735	3.18937	intron (ENSMUST00000203803.2, intron 40 of 54)	protein_coding-intron (ENSMUST00000081904.6, intron 40 of 54)	7605	ENSMUST00000142711.5	ENSMUSG00000033788	ENSMUST00000081904	Dysf
clip_peak8463	chr18	53271088	53271220	+	3.6741	7.79347	intron (ENSMUST00000235675.1, intron 1 of 3)	protein_coding-intron (ENSMUST00000025417.8, intron 1 of 7)	25385	ENSMUST00000025417.8	ENSMUSG00000024535	ENSMUST00000236830	Snx24
clip_peak4746	chr18	69452226	69452358	+	3.56816	7.53171	intron (ENSMUST00000202458.3, intron 1 of 17)	protein_coding-intron (ENSMUST00000066717.11, intron 4 of 20)	36395	ENSMUST00000202458.3	ENSMUSG00000053477	ENSMUST00000201537	Tcf4
clip_peak24029	chr13	92344878	92345010	-	3.44645	13.3692	TTS (ENSMUST00000186878.6)	protein_coding-TTS (ENSMUST00000186878.6)	434	ENSMUST00000189376.6	ENSMUSG00000014850	ENSMUST00000186392	Msh3
clip_peak27600	chr14	40921097	40921229	-	3.35129	10.4193	intron (ENSMUST00000224349.1, intron 1 of 3)	protein_coding-intron (ENSMUST00000047652.5, intron 2 of 8)	13153	ENSMUST00000224349.1	ENSMUSG00000037824	ENSMUST00000047652	Tspan14
clip_peak13556	chr14	52010259	52010391	-	3.33436	10.3252	intron (ENSMUST00000067549.14, intron 1 of 4)	protein_coding-intron (ENSMUST00000067549.14, intron 1 of 4)	250	ENSMUST00000228747.1	ENSMUSG00000049295	ENSMUST00000228747	Zfp219
clip_peak15291	chr13	97157793	97157925	+	3.30268	8.55903	intron (ENSMUST00000042084.12, intron 10 of 19)	protein_coding-intron (ENSMUST00000022170.7, intron 10 of 20)	-2308	ENSMUST00000160989.7	ENSMUSG00000021666	ENSMUST00000161825	Gfm2
clip_peak27077	chr9	50872248	50872380	+	3.23113	5.49364	promoter-TSS (ENSMUST00000177454.1)	protein_coding-promoter-TSS (ENSMUST00000177454.1)	-698	ENSMUST00000177454.1	ENSMUSG00000032058	ENSMUST00000034560	Ppp2r1b
clip_peak18450	chr7	41607217	41607349	+	3.02083	3.18386	intron (ENSMUST00000205587.1, intron 2 of 2)	protein_coding-intron (ENSMUST00000163475.2, intron 1 of 5)	-4701	ENSMUST00000206985.1	ENSMUSG00000091474	ENSMUST00000206757	2610021A01Rik
clip_peak36982	chr9	121031911	121032042	-	7.71784	81.8551	intron (ENSMUST00000169176.1, intron 1 of 2)	protein_coding-intron (ENSMUST00000169176.1, intron 1 of 2)	12956	ENSMUST00000169176.1	ENSMUSG00000040936	ENSMUST00000051479	Ulk4
clip_peak35582	chr15	87639522	87639653	+	7.04675	51.8656	intron (ENSMUST00000068088.7, intron 1 of 3)	protein_coding-intron (ENSMUST00000068088.7, intron 1 of 3)	14357	ENSMUST00000068088.7	ENSMUSG00000054863	ENSMUST00000230414	Tafa5
clip_peak33345	chr8	124298406	124298537	+	7.02141	32.2724	intron (ENSMUST00000147911.1, intron 1 of 1)	protein_coding-intron (ENSMUST00000034458.8, intron 2 of 15)	3105	ENSMUST00000147911.1	ENSMUSG00000089704	ENSMUST00000142547	Galnt2
clip_peak18299	chr8	71640232	71640363	-	6.38232	21.2165	intron (ENSMUST00000177517.7, intron 34 of 44)	protein_coding-intron (ENSMUST00000030170.14, intron 34 of 43)	1100	ENSMUST00000175909.7	ENSMUSG00000034799	ENSMUST00000177032	Unc13a
clip_peak32677	chr10	127551161	127551292	-	6.05816	22.1031	intron (ENSMUST00000049149.14, intron 63 of 88)	protein_coding-intron (ENSMUST00000049149.14, intron 63 of 88)	-1309	ENSMUST00000129727.1	ENSMUSG00000040249	ENSMUST00000049149	Lrp1
clip_peak31962	chr1	163937397	163937528	+	5.96748	43.6267	intron (ENSMUST00000170359.7, intron 4 of 13)	protein_coding-intron (ENSMUST00000027876.10, intron 4 of 13)	-3653	ENSMUST00000159516.1	ENSMUSG00000026584	ENSMUST00000161908	Scyl3
clip_peak40126	chr12	117642164	117642295	+	5.89502	38.4177	intron (ENSMUST00000220781.1, intron 7 of 8)	protein_coding-intron (ENSMUST00000109691.3, intron 9 of 27)	-15805	ENSMUST00000222105.1	ENSMUSG00000041992	ENSMUST00000222185	Rapgef5
clip_peak460	chr15	79111874	79112005	+	5.61223	12.7822	intron (ENSMUST00000229048.1, intron 1 of 2)	protein_coding-intron (ENSMUST00000040320.9, intron 1 of 15)	2609	ENSMUST00000229004.1	ENSMUSG00000033039	ENSMUST00000229694	Micall1
clip_peak6535	chr14	121740114	121740245	-	5.4407	51.5969	intron (ENSMUST00000100299.10, intron 1 of 52)	protein_coding-intron (ENSMUST00000100299.10, intron 1 of 52)	-1318	ENSMUST00000212376.2	ENSMUSG00000025558	ENSMUST00000212376	Dock9
clip_peak33328	chr15	6873599	6873730	-	5.36191	15.0527	intron (ENSMUST00000177478.1, intron 1 of 4)	protein_coding-intron (ENSMUST00000022746.12, intron 1 of 17)	593	ENSMUST00000177478.1	ENSMUSG00000022146	ENSMUST00000176826	Osmr
clip_peak20496	chr17	34194476	34194607	+	5.31696	10.7195	TTS (ENSMUST00000171148.1)	protein_coding-TTS (ENSMUST00000171148.1)	1487	ENSMUST00000166582.1	ENSMUSG00000037321	ENSMUST00000166287	Tap1
clip_peak751	chr14	14972060	14972191	+	5.23868	8.93928	TTS (ENSMUST00000134866.1)	protein_coding-TTS (ENSMUST00000134866.1)	41550	ENSMUST00000136826.2	ENSMUSG00000042567	ENSMUST00000136826	Nek10
clip_peak2869	chr12	11305290	11305421	+	5.18423	15.6406	intron (ENSMUST00000218319.1, intron 3 of 7)	protein_coding-intron (ENSMUST00000020931.5, intron 22 of 26)	4699	ENSMUST00000218319.1	ENSMUSG00000020608	ENSMUST00000218866	Smc6
clip_peak39687	chr18	64353738	64353869	+	5.14721	10.4555	intron (ENSMUST00000175965.9, intron 1 of 1)	protein_coding-intron (ENSMUST00000175965.9, intron 1 of 1)	13783	ENSMUST00000175965.9	ENSMUSG00000045991	ENSMUST00000175965	Onecut2
clip_peak33292	chr12	112790849	112790980	-	5.07499	21.6192	intron (ENSMUST00000124526.1, intron 1 of 6)	protein_coding-intron (ENSMUST00000124526.1, intron 1 of 6)	-9903	ENSMUST00000137195.1	ENSMUSG00000072812	ENSMUST00000101010	Ahnak2
clip_peak27131	chr8	33293382	33293513	-	5.00071	12.245	intron (ENSMUST00000211498.1, intron 12 of 27)	protein_coding-intron (ENSMUST00000033990.6, intron 18 of 33)	37103	ENSMUST00000211498.1	ENSMUSG00000031583	ENSMUST00000211498	Wrn
clip_peak25007	chr17	47745926	47746057	+	4.89259	61.2735	intron (ENSMUST00000113284.7, intron 1 of 6)	protein_coding-intron (ENSMUST00000086932.9, intron 1 of 8)	7088	ENSMUST00000113284.7	ENSMUSG00000023990	ENSMUST00000140715	Tfeb
clip_peak31674	chr13	12434729	12434860	+	4.69945	20.2938	TTS (ENSMUST00000221051.1)	protein_coding-TTS (ENSMUST00000221051.1)	386	ENSMUST00000221616.1	ENSMUSG00000050244	ENSMUST00000221051	Heatr1
clip_peak32221	chr11	100632196	100632327	-	4.67269	6.17124	intron (ENSMUST00000151589.1, intron 4 of 4)	protein_coding-intron (ENSMUST00000103119.9, intron 4 of 7)	9250	ENSMUST00000142993.1	ENSMUSG00000017837	ENSMUST00000107376	Nkiras2
clip_peak32247	chr3	28805562	28805693	+	4.52405	18.5095	promoter-TSS (ENSMUST00000191667.5)	protein_coding-promoter-TSS (ENSMUST00000191667.5)	30	ENSMUST00000191667.5	ENSMUSG00000039221	ENSMUST00000194649	Rpl22l1
clip_peak25884	chr8	53598999	53599130	-	4.5162	13.5479	intron (ENSMUST00000047768.10, intron 8 of 9)	protein_coding-intron (ENSMUST00000047768.10, intron 8 of 9)	-7459	ENSMUST00000211404.1	ENSMUSG00000039396	ENSMUST00000130656	Neil3
clip_peak15765	chrX	85177222	85177353	+	4.42109	24.5116	promoter-TSS (ENSMUST00000123308.1)	protein_coding-promoter-TSS (ENSMUST00000123308.1)	-649	ENSMUST00000123308.1	ENSMUSG00000045103	ENSMUST00000239269	Dmd
clip_peak25400	chr10	76900403	76900534	-	4.35982	4.19975	intron (ENSMUST00000105411.8, intron 1 of 18)	protein_coding-intron (ENSMUST00000001148.10, intron 1 of 15)	5394	ENSMUST00000171437.7	ENSMUSG00000001120	ENSMUST00000171437	Pcbp3
clip_peak25736	chr8	23416905	23417036	+	4.32824	28.9959	intron (ENSMUST00000033952.7, intron 1 of 2)	protein_coding-intron (ENSMUST00000033952.7, intron 1 of 2)	5468	ENSMUST00000033952.7	ENSMUSG00000031548	ENSMUST00000033952	Sfrp1
clip_peak27933	chr16	23268831	23268962	+	4.31609	10.7395	promoter-TSS (ENSMUST00000128050.7)	protein_coding-promoter-TSS (ENSMUST00000128050.7)	-733	ENSMUST00000128050.7	ENSMUSG00000022885	ENSMUST00000115335	St6gal1
clip_peak4216	chr16	94498256	94498387	-	4.24947	21.3083	exon (ENSMUST00000023615.6, exon 8 of 8)	protein_coding-exon (ENSMUST00000023615.6, exon 8 of 8)	6066	ENSMUST00000232569.1	ENSMUSG00000022898	ENSMUST00000232569	Vps26c
clip_peak21339	chr4	118624866	118624997	+	4.1208	3.96927	TTS (ENSMUST00000147373.1)	protein_coding-TTS (ENSMUST00000147373.1)	3705	ENSMUST00000126458.1	ENSMUSG00000028729	ENSMUST00000147373	Ebna1bp2
clip_peak1469	chr11	101021441	101021572	+	4.09927	7.62105	TTS (ENSMUST00000139619.7)	protein_coding-TTS (ENSMUST00000139619.7)	369	ENSMUST00000134919.1	ENSMUSG00000019302	ENSMUST00000139857	Atp6v0a1
clip_peak31310	chr16	26629016	26629147	+	4.05914	3.88565	intron (ENSMUST00000174202.7, intron 2 of 7)	protein_coding-intron (ENSMUST00000023156.12, intron 2 of 10)	4925	ENSMUST00000174171.1	ENSMUSG00000022514	ENSMUST00000174644	Il1rap
clip_peak8391	chr16	32092993	32093124	-	4.04176	10.8996	intron (ENSMUST00000143011.7, intron 1 of 3)	protein_coding-intron (ENSMUST00000096109.10, intron 2 of 5)	4467	ENSMUST00000135677.1	ENSMUSG00000023791	ENSMUST00000147003	Pigx
clip_peak38783	chr12	82268951	82269082	+	3.96187	5.3321	intron (ENSMUST00000222298.1, intron 3 of 23)	protein_coding-intron (ENSMUST00000166429.8, intron 2 of 22)	12431	ENSMUST00000222714.1	ENSMUSG00000042700	ENSMUST00000222312	Sipa1l1
clip_peak12910	chr3	59120783	59120914	+	3.90311	3.08508	intron (ENSMUST00000196081.4, intron 1 of 2)	protein_coding-intron (ENSMUST00000040325.13, intron 14 of 42)	9774	ENSMUST00000091112.5	ENSMUSG00000036381	ENSMUST00000091112	P2ry14
clip_peak17572	chr10	94209519	94209650	+	3.87809	9.25532	intron (ENSMUST00000179990.7, intron 3 of 3)	protein_coding-intron (ENSMUST00000020209.15, intron 3 of 3)	10547	ENSMUST00000125379.1	ENSMUSG00000020022	ENSMUST00000125379	Ndufa12
clip_peak32585	chr15	34528497	34528628	+	3.87177	16.7453	intron (ENSMUST00000153061.1, intron 1 of 1)	protein_coding-intron (ENSMUST00000052290.13, intron 15 of 16)	2417	ENSMUST00000153061.1	ENSMUSG00000022325	ENSMUST00000079028	Pop1
clip_peak20118	chr16	3869812	3869943	-	3.84307	9.68583	intron (ENSMUST00000130254.1, intron 1 of 1)	protein_coding-intron (ENSMUST00000090522.4, intron 2 of 2)	1856	ENSMUST00000130254.1	ENSMUSG00000039789	ENSMUST00000130254	Zfp597
clip_peak24463	chr6	145147765	145147896	+	3.8268	6.09884	exon (ENSMUST00000032396.12, exon 5 of 19)	protein_coding-exon (ENSMUST00000032396.12, exon 5 of 19)	2353	ENSMUST00000132948.1	ENSMUSG00000030263	ENSMUST00000032396	Lrmp
clip_peak11283	chr17	43663993	43664124	-	3.80679	4.77171	intron (ENSMUST00000024705.5, intron 2 of 8)	protein_coding-intron (ENSMUST00000024705.5, intron 2 of 8)	3074	ENSMUST00000233442.1	ENSMUSG00000023912	ENSMUST00000024705	Slc25a27
clip_peak27083	chr15	76603403	76603534	-	3.77065	20.3447	promoter-TSS (ENSMUST00000229015.1)	protein_coding-promoter-TSS (ENSMUST00000229015.1)	109	ENSMUST00000229797.1	ENSMUSG00000034022	ENSMUST00000229437	Cpsf1
clip_peak30314	chr6	83441060	83441191	-	3.68012	8.82137	promoter-TSS (ENSMUST00000063376.9)	processed_transcript-promoter-TSS (ENSMUST00000063376.9)	507	ENSMUST00000205921.1	ENSMUSG00000034832	ENSMUST00000205921	Tet3
clip_peak897	chr12	56345529	56345660	-	3.66568	6.15539	intron (ENSMUST00000218118.1, intron 1 of 2)	protein_coding-intron (ENSMUST00000021416.8, intron 1 of 8)	227	ENSMUST00000218118.1	ENSMUSG00000021028	ENSMUST00000218118	Mbip
clip_peak9016	chr18	82688812	82688943	-	3.47529	12.6442	intron (ENSMUST00000183048.7, intron 1 of 31)	protein_coding-intron (ENSMUST00000171071.8, intron 1 of 29)	2922	ENSMUST00000182866.2	ENSMUSG00000041258	ENSMUST00000171071	Zfp236
clip_peak26143	chr3	103757512	103757643	-	3.2508	3.21994	intron (ENSMUST00000137078.7, intron 8 of 15)	protein_coding-intron (ENSMUST00000029438.14, intron 8 of 15)	-6512	ENSMUST00000200071.1	ENSMUSG00000008730	ENSMUST00000126351	Hipk1
clip_peak23167	chr11	119867394	119867525	+	3.23351	7.30085	TTS (ENSMUST00000126802.1)	protein_coding-TTS (ENSMUST00000126802.1)	10015	ENSMUST00000131217.1	ENSMUSG00000025583	ENSMUST00000148860	Rptor
clip_peak26865	chr18	30331991	30332122	+	3.10652	5.24479	intron (ENSMUST00000131405.1, intron 21 of 24)	protein_coding-intron (ENSMUST00000091978.11, intron 21 of 23)	59129	ENSMUST00000131405.1	ENSMUSG00000033628	ENSMUST00000091978	Pik3c3
clip_peak31518	chr4	115858633	115858763	+	7.42307	49.999	intron (ENSMUST00000153766.7, intron 3 of 8)	protein_coding-intron (ENSMUST00000019677.11, intron 3 of 12)	1592	ENSMUST00000150201.7	ENSMUSG00000028708	ENSMUST00000155412	Mknk1
clip_peak17014	chr1	174888147	174888277	-	6.88419	47.5924	intron (ENSMUST00000055294.3, intron 1 of 1)	protein_coding-intron (ENSMUST00000055294.3, intron 1 of 1)	33607	ENSMUST00000055294.3	ENSMUSG00000050069	ENSMUST00000055294	Grem2
clip_peak19101	chr4	152493925	152494055	+	6.87086	43.0684	intron (ENSMUST00000146223.1, intron 2 of 3)	protein_coding-intron (ENSMUST00000056567.5, intron 2 of 28)	5640	ENSMUST00000146223.1	ENSMUSG00000039577	ENSMUST00000142027	Nphp4
clip_peak30358	chr7	98157327	98157457	-	6.79543	29.7399	intron (ENSMUST00000134638.1, intron 1 of 2)	protein_coding-intron (ENSMUST00000040971.13, intron 2 of 12)	4818	ENSMUST00000134638.1	ENSMUSG00000035547	ENSMUST00000107112	Capn5
clip_peak2446	chr8	3605416	3605546	+	6.55557	27.1676	promoter-TSS (ENSMUST00000207152.1)	protein_coding-promoter-TSS (ENSMUST00000207152.1)	-857	ENSMUST00000207152.1	ENSMUSG00000044433	ENSMUST00000207432	Camsap3
clip_peak4352	chr1	89076239	89076369	+	6.32069	64.739	intron (ENSMUST00000123745.1, intron 1 of 2)	protein_coding-intron (ENSMUST00000066279.10, intron 1 of 5)	5851	ENSMUST00000123745.1	ENSMUSG00000036206	ENSMUST00000066279	Sh3bp4
clip_peak12933	chr9	54392815	54392945	-	6.30781	32.0601	intron (ENSMUST00000123709.7, intron 16 of 30)	protein_coding-intron (ENSMUST00000118163.7, intron 28 of 43)	-10987	ENSMUST00000154092.1	ENSMUSG00000041268	ENSMUST00000149709	Dmxl2
clip_peak20835	chr5	113237371	113237501	+	6.04801	18.653	intron (ENSMUST00000086615.2, intron 4 of 4)	protein_coding-intron (ENSMUST00000086615.2, intron 4 of 4)	10527	ENSMUST00000086615.2	ENSMUSG00000066964	ENSMUST00000086615	Tmem211
clip_peak23172	chr2	172919944	172920074	-	5.73868	14.4011	intron (ENSMUST00000137247.1, intron 1 of 1)	protein_coding-intron (ENSMUST00000009143.7, intron 1 of 6)	20083	ENSMUST00000137247.1	ENSMUSG00000008999	ENSMUST00000137247	Bmp7
clip_peak12436	chr18	13939959	13940089	-	5.58984	13.792	intron (ENSMUST00000234237.1, intron 1 of 2)	protein_coding-intron (ENSMUST00000025288.8, intron 2 of 7)	31696	ENSMUST00000234410.1	ENSMUSG00000024420	ENSMUST00000234480	Zfp521
clip_peak34296	chr10	42220282	42220412	-	5.54297	32.0684	intron (ENSMUST00000175881.7, intron 2 of 2)	protein_coding-intron (ENSMUST00000056974.3, intron 2 of 3)	38019	ENSMUST00000177542.1	ENSMUSG00000048756	ENSMUST00000056974	Foxo3
clip_peak3460	chr5	31650041	31650171	+	5.34794	18.92	intron (ENSMUST00000031018.9, intron 6 of 7)	protein_coding-intron (ENSMUST00000031018.9, intron 6 of 7)	-4519	ENSMUST00000201719.1	ENSMUSG00000106918	ENSMUST00000201999	Mrpl33
clip_peak33416	chr14	117382822	117382952	+	5.31327	17.5195	intron (ENSMUST00000125435.1, intron 2 of 9)	protein_coding-intron (ENSMUST00000078849.11, intron 2 of 8)	456951	ENSMUST00000078849.11	ENSMUSG00000058571	ENSMUST00000088483	Gpc6
clip_peak7800	chr13	52918796	52918926	-	5.05028	38.9867	TTS (ENSMUST00000153329.1)	protein_coding-TTS (ENSMUST00000153329.1)	371	ENSMUST00000137064.7	ENSMUSG00000021460	ENSMUST00000151469	Auh
clip_peak13097	chr11	46078905	46079035	+	5.00475	37.8013	intron (ENSMUST00000011400.7, intron 3 of 22)	protein_coding-intron (ENSMUST00000011400.7, intron 3 of 22)	22912	ENSMUST00000137014.1	ENSMUSG00000011256	ENSMUST00000153410	Adam19
clip_peak16411	chr9	75278655	75278785	+	4.94761	12.3453	intron (ENSMUST00000216788.1, intron 24 of 29)	protein_coding-intron (ENSMUST00000036555.7, intron 23 of 40)	-9111	ENSMUST00000215620.1	ENSMUSG00000033590	ENSMUST00000036555	Myo5c
clip_peak26153	chr15	64310989	64311119	-	4.91873	33.4812	intron (ENSMUST00000176821.7, intron 2 of 4)	protein_coding-intron (ENSMUST00000023008.15, intron 3 of 30)	635	ENSMUST00000176516.1	ENSMUSG00000022377	ENSMUST00000176358	Asap1
clip_peak19467	chr12	69630388	69630518	-	4.59614	8.18242	intron (ENSMUST00000183277.7, intron 7 of 22)	protein_coding-intron (ENSMUST00000035773.13, intron 7 of 22)	-13334	ENSMUST00000183306.1	ENSMUSG00000034801	ENSMUST00000035773	Sos2
clip_peak21175	chr14	65949526	65949656	-	4.41328	3.92976	intron (ENSMUST00000042046.4, intron 1 of 5)	protein_coding-intron (ENSMUST00000042046.4, intron 1 of 5)	4344	ENSMUST00000042046.4	ENSMUSG00000034463	ENSMUST00000042046	Scara3
clip_peak27999	chr12	59153764	59153894	+	4.2878	7.53171	intron (ENSMUST00000219140.2, intron 14 of 29)	protein_coding-intron (ENSMUST00000069430.14, intron 9 of 24)	4318	ENSMUST00000176617.7	ENSMUSG00000021000	ENSMUST00000177225	Mia2
clip_peak25584	chr3	84667091	84667221	+	4.26301	20.5834	intron (ENSMUST00000134890.7, intron 1 of 2)	protein_coding-intron (ENSMUST00000107682.1, intron 1 of 6)	786	ENSMUST00000129417.1	ENSMUSG00000056498	ENSMUST00000128344	Tmem154
clip_peak37150	chr8	123400799	123400929	+	4.18585	34.4178	exon (ENSMUST00000211932.1, exon 17 of 17)	protein_coding-exon (ENSMUST00000211932.1, exon 17 of 17)	1534	ENSMUST00000212996.1	ENSMUSG00000001472	ENSMUST00000212470	Tcf25
clip_peak5526	chr17	71839085	71839215	+	4.10355	22.8609	intron (ENSMUST00000230160.1, intron 7 of 7)	protein_coding-intron (ENSMUST00000024854.8, intron 14 of 15)	8084	ENSMUST00000229903.1	ENSMUSG00000024059	ENSMUST00000229304	Clip4
clip_peak5467	chr3	67014766	67014896	+	3.79332	34.299	intron (ENSMUST00000065047.12, intron 3 of 7)	protein_coding-intron (ENSMUST00000046542.12, intron 2 of 8)	23859	ENSMUST00000182708.1	ENSMUSG00000034544	ENSMUST00000162693	Rsrc1
clip_peak33656	chr11	118557855	118557985	-	3.7508	3.09498	intron (ENSMUST00000117731.7, intron 3 of 13)	protein_coding-intron (ENSMUST00000017576.10, intron 4 of 14)	11990	ENSMUST00000136551.2	ENSMUSG00000025576	ENSMUST00000120061	Rbfox3
clip_peak8791	chr12	51635499	51635629	-	3.71764	37.8272	intron (ENSMUST00000013130.14, intron 8 of 17)	protein_coding-intron (ENSMUST00000013130.14, intron 8 of 17)	8234	ENSMUST00000218212.1	ENSMUSG00000020954	ENSMUST00000169503	Strn3
clip_peak4159	chr6	137640935	137641065	-	3.7134	11.5982	intron (ENSMUST00000134630.5, intron 1 of 3)	protein_coding-intron (ENSMUST00000058210.12, intron 1 of 21)	7283	ENSMUST00000139753.7	ENSMUSG00000015766	ENSMUST00000147526	Eps8
clip_peak20632	chr4	136215348	136215478	+	3.70554	9.6197	intron (ENSMUST00000047526.7, intron 1 of 24)	protein_coding-intron (ENSMUST00000047526.7, intron 1 of 24)	9048	ENSMUST00000047526.7	ENSMUSG00000036995	ENSMUST00000047526	Asap3
clip_peak4795	chr4	140638360	140638490	-	3.65436	6.96282	intron (ENSMUST00000069623.11, intron 1 of 27)	protein_coding-intron (ENSMUST00000039204.9, intron 1 of 27)	10325	ENSMUST00000039204.9	ENSMUSG00000040964	ENSMUST00000039204	Arhgef10l
clip_peak38345	chr4	89178999	89179129	+	3.64038	11.2974	intron (ENSMUST00000204571.1, intron 1 of 1)	protein_coding-intron (ENSMUST00000058030.9, intron 7 of 7)	2690	ENSMUST00000204571.1	ENSMUSG00000062937	ENSMUST00000204571	Mtap
clip_peak40030	chr7	126152242	126152372	-	3.63511	27.8144	exon (ENSMUST00000170675.7, exon 3 of 21)	protein_coding-exon (ENSMUST00000170675.7, exon 3 of 21)	728	ENSMUST00000166540.7	ENSMUSG00000000131	ENSMUST00000168564	Xpo6
clip_peak10449	chr1	119659612	119659742	-	3.60857	12.3913	exon (ENSMUST00000064091.11, exon 27 of 27)	protein_coding-exon (ENSMUST00000064091.11, exon 27 of 27)	-10677	ENSMUST00000191046.6	ENSMUSG00000026383	ENSMUST00000027632	Epb41l5
clip_peak27796	chr6	6092840	6092970	-	3.55527	15.0306	intron (ENSMUST00000203551.1, intron 1 of 2)	protein_coding-intron (ENSMUST00000015256.14, intron 13 of 17)	2298	ENSMUST00000203551.1	ENSMUSG00000015112	ENSMUST00000177698	Slc25a13
clip_peak13182	chr6	142867614	142867744	-	3.50071	4.95821	intron (ENSMUST00000205149.2, intron 4 of 4)	protein_coding-intron (ENSMUST00000032421.3, intron 4 of 4)	15361	ENSMUST00000147058.1	ENSMUSG00000030283	ENSMUST00000032421	St8sia1
clip_peak27959	chr7	42867093	42867223	-	3.4438	44.6401	promoter-TSS (ENSMUST00000174558.1)	protein_coding-promoter-TSS (ENSMUST00000174558.1)	76	ENSMUST00000174558.1	ENSMUSG00000092225	ENSMUST00000174558	Gm2381
clip_peak13298	chr16	90239538	90239668	-	3.43057	10.5794	intron (ENSMUST00000232371.1, intron 19 of 19)	protein_coding-intron (ENSMUST00000039280.8, intron 19 of 19)	3467	ENSMUST00000231443.1	ENSMUSG00000022983	ENSMUST00000232371	Scaf4
clip_peak25831	chr8	61226547	61226677	+	3.23803	5.65145	intron (ENSMUST00000209611.1, intron 2 of 10)	protein_coding-intron (ENSMUST00000034060.6, intron 2 of 11)	2368	ENSMUST00000209611.1	ENSMUSG00000031642	ENSMUST00000210210	Sh3rf1
clip_peak35859	chr2	80642083	80642213	+	3.1818	5.05834	intron (ENSMUST00000144697.1, intron 1 of 3)	protein_coding-intron (ENSMUST00000028382.12, intron 1 of 8)	-2056	ENSMUST00000127926.1	ENSMUSG00000026999	ENSMUST00000028382	Nup35
clip_peak25786	chr2	35425168	35425298	-	3.14498	9.75051	intron (ENSMUST00000130913.7, intron 2 of 2)	protein_coding-intron (ENSMUST00000079424.10, intron 1 of 5)	-1906	ENSMUST00000044255.12	ENSMUSG00000035778	ENSMUST00000113001	Ggta1
clip_peak19125	chr5	122230971	122231101	+	3.03962	4.96921	intron (ENSMUST00000196187.4, intron 3 of 3)	protein_coding-intron (ENSMUST00000072602.13, intron 3 of 7)	20642	ENSMUST00000176677.7	ENSMUSG00000038593	ENSMUST00000141281	Tctn1
clip_peak8530	chr1	73910853	73910983	-	3.02342	14.2767	exon (ENSMUST00000169786.7, exon 35 of 35)	protein_coding-exon (ENSMUST00000169786.7, exon 35 of 35)	17299	ENSMUST00000191527.6	ENSMUSG00000055322	ENSMUST00000185331	Tns1
clip_peak17219	chr12	3294931	3295061	-	3.00626	7.54181	intron (ENSMUST00000021001.9, intron 1 of 5)	protein_coding-intron (ENSMUST00000021001.9, intron 1 of 5)	14973	ENSMUST00000021001.9	ENSMUSG00000020671	ENSMUST00000021001	Rab10
clip_peak25214	chr2	179746064	179746193	+	7.28004	43.4684	intron (ENSMUST00000124708.1, intron 2 of 2)	protein_coding-intron (ENSMUST00000000314.12, intron 2 of 15)	-31035	ENSMUST00000136411.1	ENSMUSG00000000305	ENSMUST00000129659	Cdh4
clip_peak6985	chr8	120298272	120298401	+	7.01599	38.0345	intron (ENSMUST00000180448.2, intron 1 of 2)	protein_coding-intron (ENSMUST00000127664.1, intron 1 of 15)	69880	ENSMUST00000180448.2	ENSMUSG00000031822	ENSMUST00000118136	Gse1
clip_peak35467	chr4	48166171	48166300	+	6.8511	34.9091	intron (ENSMUST00000107721.7, intron 3 of 10)	protein_coding-intron (ENSMUST00000064765.5, intron 5 of 8)	30789	ENSMUST00000138743.1	ENSMUSG00000028343	ENSMUST00000138743	Erp44
clip_peak12985	chr16	32363096	32363225	+	6.2744	63.7698	TTS (ENSMUST00000232666.1)	protein_coding-TTS (ENSMUST00000232666.1)	30892	ENSMUST00000232137.1	ENSMUSG00000053774	ENSMUST00000232016	Ubxn7
clip_peak8249	chr9	121433371	121433500	+	6.25119	64.7261	intron (ENSMUST00000238988.1, intron 4 of 16)	protein_coding-intron (ENSMUST00000045903.7, intron 3 of 15)	17460	ENSMUST00000211187.1	ENSMUSG00000032536	ENSMUST00000211149	Trak1
clip_peak26604	chr1	38188714	38188843	-	6.04539	46.3174	intron (ENSMUST00000238906.1, intron 18 of 22)	protein_coding-intron (ENSMUST00000039827.13, intron 18 of 22)	8665	ENSMUST00000136641.2	ENSMUSG00000037138	ENSMUST00000134963	Aff3
clip_peak11987	chr5	139025674	139025803	-	5.7118	21.1029	intron (ENSMUST00000110890.7, intron 9 of 10)	protein_coding-intron (ENSMUST00000026973.13, intron 9 of 10)	-1928	ENSMUST00000139415.1	ENSMUSG00000025855	ENSMUST00000139415	Prkar1b
clip_peak39114	chr16	11356646	11356775	+	5.6156	23.4996	intron (ENSMUST00000180792.7, intron 3 of 20)	protein_coding-intron (ENSMUST00000115814.3, intron 3 of 7)	33738	ENSMUST00000115814.3	ENSMUSG00000071669	ENSMUST00000134941	Snx29
clip_peak3832	chr5	113001253	113001382	-	5.59221	20.0212	intron (ENSMUST00000197888.4, intron 1 of 19)	protein_coding-intron (ENSMUST00000065167.8, intron 1 of 20)	14186	ENSMUST00000197776.1	ENSMUSG00000042249	ENSMUST00000195928	Grk3
clip_peak27448	chr6	88030119	88030248	-	5.48308	400	intron (ENSMUST00000204126.1, intron 1 of 4)	protein_coding-intron (ENSMUST00000113596.7, intron 1 of 7)	-10400	ENSMUST00000095048.5	ENSMUSG00000079477	ENSMUST00000095048	Rab7
clip_peak26881	chr8	87811967	87812096	-	5.43966	39.8669	intron (ENSMUST00000174764.1, intron 3 of 3)	protein_coding-intron (ENSMUST00000052250.14, intron 2 of 6)	-7592	ENSMUST00000165770.8	ENSMUSG00000045333	ENSMUST00000109655	Zfp423
clip_peak24743	chr11	109539696	109539825	+	5.35217	9.46654	intron (ENSMUST00000106697.7, intron 8 of 11)	protein_coding-intron (ENSMUST00000020928.12, intron 10 of 13)	-3994	ENSMUST00000106696.1	ENSMUSG00000020604	ENSMUST00000020928	Arsg
clip_peak19586	chr2	91431987	91432116	-	5.34554	21.3846	intron (ENSMUST00000141262.1, intron 1 of 3)	protein_coding-intron (ENSMUST00000064652.13, intron 1 of 8)	12571	ENSMUST00000064652.13	ENSMUSG00000040591	ENSMUST00000064652	1110051M20Rik
clip_peak39808	chr10	69747351	69747480	+	5.33829	22.8477	intron (ENSMUST00000182992.7, intron 1 of 42)	protein_coding-intron (ENSMUST00000047061.12, intron 1 of 16)	-38099	ENSMUST00000182492.1	ENSMUSG00000069601	ENSMUST00000182162	Ank3
clip_peak29940	chr9	103457288	103457417	+	5.21513	13.2682	intron (ENSMUST00000124310.4, intron 1 of 6)	protein_coding-intron (ENSMUST00000124310.4, intron 1 of 6)	-8256	ENSMUST00000136636.1	ENSMUSG00000032556	ENSMUST00000136636	Bfsp2
clip_peak14735	chr10	122021463	122021592	-	5.14611	7.88527	intron (ENSMUST00000162710.1, intron 1 of 3)	protein_coding-intron (ENSMUST00000020322.11, intron 1 of 21)	25781	ENSMUST00000020322.11	ENSMUSG00000020121	ENSMUST00000081688	Srgap1
clip_peak38753	chr3	69490591	69490720	+	4.96587	7.35649	intron (ENSMUST00000029355.8, intron 1 of 3)	protein_coding-intron (ENSMUST00000029355.8, intron 1 of 3)	-6558	ENSMUST00000193662.1	ENSMUSG00000027784	ENSMUST00000128637	Ppm1l
clip_peak12152	chr10	85536011	85536140	+	4.95069	8.78601	intron (ENSMUST00000105307.7, intron 1 of 16)	protein_coding-intron (ENSMUST00000020231.9, intron 1 of 9)	-62326	ENSMUST00000105306.2	ENSMUSG00000020042	ENSMUST00000020231	Btbd11
clip_peak15917	chr11	22204012	22204141	-	4.80991	34.5782	intron (ENSMUST00000180360.7, intron 5 of 24)	protein_coding-intron (ENSMUST00000045167.10, intron 4 of 23)	-31070	ENSMUST00000152372.1	ENSMUSG00000042302	ENSMUST00000136762	Ehbp1
clip_peak17822	chr9	106929902	106930031	-	4.7881	10.188	intron (ENSMUST00000168759.1, intron 8 of 8)	protein_coding-intron (ENSMUST00000044532.10, intron 40 of 52)	-16510	ENSMUST00000166759.1	ENSMUSG00000039716	ENSMUST00000170193	Dock3
clip_peak37081	chr11	117295948	117296077	+	4.52014	8.41279	intron (ENSMUST00000106354.8, intron 2 of 10)	protein_coding-intron (ENSMUST00000019038.14, intron 2 of 10)	-12142	ENSMUST00000153668.7	ENSMUSG00000059248	ENSMUST00000155331	Septin9
clip_peak33638	chr18	38836607	38836736	+	4.40106	4.8869	intron (ENSMUST00000148850.7, intron 1 of 5)	protein_coding-intron (ENSMUST00000148850.7, intron 1 of 5)	22077	ENSMUST00000117566.7	ENSMUSG00000036585	ENSMUST00000115582	Fgf1
clip_peak6219	chr9	121806139	121806268	-	4.23156	6.58872	intron (ENSMUST00000142783.1, intron 3 of 4)	protein_coding-intron (ENSMUST00000126851.7, intron 3 of 5)	3943	ENSMUST00000142783.1	ENSMUSG00000079235	ENSMUST00000126851	Ccdc13
clip_peak37184	chr2	132928635	132928764	-	4.22765	4.65122	intron (ENSMUST00000134937.1, intron 6 of 13)	protein_coding-intron (ENSMUST00000038280.4, intron 6 of 14)	13264	ENSMUST00000143981.1	ENSMUSG00000027356	ENSMUST00000038280	Fermt1
clip_peak18470	chr16	91227829	91227958	+	4.11655	22.4456	exon (ENSMUST00000035608.9, exon 2 of 2)	protein_coding-exon (ENSMUST00000035608.9, exon 2 of 2)	2436	ENSMUST00000035608.9	ENSMUSG00000039830	ENSMUST00000035608	Olig2
clip_peak8638	chr5	123761928	123762057	+	4.02361	10.8335	intron (ENSMUST00000031366.11, intron 8 of 63)	protein_coding-intron (ENSMUST00000031366.11, intron 8 of 63)	-10792	ENSMUST00000197665.1	ENSMUSG00000029414	ENSMUST00000197265	Kntc1
clip_peak9462	chr9	118927266	118927395	+	3.93517	8.22347	promoter-TSS (ENSMUST00000190235.1)	antisense-promoter-TSS (ENSMUST00000190235.1)	468	ENSMUST00000172464.1	ENSMUSG00000047409	ENSMUST00000172464	Ctdspl
clip_peak1314	chr18	36054480	36054609	-	3.88232	3.18937	intron (ENSMUST00000115713.8, intron 1 of 9)	protein_coding-intron (ENSMUST00000115705.1, intron 2 of 7)	-1660	ENSMUST00000237681.1	ENSMUSG00000060275	ENSMUST00000239409	Nrg2
clip_peak32595	chr14	26740066	26740195	+	3.7878	3.09498	intron (ENSMUST00000022433.11, intron 20 of 73)	protein_coding-intron (ENSMUST00000022433.11, intron 20 of 73)	-30899	ENSMUST00000073309.4	ENSMUSG00000021879	ENSMUST00000073309	Dnah12
clip_peak27537	chr16	23986328	23986457	-	3.77751	9.92724	intron (ENSMUST00000023151.5, intron 1 of 9)	protein_coding-intron (ENSMUST00000023151.5, intron 1 of 9)	-2090	ENSMUST00000210705.1	ENSMUSG00000110291	ENSMUST00000210705	Gm37419
clip_peak22032	chr8	123284221	123284350	-	3.57097	20.0596	intron (ENSMUST00000035495.14, intron 27 of 42)	protein_coding-intron (ENSMUST00000035495.14, intron 27 of 42)	-1618	ENSMUST00000146687.1	ENSMUSG00000032815	ENSMUST00000155488	Fanca
clip_peak35753	chr9	105661130	105661259	+	3.52975	5.49364	promoter-TSS (ENSMUST00000188385.1)	protein_coding-promoter-TSS (ENSMUST00000188385.1)	31	ENSMUST00000188385.1	ENSMUSG00000032571	ENSMUST00000186943	Pik3r4
clip_peak35646	chr14	36909298	36909427	-	3.42365	7.06007	promoter-TSS (ENSMUST00000183316.7)	protein_coding-promoter-TSS (ENSMUST00000183316.7)	-181	ENSMUST00000183316.7	ENSMUSG00000058690	ENSMUST00000183007	Ccser2
clip_peak6114	chr12	100400089	100400218	-	3.13994	10.6361	intron (ENSMUST00000223444.1, intron 9 of 9)	protein_coding-intron (ENSMUST00000062957.7, intron 9 of 19)	-14253	ENSMUST00000221975.1	ENSMUSG00000033530	ENSMUST00000222036	Ttc7b
clip_peak2021	chr1	87962829	87962958	-	3.11726	5.38047	intron (ENSMUST00000040783.10, intron 18 of 27)	protein_coding-intron (ENSMUST00000040783.10, intron 18 of 27)	4302	ENSMUST00000190446.1	ENSMUSG00000005501	ENSMUST00000187758	Usp40
clip_peak21457	chr5	142803526	142803654	-	9.05385	157.256	intron (ENSMUST00000198181.1, intron 2 of 2)	protein_coding-intron (ENSMUST00000151477.7, intron 2 of 15)	-3153	ENSMUST00000155461.1	ENSMUSG00000039477	ENSMUST00000152247	Tnrc18
clip_peak6409	chr11	106584225	106584353	-	8.1085	69.929	intron (ENSMUST00000128933.1, intron 1 of 1)	protein_coding-intron (ENSMUST00000042780.13, intron 1 of 11)	-3689	ENSMUST00000153870.1	ENSMUSG00000040548	ENSMUST00000153870	Tex2
clip_peak14567	chr16	11332413	11332541	+	7.99504	105.385	intron (ENSMUST00000180792.7, intron 1 of 20)	protein_coding-intron (ENSMUST00000115814.3, intron 1 of 7)	9505	ENSMUST00000115814.3	ENSMUSG00000071669	ENSMUST00000134941	Snx29
clip_peak33746	chr16	30279837	30279965	-	7.93644	136.675	intron (ENSMUST00000064606.7, intron 1 of 1)	protein_coding-intron (ENSMUST00000064606.7, intron 1 of 1)	3355	ENSMUST00000064606.7	ENSMUSG00000052316	ENSMUST00000064606	Lrrc15
clip_peak32454	chr5	92261802	92261930	-	7.09741	37.4958	intron (ENSMUST00000159345.7, intron 8 of 10)	protein_coding-intron (ENSMUST00000113102.9, intron 8 of 10)	916	ENSMUST00000159732.1	ENSMUSG00000029413	ENSMUST00000159345	Naaa
clip_peak4321	chr3	135507600	135507728	+	7.08642	400	intron (ENSMUST00000144654.1, intron 2 of 2)	protein_coding-intron (ENSMUST00000029814.9, intron 2 of 16)	-9486	ENSMUST00000123061.1	ENSMUSG00000028164	ENSMUST00000140496	Manba
clip_peak30434	chr2	179475973	179476101	+	7.01912	78.195	intron (ENSMUST00000124708.1, intron 2 of 2)	protein_coding-intron (ENSMUST00000000314.12, intron 2 of 15)	31804	ENSMUST00000124708.1	ENSMUSG00000000305	ENSMUST00000129659	Cdh4
clip_peak6589	chr5	114063916	114064044	-	6.97384	76.0329	intron (ENSMUST00000150106.1, intron 4 of 6)	protein_coding-intron (ENSMUST00000058472.12, intron 3 of 15)	1238	ENSMUST00000134790.7	ENSMUSG00000042078	ENSMUST00000150106	Svop
clip_peak34553	chr17	28492465	28492593	-	6.94377	73.0817	intron (ENSMUST00000177939.7, intron 2 of 12)	protein_coding-intron (ENSMUST00000114792.7, intron 3 of 13)	-6380	ENSMUST00000079413.10	ENSMUSG00000024222	ENSMUST00000153744	Fkbp5
clip_peak20507	chr8	72678799	72678927	+	6.73177	43.7148	intron (ENSMUST00000228312.1, intron 9 of 18)	protein_coding-intron (ENSMUST00000093427.10, intron 9 of 18)	-2928	ENSMUST00000162248.1	ENSMUSG00000048148	ENSMUST00000161386	Nwd1
clip_peak16378	chr2	166613687	166613815	-	6.59545	37.4267	intron (ENSMUST00000099080.8, intron 5 of 37)	protein_coding-intron (ENSMUST00000036719.11, intron 7 of 39)	-10664	ENSMUST00000136564.1	ENSMUSG00000039621	ENSMUST00000140624	Prex1
clip_peak23194	chr10	75793257	75793385	-	6.31804	17.4018	intron (ENSMUST00000139724.2, intron 3 of 3)	protein_coding-intron (ENSMUST00000001713.9, intron 3 of 4)	4248	ENSMUST00000120177.7	ENSMUSG00000001663	ENSMUST00000120177	Gstt1
clip_peak6602	chr9	68969849	68969977	+	6.10248	16.354	intron (ENSMUST00000174296.1, intron 1 of 5)	protein_coding-intron (ENSMUST00000034766.13, intron 1 of 10)	-225628	ENSMUST00000132355.1	ENSMUSG00000032238	ENSMUST00000034766	Rora
clip_peak5574	chr2	132071070	132071198	-	5.84716	73.8773	intron (ENSMUST00000028815.14, intron 10 of 15)	protein_coding-intron (ENSMUST00000028815.14, intron 10 of 15)	-4094	ENSMUST00000137910.1	ENSMUSG00000027340	ENSMUST00000128899	Slc23a2
clip_peak13217	chr1	40301555	40301683	+	5.74985	20.5277	intron (ENSMUST00000114795.2, intron 7 of 10)	protein_coding-intron (ENSMUST00000027241.10, intron 7 of 10)	-22991	ENSMUST00000192551.1	ENSMUSG00000070942	ENSMUST00000095020	Il1rl2
clip_peak28037	chr17	67981892	67982020	-	5.68754	28.8071	intron (ENSMUST00000024840.11, intron 1 of 17)	protein_coding-intron (ENSMUST00000024840.11, intron 1 of 17)	22164	ENSMUST00000024840.11	ENSMUSG00000024043	ENSMUST00000164647	Arhgap28
clip_peak20222	chr17	13066775	13066903	+	5.67057	14.6691	intron (ENSMUST00000232990.1, intron 5 of 10)	protein_coding-intron (ENSMUST00000086787.10, intron 5 of 11)	-4063	ENSMUST00000233962.1	ENSMUSG00000055602	ENSMUST00000233511	Tcp10b
clip_peak38407	chr4	140628803	140628931	-	5.43419	11.6896	intron (ENSMUST00000069623.11, intron 1 of 27)	protein_coding-intron (ENSMUST00000039204.9, intron 1 of 27)	-11802	ENSMUST00000154979.1	ENSMUSG00000040964	ENSMUST00000039204	Arhgef10l
clip_peak7427	chr10	94202392	94202520	+	5.21944	7.39059	intron (ENSMUST00000179990.7, intron 2 of 3)	protein_coding-intron (ENSMUST00000020209.15, intron 2 of 3)	3419	ENSMUST00000125379.1	ENSMUSG00000020022	ENSMUST00000125379	Ndufa12
clip_peak21575	chr10	60694793	60694921	-	5.2138	8.93928	intron (ENSMUST00000153149.7, intron 1 of 7)	protein_coding-intron (ENSMUST00000105461.9, intron 1 of 70)	1633	ENSMUST00000153149.7	ENSMUSG00000012819	ENSMUST00000127312	Cdh23
clip_peak35947	chr15	93553413	93553541	-	5.20103	8.93928	intron (ENSMUST00000048982.10, intron 1 of 7)	protein_coding-intron (ENSMUST00000048982.10, intron 1 of 7)	-33954	ENSMUST00000109255.2	ENSMUSG00000036158	ENSMUST00000109255	Prickle1
clip_peak1316	chr11	98417801	98417929	+	5.12684	12.7234	intron (ENSMUST00000136032.1, intron 1 of 25)	protein_coding-intron (ENSMUST00000058295.5, intron 1 of 26)	5372	ENSMUST00000136032.1	ENSMUSG00000062312	ENSMUST00000058295	Erbb2
clip_peak3991	chr17	32525066	32525194	+	5.04581	7.62105	intron (ENSMUST00000237003.1, intron 9 of 12)	protein_coding-intron (ENSMUST00000165999.1, intron 9 of 12)	-11428	ENSMUST00000169591.7	ENSMUSG00000048440	ENSMUST00000237245	Cyp4f16
clip_peak13303	chr6	142956906	142957034	-	4.90872	7.62105	intron (ENSMUST00000032421.3, intron 1 of 4)	protein_coding-intron (ENSMUST00000032421.3, intron 1 of 4)	7171	ENSMUST00000205149.2	ENSMUSG00000030283	ENSMUST00000032421	St8sia1
clip_peak19140	chr6	91995404	91995532	+	4.86955	6.29437	intron (ENSMUST00000113466.1, intron 1 of 19)	protein_coding-intron (ENSMUST00000089334.8, intron 2 of 20)	8358	ENSMUST00000113466.1	ENSMUSG00000034037	ENSMUST00000130369	Fgd5
clip_peak9171	chr9	22531122	22531250	+	4.80854	17.6004	intron (ENSMUST00000152719.7, intron 2 of 5)	protein_coding-intron (ENSMUST00000039798.15, intron 5 of 21)	18729	ENSMUST00000152719.7	ENSMUSG00000035919	ENSMUST00000130479	Bbs9
clip_peak439	chr2	25317072	25317200	-	4.64465	9.03315	intron (ENSMUST00000155627.1, intron 1 of 2)	protein_coding-intron (ENSMUST00000028335.12, intron 1 of 19)	1959	ENSMUST00000114310.9	ENSMUSG00000026959	ENSMUST00000028335	Grin1
clip_peak11793	chr18	79070145	79070273	-	4.55417	10.3704	intron (ENSMUST00000025430.10, intron 2 of 5)	protein_coding-intron (ENSMUST00000025430.10, intron 2 of 5)	39182	ENSMUST00000025430.10	ENSMUSG00000024548	ENSMUST00000025430	Setbp1
clip_peak5116	chr9	108040450	108040578	+	4.48673	17.3239	intron (ENSMUST00000177396.7, intron 2 of 4)	protein_coding-intron (ENSMUST00000035214.10, intron 3 of 5)	-4349	ENSMUST00000176613.1	ENSMUSG00000032594	ENSMUST00000167159	Ip6k1
clip_peak22423	chr13	92336919	92337047	-	4.37632	8.67615	intron (ENSMUST00000191550.6, intron 9 of 24)	protein_coding-intron (ENSMUST00000022220.12, intron 8 of 23)	8395	ENSMUST00000189376.6	ENSMUSG00000014850	ENSMUST00000186392	Msh3
clip_peak13263	chr1	189858023	189858151	+	4.362	6.82996	intron (ENSMUST00000097442.8, intron 15 of 18)	protein_coding-intron (ENSMUST00000027898.6, intron 14 of 17)	-4572	ENSMUST00000148129.1	ENSMUSG00000026604	ENSMUST00000128275	Ptpn14
clip_peak26084	chr19	44999268	44999396	+	4.31145	5.36171	intron (ENSMUST00000179305.1, intron 13 of 13)	protein_coding-intron (ENSMUST00000026225.14, intron 14 of 14)	-6331	ENSMUST00000236685.1	ENSMUSG00000025209	ENSMUST00000236685	Twnk
clip_peak28614	chr6	92132353	92132481	+	4.27711	19.3007	intron (ENSMUST00000113463.7, intron 2 of 14)	protein_coding-intron (ENSMUST00000113460.7, intron 1 of 14)	-5598	ENSMUST00000133133.1	ENSMUSG00000005893	ENSMUST00000133133	Nr2c2
clip_peak2640	chr8	105345981	105346109	-	4.22961	5.20827	intron (ENSMUST00000132777.7, intron 1 of 19)	protein_coding-intron (ENSMUST00000014922.4, intron 1 of 21)	1864	ENSMUST00000132777.7	ENSMUSG00000014778	ENSMUST00000132777	Fhod1
clip_peak24676	chr4	137746684	137746812	-	4.15378	14.1083	exon (ENSMUST00000141451.1, exon 1 of 2)	protein_coding-exon (ENSMUST00000141451.1, exon 1 of 2)	399	ENSMUST00000141451.1	ENSMUSG00000028766	ENSMUST00000133473	Alpl
clip_peak39158	chr7	19231161	19231289	+	4.13858	36.8804	intron (ENSMUST00000161711.1, intron 1 of 1)	protein_coding-intron (ENSMUST00000063976.8, intron 1 of 1)	2842	ENSMUST00000161711.1	ENSMUSG00000052214	ENSMUST00000206335	Opa3
clip_peak29505	chr7	96700513	96700641	+	4.10199	16.8514	intron (ENSMUST00000107165.7, intron 7 of 32)	protein_coding-intron (ENSMUST00000107162.7, intron 8 of 32)	56405	ENSMUST00000131541.1	ENSMUSG00000048078	ENSMUST00000107166	Tenm4
clip_peak35427	chr14	50782098	50782226	-	4.06865	13.091	intron (ENSMUST00000228440.1, intron 1 of 5)	protein_coding-intron (ENSMUST00000006451.7, intron 1 of 9)	3331	ENSMUST00000227934.1	ENSMUSG00000006288	ENSMUST00000227934	Ttc5
clip_peak20451	chr7	144234266	144234394	+	3.95832	3.43822	intron (ENSMUST00000213146.1, intron 13 of 17)	protein_coding-intron (ENSMUST00000105900.8, intron 4 of 15)	-4395	ENSMUST00000239495.1	ENSMUSG00000037541	ENSMUST00000105902	Shank2
clip_peak9686	chr8	64766639	64766767	-	3.94375	4.09075	intron (ENSMUST00000210166.1, intron 5 of 13)	protein_coding-intron (ENSMUST00000034017.8, intron 5 of 14)	-11732	ENSMUST00000209919.1	ENSMUSG00000031605	ENSMUST00000209919	Klhl2
clip_peak19402	chr1	87327915	87328043	+	3.90618	10.8561	exon (ENSMUST00000187038.1, exon 1 of 1)	protein_coding-exon (ENSMUST00000187038.1, exon 1 of 1)	913	ENSMUST00000173173.7	ENSMUSG00000048000	ENSMUST00000174846	Gigyf2
clip_peak21793	chr2	105908408	105908536	+	3.90208	6.6245	intron (ENSMUST00000037499.5, intron 2 of 6)	protein_coding-intron (ENSMUST00000037499.5, intron 2 of 6)	3834	ENSMUST00000037499.5	ENSMUSG00000042670	ENSMUST00000037499	Immp1l
clip_peak37459	chr17	67333501	67333629	-	3.90106	5.20827	intron (ENSMUST00000224091.1, intron 1 of 19)	protein_coding-intron (ENSMUST00000037974.9, intron 1 of 32)	20508	ENSMUST00000037974.9	ENSMUSG00000033278	ENSMUST00000037974	Ptprm
clip_peak30237	chr11	51537800	51537928	+	3.84332	3.18937	intron (ENSMUST00000102765.8, intron 5 of 28)	protein_coding-intron (ENSMUST00000102765.8, intron 5 of 28)	-36568	ENSMUST00000151098.1	ENSMUSG00000063564	ENSMUST00000151098	Col23a1
clip_peak19816	chr5	33771764	33771892	-	3.82813	5.20827	intron (ENSMUST00000201981.1, intron 2 of 2)	protein_coding-intron (ENSMUST00000005431.5, intron 2 of 13)	-1374	ENSMUST00000144071.1	ENSMUSG00000005299	ENSMUST00000200827	Letm1
clip_peak39318	chr2	138276616	138276744	+	3.70546	13.4551	intron (ENSMUST00000155646.7, intron 1 of 3)	protein_coding-intron (ENSMUST00000091556.11, intron 1 of 4)	-1813	ENSMUST00000075410.4	ENSMUSG00000062098	ENSMUST00000091556	Btbd3
clip_peak30709	chr15	3582574	3582702	-	3.66489	5.33637	promoter-TSS (ENSMUST00000161561.7)	protein_coding-promoter-TSS (ENSMUST00000161561.7)	-42	ENSMUST00000161770.1	ENSMUSG00000055737	ENSMUST00000161180	Ghr
clip_peak31364	chr1	180996853	180996981	-	3.66012	4.8869	promoter-TSS (ENSMUST00000154133.7)	protein_coding-promoter-TSS (ENSMUST00000154133.7)	-747	ENSMUST00000154133.7	ENSMUSG00000038776	ENSMUST00000154133	Ephx1
clip_peak32702	chr7	13307190	13307318	+	3.60252	28.4198	promoter-TSS (ENSMUST00000131294.2)	protein_coding-promoter-TSS (ENSMUST00000131294.2)	67	ENSMUST00000131294.2	ENSMUSG00000056394	ENSMUST00000177588	Lig1
clip_peak22418	chr8	125476963	125477091	-	3.60048	13.1328	intron (ENSMUST00000212987.1, intron 5 of 22)	protein_coding-intron (ENSMUST00000108775.1, intron 3 of 20)	15683	ENSMUST00000108775.1	ENSMUSG00000001995	ENSMUST00000212604	Sipa1l2
clip_peak15399	chr2	25248514	25248642	-	3.54955	25.5429	promoter-TSS (ENSMUST00000129705.1)	protein_coding-promoter-TSS (ENSMUST00000129705.1)	-107	ENSMUST00000129705.1	ENSMUSG00000006471	ENSMUST00000141808	Ndor1
clip_peak32392	chr4	152518294	152518422	+	3.52014	5.97531	TTS (ENSMUST00000123635.1)	protein_coding-TTS (ENSMUST00000123635.1)	15444	ENSMUST00000123635.1	ENSMUSG00000039577	ENSMUST00000142027	Nphp4
clip_peak37358	chr13	63882519	63882647	+	3.48807	8.51712	intron (ENSMUST00000238465.1, intron 17 of 18)	protein_coding-intron (ENSMUST00000095724.10, intron 17 of 18)	-8798	ENSMUST00000162086.2	ENSMUSG00000021470	ENSMUST00000159957	Ercc6l2
clip_peak38721	chr1	77373604	77373732	-	3.4594	8.53077	TTS (ENSMUST00000187346.1)	protein_coding-TTS (ENSMUST00000187346.1)	3939	ENSMUST00000187346.1	ENSMUSG00000026235	ENSMUST00000187346	Epha4
clip_peak10625	chr12	80240375	80240503	-	3.45528	9.62104	intron (ENSMUST00000167327.1, intron 1 of 20)	protein_coding-intron (ENSMUST00000021554.15, intron 1 of 20)	18345	ENSMUST00000220351.1	ENSMUSG00000015143	ENSMUST00000167327	Actn1
clip_peak27574	chr4	32665619	32665747	+	3.40638	8.35349	intron (ENSMUST00000178134.1, intron 2 of 101)	protein_coding-intron (ENSMUST00000071642.10, intron 2 of 101)	-5867	ENSMUST00000133403.1	ENSMUSG00000058006	ENSMUST00000136608	Mdn1
clip_peak37645	chr6	49082992	49083120	+	3.40311	3.50172	exon (ENSMUST00000205243.1, exon 2 of 2)	protein_coding-exon (ENSMUST00000205243.1, exon 2 of 2)	471	ENSMUST00000139726.1	ENSMUSG00000029815	ENSMUST00000205243	Malsu1
clip_peak26823	chr11	54763576	54763704	-	3.39611	11.3802	intron (ENSMUST00000153209.7, intron 1 of 4)	protein_coding-intron (ENSMUST00000064104.12, intron 1 of 5)	-3301	ENSMUST00000123424.1	ENSMUSG00000052298	ENSMUST00000135903	Cdc42se2
clip_peak13177	chr9	82915149	82915277	-	3.37978	19.2065	TTS (ENSMUST00000186099.1)	protein_coding-TTS (ENSMUST00000186099.1)	2396	ENSMUST00000186099.1	ENSMUSG00000032253	ENSMUST00000034787	Phip
clip_peak12536	chr6	140579427	140579555	+	3.36955	4.85334	exon (ENSMUST00000203315.1, exon 2 of 2)	protein_coding-exon (ENSMUST00000203315.1, exon 2 of 2)	2168	ENSMUST00000203483.1	ENSMUSG00000030231	ENSMUST00000204755	Plekha5
clip_peak14881	chr7	100494669	100494797	+	3.34332	7.53171	exon (ENSMUST00000126381.2, exon 2 of 3)	protein_coding-exon (ENSMUST00000126381.2, exon 2 of 3)	666	ENSMUST00000153287.7	ENSMUSG00000033685	ENSMUST00000126534	Ucp2
clip_peak9299	chr7	79144063	79144191	-	3.33436	5.49364	promoter-TSS (ENSMUST00000206338.1)	protein_coding-promoter-TSS (ENSMUST00000206338.1)	-341	ENSMUST00000206338.1	ENSMUSG00000030605	ENSMUST00000205526	Mfge8
clip_peak11880	chr2	157199298	157199426	-	3.26252	4.815	intron (ENSMUST00000154721.7, intron 2 of 15)	protein_coding-intron (ENSMUST00000029170.7, intron 2 of 21)	5150	ENSMUST00000029170.7	ENSMUSG00000027641	ENSMUST00000154721	Rbl1
clip_peak9942	chr13	73642385	73642513	+	3.22915	5.20325	TTS (ENSMUST00000222251.1)	protein_coding-TTS (ENSMUST00000222251.1)	2436	ENSMUST00000222912.1	ENSMUSG00000021611	ENSMUST00000221522	Tert
clip_peak23781	chr16	58445372	58445500	+	3.17789	7.73067	intron (ENSMUST00000046663.7, intron 4 of 15)	protein_coding-intron (ENSMUST00000046663.7, intron 4 of 15)	-9755	ENSMUST00000142830.7	ENSMUSG00000035107	ENSMUST00000142830	Dcbld2
clip_peak9328	chr12	3390693	3390821	+	3.17527	5.42559	intron (ENSMUST00000220210.1, intron 6 of 8)	protein_coding-intron (ENSMUST00000020999.6, intron 5 of 7)	3376	ENSMUST00000219895.1	ENSMUSG00000020668	ENSMUST00000220210	Kif3c
clip_peak38613	chr13	29758058	29758186	-	3.16702	4.59858	intron (ENSMUST00000153086.7, intron 5 of 10)	protein_coding-intron (ENSMUST00000006353.13, intron 5 of 15)	97309	ENSMUST00000124532.7	ENSMUSG00000006191	ENSMUST00000006353	Cdkal1
clip_peak24604	chr2	179508467	179508595	+	3.16631	4.7254	intron (ENSMUST00000124708.1, intron 2 of 2)	protein_coding-intron (ENSMUST00000000314.12, intron 2 of 15)	64298	ENSMUST00000124708.1	ENSMUSG00000000305	ENSMUST00000129659	Cdh4
clip_peak28176	chr2	104652640	104652768	+	3.14855	6.0007	intron (ENSMUST00000028599.7, intron 12 of 20)	protein_coding-intron (ENSMUST00000028599.7, intron 12 of 20)	-2836	ENSMUST00000124944.1	ENSMUSG00000027176	ENSMUST00000131761	Cstf3
clip_peak23483	chr17	35509254	35509382	+	3.05391	11.5194	exon (ENSMUST00000175723.1, exon 2 of 2)	antisense-exon (ENSMUST00000175723.1, exon 2 of 2)	497	ENSMUST00000174782.1	ENSMUSG00000024406	ENSMUST00000025271	Pou5f1
clip_peak25256	chr3	90263886	90264014	+	3.03905	5.85412	exon (ENSMUST00000029545.14, exon 14 of 14)	protein_coding-exon (ENSMUST00000029545.14, exon 14 of 14)	-1235	ENSMUST00000129564.7	ENSMUSG00000042404	ENSMUST00000141139	Dennd4b
clip_peak1977	chr3	133507047	133507175	-	3.03694	42.788	intron (ENSMUST00000197118.4, intron 2 of 2)	protein_coding-intron (ENSMUST00000098603.7, intron 2 of 10)	-26429	ENSMUST00000200203.1	ENSMUSG00000040943	ENSMUST00000196398	Tet2
clip_peak6601	chr11	69674834	69674962	-	3.03179	9.15346	promoter-TSS (ENSMUST00000123084.7)	protein_coding-promoter-TSS (ENSMUST00000123084.7)	78	ENSMUST00000123084.7	ENSMUSG00000005204	ENSMUST00000123084	Senp3
clip_peak4944	chr1	134949211	134949338	-	7.78064	92.0622	intron (ENSMUST00000112163.1, intron 1 of 2)	protein_coding-intron (ENSMUST00000045665.12, intron 1 of 23)	6577	ENSMUST00000168381.7	ENSMUSG00000073557	ENSMUST00000112163	Ppp1r12b
clip_peak3842	chr10	60365859	60365986	+	6.81087	28.4169	intron (ENSMUST00000170507.7, intron 3 of 3)	protein_coding-intron (ENSMUST00000020301.13, intron 4 of 6)	14270	ENSMUST00000124712.1	ENSMUSG00000012819	ENSMUST00000127312	Cdh23
clip_peak25438	chr10	127039267	127039394	-	6.57611	23.0369	intron (ENSMUST00000116231.3, intron 2 of 2)	protein_coding-intron (ENSMUST00000116231.3, intron 2 of 2)	-2084	ENSMUST00000152960.1	ENSMUSG00000006732	ENSMUST00000006915	Mettl1
clip_peak10604	chr18	75040243	75040370	+	6.49976	34.6001	intron (ENSMUST00000236220.1, intron 1 of 8)	protein_coding-intron (ENSMUST00000039608.8, intron 1 of 16)	-7018	ENSMUST00000235545.1	ENSMUSG00000035765	ENSMUST00000236840	Dym
clip_peak27731	chr7	97489435	97489562	+	6.45995	44.7943	intron (ENSMUST00000206644.1, intron 3 of 11)	protein_coding-intron (ENSMUST00000026126.9, intron 3 of 22)	8485	ENSMUST00000205481.1	ENSMUSG00000025133	ENSMUST00000206644	Ints4
clip_peak40124	chr12	117641962	117642089	+	6.26397	40.0774	intron (ENSMUST00000220781.1, intron 7 of 8)	protein_coding-intron (ENSMUST00000109691.3, intron 9 of 27)	-16009	ENSMUST00000222105.1	ENSMUSG00000041992	ENSMUST00000222185	Rapgef5
clip_peak10010	chr4	154387456	154387583	-	6.24085	57.8134	intron (ENSMUST00000105636.7, intron 3 of 15)	protein_coding-intron (ENSMUST00000030902.12, intron 3 of 16)	-39062	ENSMUST00000131762.1	ENSMUSG00000039410	ENSMUST00000124771	Prdm16
clip_peak26052	chr10	43537454	43537581	-	5.94394	34.8706	TTS (ENSMUST00000214198.1)	protein_coding-TTS (ENSMUST00000214198.1)	3449	ENSMUST00000214198.1	ENSMUSG00000019797	ENSMUST00000126463	Mtres1
clip_peak39886	chr1	23893184	23893311	-	5.83985	35.8851	intron (ENSMUST00000027339.13, intron 1 of 9)	protein_coding-intron (ENSMUST00000027339.13, intron 1 of 9)	-1253	ENSMUST00000133398.1	ENSMUSG00000026155	ENSMUST00000141330	Smap1
clip_peak21218	chr8	110434166	110434293	+	5.79899	16.0037	intron (ENSMUST00000212218.1, intron 19 of 25)	protein_coding-intron (ENSMUST00000043141.6, intron 19 of 86)	-10260	ENSMUST00000212034.1	ENSMUSG00000059854	ENSMUST00000212034	Hydin
clip_peak11117	chr2	18980585	18980712	-	5.76298	63.5428	intron (ENSMUST00000006912.11, intron 1 of 9)	protein_coding-intron (ENSMUST00000006912.11, intron 1 of 9)	17478	ENSMUST00000006912.11	ENSMUSG00000026737	ENSMUST00000148583	Pip4k2a
clip_peak16610	chr2	148864310	148864437	-	5.42019	16.802	intron (ENSMUST00000149457.1, intron 1 of 3)	protein_coding-intron (ENSMUST00000149457.1, intron 1 of 3)	665	ENSMUST00000149457.1	ENSMUSG00000027446	ENSMUST00000028937	Cstdc2
clip_peak14164	chr8	85498132	85498259	+	5.33928	68.4994	intron (ENSMUST00000132932.7, intron 2 of 10)	protein_coding-intron (ENSMUST00000034136.11, intron 2 of 11)	5586	ENSMUST00000143659.1	ENSMUSG00000031700	ENSMUST00000034136	Gpt2
clip_peak38431	chr5	64301579	64301706	+	5.25835	14.5081	intron (ENSMUST00000140960.2, intron 1 of 8)	protein_coding-intron (ENSMUST00000043893.12, intron 14 of 21)	3112	ENSMUST00000140960.2	ENSMUSG00000029174	ENSMUST00000119756	Tbc1d1
clip_peak19015	chr17	35609203	35609330	+	5.16382	8.9455	intron (ENSMUST00000174534.1, intron 1 of 3)	protein_coding-intron (ENSMUST00000174521.1, intron 1 of 3)	7688	ENSMUST00000174534.1	ENSMUSG00000090509	ENSMUST00000171166	Sfta2
clip_peak19293	chr18	75614094	75614221	-	5.03051	10.7526	intron (ENSMUST00000165559.2, intron 3 of 11)	protein_coding-intron (ENSMUST00000165559.2, intron 3 of 11)	23116	ENSMUST00000235147.1	ENSMUSG00000052928	ENSMUST00000235147	Ctif
clip_peak10486	chr15	58132019	58132146	-	4.93259	46.5396	exon (ENSMUST00000227171.1, exon 1 of 1)	protein_coding-exon (ENSMUST00000227171.1, exon 1 of 1)	1210	ENSMUST00000227171.1	ENSMUSG00000022360	ENSMUST00000226649	Atad2
clip_peak19964	chr6	70765768	70765895	-	4.89175	27.0873	TTS (ENSMUST00000124633.1)	protein_coding-TTS (ENSMUST00000124633.1)	7861	ENSMUST00000124633.1	ENSMUSG00000053604	ENSMUST00000066134	Rpia
clip_peak617	chr2	125866485	125866612	+	4.5706	7.39059	intron (ENSMUST00000140873.7, intron 1 of 5)	protein_coding-intron (ENSMUST00000028636.12, intron 1 of 9)	280	ENSMUST00000110454.1	ENSMUSG00000027207	ENSMUST00000134798	Galk2
clip_peak19349	chr16	93938006	93938133	-	4.50783	4.68993	intron (ENSMUST00000232406.1, intron 1 of 1)	protein_coding-intron (ENSMUST00000050962.4, intron 2 of 2)	4315	ENSMUST00000232406.1	ENSMUSG00000047109	ENSMUST00000137163	Cldn14
clip_peak22475	chr14	60064959	60065086	-	4.48075	5.40884	intron (ENSMUST00000145071.7, intron 1 of 8)	protein_coding-intron (ENSMUST00000080368.12, intron 1 of 35)	21812	ENSMUST00000080368.12	ENSMUSG00000021983	ENSMUST00000140924	Atp8a2
clip_peak14433	chr8	79129238	79129365	+	4.42762	18.7153	intron (ENSMUST00000238669.1, intron 7 of 13)	protein_coding-intron (ENSMUST00000098614.8, intron 7 of 14)	8818	ENSMUST00000145827.7	ENSMUSG00000071064	ENSMUST00000129613	Zfp827
clip_peak34835	chr7	144642778	144642905	-	4.27323	4.42174	intron (ENSMUST00000238848.1, intron 9 of 25)	protein_coding-intron (ENSMUST00000033393.14, intron 9 of 24)	-5680	ENSMUST00000208094.1	ENSMUSG00000031075	ENSMUST00000152531	Ano1
clip_peak22073	chr4	141494090	141494217	-	4.11216	10.2769	intron (ENSMUST00000105786.2, intron 4 of 15)	protein_coding-intron (ENSMUST00000078886.9, intron 4 of 14)	-5841	ENSMUST00000152411.1	ENSMUSG00000040761	ENSMUST00000152081	Spen
clip_peak5031	chr19	10219935	10220062	-	3.97483	6.59652	intron (ENSMUST00000190922.6, intron 8 of 24)	protein_coding-intron (ENSMUST00000088013.11, intron 8 of 26)	-2470	ENSMUST00000186854.6	ENSMUSG00000036098	ENSMUST00000189439	Myrf
clip_peak34997	chr15	83308871	83308998	-	3.81974	9.20334	intron (ENSMUST00000226124.1, intron 12 of 15)	protein_coding-intron (ENSMUST00000067215.8, intron 12 of 15)	-1868	ENSMUST00000226411.1	ENSMUSG00000054277	ENSMUST00000226124	Arfgap3
clip_peak4265	chr10	123025933	123026060	-	3.79577	6.959	TTS (ENSMUST00000220201.1)	protein_coding-TTS (ENSMUST00000220201.1)	1464	ENSMUST00000220201.1	ENSMUSG00000034602	ENSMUST00000219241	Mon2
clip_peak40016	chr12	104816356	104816483	-	3.73254	5.51395	intron (ENSMUST00000223342.1, intron 1 of 14)	protein_coding-intron (ENSMUST00000109936.2, intron 1 of 12)	-35548	ENSMUST00000222323.1	ENSMUSG00000021097	ENSMUST00000223103	Clmn
clip_peak7272	chr3	84456440	84456567	-	3.62433	5.42559	intron (ENSMUST00000107689.6, intron 6 of 11)	protein_coding-intron (ENSMUST00000091002.7, intron 6 of 11)	-2740	ENSMUST00000125643.1	ENSMUSG00000041842	ENSMUST00000125643	Fhdc1
clip_peak20986	chr11	80053474	80053601	-	3.60172	10.2771	intron (ENSMUST00000178893.7, intron 5 of 6)	protein_coding-intron (ENSMUST00000061283.14, intron 6 of 7)	4362	ENSMUST00000147164.1	ENSMUSG00000017561	ENSMUST00000061283	Crlf3
clip_peak6548	chr1	172313326	172313453	+	3.58825	10.1726	intron (ENSMUST00000128508.7, intron 2 of 3)	protein_coding-intron (ENSMUST00000039506.14, intron 1 of 6)	1022	ENSMUST00000039506.14	ENSMUSG00000038034	ENSMUST00000128508	Igsf8
clip_peak23129	chr11	106487721	106487848	-	3.54637	4.41272	promoter-TSS (ENSMUST00000001059.8)	protein_coding-promoter-TSS (ENSMUST00000001059.8)	12	ENSMUST00000001059.8	ENSMUSG00000020715	ENSMUST00000106799	Ern1
clip_peak21322	chr7	19632326	19632453	-	3.53051	5.65145	TTS (ENSMUST00000208846.1)	protein_coding-TTS (ENSMUST00000208846.1)	-2951	ENSMUST00000137615.7	ENSMUSG00000002983	ENSMUST00000131759	Relb
clip_peak21414	chr4	108077111	108077238	-	3.47242	3.96239	intron (ENSMUST00000030340.14, intron 10 of 15)	protein_coding-intron (ENSMUST00000030340.14, intron 10 of 15)	-5755	ENSMUST00000106701.1	ENSMUSG00000028603	ENSMUST00000145721	Scp2
clip_peak18535	chr9	70450197	70450324	-	3.36611	7.07159	intron (ENSMUST00000215948.1, intron 2 of 4)	protein_coding-intron (ENSMUST00000034739.11, intron 8 of 14)	3586	ENSMUST00000215948.1	ENSMUSG00000032217	ENSMUST00000213694	Rnf111
clip_peak29737	chr17	85126314	85126441	+	3.33178	6.9722	intron (ENSMUST00000095188.6, intron 3 of 10)	protein_coding-intron (ENSMUST00000095188.6, intron 3 of 10)	34294	ENSMUST00000234501.1	ENSMUSG00000071037	ENSMUST00000234822	Camkmt
clip_peak38977	chr3	122558921	122559048	-	3.31369	12.2263	intron (ENSMUST00000239148.1, intron 8 of 14)	protein_coding-intron (ENSMUST00000162409.7, intron 8 of 13)	260	ENSMUST00000162884.2	ENSMUSG00000039735	ENSMUST00000197259	Fnbp1l
clip_peak6214	chr6	120878300	120878427	+	3.26509	6.12268	intron (ENSMUST00000009256.3, intron 6 of 6)	protein_coding-intron (ENSMUST00000009256.3, intron 6 of 6)	19205	ENSMUST00000161594.1	ENSMUSG00000004446	ENSMUST00000161594	Bid
clip_peak1738	chr11	120080625	120080752	-	3.24317	7.42382	intron (ENSMUST00000180242.1, intron 3 of 25)	protein_coding-intron (ENSMUST00000106227.7, intron 3 of 25)	6139	ENSMUST00000106227.7	ENSMUSG00000039781	ENSMUST00000145641	Cep131
clip_peak4609	chr4	103150761	103150888	+	3.06276	4.60464	intron (ENSMUST00000106858.7, intron 12 of 14)	protein_coding-intron (ENSMUST00000030247.10, intron 11 of 13)	-7762	ENSMUST00000128536.1	ENSMUSG00000028522	ENSMUST00000136092	Mier1
clip_peak33698	chr11	69938317	69938444	+	3.05704	5.43716	intron (ENSMUST00000149194.7, intron 3 of 8)	protein_coding-intron (ENSMUST00000018698.11, intron 3 of 8)	-1467	ENSMUST00000130377.1	ENSMUSG00000018554	ENSMUST00000108601	Ybx2
clip_peak36633	chr14	79369015	79369142	-	3.02361	6.57911	TTS (ENSMUST00000169500.1)	protein_coding-TTS (ENSMUST00000169500.1)	18028	ENSMUST00000163486.1	ENSMUSG00000022020	ENSMUST00000171928	Naa16
clip_peak36980	chr9	121031784	121031910	-	8.17198	74.6662	intron (ENSMUST00000169176.1, intron 1 of 2)	protein_coding-intron (ENSMUST00000169176.1, intron 1 of 2)	13085	ENSMUST00000169176.1	ENSMUSG00000040936	ENSMUST00000051479	Ulk4
clip_peak15785	chr17	30909723	30909849	+	7.26148	69.6409	intron (ENSMUST00000236038.1, intron 3 of 13)	protein_coding-intron (ENSMUST00000114574.2, intron 3 of 12)	7927	ENSMUST00000236038.1	ENSMUSG00000024027	ENSMUST00000236038	Glp1r
clip_peak21242	chr18	35415181	35415307	-	6.96758	57.7277	intron (ENSMUST00000237896.1, intron 2 of 8)	protein_coding-intron (ENSMUST00000025215.9, intron 3 of 9)	-72177	ENSMUST00000236387.1	ENSMUSG00000024357	ENSMUST00000237309	Sil1
clip_peak39658	chr16	96208898	96209024	+	6.94519	47.2037	intron (ENSMUST00000157060.7, intron 1 of 3)	protein_coding-intron (ENSMUST00000048770.15, intron 2 of 7)	2318	ENSMUST00000157060.7	ENSMUSG00000040666	ENSMUST00000233577	Sh3bgr
clip_peak15665	chr12	91719853	91719979	-	6.7346	31.1308	intron (ENSMUST00000170077.1, intron 3 of 3)	protein_coding-intron (ENSMUST00000052969.14, intron 3 of 6)	-5942	ENSMUST00000111609.2	ENSMUSG00000020961	ENSMUST00000164713	Ston2
clip_peak22975	chr5	112983660	112983786	-	6.39758	29.7574	intron (ENSMUST00000200332.4, intron 2 of 20)	protein_coding-intron (ENSMUST00000065167.8, intron 2 of 20)	31780	ENSMUST00000197776.1	ENSMUSG00000042249	ENSMUST00000195928	Grk3
clip_peak2929	chr2	153437548	153437674	-	5.95594	14.6691	intron (ENSMUST00000035346.13, intron 4 of 10)	protein_coding-intron (ENSMUST00000035346.13, intron 4 of 10)	6868	ENSMUST00000109784.1	ENSMUSG00000061411	ENSMUST00000109784	Nol4l
clip_peak7553	chr9	70101837	70101963	-	5.80297	23.0252	TTS (ENSMUST00000145427.1)	protein_coding-TTS (ENSMUST00000145427.1)	1176	ENSMUST00000145427.1	ENSMUSG00000032224	ENSMUST00000123206	Fam81a
clip_peak35163	chr8	13309373	13309499	+	5.50927	28.9571	promoter-TSS (ENSMUST00000210600.1)	protein_coding-promoter-TSS (ENSMUST00000210600.1)	-779	ENSMUST00000210600.1	ENSMUSG00000038497	ENSMUST00000210063	Tmco3
clip_peak33690	chr10	4530004	4530130	+	5.44152	11.7421	intron (ENSMUST00000138112.7, intron 5 of 10)	protein_coding-intron (ENSMUST00000019901.6, intron 5 of 10)	-2928	ENSMUST00000157064.1	ENSMUSG00000019767	ENSMUST00000138112	Ccdc170
clip_peak26159	chr10	60694476	60694602	-	5.35436	9.92647	intron (ENSMUST00000153149.7, intron 1 of 7)	protein_coding-intron (ENSMUST00000105461.9, intron 1 of 70)	1951	ENSMUST00000153149.7	ENSMUSG00000012819	ENSMUST00000127312	Cdh23
clip_peak8255	chr18	67963261	67963387	+	5.34976	43.4459	intron (ENSMUST00000063775.4, intron 1 of 5)	protein_coding-intron (ENSMUST00000063775.4, intron 1 of 5)	30067	ENSMUST00000063775.4	ENSMUSG00000024544	ENSMUST00000236987	Ldlrad4
clip_peak23815	chr6	50451254	50451380	-	5.34276	15.2915	intron (ENSMUST00000154333.1, intron 1 of 3)	protein_coding-intron (ENSMUST00000071728.10, intron 1 of 21)	4844	ENSMUST00000146341.3	ENSMUSG00000029822	ENSMUST00000114468	Osbpl3
clip_peak5125	chr14	8018848	8018974	+	5.26085	6.9097	intron (ENSMUST00000026313.3, intron 1 of 8)	protein_coding-intron (ENSMUST00000026313.3, intron 1 of 8)	15945	ENSMUST00000026313.3	ENSMUSG00000025277	ENSMUST00000166497	Abhd6
clip_peak14811	chr2	59647528	59647654	+	5.07273	32.7327	TTS (ENSMUST00000128030.1)	protein_coding-TTS (ENSMUST00000128030.1)	780	ENSMUST00000139863.2	ENSMUSG00000035168	ENSMUST00000136248	Tanc1
clip_peak26633	chr16	93939217	93939343	-	5.01225	8.69415	intron (ENSMUST00000232406.1, intron 1 of 1)	protein_coding-intron (ENSMUST00000050962.4, intron 2 of 2)	3104	ENSMUST00000232406.1	ENSMUSG00000047109	ENSMUST00000137163	Cldn14
clip_peak17102	chr9	121437266	121437392	+	4.73803	14.012	intron (ENSMUST00000238988.1, intron 4 of 16)	protein_coding-intron (ENSMUST00000045903.7, intron 3 of 15)	-16967	ENSMUST00000209446.1	ENSMUSG00000032536	ENSMUST00000211149	Trak1
clip_peak20236	chr1	135078593	135078719	-	4.58028	5.91992	intron (ENSMUST00000044828.13, intron 1 of 17)	protein_coding-intron (ENSMUST00000044828.13, intron 1 of 17)	26620	ENSMUST00000044828.13	ENSMUSG00000042793	ENSMUST00000044828	Lgr6
clip_peak2008	chr2	68441734	68441860	-	4.5706	8.67615	intron (ENSMUST00000123781.7, intron 1 of 15)	protein_coding-intron (ENSMUST00000102715.3, intron 1 of 17)	30143	ENSMUST00000123781.7	ENSMUSG00000027030	ENSMUST00000123781	Stk39
clip_peak29403	chr4	141001137	141001263	+	4.5631	20.7967	TTS (ENSMUST00000135117.1)	protein_coding-TTS (ENSMUST00000135117.1)	489	ENSMUST00000170797.1	ENSMUSG00000036622	ENSMUST00000137630	Atp13a2
clip_peak18392	chr6	83490810	83490936	-	4.48274	22.9045	promoter-TSS (ENSMUST00000206974.1)	protein_coding-promoter-TSS (ENSMUST00000206974.1)	-453	ENSMUST00000206974.1	ENSMUSG00000014554	ENSMUST00000147060	Dguok
clip_peak29201	chr7	123256558	123256684	+	4.39001	15.9786	intron (ENSMUST00000167299.8, intron 7 of 14)	protein_coding-intron (ENSMUST00000033035.12, intron 9 of 16)	-8568	ENSMUST00000206180.1	ENSMUSG00000030769	ENSMUST00000127655	Slc5a11
clip_peak8357	chr17	28956532	28956658	+	4.37405	16.0784	TTS (ENSMUST00000232980.1)	protein_coding-TTS (ENSMUST00000232980.1)	3379	ENSMUST00000168507.1	ENSMUSG00000005936	ENSMUST00000232874	Kctd20
clip_peak71	chr6	113401124	113401250	+	4.28539	5.76089	intron (ENSMUST00000205017.2, intron 5 of 7)	protein_coding-intron (ENSMUST00000032414.10, intron 7 of 12)	3429	ENSMUST00000203925.1	ENSMUSG00000030276	ENSMUST00000203925	Ttll3
clip_peak39648	chr12	38784521	38784647	+	4.20677	6.57911	intron (ENSMUST00000161980.7, intron 1 of 8)	protein_coding-intron (ENSMUST00000095767.10, intron 4 of 12)	1075	ENSMUST00000159334.7	ENSMUSG00000004151	ENSMUST00000161164	Etv1
clip_peak37974	chr5	132448923	132449049	-	4.04399	12.8124	intron (ENSMUST00000182974.7, intron 1 of 18)	protein_coding-intron (ENSMUST00000071591.3, intron 1 of 2)	374	ENSMUST00000160135.3	ENSMUSG00000029673	ENSMUST00000182974	Auts2
clip_peak30896	chr13	15489983	15490109	+	3.94684	8.71072	intron (ENSMUST00000130535.1, intron 2 of 9)	protein_coding-intron (ENSMUST00000110510.3, intron 2 of 14)	26066	ENSMUST00000110510.3	ENSMUSG00000021318	ENSMUST00000130065	Gli3
clip_peak22458	chr11	117304642	117304768	+	3.88232	12.3423	intron (ENSMUST00000106354.8, intron 2 of 10)	protein_coding-intron (ENSMUST00000019038.14, intron 2 of 10)	-3449	ENSMUST00000153668.7	ENSMUSG00000059248	ENSMUST00000155331	Septin9
clip_peak3507	chr17	30065126	30065252	+	3.7876	8.70281	intron (ENSMUST00000234790.1, intron 2 of 5)	protein_coding-intron (ENSMUST00000057897.9, intron 2 of 4)	4807	ENSMUST00000234790.1	ENSMUSG00000044477	ENSMUST00000226421	Zfand3
clip_peak12102	chr8	124858585	124858711	-	3.78116	8.15361	exon (ENSMUST00000212808.1, exon 2 of 2)	protein_coding-exon (ENSMUST00000212808.1, exon 2 of 2)	4317	ENSMUST00000212808.1	ENSMUSG00000031984	ENSMUST00000211971	2810004N23Rik
clip_peak24873	chrX	94078867	94078993	-	3.76036	8.44532	exon (ENSMUST00000088102.11, exon 9 of 9)	protein_coding-exon (ENSMUST00000088102.11, exon 9 of 9)	43970	ENSMUST00000113926.7	ENSMUSG00000079509	ENSMUST00000113927	Zfx
clip_peak33032	chr11	49705975	49706101	-	3.50208	17.831	intron (ENSMUST00000145353.7, intron 1 of 11)	protein_coding-intron (ENSMUST00000020624.6, intron 1 of 11)	-3406	ENSMUST00000109183.2	ENSMUSG00000020362	ENSMUST00000145424	Cnot6
clip_peak21176	chr17	13886670	13886796	+	3.47664	18.4729	intron (ENSMUST00000170827.8, intron 28 of 32)	protein_coding-intron (ENSMUST00000137708.7, intron 28 of 30)	-1797	ENSMUST00000137531.2	ENSMUSG00000068036	ENSMUST00000150848	Afdn
clip_peak16201	chr9	64562855	64562981	+	3.42729	5.45853	intron (ENSMUST00000147388.1, intron 1 of 1)	protein_coding-intron (ENSMUST00000068967.10, intron 5 of 24)	16019	ENSMUST00000147388.1	ENSMUSG00000036466	ENSMUST00000148963	Megf11
clip_peak30773	chr19	11797223	11797349	-	3.41611	6.46094	intron (ENSMUST00000211047.1, intron 2 of 10)	protein_coding-intron (ENSMUST00000047698.13, intron 2 of 11)	-7669	ENSMUST00000210481.1	ENSMUSG00000041488	ENSMUST00000211641	Stx3
clip_peak33856	chr12	65052884	65053010	+	3.35641	6.97102	exon (ENSMUST00000220729.1, exon 1 of 1)	protein_coding-exon (ENSMUST00000220729.1, exon 1 of 1)	1836	ENSMUST00000220729.1	ENSMUSG00000035597	ENSMUST00000222154	Prpf39
clip_peak13633	chr9	60876226	60876352	+	3.34831	8.02418	intron (ENSMUST00000217656.1, intron 18 of 19)	protein_coding-intron (ENSMUST00000050183.6, intron 17 of 18)	10144	ENSMUST00000216574.1	ENSMUSG00000034485	ENSMUST00000216574	Uaca
clip_peak18163	chr14	32246505	32246631	+	3.34034	4.96921	intron (ENSMUST00000170840.8, intron 6 of 14)	protein_coding-intron (ENSMUST00000022470.14, intron 9 of 17)	4400	ENSMUST00000163957.1	ENSMUSG00000021911	ENSMUST00000170637	Parg
clip_peak6034	chr5	115612069	115612195	+	3.3011	16.9794	intron (ENSMUST00000139933.1, intron 1 of 2)	protein_coding-intron (ENSMUST00000064454.11, intron 44 of 57)	301	ENSMUST00000139933.1	ENSMUSG00000041638	ENSMUST00000202584	Gcn1
clip_peak10917	chr10	88684867	88684993	-	3.17226	7.12727	promoter-TSS (ENSMUST00000138734.1)	protein_coding-promoter-TSS (ENSMUST00000138734.1)	85	ENSMUST00000138734.1	ENSMUSG00000004359	ENSMUST00000133724	Spic
clip_peak19366	chr1	34219992	34220118	+	3.13708	8.02083	intron (ENSMUST00000185269.6, intron 39 of 83)	protein_coding-intron (ENSMUST00000097785.9, intron 54 of 97)	-16541	ENSMUST00000194192.2	ENSMUSG00000026131	ENSMUST00000185897	Dst
clip_peak33673	chr19	45958322	45958448	-	3.12867	9.15346	intron (ENSMUST00000235131.1, intron 10 of 20)	protein_coding-intron (ENSMUST00000045396.8, intron 10 of 25)	-21956	ENSMUST00000236730.1	ENSMUSG00000039901	ENSMUST00000235131	Armh3
clip_peak17065	chr5	110657100	110657226	+	3.00487	4.16073	TTS (ENSMUST00000143087.1)	protein_coding-TTS (ENSMUST00000143087.1)	301	ENSMUST00000148773.1	ENSMUSG00000029504	ENSMUST00000031478	Ddx51
clip_peak22366	chr14	99212114	99212239	+	8.51495	152.525	intron (ENSMUST00000228288.1, intron 6 of 8)	protein_coding-intron (ENSMUST00000022650.8, intron 15 of 17)	35605	ENSMUST00000226935.1	ENSMUSG00000022064	ENSMUST00000228598	Pibf1
clip_peak954	chr7	80728415	80728540	-	7.95285	210.832	intron (ENSMUST00000205606.1, intron 4 of 5)	protein_coding-intron (ENSMUST00000167377.2, intron 29 of 37)	1771	ENSMUST00000205606.1	ENSMUSG00000030536	ENSMUST00000205304	Iqgap1
clip_peak6141	chr17	67930318	67930443	-	7.93763	71.6318	intron (ENSMUST00000024840.11, intron 1 of 17)	protein_coding-intron (ENSMUST00000024840.11, intron 1 of 17)	20560	ENSMUST00000164647.7	ENSMUSG00000024043	ENSMUST00000164647	Arhgap28
clip_peak28606	chr17	78239081	78239206	+	7.50887	52.7219	intron (ENSMUST00000234964.1, intron 1 of 4)	protein_coding-intron (ENSMUST00000112498.2, intron 2 of 16)	1371	ENSMUST00000234964.1	ENSMUSG00000024074	ENSMUST00000234964	Crim1
clip_peak13691	chr10	77328514	77328639	-	7.42822	50.2343	intron (ENSMUST00000156583.7, intron 2 of 2)	protein_coding-intron (ENSMUST00000020496.13, intron 2 of 10)	11600	ENSMUST00000146319.1	ENSMUSG00000020262	ENSMUST00000146319	Adarb1
clip_peak37570	chr19	46986127	46986252	-	6.62061	41.5691	intron (ENSMUST00000172239.2, intron 1 of 17)	protein_coding-intron (ENSMUST00000172239.2, intron 1 of 17)	-16621	ENSMUST00000235234.1	ENSMUSG00000025041	ENSMUST00000235296	Nt5c2
clip_peak22021	chr11	80919817	80919942	-	6.53239	38.0247	intron (ENSMUST00000066197.6, intron 3 of 9)	protein_coding-intron (ENSMUST00000021045.12, intron 3 of 9)	61507	ENSMUST00000103222.3	ENSMUSG00000053184	ENSMUST00000103222	Spaca3
clip_peak5332	chr18	5090578	5090703	+	5.73626	24.326	intron (ENSMUST00000210707.1, intron 21 of 37)	protein_coding-intron (ENSMUST00000025079.15, intron 18 of 34)	-3741	ENSMUST00000139761.1	ENSMUSG00000024236	ENSMUST00000140448	Svil
clip_peak1663	chr17	80356981	80357106	+	5.7118	14.6691	intron (ENSMUST00000225018.1, intron 4 of 8)	protein_coding-intron (ENSMUST00000068175.5, intron 8 of 17)	3064	ENSMUST00000224631.1	ENSMUSG00000054901	ENSMUST00000226013	Arhgef33
clip_peak21441	chr16	96609092	96609217	-	5.59927	13.5942	intron (ENSMUST00000232829.1, intron 3 of 5)	protein_coding-intron (ENSMUST00000056102.8, intron 31 of 32)	13600	ENSMUST00000232829.1	ENSMUSG00000050272	ENSMUST00000056102	Dscam
clip_peak13425	chr1	151913695	151913820	-	5.57948	12.4807	intron (ENSMUST00000187603.6, intron 5 of 6)	protein_coding-intron (ENSMUST00000044581.13, intron 5 of 5)	7470	ENSMUST00000128433.7	ENSMUSG00000032666	ENSMUST00000187603	1700025G04Rik
clip_peak28093	chr7	30164686	30164811	-	5.4526	24.6506	intron (ENSMUST00000136508.2, intron 1 of 2)	protein_coding-intron (ENSMUST00000062181.8, intron 1 of 1)	4943	ENSMUST00000136508.2	ENSMUSG00000037029	ENSMUST00000208923	Zfp146
clip_peak28701	chr17	69239133	69239258	+	5.32448	32.2983	TTS (ENSMUST00000223610.1)	protein_coding-TTS (ENSMUST00000223610.1)	-4441	ENSMUST00000223703.1	ENSMUSG00000024044	ENSMUST00000238898	Epb41l3
clip_peak24458	chr8	25082296	25082421	-	5.2905	14.9168	intron (ENSMUST00000211708.1, intron 1 of 4)	protein_coding-intron (ENSMUST00000064883.13, intron 2 of 11)	8988	ENSMUST00000125466.1	ENSMUSG00000031557	ENSMUST00000064883	Plekha2
clip_peak20240	chr16	35949173	35949298	+	5.26148	24.8998	intron (ENSMUST00000159160.1, intron 1 of 3)	protein_coding-intron (ENSMUST00000023622.12, intron 3 of 9)	951	ENSMUST00000159160.1	ENSMUSG00000022906	ENSMUST00000153066	Parp9
clip_peak15860	chr5	112930911	112931036	-	5.11878	11.6263	intron (ENSMUST00000200332.4, intron 13 of 20)	protein_coding-intron (ENSMUST00000065167.8, intron 13 of 20)	-5175	ENSMUST00000195928.1	ENSMUSG00000042249	ENSMUST00000195928	Grk3
clip_peak16062	chr17	35091733	35091858	+	5.05276	33.7952	TTS (ENSMUST00000173134.7)	protein_coding-TTS (ENSMUST00000173134.7)	1925	ENSMUST00000173190.1	ENSMUSG00000007036	ENSMUST00000173846	Abhd16a
clip_peak13138	chr18	75917454	75917579	+	4.90872	6.66594	intron (ENSMUST00000236462.1, intron 2 of 5)	protein_coding-intron (ENSMUST00000058997.14, intron 2 of 4)	97301	ENSMUST00000236462.1	ENSMUSG00000044646	ENSMUST00000236462	Zbtb7c
clip_peak6721	chr13	59476858	59476983	-	4.77108	8.14918	intron (ENSMUST00000170555.7, intron 18 of 22)	protein_coding-intron (ENSMUST00000022040.13, intron 19 of 25)	-2339	ENSMUST00000224397.1	ENSMUSG00000021557	ENSMUST00000170555	Agtpbp1
clip_peak36183	chr4	154149913	154150038	+	4.75835	9.44582	intron (ENSMUST00000142665.1, intron 4 of 9)	protein_coding-intron (ENSMUST00000030895.11, intron 4 of 11)	-1717	ENSMUST00000146734.1	ENSMUSG00000029029	ENSMUST00000142665	Wrap73
clip_peak6537	chr14	121740365	121740490	-	4.58346	24.4905	intron (ENSMUST00000100299.10, intron 1 of 52)	protein_coding-intron (ENSMUST00000100299.10, intron 1 of 52)	-1566	ENSMUST00000212376.2	ENSMUSG00000025558	ENSMUST00000212376	Dock9
clip_peak39516	chr8	107546215	107546340	+	4.44211	13.6895	TTS (ENSMUST00000212063.1)	protein_coding-TTS (ENSMUST00000212063.1)	1265	ENSMUST00000212543.1	ENSMUSG00000031930	ENSMUST00000212063	Wwp2
clip_peak34034	chr18	53290746	53290871	+	4.37205	19.4614	intron (ENSMUST00000235675.1, intron 1 of 3)	protein_coding-intron (ENSMUST00000025417.8, intron 1 of 7)	45039	ENSMUST00000025417.8	ENSMUSG00000024535	ENSMUST00000236830	Snx24
clip_peak36522	chr4	57571929	57572054	+	4.25522	5.36171	intron (ENSMUST00000142556.1, intron 1 of 6)	protein_coding-intron (ENSMUST00000098066.8, intron 1 of 10)	3661	ENSMUST00000126465.7	ENSMUSG00000089945	ENSMUST00000150412	Pakap
clip_peak25977	chr9	44266258	44266383	-	4.1748	3.88565	intron (ENSMUST00000168499.8, intron 1 of 9)	protein_coding-intron (ENSMUST00000034621.15, intron 1 of 9)	211	ENSMUST00000217465.1	ENSMUSG00000032109	ENSMUST00000217465	Nlrx1
clip_peak30587	chr7	117622497	117622622	+	4.11395	7.06007	intron (ENSMUST00000160035.7, intron 6 of 6)	protein_coding-intron (ENSMUST00000032892.6, intron 6 of 11)	147067	ENSMUST00000161889.1	ENSMUSG00000030657	ENSMUST00000160035	Xylt1
clip_peak9452	chr2	173240367	173240492	-	4.08028	4.7084	intron (ENSMUST00000036248.12, intron 1 of 3)	protein_coding-intron (ENSMUST00000036248.12, intron 1 of 3)	-5707	ENSMUST00000124124.1	ENSMUSG00000038400	ENSMUST00000139306	Pmepa1
clip_peak20650	chr11	116934361	116934486	+	4.03051	4.66956	intron (ENSMUST00000103027.9, intron 3 of 17)	protein_coding-intron (ENSMUST00000103027.9, intron 3 of 17)	-12912	ENSMUST00000139905.1	ENSMUSG00000043857	ENSMUST00000126757	Mgat5b
clip_peak35780	chr10	68247565	68247690	-	3.92828	4.4355	intron (ENSMUST00000219238.1, intron 2 of 9)	protein_coding-intron (ENSMUST00000020106.8, intron 2 of 10)	31094	ENSMUST00000020106.8	ENSMUSG00000019947	ENSMUST00000218425	Arid5b
clip_peak18536	chr12	76959848	76959973	-	3.92431	13.7477	intron (ENSMUST00000082136.6, intron 1 of 3)	protein_coding-intron (ENSMUST00000082136.6, intron 1 of 3)	2011	ENSMUST00000218597.1	ENSMUSG00000059436	ENSMUST00000218597	Max
clip_peak11463	chr10	13540263	13540388	-	3.84109	3.35114	intron (ENSMUST00000170376.7, intron 3 of 11)	protein_coding-intron (ENSMUST00000019945.14, intron 3 of 11)	-4364	ENSMUST00000133332.7	ENSMUSG00000019809	ENSMUST00000170376	Pex3
clip_peak294	chr1	189007172	189007297	-	3.80209	15.0327	intron (ENSMUST00000195787.1, intron 1 of 12)	protein_coding-intron (ENSMUST00000085678.7, intron 1 of 17)	594	ENSMUST00000193143.5	ENSMUSG00000026608	ENSMUST00000195745	Kctd3
clip_peak8070	chr11	100599999	100600124	-	3.78539	9.9033	intron (ENSMUST00000239389.1, intron 1 of 12)	protein_coding-intron (ENSMUST00000014339.14, intron 2 of 13)	-2913	ENSMUST00000239391.1	ENSMUSG00000014195	ENSMUST00000129346	Dnajc7
clip_peak23136	chr10	115361736	115361861	-	3.78176	5.3824	TTS (ENSMUST00000219597.1)	protein_coding-TTS (ENSMUST00000219597.1)	164	ENSMUST00000217848.1	ENSMUSG00000069520	ENSMUST00000219597	Tmem19
clip_peak12458	chr11	106588785	106588910	-	3.67339	5.49364	intron (ENSMUST00000128933.1, intron 1 of 1)	protein_coding-intron (ENSMUST00000042780.13, intron 1 of 11)	-8247	ENSMUST00000153870.1	ENSMUSG00000040548	ENSMUST00000153870	Tex2
clip_peak704	chr14	119078184	119078309	-	3.66251	11.6871	intron (ENSMUST00000156203.7, intron 8 of 38)	protein_coding-intron (ENSMUST00000136924.1, intron 8 of 11)	-19966	ENSMUST00000127153.1	ENSMUSG00000042104	ENSMUST00000173470	Uggt2
clip_peak10559	chr4	116797292	116797417	-	3.64758	3.43822	intron (ENSMUST00000106455.7, intron 8 of 8)	protein_coding-intron (ENSMUST00000045542.12, intron 5 of 10)	7838	ENSMUST00000154945.1	ENSMUSG00000028688	ENSMUST00000145468	Toe1
clip_peak3457	chr18	82637839	82637964	-	3.62433	6.24781	intron (ENSMUST00000183048.7, intron 14 of 31)	protein_coding-intron (ENSMUST00000171071.8, intron 12 of 29)	2316	ENSMUST00000182759.1	ENSMUSG00000041258	ENSMUST00000171071	Zfp236
clip_peak7965	chr4	59412075	59412200	-	3.46085	3.37033	intron (ENSMUST00000107544.1, intron 4 of 16)	protein_coding-intron (ENSMUST00000040166.13, intron 4 of 16)	26496	ENSMUST00000040166.13	ENSMUSG00000038578	ENSMUST00000136942	Susd1
clip_peak2024	chr5	73112097	73112222	-	3.42597	12.9693	intron (ENSMUST00000153923.7, intron 13 of 19)	protein_coding-intron (ENSMUST00000094700.10, intron 12 of 59)	7685	ENSMUST00000153903.2	ENSMUSG00000070733	ENSMUST00000143665	Fryl
clip_peak19500	chr5	107454914	107455039	+	3.39486	6.3539	intron (ENSMUST00000212858.1, intron 3 of 8)	protein_coding-intron (ENSMUST00000094541.3, intron 3 of 8)	16979	ENSMUST00000094541.3	ENSMUSG00000111375	ENSMUST00000212858	Btbd8
clip_peak1063	chr5	31646462	31646587	+	3.36955	4.9075	intron (ENSMUST00000201999.3, intron 3 of 3)	protein_coding-intron (ENSMUST00000031018.9, intron 7 of 7)	-5986	ENSMUST00000201744.1	ENSMUSG00000029136	ENSMUST00000202036	Rbks
clip_peak20032	chr5	115246716	115246841	-	3.32711	8.69648	promoter-TSS (ENSMUST00000128954.1)	protein_coding-promoter-TSS (ENSMUST00000128954.1)	-703	ENSMUST00000128954.1	ENSMUSG00000041740	ENSMUST00000153553	Rnf10
clip_peak8650	chr17	31509284	31509409	-	3.31935	16.4277	intron (ENSMUST00000166626.1, intron 3 of 3)	protein_coding-intron (ENSMUST00000166626.1, intron 3 of 3)	1239	ENSMUST00000169224.2	ENSMUSG00000024037	ENSMUST00000169224	Wdr4
clip_peak28265	chr7	117519498	117519623	+	3.31145	3.46609	intron (ENSMUST00000161889.1, intron 1 of 1)	protein_coding-intron (ENSMUST00000032892.6, intron 2 of 11)	44068	ENSMUST00000161889.1	ENSMUSG00000030657	ENSMUST00000160035	Xylt1
clip_peak36277	chr19	16218374	16218499	+	3.30679	3.9612	intron (ENSMUST00000170229.1, intron 1 of 2)	protein_coding-intron (ENSMUST00000025541.5, intron 1 of 6)	-1196	ENSMUST00000167656.1	ENSMUSG00000024639	ENSMUST00000025541	Gnaq
clip_peak2826	chrX	104200322	104200447	-	3.27323	4.42502	intron (ENSMUST00000087879.10, intron 1 of 4)	protein_coding-intron (ENSMUST00000056502.6, intron 1 of 3)	733	ENSMUST00000087879.10	ENSMUSG00000046449	ENSMUST00000087879	Nexmif
clip_peak36005	chr11	45947342	45947467	-	3.24623	8.8152	exon (ENSMUST00000011398.12, exon 6 of 6)	protein_coding-exon (ENSMUST00000011398.12, exon 6 of 6)	-2469	ENSMUST00000129820.7	ENSMUSG00000044847	ENSMUST00000062458	Lsm11
clip_peak16003	chr4	155566771	155566896	+	3.232	3.84786	intron (ENSMUST00000135429.1, intron 1 of 3)	protein_coding-intron (ENSMUST00000030939.13, intron 1 of 11)	2761	ENSMUST00000135429.1	ENSMUSG00000029063	ENSMUST00000143840	Nadk
clip_peak37347	chr7	19737809	19737934	-	3.1006	7.15475	TTS (ENSMUST00000207271.1)	protein_coding-TTS (ENSMUST00000207271.1)	11662	ENSMUST00000108450.4	ENSMUSG00000062300	ENSMUST00000075447	Nectin2
clip_peak2057	chr10	18092100	18092225	+	3.07526	7.01535	exon (ENSMUST00000128711.1, exon 1 of 7)	protein_coding-exon (ENSMUST00000128711.1, exon 1 of 7)	694	ENSMUST00000128711.1	ENSMUSG00000019854	ENSMUST00000155959	Reps1
clip_peak38433	chr8	64796490	64796615	-	3.07017	16.6909	intron (ENSMUST00000210166.1, intron 4 of 13)	protein_coding-intron (ENSMUST00000034017.8, intron 4 of 14)	3112	ENSMUST00000209458.1	ENSMUSG00000031605	ENSMUST00000209919	Klhl2
clip_peak18864	chr1	75441994	75442119	+	3.06387	7.63052	promoter-TSS (ENSMUST00000124539.1)	protein_coding-promoter-TSS (ENSMUST00000124539.1)	-110	ENSMUST00000135453.1	ENSMUSG00000033021	ENSMUST00000124539	Gmppa
clip_peak10428	chr14	55766283	55766407	+	8.66718	116.591	intron (ENSMUST00000057569.3, intron 1 of 1)	protein_coding-intron (ENSMUST00000057569.3, intron 1 of 1)	383	ENSMUST00000057569.3	ENSMUSG00000046908	ENSMUST00000057569	Ltb4r1
clip_peak4715	chrX	8167270	8167394	-	8.21079	120.036	intron (ENSMUST00000143984.1, intron 2 of 4)	protein_coding-intron (ENSMUST00000039892.8, intron 3 of 5)	8559	ENSMUST00000143984.1	ENSMUSG00000039201	ENSMUST00000172020	Tbc1d25
clip_peak17402	chr1	90968998	90969122	-	7.54163	79.965	intron (ENSMUST00000130042.1, intron 2 of 4)	protein_coding-intron (ENSMUST00000027529.11, intron 1 of 5)	488	ENSMUST00000128226.7	ENSMUSG00000026304	ENSMUST00000131428	Rab17
clip_peak33077	chr4	127172043	127172167	+	7.26536	69.2094	promoter-TSS (ENSMUST00000106094.8)	protein_coding-promoter-TSS (ENSMUST00000106094.8)	-775	ENSMUST00000106094.8	ENSMUSG00000042388	ENSMUST00000046659	Dlgap3
clip_peak31289	chr7	96780931	96781055	+	6.45087	36.4156	intron (ENSMUST00000140140.1, intron 1 of 1)	protein_coding-intron (ENSMUST00000107162.7, intron 16 of 32)	3059	ENSMUST00000140140.1	ENSMUSG00000048078	ENSMUST00000107166	Tenm4
clip_peak23787	chr16	96211603	96211727	+	6.31595	35.3264	intron (ENSMUST00000157060.7, intron 1 of 3)	protein_coding-intron (ENSMUST00000048770.15, intron 2 of 7)	5022	ENSMUST00000157060.7	ENSMUSG00000040666	ENSMUST00000233577	Sh3bgr
clip_peak9387	chr2	70969159	70969283	-	6.20892	57.7349	intron (ENSMUST00000140293.1, intron 1 of 2)	protein_coding-intron (ENSMUST00000100037.8, intron 7 of 9)	4167	ENSMUST00000140293.1	ENSMUSG00000041975	ENSMUST00000124781	Mettl8
clip_peak38370	chr8	120296493	120296617	+	6.12871	16.8701	intron (ENSMUST00000180448.2, intron 1 of 2)	protein_coding-intron (ENSMUST00000127664.1, intron 1 of 15)	68099	ENSMUST00000180448.2	ENSMUSG00000031822	ENSMUST00000118136	Gse1
clip_peak18629	chr17	5949579	5949703	+	5.94461	24.2583	intron (ENSMUST00000134767.7, intron 1 of 25)	protein_coding-intron (ENSMUST00000080283.12, intron 1 of 25)	8238	ENSMUST00000080283.12	ENSMUSG00000023805	ENSMUST00000080283	Synj2
clip_peak3327	chr18	5768817	5768941	+	5.82314	15.2772	intron (ENSMUST00000177030.1, intron 5 of 6)	protein_coding-intron (ENSMUST00000025081.12, intron 6 of 7)	37798	ENSMUST00000177030.1	ENSMUSG00000024238	ENSMUST00000025081	Zeb1
clip_peak7621	chr7	38224748	38224872	-	5.80209	28.5662	intron (ENSMUST00000098513.5, intron 1 of 1)	protein_coding-intron (ENSMUST00000098513.5, intron 1 of 1)	3206	ENSMUST00000098513.5	ENSMUSG00000074170	ENSMUST00000098513	Plekhf1
clip_peak6361	chr2	135800242	135800366	+	5.63802	22.6019	intron (ENSMUST00000127729.7, intron 1 of 4)	protein_coding-intron (ENSMUST00000110109.7, intron 1 of 36)	-5244	ENSMUST00000035646.10	ENSMUSG00000039943	ENSMUST00000144931	Plcb4
clip_peak6023	chr10	61251755	61251879	-	5.55924	33.6076	intron (ENSMUST00000120336.1, intron 2 of 21)	protein_coding-intron (ENSMUST00000092486.10, intron 2 of 21)	21425	ENSMUST00000120336.1	ENSMUSG00000059901	ENSMUST00000120336	Adamts14
clip_peak28116	chr15	97267983	97268107	+	5.35299	16.0906	intron (ENSMUST00000226615.1, intron 1 of 1)	protein_coding-intron (ENSMUST00000059433.7, intron 1 of 5)	18972	ENSMUST00000226615.1	ENSMUSG00000044250	ENSMUST00000226615	Pced1b
clip_peak29327	chr2	31448381	31448505	+	5.21977	9.7471	intron (ENSMUST00000142448.7, intron 1 of 12)	protein_coding-intron (ENSMUST00000113532.8, intron 86 of 97)	1708	ENSMUST00000142448.7	ENSMUSG00000055632	ENSMUST00000141294	Hmcn2
clip_peak2187	chr7	64751179	64751303	+	5.14903	13.3242	intron (ENSMUST00000206246.1, intron 11 of 11)	protein_coding-intron (ENSMUST00000032732.14, intron 14 of 14)	6658	ENSMUST00000206630.1	ENSMUSG00000030519	ENSMUST00000205613	Apba2
clip_peak9389	chr2	70969457	70969581	-	5.03277	37.2239	intron (ENSMUST00000140293.1, intron 1 of 2)	protein_coding-intron (ENSMUST00000100037.8, intron 7 of 9)	3869	ENSMUST00000140293.1	ENSMUSG00000041975	ENSMUST00000124781	Mettl8
clip_peak2012	chr16	14265957	14266081	-	4.85928	5.49357	intron (ENSMUST00000231567.1, intron 3 of 41)	protein_coding-intron (ENSMUST00000090287.4, intron 3 of 40)	25344	ENSMUST00000230397.1	ENSMUSG00000018830	ENSMUST00000230643	Myh11
clip_peak33426	chr2	172407042	172407166	+	4.84554	8.18242	intron (ENSMUST00000228775.1, intron 1 of 5)	protein_coding-intron (ENSMUST00000099061.8, intron 1 of 4)	13203	ENSMUST00000228775.1	ENSMUSG00000074570	ENSMUST00000109136	Cass4
clip_peak7462	chrX	9945512	9945636	+	4.77323	6.29437	intron (ENSMUST00000086165.3, intron 6 of 15)	protein_coding-intron (ENSMUST00000067529.8, intron 6 of 16)	59952	ENSMUST00000067529.8	ENSMUSG00000054453	ENSMUST00000086165	Sytl5
clip_peak24787	chr5	116422001	116422125	-	4.7034	15.9983	intron (ENSMUST00000036991.4, intron 1 of 2)	protein_coding-intron (ENSMUST00000036991.4, intron 1 of 2)	801	ENSMUST00000036991.4	ENSMUSG00000041548	ENSMUST00000133335	Hspb8
clip_peak19107	chr5	103013817	103013941	-	4.66203	5.22593	intron (ENSMUST00000238446.2, intron 4 of 13)	protein_coding-intron (ENSMUST00000086854.9, intron 2 of 11)	13116	ENSMUST00000128869.7	ENSMUSG00000046709	ENSMUST00000086854	Mapk10
clip_peak12430	chr11	61986084	61986208	+	4.59927	4.68993	intron (ENSMUST00000202869.1, intron 1 of 3)	protein_coding-intron (ENSMUST00000136971.4, intron 1 of 2)	10028	ENSMUST00000202869.1	ENSMUSG00000042331	ENSMUST00000202178	Specc1
clip_peak32233	chr9	67521315	67521439	-	4.55604	11.5113	intron (ENSMUST00000040025.13, intron 1 of 57)	protein_coding-intron (ENSMUST00000039662.8, intron 1 of 57)	18015	ENSMUST00000039662.8	ENSMUSG00000052698	ENSMUST00000214859	Tln2
clip_peak22449	chr14	8017414	8017538	+	4.53051	4.66956	intron (ENSMUST00000026313.3, intron 1 of 8)	protein_coding-intron (ENSMUST00000026313.3, intron 1 of 8)	14510	ENSMUST00000026313.3	ENSMUSG00000025277	ENSMUST00000166497	Abhd6
clip_peak13259	chr6	6129717	6129841	-	4.51714	23.5301	intron (ENSMUST00000203990.2, intron 2 of 3)	protein_coding-intron (ENSMUST00000015256.14, intron 5 of 17)	-34576	ENSMUST00000203551.1	ENSMUSG00000015112	ENSMUST00000177698	Slc25a13
clip_peak15852	chr9	75140848	75140972	+	4.4786	8.14918	intron (ENSMUST00000155282.8, intron 7 of 40)	protein_coding-intron (ENSMUST00000123128.7, intron 7 of 40)	211	ENSMUST00000142181.1	ENSMUSG00000034593	ENSMUST00000136871	Myo5a
clip_peak39055	chr19	6431563	6431687	+	4.323	9.44582	intron (ENSMUST00000236635.1, intron 2 of 22)	protein_coding-intron (ENSMUST00000077182.12, intron 2 of 21)	2979	ENSMUST00000155158.2	ENSMUSG00000033768	ENSMUST00000113459	Nrxn2
clip_peak37610	chr14	78662206	78662330	-	4.1683	7.86563	intron (ENSMUST00000226342.2, intron 2 of 29)	protein_coding-intron (ENSMUST00000074729.5, intron 1 of 28)	-10524	ENSMUST00000227820.1	ENSMUSG00000034731	ENSMUST00000227537	Dgkh
clip_peak35897	chr16	11340645	11340769	+	4.11548	9.6131	intron (ENSMUST00000180792.7, intron 1 of 20)	protein_coding-intron (ENSMUST00000115814.3, intron 1 of 7)	17735	ENSMUST00000115814.3	ENSMUSG00000071669	ENSMUST00000134941	Snx29
clip_peak34177	chr9	116746110	116746234	-	4.09457	3.35114	intron (ENSMUST00000239475.1, intron 8 of 15)	protein_coding-intron (ENSMUST00000044901.13, intron 6 of 12)	76634	ENSMUST00000173429.7	ENSMUSG00000039607	ENSMUST00000111772	Rbms3
clip_peak13603	chr4	155053353	155053477	-	4.03051	4.65122	intron (ENSMUST00000186598.6, intron 1 of 6)	protein_coding-intron (ENSMUST00000131173.2, intron 2 of 3)	1337	ENSMUST00000186598.6	ENSMUSG00000029055	ENSMUST00000176620	Plch2
clip_peak30476	chr7	123256821	123256945	+	4.00294	13.4467	intron (ENSMUST00000167299.8, intron 7 of 14)	protein_coding-intron (ENSMUST00000033035.12, intron 9 of 16)	-8306	ENSMUST00000206180.1	ENSMUSG00000030769	ENSMUST00000127655	Slc5a11
clip_peak31363	chr10	42208922	42209046	-	4.00173	15.0217	intron (ENSMUST00000175881.7, intron 2 of 2)	protein_coding-intron (ENSMUST00000056974.3, intron 2 of 3)	49382	ENSMUST00000177542.1	ENSMUSG00000048756	ENSMUST00000056974	Foxo3
clip_peak13170	chr5	92039028	92039152	-	3.99487	7.54085	intron (ENSMUST00000113143.7, intron 2 of 12)	protein_coding-intron (ENSMUST00000069937.10, intron 2 of 12)	3582	ENSMUST00000113140.4	ENSMUSG00000029403	ENSMUST00000201357	Cdkl2
clip_peak29838	chr2	70986799	70986923	-	3.98807	5.74461	intron (ENSMUST00000148876.7, intron 3 of 10)	protein_coding-intron (ENSMUST00000090849.5, intron 3 of 5)	-4677	ENSMUST00000149181.7	ENSMUSG00000041975	ENSMUST00000124781	Mettl8
clip_peak35622	chr7	45381959	45382083	-	3.97241	400	promoter-TSS (ENSMUST00000210661.1)	protein_coding-promoter-TSS (ENSMUST00000210661.1)	-704	ENSMUST00000210661.1	ENSMUSG00000063511	ENSMUST00000209993	Snrnp70
clip_peak38956	chr1	174807904	174808028	+	3.94297	5.24326	intron (ENSMUST00000193905.1, intron 4 of 5)	protein_coding-intron (ENSMUST00000030039.12, intron 16 of 17)	93640	ENSMUST00000193905.1	ENSMUSG00000028354	ENSMUST00000195300	Fmn2
clip_peak37102	chr18	67309850	67309974	+	3.82983	9.00031	intron (ENSMUST00000237149.1, intron 2 of 4)	protein_coding-intron (ENSMUST00000025403.7, intron 4 of 7)	1323	ENSMUST00000237149.1	ENSMUSG00000024525	ENSMUST00000235632	Impa2
clip_peak33432	chr7	29243851	29243975	+	3.77139	8.26558	intron (ENSMUST00000108237.1, intron 1 of 6)	protein_coding-intron (ENSMUST00000032809.9, intron 1 of 7)	4425	ENSMUST00000151339.1	ENSMUSG00000030587	ENSMUST00000151339	2200002D01Rik
clip_peak14801	chr1	43533855	43533979	+	3.66837	16.4285	TTS (ENSMUST00000187435.6)	protein_coding-TTS (ENSMUST00000187435.6)	348	ENSMUST00000114744.2	ENSMUSG00000066877	ENSMUST00000086421	Nck2
clip_peak14531	chr11	5829400	5829524	-	3.65821	6.46094	exon (ENSMUST00000143478.1, exon 2 of 2)	protein_coding-exon (ENSMUST00000143478.1, exon 2 of 2)	738	ENSMUST00000143478.1	ENSMUSG00000020474	ENSMUST00000143478	Polm
clip_peak36475	chr17	26744211	26744335	+	3.6305	22.9486	intron (ENSMUST00000142539.7, intron 3 of 6)	protein_coding-intron (ENSMUST00000062519.13, intron 4 of 8)	1289	ENSMUST00000132972.1	ENSMUSG00000048249	ENSMUST00000144221	Crebrf
clip_peak31752	chr1	151985781	151985905	-	3.59927	3.71324	intron (ENSMUST00000187603.6, intron 2 of 6)	protein_coding-intron (ENSMUST00000044581.13, intron 2 of 5)	-64616	ENSMUST00000128433.7	ENSMUSG00000032666	ENSMUST00000187603	1700025G04Rik
clip_peak18566	chr4	59647784	59647908	+	3.59181	10.3704	intron (ENSMUST00000070150.10, intron 1 of 3)	protein_coding-intron (ENSMUST00000052420.6, intron 1 of 2)	21603	ENSMUST00000052420.6	ENSMUSG00000045071	ENSMUST00000152797	E130308A19Rik
clip_peak21779	chr15	58962198	58962322	-	3.57338	8.06024	intron (ENSMUST00000228365.1, intron 4 of 7)	protein_coding-intron (ENSMUST00000080371.7, intron 7 of 14)	-5420	ENSMUST00000226393.1	ENSMUSG00000022353	ENSMUST00000227045	Mtss1
clip_peak1272	chr2	104388028	104388152	-	3.52361	3.08508	intron (ENSMUST00000230671.1, intron 1 of 20)	protein_coding-intron (ENSMUST00000089726.9, intron 1 of 20)	22244	ENSMUST00000141159.8	ENSMUSG00000068373	ENSMUST00000155458	D430041D05Rik
clip_peak27815	chr11	49204243	49204367	+	3.50606	8.66946	promoter-TSS (ENSMUST00000136539.1)	protein_coding-promoter-TSS (ENSMUST00000136539.1)	-14	ENSMUST00000136539.1	ENSMUSG00000046311	ENSMUST00000136539	Zfp62
clip_peak15420	chr17	53676059	53676183	-	3.48903	37.2889	exon (ENSMUST00000024736.13, exon 9 of 9)	protein_coding-exon (ENSMUST00000024736.13, exon 9 of 9)	13157	ENSMUST00000146019.1	ENSMUSG00000023940	ENSMUST00000024736	Sgo1
clip_peak38	chr11	119289228	119289352	-	3.48734	8.26558	promoter-TSS (ENSMUST00000129044.7)	protein_coding-promoter-TSS (ENSMUST00000129044.7)	-214	ENSMUST00000138849.1	ENSMUSG00000025580	ENSMUST00000026667	Eif4a3
clip_peak24591	chr5	8712309	8712433	+	3.40991	7.76108	intron (ENSMUST00000047753.4, intron 14 of 27)	protein_coding-intron (ENSMUST00000047753.4, intron 14 of 27)	-7448	ENSMUST00000126846.1	ENSMUSG00000040584	ENSMUST00000126846	Abcb1a
clip_peak13278	chr8	127066477	127066601	+	3.31763	5.25856	intron (ENSMUST00000159818.1, intron 1 of 4)	protein_coding-intron (ENSMUST00000026921.12, intron 1 of 23)	2192	ENSMUST00000159537.7	ENSMUSG00000025812	ENSMUST00000160593	Pard3
clip_peak33411	chr14	34691019	34691143	+	3.22765	6.33578	intron (ENSMUST00000169910.7, intron 2 of 19)	protein_coding-intron (ENSMUST00000048263.13, intron 2 of 18)	-3256	ENSMUST00000111895.7	ENSMUSG00000041408	ENSMUST00000169910	Wapl
clip_peak34325	chr16	8642783	8642907	+	3.21358	6.24781	exon (ENSMUST00000023396.9, exon 2 of 9)	protein_coding-exon (ENSMUST00000023396.9, exon 2 of 9)	-3126	ENSMUST00000142935.1	ENSMUSG00000022711	ENSMUST00000134975	Pmm2
clip_peak5507	chr1	5093398	5093522	+	3.11928	10.5053	exon (ENSMUST00000194301.5, exon 4 of 11)	protein_coding-exon (ENSMUST00000194301.5, exon 4 of 11)	10296	ENSMUST00000192142.1	ENSMUSG00000033793	ENSMUST00000044369	Atp6v1h
clip_peak8169	chr3	9554864	9554988	-	3.08334	17.3517	intron (ENSMUST00000193947.1, intron 1 of 9)	protein_coding-intron (ENSMUST00000041124.12, intron 2 of 8)	10373	ENSMUST00000193947.1	ENSMUSG00000040209	ENSMUST00000193947	Zfp704
clip_peak6681	chr10	67200771	67200895	+	3.06905	14.5359	intron (ENSMUST00000174408.7, intron 3 of 25)	protein_coding-intron (ENSMUST00000051446.15, intron 3 of 25)	15080	ENSMUST00000173949.1	ENSMUSG00000037876	ENSMUST00000051446	Jmjd1c
clip_peak22351	chr10	77116397	77116521	-	3.05665	18.3914	intron (ENSMUST00000081654.12, intron 2 of 41)	protein_coding-intron (ENSMUST00000081654.12, intron 2 of 41)	-2513	ENSMUST00000072755.11	ENSMUSG00000001435	ENSMUST00000218407	Col18a1
clip_peak4618	chr1	89756366	89756490	+	3.05284	6.33901	intron (ENSMUST00000190096.6, intron 11 of 16)	protein_coding-intron (ENSMUST00000027521.14, intron 11 of 17)	-32735	ENSMUST00000212924.1	ENSMUSG00000055013	ENSMUST00000212924	Agap1
clip_peak39592	chr2	31161331	31161455	+	3.02014	5.17971	intron (ENSMUST00000172422.7, intron 1 of 13)	protein_coding-intron (ENSMUST00000056433.6, intron 1 of 17)	9042	ENSMUST00000172422.7	ENSMUSG00000000194	ENSMUST00000127872	Gpr107
clip_peak23875	chr3	135508082	135508205	+	9.128	174.446	intron (ENSMUST00000144654.1, intron 2 of 2)	protein_coding-intron (ENSMUST00000029814.9, intron 2 of 16)	-9007	ENSMUST00000123061.1	ENSMUSG00000028164	ENSMUST00000140496	Manba
clip_peak18838	chr7	79123999	79124122	-	8.19983	89.7671	intron (ENSMUST00000206092.1, intron 1 of 4)	protein_coding-intron (ENSMUST00000032827.8, intron 1 of 4)	4619	ENSMUST00000206402.1	ENSMUSG00000030606	ENSMUST00000206092	Hapln3
clip_peak17816	chr19	5045346	5045469	+	7.62157	56.2138	promoter-TSS (ENSMUST00000237117.1)	protein_coding-promoter-TSS (ENSMUST00000237117.1)	-714	ENSMUST00000237117.1	ENSMUSG00000080268	ENSMUST00000116567	Brms1
clip_peak28497	chr11	109538138	109538261	+	7.32648	42.4619	intron (ENSMUST00000106697.7, intron 8 of 11)	protein_coding-intron (ENSMUST00000020928.12, intron 10 of 13)	-5555	ENSMUST00000106696.1	ENSMUSG00000020604	ENSMUST00000020928	Arsg
clip_peak4196	chr11	115174595	115174718	+	7.15759	61.0235	intron (ENSMUST00000021077.3, intron 1 of 5)	protein_coding-intron (ENSMUST00000021077.3, intron 1 of 5)	11315	ENSMUST00000021077.3	ENSMUSG00000020733	ENSMUST00000021077	Slc9a3r1
clip_peak39079	chr5	105425539	105425662	+	7.01876	52.1328	intron (ENSMUST00000112707.2, intron 1 of 4)	protein_coding-intron (ENSMUST00000112707.2, intron 1 of 4)	9825	ENSMUST00000112707.2	ENSMUSG00000070639	ENSMUST00000112707	Lrrc8b
clip_peak37286	chr7	44666399	44666522	-	6.98442	32.555	promoter-TSS (ENSMUST00000107899.9)	protein_coding-promoter-TSS (ENSMUST00000107899.9)	-957	ENSMUST00000107900.3	ENSMUSG00000030739	ENSMUST00000208131	Myh14
clip_peak16130	chr17	35885059	35885182	+	6.95839	52.0429	intron (ENSMUST00000174366.7, intron 9 of 19)	protein_coding-intron (ENSMUST00000025292.14, intron 9 of 19)	-2559	ENSMUST00000172730.7	ENSMUSG00000024422	ENSMUST00000025292	Dhx16
clip_peak19820	chr2	45045486	45045609	-	6.67044	28.1451	intron (ENSMUST00000202935.3, intron 2 of 3)	protein_coding-intron (ENSMUST00000028229.12, intron 2 of 9)	8694	ENSMUST00000201413.3	ENSMUSG00000026872	ENSMUST00000131635	Zeb2
clip_peak1414	chr10	13431106	13431229	-	6.53533	27.6982	intron (ENSMUST00000105545.11, intron 1 of 12)	protein_coding-intron (ENSMUST00000105545.11, intron 1 of 12)	-42197	ENSMUST00000079698.6	ENSMUSG00000062866	ENSMUST00000105543	Phactr2
clip_peak20586	chr7	17011004	17011127	-	6.41484	44.9568	promoter-TSS (ENSMUST00000146920.1)	protein_coding-promoter-TSS (ENSMUST00000146920.1)	-919	ENSMUST00000146920.1	ENSMUSG00000003099	ENSMUST00000142597	Ppp5c
clip_peak37530	chr10	83732683	83732806	+	6.40936	45.9769	intron (ENSMUST00000218196.1, intron 1 of 1)	protein_coding-intron (ENSMUST00000150459.2, intron 1 of 5)	-5165	ENSMUST00000218623.1	ENSMUSG00000087651	ENSMUST00000150459	1500009L16Rik
clip_peak16883	chr4	118123989	118124112	-	6.05961	73.8676	intron (ENSMUST00000106410.7, intron 1 of 11)	protein_coding-intron (ENSMUST00000030263.8, intron 1 of 11)	10832	ENSMUST00000097912.7	ENSMUSG00000028538	ENSMUST00000097912	St3gal3
clip_peak13790	chr5	112984181	112984304	-	6.04723	23.5314	intron (ENSMUST00000200332.4, intron 2 of 20)	protein_coding-intron (ENSMUST00000065167.8, intron 2 of 20)	31261	ENSMUST00000197776.1	ENSMUSG00000042249	ENSMUST00000195928	Grk3
clip_peak15784	chr19	37571716	37571839	+	6.01225	18.3819	intron (ENSMUST00000238954.1, intron 4 of 22)	protein_coding-intron (ENSMUST00000066439.7, intron 3 of 21)	21318	ENSMUST00000238817.1	ENSMUSG00000053799	ENSMUST00000066439	Exoc6
clip_peak9989	chr10	83730954	83731077	+	5.49726	29.914	intron (ENSMUST00000218196.1, intron 1 of 1)	protein_coding-intron (ENSMUST00000150459.2, intron 1 of 5)	-6894	ENSMUST00000218623.1	ENSMUSG00000087651	ENSMUST00000150459	1500009L16Rik
clip_peak6061	chr1	157528787	157528910	+	5.33153	10.7195	intron (ENSMUST00000111700.7, intron 1 of 25)	protein_coding-intron (ENSMUST00000027881.14, intron 2 of 26)	2701	ENSMUST00000111700.7	ENSMUSG00000026589	ENSMUST00000086130	Sec16b
clip_peak34230	chr10	13397421	13397544	-	5.2118	9.44033	intron (ENSMUST00000105545.11, intron 1 of 12)	protein_coding-intron (ENSMUST00000105545.11, intron 1 of 12)	-8512	ENSMUST00000079698.6	ENSMUSG00000062866	ENSMUST00000105543	Phactr2
clip_peak23474	chr8	83715356	83715479	+	5.02103	32.5555	promoter-TSS (ENSMUST00000109810.1)	protein_coding-promoter-TSS (ENSMUST00000109810.1)	-131	ENSMUST00000109810.1	ENSMUSG00000005481	ENSMUST00000019576	Ddx39
clip_peak39599	chr11	22138920	22139043	-	4.9832	12.1086	intron (ENSMUST00000180360.7, intron 10 of 24)	protein_coding-intron (ENSMUST00000045167.10, intron 9 of 23)	32429	ENSMUST00000136762.1	ENSMUSG00000042302	ENSMUST00000136762	Ehbp1
clip_peak8534	chr5	37056093	37056216	+	4.96658	16.7803	intron (ENSMUST00000152445.1, intron 1 of 1)	protein_coding-intron (ENSMUST00000043794.10, intron 1 of 12)	5238	ENSMUST00000152445.1	ENSMUSG00000063646	ENSMUST00000201223	Jakmip1
clip_peak18498	chr12	26313528	26313651	-	4.77231	12.4807	intron (ENSMUST00000062149.5, intron 8 of 8)	protein_coding-intron (ENSMUST00000020971.13, intron 9 of 9)	-3203	ENSMUST00000220742.1	ENSMUSG00000020642	ENSMUST00000020971	Rnf144a
clip_peak11631	chr7	111741034	111741157	-	4.75522	7.09155	intron (ENSMUST00000106663.1, intron 1 of 10)	protein_coding-intron (ENSMUST00000049430.14, intron 1 of 10)	38882	ENSMUST00000049430.14	ENSMUSG00000038296	ENSMUST00000106663	Galnt18
clip_peak32444	chr9	62472925	62473048	-	4.72635	16.8012	intron (ENSMUST00000173171.2, intron 2 of 3)	protein_coding-intron (ENSMUST00000048043.11, intron 2 of 11)	-23838	ENSMUST00000174439.1	ENSMUSG00000041729	ENSMUST00000123379	Coro2b
clip_peak15850	chr10	85404572	85404695	+	4.6396	19.9752	intron (ENSMUST00000105307.7, intron 1 of 16)	protein_coding-intron (ENSMUST00000020231.9, intron 1 of 9)	17806	ENSMUST00000020231.9	ENSMUSG00000020042	ENSMUST00000020231	Btbd11
clip_peak40138	chr9	13826490	13826613	-	4.55962	37.0367	exon (ENSMUST00000144484.1, exon 1 of 7)	protein_coding-exon (ENSMUST00000144484.1, exon 1 of 7)	404	ENSMUST00000147115.7	ENSMUSG00000031922	ENSMUST00000124883	Cep57
clip_peak3975	chr5	147588010	147588133	-	4.34554	4.8869	intron (ENSMUST00000031653.11, intron 20 of 29)	protein_coding-intron (ENSMUST00000031653.11, intron 20 of 29)	27171	ENSMUST00000142477.1	ENSMUSG00000029648	ENSMUST00000142477	Flt1
clip_peak27975	chr3	35795611	35795734	+	4.33436	5.34807	intron (ENSMUST00000200445.4, intron 7 of 21)	protein_coding-intron (ENSMUST00000029257.14, intron 7 of 29)	6066	ENSMUST00000198599.1	ENSMUSG00000037400	ENSMUST00000199892	Atp11b
clip_peak2124	chrX	106124615	106124738	+	4.32338	7.4083	exon (ENSMUST00000055941.6, exon 23 of 23)	protein_coding-exon (ENSMUST00000055941.6, exon 23 of 23)	9439	ENSMUST00000133875.1	ENSMUSG00000033792	ENSMUST00000113557	Atp7a
clip_peak19217	chr7	102217799	102217922	+	4.24125	5.49357	intron (ENSMUST00000140631.1, intron 1 of 1)	protein_coding-intron (ENSMUST00000120879.7, intron 1 of 6)	-4580	ENSMUST00000143541.7	ENSMUSG00000030990	ENSMUST00000143541	Pgap2
clip_peak30088	chr6	17855771	17855894	+	4.17269	6.17124	TTS (ENSMUST00000125673.7)	protein_coding-TTS (ENSMUST00000125673.7)	848	ENSMUST00000144743.7	ENSMUSG00000029534	ENSMUST00000150281	St7
clip_peak26821	chr1	16498792	16498915	-	4.14758	10.7866	intron (ENSMUST00000149320.8, intron 2 of 12)	protein_coding-intron (ENSMUST00000027052.12, intron 2 of 12)	20358	ENSMUST00000159558.7	ENSMUSG00000025920	ENSMUST00000027052	Stau2
clip_peak33327	chr9	108803385	108803508	+	4.12458	4.9019	intron (ENSMUST00000193560.5, intron 4 of 5)	protein_coding-intron (ENSMUST00000085018.5, intron 4 of 5)	-4922	ENSMUST00000035218.8	ENSMUSG00000032598	ENSMUST00000192678	Nckipsd
clip_peak20360	chr5	27685523	27685646	+	4.08984	3.43822	intron (ENSMUST00000134175.1, intron 12 of 12)	protein_coding-intron (ENSMUST00000071500.12, intron 16 of 25)	65711	ENSMUST00000197625.1	ENSMUSG00000002221	ENSMUST00000196641	Paxip1
clip_peak2131	chr12	104807845	104807968	-	3.94684	3.35114	intron (ENSMUST00000223342.1, intron 1 of 14)	protein_coding-intron (ENSMUST00000109936.2, intron 1 of 12)	-27035	ENSMUST00000222323.1	ENSMUSG00000021097	ENSMUST00000223103	Clmn
clip_peak18496	chr2	118630252	118630375	+	3.89659	12.0059	promoter-TSS (ENSMUST00000130512.1)	protein_coding-promoter-TSS (ENSMUST00000130512.1)	-264	ENSMUST00000130512.1	ENSMUSG00000040084	ENSMUST00000130512	Bub1b
clip_peak11444	chr10	4428288	4428411	-	3.83345	10.2769	TTS (ENSMUST00000148566.1)	protein_coding-TTS (ENSMUST00000148566.1)	3946	ENSMUST00000155172.7	ENSMUSG00000019763	ENSMUST00000126102	Rmnd1
clip_peak9217	chr7	66344929	66345052	-	3.823	3.09498	intron (ENSMUST00000154893.1, intron 2 of 2)	protein_coding-intron (ENSMUST00000015277.13, intron 2 of 33)	-1725	ENSMUST00000130438.2	ENSMUSG00000015133	ENSMUST00000145954	Lrrk1
clip_peak29248	chr2	60214372	60214495	+	3.70212	22.0045	intron (ENSMUST00000143806.1, intron 1 of 8)	protein_coding-intron (ENSMUST00000102747.7, intron 1 of 10)	4360	ENSMUST00000102747.7	ENSMUSG00000026977	ENSMUST00000102747	Marchf7
clip_peak10552	chr11	115296313	115296436	-	3.69148	6.959	exon (ENSMUST00000141006.1, exon 2 of 2)	protein_coding-exon (ENSMUST00000141006.1, exon 2 of 2)	1140	ENSMUST00000056153.7	ENSMUSG00000044788	ENSMUST00000056153	Fads6
clip_peak6276	chr10	42814085	42814208	+	3.47911	6.33879	intron (ENSMUST00000155410.7, intron 15 of 19)	protein_coding-intron (ENSMUST00000019937.4, intron 16 of 20)	-3782	ENSMUST00000124613.7	ENSMUSG00000019802	ENSMUST00000105496	Sec63
clip_peak20071	chr7	56061542	56061665	+	3.399	3.46609	intron (ENSMUST00000206537.1, intron 1 of 18)	protein_coding-intron (ENSMUST00000076226.12, intron 2 of 92)	-6381	ENSMUST00000206990.2	ENSMUSG00000030451	ENSMUST00000205303	Herc2
clip_peak14978	chr11	88687846	88687969	-	3.32223	17.2201	exon (ENSMUST00000107908.1, exon 6 of 8)	protein_coding-exon (ENSMUST00000107908.1, exon 6 of 8)	30194	ENSMUST00000092794.11	ENSMUSG00000069769	ENSMUST00000107908	Msi2
clip_peak13855	chr10	61262411	61262534	-	3.29736	4.9075	intron (ENSMUST00000120336.1, intron 2 of 21)	protein_coding-intron (ENSMUST00000092486.10, intron 2 of 21)	10770	ENSMUST00000120336.1	ENSMUSG00000059901	ENSMUST00000120336	Adamts14
clip_peak26087	chr11	98898554	98898677	+	3.28539	4.19975	intron (ENSMUST00000037480.8, intron 6 of 7)	protein_coding-intron (ENSMUST00000037480.8, intron 6 of 7)	7442	ENSMUST00000148439.1	ENSMUSG00000038013	ENSMUST00000142414	Wipf2
clip_peak33350	chr17	25272496	25272619	-	3.10684	8.44614	TTS (ENSMUST00000172462.1)	protein_coding-TTS (ENSMUST00000172462.1)	598	ENSMUST00000173231.1	ENSMUSG00000015120	ENSMUST00000174031	Ube2i
clip_peak13100	chr12	112745954	112746077	+	3.10487	24.0159	TTS (ENSMUST00000220627.1)	protein_coding-TTS (ENSMUST00000220627.1)	2051	ENSMUST00000221125.1	ENSMUSG00000072825	ENSMUST00000220627	Cep170b
clip_peak27218	chr11	78525259	78525382	-	3.06512	6.12268	exon (ENSMUST00000017759.8, exon 7 of 7)	protein_coding-exon (ENSMUST00000017759.8, exon 7 of 7)	6989	ENSMUST00000151499.1	ENSMUSG00000001100	ENSMUST00000136284	Poldip2
clip_peak19870	chr15	50809740	50809863	-	3.02014	16.3041	intron (ENSMUST00000183997.7, intron 5 of 7)	protein_coding-intron (ENSMUST00000077935.5, intron 5 of 6)	17720	ENSMUST00000183421.1	ENSMUSG00000038679	ENSMUST00000183421	Trps1
clip_peak34473	chr5	125135445	125135567	-	9.49854	400	intron (ENSMUST00000111402.8, intron 1 of 47)	protein_coding-intron (ENSMUST00000086083.10, intron 1 of 46)	-10606	ENSMUST00000055256.13	ENSMUSG00000029478	ENSMUST00000086083	Ncor2
clip_peak17498	chr6	137548173	137548295	-	8.0621	115.33	intron (ENSMUST00000111878.7, intron 1 of 20)	protein_coding-intron (ENSMUST00000058210.12, intron 2 of 21)	-10145	ENSMUST00000203515.1	ENSMUSG00000015766	ENSMUST00000147526	Eps8
clip_peak17188	chr17	5557081	5557203	+	7.97105	113.389	intron (ENSMUST00000089185.5, intron 1 of 8)	protein_coding-intron (ENSMUST00000089185.5, intron 1 of 8)	64585	ENSMUST00000089185.5	ENSMUSG00000034265	ENSMUST00000089185	Zdhhc14
clip_peak2263	chr8	47235140	47235262	-	7.37996	80.797	intron (ENSMUST00000211882.1, intron 2 of 5)	protein_coding-intron (ENSMUST00000079195.5, intron 1 of 3)	7136	ENSMUST00000209941.1	ENSMUSG00000038143	ENSMUST00000110367	Stox2
clip_peak15608	chr8	25090432	25090554	-	7.19821	61.6534	intron (ENSMUST00000064883.13, intron 1 of 11)	protein_coding-intron (ENSMUST00000064883.13, intron 1 of 11)	853	ENSMUST00000125466.1	ENSMUSG00000031557	ENSMUST00000064883	Plekha2
clip_peak36343	chr10	60746458	60746580	-	6.78328	51.68	intron (ENSMUST00000150845.7, intron 2 of 5)	protein_coding-intron (ENSMUST00000117513.7, intron 2 of 5)	6263	ENSMUST00000117513.7	ENSMUSG00000020100	ENSMUST00000119595	Slc29a3
clip_peak7914	chr10	69896738	69896860	+	6.71393	40.8602	intron (ENSMUST00000218680.1, intron 19 of 42)	protein_coding-intron (ENSMUST00000047061.12, intron 1 of 16)	-1332	ENSMUST00000182972.7	ENSMUSG00000069601	ENSMUST00000182162	Ank3
clip_peak12159	chr11	109433166	109433288	+	6.16554	77.9944	promoter-TSS (ENSMUST00000131181.1)	protein_coding-promoter-TSS (ENSMUST00000131181.1)	511	ENSMUST00000141739.1	ENSMUSG00000020610	ENSMUST00000103061	Amz2
clip_peak38267	chr18	44798424	44798546	-	6.12175	20.4425	intron (ENSMUST00000089874.8, intron 1 of 18)	protein_coding-intron (ENSMUST00000089874.8, intron 1 of 18)	13697	ENSMUST00000089874.8	ENSMUSG00000071856	ENSMUST00000201270	Mcc
clip_peak33653	chr19	58981847	58981969	-	6.08028	18.52	intron (ENSMUST00000163821.2, intron 14 of 14)	protein_coding-intron (ENSMUST00000047511.14, intron 16 of 16)	26452	ENSMUST00000201123.1	ENSMUSG00000048029	ENSMUST00000054280	Eno4
clip_peak34596	chr19	58840727	58840849	-	6.02122	26.4129	intron (ENSMUST00000237297.1, intron 2 of 6)	protein_coding-intron (ENSMUST00000066285.5, intron 1 of 11)	5657	ENSMUST00000235662.1	ENSMUSG00000025092	ENSMUST00000066285	Hspa12a
clip_peak8892	chr13	41119969	41120091	+	5.68804	13.3242	intron (ENSMUST00000124093.2, intron 3 of 28)	protein_coding-intron (ENSMUST00000124093.2, intron 3 of 28)	5723	ENSMUST00000124093.2	ENSMUSG00000038651	ENSMUST00000145810	Sycp2l
clip_peak25707	chr8	46482945	46483067	+	5.40294	17.88	intron (ENSMUST00000135955.7, intron 2 of 5)	protein_coding-intron (ENSMUST00000034046.12, intron 1 of 20)	-7960	ENSMUST00000110372.8	ENSMUSG00000018796	ENSMUST00000210929	Acsl1
clip_peak29168	chr1	161242536	161242658	-	5.19148	31.7714	intron (ENSMUST00000192639.5, intron 3 of 3)	protein_coding-intron (ENSMUST00000051925.4, intron 5 of 5)	7957	ENSMUST00000139387.7	ENSMUSG00000026701	ENSMUST00000071718	Prdx6
clip_peak32877	chr5	20696911	20697033	+	4.99351	6.29437	intron (ENSMUST00000199514.1, intron 5 of 5)	protein_coding-intron (ENSMUST00000088516.9, intron 22 of 22)	-4697	ENSMUST00000197307.1	ENSMUSG00000040003	ENSMUST00000199384	Magi2
clip_peak36397	chr17	48980796	48980918	+	4.95093	11.186	intron (ENSMUST00000046254.2, intron 1 of 2)	protein_coding-intron (ENSMUST00000046254.2, intron 1 of 2)	48478	ENSMUST00000046254.2	ENSMUSG00000040490	ENSMUST00000046254	Lrfn2
clip_peak11359	chr11	4517089	4517211	-	4.85473	33.8242	intron (ENSMUST00000130716.7, intron 6 of 17)	protein_coding-intron (ENSMUST00000040448.12, intron 6 of 17)	11256	ENSMUST00000123506.7	ENSMUSG00000034354	ENSMUST00000130716	Mtmr3
clip_peak37596	chr11	104536131	104536253	-	4.7118	13.2719	intron (ENSMUST00000135303.1, intron 2 of 3)	protein_coding-intron (ENSMUST00000093923.8, intron 2 of 18)	14200	ENSMUST00000106962.8	ENSMUSG00000020687	ENSMUST00000106961	Cdc27
clip_peak9484	chr8	84436425	84436547	+	4.66898	12.9951	intron (ENSMUST00000238701.1, intron 3 of 48)	protein_coding-intron (ENSMUST00000121390.7, intron 1 of 46)	20702	ENSMUST00000215756.1	ENSMUSG00000034656	ENSMUST00000215756	Cacna1a
clip_peak14768	chr9	67546806	67546928	-	4.47087	8.18242	intron (ENSMUST00000040025.13, intron 1 of 57)	protein_coding-intron (ENSMUST00000040025.13, intron 1 of 57)	-7252	ENSMUST00000215784.1	ENSMUSG00000052698	ENSMUST00000214859	Tln2
clip_peak15851	chr10	85404696	85404818	+	4.34697	12.4763	intron (ENSMUST00000105307.7, intron 1 of 16)	protein_coding-intron (ENSMUST00000020231.9, intron 1 of 9)	17930	ENSMUST00000020231.9	ENSMUSG00000020042	ENSMUST00000020231	Btbd11
clip_peak36202	chr2	17453028	17453150	-	4.28539	4.8869	intron (ENSMUST00000145545.1, intron 5 of 9)	protein_coding-intron (ENSMUST00000028080.11, intron 4 of 6)	7532	ENSMUST00000145492.1	ENSMUSG00000053702	ENSMUST00000145545	Nebl
clip_peak10750	chr3	129559787	129559909	+	4.26786	20.6696	intron (ENSMUST00000198369.1, intron 1 of 2)	protein_coding-intron (ENSMUST00000071402.6, intron 2 of 4)	7468	ENSMUST00000198369.1	ENSMUSG00000041220	ENSMUST00000071402	Elovl6
clip_peak21317	chr10	81034356	81034478	-	4.20957	13.1328	promoter-TSS (ENSMUST00000168076.1)	protein_coding-promoter-TSS (ENSMUST00000168076.1)	-505	ENSMUST00000168076.1	ENSMUSG00000046822	ENSMUST00000152177	Slc39a3
clip_peak28435	chr15	66213158	66213280	-	4.12684	3.68507	intron (ENSMUST00000070256.8, intron 1 of 14)	protein_coding-intron (ENSMUST00000070256.8, intron 1 of 14)	72832	ENSMUST00000183633.1	ENSMUSG00000056258	ENSMUST00000183633	Kcnq3
clip_peak18810	chr5	140277670	140277792	-	4.09439	12.1086	intron (ENSMUST00000110829.6, intron 9 of 16)	protein_coding-intron (ENSMUST00000031534.8, intron 9 of 17)	-15166	ENSMUST00000132832.1	ENSMUSG00000029554	ENSMUST00000129747	Mad1l1
clip_peak39915	chr15	30994083	30994205	+	3.99532	4.88799	intron (ENSMUST00000226119.1, intron 18 of 21)	protein_coding-intron (ENSMUST00000081728.6, intron 19 of 22)	-10652	ENSMUST00000227029.1	ENSMUSG00000022240	ENSMUST00000226116	Ctnnd2
clip_peak28956	chr16	32355934	32356056	+	3.99351	3.43822	intron (ENSMUST00000232666.1, intron 2 of 2)	protein_coding-intron (ENSMUST00000115151.4, intron 2 of 10)	23727	ENSMUST00000232137.1	ENSMUSG00000053774	ENSMUST00000232016	Ubxn7
clip_peak18712	chr17	15512191	15512313	+	3.95832	7.00428	intron (ENSMUST00000162505.7, intron 4 of 7)	protein_coding-intron (ENSMUST00000014911.11, intron 5 of 8)	-3231	ENSMUST00000149518.1	ENSMUSG00000014767	ENSMUST00000153480	Tbp
clip_peak2488	chr15	72991397	72991519	-	3.94612	8.74367	intron (ENSMUST00000230270.1, intron 8 of 16)	protein_coding-intron (ENSMUST00000023276.15, intron 8 of 21)	64352	ENSMUST00000023276.15	ENSMUSG00000047921	ENSMUST00000230025	Trappc9
clip_peak6116	chr13	14064851	14064973	+	3.83368	17.6878	promoter-TSS (ENSMUST00000222928.1)	protein_coding-promoter-TSS (ENSMUST00000222928.1)	89	ENSMUST00000222928.1	ENSMUSG00000039219	ENSMUST00000148941	Arid4b
clip_peak311	chr14	73568053	73568175	+	3.80032	5.14458	promoter-TSS (ENSMUST00000161829.1)	protein_coding-promoter-TSS (ENSMUST00000161829.1)	-540	ENSMUST00000161829.1	ENSMUSG00000022110	ENSMUST00000162691	Sucla2
clip_peak31816	chr14	30686872	30686994	+	3.78996	22.6047	intron (ENSMUST00000228686.1, intron 11 of 12)	protein_coding-intron (ENSMUST00000064230.15, intron 11 of 12)	4581	ENSMUST00000226805.1	ENSMUSG00000052395	ENSMUST00000228686	Rft1
clip_peak4909	chr12	83532497	83532619	+	3.78816	11.8612	TTS (ENSMUST00000222833.1)	protein_coding-TTS (ENSMUST00000222833.1)	-2302	ENSMUST00000222607.1	ENSMUSG00000021222	ENSMUST00000221944	Dcaf4
clip_peak39772	chr5	137637322	137637444	+	3.77452	12.159	promoter-TSS (ENSMUST00000176871.1)	protein_coding-promoter-TSS (ENSMUST00000176871.1)	-937	ENSMUST00000176871.1	ENSMUSG00000093445	ENSMUST00000176871	Lrch4
clip_peak33456	chr19	40266530	40266652	-	3.72504	8.9316	intron (ENSMUST00000182636.1, intron 1 of 2)	protein_coding-intron (ENSMUST00000068439.12, intron 1 of 6)	5025	ENSMUST00000182636.1	ENSMUSG00000055044	ENSMUST00000182813	Pdlim1
clip_peak10498	chr7	98087269	98087391	-	3.70239	4.19975	intron (ENSMUST00000205746.1, intron 13 of 46)	protein_coding-intron (ENSMUST00000084979.10, intron 14 of 47)	-2611	ENSMUST00000152975.1	ENSMUSG00000030761	ENSMUST00000238540	Myo7a
clip_peak22758	chr14	30603708	30603830	-	3.70103	4.66956	intron (ENSMUST00000145806.1, intron 2 of 2)	protein_coding-intron (ENSMUST00000022521.12, intron 8 of 16)	1902	ENSMUST00000145806.1	ENSMUSG00000021948	ENSMUST00000130736	Prkcd
clip_peak37275	chr5	36946906	36947028	+	3.69148	3.96239	intron (ENSMUST00000031003.10, intron 6 of 8)	protein_coding-intron (ENSMUST00000031003.10, intron 6 of 8)	7537	ENSMUST00000138124.1	ENSMUSG00000029120	ENSMUST00000138124	Ppp2r2c
clip_peak25540	chr14	87463344	87463466	+	3.67339	4.65122	intron (ENSMUST00000170865.7, intron 3 of 13)	protein_coding-intron (ENSMUST00000168275.8, intron 3 of 13)	6324	ENSMUST00000170712.7	ENSMUSG00000022019	ENSMUST00000169504	Tdrd3
clip_peak6050	chr2	143969147	143969269	-	3.61505	13.5676	intron (ENSMUST00000136068.1, intron 5 of 7)	protein_coding-intron (ENSMUST00000016072.11, intron 5 of 23)	-1615	ENSMUST00000132434.7	ENSMUSG00000027422	ENSMUST00000155539	Rrbp1
clip_peak9445	chr14	118141405	118141527	+	3.47839	9.77953	intron (ENSMUST00000022728.3, intron 2 of 8)	protein_coding-intron (ENSMUST00000022728.3, intron 2 of 8)	4308	ENSMUST00000022728.3	ENSMUSG00000022131	ENSMUST00000022728	Gpr180
clip_peak26544	chr8	125420482	125420604	-	3.46587	5.96505	intron (ENSMUST00000212987.1, intron 22 of 22)	protein_coding-intron (ENSMUST00000108775.1, intron 20 of 20)	72167	ENSMUST00000108775.1	ENSMUSG00000001995	ENSMUST00000212604	Sipa1l2
clip_peak7324	chr4	132187792	132187914	-	3.42008	12.221	intron (ENSMUST00000085181.4, intron 3 of 3)	protein_coding-intron (ENSMUST00000085181.4, intron 3 of 3)	22956	ENSMUST00000165072.1	ENSMUSG00000040025	ENSMUST00000102570	Ythdf2
clip_peak39885	chr17	24140654	24140776	-	3.38232	14.1636	promoter-TSS (ENSMUST00000144533.7)	protein_coding-promoter-TSS (ENSMUST00000144533.7)	92	ENSMUST00000144533.7	ENSMUSG00000024122	ENSMUST00000150578	Pdpk1
clip_peak29136	chr4	154979056	154979178	+	3.34431	7.50886	TTS (ENSMUST00000148299.7)	protein_coding-TTS (ENSMUST00000148299.7)	2539	ENSMUST00000129386.1	ENSMUSG00000029056	ENSMUST00000148299	Pank4
clip_peak36549	chr18	36291379	36291501	+	3.21222	69.4622	exon (ENSMUST00000051301.5, exon 2 of 2)	protein_coding-exon (ENSMUST00000051301.5, exon 2 of 2)	-7239	ENSMUST00000210490.2	ENSMUSG00000110185	ENSMUST00000210490	Igip
clip_peak39732	chr9	104200577	104200699	-	3.18458	6.25163	promoter-TSS (ENSMUST00000189103.6)	protein_coding-promoter-TSS (ENSMUST00000189103.6)	-155	ENSMUST00000189103.6	ENSMUSG00000032560	ENSMUST00000189299	Dnajc13
clip_peak32682	chr18	23594711	23594833	+	3.08984	3.21994	intron (ENSMUST00000221880.1, intron 8 of 17)	protein_coding-intron (ENSMUST00000047954.14, intron 8 of 11)	51210	ENSMUST00000222351.1	ENSMUSG00000024302	ENSMUST00000223441	Dtna
clip_peak10969	chr1	39371057	39371179	+	3.06407	12.9473	TTS (ENSMUST00000054462.10)	protein_coding-TTS (ENSMUST00000054462.10)	1268	ENSMUST00000191855.1	ENSMUSG00000073702	ENSMUST00000194746	Rpl31
clip_peak6376	chr3	86350636	86350758	+	3.05969	3.83378	promoter-TSS (ENSMUST00000195966.1)	protein_coding-promoter-TSS (ENSMUST00000195966.1)	40	ENSMUST00000195966.1	ENSMUSG00000028080	ENSMUST00000195398	Lrba
clip_peak39201	chr17	53686367	53686489	-	3.02014	10.6508	intron (ENSMUST00000024736.13, intron 4 of 8)	protein_coding-intron (ENSMUST00000024736.13, intron 4 of 8)	2850	ENSMUST00000146019.1	ENSMUSG00000023940	ENSMUST00000024736	Sgo1
clip_peak2444	chr17	78239207	78239328	+	7.7435	58.5819	intron (ENSMUST00000234964.1, intron 1 of 4)	protein_coding-intron (ENSMUST00000112498.2, intron 2 of 16)	1495	ENSMUST00000234964.1	ENSMUSG00000024074	ENSMUST00000234964	Crim1
clip_peak3132	chr9	115091281	115091402	+	7.31551	44.4277	intron (ENSMUST00000182363.7, intron 1 of 4)	protein_coding-intron (ENSMUST00000046627.5, intron 1 of 9)	2500	ENSMUST00000182363.7	ENSMUSG00000040875	ENSMUST00000182384	Osbpl10
clip_peak35291	chr4	48385666	48385787	+	6.74461	31.0596	intron (ENSMUST00000129480.1, intron 2 of 5)	protein_coding-intron (ENSMUST00000030029.9, intron 5 of 16)	3538	ENSMUST00000129480.1	ENSMUSG00000028344	ENSMUST00000143433	Invs
clip_peak26892	chr7	79845629	79845750	-	6.22397	21.7955	intron (ENSMUST00000149164.1, intron 1 of 2)	protein_coding-intron (ENSMUST00000107392.7, intron 1 of 20)	2494	ENSMUST00000205502.1	ENSMUSG00000039062	ENSMUST00000206235	Anpep
clip_peak26158	chr10	60694354	60694475	-	6.18855	20.9413	intron (ENSMUST00000153149.7, intron 1 of 7)	protein_coding-intron (ENSMUST00000105461.9, intron 1 of 70)	2076	ENSMUST00000153149.7	ENSMUSG00000012819	ENSMUST00000127312	Cdh23
clip_peak11448	chr6	148431985	148432106	-	6.14465	15.7374	intron (ENSMUST00000100772.9, intron 1 of 18)	protein_coding-intron (ENSMUST00000060095.14, intron 1 of 19)	9590	ENSMUST00000140797.3	ENSMUSG00000030306	ENSMUST00000060095	Tmtc1
clip_peak25570	chr8	117518677	117518798	+	6.04328	37.4808	intron (ENSMUST00000081232.8, intron 2 of 32)	protein_coding-intron (ENSMUST00000081232.8, intron 2 of 32)	20446	ENSMUST00000081232.8	ENSMUSG00000034330	ENSMUST00000081232	Plcg2
clip_peak39412	chr4	41013933	41014054	+	6.02683	35.3816	TTS (ENSMUST00000030133.14)	protein_coding-TTS (ENSMUST00000030133.14)	4786	ENSMUST00000124595.7	ENSMUSG00000028423	ENSMUST00000030133	Nfx1
clip_peak18695	chr9	118797852	118797973	+	6.02448	25.4021	intron (ENSMUST00000125021.1, intron 5 of 5)	protein_coding-intron (ENSMUST00000044165.13, intron 17 of 27)	-9372	ENSMUST00000149150.1	ENSMUSG00000039115	ENSMUST00000149150	Itga9
clip_peak38714	chr5	75622473	75622594	+	5.93908	30.5752	intron (ENSMUST00000144270.7, intron 6 of 20)	protein_coding-intron (ENSMUST00000005815.6, intron 6 of 20)	11959	ENSMUST00000143221.1	ENSMUSG00000005672	ENSMUST00000202167	Kit
clip_peak15298	chr19	38504109	38504230	+	5.8674	14.553	intron (ENSMUST00000181994.1, intron 2 of 2)	protein_coding-intron (ENSMUST00000181994.1, intron 2 of 2)	-20028	ENSMUST00000169713.8	ENSMUSG00000024998	ENSMUST00000182589	Plce1
clip_peak20427	chr14	64297098	64297219	-	5.73367	14.9367	intron (ENSMUST00000210428.1, intron 2 of 5)	protein_coding-intron (ENSMUST00000067927.8, intron 7 of 10)	119790	ENSMUST00000210428.1	ENSMUSG00000054733	ENSMUST00000209392	Msra
clip_peak6729	chr17	69258519	69258640	+	5.6811	25.6477	intron (ENSMUST00000239167.1, intron 10 of 21)	protein_coding-intron (ENSMUST00000080208.6, intron 10 of 21)	-3610	ENSMUST00000224951.1	ENSMUSG00000024044	ENSMUST00000238898	Epb41l3
clip_peak4621	chr13	12105397	12105518	-	5.54854	14.0487	intron (ENSMUST00000221341.1, intron 1 of 2)	protein_coding-intron (ENSMUST00000021750.14, intron 1 of 104)	1002	ENSMUST00000221341.1	ENSMUSG00000021313	ENSMUST00000221890	Ryr2
clip_peak16949	chr16	91751923	91752044	+	5.45451	35.46	intron (ENSMUST00000231535.1, intron 1 of 5)	protein_coding-intron (ENSMUST00000056482.13, intron 1 of 28)	-4116	ENSMUST00000231974.1	ENSMUSG00000022957	ENSMUST00000113993	Itsn1
clip_peak5899	chr10	75569406	75569527	+	5.41932	9.91679	intron (ENSMUST00000125770.7, intron 1 of 3)	protein_coding-intron (ENSMUST00000125770.7, intron 1 of 3)	792	ENSMUST00000151212.7	ENSMUSG00000006345	ENSMUST00000156487	Ggt1
clip_peak28456	chr14	99060353	99060474	+	5.384	37.0367	intron (ENSMUST00000227744.1, intron 6 of 12)	protein_coding-intron (ENSMUST00000022656.7, intron 6 of 11)	13933	ENSMUST00000227128.1	ENSMUSG00000022070	ENSMUST00000227128	Bora
clip_peak13554	chr13	11830456	11830577	-	5.29676	9.44033	promoter-TSS (ENSMUST00000221018.1)	protein_coding-promoter-TSS (ENSMUST00000221018.1)	-862	ENSMUST00000221018.1	ENSMUSG00000021313	ENSMUST00000221890	Ryr2
clip_peak34529	chr4	98490688	98490809	+	5.27139	9.68435	intron (ENSMUST00000238306.1, intron 17 of 44)	protein_coding-intron (ENSMUST00000041284.9, intron 17 of 43)	-4308	ENSMUST00000135606.1	ENSMUSG00000061859	ENSMUST00000102792	Patj
clip_peak35053	chr15	84804468	84804589	-	5.26101	21.1296	promoter-TSS (ENSMUST00000160389.1)	protein_coding-promoter-TSS (ENSMUST00000160389.1)	-971	ENSMUST00000160389.1	ENSMUSG00000016624	ENSMUST00000162044	Phf21b
clip_peak22128	chr9	70100856	70100977	-	5.17198	12.4868	intron (ENSMUST00000034749.15, intron 5 of 8)	protein_coding-intron (ENSMUST00000034749.15, intron 5 of 8)	2160	ENSMUST00000145427.1	ENSMUSG00000032224	ENSMUST00000123206	Fam81a
clip_peak30536	chr17	65938060	65938181	-	5.0348	10.98	intron (ENSMUST00000233580.1, intron 2 of 5)	protein_coding-intron (ENSMUST00000024906.5, intron 2 of 4)	-11711	ENSMUST00000233663.1	ENSMUSG00000024098	ENSMUST00000233580	Twsg1
clip_peak21837	chr4	126458770	126458891	-	4.96837	44.8901	TTS (ENSMUST00000149425.1)	protein_coding-TTS (ENSMUST00000149425.1)	377	ENSMUST00000176315.1	ENSMUSG00000041530	ENSMUST00000239428	Ago1
clip_peak29538	chr4	107839995	107840116	+	4.95785	10.6634	intron (ENSMUST00000238651.1, intron 3 of 15)	protein_coding-intron (ENSMUST00000030356.9, intron 3 of 18)	-6146	ENSMUST00000135591.1	ENSMUSG00000028613	ENSMUST00000238651	Lrp8
clip_peak26278	chr10	70125406	70125527	+	4.80561	16.7803	intron (ENSMUST00000147545.7, intron 1 of 8)	protein_coding-intron (ENSMUST00000147545.7, intron 1 of 8)	28345	ENSMUST00000147545.7	ENSMUSG00000048701	ENSMUST00000145990	Ccdc6
clip_peak24476	chr11	60214847	60214968	-	4.75835	7.35649	intron (ENSMUST00000136215.1, intron 1 of 1)	protein_coding-intron (ENSMUST00000020846.7, intron 1 of 18)	-4442	ENSMUST00000144942.1	ENSMUSG00000020538	ENSMUST00000141161	Srebf1
clip_peak11635	chr6	114700070	114700191	+	4.74998	26.3395	intron (ENSMUST00000183165.7, intron 8 of 16)	protein_coding-intron (ENSMUST00000032457.16, intron 9 of 18)	16846	ENSMUST00000204593.1	ENSMUSG00000030314	ENSMUST00000182035	Atg7
clip_peak14503	chr19	55775729	55775850	+	4.69521	31.4931	intron (ENSMUST00000153888.8, intron 4 of 14)	protein_coding-intron (ENSMUST00000041717.13, intron 3 of 11)	32944	ENSMUST00000133008.7	ENSMUSG00000024985	ENSMUST00000111646	Tcf7l2
clip_peak28392	chr12	112154798	112154919	+	4.58825	5.76089	intron (ENSMUST00000128402.2, intron 2 of 15)	protein_coding-intron (ENSMUST00000128402.2, intron 2 of 15)	8650	ENSMUST00000128402.2	ENSMUSG00000021294	ENSMUST00000128402	Kif26a
clip_peak27962	chr6	125369314	125369435	-	4.53051	5.40884	intron (ENSMUST00000042647.6, intron 14 of 16)	protein_coding-intron (ENSMUST00000042647.6, intron 14 of 16)	8947	ENSMUST00000134803.1	ENSMUSG00000030341	ENSMUST00000130257	Tnfrsf1a
clip_peak33578	chr13	58949285	58949406	+	4.25835	4.65122	intron (ENSMUST00000225488.1, intron 12 of 17)	protein_coding-intron (ENSMUST00000079828.6, intron 12 of 17)	77610	ENSMUST00000223636.1	ENSMUSG00000055254	ENSMUST00000223636	Ntrk2
clip_peak9384	chr7	122424443	122424564	+	4.12684	4.15359	intron (ENSMUST00000149583.1, intron 1 of 2)	protein_coding-intron (ENSMUST00000064921.4, intron 2 of 16)	8435	ENSMUST00000149583.1	ENSMUSG00000052889	ENSMUST00000064921	Prkcb
clip_peak38779	chr7	4787483	4787604	-	3.95737	4.95802	intron (ENSMUST00000206315.1, intron 1 of 2)	protein_coding-intron (ENSMUST00000168578.2, intron 1 of 1)	1530	ENSMUST00000206315.1	ENSMUSG00000030431	ENSMUST00000206315	Tmem238
clip_peak17663	chr19	47009046	47009167	-	3.91328	4.42174	intron (ENSMUST00000172239.2, intron 1 of 17)	protein_coding-intron (ENSMUST00000172239.2, intron 1 of 17)	-5592	ENSMUST00000037636.3	ENSMUSG00000034336	ENSMUST00000037636	Ina
clip_peak30527	chr4	41021890	41022011	+	3.88792	8.07589	intron (ENSMUST00000136717.1, intron 2 of 5)	protein_coding-intron (ENSMUST00000098143.10, intron 20 of 23)	584	ENSMUST00000136717.1	ENSMUSG00000028423	ENSMUST00000030133	Nfx1
clip_peak621	chr16	13620568	13620689	-	3.83391	9.937	intron (ENSMUST00000231003.1, intron 19 of 23)	protein_coding-intron (ENSMUST00000058884.9, intron 18 of 23)	47354	ENSMUST00000229251.1	ENSMUSG00000022685	ENSMUST00000058884	Parn
clip_peak13597	chr10	75306994	75307115	+	3.78116	5.70894	intron (ENSMUST00000218644.1, intron 2 of 4)	protein_coding-intron (ENSMUST00000040105.7, intron 13 of 15)	3434	ENSMUST00000218644.1	ENSMUSG00000033444	ENSMUST00000040105	Specc1l
clip_peak24118	chr19	55772243	55772364	+	3.63983	17.8459	intron (ENSMUST00000153888.8, intron 4 of 14)	protein_coding-intron (ENSMUST00000041717.13, intron 3 of 11)	29458	ENSMUST00000133008.7	ENSMUSG00000024985	ENSMUST00000111646	Tcf7l2
clip_peak14710	chr4	145036993	145037114	-	3.62684	3.83378	intron (ENSMUST00000185113.1, intron 47 of 51)	protein_coding-intron (ENSMUST00000020441.12, intron 63 of 67)	13981	ENSMUST00000144835.1	ENSMUSG00000020220	ENSMUST00000132700	Vps13d
clip_peak21548	chr17	32045171	32045292	+	3.61165	8.50711	intron (ENSMUST00000238133.1, intron 1 of 11)	protein_coding-intron (ENSMUST00000081339.12, intron 1 of 15)	-3054	ENSMUST00000147076.7	ENSMUSG00000058392	ENSMUST00000136094	Rrp1b
clip_peak37202	chr9	114402030	114402151	+	3.58984	11.8465	intron (ENSMUST00000217583.1, intron 1 of 14)	protein_coding-intron (ENSMUST00000063042.10, intron 1 of 15)	982	ENSMUST00000217583.1	ENSMUSG00000045594	ENSMUST00000217583	Glb1
clip_peak32628	chr18	24627485	24627606	+	3.56483	19.2969	intron (ENSMUST00000234351.1, intron 3 of 3)	protein_coding-intron (ENSMUST00000025120.7, intron 14 of 18)	1359	ENSMUST00000234351.1	ENSMUSG00000024271	ENSMUST00000234484	Elp2
clip_peak4062	chr15	63980092	63980213	-	3.49943	9.52335	intron (ENSMUST00000063838.10, intron 1 of 11)	protein_coding-intron (ENSMUST00000063838.10, intron 1 of 11)	17817	ENSMUST00000164532.2	ENSMUSG00000022378	ENSMUST00000227024	Fam49b
clip_peak1513	chrX	56766350	56766471	+	3.41932	3.03042	intron (ENSMUST00000116596.7, intron 2 of 6)	protein_coding-intron (ENSMUST00000023854.9, intron 2 of 6)	-13027	ENSMUST00000114773.9	ENSMUSG00000023092	ENSMUST00000114773	Fhl1
clip_peak8448	chr1	191826877	191826998	+	3.41798	6.08645	promoter-TSS (ENSMUST00000136733.1)	protein_coding-promoter-TSS (ENSMUST00000136733.1)	-211	ENSMUST00000136733.1	ENSMUSG00000026622	ENSMUST00000027931	Nek2
clip_peak3104	chr13	98261104	98261225	-	3.38862	3.48376	intron (ENSMUST00000224842.1, intron 1 of 5)	protein_coding-intron (ENSMUST00000040972.3, intron 1 of 12)	1849	ENSMUST00000224842.1	ENSMUSG00000041747	ENSMUST00000225100	Utp15
clip_peak18068	chr1	118429221	118429342	+	3.33344	10.8921	intron (ENSMUST00000190733.6, intron 2 of 31)	protein_coding-intron (ENSMUST00000049404.12, intron 2 of 39)	9557	ENSMUST00000188710.6	ENSMUSG00000064302	ENSMUST00000187575	Clasp1
clip_peak9229	chrX	10172076	10172197	-	3.28459	4.42502	intron (ENSMUST00000115534.7, intron 13 of 16)	protein_coding-intron (ENSMUST00000044598.12, intron 14 of 17)	44317	ENSMUST00000115534.7	ENSMUSG00000031174	ENSMUST00000143532	Rpgr
clip_peak17693	chr6	66949342	66949463	+	3.24009	5.14605	intron (ENSMUST00000114226.7, intron 3 of 4)	protein_coding-intron (ENSMUST00000043148.12, intron 3 of 4)	52511	ENSMUST00000204862.1	ENSMUSG00000036402	ENSMUST00000114225	Gng12
clip_peak19908	chrX	36852096	36852217	-	3.23494	5.3824	intron (ENSMUST00000115248.9, intron 6 of 6)	protein_coding-intron (ENSMUST00000047486.5, intron 7 of 7)	4856	ENSMUST00000127966.7	ENSMUSG00000006423	ENSMUST00000127966	C330007P06Rik
clip_peak4953	chr7	46076262	46076383	+	3.2134	12.6953	intron (ENSMUST00000033121.6, intron 26 of 30)	protein_coding-intron (ENSMUST00000033121.6, intron 26 of 30)	-6323	ENSMUST00000182305.1	ENSMUSG00000030835	ENSMUST00000182842	Nomo1
clip_peak35871	chr8	123079643	123079764	+	3.20965	20.1869	promoter-TSS (ENSMUST00000142150.1)	protein_coding-promoter-TSS (ENSMUST00000142150.1)	-706	ENSMUST00000142150.1	ENSMUSG00000000738	ENSMUST00000108868	Spg7
clip_peak30399	chr5	129503862	129503983	+	3.13216	18.0793	promoter-TSS (ENSMUST00000196147.1)	protein_coding-promoter-TSS (ENSMUST00000196147.1)	-52	ENSMUST00000196147.1	ENSMUSG00000029439	ENSMUST00000199215	Sfswap
clip_peak180	chr7	127925856	127925977	-	3.07707	3.18034	TTS (ENSMUST00000033070.8)	protein_coding-TTS (ENSMUST00000033070.8)	4179	ENSMUST00000206568.1	ENSMUSG00000030800	ENSMUST00000206568	Prss8
clip_peak31071	chr9	58655542	58655663	+	3.03735	5.96505	TTS (ENSMUST00000176250.1)	protein_coding-TTS (ENSMUST00000176250.1)	3626	ENSMUST00000177020.1	ENSMUSG00000032336	ENSMUST00000177292	Nptn
clip_peak35470	chr8	22382806	22382927	-	3.03432	4.06705	exon (ENSMUST00000210020.1, exon 4 of 6)	protein_coding-exon (ENSMUST00000210020.1, exon 4 of 6)	15678	ENSMUST00000210020.1	ENSMUSG00000031482	ENSMUST00000210020	Slc25a15
clip_peak16148	chr6	149083587	149083708	-	3.00428	3.12097	exon (ENSMUST00000204030.1, exon 1 of 1)	protein_coding-exon (ENSMUST00000204030.1, exon 1 of 1)	1716	ENSMUST00000204030.1	ENSMUSG00000030313	ENSMUST00000127727	Dennd5b
clip_peak35929	chr18	75078348	75078468	+	10.2275	400	intron (ENSMUST00000236220.1, intron 6 of 8)	protein_coding-intron (ENSMUST00000039608.8, intron 6 of 16)	31084	ENSMUST00000235545.1	ENSMUSG00000035765	ENSMUST00000236840	Dym
clip_peak35324	chr4	88126882	88127002	+	8.6727	123.266	intron (ENSMUST00000161058.7, intron 3 of 8)	protein_coding-intron (ENSMUST00000097992.9, intron 3 of 43)	2506	ENSMUST00000147527.1	ENSMUSG00000038368	ENSMUST00000130603	Focad
clip_peak23106	chr4	140571309	140571429	-	7.05336	39.7336	intron (ENSMUST00000138493.7, intron 2 of 15)	protein_coding-intron (ENSMUST00000039204.9, intron 15 of 27)	-2988	ENSMUST00000140403.1	ENSMUSG00000040964	ENSMUST00000039204	Arhgef10l
clip_peak35326	chr4	88127088	88127208	+	6.78313	130.568	intron (ENSMUST00000161058.7, intron 3 of 8)	protein_coding-intron (ENSMUST00000097992.9, intron 3 of 43)	2712	ENSMUST00000147527.1	ENSMUSG00000038368	ENSMUST00000130603	Focad
clip_peak32390	chr16	96207333	96207453	+	6.73327	31.3133	intron (ENSMUST00000157060.7, intron 1 of 3)	protein_coding-intron (ENSMUST00000048770.15, intron 2 of 7)	750	ENSMUST00000157060.7	ENSMUSG00000040666	ENSMUST00000233577	Sh3bgr
clip_peak16761	chr1	72604692	72604812	+	6.57132	71.9782	intron (ENSMUST00000152225.1, intron 9 of 16)	protein_coding-intron (ENSMUST00000047615.14, intron 9 of 16)	-11770	ENSMUST00000126832.1	ENSMUSG00000039354	ENSMUST00000152225	Smarcal1
clip_peak31905	chr5	92261931	92262051	-	6.46175	20.4425	intron (ENSMUST00000159345.7, intron 8 of 10)	protein_coding-intron (ENSMUST00000113102.9, intron 8 of 10)	791	ENSMUST00000159732.1	ENSMUSG00000029413	ENSMUST00000159345	Naaa
clip_peak9990	chr13	103082684	103082804	-	6.35162	23.1379	intron (ENSMUST00000168226.1, intron 3 of 3)	protein_coding-intron (ENSMUST00000164111.1, intron 3 of 4)	14084	ENSMUST00000166336.8	ENSMUSG00000034751	ENSMUST00000166867	Mast4
clip_peak24648	chr6	90572816	90572936	+	6.34494	36.6855	intron (ENSMUST00000204796.2, intron 12 of 22)	protein_coding-intron (ENSMUST00000032175.10, intron 12 of 22)	5170	ENSMUST00000152436.1	ENSMUSG00000030088	ENSMUST00000204796	Aldh1l1
clip_peak4821	chr6	92532583	92532703	-	6.20929	20.4425	intron (ENSMUST00000032093.11, intron 2 of 8)	protein_coding-intron (ENSMUST00000032093.11, intron 2 of 8)	2218	ENSMUST00000113446.7	ENSMUSG00000030020	ENSMUST00000113447	Prickle2
clip_peak6949	chr19	34214525	34214645	+	6.19719	39.3742	intron (ENSMUST00000129535.7, intron 1 of 4)	protein_coding-intron (ENSMUST00000054956.14, intron 1 of 10)	-2849	ENSMUST00000125232.1	ENSMUSG00000024776	ENSMUST00000125232	Stambpl1
clip_peak24629	chr7	138255252	138255372	-	6.01883	24.6506	intron (ENSMUST00000161213.2, intron 2 of 6)	protein_coding-intron (ENSMUST00000160436.1, intron 7 of 11)	16017	ENSMUST00000161213.2	ENSMUSG00000091002	ENSMUST00000162222	Tcerg1l
clip_peak26156	chr18	77872816	77872936	+	6.01752	16.354	intron (ENSMUST00000238172.1, intron 9 of 13)	protein_coding-intron (ENSMUST00000114741.3, intron 9 of 14)	-65589	ENSMUST00000044622.6	ENSMUSG00000039840	ENSMUST00000044622	Epg5
clip_peak4105	chr5	147022539	147022659	-	5.93327	32.8578	intron (ENSMUST00000016664.7, intron 8 of 9)	protein_coding-intron (ENSMUST00000016664.7, intron 8 of 9)	-3564	ENSMUST00000123092.1	ENSMUSG00000016520	ENSMUST00000123092	Lnx2
clip_peak22870	chr11	88181995	88182115	+	5.93001	17.374	promoter-TSS (ENSMUST00000132377.1)	protein_coding-promoter-TSS (ENSMUST00000132377.1)	-248	ENSMUST00000132377.1	ENSMUSG00000018378	ENSMUST00000131964	Cuedc1
clip_peak7940	chrX	6629445	6629565	+	5.92749	46.0524	intron (ENSMUST00000103005.9, intron 7 of 8)	protein_coding-intron (ENSMUST00000089520.2, intron 6 of 7)	52219	ENSMUST00000089520.2	ENSMUSG00000068270	ENSMUST00000089520	Shroom4
clip_peak32308	chr12	86117886	86118006	+	5.82775	83.682	intron (ENSMUST00000054565.7, intron 3 of 7)	protein_coding-intron (ENSMUST00000054565.7, intron 3 of 7)	-22002	ENSMUST00000220711.1	ENSMUSG00000007867	ENSMUST00000221194	Ift43
clip_peak15120	chr2	179499786	179499906	+	5.7544	34.5529	intron (ENSMUST00000124708.1, intron 2 of 2)	protein_coding-intron (ENSMUST00000000314.12, intron 2 of 15)	55613	ENSMUST00000124708.1	ENSMUSG00000000305	ENSMUST00000129659	Cdh4
clip_peak604	chr13	109277429	109277549	+	5.72887	84.0153	intron (ENSMUST00000153234.7, intron 1 of 14)	protein_coding-intron (ENSMUST00000120671.7, intron 1 of 14)	16835	ENSMUST00000153234.7	ENSMUSG00000021699	ENSMUST00000117420	Pde4d
clip_peak2939	chr14	117091360	117091480	+	5.33492	26.9431	intron (ENSMUST00000125435.1, intron 1 of 9)	protein_coding-intron (ENSMUST00000078849.11, intron 1 of 8)	165484	ENSMUST00000078849.11	ENSMUSG00000058571	ENSMUST00000088483	Gpc6
clip_peak20051	chr14	75753187	75753307	-	5.05084	13.3175	intron (ENSMUST00000049168.8, intron 1 of 22)	protein_coding-intron (ENSMUST00000049168.8, intron 1 of 22)	1311	ENSMUST00000049168.8	ENSMUSG00000034893	ENSMUST00000226686	Cog3
clip_peak38272	chr19	27816643	27816763	-	5.04682	21.0256	intron (ENSMUST00000174850.7, intron 7 of 16)	protein_coding-intron (ENSMUST00000046898.16, intron 6 of 15)	20143	ENSMUST00000172498.7	ENSMUSG00000040929	ENSMUST00000174850	Rfx3
clip_peak29013	chr7	46700257	46700377	-	5.03735	7.35649	exon (ENSMUST00000209780.1, exon 7 of 9)	protein_coding-exon (ENSMUST00000209780.1, exon 7 of 9)	8600	ENSMUST00000210791.1	ENSMUSG00000006763	ENSMUST00000209797	Saal1
clip_peak7630	chr8	47492525	47492645	-	4.96564	24.3162	intron (ENSMUST00000125065.7, intron 28 of 28)	protein_coding-intron (ENSMUST00000039061.14, intron 29 of 29)	18763	ENSMUST00000120987.1	ENSMUSG00000038102	ENSMUST00000123958	Trappc11
clip_peak34049	chr8	122244021	122244141	+	4.886	10.4555	intron (ENSMUST00000127664.1, intron 1 of 15)	protein_coding-intron (ENSMUST00000127664.1, intron 1 of 15)	-14539	ENSMUST00000187142.2	ENSMUSG00000043903	ENSMUST00000055537	Zfp469
clip_peak22382	chr3	133489954	133490074	-	4.872	44.4659	intron (ENSMUST00000197118.4, intron 2 of 2)	protein_coding-intron (ENSMUST00000098603.7, intron 2 of 10)	-9332	ENSMUST00000200203.1	ENSMUSG00000040943	ENSMUST00000196398	Tet2
clip_peak23634	chr2	121520356	121520476	+	4.6688	42.3201	intron (ENSMUST00000132373.1, intron 4 of 8)	protein_coding-intron (ENSMUST00000028676.11, intron 4 of 12)	10568	ENSMUST00000110603.1	ENSMUSG00000027242	ENSMUST00000132373	Wdr76
clip_peak15205	chr15	81027922	81028042	-	4.52612	17.3239	intron (ENSMUST00000239267.1, intron 2 of 2)	protein_coding-intron (ENSMUST00000109579.8, intron 2 of 12)	-4012	ENSMUST00000154797.1	ENSMUSG00000042292	ENSMUST00000154797	Mrtfa
clip_peak36885	chr4	25263015	25263135	-	4.4789	4.41272	intron (ENSMUST00000142949.7, intron 9 of 18)	protein_coding-intron (ENSMUST00000038705.7, intron 9 of 17)	18673	ENSMUST00000132558.1	ENSMUSG00000040359	ENSMUST00000142949	Ufl1
clip_peak8447	chr1	191826745	191826865	+	4.37789	14.5785	promoter-TSS (ENSMUST00000136733.1)	protein_coding-promoter-TSS (ENSMUST00000136733.1)	-343	ENSMUST00000136733.1	ENSMUSG00000026622	ENSMUST00000027931	Nek2
clip_peak12273	chr10	28079583	28079703	+	4.37746	18.855	intron (ENSMUST00000219761.1, intron 1 of 2)	protein_coding-intron (ENSMUST00000166468.1, intron 1 of 31)	4633	ENSMUST00000219761.1	ENSMUSG00000019889	ENSMUST00000219107	Ptprk
clip_peak449	chr5	114183879	114183999	+	4.35655	14.3116	intron (ENSMUST00000146841.1, intron 1 of 4)	protein_coding-intron (ENSMUST00000031583.14, intron 1 of 51)	8033	ENSMUST00000146841.1	ENSMUSG00000042010	ENSMUST00000146841	Acacb
clip_peak24038	chr5	31251742	31251862	+	4.25835	10.4015	promoter-TSS (ENSMUST00000054829.12)	protein_coding-promoter-TSS (ENSMUST00000054829.12)	40	ENSMUST00000201697.1	ENSMUSG00000029149	ENSMUST00000054829	Krtcap3
clip_peak3678	chr5	130334002	130334122	+	4.2508	10.159	intron (ENSMUST00000040213.12, intron 14 of 15)	protein_coding-intron (ENSMUST00000040213.12, intron 14 of 15)	-35393	ENSMUST00000086029.9	ENSMUSG00000060371	ENSMUST00000202728	Caln1
clip_peak32006	chr3	57555188	57555308	-	4.23932	5.60051	intron (ENSMUST00000120977.1, intron 2 of 6)	protein_coding-intron (ENSMUST00000029380.13, intron 2 of 6)	20580	ENSMUST00000029380.13	ENSMUSG00000027803	ENSMUST00000120977	Wwtr1
clip_peak25238	chr19	42007931	42008051	+	4.18827	9.92351	intron (ENSMUST00000026170.2, intron 1 of 2)	protein_coding-intron (ENSMUST00000026170.2, intron 1 of 2)	-9158	ENSMUST00000237817.1	ENSMUSG00000025171	ENSMUST00000237817	Ubtd1
clip_peak17235	chr13	25165379	25165499	+	4.16489	4.41272	intron (ENSMUST00000069614.6, intron 7 of 9)	protein_coding-intron (ENSMUST00000069614.6, intron 7 of 9)	-22015	ENSMUST00000160363.1	ENSMUSG00000035910	ENSMUST00000160363	Dcdc2a
clip_peak23242	chr4	107341802	107341922	+	4.00428	4.4355	intron (ENSMUST00000146829.7, intron 4 of 4)	protein_coding-intron (ENSMUST00000075693.11, intron 6 of 9)	-1249	ENSMUST00000137391.7	ENSMUSG00000057375	ENSMUST00000155975	Yipf1
clip_peak20392	chr16	94410039	94410159	+	3.98337	34.1097	TTS (ENSMUST00000127911.7)	protein_coding-TTS (ENSMUST00000127911.7)	-9347	ENSMUST00000231850.1	ENSMUSG00000040785	ENSMUST00000149885	Ttc3
clip_peak4262	chr15	81724378	81724498	-	3.76144	16.1902	intron (ENSMUST00000230726.1, intron 2 of 4)	protein_coding-intron (ENSMUST00000052374.12, intron 2 of 15)	4961	ENSMUST00000230302.1	ENSMUSG00000022391	ENSMUST00000052374	Rangap1
clip_peak329	chr1	160410967	160411087	-	3.69559	5.65145	intron (ENSMUST00000235109.1, intron 1 of 6)	protein_coding-intron (ENSMUST00000028049.12, intron 17 of 20)	30840	ENSMUST00000191651.5	ENSMUSG00000026721	ENSMUST00000191941	Rabgap1l
clip_peak27642	chr3	63754281	63754401	-	3.62433	6.58154	intron (ENSMUST00000177143.7, intron 7 of 22)	protein_coding-intron (ENSMUST00000048134.15, intron 6 of 21)	-13476	ENSMUST00000159982.8	ENSMUSG00000036834	ENSMUST00000159374	Plch1
clip_peak13395	chr4	152105791	152105911	+	3.6208	7.33867	intron (ENSMUST00000239025.1, intron 8 of 21)	protein_coding-intron (ENSMUST00000084115.3, intron 7 of 19)	1351	ENSMUST00000123615.1	ENSMUSG00000039713	ENSMUST00000140085	Plekhg5
clip_peak19943	chr15	65843514	65843634	+	3.52361	6.49983	intron (ENSMUST00000211878.1, intron 8 of 22)	protein_coding-intron (ENSMUST00000015146.15, intron 8 of 22)	-7547	ENSMUST00000227340.1	ENSMUSG00000015002	ENSMUST00000211878	Efr3a
clip_peak19777	chr16	17327923	17328043	-	3.50606	4.9019	intron (ENSMUST00000232404.1, intron 2 of 10)	protein_coding-intron (ENSMUST00000036161.11, intron 19 of 54)	-2539	ENSMUST00000231651.1	ENSMUSG00000041720	ENSMUST00000231529	Pi4ka
clip_peak6215	chr8	22071136	22071256	+	3.33885	18.846	exon (ENSMUST00000072572.12, exon 4 of 4)	protein_coding-exon (ENSMUST00000072572.12, exon 4 of 4)	2180	ENSMUST00000134474.1	ENSMUSG00000063362	ENSMUST00000134474	Alg11
clip_peak7717	chr9	88431446	88431566	-	3.18838	7.06007	intron (ENSMUST00000173131.7, intron 2 of 8)	protein_coding-intron (ENSMUST00000126405.2, intron 1 of 24)	7392	ENSMUST00000173011.8	ENSMUSG00000032422	ENSMUST00000174806	Snx14
clip_peak31168	chr4	56918849	56918969	-	3.17209	18.1653	intron (ENSMUST00000155625.1, intron 6 of 16)	protein_coding-intron (ENSMUST00000068792.12, intron 7 of 17)	4549	ENSMUST00000132816.7	ENSMUSG00000055296	ENSMUST00000068792	Tmem245
clip_peak22842	chr5	33847208	33847327	+	7.83029	86.5458	intron (ENSMUST00000141416.4, intron 2 of 20)	protein_coding-intron (ENSMUST00000058096.13, intron 2 of 20)	4071	ENSMUST00000141416.4	ENSMUSG00000057406	ENSMUST00000141416	Nsd2
clip_peak11286	chr5	123079533	123079652	+	7.71474	126.741	intron (ENSMUST00000162104.1, intron 1 of 2)	protein_coding-intron (ENSMUST00000067505.14, intron 1 of 11)	3222	ENSMUST00000162104.1	ENSMUSG00000054434	ENSMUST00000162104	Tmem120b
clip_peak24874	chr18	15054634	15054753	-	7.58321	81.633	intron (ENSMUST00000025992.6, intron 1 of 4)	protein_coding-intron (ENSMUST00000025992.6, intron 1 of 4)	7196	ENSMUST00000234685.1	ENSMUSG00000036225	ENSMUST00000168989	Kctd1
clip_peak38215	chr1	16516210	16516329	-	7.47792	54.3929	intron (ENSMUST00000162627.7, intron 1 of 13)	protein_coding-intron (ENSMUST00000027052.12, intron 1 of 12)	2942	ENSMUST00000159558.7	ENSMUSG00000025920	ENSMUST00000027052	Stau2
clip_peak27114	chr8	120312959	120313078	+	7.24	38.5884	intron (ENSMUST00000180448.2, intron 1 of 2)	protein_coding-intron (ENSMUST00000127664.1, intron 1 of 15)	84562	ENSMUST00000180448.2	ENSMUSG00000031822	ENSMUST00000118136	Gse1
clip_peak19262	chr1	127216197	127216316	+	6.85194	59.7162	intron (ENSMUST00000189427.6, intron 1 of 7)	protein_coding-intron (ENSMUST00000038361.10, intron 1 of 17)	11228	ENSMUST00000190921.1	ENSMUSG00000036155	ENSMUST00000190921	Mgat5
clip_peak18955	chr10	7121468	7121587	-	6.77116	59.7569	intron (ENSMUST00000150282.1, intron 5 of 5)	protein_coding-intron (ENSMUST00000015346.11, intron 12 of 12)	13979	ENSMUST00000150282.1	ENSMUSG00000015202	ENSMUST00000150282	Cnksr3
clip_peak26825	chr10	45341879	45341998	+	6.72438	28.4169	intron (ENSMUST00000095715.4, intron 2 of 7)	protein_coding-intron (ENSMUST00000095715.4, intron 2 of 7)	6166	ENSMUST00000095715.4	ENSMUSG00000071317	ENSMUST00000213557	Bves
clip_peak24705	chr1	151997374	151997493	-	6.6358	36.956	intron (ENSMUST00000187603.6, intron 2 of 6)	protein_coding-intron (ENSMUST00000044581.13, intron 2 of 5)	57859	ENSMUST00000121533.2	ENSMUSG00000032666	ENSMUST00000187603	1700025G04Rik
clip_peak20731	chr16	93727072	93727191	+	6.62824	82.7548	intron (ENSMUST00000228846.1, intron 1 of 1)	protein_coding-intron (ENSMUST00000045004.10, intron 2 of 36)	-2968	ENSMUST00000227156.1	ENSMUSG00000022946	ENSMUST00000227278	Dop1b
clip_peak10052	chr11	32372490	32372609	+	6.5708	48.3339	intron (ENSMUST00000239041.1, intron 2 of 13)	protein_coding-intron (ENSMUST00000038753.5, intron 2 of 12)	24709	ENSMUST00000138771.1	ENSMUSG00000040711	ENSMUST00000138771	Sh3pxd2b
clip_peak4160	chr9	118800066	118800185	+	6.53847	27.0519	intron (ENSMUST00000125021.1, intron 5 of 5)	protein_coding-intron (ENSMUST00000044165.13, intron 17 of 27)	-7159	ENSMUST00000149150.1	ENSMUSG00000039115	ENSMUST00000149150	Itga9
clip_peak18306	chr9	104080668	104080787	+	6.52811	64.0258	intron (ENSMUST00000189998.2, intron 5 of 13)	protein_coding-intron (ENSMUST00000047799.12, intron 5 of 19)	-10328	ENSMUST00000154431.1	ENSMUSG00000090150	ENSMUST00000154431	Acad11
clip_peak35514	chr19	28546479	28546598	-	6.452	24.5423	intron (ENSMUST00000162022.7, intron 2 of 10)	protein_coding-intron (ENSMUST00000065113.13, intron 2 of 9)	-6118	ENSMUST00000161026.1	ENSMUSG00000052942	ENSMUST00000112612	Glis3
clip_peak4853	chr17	67772278	67772397	+	6.2592	46.4948	intron (ENSMUST00000035471.8, intron 24 of 62)	protein_coding-intron (ENSMUST00000035471.8, intron 24 of 62)	-40069	ENSMUST00000233224.1	ENSMUSG00000032796	ENSMUST00000035471	Lama1
clip_peak2622	chr17	56657099	56657218	+	5.96538	42.0364	intron (ENSMUST00000233947.1, intron 5 of 11)	protein_coding-intron (ENSMUST00000112979.3, intron 15 of 21)	5376	ENSMUST00000233947.1	ENSMUSG00000040828	ENSMUST00000112979	Catsperd
clip_peak1165	chr19	5045580	5045699	+	5.54265	10.7195	promoter-TSS (ENSMUST00000237117.1)	protein_coding-promoter-TSS (ENSMUST00000237117.1)	-482	ENSMUST00000237117.1	ENSMUSG00000080268	ENSMUST00000116567	Brms1
clip_peak23424	chr9	77532920	77533039	-	5.48898	12.5102	promoter-TSS (ENSMUST00000183572.7)	protein_coding-promoter-TSS (ENSMUST00000183572.7)	-535	ENSMUST00000183572.7	ENSMUSG00000032352	ENSMUST00000183980	Lrrc1
clip_peak568	chr5	24370442	24370561	+	5.42431	10.4555	intron (ENSMUST00000115090.5, intron 8 of 24)	protein_coding-intron (ENSMUST00000030834.6, intron 8 of 25)	5691	ENSMUST00000115090.5	ENSMUSG00000028978	ENSMUST00000030834	Nos3
clip_peak33187	chr16	33992116	33992235	-	5.09614	9.18532	intron (ENSMUST00000114973.8, intron 20 of 26)	protein_coding-intron (ENSMUST00000076810.11, intron 53 of 59)	-13449	ENSMUST00000132002.1	ENSMUSG00000061751	ENSMUST00000114954	Kalrn
clip_peak4133	chr3	156583841	156583960	+	5.03565	8.41279	intron (ENSMUST00000106065.1, intron 1 of 6)	protein_coding-intron (ENSMUST00000041425.11, intron 1 of 6)	21750	ENSMUST00000175773.1	ENSMUSG00000040037	ENSMUST00000197246	Negr1
clip_peak13043	chr5	122950332	122950451	-	5.01027	21.1135	intron (ENSMUST00000156474.7, intron 6 of 10)	protein_coding-intron (ENSMUST00000046073.15, intron 6 of 22)	1599	ENSMUST00000147544.7	ENSMUSG00000029475	ENSMUST00000138929	Kdm2b
clip_peak14115	chr10	93844128	93844247	+	4.93969	15.2346	intron (ENSMUST00000095333.5, intron 2 of 3)	protein_coding-intron (ENSMUST00000095333.5, intron 2 of 3)	10369	ENSMUST00000216224.1	ENSMUSG00000020020	ENSMUST00000216224	Usp44
clip_peak6251	chr17	56659818	56659937	+	4.91113	13.2451	intron (ENSMUST00000233947.1, intron 7 of 11)	protein_coding-intron (ENSMUST00000112979.3, intron 17 of 21)	8095	ENSMUST00000233947.1	ENSMUSG00000040828	ENSMUST00000112979	Catsperd
clip_peak19652	chr5	92885840	92885959	+	4.88705	10.7195	intron (ENSMUST00000225438.1, intron 1 of 9)	protein_coding-intron (ENSMUST00000113054.8, intron 1 of 9)	-12094	ENSMUST00000113051.8	ENSMUSG00000029381	ENSMUST00000113055	Shroom3
clip_peak26790	chr10	77305342	77305461	-	4.88232	14.5081	intron (ENSMUST00000144547.7, intron 8 of 10)	protein_coding-intron (ENSMUST00000020496.13, intron 8 of 10)	34775	ENSMUST00000146319.1	ENSMUSG00000020262	ENSMUST00000146319	Adarb1
clip_peak36911	chr4	98823470	98823589	-	4.87276	6.02783	intron (ENSMUST00000097964.2, intron 1 of 2)	protein_coding-intron (ENSMUST00000097964.2, intron 1 of 2)	311	ENSMUST00000097964.2	ENSMUSG00000073794	ENSMUST00000097964	I0C0044D17Rik
clip_peak8111	chr16	34313408	34313527	-	4.84332	6.02783	intron (ENSMUST00000151491.7, intron 7 of 30)	protein_coding-intron (ENSMUST00000076810.11, intron 7 of 59)	48332	ENSMUST00000156668.1	ENSMUSG00000061751	ENSMUST00000114954	Kalrn
clip_peak38281	chr2	60207998	60208117	-	4.83323	7.2256	intron (ENSMUST00000151756.1, intron 1 of 2)	protein_coding-intron (ENSMUST00000134908.1, intron 1 of 1)	1102	ENSMUST00000138089.1	ENSMUSG00000026987	ENSMUST00000112550	Baz2b
clip_peak1807	chr4	128682875	128682994	+	4.823	6.82623	intron (ENSMUST00000136377.7, intron 1 of 6)	protein_coding-intron (ENSMUST00000030588.12, intron 1 of 14)	-5804	ENSMUST00000148723.1	ENSMUSG00000028796	ENSMUST00000138445	Phc2
clip_peak22886	chr4	84319256	84319375	-	4.74985	54.8539	intron (ENSMUST00000176947.7, intron 5 of 5)	protein_coding-intron (ENSMUST00000102820.8, intron 6 of 7)	-27169	ENSMUST00000176702.7	ENSMUSG00000028487	ENSMUST00000176370	Bnc2
clip_peak26244	chr8	114762144	114762263	+	4.55033	49.2584	intron (ENSMUST00000004756.13, intron 8 of 8)	protein_coding-intron (ENSMUST00000004756.13, intron 8 of 8)	50036	ENSMUST00000159870.1	ENSMUSG00000004637	ENSMUST00000162052	Wwox
clip_peak25006	chr2	5974031	5974150	+	4.5299	23.024	intron (ENSMUST00000060092.12, intron 4 of 21)	protein_coding-intron (ENSMUST00000060092.12, intron 4 of 21)	22621	ENSMUST00000060092.12	ENSMUSG00000043241	ENSMUST00000128200	Upf2
clip_peak33948	chr4	126452634	126452753	-	4.49892	10.2986	intron (ENSMUST00000239428.1, intron 11 of 18)	protein_coding-intron (ENSMUST00000097888.9, intron 11 of 18)	6514	ENSMUST00000176315.1	ENSMUSG00000041530	ENSMUST00000239428	Ago1
clip_peak18108	chr8	71641219	71641338	-	4.37968	6.56051	TTS (ENSMUST00000176127.1)	protein_coding-TTS (ENSMUST00000176127.1)	119	ENSMUST00000175909.7	ENSMUSG00000034799	ENSMUST00000177032	Unc13a
clip_peak1325	chr1	190780060	190780179	-	4.2914	7.12727	intron (ENSMUST00000160889.7, intron 5 of 5)	protein_coding-intron (ENSMUST00000061611.14, intron 14 of 14)	30344	ENSMUST00000160891.1	ENSMUSG00000089872	ENSMUST00000160889	Rps6kc1
clip_peak30898	chr17	46601322	46601441	-	4.14994	11.8019	intron (ENSMUST00000044442.9, intron 1 of 19)	protein_coding-intron (ENSMUST00000044442.9, intron 1 of 19)	28123	ENSMUST00000044442.9	ENSMUSG00000023972	ENSMUST00000044442	Ptk7
clip_peak20012	chr6	94127635	94127754	-	4.14457	21.7798	intron (ENSMUST00000204347.2, intron 1 of 24)	protein_coding-intron (ENSMUST00000055224.14, intron 1 of 21)	155331	ENSMUST00000203034.1	ENSMUSG00000045095	ENSMUST00000203688	Magi1
clip_peak26066	chr5	23567137	23567256	-	4.05223	9.77461	intron (ENSMUST00000197622.4, intron 2 of 5)	protein_coding-intron (ENSMUST00000088392.8, intron 1 of 14)	-17826	ENSMUST00000198719.1	ENSMUSG00000062604	ENSMUST00000196388	Srpk2
clip_peak32391	chr8	120274785	120274904	+	3.99772	8.26523	intron (ENSMUST00000180448.2, intron 1 of 2)	protein_coding-intron (ENSMUST00000127664.1, intron 1 of 15)	46388	ENSMUST00000180448.2	ENSMUSG00000031822	ENSMUST00000118136	Gse1
clip_peak10693	chr5	127609133	127609252	-	3.958	9.08527	intron (ENSMUST00000155321.1, intron 1 of 1)	protein_coding-intron (ENSMUST00000031367.14, intron 1 of 7)	159	ENSMUST00000152727.1	ENSMUSG00000029416	ENSMUST00000144603	Slc15a4
clip_peak29868	chr7	67716444	67716563	+	3.95451	3.61809	intron (ENSMUST00000208764.1, intron 5 of 6)	protein_coding-intron (ENSMUST00000032774.15, intron 10 of 11)	-8758	ENSMUST00000154697.1	ENSMUSG00000030555	ENSMUST00000107471	Ttc23
clip_peak24372	chr3	96010158	96010277	-	3.94297	4.4589	intron (ENSMUST00000015891.5, intron 14 of 14)	protein_coding-intron (ENSMUST00000015891.5, intron 14 of 14)	-14216	ENSMUST00000015889.9	ENSMUSG00000015745	ENSMUST00000143485	Plekho1
clip_peak12177	chr2	151572763	151572882	+	3.93026	6.96282	intron (ENSMUST00000028950.8, intron 1 of 8)	protein_coding-intron (ENSMUST00000028950.8, intron 1 of 8)	200	ENSMUST00000028950.8	ENSMUSG00000027456	ENSMUST00000028950	Sdcbp2
clip_peak17067	chr16	20403782	20403901	-	3.81575	30.3404	exon (ENSMUST00000134962.1, exon 5 of 5)	protein_coding-exon (ENSMUST00000134962.1, exon 5 of 5)	-3555	ENSMUST00000128978.1	ENSMUSG00000022822	ENSMUST00000127582	Abcc5
clip_peak13608	chr5	37317254	37317373	-	3.81145	6.21016	intron (ENSMUST00000154885.1, intron 1 of 3)	protein_coding-intron (ENSMUST00000031005.10, intron 10 of 20)	1059	ENSMUST00000154885.1	ENSMUSG00000029122	ENSMUST00000149890	Evc
clip_peak24794	chr3	59197977	59198096	+	3.7878	3.09498	intron (ENSMUST00000199659.4, intron 15 of 43)	protein_coding-intron (ENSMUST00000040325.13, intron 14 of 42)	-2932	ENSMUST00000200095.1	ENSMUSG00000051431	ENSMUST00000199833	Gpr87
clip_peak28349	chr6	84860317	84860436	-	3.62871	6.959	intron (ENSMUST00000162821.7, intron 8 of 13)	protein_coding-intron (ENSMUST00000046334.14, intron 9 of 16)	33612	ENSMUST00000204011.1	ENSMUSG00000033769	ENSMUST00000161443	Exoc6b
clip_peak12332	chr10	59830262	59830381	+	3.59614	3.46609	intron (ENSMUST00000179709.7, intron 9 of 12)	protein_coding-intron (ENSMUST00000020311.12, intron 11 of 13)	3100	ENSMUST00000169842.1	ENSMUSG00000020111	ENSMUST00000167612	Micu1
clip_peak9278	chr16	57142447	57142566	+	3.57787	4.2098	TTS (ENSMUST00000231298.1)	protein_coding-TTS (ENSMUST00000231298.1)	5008	ENSMUST00000231298.1	ENSMUSG00000022752	ENSMUST00000231298	Tomm70a
clip_peak23581	chr17	25857466	25857585	-	3.56407	8.03794	intron (ENSMUST00000176678.1, intron 1 of 4)	protein_coding-intron (ENSMUST00000079461.14, intron 9 of 40)	1701	ENSMUST00000176678.1	ENSMUSG00000073434	ENSMUST00000177031	Wdr90
clip_peak3317	chr15	58158480	58158599	+	3.42729	4.19975	TTS (ENSMUST00000226889.1)	protein_coding-TTS (ENSMUST00000226889.1)	5360	ENSMUST00000227615.1	ENSMUSG00000022359	ENSMUST00000228761	Wdyhv1
clip_peak37352	chr11	30850467	30850586	+	3.42445	12.0004	intron (ENSMUST00000041231.13, intron 36 of 46)	protein_coding-intron (ENSMUST00000041231.13, intron 36 of 46)	-2262	ENSMUST00000129824.1	ENSMUSG00000040850	ENSMUST00000041231	Psme4
clip_peak9997	chr4	138222477	138222596	+	3.40342	11.6654	TTS (ENSMUST00000142420.1)	protein_coding-TTS (ENSMUST00000142420.1)	5242	ENSMUST00000130071.1	ENSMUSG00000028759	ENSMUST00000105826	Hp1bp3
clip_peak1291	chr17	12973498	12973617	-	3.31446	21.8872	TTS (ENSMUST00000160781.7)	protein_coding-TTS (ENSMUST00000160781.7)	9916	ENSMUST00000159104.7	ENSMUSG00000060475	ENSMUST00000160781	Wtap
clip_peak19028	chr6	124818037	124818156	-	3.29522	9.62995	promoter-TSS (ENSMUST00000154189.1)	protein_coding-promoter-TSS (ENSMUST00000154189.1)	-203	ENSMUST00000154189.1	ENSMUSG00000038429	ENSMUST00000146098	Usp5
clip_peak29671	chr17	17543593	17543712	-	3.17179	9.30264	intron (ENSMUST00000231515.1, intron 12 of 17)	protein_coding-intron (ENSMUST00000041047.3, intron 13 of 17)	31907	ENSMUST00000231291.1	ENSMUSG00000023845	ENSMUST00000231515	Lnpep
clip_peak20664	chr6	92167970	92168089	+	3.10882	9.78976	TTS (ENSMUST00000113463.7)	protein_coding-TTS (ENSMUST00000113463.7)	3852	ENSMUST00000204349.1	ENSMUSG00000005893	ENSMUST00000133133	Nr2c2
clip_peak17126	chr2	120764349	120764468	-	3.103	4.86713	intron (ENSMUST00000148285.7, intron 9 of 40)	protein_coding-intron (ENSMUST00000028740.10, intron 10 of 15)	-32890	ENSMUST00000110700.1	ENSMUSG00000027284	ENSMUST00000126133	Cdan1
clip_peak10326	chr7	141255042	141255161	+	3.10238	6.49983	promoter-TSS (ENSMUST00000122868.1)	protein_coding-promoter-TSS (ENSMUST00000122868.1)	187	ENSMUST00000132540.7	ENSMUSG00000038611	ENSMUST00000134057	Phrf1
clip_peak36772	chr10	50720666	50720785	+	3.08108	5.69007	intron (ENSMUST00000035606.9, intron 23 of 41)	protein_coding-intron (ENSMUST00000035606.9, intron 23 of 41)	-8233	ENSMUST00000219085.1	ENSMUSG00000038774	ENSMUST00000219085	Ascc3
clip_peak38587	chr11	102508976	102509095	-	3.05084	5.48818	promoter-TSS (ENSMUST00000069673.3)	protein_coding-promoter-TSS (ENSMUST00000069673.3)	-588	ENSMUST00000069673.3	ENSMUSG00000034621	ENSMUST00000126804	Gpatch8
clip_peak8597	chr14	45602513	45602632	-	3.05084	4.60464	intron (ENSMUST00000156758.8, intron 1 of 4)	protein_coding-intron (ENSMUST00000051310.12, intron 10 of 11)	155	ENSMUST00000156758.8	ENSMUSG00000037697	ENSMUST00000129599	Ddhd1
clip_peak26359	chr13	60609942	60610061	+	3.03922	9.96803	intron (ENSMUST00000226059.1, intron 2 of 26)	protein_coding-intron (ENSMUST00000044083.8, intron 2 of 26)	7769	ENSMUST00000225632.1	ENSMUSG00000021559	ENSMUST00000044083	Dapk1
clip_peak8893	chr10	11350851	11350969	+	8.83931	143.073	intron (ENSMUST00000161438.1, intron 1 of 1)	protein_coding-intron (ENSMUST00000069106.4, intron 1 of 3)	7457	ENSMUST00000161438.1	ENSMUSG00000055493	ENSMUST00000161438	Epm2a
clip_peak16653	chr10	81010888	81011006	-	8.64095	109.959	intron (ENSMUST00000126317.1, intron 1 of 4)	protein_coding-intron (ENSMUST00000092285.9, intron 1 of 3)	3966	ENSMUST00000126317.1	ENSMUSG00000048240	ENSMUST00000117805	Gng7
clip_peak28880	chr16	92493787	92493905	+	7.83022	165.081	intron (ENSMUST00000160494.2, intron 2 of 2)	sense_overlapping-intron (ENSMUST00000160494.2, intron 2 of 2)	-4288	ENSMUST00000023670.3	ENSMUSG00000022949	ENSMUST00000023670	Clic6
clip_peak24018	chr7	27558268	27558386	+	7.04719	66.8714	intron (ENSMUST00000187960.6, intron 2 of 10)	protein_coding-intron (ENSMUST00000067386.13, intron 2 of 9)	-2149	ENSMUST00000187032.1	ENSMUSG00000049643	ENSMUST00000187960	2310022A10Rik
clip_peak11586	chr15	100986474	100986592	+	6.94288	51.3181	intron (ENSMUST00000202702.1, intron 9 of 9)	protein_coding-intron (ENSMUST00000082209.12, intron 12 of 26)	16411	ENSMUST00000202971.1	ENSMUSG00000023033	ENSMUST00000200933	Scn8a
clip_peak23509	chr17	84582696	84582814	+	6.87276	32.5855	intron (ENSMUST00000235090.1, intron 2 of 2)	protein_coding-intron (ENSMUST00000047206.6, intron 15 of 29)	7205	ENSMUST00000235090.1	ENSMUSG00000040852	ENSMUST00000235090	Plekhh2
clip_peak17197	chr6	114699720	114699838	+	6.85959	56.9956	intron (ENSMUST00000183165.7, intron 8 of 16)	protein_coding-intron (ENSMUST00000032457.16, intron 9 of 18)	16495	ENSMUST00000204593.1	ENSMUSG00000030314	ENSMUST00000182035	Atg7
clip_peak3126	chr14	8104097	8104215	+	6.60561	37.2634	intron (ENSMUST00000225827.1, intron 1 of 2)	protein_coding-intron (ENSMUST00000036682.8, intron 1 of 17)	5901	ENSMUST00000225653.1	ENSMUSG00000033885	ENSMUST00000036682	Pxk
clip_peak22857	chr1	90964711	90964829	-	6.49368	24.8252	intron (ENSMUST00000130042.1, intron 2 of 4)	protein_coding-intron (ENSMUST00000027529.11, intron 1 of 5)	2847	ENSMUST00000135819.1	ENSMUSG00000026304	ENSMUST00000131428	Rab17
clip_peak31282	chr12	53257903	53258021	+	6.2872	22.0646	intron (ENSMUST00000223057.1, intron 1 of 11)	protein_coding-intron (ENSMUST00000101432.2, intron 1 of 11)	4916	ENSMUST00000223057.1	ENSMUSG00000021010	ENSMUST00000220986	Npas3
clip_peak4118	chr15	12552387	12552505	-	6.26082	28.9571	intron (ENSMUST00000189469.6, intron 3 of 4)	protein_coding-intron (ENSMUST00000075317.11, intron 1 of 23)	-2569	ENSMUST00000189324.1	ENSMUSG00000022197	ENSMUST00000189746	Pdzd2
clip_peak27117	chr8	120312768	120312886	+	6.19302	29.5503	intron (ENSMUST00000180448.2, intron 1 of 2)	protein_coding-intron (ENSMUST00000127664.1, intron 1 of 15)	84371	ENSMUST00000180448.2	ENSMUSG00000031822	ENSMUST00000118136	Gse1
clip_peak29711	chr7	126955992	126956110	+	6.1615	17.374	intron (ENSMUST00000146017.2, intron 4 of 4)	protein_coding-intron (ENSMUST00000106332.2, intron 5 of 17)	2184	ENSMUST00000125669.2	ENSMUSG00000030683	ENSMUST00000106333	Sez6l2
clip_peak23773	chr2	58590265	58590383	+	6.06999	19.3488	intron (ENSMUST00000229829.1, intron 1 of 3)	protein_coding-intron (ENSMUST00000071543.11, intron 1 of 7)	6648	ENSMUST00000229829.1	ENSMUSG00000026839	ENSMUST00000071543	Upp2
clip_peak12900	chr4	117385672	117385790	-	5.9225	56.9594	intron (ENSMUST00000138435.1, intron 2 of 2)	protein_coding-intron (ENSMUST00000030439.14, intron 2 of 14)	-10274	ENSMUST00000094853.8	ENSMUSG00000028677	ENSMUST00000128122	Rnf220
clip_peak18889	chr13	100500883	100501001	-	5.85217	13.792	intron (ENSMUST00000160859.7, intron 8 of 8)	protein_coding-intron (ENSMUST00000022140.11, intron 8 of 8)	-8363	ENSMUST00000134842.7	ENSMUSG00000021639	ENSMUST00000147229	Gtf2h2
clip_peak4588	chr5	143658300	143658418	+	5.82357	20.3001	intron (ENSMUST00000110727.1, intron 1 of 12)	protein_coding-intron (ENSMUST00000110727.1, intron 1 of 12)	7118	ENSMUST00000110727.1	ENSMUSG00000018001	ENSMUST00000131436	Cyth3
clip_peak21378	chr4	139363386	139363504	+	5.63913	26.4129	intron (ENSMUST00000179784.8, intron 12 of 23)	protein_coding-intron (ENSMUST00000042096.14, intron 12 of 22)	4198	ENSMUST00000155700.1	ENSMUSG00000078517	ENSMUST00000179784	Emc1
clip_peak36998	chr8	125089060	125089178	+	5.59122	10.027	intron (ENSMUST00000126111.1, intron 1 of 2)	protein_coding-intron (ENSMUST00000074562.10, intron 2 of 12)	1132	ENSMUST00000126111.1	ENSMUSG00000043051	ENSMUST00000074562	Disc1
clip_peak27805	chr15	87639403	87639521	+	5.56571	30.6188	intron (ENSMUST00000068088.7, intron 1 of 3)	protein_coding-intron (ENSMUST00000068088.7, intron 1 of 3)	14232	ENSMUST00000068088.7	ENSMUSG00000054863	ENSMUST00000230414	Tafa5
clip_peak14188	chr4	155051253	155051371	-	5.53756	21.7955	intron (ENSMUST00000186598.6, intron 1 of 6)	protein_coding-intron (ENSMUST00000131173.2, intron 2 of 3)	3440	ENSMUST00000186598.6	ENSMUSG00000029055	ENSMUST00000176620	Plch2
clip_peak19845	chr3	146242786	146242904	+	5.47798	10.3061	intron (ENSMUST00000039164.3, intron 2 of 2)	protein_coding-intron (ENSMUST00000039164.3, intron 2 of 2)	21882	ENSMUST00000039164.3	ENSMUSG00000036832	ENSMUST00000039164	Lpar3
clip_peak8358	chr3	86042529	86042647	+	5.18408	65.3692	intron (ENSMUST00000238545.1, intron 1 of 20)	protein_coding-intron (ENSMUST00000238222.1, intron 1 of 19)	1865	ENSMUST00000238545.1	ENSMUSG00000028082	ENSMUST00000182666	Sh3d19
clip_peak12226	chr17	78981257	78981375	-	5.13876	23.6018	intron (ENSMUST00000168887.7, intron 5 of 18)	protein_coding-intron (ENSMUST00000003191.13, intron 4 of 17)	4132	ENSMUST00000124229.7	ENSMUSG00000024070	ENSMUST00000124229	Prkd3
clip_peak25040	chrX	41822241	41822359	-	5.01664	20.512	intron (ENSMUST00000150443.7, intron 8 of 8)	protein_coding-intron (ENSMUST00000047037.14, intron 30 of 38)	-7680	ENSMUST00000151430.7	ENSMUSG00000037475	ENSMUST00000124458	Thoc2
clip_peak25914	chr4	104714298	104714416	+	4.90054	10.8736	TTS (ENSMUST00000149672.1)	protein_coding-TTS (ENSMUST00000149672.1)	-51960	ENSMUST00000031663.9	ENSMUSG00000029656	ENSMUST00000065072	C8b
clip_peak27352	chr1	151704165	151704283	+	4.86416	4.95802	intron (ENSMUST00000148810.7, intron 10 of 13)	protein_coding-intron (ENSMUST00000086267.5, intron 6 of 9)	27057	ENSMUST00000086267.5	ENSMUSG00000026483	ENSMUST00000148810	Fam129a
clip_peak10315	chr1	107608319	107608437	+	4.84554	10.4555	exon (ENSMUST00000000514.10, exon 7 of 7)	protein_coding-exon (ENSMUST00000000514.10, exon 7 of 7)	2498	ENSMUST00000123086.1	ENSMUSG00000026315	ENSMUST00000151283	Serpinb8
clip_peak23772	chr10	39641151	39641269	-	4.79379	10.3061	promoter-TSS (ENSMUST00000129693.1)	protein_coding-promoter-TSS (ENSMUST00000129693.1)	76	ENSMUST00000129693.1	ENSMUSG00000019842	ENSMUST00000156016	Traf3ip2
clip_peak727	chr14	26619478	26619596	+	4.59927	12.4868	intron (ENSMUST00000224248.1, intron 13 of 17)	protein_coding-intron (ENSMUST00000037585.8, intron 15 of 19)	14866	ENSMUST00000225206.1	ENSMUSG00000040818	ENSMUST00000224111	Dennd6a
clip_peak19319	chr12	69611406	69611524	-	4.55125	7.65778	intron (ENSMUST00000183277.7, intron 12 of 22)	protein_coding-intron (ENSMUST00000035773.13, intron 12 of 22)	5654	ENSMUST00000183306.1	ENSMUSG00000034801	ENSMUST00000035773	Sos2
clip_peak16728	chr5	117416352	117416470	+	4.55088	20.512	intron (ENSMUST00000180430.1, intron 1 of 20)	protein_coding-intron (ENSMUST00000073347.4, intron 1 of 3)	2411	ENSMUST00000180430.1	ENSMUSG00000061578	ENSMUST00000180430	Ksr2
clip_peak6051	chr14	72651887	72652005	-	4.34109	13.457	exon (ENSMUST00000163013.1, exon 3 of 3)	protein_coding-exon (ENSMUST00000163013.1, exon 3 of 3)	130	ENSMUST00000161550.1	ENSMUSG00000033487	ENSMUST00000163013	Fndc3a
clip_peak8894	chr15	57839523	57839641	+	4.30757	8.46059	exon (ENSMUST00000096430.10, exon 4 of 4)	protein_coding-exon (ENSMUST00000096430.10, exon 4 of 4)	50812	ENSMUST00000226911.1	ENSMUSG00000022365	ENSMUST00000022993	Derl1
clip_peak21405	chrX	35974851	35974969	+	4.25333	4.17229	promoter-TSS (ENSMUST00000145757.1)	protein_coding-promoter-TSS (ENSMUST00000145757.1)	22	ENSMUST00000145757.1	ENSMUSG00000031093	ENSMUST00000115266	Dock11
clip_peak30891	chr16	14396453	14396571	+	4.23728	21.2245	TTS (ENSMUST00000154748.7)	protein_coding-TTS (ENSMUST00000154748.7)	2559	ENSMUST00000144074.1	ENSMUSG00000023088	ENSMUST00000147759	Abcc1
clip_peak28568	chr15	97052109	97052227	-	4.21801	7.00428	intron (ENSMUST00000023101.9, intron 1 of 15)	protein_coding-intron (ENSMUST00000023101.9, intron 1 of 15)	-2081	ENSMUST00000230907.1	ENSMUSG00000022464	ENSMUST00000023101	Slc38a4
clip_peak38098	chr17	5005624	5005742	+	4.17564	14.5623	intron (ENSMUST00000232180.1, intron 1 of 19)	protein_coding-intron (ENSMUST00000092723.10, intron 1 of 18)	9254	ENSMUST00000156775.1	ENSMUSG00000069729	ENSMUST00000232180	Arid1b
clip_peak36823	chr6	85215985	85216103	-	4.16489	4.41272	intron (ENSMUST00000045846.11, intron 13 of 13)	protein_coding-intron (ENSMUST00000045846.11, intron 13 of 13)	22525	ENSMUST00000173919.1	ENSMUSG00000033726	ENSMUST00000045942	Emx1
clip_peak9003	chr1	121476342	121476460	+	4.14903	5.60051	intron (ENSMUST00000112621.1, intron 12 of 23)	protein_coding-intron (ENSMUST00000036025.15, intron 12 of 23)	-14816	ENSMUST00000152959.1	ENSMUSG00000026339	ENSMUST00000156459	Ccdc93
clip_peak38393	chr2	58582463	58582581	+	4.12834	4.8869	intron (ENSMUST00000071543.11, intron 1 of 7)	protein_coding-intron (ENSMUST00000071543.11, intron 1 of 7)	-1154	ENSMUST00000229829.1	ENSMUSG00000026839	ENSMUST00000071543	Upp2
clip_peak18690	chr2	155325545	155325663	-	4.05167	24.9438	intron (ENSMUST00000165234.1, intron 6 of 11)	protein_coding-intron (ENSMUST00000077626.12, intron 6 of 11)	-20912	ENSMUST00000125334.1	ENSMUSG00000038383	ENSMUST00000139854	Pigu
clip_peak35372	chr9	77434813	77434931	-	4.03051	4.66956	TTS (ENSMUST00000184099.1)	protein_coding-TTS (ENSMUST00000184099.1)	7323	ENSMUST00000183467.1	ENSMUSG00000032352	ENSMUST00000183980	Lrrc1
clip_peak11075	chr9	109109919	109110037	+	3.94297	5.22593	intron (ENSMUST00000072093.12, intron 21 of 37)	protein_coding-intron (ENSMUST00000072093.12, intron 21 of 37)	3184	ENSMUST00000194734.1	ENSMUSG00000053646	ENSMUST00000131462	Plxnb1
clip_peak1417	chr4	53476508	53476626	+	3.80538	7.23019	intron (ENSMUST00000136607.1, intron 1 of 3)	protein_coding-intron (ENSMUST00000102911.9, intron 1 of 15)	35883	ENSMUST00000107647.7	ENSMUSG00000028412	ENSMUST00000136607	Slc44a1
clip_peak25264	chr7	100889855	100889973	-	3.75835	4.5361	intron (ENSMUST00000209041.1, intron 2 of 20)	protein_coding-intron (ENSMUST00000107032.2, intron 2 of 20)	4776	ENSMUST00000209041.1	ENSMUSG00000032875	ENSMUST00000208735	Arhgef17
clip_peak11229	chr7	63192012	63192130	-	3.69148	3.92976	intron (ENSMUST00000208304.1, intron 2 of 4)	protein_coding-intron (ENSMUST00000032738.6, intron 2 of 9)	20442	ENSMUST00000032738.6	ENSMUSG00000030525	ENSMUST00000032738	Chrna7
clip_peak13770	chr10	71263566	71263684	-	3.6804	6.71183	intron (ENSMUST00000144231.1, intron 1 of 3)	protein_coding-intron (ENSMUST00000020085.6, intron 1 of 6)	-6737	ENSMUST00000144636.1	ENSMUSG00000019927	ENSMUST00000144231	Ube2d1
clip_peak35001	chr7	126273106	126273224	+	3.60857	4.4589	promoter-TSS (ENSMUST00000206424.1)	protein_coding-promoter-TSS (ENSMUST00000206424.1)	-235	ENSMUST00000206424.1	ENSMUSG00000042978	ENSMUST00000239081	Sbk1
clip_peak6352	chr19	24472377	24472495	-	3.58772	4.17229	intron (ENSMUST00000156814.7, intron 1 of 3)	protein_coding-intron (ENSMUST00000025800.14, intron 1 of 14)	4920	ENSMUST00000099556.1	ENSMUSG00000074922	ENSMUST00000099556	Fam122a
clip_peak31866	chr16	37785572	37785690	+	3.53981	15.7941	intron (ENSMUST00000135668.7, intron 1 of 2)	protein_coding-intron (ENSMUST00000114763.2, intron 2 of 10)	8479	ENSMUST00000135668.7	ENSMUSG00000022816	ENSMUST00000125279	Fstl1
clip_peak22233	chrX	18251127	18251245	+	3.41036	6.33879	TTS (ENSMUST00000224255.1)	protein_coding-TTS (ENSMUST00000224255.1)	3668	ENSMUST00000226046.1	ENSMUSG00000037369	ENSMUST00000044484	Kdm6a
clip_peak3494	chr6	72434620	72434738	-	3.35003	15.3491	exon (ENSMUST00000205335.1, exon 8 of 8)	protein_coding-exon (ENSMUST00000205335.1, exon 8 of 8)	312	ENSMUST00000205823.1	ENSMUSG00000053907	ENSMUST00000206904	Mat2a
clip_peak22440	chr9	53569698	53569816	+	3.34554	8.25409	intron (ENSMUST00000035850.7, intron 15 of 17)	protein_coding-intron (ENSMUST00000035850.7, intron 15 of 17)	6223	ENSMUST00000148336.1	ENSMUSG00000033054	ENSMUST00000035850	Npat
clip_peak14496	chr6	148182104	148182222	-	3.33594	11.8724	TTS (ENSMUST00000149631.3)	protein_coding-TTS (ENSMUST00000149631.3)	1045	ENSMUST00000204832.1	ENSMUSG00000030304	ENSMUST00000148437	Ergic2
clip_peak29142	chr19	46857195	46857313	+	3.281	7.02643	intron (ENSMUST00000099373.11, intron 3 of 7)	protein_coding-intron (ENSMUST00000077666.5, intron 3 of 6)	-8406	ENSMUST00000235671.1	ENSMUSG00000064105	ENSMUST00000099373	Cnnm2
clip_peak16698	chr11	49708923	49709041	-	3.21326	13.2922	intron (ENSMUST00000145353.7, intron 1 of 11)	protein_coding-intron (ENSMUST00000020624.6, intron 1 of 11)	3728	ENSMUST00000020624.6	ENSMUSG00000020362	ENSMUST00000145424	Cnot6
clip_peak206	chr13	12088808	12088926	-	3.2118	4.5361	intron (ENSMUST00000221341.1, intron 1 of 2)	protein_coding-intron (ENSMUST00000021750.14, intron 1 of 104)	17592	ENSMUST00000221341.1	ENSMUSG00000021313	ENSMUST00000221890	Ryr2
clip_peak28602	chr17	84452024	84452142	-	3.2032	3.35907	intron (ENSMUST00000234313.1, intron 7 of 10)	protein_coding-intron (ENSMUST00000047524.9, intron 7 of 37)	14033	ENSMUST00000047524.9	ENSMUSG00000024251	ENSMUST00000234547	Thada
clip_peak26081	chr16	18781032	18781150	-	3.13203	5.8076	intron (ENSMUST00000096990.9, intron 17 of 17)	protein_coding-intron (ENSMUST00000000028.13, intron 19 of 19)	4244	ENSMUST00000043577.2	ENSMUSG00000041378	ENSMUST00000043577	Cldn5
clip_peak19704	chr4	70258067	70258185	-	3.13183	7.79347	intron (ENSMUST00000144099.7, intron 25 of 36)	protein_coding-intron (ENSMUST00000076541.12, intron 22 of 33)	-3390	ENSMUST00000140108.1	ENSMUSG00000039298	ENSMUST00000076541	Cdk5rap2
clip_peak13867	chr11	89049780	89049898	-	3.10857	5.14605	intron (ENSMUST00000152772.1, intron 6 of 10)	protein_coding-intron (ENSMUST00000000285.8, intron 6 of 10)	10909	ENSMUST00000152772.1	ENSMUSG00000000276	ENSMUST00000000285	Dgke
clip_peak34115	chr17	56827682	56827800	-	3.01804	4.86713	intron (ENSMUST00000233643.1, intron 1 of 4)	protein_coding-intron (ENSMUST00000002444.14, intron 1 of 17)	3198	ENSMUST00000233643.1	ENSMUSG00000024206	ENSMUST00000233000	Rfx2
clip_peak36142	chr10	70117135	70117252	+	9.32057	400	intron (ENSMUST00000147545.7, intron 1 of 8)	protein_coding-intron (ENSMUST00000147545.7, intron 1 of 8)	20072	ENSMUST00000147545.7	ENSMUSG00000048701	ENSMUST00000145990	Ccdc6
clip_peak34518	chr9	20973569	20973686	-	8.14827	155.799	intron (ENSMUST00000054197.6, intron 1 of 1)	protein_coding-intron (ENSMUST00000054197.6, intron 1 of 1)	351	ENSMUST00000216499.1	ENSMUSG00000043895	ENSMUST00000216499	S1pr2
clip_peak15890	chr2	31794319	31794436	+	8.11017	137.176	intron (ENSMUST00000142554.7, intron 8 of 11)	protein_coding-intron (ENSMUST00000028190.12, intron 7 of 10)	-2269	ENSMUST00000124726.1	ENSMUSG00000026842	ENSMUST00000028190	Abl1
clip_peak39573	chr10	69865242	69865359	+	7.57542	88.4897	intron (ENSMUST00000218680.1, intron 9 of 42)	protein_coding-intron (ENSMUST00000047061.12, intron 1 of 16)	-32831	ENSMUST00000182972.7	ENSMUSG00000069601	ENSMUST00000182162	Ank3
clip_peak32452	chr5	92261659	92261776	-	7.39719	43.3413	intron (ENSMUST00000159345.7, intron 8 of 10)	protein_coding-intron (ENSMUST00000113102.9, intron 8 of 10)	1065	ENSMUST00000159732.1	ENSMUSG00000029413	ENSMUST00000159345	Naaa
clip_peak4973	chr14	121056885	121057002	+	7.07425	55.3884	intron (ENSMUST00000026635.7, intron 1 of 26)	protein_coding-intron (ENSMUST00000026635.7, intron 1 of 26)	21379	ENSMUST00000026635.7	ENSMUSG00000025555	ENSMUST00000026635	Farp1
clip_peak35004	chr10	128470217	128470334	+	7.07143	64.5086	intron (ENSMUST00000105235.9, intron 11 of 27)	protein_coding-intron (ENSMUST00000026433.8, intron 11 of 27)	-3926	ENSMUST00000217751.1	ENSMUSG00000025369	ENSMUST00000099131	Smarcc2
clip_peak28637	chr3	89445843	89445960	+	6.4674	23.3994	TTS (ENSMUST00000141340.1)	protein_coding-TTS (ENSMUST00000141340.1)	-8640	ENSMUST00000198440.4	ENSMUSG00000027952	ENSMUST00000198440	Pmvk
clip_peak28827	chr18	76070407	76070524	+	6.46373	51.0376	intron (ENSMUST00000167921.1, intron 1 of 2)	protein_coding-intron (ENSMUST00000058997.14, intron 3 of 4)	11007	ENSMUST00000167921.1	ENSMUSG00000044646	ENSMUST00000236462	Zbtb7c
clip_peak19322	chr11	80920065	80920182	-	6.407	34.1614	intron (ENSMUST00000066197.6, intron 3 of 9)	protein_coding-intron (ENSMUST00000021045.12, intron 3 of 9)	61751	ENSMUST00000103222.3	ENSMUSG00000053184	ENSMUST00000103222	Spaca3
clip_peak39032	chr5	24506933	24507050	-	6.286	18.3819	intron (ENSMUST00000088311.5, intron 1 of 1)	protein_coding-intron (ENSMUST00000088311.5, intron 1 of 1)	20211	ENSMUST00000088311.5	ENSMUSG00000067724	ENSMUST00000088311	Gbx1
clip_peak9180	chr1	190755089	190755206	-	6.13802	23.2851	intron (ENSMUST00000159624.7, intron 6 of 12)	protein_coding-intron (ENSMUST00000159624.7, intron 6 of 12)	55316	ENSMUST00000160891.1	ENSMUSG00000089872	ENSMUST00000160889	Rps6kc1
clip_peak30933	chr7	27558498	27558615	+	6.09339	21.8494	intron (ENSMUST00000187960.6, intron 2 of 10)	protein_coding-intron (ENSMUST00000067386.13, intron 2 of 9)	-1920	ENSMUST00000187032.1	ENSMUSG00000049643	ENSMUST00000187960	2310022A10Rik
clip_peak26331	chr10	45342352	45342469	+	6.06079	15.8235	intron (ENSMUST00000095715.4, intron 2 of 7)	protein_coding-intron (ENSMUST00000095715.4, intron 2 of 7)	6638	ENSMUST00000095715.4	ENSMUSG00000071317	ENSMUST00000213557	Bves
clip_peak4864	chr11	94596094	94596211	-	5.9925	16.354	intron (ENSMUST00000155122.1, intron 1 of 6)	protein_coding-intron (ENSMUST00000103164.3, intron 1 of 15)	5617	ENSMUST00000155122.1	ENSMUSG00000076435	ENSMUST00000155122	Acsf2
clip_peak2077	chr11	118543384	118543501	-	5.65231	10.7195	intron (ENSMUST00000117731.7, intron 3 of 13)	protein_coding-intron (ENSMUST00000017576.10, intron 4 of 14)	26468	ENSMUST00000136551.2	ENSMUSG00000025576	ENSMUST00000120061	Rbfox3
clip_peak37090	chr3	146242522	146242639	+	5.45069	11.1387	intron (ENSMUST00000039164.3, intron 2 of 2)	protein_coding-intron (ENSMUST00000039164.3, intron 2 of 2)	21617	ENSMUST00000039164.3	ENSMUSG00000036832	ENSMUST00000039164	Lpar3
clip_peak2423	chr2	61806489	61806606	+	5.44877	9.18532	intron (ENSMUST00000131538.1, intron 1 of 4)	protein_coding-intron (ENSMUST00000048934.14, intron 2 of 5)	274	ENSMUST00000131538.1	ENSMUSG00000035033	ENSMUST00000136867	Tbr1
clip_peak32352	chr18	56524476	56524593	-	5.44728	44.5235	TTS (ENSMUST00000174518.7)	protein_coding-TTS (ENSMUST00000174518.7)	2315	ENSMUST00000172902.1	ENSMUSG00000053644	ENSMUST00000171844	Aldh7a1
clip_peak12582	chr1	11038091	11038208	+	5.44103	11.9905	intron (ENSMUST00000027056.11, intron 1 of 39)	protein_coding-intron (ENSMUST00000027056.11, intron 1 of 39)	44631	ENSMUST00000190935.1	ENSMUSG00000048960	ENSMUST00000190935	Prex2
clip_peak32589	chr12	71017273	71017390	+	5.27261	10.4555	intron (ENSMUST00000134718.1, intron 2 of 14)	protein_coding-intron (ENSMUST00000046305.11, intron 2 of 23)	623	ENSMUST00000125125.1	ENSMUSG00000048118	ENSMUST00000125125	Arid4a
clip_peak5679	chr14	103665904	103666021	+	5.16631	27.699	intron (ENSMUST00000159456.1, intron 1 of 5)	protein_coding-intron (ENSMUST00000069443.13, intron 2 of 6)	1464	ENSMUST00000159456.1	ENSMUSG00000055717	ENSMUST00000159456	Slain1
clip_peak33231	chr4	134654239	134654356	-	5.11624	8.9455	intron (ENSMUST00000176606.1, intron 1 of 8)	protein_coding-intron (ENSMUST00000038628.3, intron 2 of 12)	49470	ENSMUST00000176606.1	ENSMUSG00000037306	ENSMUST00000054096	Man1c1
[truncated: 38,448 more rows]

## Sheet: 7b. DE_MARS_seq_LIS1_bound
DE_genes_fig1
1110051M20Rik
1190005I06Rik
1500009L16Rik
1600014C10Rik
1700008O03Rik
2200002D01Rik
2410131K14Rik
2610318N02Rik
2700049A03Rik
2900026A02Rik
[truncated: 1,617 more rows]

[truncated: 3 more sheets: 7c. DE_bound_Pathways, 7d.LIS1bound_splicin_efficiency, 7e. LIS1 overlap eCLIP&MAJIQ]
