# Supplementary material for: LIS1 RNA-binding orchestrates the mechanosensitive properties of embryonic stem cells in AGO2-dependent and independent ways
Source: Nat Commun. 2023 Jun 6;14:3293. doi: 10.1038/s41467-023-38797-8 (PMC10244377; doi:10.1038/s41467-023-38797-8)
Supplement: Supplementary file 11 — Supplementary Data 8 [file 41467_2023_38797_MOESM11_ESM.xlsx]

## Sheet: 8a. ATACseq
	seqnames	start	end	width	gene_feat_start	gene_feat_end	gene_feat_strand	gene_feat_anchor	distance	relative_location	gene_id	gene_name	type	OE1_2IL	OE2_2IL	WT1_2IL	Flx1_2IL	Flx2_2IL	OE1_SL	OE2_SL	WT1_SL	Flx1_SL	Flx2_SL	OE1_FA	OE2_FA	WT1_FA	Flx1_FA	Flx2_FA	condition.treatment.baseMean	condition.treatment.log2FoldChange	condition.treatment.lfcSE	condition.treatment.stat	condition.treatment.pvalue	condition.treatment.padj	X2IL_OEvs2IL_Flx.baseMean	X2IL_OEvs2IL_Flx.log2FoldChange	X2IL_OEvs2IL_Flx.lfcSE	X2IL_OEvs2IL_Flx.stat	X2IL_OEvs2IL_Flx.pvalue	X2IL_OEvs2IL_Flx.padj	SL_OEvsSL_Flx.baseMean	SL_OEvsSL_Flx.log2FoldChange	SL_OEvsSL_Flx.lfcSE	SL_OEvsSL_Flx.stat	SL_OEvsSL_Flx.pvalue	SL_OEvsSL_Flx.padj	FA_OEvsFA_Flx.baseMean	FA_OEvsFA_Flx.log2FoldChange	FA_OEvsFA_Flx.lfcSE
chr2:155018871-155020096:Gm14226	chr2	155018871	155020096	1226	155018265	155027104	+	start	1218	PeakInsideFeature	ENSMUSG00000084897.1	Gm14226	any_internal	186.317	182.9	428.794	0	0	287.724	156.022	380.707	0	0	188.212	220.513	442.738	0	3.64103	165.171	10.6612	1.47276	673.93	2.92708e-140	2.3947e-135	165.171	10.5196	1.47457	673.93	2.92708e-140	2.3947e-135	165.171	9.44442	1.4733	673.93	2.92708e-140	2.3947e-135	165.171	6.86461	0.778744
chr19:57461688-57462042:Trub1	chr19	57461688	57462042	355	57452911	57491005	+	start	8953	PeakInsideFeature	ENSMUSG00000025086.13	Trub1	any_internal	136.633	71.2596	75.1621	0	0	101.068	104.015	26.8901	0	21.8263	41.6098	17.8192	23.3967	0	0	41.3119	7.88783	2.20072	30.7635	0.000154792	0.00207264	41.3119	9.69207	2.19827	30.7635	0.000154792	0.00207264	41.3119	3.41824	1.73118	30.7635	0.000154792	0.00207264	41.3119	7.53741	2.20077
chr18:34529601-34529884:Wnt8a	chr18	34529601	34529884	284	34542312	34548273	+	start	12570	Upstream	ENSMUSG00000012282.2	Wnt8a	distal_enhancer	68.3163	95.0128	36.5542	0	0	46.4365	31.2044	7.07635	0	0	40.6422	30.07	15.5978	0	0	24.7274	8.15573	1.49622	241.132	1.30402e-47	2.1337e-43	24.7274	9.31893	1.49588	241.132	1.30402e-47	2.1337e-43	24.7274	6.93906	1.49919	241.132	1.30402e-47	2.1337e-43	24.7274	7.80522	1.49624
chr13:65991041-65991361:Gm48220	chr13	65991041	65991361	321	65994037	65995128	+	start	2837	Upstream	ENSMUSG00000113653.1	Gm48220	any_promoter	14.4913	64.1337	0	0	0	65.5574	35.6622	0	12.5676	0	13.0636	13.3644	7.199	4.17973	0	15.3479	6.71403	2.82253	14.9854	0.0594302	0.171438	15.3479	8.28159	2.81943	14.9854	0.0594302	0.171438	15.3479	2.89305	2.49208	14.9854	0.0594302	0.171438	15.3479	2.65252	2.51358
chr6:143848630-143849019:Sox5	chr6	143848630	143849019	390	143828424	144781977	-	end	20400	PeakInsideFeature	ENSMUSG00000041540.16	Sox5	any_internal	47.6144	21.3779	7.39299	0	0	163.894	0	32.5512	8.37842	48.018	3.38685	17.8192	5.99916	0	0	23.7621	6.38513	2.717	16.0327	0.0419139	0.135977	23.7621	8.10264	2.71193	16.0327	0.0419139	0.135977	23.7621	1.56713	2.30891	16.0327	0.0419139	0.135977	23.7621	6.03476	2.71707
chr6:24197862-24198103:Slc13a1	chr6	24197862	24198103	242	24088282	24168092	-	start	29890	Upstream	ENSMUSG00000029700.11	Slc13a1	distal_enhancer	40.3687	23.7532	9.03588	0	0	14.5683	22.2889	21.229	3.49101	0	44.029	12.2507	5.99916	9.19541	29.1282	15.6892	7.81224	2.13737	16.3155	0.0380805	0.128002	15.6892	7.99925	2.14332	16.3155	0.0380805	0.128002	15.6892	2.96834	1.83484	16.3155	0.0380805	0.128002	15.6892	0.563049	1.59206
chr6:63995919-63996262:Grid2	chr6	63995919	63996262	344	63255875	64704323	+	center	15991	PeakInsideFeature	ENSMUSG00000071424.10	Grid2	any_internal	51.7548	0	23.0004	0	0	0	4.45777	0	0	13.0958	12.0959	42.3207	0	0	2.73077	9.96374	7.75479	4.46362	5.1171	0.744991	0.813317	9.96374	7.68783	4.46785	5.1171	0.744991	0.813317	9.96374	-1.52823	4.3343	5.1171	0.744991	0.813317	9.96374	4.31983	4.3026
chr2:60901588-60901787:Rbms1	chr2	60901588	60901787	200	60750192	60963192	-	center	44995	PeakInsideFeature	ENSMUSG00000026970.16	Rbms1	any_internal	41.4038	9.50128	7.80372	0	0	10.0157	16.3452	69.3482	11.1712	21.8263	6.28986	4.45481	0	0.835946	13.6539	14.1767	5.42195	2.59243	13.3618	0.0999927	0.23929	14.1767	7.6705	2.57625	13.3618	0.0999927	0.23929	14.1767	-0.304402	2.17676	13.3618	0.0999927	0.23929	14.1767	-0.422308	2.18296
chr5:116811787-116812031:Gm29926	chr5	116811787	116812031	245	116811230	116813828	+	start	678	PeakInsideFeature	ENSMUSG00000107237.1	Gm29926	any_promoter	36.2283	0	3.6965	0	0	49.1681	49.0355	0	3.49101	0	12.5797	0	0	5.01568	26.3975	12.3742	5.65545	3.73388	7.52669	0.481012	0.617324	12.3742	7.17831	3.72939	7.52669	0.481012	0.617324	12.3742	4.60009	3.58776	7.52669	0.481012	0.617324	12.3742	-1.30748	3.45248
chr15:64996952-64997160:Gm21961	chr15	64996952	64997160	209	64979543	65014904	-	center	168	PeakInsideFeature	ENSMUSG00000079024.2	Gm21961	any_internal	21.737	11.8766	9.85733	0	0	18.2104	4.45777	0	16.7568	13.0958	10.6444	34.5248	10.7985	0	7.28206	10.6161	7.4823	2.52316	10.4311	0.236061	0.403903	10.6161	7.06897	2.53648	10.4311	0.236061	0.403903	10.6161	-0.396684	2.12737	10.4311	0.236061	0.403903	10.6161	2.63426	2.12977
chr2:9531394-9531687:Gm13220	chr2	9531394	9531687	294	9575835	9576343	+	start	44295	Upstream	ENSMUSG00000081202.1	Gm13220	distal_enhancer	23.8072	7.12596	17.661	0	0	0	13.3733	0	7.68022	0	0	44.5481	12.5982	11.7032	2.73077	9.41521	7.46246	3.28048	5.75962	0.674137	0.763071	9.41521	6.94899	3.29208	5.75962	0.674137	0.763071	9.41521	0.658715	3.06888	5.75962	0.674137	0.763071	9.41521	1.61991	2.96762
chr14:102521484-102521683:NA	chr14	102521484	102521683	200	NA	NA	NA	NA	NA	NA	NA	NA	NA	30.0178	0	0	0	0	0	0	0	4.18921	21.8263	0	0	5.99916	0	0	4.1355	0.101268	5.94775	4.6162	0.797698	0.850648	4.1355	6.90186	5.78035	4.6162	0.797698	0.850648	4.1355	-5.91668	5.7882	4.6162	0.797698	0.850648	4.1355	0	5.94828
chr6:112519388-112519638:Gm27944	chr6	112519388	112519638	251	112513446	112513549	+	end	5963	Downstream	ENSMUSG00000099205.1	Gm27944	distal_enhancer	15.5264	14.2519	9.03588	0	0	0	0	18.3985	40.4957	0	0	13.3644	7.79891	7.52351	5.46155	8.79046	5.71585	3.44187	6.32789	0.610555	0.716869	8.79046	6.88681	3.44093	6.32789	0.610555	0.716869	8.79046	-6.59103	3.44212	6.32789	0.610555	0.716869	8.79046	0.0267471	3.14737
chr7:27933527-27933726:Zfp974	chr7	27933527	27933726	200	27907391	27929460	-	start	4166	Upstream	ENSMUSG00000070709.12	Zfp974	any_promoter	8.28076	19.0026	2.87505	0	0	9.1052	0	21.229	12.5676	0	4.83835	31.1837	13.1982	14.2111	4.55129	9.40285	7.15019	2.37218	9.27954	0.319266	0.483393	9.40285	6.74448	2.38977	9.27954	0.319266	0.483393	9.40285	-0.592467	2.02514	9.27954	0.319266	0.483393	9.40285	0.928572	1.90864
chr5:50659773-50660192:Gm43016	chr5	50659773	50660192	420	50543641	50689221	+	end	29239	PeakInsideFeature	ENSMUSG00000105320.1	Gm43016	any_internal	20.7019	2.37532	10.268	0	0	0	0	0	0	0	8.70903	57.9126	0	7.52351	2.73077	7.34808	8.04572	3.31248	12.613	0.125878	0.275615	7.34808	6.53343	3.33152	12.613	0.125878	0.275615	7.34808	0	3.60967	12.613	0.125878	0.275615	7.34808	2.69629	3.01149
chr16:50166162-50166361:Bbx	chr16	50166162	50166361	200	50191843	50432390	-	end	25582	Downstream	ENSMUSG00000022641.15	Bbx	distal_enhancer	16.5615	4.75064	43.5365	0	0	0	2.97185	53.7802	0	0	0.483835	14.4781	0.599916	0	5.46155	9.50828	5.87808	3.13569	11.6408	0.167965	0.329025	9.50828	6.41668	3.144	11.6408	0.167965	0.329025	9.50828	2.14388	3.25431	11.6408	0.167965	0.329025	9.50828	1.44358	2.84353
chr17:43196379-43196578:E130008D07Rik	chr17	43196379	43196578	200	43146040	43158291	-	start	38187	Upstream	ENSMUSG00000117011.1	E130008D07Rik	distal_enhancer	18.6317	0	13.9645	0	0	0.91052	10.4015	24.0596	5.58562	0	0	25.6152	0.599916	11.7032	3.64103	7.67419	6.65864	3.03133	5.90469	0.657907	0.751083	7.67419	6.23808	3.05108	5.90469	0.657907	0.751083	7.67419	0.814137	2.83047	5.90469	0.657907	0.751083	7.67419	0.727851	2.68823
chr3:38825843-38826231:C230034O21Rik	chr3	38825843	38826231	389	38874569	38888259	-	end	48533	Downstream	ENSMUSG00000086181.1	C230034O21Rik	distal_enhancer	18.6317	0	27.1076	0	0	0	0	33.9665	14.6622	0	8.70903	61.2537	0.599916	0	0.910258	11.0561	8.11696	3.92855	7.53816	0.479831	0.616292	11.0561	6.22518	3.94935	7.53816	0.479831	0.616292	11.0561	-5.14943	3.96852	7.53816	0.479831	0.616292	11.0561	6.28589	3.91982
chr1:71921971-71922201:Gm28818	chr1	71921971	71922201	231	71894067	71917125	-	start	4960	Upstream	ENSMUSG00000101211.1	Gm28818	any_promoter	18.6317	0	14.3753	0	0	0	0	1.41527	10.473	0	0	31.1837	0	0.835946	6.3718	5.55245	6.94943	4.58738	4.16537	0.841903	0.882234	5.55245	6.22067	4.60207	4.16537	0.841903	0.882234	5.55245	-4.66338	4.63322	4.16537	0.841903	0.882234	5.55245	2.11118	4.38379
chr13:101832402-101832623:Gm19108	chr13	101832402	101832623	222	101841539	101842306	-	end	9027	Downstream	ENSMUSG00000114223.1	Gm19108	distal_enhancer	11.386	7.12596	5.75011	0	0	0	1.48592	1.41527	0	13.0958	8.70903	27.8426	0	10.0314	0	5.78947	7.17887	3.27424	6.83955	0.554039	0.673627	5.78947	6.20606	3.29619	6.83955	0.554039	0.673627	5.78947	-3.20548	3.27758	6.83955	0.554039	0.673627	5.78947	1.85981	2.97
chr14:121004494-121004693:Farp1	chr14	121004494	121004693	200	121035199	121283744	+	start	30606	Upstream	ENSMUSG00000025555.14	Farp1	distal_enhancer	16.5615	0	4.10722	0	0	0	1.48592	21.229	12.5676	0	0.483835	15.5918	5.99916	0.835946	11.8333	6.04637	5.98161	3.05154	5.57934	0.694235	0.77703	6.04637	6.07106	3.06851	5.57934	0.694235	0.77703	6.04637	-3.36264	3.04032	5.57934	0.694235	0.77703	6.04637	0.330295	2.71566
chr18:16736599-16737030:Cdh2	chr18	16736599	16737030	432	16588876	16809246	-	center	37753	PeakInsideFeature	ENSMUSG00000024304.14	Cdh2	any_internal	14.4913	0	32.0363	0	0	0	1.48592	0	0	0	0.483835	56.7989	46.7935	0	0	10.1393	7.82759	3.90536	9.85946	0.275029	0.442369	10.1393	5.86712	3.9323	9.85946	0.275029	0.442369	10.1393	1.08504	4.11654	9.85946	0.275029	0.442369	10.1393	7.47729	3.90554
chr7:58001934-58002133:Gm23911	chr7	58001934	58002133	200	58005204	58005338	+	start	3171	Upstream	ENSMUSG00000077784.1	Gm23911	any_promoter	13.4562	0	6.16083	0	0	11.8368	0	1.41527	0	0	0	38.9796	4.79933	5.85162	3.64103	5.74271	7.26872	3.17908	6.68823	0.570613	0.686333	5.74271	5.7743	3.21232	6.68823	0.570613	0.686333	5.74271	4.22106	3.20501	6.68823	0.570613	0.686333	5.74271	2.03112	2.86657
chr14:76904106-76904369:Gm48969	chr14	76904106	76904369	264	76861570	76875175	+	end	29062	Downstream	ENSMUSG00000115596.1	Gm48969	distal_enhancer	10.351	2.37532	27.1076	0	0	0	0	19.8138	13.2658	4.36527	9.6767	38.9796	8.39883	16.7189	13.6539	10.9804	7.58965	2.58601	12.6534	0.124343	0.273658	10.9804	5.69717	2.63069	12.6534	0.124343	0.273658	10.9804	-5.42239	2.63133	12.6534	0.124343	0.273658	10.9804	0.674619	2.16015
chr9:6268747-6269000:Ddi1	chr9	6268747	6269000	254	6262732	6269846	-	start	973	PeakInsideFeature	ENSMUSG00000047619.5	Ddi1	any_promoter	12.4211	0	9.85733	0	0	0	1.48592	52.365	0	0	14.0312	28.9563	29.3959	0	7.28206	10.3863	7.41356	2.89174	12.9913	0.112148	0.256516	10.3863	5.67034	2.93204	12.9913	0.112148	0.256516	10.3863	1.01465	3.17414	12.9913	0.112148	0.256516	10.3863	2.56363	2.5557
chr9:34054567-34054766:7630403G23Rik	chr9	34054567	34054766	200	34042368	34059019	+	center	3973	PeakInsideFeature	ENSMUSG00000098758.1	7630403G23Rik	any_internal	12.4211	0	23.0004	0	0	0	20.8029	14.1527	16.0586	0	9.6767	8.90962	5.99916	0	5.46155	7.76553	6.20688	2.97989	5.15656	0.740719	0.810323	7.76553	5.66749	3.01078	5.15656	0.740719	0.810323	7.76553	0.275664	2.66947	5.15656	0.740719	0.810323	7.76553	1.77303	2.67075
chrX:145694817-145695085:Gm27659	chrX	145694817	145695085	269	145666972	145667070	-	start	27880	Upstream	ENSMUSG00000099000.1	Gm27659	distal_enhancer	12.4211	0	0	0	0	0	0	1.41527	0	0	0	25.6152	0	0	0	2.63011	6.66651	5.77578	4.03146	0.854274	NA	2.63011	5.63477	5.79462	4.03146	0.854274	NA	2.63011	0	5.94828	4.03146	0.854274	NA	2.63011	6.31625	5.77631
chr5:107201999-107202198:Tgfbr3	chr5	107201999	107202198	200	107106569	107289629	-	center	3999	PeakInsideFeature	ENSMUSG00000029287.14	Tgfbr3	any_internal	1.0351	11.8766	18.8932	0	0	11.8368	11.8874	18.3985	9.77483	21.8263	4.35452	0	27.5962	4.17973	0	9.44394	4.21793	2.32758	13.7536	0.0884177	0.221415	9.44394	5.60126	2.3144	13.7536	0.0884177	0.221415	9.44394	-0.372069	1.80534	13.7536	0.0884177	0.221415	9.44394	0.150651	1.94088
chr1:145065353-145065595:NA	chr1	145065353	145065595	243	NA	NA	NA	NA	NA	NA	NA	NA	NA	9.31586	2.37532	19.3039	0	0	0	16.3452	15.568	0.698202	0	13.0636	31.1837	31.7956	25.0784	8.19232	11.528	7.45181	2.24113	15.5517	0.0492655	0.151472	11.528	5.59286	2.29558	15.5517	0.0492655	0.151472	11.528	3.43137	2.11891	15.5517	0.0492655	0.151472	11.528	0.404295	1.73093
chr15:47849605-47849804:Csmd3	chr15	47849605	47849804	200	47580636	48792063	-	end	269068	PeakInsideFeature	ENSMUSG00000022311.15	Csmd3	any_internal	11.386	0	16.4289	0	0	0	4.45777	0	0	0	11.1282	20.0467	11.9983	0	5.46155	5.39383	6.95015	3.09376	8.71961	0.366499	0.524803	5.39383	5.54142	3.13326	8.71961	0.366499	0.524803	5.39383	2.74774	3.17684	8.71961	0.366499	0.524803	5.39383	2.51576	2.79723
chr4:59107692-59107891:Shoc1	chr4	59107692	59107891	200	59043752	59138983	-	center	16424	PeakInsideFeature	ENSMUSG00000038598.9	Shoc1	any_internal	11.386	0	12.3217	0	0	0	1.48592	56.6108	13.964	17.4611	0.483835	17.8192	0	0	0.910258	8.82952	6.17408	3.44309	9.14704	0.330044	0.493161	8.82952	5.53247	3.47354	9.14704	0.330044	0.493161	8.82952	-4.55147	3.40314	9.14704	0.330044	0.493161	8.82952	4.34774	3.43351
chr11:71293618-71294030:Gm23311	chr11	71293618	71294030	413	71288424	71288558	-	start	5265	Upstream	ENSMUSG00000096455.1	Gm23311	any_promoter	0	11.8766	1.29704e+06	0	0	0	5.9437	1.18421e+06	0	0	0	11.137	1.44015e+06	0	0	261429	5.45037	3.50702	60.7291	3.35247e-10	2.81594e-08	261429	5.52696	3.52872	60.7291	3.35247e-10	2.81594e-08	261429	3.18277	3.5462	60.7291	3.35247e-10	2.81594e-08	261429	5.10039	3.50716
chr14:18981946-18982155:Gm6785	chr14	18981946	18982155	210	19014761	19015937	-	end	32711	Downstream	ENSMUSG00000114548.1	Gm6785	distal_enhancer	11.386	0	9.03588	0	0	0	0	0	0	0	0	18.933	0.599916	0	0	2.66365	6.22947	5.77777	3.43387	0.904261	NA	2.66365	5.51002	5.79682	3.43387	0.904261	NA	2.66365	0	5.94828	3.43387	0.904261	NA	2.66365	5.87932	5.7783
chr13:70796746-70797118:Adamts16	chr13	70796746	70797118	373	70727801	70841811	-	center	12125	PeakInsideFeature	ENSMUSG00000049538.14	Adamts16	any_internal	10.351	0	15.1967	0	0	0	0	0	0	0	20.3211	38.9796	0	0	4.55129	5.95998	7.87945	5.05629	5.34309	0.720356	0.795617	5.95998	5.37745	5.08681	5.34309	0.720356	0.795617	5.95998	0	5.25576	5.34309	0.720356	0.795617	5.95998	3.70526	4.88757
chr14:9034426-9034667:NA	chr14	9034426	9034667	242	NA	NA	NA	NA	NA	NA	NA	NA	NA	10.351	0	0	0	0	0.91052	0	24.0596	0.698202	0	0	42.3207	0	0	0	5.22266	7.39167	5.77356	4.22015	0.836735	0.878281	5.22266	5.37356	5.79945	4.22015	0.836735	0.878281	5.22266	-0.460059	5.88543	4.22015	0.836735	0.878281	5.22266	7.04153	5.77409
chr16:33676481-33676736:Heg1	chr16	33676481	33676736	256	33684369	33771576	+	start	7761	Upstream	ENSMUSG00000075254.12	Heg1	any_promoter	9.31586	0	9.03588	0	0	17.2999	13.3733	7.07635	21.6443	0	29.0301	26.7289	5.99916	5.01568	14.5641	10.6056	7.79189	2.15124	12.5194	0.129491	0.280263	10.6056	5.32851	2.22199	12.5194	0.129491	0.280263	10.6056	0.358157	1.67348	12.5194	0.129491	0.280263	10.6056	1.51244	1.62469
chr13:81189150-81189349:Adgrv1	chr13	81189150	81189349	200	81095067	81633154	-	end	94182	PeakInsideFeature	ENSMUSG00000069170.14	Adgrv1	any_internal	9.31586	0	4.51794	0	0	12.7473	10.4015	0	6.98202	0	6.77369	5.56852	0.599916	0.835946	24.577	5.48797	5.61834	2.76731	7.86837	0.446432	0.590174	5.48797	5.27527	2.80749	7.86837	0.446432	0.590174	5.48797	1.53958	2.47879	7.86837	0.446432	0.590174	5.48797	-1.03788	2.37669
chr1:158279152-158279562:Brinp2	chr1	158279152	158279562	411	158245268	158356326	-	center	21441	PeakInsideFeature	ENSMUSG00000004031.13	Brinp2	any_internal	9.31586	0	12.3217	0	0	0	5.9437	0	37.0047	34.9222	17.4181	59.0263	31.7956	20.0627	9.10258	15.7942	8.24445	2.97416	9.70227	0.286548	0.452822	15.7942	5.2644	3.0307	9.70227	0.286548	0.452822	15.7942	-3.63757	2.69147	9.70227	0.286548	0.452822	15.7942	1.38775	2.61288
chrX:42024380-42024617:Xiap	chrX	42024380	42024617	238	42059678	42109656	+	start	35180	Upstream	ENSMUSG00000025860.15	Xiap	distal_enhancer	9.31586	0	0.410722	0	0	0	5.9437	0	28.6263	13.0958	0	30.07	8.39883	9.19541	4.55129	7.30719	6.89306	3.27153	6.70139	0.569166	0.685036	7.30719	5.25414	3.31848	6.70139	0.569166	0.685036	7.30719	-2.85427	3.01944	6.70139	0.569166	0.685036	7.30719	1.12131	2.95879
chr10:43340369-43340631:Pdss2	chr10	43340369	43340631	263	43221485	43464882	+	center	2684	PeakInsideFeature	ENSMUSG00000038240.13	Pdss2	any_internal	9.31586	0	8.21444	0	0	0	0	18.3985	18.1533	13.0958	8.70903	36.7522	0	0.835946	2.73077	7.74705	7.49394	3.38831	8.92894	0.348326	0.508907	7.74705	5.25078	3.43659	8.92894	0.348326	0.508907	7.74705	-6.19619	3.40732	8.92894	0.348326	0.508907	7.74705	3.67244	3.14813
chrX:58091545-58091744:Zic3	chrX	58091545	58091744	200	58022699	58041736	+	end	49908	Downstream	ENSMUSG00000067860.11	Zic3	distal_enhancer	9.31586	0	5.75011	0	0	0	0	0	0	0	0	20.0467	17.9975	0.835946	0.910258	3.65709	6.30641	3.54391	8.05971	0.427659	NA	3.65709	5.24713	3.58378	8.05971	0.427659	NA	3.65709	0	3.81555	8.05971	0.427659	NA	3.65709	3.51247	3.39407
chr10:50331320-50331580:Gm48273	chr10	50331320	50331580	261	50333763	50334749	-	end	2314	Downstream	ENSMUSG00000110896.1	Gm48273	distal_enhancer	9.31586	0	7.80372	0	0	0	0	18.3985	19.5497	0	0.483835	33.4111	7.79891	0	2.73077	6.63282	7.06841	3.72721	5.62887	0.688724	0.773292	6.63282	5.24307	3.76985	5.62887	0.688724	0.773292	6.63282	-5.55742	3.75497	5.62887	0.688724	0.773292	6.63282	3.63536	3.53274
chr6:107723361-107723560:NA	chr6	107723361	107723560	200	NA	NA	NA	NA	NA	NA	NA	NA	NA	0	9.50128	0.410722	0	0	0	2.97185	35.3817	18.8515	0	0.483835	6.68222	14.9979	0	15.4744	6.98369	4.80739	3.41324	5.83616	0.665578	0.756734	6.98369	5.19433	3.43463	5.83616	0.665578	0.756734	6.98369	-2.77659	3.23437	5.83616	0.665578	0.756734	6.98369	-1.13298	3.11245
chr4:35054341-35054576:Mob3b	chr4	35054341	35054576	236	34949073	35157484	-	center	1180	PeakInsideFeature	ENSMUSG00000073910.10	Mob3b	any_internal	8.28076	0	0.410722	0	0	0	5.9437	25.4748	23.7389	4.36527	0.483835	30.07	0	7.52351	4.55129	7.38952	6.91513	3.05149	8.47261	0.388716	0.543246	7.38952	5.09718	3.10843	8.47261	0.388716	0.543246	7.38952	-2.3135	2.78974	8.47261	0.388716	0.543246	7.38952	1.33044	2.71685
chr6:37706948-37707147:Ybx1-ps2	chr6	37706948	37707147	200	37686238	37687195	-	start	19852	Upstream	ENSMUSG00000107035.1	Ybx1-ps2	distal_enhancer	15.5264	4.75064	0	0.452186	0	0	2.97185	4.24581	2.79281	0	1.93534	3.34111	0.599916	0	0	2.44107	3.03707	2.37621	12.6244	0.125443	NA	2.44107	5.02868	2.34591	12.6244	0.125443	NA	2.44107	-0.467118	2.33764	12.6244	0.125443	NA	2.44107	4.01612	2.44295
chrX:107455947-107456389:Gm14835	chrX	107455947	107456389	443	107405893	107406208	-	start	49959	Upstream	ENSMUSG00000082172.1	Gm14835	distal_enhancer	21.737	19.0026	9.4466	0	2.06993	24.584	17.8311	5.66108	5.58562	8.73054	21.2888	16.7055	5.39925	0	2.73077	10.7182	4.82915	1.15122	55.1095	4.20386e-09	2.64492e-07	10.7182	4.92828	1.16829	55.1095	4.20386e-09	2.64492e-07	10.7182	1.76305	0.778817	55.1095	4.20386e-09	2.64492e-07	10.7182	3.86545	1.01211
chr6:125995962-125996161:Ano2	chr6	125995962	125996161	200	125690418	126040126	+	end	44065	PeakInsideFeature	ENSMUSG00000038115.16	Ano2	any_internal	7.24567	0	4.92866	0	0	0	1.48592	0	10.473	0	34.8361	31.1837	16.7977	0.835946	15.4744	8.21741	8.03521	2.96994	9.79933	0.279394	0.446284	8.21741	4.91494	3.04203	9.79933	0.279394	0.446284	8.21741	-3.1269	2.98259	9.79933	0.279394	0.446284	8.21741	2.01911	2.6175
chr12:109528898-109529268:Gm27528	chr12	109528898	109529268	371	109530891	109532903	+	start	1809	Upstream	ENSMUSG00000113704.1	Gm27528	any_promoter	26.9125	57.0077	0.821444	2.26093	0	19.1209	31.2044	0	1.3964	0	57.5764	15.5918	2.39967	0	2.73077	14.4682	4.68192	0.92446	111.91	1.54156e-20	9.20567e-18	14.4682	4.80487	0.935416	111.91	1.54156e-20	9.20567e-18	14.4682	4.34727	1.17817	111.91	1.54156e-20	9.20567e-18	14.4682	4.82831	1.03585
chr14:6757173-6757416:Gm26680	chr14	6757173	6757416	244	6684254	6783942	+	center	23196	PeakInsideFeature	ENSMUSG00000097901.7	Gm26680	any_internal	0	9.50128	2.46433	0	0	18.2104	22.2889	8.49162	8.37842	0	49.3512	18.933	23.3967	16.7189	23.6667	13.4268	8.1146	1.56348	70.847	3.33243e-12	4.51379e-10	13.4268	4.72824	1.70024	70.847	3.33243e-12	4.51379e-10	13.4268	1.66544	0.813393	70.847	3.33243e-12	4.51379e-10	13.4268	0.790764	0.638929
chr13:71330488-71330687:NA	chr13	71330488	71330687	200	NA	NA	NA	NA	NA	NA	NA	NA	NA	6.21057	0	9.03588	0	0	0	0	0	14.6622	0	0	30.07	0.599916	7.52351	0	4.54014	6.89762	5.30234	2.9529	0.937279	0.951571	4.54014	4.64787	5.34959	2.9529	0.937279	0.951571	4.54014	-5.12595	5.33026	2.9529	0.937279	0.951571	4.54014	1.99528	5.12634
chr2:3313910-3314109:Nmt2	chr2	3313910	3314109	200	3284211	3328877	+	center	7465	PeakInsideFeature	ENSMUSG00000026643.16	Nmt2	any_internal	5.17548	0	4.10722	0	0	0	8.91554	7.07635	4.88741	0	2.41918	1.1137	4.19941	20.8987	0.910258	3.98021	3.86155	2.30859	8.76323	0.362661	0.521708	3.98021	4.52451	2.34017	8.76323	0.362661	0.521708	3.98021	0.459047	1.94434	8.76323	0.362661	0.521708	3.98021	-2.57868	1.82526
chr18:30690021-30690286:NA	chr18	30690021	30690286	266	NA	NA	NA	NA	NA	NA	NA	NA	NA	5.17548	9.50128	4.51794	0.452186	0	18.2104	1.48592	5.66108	0	0	2.41918	4.45481	2.99958	1.67189	0	3.76998	3.36025	1.75162	20.4878	0.00863985	0.0454854	3.76998	4.45502	1.75161	20.4878	0.00863985	0.0454854	3.76998	4.99109	1.81739	20.4878	0.00863985	0.0454854	3.76998	1.94609	1.54778
chr4:145676342-145676541:Zfp980	chr4	145676342	145676541	200	145670684	145704441	+	start	5757	PeakInsideFeature	ENSMUSG00000058186.13	Zfp980	any_internal	4.14038	21.3779	4.92866	0.904373	0	5.46312	4.45777	0	5.58562	0	3.87068	7.79592	8.39883	15.047	6.3718	5.88947	3.30296	1.58765	14.2375	0.0757813	0.200677	5.88947	4.39217	1.58781	14.2375	0.0757813	0.200677	5.88947	0.366104	1.38263	14.2375	0.0757813	0.200677	5.88947	-0.918229	1.18499
chrX:73062649-73062907:Pnma3	chrX	73062649	73062907	259	73064786	73068191	+	start	2009	Upstream	ENSMUSG00000046287.7	Pnma3	any_promoter	11.386	2.37532	4.92866	0	1.03497	0	4.45777	0	2.79281	4.36527	5.32219	8.90962	2.39967	3.34378	1.82052	3.54244	4.29132	1.82405	10.057	0.261048	NA	3.54244	4.34673	1.85621	10.057	0.261048	NA	3.54244	-0.724875	1.66525	10.057	0.261048	NA	3.54244	1.43804	1.42849
chr11:100196019-100196485:Krt9	chr11	100196019	100196485	467	100186780	100193246	-	start	3005	Upstream	ENSMUSG00000051617.3	Krt9	any_promoter	40.3687	26.1285	5.33938	2.71312	0	95.6046	49.0355	9.90688	6.28382	21.8263	9.6767	10.0233	5.99916	5.01568	10.9231	19.923	2.52815	0.984212	59.5684	5.66395e-10	4.44702e-08	19.923	4.30754	0.968851	59.5684	5.66395e-10	4.44702e-08	19.923	2.68851	0.818196	59.5684	5.66395e-10	4.44702e-08	19.923	0.310426	0.821499
chrX:144307624-144307897:Mir680-2	chrX	144307624	144307897	274	144297789	144297899	+	end	9861	Downstream	ENSMUSG00000076117.1	Mir680-2	distal_enhancer	4.14038	9.50128	2.46433	0.452186	0	8.19468	5.9437	0	0	0	11.612	5.56852	4.79933	1.67189	0.910258	3.68391	4.76677	1.62854	25.6176	0.00122077	NA	3.68391	4.30611	1.67948	25.6176	0.00122077	NA	3.68391	4.47647	1.758	25.6176	0.00122077	NA	3.68391	2.75918	1.2755
chr17:66295709-66296005:Gm49933	chr17	66295709	66296005	297	66319075	66319512	-	end	23219	Downstream	ENSMUSG00000117010.1	Gm49933	distal_enhancer	7.24567	4.75064	5.75011	0.452186	0	2.73156	0	0	9.07663	0	0	12.2507	2.99958	0	4.55129	3.32056	4.23806	2.39365	5.91537	0.656711	NA	3.32056	4.26246	2.42451	5.91537	0.656711	NA	3.32056	-1.83249	2.26151	5.91537	0.656711	NA	3.32056	1.40008	2.09048
chr11:117376659-117376883:Septin9	chr11	117376659	117376883	225	117199660	117362325	+	end	14445	Downstream	ENSMUSG00000059248.13	Septin9	distal_enhancer	7.24567	4.75064	15.6074	0.452186	0	0	2.97185	7.07635	3.49101	0	5.32219	14.4781	4.19941	5.85162	5.46155	5.1272	4.90746	1.72774	16.0395	0.0418184	0.135775	5.1272	4.25699	1.78164	16.0395	0.0418184	0.135775	5.1272	-1.01611	1.67632	16.0395	0.0418184	0.135775	5.1272	0.772984	1.18977
chr15:80772218-80772524:Tnrc6b	chr15	80772218	80772524	307	80711312	80941085	+	center	53828	PeakInsideFeature	ENSMUSG00000047888.10	Tnrc6b	any_internal	9.31586	2.37532	4.10722	0.452186	0	0	0	7.07635	2.09461	0	0	15.5918	0	2.50784	1.82052	3.02278	4.59814	2.44827	9.94312	0.269041	NA	3.02278	4.25309	2.48503	9.94312	0.269041	NA	3.02278	-2.81883	2.7007	9.94312	0.269041	NA	3.02278	1.81845	2.15633
chr3:101071679-101071878:Ptgfrn	chr3	101071679	101071878	200	101040231	101110278	-	center	3476	PeakInsideFeature	ENSMUSG00000027864.9	Ptgfrn	any_internal	5.17548	7.12596	2.87505	0.452186	0	3.64208	4.45777	7.07635	18.1533	0	2.41918	5.56852	0	0	1.82052	3.91776	3.59859	1.94378	14.4945	0.0697524	0.19038	3.91776	4.24284	1.96268	14.4945	0.0697524	0.19038	3.91776	-1.38221	1.53521	14.4945	0.0697524	0.19038	3.91776	2.12294	1.74847
chr15:102818607-102818882:Gm36560	chr15	102818607	102818882	276	102797494	102819544	+	end	800	PeakInsideFeature	ENSMUSG00000116500.1	Gm36560	any_internal	6.21057	7.12596	3.28578	0	1.03497	2.73156	0	4.24581	6.28382	0	2.90301	14.4781	1.79975	5.01568	5.46155	4.03844	4.56017	1.79076	9.03427	0.339414	0.501347	4.03844	4.21316	1.83492	9.03427	0.339414	0.501347	4.03844	-1.44641	1.65315	9.03427	0.339414	0.501347	4.03844	0.685197	1.31919
chrX:75896263-75896469:Gm23320	chrX	75896263	75896469	207	75886082	75886209	+	end	10156	Downstream	ENSMUSG00000077650.1	Gm23320	distal_enhancer	0	4.75064	0	0	0	0	0	0	0	0	0	21.1604	0	0	0.910258	1.78808	6.39043	5.77697	3.4174	0.905505	NA	1.78808	4.21155	5.83525	3.4174	0.905505	NA	1.78808	0	5.94828	3.4174	0.905505	NA	1.78808	4.54865	5.77084
chr1:169182802-169183028:NA	chr1	169182802	169183028	227	NA	NA	NA	NA	NA	NA	NA	NA	NA	0	4.75064	0.410722	0	0	0	0	0	0	0	0	17.8192	0	0	0	1.53204	6.1398	4.54886	5.24116	0.731517	NA	1.53204	4.19407	4.62167	5.24116	0.731517	NA	1.53204	0	4.7626	5.24116	0.731517	NA	1.53204	5.78939	4.54914
chr13:63079493-63079692:Aopep	chr13	63079493	63079692	200	62964892	63326096	+	center	65902	PeakInsideFeature	ENSMUSG00000021458.17	Aopep	any_internal	3.10529	16.6272	0	0.904373	0	0.91052	0	5.66108	9.07663	0	0.483835	1.1137	0.599916	2.50784	0	2.73269	0.512776	2.50933	10.1146	0.257074	NA	2.73269	4.18895	2.3319	10.1146	0.257074	NA	2.73269	-3.23366	2.49495	10.1146	0.257074	NA	2.73269	-0.750571	2.37592
chr16:29883234-29883433:Gm26569	chr16	29883234	29883433	200	29907518	29946754	-	end	24185	Downstream	ENSMUSG00000097313.2	Gm26569	distal_enhancer	6.21057	42.7558	4.10722	2.26093	0	8.19468	5.9437	1.41527	9.07663	0	3.87068	0	4.79933	5.01568	3.64103	6.4861	0.726286	1.52146	13.8936	0.0845812	0.215194	6.4861	4.1611	1.42513	13.8936	0.0845812	0.215194	6.4861	0.291408	1.39618	13.8936	0.0845812	0.215194	6.4861	-0.978025	1.40817
chr2:179435469-179435774:Cdh4	chr2	179435469	179435774	306	179442430	179899373	+	start	6809	Upstream	ENSMUSG00000000305.12	Cdh4	any_promoter	9.31586	11.8766	8.21444	0.904373	0	23.6735	4.45777	8.49162	2.79281	13.0958	5.80602	8.90962	34.1952	0	2.73077	8.9643	3.60564	1.39999	30.3603	0.000182511	0.00237085	8.9643	4.1393	1.41795	30.3603	0.000182511	0.00237085	8.9643	1.31292	1.05017	30.3603	0.000182511	0.00237085	8.9643	2.44113	1.22273
chr9:35314325-35314524:Gm33838	chr9	35314325	35314524	200	35301721	35307599	-	start	6825	Upstream	ENSMUSG00000111059.1	Gm33838	any_promoter	8.28076	2.37532	1.23217	0.452186	0	0	0	1.41527	5.58562	4.36527	0	16.7055	0.599916	2.50784	0	2.90133	4.69862	2.43127	8.97579	0.344343	NA	2.90133	4.12003	2.47525	8.97579	0.344343	NA	2.90133	-4.56541	2.56769	8.97579	0.344343	NA	2.90133	2.69244	2.20552
chr4:11043292-11043491:Ndufaf6	chr4	11043292	11043491	200	11051044	11076205	-	end	7653	Downstream	ENSMUSG00000050323.14	Ndufaf6	distal_enhancer	8.28076	11.8766	2.46433	0.904373	0	3.64208	7.42962	0	8.37842	0	8.70903	10.0233	13.1982	6.68757	7.28206	5.92509	3.98885	1.44197	18.0121	0.0211359	0.0857298	5.92509	4.07076	1.47106	18.0121	0.0211359	0.0857298	5.92509	-0.105144	1.17744	18.0121	0.0211359	0.0857298	5.92509	0.416776	1.02237
chrX:7188578-7188782:Clcn5	chrX	7188578	7188782	205	7153809	7319358	-	end	34870	PeakInsideFeature	ENSMUSG00000004317.14	Clcn5	any_internal	0	11.8766	5.33938	0.452186	0	0	4.45777	0	4.18921	8.73054	17.4181	7.79592	8.39883	3.34378	1.82052	4.92152	5.31431	1.89293	13.4309	0.0978579	0.236164	4.92152	4.04937	1.95941	13.4309	0.0978579	0.236164	4.92152	-1.55696	1.65885	13.4309	0.0978579	0.236164	4.92152	2.29724	1.48091
chr3:102152080-102152320:Vangl1	chr3	102152080	102152320	241	102153582	102204693	-	end	1383	Downstream	ENSMUSG00000027860.15	Vangl1	distal_enhancer	9.31586	0	4.92866	0.452186	0	22.763	13.3733	8.49162	2.79281	4.36527	0	6.68222	2.39967	3.34378	2.73077	5.44261	3.1774	1.78614	17.4236	0.0259886	0.0986084	5.44261	4.04479	1.79852	17.4236	0.0259886	0.0986084	5.44261	2.48397	1.34998	17.4236	0.0259886	0.0986084	5.44261	-0.0618667	1.32606
chr13:111323291-111323490:Gm15285	chr13	111323291	111323490	200	111361202	111361675	-	end	37812	Downstream	ENSMUSG00000081277.1	Gm15285	distal_enhancer	9.31586	2.37532	3.28578	0	1.03497	0	1.48592	5.66108	4.18921	0	0	8.90962	2.39967	3.34378	3.64103	3.04282	3.49133	2.12667	5.10256	0.746561	NA	3.04282	4.01509	2.14799	5.10256	0.746561	NA	3.04282	-2.14506	2.29446	5.10256	0.746561	NA	3.04282	0.277991	1.78169
chr10:123807383-123807593:NA	chr10	123807383	123807593	211	NA	NA	NA	NA	NA	NA	NA	NA	NA	5.17548	4.75064	11.5002	0.452186	0	2.73156	2.97185	8.49162	0	0	5.32219	8.90962	4.79933	5.85162	3.64103	4.30649	4.43313	1.67846	18.8307	0.0157918	0.069983	4.30649	3.95191	1.74174	18.8307	0.0157918	0.069983	4.30649	3.14369	1.86669	18.8307	0.0157918	0.069983	4.30649	0.551801	1.1323
chrX:11776310-11776539:NA	chrX	11776310	11776539	230	NA	NA	NA	NA	NA	NA	NA	NA	NA	4.14038	7.12596	3.28578	0	1.03497	7.28416	2.97185	11.3222	5.58562	0	1.93534	2.22741	4.79933	0	9.10258	4.05437	2.53167	1.85989	7.8228	0.450969	0.593801	4.05437	3.93488	1.84072	7.8228	0.450969	0.593801	4.05437	0.472777	1.47895	7.8228	0.450969	0.593801	4.05437	-1.12965	1.42113
chr16:90291756-90292013:Scaf4	chr16	90291756	90292013	258	90225679	90284503	-	start	7381	Upstream	ENSMUSG00000022983.16	Scaf4	any_promoter	5.17548	14.2519	2.05361	0.904373	0	1.82104	1.48592	2.83054	3.49101	0	19.8372	6.68222	13.1982	9.19541	14.5641	6.36607	4.52521	1.36974	26.9164	0.000730862	0.00712503	6.36607	3.93252	1.41477	26.9164	0.000730862	0.00712503	6.36607	-0.676624	1.40756	26.9164	0.000730862	0.00712503	6.36607	0.203787	0.898629
chr14:38931856-38932130:Nrg3os	chr14	38931856	38932130	275	38898301	38958794	+	center	3445	PeakInsideFeature	ENSMUSG00000093528.1	Nrg3os	any_internal	11.386	0	4.51794	0	1.03497	0	2.97185	0	0	0	2.41918	6.68222	0.599916	0	2.73077	2.15619	3.50536	2.43829	7.01685	0.534816	NA	2.15619	3.91928	2.46041	7.01685	0.534816	NA	2.15619	2.10148	2.67377	7.01685	0.534816	NA	2.15619	1.72991	2.24363
chr4:152916542-152916806:NA	chr4	152916542	152916806	265	NA	NA	NA	NA	NA	NA	NA	NA	NA	15.5264	0	4.92866	0.904373	0	21.8525	11.8874	4.24581	1.3964	0	0.96767	6.68222	1.19983	0.835946	5.46155	5.05925	2.6417	1.69724	16.0367	0.0418582	0.135882	5.05925	3.89493	1.6905	16.0367	0.0418582	0.135882	5.05925	3.84695	1.61006	16.0367	0.0418582	0.135882	5.05925	0.184917	1.39546
chr4:124631595-124631807:Gm2164	chr4	124631595	124631807	213	124528923	124657169	-	start	25469	PeakInsideFeature	ENSMUSG00000098760.1	Gm2164	any_internal	11.386	9.50128	2.87505	0	2.06993	7.28416	7.42962	7.07635	11.8694	8.73054	15.4827	4.45481	10.1986	9.19541	18.2052	8.38394	3.84689	1.28952	15.6422	0.0477972	0.148419	8.38394	3.87008	1.32075	15.6422	0.0477972	0.148419	8.38394	-0.553876	0.998298	15.6422	0.0477972	0.148419	8.38394	-0.393826	0.886245
chr11:61102436-61102706:Tnfrsf13b	chr11	61102436	61102706	271	61126754	61149372	+	start	24184	Upstream	ENSMUSG00000010142.12	Tnfrsf13b	distal_enhancer	15.5264	9.50128	25.8755	1.35656	0	6.37364	13.3733	8.49162	0	4.36527	17.9019	13.3644	22.7968	0	1.82052	9.38315	4.1281	1.02483	68.9933	7.79382e-12	9.53106e-10	9.38315	3.85138	1.06065	68.9933	7.79382e-12	9.53106e-10	9.38315	3.6263	1.308	68.9933	7.79382e-12	9.53106e-10	9.38315	4.18113	1.16093
chr17:10045439-10045677:NA	chr17	10045439	10045677	239	NA	NA	NA	NA	NA	NA	NA	NA	NA	8.28076	0	3.6965	0.452186	0	2.73156	1.48592	9.90688	4.88741	0	0	16.7055	2.39967	0	3.64103	3.6125	4.67747	2.1564	6.40629	0.601819	NA	3.6125	3.82394	2.22035	6.40629	0.601819	NA	3.6125	-0.531499	2.01115	6.40629	0.601819	NA	3.6125	2.17499	1.84437
chr12:89680394-89680609:Nrxn3	chr12	89680394	89680609	216	88722875	90334935	+	center	151596	PeakInsideFeature	ENSMUSG00000066392.12	Nrxn3	any_internal	8.28076	0	6.16083	0.452186	0	0	1.48592	0	4.18921	8.73054	3.87068	15.5918	0	5.01568	2.73077	3.76723	4.91934	2.18779	12.0368	0.149569	0.306397	3.76723	3.82092	2.25463	12.0368	0.149569	0.306397	3.76723	-3.29824	2.26073	12.0368	0.149569	0.306397	3.76723	1.30747	1.80725
chr1:169980826-169981046:Ddr2	chr1	169980826	169981046	221	169972306	170110762	-	end	8629	PeakInsideFeature	ENSMUSG00000026674.9	Ddr2	any_internal	6.21057	2.37532	2.87505	0.452186	0	0	2.97185	7.07635	0	0	2.41918	7.79592	6.59908	0	0	2.58503	3.95673	1.98944	15.2394	0.0546549	NA	2.58503	3.81747	2.04233	15.2394	0.0546549	NA	2.58503	2.03321	2.24795	15.2394	0.0546549	NA	2.58503	4.94968	2.0724
chr1:54161642-54161994:Gm37633	chr1	54161642	54161994	353	54152396	54155096	-	start	6721	Upstream	ENSMUSG00000102868.1	Gm37633	any_promoter	16.5615	16.6272	3.6965	1.80875	0	19.1209	20.8029	19.8138	2.79281	13.0958	5.80602	4.45481	2.99958	3.34378	3.64103	8.97103	2.15712	1.05991	36.6814	1.31699e-05	0.000271811	8.97103	3.81737	1.03786	36.6814	1.31699e-05	0.000271811	8.97103	1.91723	0.877373	36.6814	1.31699e-05	0.000271811	8.97103	0.589248	0.896453
chr3:133499456-133499655:Tet2	chr3	133499456	133499655	200	133463678	133545139	-	center	4853	PeakInsideFeature	ENSMUSG00000040943.12	Tet2	any_internal	6.21057	2.37532	4.10722	0.452186	0	0	2.97185	0	0	0	0	6.68222	2.99958	0	0.910258	1.78061	3.3516	2.60981	6.138	0.631777	NA	1.78061	3.80585	2.63637	6.138	0.631777	NA	1.78061	2.11244	2.78461	6.138	0.631777	NA	1.78061	2.85834	2.65809
chr15:27967184-27967383:Trio	chr15	27967184	27967383	200	27730650	28025848	-	start	58565	PeakInsideFeature	ENSMUSG00000022263.10	Trio	any_internal	16.5615	9.50128	1.64289	0.904373	1.03497	10.9262	4.45777	5.66108	3.49101	0	0.96767	8.90962	1.19983	2.50784	4.55129	4.82116	2.24043	1.37009	13.9952	0.0818898	0.210874	4.82116	3.80516	1.35251	13.9952	0.0818898	0.210874	4.82116	1.59972	1.33288	13.9952	0.0818898	0.210874	4.82116	0.358679	1.18414
chr11:34725279-34725498:Dock2	chr11	34725279	34725498	220	34226814	34783892	-	start	58504	PeakInsideFeature	ENSMUSG00000020143.15	Dock2	any_internal	4.14038	4.75064	1.23217	0.452186	0	0	0	1.41527	13.2658	0	1.45151	2.22741	2.39967	0.835946	10.9231	2.87294	2.50648	2.27142	9.74286	0.28354	NA	2.87294	3.79999	2.25912	9.74286	0.28354	NA	2.87294	-5.14096	2.31436	9.74286	0.28354	NA	2.87294	-1.70019	1.88676
chr6:35225197-35225397:Nup205	chr6	35225197	35225397	201	35177420	35247596	+	center	12788	PeakInsideFeature	ENSMUSG00000038759.15	Nup205	any_internal	8.28076	0	2.05361	0.452186	0	2.73156	0	0	0	0	1.93534	11.137	0	0	4.55129	2.07612	4.35979	2.67822	7.34154	0.500271	NA	2.07612	3.79377	2.72832	7.34154	0.500271	NA	2.07612	2.17142	2.86465	7.34154	0.500271	NA	2.07612	1.51154	2.40925
chr11:117507848-117508047:Gm11734	chr11	117507848	117508047	200	117523602	117532205	+	start	15655	Upstream	ENSMUSG00000085419.1	Gm11734	distal_enhancer	12.4211	2.37532	1.64289	0.904373	0	3.64208	10.4015	9.90688	0.698202	0	0.483835	3.34111	0.599916	0.835946	0	3.15021	1.56479	1.76416	17.6137	0.0243164	NA	3.15021	3.79159	1.69308	17.6137	0.0243164	NA	3.15021	3.21829	1.73367	17.6137	0.0243164	NA	3.15021	1.95433	1.98262
chr4:125415406-125415605:NA	chr4	125415406	125415605	200	NA	NA	NA	NA	NA	NA	NA	NA	NA	6.21057	9.50128	4.51794	0.904373	0	6.37364	5.9437	1.41527	5.58562	4.36527	0	0	1.19983	3.34378	0.910258	3.35144	-2.06041	2.22795	14.7043	0.0651571	NA	3.35144	3.77584	1.76201	14.7043	0.0651571	NA	3.35144	0.261758	1.49977	14.7043	0.0651571	NA	3.35144	-3.98946	2.03602
chr9:67362084-67362285:Tln2	chr9	67362084	67362285	202	67217086	67559703	-	center	26210	PeakInsideFeature	ENSMUSG00000052698.15	Tln2	any_internal	4.14038	4.75064	8.62516	0.452186	0	3.64208	5.9437	7.07635	5.58562	8.73054	1.45151	0	0.599916	2.50784	0	3.56706	1.47696	1.96015	15.447	0.0510155	NA	3.56706	3.77291	1.83823	15.447	0.0510155	NA	3.56706	-0.512924	1.35702	15.447	0.0510155	NA	3.56706	-0.51731	1.67877
chr18:11288573-11288881:NA	chr18	11288573	11288881	309	NA	NA	NA	NA	NA	NA	NA	NA	NA	8.28076	9.50128	5.33938	0.452186	1.03497	0	11.8874	25.4748	0.698202	0	5.32219	8.90962	10.7985	3.34378	0.910258	6.13022	3.39851	1.42452	23.0941	0.00324554	0.0221695	6.13022	3.73859	1.45099	23.0941	0.00324554	0.0221695	6.13022	2.8913	1.5751	23.0941	0.00324554	0.0221695	6.13022	1.69394	1.1876
chr6:6459956-6460155:Gm20617	chr6	6459956	6460155	200	6456188	6484487	-	end	3867	PeakInsideFeature	ENSMUSG00000093658.1	Gm20617	any_internal	8.28076	7.12596	0.821444	0.904373	0	16.3894	1.48592	4.24581	4.18921	21.8263	7.25753	7.79592	0.599916	0.835946	3.64103	5.6933	3.6768	1.45145	21.2622	0.00648258	0.0369301	5.6933	3.72948	1.48832	21.2622	0.00648258	0.0369301	5.6933	-0.181683	1.07953	21.2622	0.00648258	0.0369301	5.6933	1.76445	1.16312
chr14:69089172-69089500:Stc1	chr14	69089172	69089500	329	69029237	69041804	+	end	47531	Downstream	ENSMUSG00000014813.9	Stc1	distal_enhancer	16.5615	2.37532	6.57155	1.35656	0	0	7.42962	22.6443	9.77483	0	0	7.79592	4.19941	5.85162	11.8333	6.42627	2.29848	2.34459	4.13348	0.844884	0.884395	6.42627	3.66567	2.33665	4.13348	0.844884	0.884395	6.42627	-0.622315	2.25631	4.13348	0.844884	0.884395	6.42627	-1.23471	2.15316
chr6:6458808-6459205:Gm20617	chr6	6458808	6459205	398	6456188	6484487	-	end	2818	PeakInsideFeature	ENSMUSG00000093658.1	Gm20617	any_internal	8.28076	16.6272	4.51794	0.904373	1.03497	10.9262	8.91554	0	0.698202	0	14.5151	3.34111	1.19983	0	2.73077	4.9128	3.29607	1.24852	28.3577	0.000410807	0.0045177	4.9128	3.65426	1.27048	28.3577	0.000410807	0.0045177	4.9128	3.76439	1.49919	28.3577	0.000410807	0.0045177	4.9128	2.8163	1.23093
chr11:12374979-12375281:Cobl	chr11	12374979	12375281	303	12236607	12464960	-	center	24346	PeakInsideFeature	ENSMUSG00000020173.17	Cobl	any_internal	38.2985	14.2519	1.64289	2.26093	2.06993	19.1209	35.6622	16.9832	4.88741	0	23.7079	37.8659	2.99958	2.50784	0.910258	13.5446	3.79765	0.859783	65.3056	4.19909e-11	4.3596e-09	13.5446	3.64779	0.880134	65.3056	4.19909e-11	4.3596e-09	13.5446	2.82197	0.920767	65.3056	4.19909e-11	4.3596e-09	13.5446	4.13433	0.971618
chr2:70816700-70816931:Tlk1	chr2	70816700	70816931	232	70712406	70825728	-	start	8913	PeakInsideFeature	ENSMUSG00000041997.16	Tlk1	any_internal	4.14038	4.75064	0	0	1.03497	6.37364	2.97185	8.49162	4.18921	4.36527	5.80602	8.90962	4.79933	0	2.73077	3.90422	4.36948	1.70151	16.3882	0.0371484	0.125666	3.90422	3.64659	1.77801	16.3882	0.0371484	0.125666	3.90422	0.177986	1.35586	16.3882	0.0371484	0.125666	3.90422	2.44356	1.38745
chr10:117034653-117034852:Gm10747	chr10	117034653	117034852	200	117043745	117045101	+	start	8993	Upstream	ENSMUSG00000112242.1	Gm10747	any_promoter	14.4913	14.2519	7.39299	1.80875	0	8.19468	13.3733	12.7374	4.88741	13.0958	2.90301	0	1.19983	0	0	6.2891	0.647446	1.23984	39.7808	3.51945e-06	8.86493e-05	6.2891	3.63476	1.1142	39.7808	3.51945e-06	8.86493e-05	6.2891	0.542149	0.947408	39.7808	3.51945e-06	8.86493e-05	6.2891	3.49911	1.73894
chr14:69780415-69780614:Tnfrsf10b	chr14	69780415	69780614	200	69767471	69784411	+	end	3897	PeakInsideFeature	ENSMUSG00000022074.6	Tnfrsf10b	any_internal	24.8423	14.2519	11.0895	1.35656	2.06993	7.28416	11.8874	14.1527	9.07663	8.73054	3.38685	2.22741	5.39925	0	2.73077	7.89906	0.850653	1.10027	27.8258	0.000508534	0.00536344	7.89906	3.62883	1.01712	27.8258	0.000508534	0.00536344	7.89906	0.0674059	0.928576	27.8258	0.000508534	0.00536344	7.89906	1.14507	1.21116
chrX:70932158-70932467:Gm6062	chrX	70932158	70932467	310	70978280	70978911	+	start	45968	Upstream	ENSMUSG00000080938.1	Gm6062	distal_enhancer	7.24567	2.37532	2.05361	0	1.03497	0	0	0	4.88741	4.36527	0	8.90962	4.79933	0	1.82052	2.49945	3.43366	2.53537	6.72612	0.566449	NA	2.49945	3.62637	2.56709	6.72612	0.566449	NA	2.49945	-4.44595	2.69247	6.72612	0.566449	NA	2.49945	2.26567	2.42109
chr2:161546044-161546289:Ptprt	chr2	161546044	161546289	246	161521989	162661147	-	end	24177	PeakInsideFeature	ENSMUSG00000053141.16	Ptprt	any_internal	7.24567	0	3.28578	0.452186	0	0	0	1.41527	2.79281	0	0.483835	14.4781	7.79891	0	1.82052	2.65154	4.53416	2.36766	8.70029	0.368206	NA	2.65154	3.62591	2.43605	8.70029	0.368206	NA	2.65154	-3.1354	2.61075	8.70029	0.368206	NA	2.65154	3.02981	2.20401
chr5:35831765-35831964:Ablim2	chr5	35831765	35831964	200	35757879	35884973	+	center	10438	PeakInsideFeature	ENSMUSG00000029095.17	Ablim2	any_internal	4.14038	21.3779	2.46433	1.80875	0	7.28416	0	7.07635	2.09461	0	0	0	1.19983	3.34378	0	3.386	-2.92748	2.37362	11.4222	0.178906	NA	3.386	3.59931	1.92179	11.4222	0.178906	NA	3.386	1.29876	2.04898	11.4222	0.178906	NA	3.386	-3.64694	2.33622
chr9:123936796-123937102:Ccr1	chr9	123936796	123937102	307	123962123	123968692	-	end	25175	Downstream	ENSMUSG00000025804.5	Ccr1	distal_enhancer	43.474	19.0026	0.821444	1.35656	4.13987	10.9262	5.9437	7.07635	2.09461	0	7.25753	1.1137	0	0.835946	9.10258	7.543	0.719398	1.70248	15.7279	0.046444	0.145581	7.543	3.57333	1.66356	15.7279	0.046444	0.145581	7.543	2.44239	1.89297	15.7279	0.046444	0.145581	7.543	-0.185165	1.67273
chr3:53596899-53597098:Frem2	chr3	53596899	53597098	200	53513937	53657355	-	center	11352	PeakInsideFeature	ENSMUSG00000037016.11	Frem2	any_internal	1.0351	2.37532	9.85733	0	0	0	0	33.9665	7.68022	4.36527	4.83835	3.34111	29.3959	11.7032	25.4872	8.93637	5.0634	1.69057	63.4107	9.94221e-11	9.46409e-09	8.93637	3.56983	1.92703	63.4107	9.94221e-11	9.46409e-09	8.93637	-4.97041	1.71702	63.4107	9.94221e-11	9.46409e-09	8.93637	-2.14051	0.908696
chr12:109540771-109541098:Meg3	chr12	109540771	109541098	328	109541000	109571726	+	start	66	OverlapStart	ENSMUSG00000021268.17	Meg3	any_promoter	33.123	26.1285	4.10722	2.26093	3.1049	30.0472	35.6622	5.66108	5.58562	8.73054	83.2197	40.0933	2.99958	0	3.64103	18.9577	4.59689	0.776556	97.1487	1.6315e-17	6.35602e-15	18.9577	3.54221	0.804082	97.1487	1.6315e-17	6.35602e-15	18.9577	2.3689	0.784501	97.1487	1.6315e-17	6.35602e-15	18.9577	5.14474	0.920764
chr11:104978000-104978321:Gm11639	chr11	104978000	104978321	322	104685706	105117394	+	center	76610	PeakInsideFeature	ENSMUSG00000040838.10	Gm11639	any_internal	23.8072	21.3779	6.16083	1.35656	3.1049	34.5998	32.6903	4.24581	0	0	14.9989	7.79592	2.39967	0	1.82052	10.2905	2.59697	0.810229	92.1176	1.72697e-16	5.58447e-14	10.2905	3.53195	0.814779	92.1176	1.72697e-16	5.58447e-14	10.2905	6.7134	1.53676	92.1176	1.72697e-16	5.58447e-14	10.2905	3.7663	1.16001
chr2:167247864-167248239:Ptgis	chr2	167247864	167248239	376	167191804	167240604	-	start	7447	Upstream	ENSMUSG00000017969.13	Ptgis	any_promoter	27.9476	21.3779	17.661	2.26093	2.06993	52.8102	38.634	46.7039	6.28382	4.36527	9.6767	10.0233	9.59866	0	2.73077	16.8096	2.15854	0.71081	125.108	2.9155e-23	3.12303e-20	16.8096	3.52828	0.701709	125.108	2.9155e-23	3.12303e-20	16.8096	2.96186	0.622752	125.108	2.9155e-23	3.12303e-20	16.8096	2.90254	0.943704
chr4:110831024-110831312:Agbl4	chr4	110831024	110831312	289	110397660	111664324	+	center	199825	PeakInsideFeature	ENSMUSG00000061298.14	Agbl4	any_internal	1.0351	11.8766	1.64289	0.904373	0	10.0157	0	1.41527	0	0	5.32219	0	1.79975	1.67189	0	2.37892	2.39867	2.22888	6.57505	0.583096	NA	2.37892	3.52216	2.22762	6.57505	0.583096	NA	2.37892	4.00616	2.37844	6.57505	0.583096	NA	2.37892	1.72977	2.16614
chr6:108258690-108258946:Itpr1	chr6	108258690	108258946	257	108213095	108551109	+	start	45722	PeakInsideFeature	ENSMUSG00000030102.11	Itpr1	any_internal	15.5264	16.6272	2.46433	2.26093	0	9.1052	14.8592	9.90688	27.2299	26.1916	8.2252	13.3644	5.99916	9.19541	3.64103	10.9731	2.89463	1.06343	24.3268	0.00201966	0.0155836	10.9731	3.49355	1.07745	24.3268	0.00201966	0.0155836	10.9731	-1.18456	0.868781	24.3268	0.00201966	0.0155836	10.9731	0.711545	0.884477
chr5:87588679-87588879:Sult1e1	chr5	87588679	87588879	201	87575968	87591594	-	start	2816	PeakInsideFeature	ENSMUSG00000029272.8	Sult1e1	any_internal	6.21057	0	7.80372	0.452186	0	7.28416	1.48592	8.49162	0.698202	8.73054	1.93534	13.3644	1.79975	0	0.910258	3.94445	4.51587	1.81697	13.2093	0.104847	0.246225	3.94445	3.48605	1.91129	13.2093	0.104847	0.246225	3.94445	0.53306	1.52432	13.2093	0.104847	0.246225	3.94445	4.06538	1.89659
chrX:141276558-141276758:Col4a6	chrX	141276558	141276758	201	141165402	141474076	-	center	43082	PeakInsideFeature	ENSMUSG00000031273.16	Col4a6	any_internal	11.386	0	2.46433	0.904373	0	8.19468	11.8874	0	1.3964	0	8.70903	8.90962	2.39967	0	0.910258	3.81079	3.91943	1.5001	23.4379	0.00284522	0.0201254	3.81079	3.4808	1.55445	23.4379	0.00284522	0.0201254	3.81079	3.05887	1.46648	23.4379	0.00284522	0.0201254	3.81079	4.32905	1.7614
chr6:43117080-43117279:Olfr440-ps1	chr6	43117080	43117279	200	43122349	43123266	+	start	5170	Upstream	ENSMUSG00000107889.1	Olfr440-ps1	any_promoter	9.31586	0	0	0	1.03497	0	5.9437	39.6275	0	0	1.93534	3.34111	0.599916	0	1.82052	4.24126	2.59372	3.32047	8.05365	0.428247	0.575253	4.24126	3.46541	3.32826	8.05365	0.428247	0.575253	4.24126	3.18024	3.41722	8.05365	0.428247	0.575253	4.24126	1.53646	3.23873
chrX:107456844-107457248:NA	chrX	107456844	107457248	405	NA	NA	NA	NA	NA	NA	NA	NA	NA	44.5091	7.12596	4.51794	2.71312	2.06993	11.8368	13.3733	0	2.79281	8.73054	5.80602	20.0467	4.19941	0	0.910258	8.57545	2.34096	0.99357	38.8754	5.18395e-06	0.000123395	8.57545	3.46375	0.992946	38.8754	5.18395e-06	0.000123395	8.57545	1.53059	1.06112	38.8754	5.18395e-06	0.000123395	8.57545	4.82966	1.65244
chr6:51737316-51737515:Gm38811	chr6	51737316	51737515	200	51694308	51711081	-	start	26334	Upstream	ENSMUSG00000108145.1	Gm38811	distal_enhancer	6.21057	0	0	0.452186	0	0.91052	2.97185	4.24581	0	8.73054	4.83835	10.0233	2.99958	2.50784	0.910258	2.98672	4.51949	1.96475	10.4259	0.236396	NA	2.98672	3.45942	2.05607	10.4259	0.236396	NA	2.98672	-0.628896	1.83264	10.4259	0.236396	NA	2.98672	2.09014	1.62608
chr14:86809581-86809795:Diaph3	chr14	86809581	86809795	215	86655366	87141235	-	center	88613	PeakInsideFeature	ENSMUSG00000022021.14	Diaph3	any_internal	14.4913	2.37532	1.23217	1.35656	0	0	16.3452	0	11.1712	17.4611	4.35452	2.22741	0	0	1.82052	4.85569	2.05912	1.75061	18.043	0.0209061	0.0850559	4.85569	3.4481	1.73826	18.043	0.0209061	0.0850559	4.85569	-0.820163	1.50766	18.043	0.0209061	0.0850559	4.85569	1.92265	1.78931
chr18:7416610-7416847:Mpp7	chr18	7416610	7416847	238	7347958	7626866	-	end	68770	PeakInsideFeature	ENSMUSG00000057440.8	Mpp7	any_internal	3.10529	4.75064	12.3217	0	1.03497	19.1209	5.9437	9.90688	12.5676	0	1.93534	5.56852	5.99916	0	1.82052	5.60501	3.33721	1.6902	19.8752	0.0108187	0.0535384	5.60501	3.43659	1.75146	19.8752	0.0108187	0.0535384	5.60501	0.659076	1.1532	19.8752	0.0108187	0.0535384	5.60501	1.99279	1.4924
chr6:137821225-137821461:Dera	chr6	137821225	137821461	237	137754545	137857340	+	center	15400	PeakInsideFeature	ENSMUSG00000030225.11	Dera	any_internal	6.21057	0	3.28578	0.452186	0	0.91052	2.97185	0	6.28382	0	1.93534	11.137	0	0	2.73077	2.39452	4.34911	2.4572	6.80521	0.557788	NA	2.39452	3.41001	2.53422	6.80521	0.557788	NA	2.39452	-0.984103	2.32661	6.80521	0.557788	NA	2.39452	2.25055	2.22403
chr10:37051605-37051804:Hdac2	chr10	37051605	37051804	200	36974543	37001889	+	end	49815	Downstream	ENSMUSG00000019777.16	Hdac2	distal_enhancer	6.21057	0	3.6965	0.452186	0	0	0	4.24581	0	8.73054	3.38685	11.137	0	2.50784	0	2.69115	4.50933	2.47075	8.65964	0.371816	NA	2.69115	3.40895	2.55012	8.65964	0.371816	NA	2.69115	-4.04921	2.63614	8.65964	0.371816	NA	2.69115	2.50259	2.24877
chr1:188052876-188053123:Esrrg	chr1	188052876	188053123	248	187608790	188214885	+	center	141162	PeakInsideFeature	ENSMUSG00000026610.13	Esrrg	any_internal	5.17548	2.37532	6.16083	0	1.03497	0	2.97185	9.90688	0	0	0	3.34111	8.99875	0	0.910258	2.72503	1.97147	2.12362	12.9427	0.113835	NA	2.72503	3.40416	2.0976	12.9427	0.113835	NA	2.72503	2.04745	2.31248	12.9427	0.113835	NA	2.72503	1.72492	2.21834
chr1:177422743-177423000:Gm26801	chr1	177422743	177423000	258	177428337	177443270	-	end	5466	Downstream	ENSMUSG00000097892.2	Gm26801	distal_enhancer	4.14038	2.37532	0.410722	0.452186	0	6.37364	1.48592	0	4.88741	0	0.483835	14.4781	0	0.835946	3.64103	2.63764	4.50619	2.06	11.3713	0.181537	NA	2.63764	3.40084	2.15239	11.3713	0.181537	NA	2.63764	0.353067	1.82696	11.3713	0.181537	NA	2.63764	1.703	1.70399
chr16:76729958-76730159:Gm45029	chr16	76729958	76730159	202	76680512	76741443	+	end	11385	PeakInsideFeature	ENSMUSG00000108903.1	Gm45029	any_internal	4.14038	2.37532	4.51794	0.452186	0	0	0	0	2.79281	8.73054	0	10.0233	0	2.50784	0	2.36936	3.96548	2.77604	7.46284	0.487615	NA	2.36936	3.39993	2.8392	7.46284	0.487615	NA	2.36936	-4.67168	2.88	7.46284	0.487615	NA	2.36936	1.95469	2.57927
chr9:18685909-18686205:Gm24546	chr9	18685909	18686205	297	18679127	18679229	+	end	6827	Downstream	ENSMUSG00000089277.1	Gm24546	distal_enhancer	4.14038	2.37532	4.10722	0.452186	0	0	0	9.90688	4.18921	0	0	11.137	4.19941	0	1.82052	2.82188	4.09258	2.34766	8.37193	0.398008	NA	2.82188	3.39939	2.4233	8.37193	0.398008	NA	2.82188	-3.6231	2.54815	8.37193	0.398008	NA	2.82188	2.58967	2.18282
chr8:104401963-104402230:Cmtm4	chr8	104401963	104402230	268	104348190	104395807	-	start	6289	Upstream	ENSMUSG00000096188.1	Cmtm4	any_promoter	6.21057	0	1.64289	0.452186	0	2.73156	0	1.41527	3.49101	0	0	16.7055	0	0	2.73077	2.35865	4.71091	2.666	5.45714	0.707784	NA	2.35865	3.39787	2.74386	5.45714	0.707784	NA	2.35865	-0.574029	2.66414	5.45714	0.707784	NA	2.35865	2.60424	2.45131
chr14:119963530-119964091:NA	chr14	119963530	119964091	562	NA	NA	NA	NA	NA	NA	NA	NA	NA	68.3163	42.7558	7.80372	7.68717	2.06993	52.8102	50.5214	1.41527	8.37842	8.73054	29.0301	34.5248	2.99958	2.50784	11.8333	22.0923	2.51417	0.592865	104.205	5.88708e-19	2.8002e-16	22.0923	3.36087	0.596757	104.205	5.88708e-19	2.8002e-16	22.0923	2.61236	0.640253	104.205	5.88708e-19	2.8002e-16	22.0923	2.16021	0.593772
chr6:73205074-73205273:Dnah6	chr6	73205074	73205273	200	73017605	73221651	-	start	16478	PeakInsideFeature	ENSMUSG00000052861.13	Dnah6	any_internal	11.386	11.8766	4.92866	1.80875	0	10.9262	7.42962	2.83054	4.88741	0	2.41918	1.1137	1.79975	0	2.73077	4.27582	0.750439	1.33568	16.9766	0.0303537	0.109608	4.27582	3.35833	1.2368	16.9766	0.0303537	0.109608	4.27582	1.36536	1.17415	16.9766	0.0303537	0.109608	4.27582	0.519217	1.36043
chr7:133437893-133438099:NA	chr7	133437893	133438099	207	NA	NA	NA	NA	NA	NA	NA	NA	NA	8.28076	21.3779	4.92866	2.26093	0	18.2104	8.91554	2.83054	7.68022	17.4611	2.41918	1.1137	4.79933	2.50784	0	6.8524	0.451544	1.29728	22.7176	0.0037464	0.0246919	6.8524	3.35156	1.18418	22.7176	0.0037464	0.0246919	6.8524	0.293727	1.02659	22.7176	0.0037464	0.0246919	6.8524	0.562555	1.3717
chr6:43609455-43609654:Tpk1	chr6	43609455	43609654	200	43345000	43666278	-	start	56724	PeakInsideFeature	ENSMUSG00000029735.17	Tpk1	any_internal	11.386	4.75064	3.6965	1.35656	0	0	2.97185	24.0596	2.79281	13.0958	0.483835	3.34111	0.599916	3.34378	1.82052	4.91326	1.06912	1.75853	14.8455	0.062221	0.176659	4.91326	3.3502	1.68541	14.8455	0.062221	0.176659	4.91326	-2.38815	1.73688	14.8455	0.062221	0.176659	4.91326	-0.59779	1.6032
chr5:120761241-120761444:Oas3	chr5	120761241	120761444	204	120753097	120777661	-	center	4037	PeakInsideFeature	ENSMUSG00000032661.9	Oas3	any_internal	5.17548	7.12596	0	0.904373	0	5.46312	1.48592	7.07635	11.1712	13.0958	9.6767	8.90962	9.59866	4.17973	7.28206	6.07633	3.98545	1.42717	22.3679	0.00427809	0.0272585	6.07633	3.34667	1.49231	22.3679	0.00427809	0.0272585	6.07633	-1.68548	1.13974	22.3679	0.00427809	0.0272585	6.07633	0.706501	1.01791
chr19:25575344-25575543:Dmrt1	chr19	25575344	25575543	200	25505617	25604329	+	center	20470	PeakInsideFeature	ENSMUSG00000024837.15	Dmrt1	any_internal	8.28076	9.50128	3.28578	1.35656	0	0	8.91554	7.07635	3.49101	0	9.19287	8.90962	12.5982	13.3751	10.9231	6.46042	3.38541	1.26875	15.8754	0.044198	0.14073	6.46042	3.34389	1.30816	15.8754	0.044198	0.14073	6.46042	0.569064	1.28097	15.8754	0.044198	0.14073	6.46042	-0.423926	0.943165
chr16:35518262-35518461:1600019K03Rik	chr16	35518262	35518461	200	35503169	35509419	-	start	8942	Upstream	ENSMUSG00000099429.1	1600019K03Rik	any_promoter	13.4562	9.50128	0.410722	0.452186	2.06993	0	1.48592	1.41527	4.18921	0	2.90301	2.22741	3.5995	0	0	2.78071	1.16225	1.92328	11.9158	0.155001	NA	2.78071	3.31974	1.88115	11.9158	0.155001	NA	2.78071	-2.14224	2.30157	11.9158	0.155001	NA	2.78071	4.01294	2.26836
chr10:20002035-20002278:Map3k5	chr10	20002035	20002278	244	19934471	20142753	+	center	36456	PeakInsideFeature	ENSMUSG00000071369.11	Map3k5	any_internal	8.28076	9.50128	3.28578	1.35656	0	8.19468	1.48592	8.49162	0.698202	8.73054	8.70903	17.8192	5.39925	4.17973	5.46155	6.10628	3.87276	1.17237	16.9809	0.0303084	0.109517	6.10628	3.31709	1.22498	16.9809	0.0303084	0.109517	6.10628	1.13731	1.1881	16.9809	0.0303084	0.109517	6.10628	1.42537	0.888159
chr7:67543677-67543923:Lrrc28	chr7	67543677	67543923	247	67513409	67645268	-	end	30390	PeakInsideFeature	ENSMUSG00000030556.13	Lrrc28	any_internal	9.31586	7.12596	4.51794	1.35656	0	0.91052	4.45777	18.3985	4.18921	0	3.38685	4.45481	5.99916	0.835946	10.9231	5.05815	2.20529	1.50492	10.4264	0.236362	0.404183	5.05815	3.31316	1.50431	10.4264	0.236362	0.404183	5.05815	-0.262964	1.52188	10.4264	0.236362	0.404183	5.05815	-0.594118	1.25805
chr19:57335201-57335423:B230217O12Rik	chr19	57335201	57335423	223	57323192	57360775	-	center	6672	PeakInsideFeature	ENSMUSG00000097785.2	B230217O12Rik	any_internal	9.31586	33.2545	7.80372	1.35656	3.1049	12.7473	4.45777	11.3222	2.79281	0	23.7079	12.2507	11.9983	5.01568	7.28206	9.76068	3.20544	0.86883	26.5993	0.000828861	0.00785884	9.76068	3.30397	0.892468	26.5993	0.000828861	0.00785884	9.76068	1.99197	1.06454	26.5993	0.000828861	0.00785884	9.76068	1.58857	0.745755
chr10:18065915-18066198:Reps1	chr10	18065915	18066198	284	18055860	18125155	+	start	10196	PeakInsideFeature	ENSMUSG00000019854.17	Reps1	any_internal	14.4913	0	5.33938	1.35656	0	0	4.45777	5.66108	3.49101	0	1.93534	17.8192	0	3.34378	4.55129	4.16312	3.60376	1.85815	8.76838	0.362211	0.521226	4.16312	3.27378	1.89542	8.76838	0.362211	0.521226	4.16312	-0.194664	1.97446	8.76838	0.362211	0.521226	4.16312	1.29447	1.66628
chr12:109530688-109531085:Gm27528	chr12	109530688	109531085	398	109530891	109532903	+	start	5	OverlapStart	ENSMUSG00000113704.1	Gm27528	any_promoter	32.0879	35.6298	2.46433	5.42624	1.03497	48.2576	26.7466	0	2.79281	21.8263	87.0903	54.5714	0	5.01568	11.8333	22.3185	4.33351	1.03909	53.2135	9.80583e-09	5.62183e-07	22.3185	3.26198	1.05815	53.2135	9.80583e-09	5.62183e-07	22.3185	1.96877	1.05381	53.2135	9.80583e-09	5.62183e-07	22.3185	3.08018	0.989738
chr6:5387582-5387859:Asb4	chr6	5387582	5387859	278	5383385	5433022	+	start	4335	PeakInsideFeature	ENSMUSG00000042607.15	Asb4	any_internal	5.17548	2.37532	9.85733	0	1.03497	0	2.97185	25.4748	6.98202	0	0	11.137	0.599916	0	0.910258	4.4346	3.73933	2.69346	7.29319	0.505355	0.636523	4.4346	3.23834	2.74843	7.29319	0.505355	0.636523	4.4346	-1.508	2.64768	7.29319	0.505355	0.636523	4.4346	3.61972	2.77629
chr16:11216931-11217153:2610020C07Rik	chr16	11216931	11217153	223	11203365	11246201	+	center	7742	PeakInsideFeature	ENSMUSG00000097537.2	2610020C07Rik	any_internal	8.28076	7.12596	8.62516	1.35656	0	3.64208	5.9437	0	6.28382	0	0.483835	3.34111	4.19941	3.34378	0.910258	3.5691	1.04428	1.70361	9.25669	0.321107	NA	3.5691	3.23644	1.6317	9.25669	0.321107	NA	3.5691	0.184935	1.52503	9.25669	0.321107	NA	3.5691	-0.338194	1.5696
chr14:45543423-45543639:Gm41144	chr14	45543423	45543639	217	45541172	45543567	-	start	37	OverlapStart	ENSMUSG00000115846.1	Gm41144	any_promoter	11.386	11.8766	4.51794	1.35656	1.03497	8.19468	7.42962	9.90688	4.88741	0	9.19287	18.933	0.599916	5.85162	6.3718	6.76933	3.47175	1.10272	19.9288	0.0106089	0.0527907	6.76933	3.22739	1.14108	19.9288	0.0106089	0.0527907	6.76933	1.08746	1.0967	19.9288	0.0106089	0.0527907	6.76933	1.16954	0.897074
chr8:45579919-45580118:Gm16351	chr8	45579919	45580118	200	45547376	45605140	-	center	3760	PeakInsideFeature	ENSMUSG00000084954.2	Gm16351	any_internal	4.14038	11.8766	2.87505	1.35656	0	0	2.97185	0	4.88741	4.36527	1.93534	3.34111	3.5995	3.34378	3.64103	3.22226	1.6338	1.65041	7.72082	0.461205	NA	3.22226	3.21686	1.62391	7.72082	0.461205	NA	3.22226	-1.86927	1.71096	7.72082	0.461205	NA	3.22226	-0.44943	1.45729
chr5:125549968-125550244:Tmem132b	chr5	125549968	125550244	277	125531773	125792583	+	start	18332	PeakInsideFeature	ENSMUSG00000070498.3	Tmem132b	any_internal	18.6317	11.8766	12.3217	2.71312	0	12.7473	13.3733	7.07635	9.07663	8.73054	1.45151	2.22741	4.79933	3.34378	4.55129	7.52803	0.049957	1.19041	21.1399	0.006785	0.0381928	7.52803	3.21415	1.04655	21.1399	0.006785	0.0381928	7.52803	0.540381	0.93848	21.1399	0.006785	0.0381928	7.52803	-1.17453	1.1099
chr11:100564499-100564707:Ttc25	chr11	100564499	100564707	209	100545606	100572568	+	center	5515	PeakInsideFeature	ENSMUSG00000006784.14	Ttc25	any_internal	6.21057	9.50128	14.3753	1.35656	0	2.73156	5.9437	8.49162	4.18921	0	1.45151	0	0.599916	2.50784	3.64103	4.06667	0.0995218	1.72444	14.8937	0.0612458	0.174916	4.06667	3.202	1.53345	14.8937	0.0612458	0.174916	4.06667	0.503932	1.48146	14.8937	0.0612458	0.174916	4.06667	-1.77714	1.55795
chr14:31918426-31918717:D830044D21Rik	chr14	31918426	31918717	292	31906527	31931716	+	center	550	PeakInsideFeature	ENSMUSG00000046005.4	D830044D21Rik	any_internal	11.386	14.2519	2.05361	2.26093	0	18.2104	11.8874	1.41527	2.79281	0	1.93534	15.5918	0.599916	5.01568	0	5.82674	2.57399	1.20185	23.4056	0.00288068	0.0203027	5.82674	3.19549	1.21703	23.4056	0.00288068	0.0203027	5.82674	2.81817	1.28864	23.4056	0.00288068	0.0203027	5.82674	1.68836	1.13555
chr12:115336705-115336904:Ighv1-59	chr12	115336705	115336904	200	115335081	115335514	-	start	1290	Upstream	ENSMUSG00000095197.6	Ighv1-59	any_promoter	12.4211	11.8766	4.51794	2.26093	0	2.73156	20.8029	7.07635	2.09461	0	3.87068	0	0	2.50784	4.55129	4.98079	0.726274	1.5195	15.6511	0.0476556	0.148118	4.98079	3.19277	1.44698	15.6511	0.0476556	0.148118	4.98079	2.82264	1.56346	15.6511	0.0476556	0.148118	4.98079	-0.676287	1.42334
chr9:123930733-123931019:Ccr1	chr9	123930733	123931019	287	123962123	123968692	-	end	31248	Downstream	ENSMUSG00000025804.5	Ccr1	distal_enhancer	46.5793	11.8766	4.10722	2.71312	4.13987	16.3894	11.8874	14.1527	7.68022	0	8.70903	11.137	2.39967	4.17973	15.4744	10.7617	1.5687	0.993349	19.1055	0.0143055	0.0653103	10.7617	3.18942	0.980893	19.1055	0.0143055	0.0653103	10.7617	1.3824	1.05193	19.1055	0.0143055	0.0653103	10.7617	0.00773051	0.927703
chr6:39395122-39395321:Mkrn1	chr6	39395122	39395321	200	39397803	39420462	-	end	2582	Downstream	ENSMUSG00000029922.15	Mkrn1	distal_enhancer	8.28076	2.37532	4.10722	0.452186	1.03497	10.0157	14.8592	4.24581	6.28382	8.73054	2.41918	4.45481	2.39967	5.01568	3.64103	5.22106	2.31756	1.37121	15.0442	0.058292	0.169317	5.22106	3.17844	1.38568	15.0442	0.058292	0.169317	5.22106	0.808985	0.984116	15.0442	0.058292	0.169317	5.22106	-0.416141	1.0241
chr11:72461920-72462140:Spns2	chr11	72461920	72462140	221	72451637	72489904	-	center	8741	PeakInsideFeature	ENSMUSG00000040447.15	Spns2	any_internal	5.17548	0	4.10722	0.452186	0	0	0	9.90688	6.28382	0	1.93534	12.2507	2.39967	0	2.73077	3.01614	4.45656	2.27052	9.04893	0.338185	NA	3.01614	3.17778	2.37274	9.04893	0.338185	NA	3.01614	-4.15668	2.43806	9.04893	0.338185	NA	3.01614	2.36671	2.01777
chr14:13728725-13728924:Sntn	chr14	13728725	13728924	200	13670875	13683148	+	end	45676	Downstream	ENSMUSG00000044772.2	Sntn	distal_enhancer	3.10529	7.12596	5.75011	0.904373	0	0	0	0	2.09461	0	1.45151	5.56852	11.9983	1.67189	0	2.6447	2.62561	2.0016	12.9768	0.11265	NA	2.6447	3.1745	2.02814	12.9768	0.11265	NA	2.6447	-2.86798	2.35835	12.9768	0.11265	NA	2.6447	1.9852	1.94232
chr12:113661559-113661758:Ighv5-9	chr12	113661559	113661758	200	113661768	113662293	-	start	635	Downstream	ENSMUSG00000095285.2	Ighv5-9	any_promoter	21.737	16.6272	2.46433	3.61749	0	7.28416	20.8029	0	0	0	8.70903	11.137	0	4.17973	4.55129	6.74068	2.19031	1.08003	38.9723	4.97397e-06	0.00011909	6.74068	3.16875	1.08313	38.9723	4.97397e-06	0.00011909	6.74068	5.41782	1.70979	38.9723	4.97397e-06	0.00011909	6.74068	1.17274	1.02101
chr6:75326385-75326626:Gm6210	chr6	75326385	75326626	242	75296117	75298059	-	start	28446	Upstream	ENSMUSG00000107951.1	Gm6210	distal_enhancer	5.17548	0	15.6074	0.452186	0	0.91052	0	8.49162	0	0	0	0	1.19983	0	0	2.12247	-1.22655	2.76229	17.3754	0.0264291	NA	2.12247	3.16806	2.47989	17.3754	0.0264291	NA	2.12247	0.788653	2.7847	17.3754	0.0264291	NA	2.12247	0	2.81964
chr6:68861980-68862226:Igkv1-88	chr6	68861980	68862226	247	68862264	68863031	-	start	929	Downstream	ENSMUSG00000076535.1	Igkv1-88	any_promoter	5.17548	0	3.6965	0.452186	0	0	2.97185	0	5.58562	4.36527	2.41918	6.68222	0	0	6.3718	2.51467	3.82871	2.47424	6.31258	0.612262	NA	2.51467	3.16181	2.5583	6.31258	0.612262	NA	2.51467	-1.87755	2.35157	6.31258	0.612262	NA	2.51467	0.499912	2.15514
chr1:134688156-134688355:Syt2	chr1	134688156	134688355	200	134646676	134762593	+	center	16379	PeakInsideFeature	ENSMUSG00000026452.15	Syt2	any_internal	4.14038	2.37532	9.03588	0	1.03497	5.46312	0	1.41527	6.28382	4.36527	0	3.34111	2.99958	0.835946	0	2.75271	1.9731	2.19188	7.18175	0.517157	NA	2.75271	3.16007	2.18451	7.18175	0.517157	NA	2.75271	-0.929448	1.86915	7.18175	0.517157	NA	2.75271	1.76723	2.28891
chr2:46065128-46065357:NA	chr2	46065128	46065357	230	NA	NA	NA	NA	NA	NA	NA	NA	NA	11.386	2.37532	3.28578	0	2.06993	0	2.97185	5.66108	0	13.0958	5.80602	11.137	8.99875	4.17973	0	4.73116	3.35098	1.62099	7.91313	0.442002	0.586618	4.73116	3.15196	1.66282	7.91313	0.442002	0.586618	4.73116	-1.83472	1.74494	7.91313	0.442002	0.586618	4.73116	1.97922	1.47938
chr1:13078356-13078555:Gm29283	chr1	13078356	13078555	200	13068837	13078662	+	end	207	PeakInsideFeature	ENSMUSG00000099498.1	Gm29283	any_internal	32.0879	30.8792	5.75011	4.52186	2.06993	30.0472	14.8592	26.8901	8.37842	13.0958	4.35452	4.45481	7.199	0	3.64103	12.5486	0.308807	0.877483	44.4454	4.68665e-07	1.58374e-05	12.5486	3.15189	0.805958	44.4454	4.68665e-07	1.58374e-05	12.5486	1.22862	0.798078	44.4454	4.68665e-07	1.58374e-05	12.5486	1.31659	1.04103
chr18:74964688-74964903:Lipg	chr18	74964688	74964903	216	74939321	74961263	-	start	3532	Upstream	ENSMUSG00000053846.5	Lipg	any_promoter	19.6668	40.3805	11.0895	5.42624	0	8.19468	10.4015	12.7374	2.79281	17.4611	22.2564	8.90962	17.9975	5.01568	5.46155	12.5194	2.29303	0.812932	22.7373	0.00371835	0.0245562	12.5194	3.14274	0.818416	22.7373	0.00371835	0.0245562	12.5194	0.484369	0.887753	22.7373	0.00371835	0.0245562	12.5194	1.62345	0.786619
chr12:108503519-108503718:Eml1	chr12	108503519	108503718	200	108370956	108539617	+	end	35999	PeakInsideFeature	ENSMUSG00000058070.14	Eml1	any_internal	13.4562	9.50128	2.87505	2.26093	0	0	4.45777	1.41527	2.09461	13.0958	0.96767	1.1137	2.99958	4.17973	0.910258	3.95519	-0.357034	1.71832	9.0626	0.337043	0.49942	3.95519	3.14137	1.53439	9.0626	0.337043	0.49942	3.95519	-1.64479	1.61536	9.0626	0.337043	0.49942	3.95519	-1.32178	1.65999
chr13:38109025-38109512:Gm27387	chr13	38109025	38109512	488	38086201	38086317	+	end	22951	Downstream	ENSMUSG00000098481.1	Gm27387	distal_enhancer	57.9653	33.2545	5.33938	4.06968	7.24477	151.146	53.4933	7.07635	10.473	13.0958	18.8696	30.07	6.59908	1.67189	5.46155	27.0554	2.1735	0.633358	124.517	3.86371e-23	4.05254e-20	27.0554	3.13894	0.635749	124.517	3.86371e-23	4.05254e-20	27.0554	3.21336	0.632357	124.517	3.86371e-23	4.05254e-20	27.0554	2.77092	0.725487
chr1:59007356-59007555:AC169382.1	chr1	59007356	59007555	200	58997122	59003539	-	start	3916	Upstream	ENSMUSG00000047383.8	AC169382.1	any_promoter	3.10529	2.37532	3.6965	0.452186	0	2.73156	0	0	0.698202	0	0	10.0233	0	2.50784	1.82052	1.82738	3.95629	2.61547	5.66215	0.685016	NA	1.82738	3.1383	2.70043	5.66215	0.685016	NA	1.82738	0.966838	2.68412	5.66215	0.685016	NA	1.82738	1.17264	2.34349
chr3:116723010-116723271:Slc35a3	chr3	116723010	116723271	262	116669469	116712831	-	start	10309	Upstream	ENSMUSG00000027957.13	Slc35a3	distal_enhancer	10.351	9.50128	18.8932	1.80875	0	12.7473	8.91554	2.83054	1.3964	0	1.45151	3.34111	8.99875	0	2.73077	5.53107	0.961982	1.30545	26.502	0.000861427	0.00810804	5.53107	3.13777	1.2354	26.502	0.000861427	0.00810804	5.53107	3.18483	1.37095	26.502	0.000861427	0.00810804	5.53107	0.734319	1.3316
chr8:91542206-91542405:Gm45290	chr8	91542206	91542405	200	91528834	91532724	-	start	9581	Upstream	ENSMUSG00000109709.1	Gm45290	any_promoter	1.0351	4.75064	0	0.452186	0	0	0	0	0.698202	4.36527	3.87068	6.68222	0	0	0.910258	1.51764	4.06254	2.73021	8.59225	0.377851	NA	1.51764	3.13318	2.81465	8.59225	0.377851	NA	1.51764	-3.29366	2.938	8.59225	0.377851	NA	1.51764	3.56378	2.77549
chr1:188830624-188830823:Ush2a	chr1	188830624	188830823	200	188262022	188965041	+	end	134318	PeakInsideFeature	ENSMUSG00000026609.15	Ush2a	any_internal	6.21057	0	2.87505	0	1.03497	0	0	1.41527	0	4.36527	0	6.68222	5.99916	3.34378	1.82052	2.24979	3.03533	2.30928	5.53198	0.699494	NA	2.24979	3.13175	2.36239	5.53198	0.699494	NA	2.24979	-2.45641	2.59613	5.53198	0.699494	NA	2.24979	0.292228	2.02227
chr12:52398143-52398349:Gm47431	chr12	52398143	52398349	207	52401358	52448125	-	end	3113	Downstream	ENSMUSG00000112139.1	Gm47431	distal_enhancer	6.21057	9.50128	3.28578	1.35656	0	20.0314	13.3733	4.24581	5.58562	4.36527	2.41918	0	2.99958	0.835946	2.73077	5.12941	0.79148	1.37338	25.6362	0.00121189	0.0105285	5.12941	3.11245	1.26932	25.6362	0.00121189	0.0105285	5.12941	1.683	1.01058	25.6362	0.00121189	0.0105285	5.12941	-0.213652	1.27272
chr6:135261350-135261549:Gsg1	chr6	135261350	135261549	200	135237325	135254351	-	start	7098	Upstream	ENSMUSG00000030206.13	Gsg1	any_promoter	7.24567	7.12596	2.46433	1.35656	0	3.64208	8.91554	4.24581	13.2658	0	1.93534	4.45481	2.39967	3.34378	1.82052	4.14773	1.81965	1.42075	9.30954	0.31686	0.481133	4.14773	3.07585	1.41137	9.30954	0.31686	0.481133	4.14773	-0.48745	1.17855	9.30954	0.31686	0.481133	4.14773	0.214304	1.24618
chr14:105824085-105824309:Gm22406	chr14	105824085	105824309	225	105816907	105817000	+	end	7196	Downstream	ENSMUSG00000092664.1	Gm22406	distal_enhancer	12.4211	16.6272	9.85733	3.16531	0	6.37364	1.48592	0	6.28382	0	0	0	1.79975	0	5.46155	4.23171	-3.68847	2.25955	13.511	0.0954356	0.232367	4.23171	3.05351	1.77352	13.511	0.0954356	0.232367	4.23171	0.0450561	1.85859	13.511	0.0954356	0.232367	4.23171	-4.32535	2.23921
chr12:114134969-114135168:Ighv12-2	chr12	114134969	114135168	200	114127532	114127984	-	start	7084	Upstream	ENSMUSG00000102515.1	Ighv12-2	any_promoter	18.6317	0	2.87505	1.35656	1.03497	11.8368	5.9437	0	2.09461	4.36527	5.32219	11.137	0	3.34378	10.0128	5.19696	2.71472	1.37208	17.1219	0.0288648	0.105892	5.19696	3.04588	1.39668	17.1219	0.0288648	0.105892	5.19696	1.72855	1.41157	17.1219	0.0288648	0.105892	5.19696	0.277283	1.19941
chr17:83921571-83921770:1810073O08Rik	chr17	83921571	83921770	200	83917936	83921606	+	end	64	OverlapEnd	ENSMUSG00000117442.1	1810073O08Rik	any_internal	8.28076	2.37532	2.87505	0.452186	1.03497	0	2.97185	9.90688	11.8694	8.73054	0	4.45481	2.99958	0.835946	6.3718	4.21061	1.52068	1.82553	8.33791	0.401177	0.553537	4.21061	3.04412	1.79761	8.33791	0.401177	0.553537	4.21061	-3.01181	1.74256	8.33791	0.401177	0.553537	4.21061	-0.872643	1.59554
chr6:108249387-108249634:Itpr1	chr6	108249387	108249634	248	108213095	108551109	+	start	36415	PeakInsideFeature	ENSMUSG00000030102.11	Itpr1	any_internal	20.7019	4.75064	2.46433	0	4.13987	18.2104	5.9437	5.66108	4.18921	8.73054	5.32219	7.79592	7.199	0	2.73077	6.52264	1.97677	1.17623	14.8811	0.0614981	0.175391	6.52264	3.04225	1.17727	14.8811	0.0614981	0.175391	6.52264	1.14742	1.12468	14.8811	0.0614981	0.175391	6.52264	2.2772	1.27765
chr12:109543407-109543788:Gm27300	chr12	109543407	109543788	382	109544338	109544435	+	start	741	Upstream	ENSMUSG00000098617.1	Gm27300	any_promoter	51.7548	52.2571	8.62516	8.59154	3.1049	48.2576	60.9229	15.568	2.09461	8.73054	42.5775	12.2507	4.79933	3.34378	10.0128	22.1927	2.16357	0.646928	72.6102	1.48253e-12	2.18395e-10	22.1927	3.033	0.650529	72.6102	1.48253e-12	2.18395e-10	22.1927	4.0115	0.856197	72.6102	1.48253e-12	2.18395e-10	22.1927	2.1065	0.66545
chr13:20491795-20492021:Gm47664	chr13	20491795	20492021	227	20499887	20501227	+	start	7980	Upstream	ENSMUSG00000113183.1	Gm47664	any_promoter	4.14038	2.37532	3.6965	0	1.03497	0	1.48592	0	0.698202	0	0	8.90962	0.599916	2.50784	0	1.69658	3.41545	2.66297	4.04361	0.853167	NA	1.69658	3.02812	2.72453	4.04361	0.853167	NA	1.69658	-0.21028	2.92365	4.04361	0.853167	NA	1.69658	1.77728	2.49797
chr1:92004043-92004276:Hdac4	chr1	92004043	92004276	234	91928778	92195699	-	center	58079	PeakInsideFeature	ENSMUSG00000026313.16	Hdac4	any_internal	10.351	2.37532	13.5538	0	2.06993	0	0	26.8901	2.79281	0	2.90301	10.0233	5.99916	0	3.64103	5.3733	2.92783	1.65574	19.2645	0.0135074	0.0625992	5.3733	3.02724	1.69298	19.2645	0.0135074	0.0625992	5.3733	-3.23677	2.1673	19.2645	0.0135074	0.0625992	5.3733	1.8088	1.54431
chr12:105281107-105281399:NA	chr12	105281107	105281399	293	NA	NA	NA	NA	NA	NA	NA	NA	NA	8.28076	11.8766	1.23217	1.80875	0	14.5683	10.4015	4.24581	4.18921	0	12.0959	14.4781	3.5995	4.17973	6.3718	6.48854	3.46573	0.970025	30.508	0.000171832	0.00225576	6.48854	3.0261	1.02387	30.508	0.000171832	0.00225576	6.48854	1.91569	0.920932	30.508	0.000171832	0.00225576	6.48854	1.32449	0.73777
chr12:57454352-57454663:Gm16246	chr12	57454352	57454663	312	57441189	57450120	-	start	4387	Upstream	ENSMUSG00000086372.1	Gm16246	any_promoter	10.351	0	2.46433	0.452186	1.03497	3.64208	2.97185	5.66108	2.79281	0	0	18.933	0	3.34378	2.73077	3.62518	3.74025	1.905	7.96448	0.436948	NA	3.62518	3.01847	1.96148	7.96448	0.436948	NA	3.62518	0.770045	1.94972	7.96448	0.436948	NA	3.62518	1.60004	1.6992
chr8:72303142-72303377:Gm10282	chr8	72303142	72303377	236	72304109	72305260	-	end	850	Downstream	ENSMUSG00000070713.5	Gm10282	distal_enhancer	4.14038	9.50128	2.87505	1.35656	0	2.73156	5.9437	2.83054	4.88741	0	0.96767	0	0.599916	9.19541	7.28206	3.48744	-0.442575	1.98429	9.69107	0.287381	NA	3.48744	3.01366	1.71501	9.69107	0.287381	NA	3.48744	0.372556	1.64348	9.69107	0.287381	NA	3.48744	-3.78167	1.78115
chr8:3546624-3546850:Pnpla6	chr8	3546624	3546850	227	3515383	3544267	+	end	2469	Downstream	ENSMUSG00000004565.15	Pnpla6	distal_enhancer	6.21057	9.50128	2.87505	0.904373	1.03497	9.1052	7.42962	0	11.1712	0	4.83835	0	1.19983	1.67189	3.64103	3.97223	1.51706	1.50461	11.7522	0.162608	0.322418	3.97223	3.00727	1.48213	11.7522	0.162608	0.322418	3.97223	0.225824	1.29699	11.7522	0.162608	0.322418	3.97223	0.0495364	1.36677
chr17:14040850-14041148:Gm7358	chr17	14040850	14041148	299	14057224	14059531	-	end	16226	Downstream	ENSMUSG00000101361.2	Gm7358	distal_enhancer	8.28076	4.75064	3.6965	1.35656	0	0.91052	0	4.24581	3.49101	8.73054	3.38685	18.933	2.99958	5.01568	1.82052	4.50786	3.69276	1.47038	11.9269	0.154497	0.312501	4.50786	3.00553	1.52918	11.9269	0.154497	0.312501	4.50786	-3.22477	1.86982	11.9269	0.154497	0.312501	4.50786	1.65442	1.25956
chrX:13502876-13503083:Gm14506	chrX	13502876	13503083	208	13490497	13491033	-	start	11946	Upstream	ENSMUSG00000081597.1	Gm14506	distal_enhancer	6.21057	4.75064	6.57155	0.452186	1.03497	0	1.48592	1.41527	4.88741	0	0.483835	1.1137	3.5995	0	6.3718	2.55849	0.101854	2.169	5.85968	0.662946	NA	2.55849	3.00232	1.99366	5.85968	0.662946	NA	2.55849	-2.35018	2.2538	5.85968	0.662946	NA	2.55849	-2.092	1.9878
chr14:121927102-121927322:Ubac2	chr14	121927102	121927322	221	121878619	122021034	+	center	22615	PeakInsideFeature	ENSMUSG00000041765.6	Ubac2	any_internal	36.2283	21.3779	4.92866	4.06968	3.1049	10.9262	13.3733	7.07635	2.79281	0	2.41918	4.45481	0.599916	0	2.73077	7.60552	-0.20682	0.882524	52.0065	1.67825e-08	8.99154e-07	7.60552	3.00125	0.775042	52.0065	1.67825e-08	8.99154e-07	7.60552	2.40418	1.0406	52.0065	1.67825e-08	8.99154e-07	7.60552	1.27736	1.12895
chr13:59503622-59503842:Agtpbp1	chr13	59503622	59503842	221	59445741	59585227	-	center	11753	PeakInsideFeature	ENSMUSG00000021557.15	Agtpbp1	any_internal	4.14038	14.2519	3.6965	1.80875	0	3.64208	0	0	4.18921	0	8.2252	10.0233	7.199	1.67189	0.910258	3.9839	3.0554	1.41361	13.0875	0.108874	0.251886	3.9839	2.9955	1.45072	13.0875	0.108874	0.251886	3.9839	-0.549476	1.57019	13.0875	0.108874	0.251886	3.9839	2.80449	1.43035
chr14:105381045-105381244:5430440P10Rik	chr14	105381045	105381244	200	105427558	105437716	+	start	46414	Upstream	ENSMUSG00000115548.1	5430440P10Rik	distal_enhancer	14.4913	2.37532	6.57155	0.452186	2.06993	0	4.45777	9.90688	3.49101	4.36527	0	6.68222	5.39925	0.835946	0.910258	4.13393	1.43138	1.59878	8.39268	0.396081	0.549494	4.13393	2.99489	1.57613	8.39268	0.396081	0.549494	4.13393	-0.92091	1.66846	8.39268	0.396081	0.549494	4.13393	1.78715	1.7182
chr6:30704361-30704560:Cep41	chr6	30704361	30704560	200	30653456	30693749	-	start	10711	Upstream	ENSMUSG00000029790.16	Cep41	distal_enhancer	15.5264	0	1.23217	1.80875	0	2.73156	2.97185	1.41527	3.49101	0	0	4.45481	4.19941	0	1.82052	2.64345	1.0004	2.04548	4.41014	0.818355	NA	2.64345	2.99484	2.00105	4.41014	0.818355	NA	2.64345	0.31493	2.0969	4.41014	0.818355	NA	2.64345	1.19134	2.11651
chr13:58292986-58293185:Gm26555	chr13	58292986	58293185	200	58281182	58299145	+	center	2922	PeakInsideFeature	ENSMUSG00000097399.7	Gm26555	any_internal	7.24567	30.8792	4.92866	3.16531	1.03497	7.28416	4.45777	4.24581	9.77483	0	4.83835	8.90962	0.599916	8.35946	6.3718	6.80637	1.54479	1.11187	13.2578	0.10328	0.244151	6.80637	2.98616	1.10057	13.2578	0.10328	0.244151	6.80637	-0.150814	1.14002	13.2578	0.10328	0.244151	6.80637	-0.142028	1.02241
chrX:73594288-73595036:Gm9730	chrX	73594288	73595036	749	73578238	73584123	-	start	10538	Upstream	ENSMUSG00000118463.1	Gm9730	distal_enhancer	12.4211	52.2571	7.80372	3.61749	4.13987	69.1995	35.6622	9.90688	7.68022	0	72.5753	33.4111	26.9962	16.7189	20.9359	24.8884	3.81206	0.721009	55.3991	3.69259e-09	2.35646e-07	24.8884	2.98406	0.74889	55.3991	3.69259e-09	2.35646e-07	24.8884	3.16838	0.785691	55.3991	3.69259e-09	2.35646e-07	24.8884	1.51303	0.618901
chr17:81671586-81671838:Slc8a1	chr17	81671586	81671838	253	81373104	81738377	-	start	66666	PeakInsideFeature	ENSMUSG00000054640.15	Slc8a1	any_internal	7.24567	14.2519	6.57155	2.26093	0	0	0	0	3.49101	17.4611	6.77369	8.90962	5.99916	17.5549	3.64103	6.27737	2.5502	1.44012	17.5251	0.025083	0.0963206	6.27737	2.9794	1.46068	17.5251	0.025083	0.0963206	6.27737	-5.39539	1.93824	17.5251	0.025083	0.0963206	6.27737	-0.448973	1.27182
chr6:30736977-30737327:Gm44296	chr6	30736977	30737327	351	30735028	30735924	-	start	1227	Upstream	ENSMUSG00000107825.1	Gm44296	any_promoter	23.8072	26.1285	39.84	4.97405	0	11.8368	44.5777	21.229	5.58562	8.73054	47.8997	49.0029	47.3934	10.8673	6.3718	23.2163	3.94209	0.683562	63.5073	9.51548e-11	9.09439e-09	23.2163	2.97633	0.719567	63.5073	9.51548e-11	9.09439e-09	23.2163	2.11231	0.723331	63.5073	9.51548e-11	9.09439e-09	23.2163	2.4824	0.593358
chr2:144541322-144541587:Polr3f	chr2	144541322	144541587	266	144527717	144541995	+	end	541	PeakInsideFeature	ENSMUSG00000027427.13	Polr3f	any_internal	6.21057	7.12596	22.5897	1.35656	0	0	11.8874	4.24581	4.18921	0	5.32219	3.34111	10.1986	0	2.73077	5.27986	2.39652	1.47902	15.5188	0.0498094	0.15259	5.27986	2.97543	1.50405	15.5188	0.0498094	0.15259	5.27986	0.885244	1.41253	15.5188	0.0498094	0.15259	5.27986	1.73019	1.42611
chr14:46060905-46061233:Gm37257	chr14	46060905	46061233	329	46044459	46061149	-	start	81	OverlapStart	ENSMUSG00000102763.1	Gm37257	any_promoter	4.14038	0	1.23217	0.452186	0	4.5526	4.45777	16.9832	4.88741	0	2.41918	17.8192	3.5995	4.17973	3.64103	4.55763	4.90956	1.69457	16.4405	0.0364919	0.124286	4.55763	2.97313	1.85111	16.4405	0.0364919	0.124286	4.55763	0.371978	1.36162	16.4405	0.0364919	0.124286	4.55763	1.30887	1.17296
chr16:38445119-38445354:D930030I03Rik	chr16	38445119	38445354	236	38451981	38453494	+	start	6745	Upstream	ENSMUSG00000097576.2	D930030I03Rik	any_promoter	15.5264	14.2519	2.87505	3.16531	0	15.4788	11.8874	15.568	4.18921	0	0.483835	4.45481	2.39967	2.50784	0	6.18588	0.0967636	1.20011	25.9747	0.00106081	0.00950565	6.18588	2.96463	1.08738	25.9747	0.00106081	0.00950565	6.18588	2.12207	1.14548	25.9747	0.00106081	0.00950565	6.18588	0.667533	1.33165
chr10:90019316-90019599:Anks1b	chr10	90019316	90019599	284	89873508	90973300	+	start	145949	PeakInsideFeature	ENSMUSG00000058589.14	Anks1b	any_internal	7.24567	14.2519	11.0895	2.26093	0	0	5.9437	2.83054	4.88741	0	6.28986	0	13.1982	6.68757	8.19232	5.52517	1.37706	1.43169	9.28816	0.318574	0.482687	5.52517	2.96463	1.40895	9.28816	0.318574	0.482687	5.52517	-0.35197	1.51407	9.28816	0.318574	0.482687	5.52517	-1.09487	1.27925
chr5:43971196-43971395:Fgfbp1	chr5	43971196	43971395	200	43978857	43981779	-	end	7562	Downstream	ENSMUSG00000048373.8	Fgfbp1	distal_enhancer	9.31586	2.37532	2.87505	1.35656	0	0	2.97185	9.90688	0	0	1.93534	8.90962	0	0	0	2.6431	2.77927	2.1609	12.3276	0.137177	NA	2.6431	2.96427	2.19144	12.3276	0.137177	NA	2.6431	2.08786	2.55872	12.3276	0.137177	NA	2.6431	5.04893	2.40956
chr13:13647396-13647595:Lyst	chr13	13647396	13647595	200	13590396	13778803	+	center	37104	PeakInsideFeature	ENSMUSG00000019726.12	Lyst	any_internal	6.21057	7.12596	2.87505	1.35656	0	10.9262	7.42962	9.90688	5.58562	4.36527	0	0	0	0	2.73077	3.90084	-2.65142	1.98267	26.6663	0.000807151	0.00770623	3.90084	2.96118	1.45052	26.6663	0.000807151	0.00770623	3.90084	0.83468	1.23899	26.6663	0.000807151	0.00770623	3.90084	-3.30257	1.94674
chr6:30737833-30738444:Gm44296	chr6	30737833	30738444	612	30735028	30735924	-	start	2214	Upstream	ENSMUSG00000107825.1	Gm44296	any_promoter	61.0706	168.648	55.4475	15.8265	12.4196	108.352	92.1273	60.8566	16.7568	13.0958	85.6388	124.735	85.788	10.8673	2.73077	60.9573	2.86163	0.478468	112.802	1.00998e-20	6.45537e-18	60.9573	2.95521	0.486425	112.802	1.00998e-20	6.45537e-18	60.9573	2.66869	0.540048	112.802	1.00998e-20	6.45537e-18	60.9573	3.92031	0.556582
chr1:105911843-105912054:Gm37779	chr1	105911843	105912054	212	105887632	105891012	-	start	20936	Upstream	ENSMUSG00000102690.1	Gm37779	distal_enhancer	5.17548	7.12596	5.33938	0	2.06993	2.73156	2.97185	7.07635	4.18921	0	4.35452	15.5918	3.5995	5.01568	0	4.34942	3.63676	1.46299	8.14048	0.41987	0.568451	4.34942	2.95077	1.52827	8.14048	0.41987	0.568451	4.34942	-0.0830508	1.4788	8.14048	0.41987	0.568451	4.34942	1.92648	1.26469
chr9:61727610-61727809:Gm47241	chr9	61727610	61727809	200	61763083	61763442	+	start	35374	Upstream	ENSMUSG00000111739.1	Gm47241	distal_enhancer	11.386	4.75064	3.6965	1.80875	0	0.91052	4.45777	5.66108	2.79281	0	4.83835	10.0233	0.599916	0	2.73077	3.5771	2.74715	1.46298	9.93991	0.269269	NA	3.5771	2.9485	1.49428	9.93991	0.269269	NA	3.5771	0.280256	1.6374	9.93991	0.269269	NA	3.5771	2.44652	1.47047
chr6:144278751-144278999:Sox5	chr6	144278751	144278999	249	143828424	144781977	-	center	26326	PeakInsideFeature	ENSMUSG00000041540.16	Sox5	any_internal	9.31586	11.8766	2.46433	2.26093	0	18.2104	11.8874	9.90688	1.3964	21.8263	1.45151	0	1.19983	5.85162	4.55129	6.81329	-0.584298	1.54779	19.0262	0.01472	0.0665628	6.81329	2.9439	1.31664	19.0262	0.01472	0.0665628	6.81329	0.759693	1.16958	19.0262	0.01472	0.0665628	6.81329	-2.5204	1.43071
chr9:65721206-65721640:Zfp609	chr9	65721206	65721640	435	65692390	65827564	-	end	29032	PeakInsideFeature	ENSMUSG00000040524.9	Zfp609	any_internal	22.7721	7.12596	12.7324	2.71312	1.03497	5.46312	8.91554	16.9832	12.5676	8.73054	4.83835	23.3878	4.79933	10.0314	18.2052	10.6867	2.73419	1.06596	11.0833	0.197022	0.362749	10.6867	2.94085	1.0888	11.0833	0.197022	0.362749	10.6867	-0.666401	1.04283	11.0833	0.197022	0.362749	10.6867	-0.052723	0.92275
chr12:104492194-104492588:Gm10000	chr12	104492194	104492588	395	104473330	104477759	+	end	14631	Downstream	ENSMUSG00000114826.2	Gm10000	distal_enhancer	17.5966	4.75064	2.46433	2.71312	0	4.5526	0	11.3222	3.49101	8.73054	0	27.8426	3.5995	2.50784	3.64103	6.21413	3.20911	1.96444	5.0052	0.75702	0.821833	6.21413	2.94009	1.98809	5.0052	0.75702	0.821833	6.21413	-1.24245	2.05358	5.0052	0.75702	0.821833	6.21413	2.16032	1.91124
chr10:120391515-120391714:9230105E05Rik	chr10	120391515	120391714	200	120389522	120392793	+	center	457	PeakInsideFeature	ENSMUSG00000090191.1	9230105E05Rik	any_internal	6.21057	4.75064	2.46433	0	2.06993	5.46312	4.45777	4.24581	6.98202	0	5.32219	10.0233	3.5995	4.17973	4.55129	4.28802	3.34715	1.32756	7.79213	0.454035	0.596102	4.28802	2.93847	1.39579	7.79213	0.454035	0.596102	4.28802	0.0044895	1.15135	7.79213	0.454035	0.596102	4.28802	0.772715	1.01739
chr3:69455148-69455416:Ppm1l	chr3	69455148	69455416	269	69316860	69560802	+	center	16450	PeakInsideFeature	ENSMUSG00000027784.10	Ppm1l	any_internal	1.0351	4.75064	4.92866	0.452186	0	6.37364	1.48592	15.568	4.88741	8.73054	0.483835	10.0233	4.19941	3.34378	1.82052	4.53886	3.89149	1.71766	12.5423	0.128597	0.279191	4.53886	2.93779	1.85401	12.5423	0.128597	0.279191	4.53886	-0.578757	1.29481	12.5423	0.128597	0.279191	4.53886	0.883696	1.25402
chr5:119651563-119651769:Gm16064	chr5	119651563	119651769	207	119646133	119659262	+	center	1032	PeakInsideFeature	ENSMUSG00000085345.1	Gm16064	any_internal	9.31586	7.12596	2.46433	1.80875	0	0	0	4.24581	7.68022	17.4611	1.93534	4.45481	6.59908	10.0314	9.10258	5.48168	1.488	1.49835	16.2407	0.0390622	0.130033	5.48168	2.93637	1.47988	16.2407	0.0390622	0.130033	5.48168	-5.76974	1.8992	16.2407	0.0390622	0.130033	5.48168	-1.64929	1.29807
chr9:21146856-21147058:Cdc37	chr9	21146856	21147058	203	21133221	21149982	-	start	3026	PeakInsideFeature	ENSMUSG00000019471.10	Cdc37	any_internal	13.4562	28.5038	19.7147	4.06968	0	20.942	17.8311	15.568	3.49101	0	22.7403	32.2974	19.7972	0	0.910258	13.2881	3.39017	0.745899	65.5199	3.80855e-11	4.00495e-09	13.2881	2.93218	0.781508	65.5199	3.80855e-11	4.00495e-09	13.2881	2.77331	0.906309	65.5199	3.80855e-11	4.00495e-09	13.2881	5.9592	1.52506
chr6:55466292-55466533:Adcyap1r1	chr6	55466292	55466533	242	55451977	55501451	+	center	10302	PeakInsideFeature	ENSMUSG00000029778.12	Adcyap1r1	any_internal	11.386	0	3.28578	1.35656	0	16.3894	5.9437	8.49162	6.28382	13.0958	1.45151	15.5918	1.79975	3.34378	0	5.89464	3.25373	1.41197	13.2522	0.103461	0.244421	5.89464	2.93113	1.46758	13.2522	0.103461	0.244421	5.89464	0.370355	1.19114	13.2522	0.103461	0.244421	5.89464	2.24089	1.30366
chr15:14945602-14945885:NA	chr15	14945602	14945885	284	NA	NA	NA	NA	NA	NA	NA	NA	NA	7.24567	4.75064	2.87505	1.35656	0	0	2.97185	0	2.09461	26.1916	4.35452	2.22741	14.9979	10.8673	1.82052	5.45024	2.05733	1.73763	12.1566	0.144353	0.299757	5.45024	2.91334	1.74954	12.1566	0.144353	0.299757	5.45024	-3.26497	1.73694	12.1566	0.144353	0.299757	5.45024	-0.915236	1.51053
chr5:147459980-147460179:Pan3	chr5	147459980	147460179	200	147430160	147548502	+	center	29252	PeakInsideFeature	ENSMUSG00000029647.15	Pan3	any_internal	23.8072	0	3.6965	1.35656	2.06993	0	5.9437	21.229	3.49101	0	4.35452	5.56852	2.39967	0	5.46155	5.29188	1.56291	1.5744	9.12658	0.331731	0.494731	5.29188	2.90879	1.56615	9.12658	0.331731	0.494731	5.29188	0.1757	1.7609	9.12658	0.331731	0.494731	5.29188	0.867126	1.54095
chr6:51335468-51335667:Gm6559	chr6	51335468	51335667	200	51379709	51392791	+	start	44142	Upstream	ENSMUSG00000107660.1	Gm6559	distal_enhancer	9.31586	7.12596	2.05361	1.80875	0	2.73156	4.45777	0	5.58562	13.0958	8.70903	2.22741	4.19941	2.50784	8.19232	4.80073	2.36982	1.30412	11.1645	0.192554	0.357572	4.80073	2.90402	1.32818	11.1645	0.192554	0.357572	4.80073	-1.23216	1.23733	11.1645	0.192554	0.357572	4.80073	0.117753	1.11445
chr5:37037068-37037364:Jakmip1	chr5	37037068	37037364	297	37028334	37150607	+	start	8881	PeakInsideFeature	ENSMUSG00000063646.18	Jakmip1	any_internal	18.6317	4.75064	6.16083	1.35656	2.06993	20.0314	8.91554	1.41527	7.68022	0	1.93534	15.5918	0.599916	0	3.64103	6.18535	2.33799	1.2472	17.2143	0.0279536	0.103548	6.18535	2.90037	1.26398	17.2143	0.0279536	0.103548	6.18535	1.48972	1.21664	17.2143	0.0279536	0.103548	6.18535	2.22387	1.27653
chr7:94097178-94097390:Gm32647	chr7	94097178	94097390	213	94042690	94709171	+	start	54593	PeakInsideFeature	ENSMUSG00000108532.1	Gm32647	any_internal	9.31586	11.8766	2.05361	2.26093	0	11.8368	8.91554	0	0	0	9.6767	17.8192	5.99916	0	0	5.31696	3.26954	1.12499	41.1403	1.96235e-06	5.45141e-05	5.31696	2.89665	1.1692	41.1403	1.96235e-06	5.45141e-05	5.31696	5.02626	1.70402	41.1403	1.96235e-06	5.45141e-05	5.31696	6.39566	1.68712
chr17:5036323-5036522:Arid1b	chr17	5036323	5036522	200	4994331	5347656	+	start	42091	PeakInsideFeature	ENSMUSG00000069729.14	Arid1b	any_internal	10.351	4.75064	2.46433	1.80875	0	0	2.97185	0	0.698202	0	2.90301	4.45481	0	2.50784	11.8333	2.98292	1.79683	1.78828	11.7173	0.164271	NA	2.98292	2.88923	1.78836	11.7173	0.164271	NA	2.98292	0.842254	2.14828	11.7173	0.164271	NA	2.98292	-0.979031	1.62134
chr6:54016081-54016390:4921529L05Rik	chr6	54016081	54016390	310	53978690	54018030	+	end	1795	PeakInsideFeature	ENSMUSG00000108060.2	4921529L05Rik	any_internal	9.31586	2.37532	11.0895	1.35656	0	10.0157	10.4015	9.90688	1.3964	0	3.87068	6.68222	2.99958	0	0	4.62735	2.53146	1.23126	30.7178	0.000157711	0.00210531	4.62735	2.88917	1.27037	30.7178	0.000157711	0.00210531	4.62735	3.07482	1.30659	30.7178	0.000157711	0.00210531	4.62735	4.98371	1.67865
chr10:99199679-99199915:Poc1b	chr10	99199679	99199915	237	99107035	99198074	+	end	1722	Downstream	ENSMUSG00000019952.15	Poc1b	distal_enhancer	8.28076	14.2519	2.46433	2.26093	0	9.1052	8.91554	4.24581	3.49101	0	7.74136	8.90962	2.39967	5.01568	5.46155	5.50289	2.50733	0.988783	16.3896	0.0371319	0.12563	5.50289	2.88815	1.01779	16.3896	0.0371319	0.12563	5.50289	1.69516	1.03963	16.3896	0.0371319	0.12563	5.50289	0.656297	0.822829
chr19:45087286-45087501:Gm35867	chr19	45087286	45087501	216	45058840	45110342	+	center	2802	PeakInsideFeature	ENSMUSG00000117848.1	Gm35867	any_internal	2.07019	14.2519	4.51794	1.80875	0	1.82104	0	5.66108	1.3964	0	7.74136	1.1137	1.19983	0	4.55129	3.07557	2.13806	1.73982	6.25299	0.618917	NA	3.07557	2.88458	1.75324	6.25299	0.618917	NA	3.07557	-0.181228	2.11456	6.25299	0.618917	NA	3.07557	1.03669	1.65489
chr4:150445833-150446065:Rere	chr4	150445833	150446065	233	150281645	150621966	+	center	5857	PeakInsideFeature	ENSMUSG00000039852.17	Rere	any_internal	19.6668	7.12596	5.75011	3.16531	0	3.64208	1.48592	2.83054	2.79281	13.0958	5.32219	6.68222	2.99958	0.835946	3.64103	5.26909	1.64585	1.14512	11.4942	0.175238	0.337705	5.26909	2.88344	1.13972	11.4942	0.175238	0.337705	5.26909	-1.1484	1.25159	11.4942	0.175238	0.337705	5.26909	1.42579	1.16012
chr11:19877269-19877576:Spred2	chr11	19877269	19877576	308	19924374	20024026	+	start	46952	Upstream	ENSMUSG00000045671.17	Spred2	distal_enhancer	39.3336	19.0026	4.10722	4.06968	4.13987	10.0157	5.9437	4.24581	4.88741	0	9.19287	18.933	7.199	6.68757	10.0128	9.85139	1.73041	0.784756	26.0573	0.00102683	0.00926459	9.85139	2.87722	0.783458	26.0573	0.00102683	0.00926459	9.85139	1.0982	0.967775	26.0573	0.00102683	0.00926459	9.85139	0.707948	0.741954
chr17:83677407-83677758:Mta3	chr17	83677407	83677758	352	83706162	83821516	+	start	28580	Upstream	ENSMUSG00000055817.18	Mta3	distal_enhancer	25.8774	28.5038	13.5538	4.06968	3.1049	40.0629	35.6622	7.07635	4.88741	13.0958	8.2252	6.68222	0.599916	7.52351	5.46155	13.6258	1.03725	0.829565	45.7968	2.59808e-07	9.62656e-06	13.6258	2.87641	0.804642	45.7968	2.59808e-07	9.62656e-06	13.6258	2.43012	0.817966	45.7968	2.59808e-07	9.62656e-06	13.6258	0.216153	0.796457
chr9:59087358-59087640:NA	chr9	59087358	59087640	283	NA	NA	NA	NA	NA	NA	NA	NA	NA	4.14038	0	2.87505	0.452186	0	2.73156	0	4.24581	2.79281	0	2.41918	16.7055	0	0	1.82052	2.54554	4.8968	2.30868	8.52847	0.383619	NA	2.54554	2.87328	2.44372	8.52847	0.383619	NA	2.54554	-0.360775	2.30319	8.52847	0.383619	NA	2.54554	3.39516	2.14112
chr10:91362658-91362881:NA	chr10	91362658	91362881	224	NA	NA	NA	NA	NA	NA	NA	NA	NA	7.24567	0	12.3217	0.904373	0	3.64208	4.45777	2.83054	2.79281	13.0958	2.41918	5.56852	1.19983	3.34378	4.55129	4.29155	2.74719	1.65079	8.99575	0.342655	0.504086	4.29155	2.8713	1.70743	8.99575	0.342655	0.504086	4.29155	-0.697435	1.38985	8.99575	0.342655	0.504086	4.29155	-0.0377436	1.32006
chr18:66967851-66968050:Gm50164	chr18	66967851	66968050	200	66974164	66977165	+	start	6214	Upstream	ENSMUSG00000117798.1	Gm50164	any_promoter	5.17548	4.75064	2.46433	0.452186	1.03497	2.73156	0	1.41527	0	0	3.87068	8.90962	0.599916	0	1.82052	2.21501	3.20087	1.76164	9.94641	0.268807	NA	2.21501	2.87008	1.82056	9.94641	0.268807	NA	2.21501	2.23957	2.19419	9.94641	0.268807	NA	2.21501	2.81607	1.75566
chr7:82821024-82821223:1700010L04Rik	chr7	82821024	82821223	200	82851598	82859849	+	start	30475	Upstream	ENSMUSG00000030636.15	1700010L04Rik	distal_enhancer	14.4913	7.12596	1.64289	2.71312	0	1.82104	8.91554	0	3.49101	0	0	0	0	1.67189	4.55129	3.09494	-3.47639	2.29937	13.9999	0.0817685	NA	3.09494	2.86687	1.83439	13.9999	0.0817685	NA	3.09494	1.17487	1.95251	13.9999	0.0817685	NA	3.09494	-4.5213	2.25543
chr6:58698425-58698624:Abcg2	chr6	58698425	58698624	200	58584522	58695676	+	end	2848	Downstream	ENSMUSG00000029802.13	Abcg2	distal_enhancer	17.5966	7.12596	6.16083	3.16531	0	0	8.91554	0	0.698202	4.36527	0	2.22741	0	0	3.64103	3.59308	-0.861667	2.05189	10.3619	0.240541	NA	3.59308	2.86033	1.87771	10.3619	0.240541	NA	3.59308	1.22486	2.05437	10.3619	0.240541	NA	3.59308	-0.92203	2.06945
chr17:88248703-88248948:Gm31615	chr17	88248703	88248948	246	88253482	88388699	-	end	4657	Downstream	ENSMUSG00000117351.1	Gm31615	distal_enhancer	10.351	11.8766	1.64289	2.71312	0	5.46312	0	5.66108	1.3964	0	2.41918	0	1.19983	0.835946	6.3718	3.32873	-0.144967	1.76978	7.33221	0.50125	NA	3.32873	2.85536	1.65002	7.33221	0.50125	NA	3.32873	1.32655	1.90673	7.33221	0.50125	NA	3.32873	-1.37154	1.70455
chr6:134961972-134962171:Lockd	chr6	134961972	134962171	200	134929091	134956798	+	end	5273	Downstream	ENSMUSG00000098318.7	Lockd	distal_enhancer	4.14038	0	1.23217	0.452186	0	0	1.48592	4.24581	0.698202	0	0.483835	15.5918	0	4.17973	0	2.16734	4.65176	2.57595	6.91161	0.546198	NA	2.16734	2.85114	2.69864	6.91161	0.546198	NA	2.16734	-0.220071	2.82478	6.91161	0.546198	NA	2.16734	1.91124	2.30218
chr5:144502962-144503220:Nptx2	chr5	144502962	144503220	259	144545901	144557478	+	start	42811	Upstream	ENSMUSG00000059991.7	Nptx2	distal_enhancer	4.14038	0	6.16083	0.452186	0	0	1.48592	0	2.79281	0	0	12.2507	0.599916	0.835946	1.82052	2.03595	4.25626	2.68018	5.15727	0.740643	NA	2.03595	2.84451	2.79363	5.15727	0.740643	NA	2.03595	-1.50981	2.84456	5.15727	0.740643	NA	2.03595	2.18135	2.46973
chr6:118048053-118048520:Rasgef1a	chr6	118048053	118048520	468	118011437	118091546	+	center	3205	PeakInsideFeature	ENSMUSG00000030134.11	Rasgef1a	any_internal	56.9302	14.2519	6.98227	9.49592	0	63.7364	35.6622	2.83054	11.8694	43.6527	5.32219	12.2507	4.79933	0	5.46155	18.2164	0.786941	1.43892	16.3701	0.0373794	0.126231	18.2164	2.84392	1.42294	16.3701	0.0373794	0.126231	18.2164	0.902485	1.39425	16.3701	0.0373794	0.126231	18.2164	1.6811	1.50204
chr12:113716458-113716741:Ighv2-6	chr12	113716458	113716741	284	113716669	113717103	-	start	504	OverlapEnd	ENSMUSG00000096670.1	Ighv2-6	any_promoter	65.211	54.6324	15.6074	9.9481	6.2098	37.3313	37.1481	11.3222	12.5676	13.0958	14.9989	32.2974	8.99875	6.68757	4.55129	22.0405	1.40683	0.513997	72.5451	1.52757e-12	2.23966e-10	22.0405	2.8342	0.507154	72.5451	1.52757e-12	2.23966e-10	22.0405	1.5534	0.552872	72.5451	1.52757e-12	2.23966e-10	22.0405	1.99349	0.584282
chr11:42843792-42844018:NA	chr11	42843792	42844018	227	NA	NA	NA	NA	NA	NA	NA	NA	NA	8.28076	2.37532	2.05361	1.35656	0	0.91052	0	4.24581	2.09461	0	0	15.5918	0.599916	0	0.910258	2.56128	3.30236	2.16707	7.17344	0.518041	NA	2.56128	2.83228	2.21429	7.17344	0.518041	NA	2.56128	-1.455	2.56867	7.17344	0.518041	NA	2.56128	4.10864	2.40285
chr1:85718128-85718327:A630001G21Rik	chr1	85718128	85718327	200	85717082	85778643	-	end	1145	PeakInsideFeature	ENSMUSG00000052760.16	A630001G21Rik	any_internal	4.14038	7.12596	4.92866	1.35656	0	0	0	2.83054	10.473	0	2.41918	6.68222	0	1.67189	0.910258	2.83591	2.51621	2.07632	9.39785	0.309853	NA	2.83591	2.82683	2.10718	9.39785	0.309853	NA	2.83591	-4.8213	2.37958	9.39785	0.309853	NA	2.83591	1.7839	2.0195
chrX:105794898-105795298:Atrx	chrX	105794898	105795298	401	105797614	105929403	-	end	2517	Downstream	ENSMUSG00000031229.16	Atrx	distal_enhancer	18.6317	7.12596	5.33938	3.16531	0	16.3894	14.8592	7.07635	6.28382	26.1916	2.41918	0	1.19983	3.34378	7.28206	7.95384	-0.349923	1.30086	20.8266	0.00762271	0.0415906	7.95384	2.82612	1.14482	20.8266	0.00762271	0.0415906	7.95384	0.167636	1.02128	20.8266	0.00762271	0.0415906	7.95384	-1.83065	1.21947
chr16:25945384-25945583:Gm4524	chr16	25945384	25945583	200	25956474	25960342	+	start	10991	Upstream	ENSMUSG00000090257.1	Gm4524	distal_enhancer	15.5264	4.75064	1.64289	1.80875	1.03497	0	0	1.41527	0	0	0	7.79592	4.79933	0	0.910258	2.64563	1.33309	1.88455	12.7722	0.119932	NA	2.64563	2.82489	1.87061	12.7722	0.119932	NA	2.64563	0	2.64327	12.7722	0.119932	NA	2.64563	3.06384	2.25197
chr10:93944349-93944585:Vezt	chr10	93944349	93944585	237	93939164	94035817	-	end	5302	PeakInsideFeature	ENSMUSG00000036099.16	Vezt	any_internal	6.21057	4.75064	2.05361	0	2.06993	2.73156	0	39.6275	5.58562	4.36527	1.93534	4.45481	4.79933	0.835946	4.55129	5.5981	1.94567	1.56437	20.3965	0.00893559	0.0466075	5.5981	2.81665	1.57773	20.3965	0.00893559	0.0466075	5.5981	-1.74029	1.57218	20.3965	0.00893559	0.0466075	5.5981	0.193072	1.37847
chr1:84241105-84241333:Pid1	chr1	84241105	84241333	229	84036295	84364180	-	center	40981	PeakInsideFeature	ENSMUSG00000045658.16	Pid1	any_internal	4.14038	0	1.64289	0.452186	0	0	1.48592	0	2.79281	0	0	7.79592	0	0	1.82052	1.34204	3.62265	3.48072	2.65564	0.954078	NA	1.34204	2.80971	3.56309	2.65564	0.954078	NA	1.34204	-1.38392	3.6036	2.65564	0.954078	NA	1.34204	2.08501	3.367
chr19:18890434-18890633:Trpm6	chr19	18890434	18890633	200	18749982	18892511	+	end	1978	PeakInsideFeature	ENSMUSG00000024727.9	Trpm6	any_internal	8.28076	2.37532	1.64289	1.35656	0	0	8.91554	24.0596	5.58562	0	0	0	1.19983	4.17973	3.64103	4.08246	-2.55358	2.36138	13.7693	0.0879812	0.220741	4.08246	2.8097	1.95046	13.7693	0.0879812	0.220741	4.08246	0.269886	1.86424	13.7693	0.0879812	0.220741	4.08246	-4.85666	2.21287
chr13:53501881-53502080:Gm34022	chr13	53501881	53502080	200	53503605	53533257	-	end	1625	Downstream	ENSMUSG00000113834.1	Gm34022	distal_enhancer	10.351	0	3.6965	1.35656	0	0.91052	2.97185	1.41527	5.58562	4.36527	4.35452	10.0233	0.599916	0	6.3718	3.46681	3.13176	1.74508	6.1938	0.625533	NA	3.46681	2.80855	1.79782	6.1938	0.625533	NA	3.46681	-1.47542	1.76842	6.1938	0.625533	NA	3.46681	1.1643	1.56384
chr6:73232894-73233146:Gm40377	chr6	73232894	73233146	253	73223049	73225064	+	end	7955	Downstream	ENSMUSG00000107440.1	Gm40377	distal_enhancer	30.0178	7.12596	9.4466	2.71312	3.1049	20.0314	14.8592	11.3222	4.18921	17.4611	4.83835	4.45481	4.19941	1.67189	3.64103	9.2718	0.710012	0.880821	27.2156	0.000648846	0.00649656	9.2718	2.80698	0.834295	27.2156	0.000648846	0.00649656	9.2718	1.19519	0.813316	27.2156	0.000648846	0.00649656	9.2718	0.833118	0.935692
chr17:72115352-72115603:Alk	chr17	72115352	72115603	252	71868971	72604627	-	center	121322	PeakInsideFeature	ENSMUSG00000055471.7	Alk	any_internal	10.351	0	6.57155	1.35656	0	0	4.45777	9.90688	0	0	2.41918	16.7055	2.39967	3.34378	3.64103	4.07686	3.51975	1.68504	11.2262	0.189208	0.353987	4.07686	2.80681	1.74685	11.2262	0.189208	0.353987	4.07686	2.65028	2.13502	11.2262	0.189208	0.353987	4.07686	1.41626	1.49023
chr1:72468602-72468806:Marchf4	chr1	72468602	72468806	205	72427111	72536930	-	center	13317	PeakInsideFeature	ENSMUSG00000039372.5	Marchf4	any_internal	10.351	7.12596	4.10722	2.26093	0	0	0	14.1527	6.28382	0	0	11.137	0.599916	2.50784	1.82052	4.02312	2.08742	1.91787	9.68725	0.287667	0.453845	4.02312	2.80539	1.9295	9.68725	0.287667	0.453845	4.02312	-4.17435	2.36423	9.68725	0.287667	0.453845	4.02312	1.30597	1.87388
chr11:81085792-81086117:Asic2	chr11	81085792	81086117	326	80880168	81968457	-	end	205786	PeakInsideFeature	ENSMUSG00000020704.13	Asic2	any_internal	8.28076	2.37532	1.64289	1.35656	0	3.64208	1.48592	1.41527	9.77483	4.36527	0	20.0467	2.39967	0	1.82052	3.90705	3.61431	1.84137	7.85365	0.447895	0.591334	3.90705	2.80516	1.9012	7.85365	0.447895	0.591334	3.90705	-1.51037	1.78229	7.85365	0.447895	0.591334	3.90705	3.45125	1.87184
chr1:153807955-153808154:Rgsl1	chr1	153807955	153808154	200	153779380	153844142	-	center	3707	PeakInsideFeature	ENSMUSG00000042641.19	Rgsl1	any_internal	12.4211	14.2519	2.46433	3.16531	0	2.73156	7.42962	2.83054	0.698202	0	3.87068	6.68222	2.39967	4.17973	0.910258	4.26901	1.42423	1.1337	14.2691	0.0750147	0.199399	4.26901	2.79808	1.12196	14.2691	0.0750147	0.199399	4.26901	2.72374	1.54484	14.2691	0.0750147	0.199399	4.26901	0.986676	1.12395
chr8:27432034-27432258:Gm24410	chr8	27432034	27432258	225	27421323	27421430	-	start	10715	Upstream	ENSMUSG00000065367.1	Gm24410	distal_enhancer	5.17548	2.37532	7.39299	0.904373	0	8.19468	13.3733	2.83054	4.88741	0	1.45151	3.34111	3.5995	3.34378	0	3.79133	1.95643	1.6184	11.7257	0.163868	0.324036	3.79133	2.79797	1.63794	11.7257	0.163868	0.324036	3.79133	1.6182	1.31237	11.7257	0.163868	0.324036	3.79133	0.39499	1.39983
chr2:167342924-167343123:B4galt5	chr2	167342924	167343123	200	167298443	167349183	-	start	6160	PeakInsideFeature	ENSMUSG00000017929.13	B4galt5	any_internal	15.5264	26.1285	10.268	4.97405	0	8.19468	14.8592	5.66108	2.79281	0	1.93534	1.1137	2.99958	1.67189	4.55129	6.71178	-0.851677	1.15529	23.6337	0.00263913	0.0190904	6.71178	2.79663	0.97806	23.6337	0.00263913	0.0190904	6.71178	2.36445	1.19829	23.6337	0.00263913	0.0190904	6.71178	-0.923425	1.17639
chr15:30068830-30069029:Gm26163	chr15	30068830	30069029	200	30052378	30052556	-	start	16373	Upstream	ENSMUSG00000065726.1	Gm26163	distal_enhancer	6.21057	4.75064	0.410722	1.35656	0	2.73156	2.97185	0	0	21.8263	11.612	3.34111	0	0	3.64103	3.9235	3.25185	1.8191	12.9016	0.115281	0.261164	3.9235	2.79315	1.87373	12.9016	0.115281	0.261164	3.9235	-1.71873	1.72794	12.9016	0.115281	0.261164	3.9235	2.08389	1.70729
chr17:47528974-47529257:Ccnd3	chr17	47528974	47529257	284	47505050	47599691	+	center	23255	PeakInsideFeature	ENSMUSG00000034165.16	Ccnd3	any_internal	27.9476	21.3779	6.16083	5.87842	0	19.1209	34.1762	9.90688	3.49101	0	4.35452	4.45481	1.19983	0.835946	2.73077	9.44238	0.279538	0.814405	58.2994	1.00373e-09	7.34498e-08	9.44238	2.79261	0.746845	58.2994	1.00373e-09	7.34498e-08	9.44238	3.20821	0.922958	58.2994	1.00373e-09	7.34498e-08	9.44238	1.32639	0.993357
chr6:146530790-146530989:Ints13	chr6	146530790	146530989	200	146549631	146577835	-	end	18742	Downstream	ENSMUSG00000040250.14	Ints13	distal_enhancer	6.21057	4.75064	1.64289	1.35656	0	2.73156	1.48592	0	2.79281	0	0	11.137	0.599916	5.01568	3.64103	2.75764	2.72422	1.81073	6.60172	0.580148	NA	2.75764	2.79	1.85307	6.60172	0.580148	NA	2.75764	0.131764	1.92508	6.60172	0.580148	NA	2.75764	0.289947	1.60997
chr13:19389971-19390170:Stard3nl	chr13	19389971	19390170	200	19357675	19395795	-	start	5725	PeakInsideFeature	ENSMUSG00000003062.13	Stard3nl	any_internal	16.5615	4.75064	9.85733	1.35656	2.06993	2.73156	11.8874	11.3222	6.28382	0	3.87068	4.45481	0.599916	0.835946	2.73077	5.28754	1.33261	1.19259	15.4122	0.0516095	0.156277	5.28754	2.78819	1.17528	15.4122	0.0516095	0.156277	5.28754	0.632478	1.17343	15.4122	0.0516095	0.156277	5.28754	1.22799	1.22663
chr14:67864704-67864904:Mir6539	chr14	67864704	67864904	201	67859635	67859745	-	start	5058	Upstream	ENSMUSG00000098866.1	Mir6539	any_promoter	4.14038	7.12596	6.16083	1.35656	0	0	1.48592	1.41527	9.07663	0	3.38685	10.0233	0	3.34378	5.46155	3.5318	3.04148	1.83291	9.34699	0.313875	NA	3.5318	2.78506	1.88324	9.34699	0.313875	NA	3.5318	-3.16868	2.12897	9.34699	0.313875	NA	3.5318	0.581329	1.63251
chr6:31372637-31372969:Gm13844	chr6	31372637	31372969	333	31372894	31383877	+	start	92	OverlapStart	ENSMUSG00000086855.1	Gm13844	any_promoter	35.1932	26.1285	6.16083	6.7828	1.03497	49.1681	38.634	8.49162	9.07663	0	5.80602	11.137	2.99958	0.835946	4.55129	13.7334	0.808798	0.705374	72.9327	1.27812e-12	1.90466e-10	13.7334	2.77509	0.674528	72.9327	1.27812e-12	1.90466e-10	13.7334	2.65383	0.708244	72.9327	1.27812e-12	1.90466e-10	13.7334	1.60025	0.829046
chr12:109542022-109542340:Gm27300	chr12	109542022	109542340	319	109544338	109544435	+	start	2158	Upstream	ENSMUSG00000098617.1	Gm27300	any_promoter	13.4562	35.6298	5.75011	3.61749	3.1049	31.8682	28.2326	7.07635	6.98202	0	44.5128	18.933	0	1.67189	5.46155	13.7531	3.24191	0.790697	60.0545	4.54774e-10	3.70209e-08	13.7531	2.77188	0.820202	60.0545	4.54774e-10	3.70209e-08	13.7531	2.50595	0.861924	60.0545	4.54774e-10	3.70209e-08	13.7531	3.19788	0.821626
chr5:107296852-107297136:Gm22557	chr5	107296852	107297136	285	107302945	107303047	+	start	5952	Upstream	ENSMUSG00000088429.1	Gm22557	any_promoter	8.28076	7.12596	10.268	1.80875	0	7.28416	1.48592	14.1527	6.98202	13.0958	2.90301	15.5918	5.99916	3.34378	3.64103	6.79753	2.92839	1.17027	12.1396	0.145082	0.300752	6.79753	2.77141	1.2209	12.1396	0.145082	0.300752	6.79753	-0.940344	1.07191	12.1396	0.145082	0.300752	6.79753	1.31649	1.01075
chr1:39039504-39039742:Gm37821	chr1	39039504	39039742	239	39048647	39057637	-	end	9025	Downstream	ENSMUSG00000104188.1	Gm37821	distal_enhancer	2.07019	2.37532	3.28578	0.452186	0	1.82104	1.48592	25.4748	6.98202	0	2.41918	0	2.39967	1.67189	7.28206	3.84801	2.15012	1.91747	17.4288	0.0259412	0.0984783	3.84801	2.76925	1.96926	17.4288	0.0259412	0.0984783	3.84801	-1.46589	1.59968	17.4288	0.0259412	0.0984783	3.84801	-1.64162	1.46507
chr12:56339110-56339309:Mbip	chr12	56339110	56339309	200	56328302	56345894	-	center	2111	PeakInsideFeature	ENSMUSG00000021028.8	Mbip	any_internal	4.14038	0	6.16083	0	1.03497	4.5526	4.45777	7.07635	6.28382	4.36527	0	4.45481	4.19941	0	1.82052	3.23645	2.42032	1.92858	8.09389	0.424353	NA	3.23645	2.76345	1.99611	8.09389	0.424353	NA	3.23645	-0.306464	1.5275	8.09389	0.424353	NA	3.23645	1.1179	1.76254
chr2:84785188-84785463:Serping1	chr2	84785188	84785463	276	84765386	84775444	-	start	9881	Upstream	ENSMUSG00000023224.12	Serping1	any_promoter	9.31586	4.75064	1.23217	1.80875	0	2.73156	2.97185	0	2.09461	0	0.483835	23.3878	1.79975	0.835946	1.82052	3.54888	3.43422	1.54271	13.1281	0.107519	NA	3.54888	2.75765	1.59543	13.1281	0.107519	NA	3.54888	0.822954	1.73696	13.1281	0.107519	NA	3.54888	3.13346	1.54844
chr4:73788445-73788723:Gm11240	chr4	73788445	73788723	279	73791245	73798372	+	start	2662	Upstream	ENSMUSG00000085034.1	Gm11240	any_promoter	11.386	0	5.33938	0	2.06993	0	4.45777	0	5.58562	4.36527	0.483835	16.7055	0	3.34378	1.82052	3.70385	3.22942	2.06794	7.50427	0.483326	NA	3.70385	2.74746	2.11332	7.50427	0.483326	NA	3.70385	-1.28219	2.09852	7.50427	0.483326	NA	3.70385	1.70164	1.95196
chr2:74098860-74099171:A630050E04Rik	chr2	74098860	74099171	312	74100923	74102342	-	end	1908	Downstream	ENSMUSG00000085387.1	A630050E04Rik	distal_enhancer	9.31586	4.75064	6.16083	0.452186	2.06993	0	4.45777	21.229	6.28382	0	3.87068	10.0233	2.99958	4.17973	8.19232	5.59905	2.63053	1.39815	10.5698	0.227284	0.394671	5.59905	2.7451	1.43774	10.5698	0.227284	0.394671	5.59905	-1.14001	1.50082	10.5698	0.227284	0.394671	5.59905	0.127219	1.20437
chr9:121150189-121150388:Ulk4	chr9	121150189	121150388	200	120955350	121277197	-	center	34015	PeakInsideFeature	ENSMUSG00000040936.15	Ulk4	any_internal	6.21057	11.8766	3.28578	2.26093	0	0	1.48592	5.66108	5.58562	13.0958	3.87068	0	7.79891	0.835946	3.64103	4.37393	0.727037	1.58743	9.42767	0.307512	0.472506	4.37393	2.74315	1.53387	9.42767	0.307512	0.472506	4.37393	-3.83715	1.91719	9.42767	0.307512	0.472506	4.37393	-0.0246904	1.54273
chr4:140946884-140947160:Padi2	chr4	140946884	140947160	277	140906343	140952586	+	end	5565	PeakInsideFeature	ENSMUSG00000028927.6	Padi2	any_internal	17.5966	16.6272	4.92866	2.26093	3.1049	20.0314	13.3733	4.24581	3.49101	4.36527	4.83835	5.56852	0	1.67189	0.910258	6.86761	0.99581	0.840413	47.0257	1.5162e-07	6.03186e-06	6.86761	2.74127	0.808753	47.0257	1.5162e-07	6.03186e-06	6.86761	2.21157	0.874435	47.0257	1.5162e-07	6.03186e-06	6.86761	1.97466	1.06399
chrX:136306239-136306449:Nsa2-ps2	chrX	136306239	136306449	211	136328298	136329071	+	start	21955	Upstream	ENSMUSG00000083470.1	Nsa2-ps2	distal_enhancer	10.351	9.50128	1.23217	1.80875	1.03497	10.0157	5.9437	2.83054	2.79281	0	1.93534	0	1.79975	0.835946	3.64103	3.58153	-0.333401	1.45584	12.9233	0.114517	NA	3.58153	2.73393	1.28628	12.9233	0.114517	NA	3.58153	1.93335	1.38969	12.9233	0.114517	NA	3.58153	-0.894919	1.43309
chr18:57283702-57283977:Megf10	chr18	57283702	57283977	276	57133089	57297467	+	end	13628	PeakInsideFeature	ENSMUSG00000024593.15	Megf10	any_internal	20.7019	11.8766	6.16083	3.61749	1.03497	0	2.97185	28.3054	6.98202	8.73054	0	2.22741	3.5995	2.50784	3.64103	6.82382	-1.54097	1.59009	19.0039	0.0148389	0.0669351	6.82382	2.73293	1.32281	19.0039	0.0148389	0.0669351	6.82382	-2.58377	1.60531	19.0039	0.0148389	0.0669351	6.82382	-1.84397	1.59007
chr2:5670289-5670488:Camk1d	chr2	5670289	5670488	200	5293456	5714515	-	start	44127	PeakInsideFeature	ENSMUSG00000039145.16	Camk1d	any_internal	7.24567	16.6272	11.9109	2.26093	1.03497	5.46312	0	8.49162	0.698202	8.73054	2.90301	1.1137	0	3.34378	3.64103	4.89765	0.294083	1.45562	13.5898	0.0931046	0.228748	4.89765	2.73287	1.37875	13.5898	0.0931046	0.228748	4.89765	-0.0463093	1.5322	13.5898	0.0931046	0.228748	4.89765	-0.707131	1.40088
chr13:70685282-70685520:Gm36426	chr13	70685282	70685520	239	70676715	70681966	-	start	3434	Upstream	ENSMUSG00000113796.1	Gm36426	any_promoter	9.31586	16.6272	4.51794	1.80875	2.06993	13.6578	1.48592	1.41527	3.49101	0	0	6.68222	0	4.17973	0	4.35011	0.650337	1.5305	11.4254	0.178743	0.34175	4.35011	2.73133	1.48777	11.4254	0.178743	0.34175	4.35011	1.67006	1.61639	11.4254	0.178743	0.34175	4.35011	0.509709	1.54542
chr14:48403104-48403309:Gm3534	chr14	48403104	48403309	206	48408617	48409618	+	start	5411	Upstream	ENSMUSG00000098192.1	Gm3534	any_promoter	0	4.75064	5.33938	0.452186	0	0	1.48592	0	2.79281	0	0	8.90962	3.5995	7.52351	1.82052	2.44494	3.76681	2.42883	5.47009	0.706352	NA	2.44494	2.73005	2.55269	5.47009	0.706352	NA	2.44494	-1.57143	2.59399	5.47009	0.706352	NA	2.44494	-0.123727	2.08106
chr6:142609002-142609239:5330439B14Rik	chr6	142609002	142609239	238	142614594	142626462	+	start	5474	Upstream	ENSMUSG00000104234.1	5330439B14Rik	any_promoter	13.4562	7.12596	2.46433	2.71312	0	2.73156	2.97185	9.90688	4.18921	0	1.45151	11.137	3.5995	0.835946	4.55129	4.47563	1.88956	1.32169	7.59992	0.473493	0.611289	4.47563	2.72532	1.33147	7.59992	0.473493	0.611289	4.47563	-0.082861	1.47933	7.59992	0.473493	0.611289	4.47563	1.15238	1.27959
chr6:54944987-54945215:Nod1	chr6	54944987	54945215	229	54923948	54972612	-	center	3180	PeakInsideFeature	ENSMUSG00000038058.14	Nod1	any_internal	6.21057	4.75064	2.05361	1.35656	0	5.46312	1.48592	12.7374	8.37842	8.73054	3.87068	20.0467	2.99958	2.50784	0.910258	5.43345	3.76591	1.37629	14.6351	0.0666408	0.184739	5.43345	2.7183	1.45671	14.6351	0.0666408	0.184739	5.43345	-1.21368	1.25816	14.6351	0.0666408	0.184739	5.43345	2.7431	1.2647
chr16:10366727-10367030:Tekt5	chr16	10366727	10367030	304	10357947	10395490	-	end	8931	PeakInsideFeature	ENSMUSG00000039179.13	Tekt5	any_internal	12.4211	16.6272	4.92866	3.61749	0	3.64208	4.45777	16.9832	6.28382	0	3.38685	6.68222	14.9979	3.34378	5.46155	6.85558	1.14688	1.07781	14.145	0.078064	0.204508	6.85558	2.71779	1.05689	14.145	0.078064	0.204508	6.85558	-0.19424	1.16526	14.145	0.078064	0.204508	6.85558	0.134399	1.02025
chr1:33989711-33989962:Gm23792	chr1	33989711	33989962	252	33981409	33981502	-	start	8334	Upstream	ENSMUSG00000084506.1	Gm23792	any_promoter	25.8774	4.75064	9.4466	2.71312	2.06993	0	16.3452	16.9832	4.88741	17.4611	3.87068	2.22741	4.79933	10.0314	7.28206	8.58303	0.3721	1.27201	8.66668	0.37119	0.528439	8.58303	2.71639	1.21487	8.66668	0.37119	0.528439	8.58303	-0.319925	1.20554	8.66668	0.37119	0.528439	8.58303	-1.45732	1.19317
chr12:51521777-51522041:Gm18503	chr12	51521777	51522041	265	51517325	51518439	+	end	3469	Downstream	ENSMUSG00000111959.1	Gm18503	distal_enhancer	16.5615	9.50128	3.6965	2.71312	1.03497	20.0314	34.1762	0	3.49101	0	2.41918	7.79592	0	4.17973	4.55129	7.34348	1.23104	1.13814	35.9231	1.81386e-05	0.000355439	7.34348	2.71636	1.12125	35.9231	1.81386e-05	0.000355439	7.34348	3.34279	1.20145	35.9231	1.81386e-05	0.000355439	7.34348	0.131859	1.07347
chr7:130042222-130042421:Gm23847	chr7	130042222	130042421	200	130035093	130035203	+	end	7118	Downstream	ENSMUSG00000065763.1	Gm23847	distal_enhancer	5.17548	4.75064	4.92866	0	2.06993	8.19468	4.45777	9.90688	6.98202	0	4.35452	12.2507	0.599916	3.34378	2.73077	4.64972	3.39733	1.41488	10.7292	0.217519	0.384439	4.64972	2.71259	1.49445	10.7292	0.217519	0.384439	4.64972	0.421483	1.25602	10.7292	0.217519	0.384439	4.64972	1.40096	1.17907
chr12:109542759-109543262:Gm27300	chr12	109542759	109543262	504	109544338	109544435	+	start	1328	Upstream	ENSMUSG00000098617.1	Gm27300	any_promoter	81.7725	95.0128	12.3217	16.7309	8.27974	132.025	115.902	12.7374	10.473	17.4611	103.541	81.3003	5.39925	5.85162	8.19232	47.1334	2.79625	0.399117	242.216	7.68654e-48	1.57213e-43	47.1334	2.70892	0.412206	242.216	7.68654e-48	1.57213e-43	47.1334	3.3855	0.483632	242.216	7.68654e-48	1.57213e-43	47.1334	3.73627	0.486063
chr18:48783307-48783549:NA	chr18	48783307	48783549	243	NA	NA	NA	NA	NA	NA	NA	NA	NA	4.14038	0	7.39299	0	1.03497	0	1.48592	7.07635	9.07663	4.36527	0	11.137	13.1982	3.34378	1.82052	4.27147	3.84424	1.98819	9.78341	0.280558	0.447314	4.27147	2.70307	2.11951	9.78341	0.280558	0.447314	4.27147	-3.55372	2.07183	9.78341	0.280558	0.447314	4.27147	1.03077	1.63792
chr12:52276369-52276719:Nubpl	chr12	52276369	52276719	351	52097736	52312744	+	end	36201	PeakInsideFeature	ENSMUSG00000035142.18	Nubpl	any_internal	12.4211	14.2519	2.87505	3.16531	0	29.1366	13.3733	11.3222	11.1712	30.5569	18.3857	16.7055	2.39967	3.34378	7.28206	11.7594	3.12314	0.836732	38.3986	6.35316e-06	0.000146371	11.7594	2.70304	0.883046	38.3986	6.35316e-06	0.000146371	11.7594	0.321194	0.694591	38.3986	6.35316e-06	0.000146371	11.7594	1.74178	0.729026
chr1:156284842-156285041:Tdrd5	chr1	156284842	156285041	200	156255295	156303664	-	center	5462	PeakInsideFeature	ENSMUSG00000060985.15	Tdrd5	any_internal	8.28076	0	7.80372	0.452186	1.03497	2.73156	1.48592	0	4.18921	0	0	15.5918	1.79975	2.50784	1.82052	3.17988	3.45021	1.97951	6.15665	0.62969	NA	3.17988	2.70013	2.04711	6.15665	0.62969	NA	3.17988	-0.336896	2.02446	6.15665	0.62969	NA	3.17988	1.80423	1.81574
chr15:90333369-90333648:Gm36480	chr15	90333369	90333648	280	90353705	90368444	+	start	20197	Upstream	ENSMUSG00000116204.1	Gm36480	distal_enhancer	1.0351	35.6298	4.92866	4.06968	1.03497	1.82104	0	0	4.18921	0	8.70903	5.56852	5.39925	11.7032	0.910258	5.66658	1.41345	1.40652	11.9081	0.15535	0.313667	5.66658	2.6968	1.40166	11.9081	0.15535	0.313667	5.66658	-1.47833	1.84412	11.9081	0.15535	0.313667	5.66658	0.186521	1.35924
chr6:89540555-89540754:Chchd6	chr6	89540555	89540754	200	89383145	89595652	-	center	51256	PeakInsideFeature	ENSMUSG00000030086.16	Chchd6	any_internal	8.28076	0	1.23217	0.452186	1.03497	2.73156	2.97185	0	2.09461	0	0.483835	10.0233	0.599916	0	1.82052	2.11505	2.86711	2.00925	5.78155	0.671686	NA	2.11505	2.69676	2.06323	5.78155	0.671686	NA	2.11505	0.878679	2.07401	5.78155	0.671686	NA	2.11505	2.50014	2.003
chr14:53922995-53923216:Trav22	chr14	53922995	53923216	222	53926977	53927595	+	start	3872	Upstream	ENSMUSG00000104650.1	Trav22	any_promoter	12.4211	7.12596	4.51794	2.71312	0	0	2.97185	1.41527	2.09461	0	0	10.0233	2.99958	2.50784	1.82052	3.37408	1.61159	1.60202	6.14381	0.631126	NA	3.37408	2.69043	1.60259	6.14381	0.631126	NA	3.37408	-0.28089	1.95375	6.14381	0.631126	NA	3.37408	1.11717	1.58402
chr9:98751127-98751355:E330023G01Rik	chr9	98751127	98751355	229	98748598	98820087	-	end	2642	PeakInsideFeature	ENSMUSG00000102013.1	E330023G01Rik	any_internal	3.10529	11.8766	5.33938	0.452186	2.06993	6.37364	5.9437	4.24581	6.28382	0	7.74136	5.56852	22.7968	5.01568	7.28206	6.27299	2.72088	1.15643	16.4816	0.0359834	0.123123	6.27299	2.69038	1.21141	16.4816	0.0359834	0.123123	6.27299	0.404694	1.05637	16.4816	0.0359834	0.123123	6.27299	0.146274	0.904476
chr6:12515936-12516258:Thsd7a	chr6	12515936	12516258	323	12311609	12749410	-	center	14413	PeakInsideFeature	ENSMUSG00000032625.14	Thsd7a	any_internal	14.4913	4.75064	2.87505	2.71312	0	6.37364	1.48592	0	2.79281	17.4611	0	18.933	2.39967	2.50784	0.910258	5.17962	2.57166	1.58134	9.08378	0.335278	0.497782	5.17962	2.68882	1.60796	9.08378	0.335278	0.497782	5.17962	-1.12522	1.58008	9.08378	0.335278	0.497782	5.17962	2.40984	1.59741
chr13:34627514-34627713:Pxdc1	chr13	34627514	34627713	200	34627833	34653486	-	end	220	Downstream	ENSMUSG00000021411.16	Pxdc1	distal_enhancer	2.07019	9.50128	3.6965	1.35656	0	6.37364	0	7.07635	7.68022	17.4611	1.93534	0	2.39967	3.34378	0	4.19297	0.483455	1.71385	10.6421	0.222811	0.39006	4.19297	2.68183	1.61034	10.6421	0.222811	0.39006	4.19297	-1.76661	1.40553	10.6421	0.222811	0.39006	4.19297	-0.554521	1.61821
chr15:52002377-52002583:Rad21	chr15	52002377	52002583	207	51962239	51991747	-	start	10732	Upstream	ENSMUSG00000022314.10	Rad21	distal_enhancer	10.351	7.12596	4.92866	2.26093	0	13.6578	10.4015	8.49162	6.28382	0	0.483835	5.56852	1.19983	0.835946	2.73077	4.95467	0.856412	1.22297	16.9012	0.0311545	0.111643	4.95467	2.67686	1.17463	16.9012	0.0311545	0.111643	4.95467	1.40905	1.08765	16.9012	0.0311545	0.111643	4.95467	0.529506	1.22959
chr10:91325665-91325864:Gm47082	chr10	91325665	91325864	200	91310344	91312450	+	end	13314	Downstream	ENSMUSG00000111525.1	Gm47082	distal_enhancer	6.21057	0	3.28578	0.904373	0	0	0	0	2.79281	0	0.96767	0	2.99958	3.34378	17.2949	2.51996	0.0991597	2.58657	9.95012	0.268544	NA	2.51996	2.67174	2.41412	9.95012	0.268544	NA	2.51996	-3.12838	2.65334	9.95012	0.268544	NA	2.51996	-4.18845	2.3256
chr1:135187106-135187305:Gpr37l1	chr1	135187106	135187305	200	135160233	135167681	-	start	19524	Upstream	ENSMUSG00000026424.8	Gpr37l1	distal_enhancer	9.31586	0	7.80372	1.35656	0	2.73156	7.42962	12.7374	4.88741	0	4.35452	4.45481	11.3984	2.50784	6.3718	5.0233	2.33895	1.29187	11.6989	0.165153	0.325728	5.0233	2.67059	1.33685	11.6989	0.165153	0.325728	5.0233	0.412234	1.19055	11.6989	0.165153	0.325728	5.0233	-0.0037949	1.04059
chr13:59182695-59183120:Gm47359	chr13	59182695	59183120	426	59170632	59182816	-	start	91	OverlapStart	ENSMUSG00000114393.1	Gm47359	any_promoter	6.21057	0	6.57155	0.904373	0	2.73156	11.8874	0	3.49101	4.36527	13.0636	18.933	14.9979	7.52351	0	6.04531	4.77969	1.52141	19.2826	0.0134194	0.0623137	6.04531	2.66994	1.64614	19.2826	0.0134194	0.0623137	6.04531	0.908509	1.31946	19.2826	0.0134194	0.0623137	6.04531	2.06036	1.16721
chr3:58610042-58610259:Erich6	chr3	58610042	58610259	218	58616299	58637207	-	end	6149	Downstream	ENSMUSG00000070471.3	Erich6	distal_enhancer	12.4211	0	3.28578	1.80875	0	7.28416	11.8874	0	3.49101	0	1.45151	4.45481	1.79975	0	0	3.19229	1.39935	1.65722	14.4061	0.0717759	NA	3.19229	2.66918	1.64763	14.4061	0.0717759	NA	3.19229	1.96451	1.63845	14.4061	0.0717759	NA	3.19229	4.12805	2.03726
chr17:64275527-64275781:Pja2	chr17	64275527	64275781	255	64281004	64331916	-	end	5351	Downstream	ENSMUSG00000024083.16	Pja2	distal_enhancer	4.14038	9.50128	4.92866	1.80875	0	0	0	4.24581	16.0586	8.73054	1.45151	3.34111	0.599916	0	0.910258	3.71446	1.14816	1.84186	14.8467	0.0621965	NA	3.71446	2.66892	1.81817	14.8467	0.0621965	NA	3.71446	-5.90166	2.14901	14.8467	0.0621965	NA	3.71446	2.39095	2.17299
chr18:46317534-46317733:Ccdc112	chr18	46317534	46317733	200	46282150	46311928	-	start	5705	Upstream	ENSMUSG00000071855.5	Ccdc112	any_promoter	6.21057	0	9.85733	0.904373	0	1.82104	0	2.83054	0.698202	0	0.96767	0	1.79975	1.67189	0	1.78409	0.0992209	2.4942	6.59843	0.580512	NA	1.78409	2.66878	2.31772	6.59843	0.580512	NA	1.78409	0.434618	2.48371	6.59843	0.580512	NA	1.78409	-0.574661	2.43677
chr7:133727074-133727273:Dhx32	chr7	133727074	133727273	200	133720941	133782726	-	end	6232	PeakInsideFeature	ENSMUSG00000030986.13	Dhx32	any_internal	13.4562	2.37532	1.64289	2.26093	0	0.91052	4.45777	8.49162	1.3964	0	0.96767	5.56852	2.39967	2.50784	0.910258	3.15638	1.20501	1.55506	7.09576	0.526337	NA	3.15638	2.6674	1.5364	7.09576	0.526337	NA	3.15638	1.10111	1.7863	7.09576	0.526337	NA	3.15638	0.818396	1.54795
chr10:30731372-30731625:Ncoa7	chr10	30731372	30731625	254	30628998	30803326	-	center	15336	PeakInsideFeature	ENSMUSG00000039697.16	Ncoa7	any_internal	12.4211	0	9.03588	1.80875	0	7.28416	4.45777	12.7374	9.77483	26.1916	1.45151	3.34111	0	0	0	5.90028	1.06966	1.56147	24.8229	0.00166565	0.0134667	5.90028	2.66479	1.52952	24.8229	0.00166565	0.0134667	5.90028	-1.50834	1.33374	24.8229	0.00166565	0.0134667	5.90028	3.82259	1.96445
chr3:116375546-116375808:Cdc14a	chr3	116375546	116375808	263	116272552	116428745	-	center	25028	PeakInsideFeature	ENSMUSG00000033502.15	Cdc14a	any_internal	15.5264	2.37532	0	1.80875	1.03497	0	2.97185	5.66108	6.98202	4.36527	2.41918	14.4781	0	0	2.73077	4.02358	2.49686	1.77847	12.751	0.120709	0.268874	4.02358	2.66313	1.80303	12.751	0.120709	0.268874	4.02358	-2.14785	1.96356	12.751	0.120709	0.268874	4.02358	2.62092	1.82589
chr5:15508163-15508417:Gm21847	chr5	15508163	15508417	255	15516488	15656679	+	start	8199	Upstream	ENSMUSG00000094230.5	Gm21847	any_promoter	23.8072	4.75064	8.21444	4.06968	0	4.5526	16.3452	11.3222	6.98202	0	3.87068	10.0233	8.39883	0	6.3718	7.24723	1.48278	1.11841	9.27949	0.31927	0.483393	7.24723	2.663	1.11539	9.27949	0.31927	0.483393	7.24723	1.0419	1.15192	9.27949	0.31927	0.483393	7.24723	1.0907	1.11282
chr4:120389244-120389454:Scmh1	chr4	120389244	120389454	211	120405280	120530186	+	start	15932	Upstream	ENSMUSG00000000085.16	Scmh1	distal_enhancer	9.31586	0	3.6965	1.35656	0	11.8368	11.8874	5.66108	2.79281	0	2.41918	4.45481	1.19983	0	5.46155	4.00549	1.9815	1.50258	10.8222	0.211978	0.378604	4.00549	2.66219	1.5277	10.8222	0.211978	0.378604	4.00549	2.50462	1.44449	10.8222	0.211978	0.378604	4.00549	0.303338	1.32685
chr1:46343104-46343367:Dnah7b	chr1	46343104	46343367	264	46066314	46373550	+	end	30315	PeakInsideFeature	ENSMUSG00000041144.12	Dnah7b	any_internal	6.21057	21.3779	2.46433	3.61749	0	5.46312	0	8.49162	2.79281	0	3.38685	17.8192	5.99916	17.5549	6.3718	6.76998	2.29113	1.23969	11.0821	0.19709	0.362826	6.76998	2.65893	1.25997	11.0821	0.19709	0.362826	6.76998	0.518986	1.51713	11.0821	0.19709	0.362826	6.76998	-0.227841	1.12492
chr5:3521817-3522080:Cdk6	chr5	3521817	3522080	264	3341484	3531008	+	end	9060	PeakInsideFeature	ENSMUSG00000040274.11	Cdk6	any_internal	14.4913	11.8766	4.51794	3.61749	0	2.73156	8.91554	5.66108	12.5676	13.0958	1.93534	0	4.19941	0.835946	0.910258	5.6904	-0.825486	1.40384	17.3748	0.0264349	0.0997323	5.6904	2.65538	1.21043	17.3748	0.0264349	0.0997323	5.6904	-1.19156	1.17756	17.3748	0.0264349	0.0997323	5.6904	0.449256	1.6336
chr8:91206709-91206908:Gm36243	chr8	91206709	91206908	200	91210569	91224667	+	start	3761	Upstream	ENSMUSG00000110089.1	Gm36243	any_promoter	4.14038	0	6.57155	0	1.03497	3.64208	1.48592	7.07635	2.79281	0	0	10.0233	2.99958	0	0.910258	2.71181	3.66994	2.11445	6.30508	0.6131	NA	2.71181	2.65102	2.23833	6.30508	0.6131	NA	2.71181	0.442282	2.02569	6.30508	0.6131	NA	2.71181	3.44098	2.21103
chr6:17077870-17078069:Tes	chr6	17077870	17078069	200	17065148	17105828	+	center	7519	PeakInsideFeature	ENSMUSG00000029552.19	Tes	any_internal	6.21057	11.8766	1.64289	2.26093	0	14.5683	7.42962	0	2.09461	0	1.93534	4.45481	1.79975	0.835946	1.82052	3.79533	1.11553	1.26914	18.9118	0.0153386	0.0685954	3.79533	2.64927	1.24284	18.9118	0.0153386	0.0685954	3.79533	2.73901	1.34302	18.9118	0.0153386	0.0685954	3.79533	1.18852	1.3381
chr2:167256598-167256800:Ptgis	chr2	167256598	167256800	203	167191804	167240604	-	start	16094	Upstream	ENSMUSG00000017969.13	Ptgis	distal_enhancer	15.5264	9.50128	4.10722	2.71312	1.03497	11.8368	16.3452	15.568	0	0	4.35452	5.56852	13.1982	0.835946	3.64103	6.94874	1.24607	1.05651	28.7792	0.000346669	0.00394241	6.94874	2.64771	1.04229	28.7792	0.000346669	0.00394241	6.94874	5.4429	1.66738	28.7792	0.000346669	0.00394241	6.94874	1.14537	1.08788
chr3:8469652-8469927:1700003N22Rik	chr3	8469652	8469927	276	8462227	8463035	-	start	6754	Upstream	ENSMUSG00000102463.1	1700003N22Rik	any_promoter	2.07019	7.12596	11.5002	0.452186	1.03497	0.91052	0	7.07635	2.79281	0	2.90301	1.1137	6.59908	3.34378	3.64103	3.37092	1.69446	1.57737	13.424	0.0980696	NA	3.37092	2.64389	1.58893	13.424	0.0980696	NA	3.37092	-1.89998	1.93248	13.424	0.0980696	NA	3.37092	-0.695806	1.30677
chr11:59869504-59869703:Nt5m	chr11	59869504	59869703	200	59839446	59880968	+	center	9396	PeakInsideFeature	ENSMUSG00000032615.14	Nt5m	any_internal	5.17548	4.75064	6.98227	1.35656	0	0	1.48592	0	4.88741	0	3.38685	2.22741	1.79975	0.835946	10.0128	2.86007	1.83798	1.88696	6.97948	0.538848	NA	2.86007	2.64273	1.90305	6.97948	0.538848	NA	2.86007	-2.37462	2.19503	6.97948	0.538848	NA	2.86007	-0.920942	1.68105
chr1:87790929-87791137:Atg16l1	chr1	87790929	87791137	209	87755869	87792428	+	end	1396	PeakInsideFeature	ENSMUSG00000026289.15	Atg16l1	any_internal	7.24567	2.37532	8.21444	1.35656	0	1.82104	5.9437	8.49162	6.28382	0	1.93534	1.1137	0	1.67189	6.3718	3.52166	0.958116	1.77202	9.43671	0.306805	NA	3.52166	2.63898	1.72622	9.43671	0.306805	NA	3.52166	-0.129289	1.61282	9.43671	0.306805	NA	3.52166	-1.33627	1.57917
chr11:8970635-8970834:Pkd1l1	chr11	8970635	8970834	200	8826707	8973266	-	start	2532	PeakInsideFeature	ENSMUSG00000046634.12	Pkd1l1	any_internal	5.17548	4.75064	0	1.35656	0	0	4.45777	0	2.79281	0	1.93534	10.0233	0	4.17973	2.73077	2.4935	2.85748	1.8205	11.4915	0.175372	NA	2.4935	2.6382	1.87521	11.4915	0.175372	NA	2.4935	0.0536233	1.94641	11.4915	0.175372	NA	2.4935	0.745083	1.63651
chr18:11587272-11587823:Gm50067	chr18	11587272	11587823	552	11624914	11625507	+	start	37367	Upstream	ENSMUSG00000117535.1	Gm50067	distal_enhancer	15.5264	38.0051	23.4111	2.71312	6.2098	15.4788	8.91554	9.90688	2.79281	0	43.5452	23.3878	34.1952	3.34378	2.73077	15.3442	3.09055	0.636861	68.6992	8.91725e-12	1.0776e-09	15.3442	2.63636	0.669789	68.6992	8.91725e-12	1.0776e-09	15.3442	2.43747	0.945728	68.6992	8.91725e-12	1.0776e-09	15.3442	3.48929	0.72798
chr16:32312424-32312784:Rnf168	chr16	32312424	32312784	361	32277458	32301434	+	end	11169	Downstream	ENSMUSG00000014074.17	Rnf168	distal_enhancer	31.0529	28.5038	7.80372	2.71312	7.24477	60.0943	22.2889	11.3222	18.1533	26.1916	11.612	0	5.99916	0	6.3718	15.9568	0.372505	1.2394	17.132	0.0287634	0.105619	15.9568	2.63624	1.21022	17.132	0.0287634	0.105619	15.9568	0.932024	1.17932	17.132	0.0287634	0.105619	15.9568	0.982416	1.29182
chr12:76209549-76209784:Tex21	chr12	76209549	76209784	236	76198685	76246746	-	end	10981	PeakInsideFeature	ENSMUSG00000021056.8	Tex21	any_internal	16.5615	14.2519	2.87505	1.35656	4.13987	14.5683	0	2.83054	5.58562	13.0958	5.80602	3.34111	2.99958	3.34378	6.3718	6.47517	0.923169	1.08386	10.5325	0.229618	0.397175	6.47517	2.63614	1.05744	10.5325	0.229618	0.397175	6.47517	-0.0407912	1.05941	10.5325	0.229618	0.397175	6.47517	-0.0310023	1.0366
chr1:188595342-188595541:Ush2a	chr1	188595342	188595541	200	188262022	188965041	+	center	18090	PeakInsideFeature	ENSMUSG00000026609.15	Ush2a	any_internal	8.28076	4.75064	2.05361	1.80875	0	0.91052	0	0	0.698202	0	1.93534	16.7055	1.79975	5.01568	1.82052	3.05195	3.06247	1.50273	13.9639	0.0827112	NA	3.05195	2.63566	1.5562	13.9639	0.0827112	NA	3.05195	-0.391108	2.18507	13.9639	0.0827112	NA	3.05195	1.38958	1.3632
chr6:5222051-5222250:Gm44250	chr6	5222051	5222250	200	5216257	5220486	-	start	1664	Upstream	ENSMUSG00000107881.1	Gm44250	any_promoter	5.17548	9.50128	1.64289	1.80875	0	1.82104	1.48592	1.41527	4.18921	4.36527	6.28986	4.45481	2.39967	5.85162	5.46155	3.72417	2.27697	1.24659	9.08791	0.334934	0.497474	3.72417	2.63335	1.28322	9.08791	0.334934	0.497474	3.72417	-1.33523	1.38811	9.08791	0.334934	0.497474	3.72417	-0.0482648	1.04687
chr12:47129838-47130208:Gm36971	chr12	47129838	47130208	371	47165041	47165507	+	start	35019	Upstream	ENSMUSG00000104308.1	Gm36971	distal_enhancer	15.5264	11.8766	8.21444	3.61749	0	30.0472	26.7466	15.568	6.98202	21.8263	2.41918	3.34111	0.599916	3.34378	4.55129	10.3107	0.297323	0.992478	44.0543	5.5568e-07	1.83608e-05	10.3107	2.63185	0.912323	44.0543	5.5568e-07	1.83608e-05	10.3107	1.3014	0.781654	44.0543	5.5568e-07	1.83608e-05	10.3107	-0.505296	0.951761
chr15:94807546-94808001:Tmem117	chr15	94807546	94808001	456	94629231	95096098	+	center	54891	PeakInsideFeature	ENSMUSG00000063296.5	Tmem117	any_internal	8.28076	4.75064	3.28578	1.80875	0	2.73156	0	1.41527	2.79281	0	1.45151	27.8426	1.79975	5.01568	5.46155	4.44244	3.71273	1.44025	12.5873	0.126862	0.276989	4.44244	2.6276	1.50654	12.5873	0.126862	0.276989	4.44244	-0.419161	1.72188	12.5873	0.126862	0.276989	4.44244	1.44278	1.26138
chr2:91169728-91169927:Madd	chr2	91169728	91169927	200	91137359	91183837	-	center	9229	PeakInsideFeature	ENSMUSG00000040687.16	Madd	any_internal	4.14038	2.37532	2.05361	0.904373	0	3.64208	0	7.07635	9.07663	4.36527	0	0	1.19983	0	4.55129	2.62567	-2.00913	2.46375	9.49921	0.301946	NA	2.62567	2.62634	2.12	9.49921	0.301946	NA	2.62567	-1.85392	1.90549	9.49921	0.301946	NA	2.62567	-4.0607	2.27206
chrX:170815333-170815532:NA	chrX	170815333	170815532	200	NA	NA	NA	NA	NA	NA	NA	NA	NA	5.17548	7.12596	0.410722	1.80875	0	0	8.91554	0	6.98202	0	0	2.22741	2.99958	0	0	2.37636	0.0162914	2.5309	6.83723	0.554292	NA	2.37636	2.62469	2.42781	6.83723	0.554292	NA	2.37636	0.109352	2.39238	6.83723	0.554292	NA	2.37636	2.64248	2.7812
chr17:73057853-73058109:Gm30420	chr17	73057853	73058109	257	73020951	73029078	-	start	28902	Upstream	ENSMUSG00000117096.1	Gm30420	distal_enhancer	5.17548	4.75064	3.28578	1.35656	0	4.5526	0	0	2.09461	0	1.93534	15.5918	2.99958	0	2.73077	2.96488	3.39427	1.70894	8.26193	0.408312	NA	2.96488	2.62153	1.77918	8.26193	0.408312	NA	2.96488	0.633664	1.84751	8.26193	0.408312	NA	2.96488	2.6666	1.64769
chr12:114615240-114615441:Ighv1-12	chr12	114615240	114615441	202	114615849	114616318	-	start	978	Downstream	ENSMUSG00000095416.6	Ighv1-12	any_promoter	21.737	4.75064	4.51794	3.16531	1.03497	10.0157	14.8592	0	2.09461	0	0	6.68222	1.79975	5.01568	1.82052	5.16624	0.392499	1.38205	14.4445	0.0708894	0.192397	5.16624	2.61964	1.32908	14.4445	0.0708894	0.192397	5.16624	2.92287	1.52641	14.4445	0.0708894	0.192397	5.16624	-0.222958	1.35928
chr11:87704121-87704320:Gm25968	chr11	87704121	87704320	200	87694481	87694581	-	start	9639	Upstream	ENSMUSG00000087792.1	Gm25968	any_promoter	8.28076	11.8766	2.87505	0.452186	3.1049	0	2.97185	0	5.58562	0	1.93534	4.45481	0	2.50784	0	2.93633	0.930074	1.74669	9.57909	0.295819	NA	2.93633	2.6165	1.72188	9.57909	0.295819	NA	2.93633	-1.42999	1.95952	9.57909	0.295819	NA	2.93633	1.28386	1.81919
chr6:39146120-39146327:4930599N23Rik	chr6	39146120	39146327	208	39118472	39148312	+	end	2089	PeakInsideFeature	ENSMUSG00000073144.4	4930599N23Rik	any_internal	8.28076	38.0051	4.92866	6.33061	0	9.1052	5.9437	7.07635	6.28382	0	5.32219	6.68222	2.39967	9.19541	10.9231	8.03179	0.716125	1.05065	11.6143	0.169261	0.330587	8.03179	2.61611	1.02351	11.6143	0.169261	0.330587	8.03179	0.758458	1.15165	11.6143	0.169261	0.330587	8.03179	-0.761306	0.995833
chr9:87425950-87426149:Gm9540	chr9	87425950	87426149	200	87394249	87394727	+	end	31322	Downstream	ENSMUSG00000099385.1	Gm9540	distal_enhancer	4.14038	9.50128	2.87505	1.80875	0	0.91052	1.48592	12.7374	3.49101	0	1.45151	1.1137	1.19983	4.17973	0.910258	3.05369	0.293525	1.70541	8.60708	0.376517	NA	3.05369	2.61599	1.60551	8.60708	0.376517	NA	3.05369	-1.08583	1.85482	8.60708	0.376517	NA	3.05369	-0.968176	1.60972
chr6:76496652-76496864:Gm44166	chr6	76496652	76496864	213	76496081	76497524	+	start	676	PeakInsideFeature	ENSMUSG00000107651.1	Gm44166	any_promoter	6.21057	11.8766	4.92866	2.26093	0	7.28416	5.9437	5.66108	11.1712	4.36527	10.1605	5.56852	2.99958	0.835946	6.3718	5.70924	2.52087	1.1186	9.05344	0.337808	0.500032	5.70924	2.61304	1.16015	9.05344	0.337808	0.500032	5.70924	-0.421337	1.02961	9.05344	0.337808	0.500032	5.70924	1.18577	1.00505
chr12:110349735-110350012:Gm47195	chr12	110349735	110350012	278	110325384	110325721	+	end	24152	Downstream	ENSMUSG00000114183.1	Gm47195	distal_enhancer	9.31586	14.2519	3.6965	3.16531	0	20.0314	8.91554	7.07635	2.79281	0	0	3.34111	1.19983	1.67189	2.73077	5.21262	-0.571803	1.34765	20.4476	0.00876895	0.0459713	5.21262	2.60974	1.17099	20.4476	0.00876895	0.0459713	5.21262	2.77321	1.2934	20.4476	0.00876895	0.0459713	5.21262	-0.785915	1.36082
chr6:127855817-127856035:Gm23098	chr6	127855817	127856035	219	127849220	127849519	+	end	6406	Downstream	ENSMUSG00000088177.1	Gm23098	distal_enhancer	7.24567	9.50128	4.92866	2.26093	0	3.64208	2.97185	4.24581	6.28382	0	1.45151	14.4781	1.79975	2.50784	1.82052	4.20919	2.47565	1.31981	6.73689	0.565268	0.68209	4.20919	2.60568	1.35657	6.73689	0.565268	0.68209	4.20919	-0.37564	1.38347	6.73689	0.565268	0.68209	4.20919	1.79628	1.27818
chr3:96476295-96476540:Gm28001	chr3	96476295	96476540	246	96485160	96485277	+	start	8743	Upstream	ENSMUSG00000098392.1	Gm28001	any_promoter	3.10529	0	6.98227	0.452186	0	5.46312	4.45777	8.49162	1.3964	0	8.2252	8.90962	4.79933	5.01568	9.10258	4.42674	4.72292	1.63736	16.3418	0.0377408	0.127137	4.42674	2.60313	1.84254	16.3418	0.0377408	0.127137	4.42674	2.06232	1.46441	16.3418	0.0377408	0.127137	4.42674	0.279281	1.04241
chr15:36877560-36877887:Gm10384	chr15	36877560	36877887	328	36870500	36879816	-	start	2093	PeakInsideFeature	ENSMUSG00000072618.2	Gm10384	any_internal	7.24567	28.5038	15.6074	4.52186	0	17.2999	11.8874	4.24581	10.473	21.8263	14.5151	16.7055	11.9983	19.2268	8.19232	12.8166	2.50581	0.896501	12.6362	0.124995	0.274548	12.8166	2.60251	0.923865	12.6362	0.124995	0.274548	12.8166	0.0360173	0.846931	12.6362	0.124995	0.274548	12.8166	0.17495	0.781041
chr6:120943262-120943461:Gm43916	chr6	120943262	120943461	200	120951900	120952867	+	start	8539	Upstream	ENSMUSG00000108232.1	Gm43916	any_promoter	14.4913	2.37532	3.28578	1.80875	1.03497	14.5683	7.42962	0	1.3964	4.36527	1.45151	4.45481	2.99958	1.67189	4.55129	4.39232	0.865617	1.33151	13.222	0.104437	0.245665	4.39232	2.60181	1.29343	13.222	0.104437	0.245665	4.39232	2.4006	1.3762	13.222	0.104437	0.245665	4.39232	-0.178005	1.26118
chr2:118669354-118669553:Pak6	chr2	118669354	118669553	200	118663302	118698020	+	start	6151	PeakInsideFeature	ENSMUSG00000074923.10	Pak6	any_internal	15.5264	7.12596	4.92866	3.16531	0	15.4788	14.8592	7.07635	5.58562	17.4611	3.87068	4.45481	1.19983	0.835946	5.46155	7.13535	1.05814	1.00138	21.9255	0.00505581	0.0307666	7.13535	2.60101	0.976941	21.9255	0.00505581	0.0307666	7.13535	0.733851	0.86381	21.9255	0.00505581	0.0307666	7.13535	0.409473	0.970544
chr11:11844354-11844553:Ddc	chr11	11844354	11844553	200	11814100	11898144	-	center	11669	PeakInsideFeature	ENSMUSG00000020182.16	Ddc	any_internal	21.737	4.75064	5.33938	1.80875	3.1049	7.28416	10.4015	1.41527	9.77483	13.0958	5.32219	6.68222	8.39883	0.835946	5.46155	7.02753	1.34476	1.06596	11.7971	0.160489	0.319851	7.02753	2.59855	1.05957	11.7971	0.160489	0.319851	7.02753	-0.325355	1.01236	11.7971	0.160489	0.319851	7.02753	0.932829	1.05921
chr1:84851744-84852183:Fbxo36	chr1	84851744	84852183	440	84839840	84900487	+	start	12123	PeakInsideFeature	ENSMUSG00000073633.9	Fbxo36	any_internal	27.9476	33.2545	8.62516	7.68717	1.03497	32.7787	17.8311	14.1527	10.473	17.4611	4.35452	13.3644	4.19941	7.52351	5.46155	13.7433	0.70485	0.743634	29.5382	0.000255011	0.00310368	13.7433	2.59815	0.716548	29.5382	0.000255011	0.00310368	13.7433	1.03921	0.713915	29.5382	0.000255011	0.00310368	13.7433	0.325453	0.741347
chr6:54047805-54048087:Chn2	chr6	54047805	54048087	283	54039553	54301810	+	start	8392	PeakInsideFeature	ENSMUSG00000004633.17	Chn2	any_internal	19.6668	0	2.46433	2.26093	1.03497	2.73156	4.45777	5.66108	0	0	1.45151	6.68222	0	4.17973	4.55129	3.67615	1.17897	1.65879	11.1021	0.195981	NA	3.67615	2.59244	1.64654	11.1021	0.195981	NA	3.67615	3.46372	2.13134	11.1021	0.195981	NA	3.67615	-0.164612	1.59073
chrX:140813429-140813633:Tex13b	chrX	140813429	140813633	205	140808306	140813433	-	start	97	OverlapStart	ENSMUSG00000042386.7	Tex13b	any_promoter	3.10529	14.2519	4.10722	0	3.1049	4.5526	0	0	2.09461	0	9.19287	0	1.19983	0	0	2.77395	1.75901	2.04787	8.27606	0.406979	NA	2.77395	2.58549	2.05629	8.27606	0.406979	NA	2.77395	0.654378	2.25168	8.27606	0.406979	NA	2.77395	4.89109	2.39694
chr11:35113627-35113851:Slit3	chr11	35113627	35113851	225	35121223	35708507	+	start	7485	Upstream	ENSMUSG00000056427.10	Slit3	any_promoter	11.386	7.12596	9.03588	2.71312	0	2.73156	0	7.07635	6.28382	0	1.93534	13.3644	1.19983	3.34378	8.19232	4.95923	2.21985	1.40672	7.95082	0.438289	0.583473	4.95923	2.5822	1.43179	7.95082	0.438289	0.583473	4.95923	-1.45075	1.63188	7.95082	0.438289	0.583473	4.95923	0.351949	1.29484
chr5:106320114-106320318:Gm32921	chr5	106320114	106320318	205	106321339	106323217	+	start	1124	Upstream	ENSMUSG00000105508.1	Gm32921	any_promoter	0	4.75064	2.46433	0.452186	0	0.91052	0	4.24581	2.09461	0	3.38685	8.90962	3.5995	3.34378	1.82052	2.39856	4.23174	1.93845	7.65059	0.468324	NA	2.39856	2.57943	2.1164	7.65059	0.468324	NA	2.39856	-1.50607	2.17324	7.65059	0.468324	NA	2.39856	1.21353	1.53821
chr9:66347090-66347325:Herc1	chr9	66347090	66347325	236	66350449	66508775	+	start	3242	Upstream	ENSMUSG00000038664.16	Herc1	any_promoter	3.10529	0	5.75011	0.452186	0	3.64208	1.48592	5.66108	3.49101	0	3.87068	21.1604	2.99958	4.17973	6.3718	4.14465	5.24133	1.7425	13.2494	0.103553	0.244538	4.14465	2.57502	1.95157	13.2494	0.103553	0.244538	4.14465	0.0762912	1.54578	13.2494	0.103553	0.244538	4.14465	1.20948	1.2155
chr1:177607611-177607810:Gm37280	chr1	177607611	177607810	200	177589020	177594522	-	start	13188	Upstream	ENSMUSG00000102885.1	Gm37280	distal_enhancer	14.4913	0	1.23217	2.26093	0	4.5526	10.4015	2.83054	4.18921	4.36527	0.96767	8.90962	2.39967	2.50784	0	3.94055	1.79171	1.44737	7.6914	0.46418	0.603994	3.94055	2.57496	1.46136	7.6914	0.46418	0.603994	3.94055	0.788986	1.41954	7.6914	0.46418	0.603994	3.94055	1.849	1.50457
chr6:104388523-104388722:NA	chr6	104388523	104388722	200	NA	NA	NA	NA	NA	NA	NA	NA	NA	17.5966	7.12596	4.51794	2.26093	2.06993	7.28416	11.8874	4.24581	5.58562	4.36527	1.45151	3.34111	1.79975	2.50784	4.55129	5.37274	-0.00158195	1.11517	14.2043	0.0765925	0.202122	5.37274	2.57478	1.013	14.2043	0.0765925	0.202122	5.37274	0.840198	1.01823	14.2043	0.0765925	0.202122	5.37274	-0.68423	1.08554
chr11:109376644-109376843:Gna13	chr11	109376644	109376843	200	109362830	109401369	+	center	5356	PeakInsideFeature	ENSMUSG00000020611.14	Gna13	any_internal	7.24567	2.37532	2.05361	0	2.06993	4.5526	1.48592	5.66108	4.88741	8.73054	0	7.79592	0	2.50784	0.910258	3.35174	2.09681	1.78718	6.99334	0.537351	NA	3.35174	2.57473	1.81907	6.99334	0.537351	NA	3.35174	-1.04126	1.69307	6.99334	0.537351	NA	3.35174	1.07525	1.69518
chr11:29883089-29883363:Eml6	chr11	29883089	29883363	275	29743047	30026033	-	center	1315	PeakInsideFeature	ENSMUSG00000044072.14	Eml6	any_internal	14.4913	0	15.1967	2.26093	0	2.73156	14.8592	1.41527	11.1712	13.0958	1.45151	5.56852	1.79975	2.50784	2.73077	5.95203	1.2977	1.45203	11.6999	0.165105	0.32568	5.95203	2.57421	1.4424	11.6999	0.165105	0.32568	5.95203	-0.487108	1.29033	11.6999	0.165105	0.32568	5.95203	0.328138	1.38485
chr7:35142599-35142815:Gm35665	chr7	35142599	35142815	217	35135045	35141449	-	start	1257	Upstream	ENSMUSG00000108575.1	Gm35665	any_promoter	15.5264	19.0026	8.21444	2.71312	3.1049	17.2999	11.8874	9.90688	12.5676	4.36527	5.32219	7.79592	4.79933	7.52351	5.46155	9.03273	1.14698	0.818614	16.0876	0.0411426	0.134445	9.03273	2.57035	0.803881	16.0876	0.0411426	0.134445	9.03273	0.521626	0.74702	16.0876	0.0411426	0.134445	9.03273	-0.0404979	0.752013
chr13:99382413-99382680:Mrps27	chr13	99382413	99382680	268	99344785	99415562	+	center	2373	PeakInsideFeature	ENSMUSG00000041632.7	Mrps27	any_internal	14.4913	0	1.23217	2.26093	0	4.5526	19.317	2.83054	4.88741	0	10.6444	18.933	2.39967	1.67189	0	5.54806	3.40993	1.22075	21.3867	0.00618824	0.0356781	5.54806	2.5698	1.281	21.3867	0.00618824	0.0356781	5.54806	1.71288	1.23626	21.3867	0.00618824	0.0356781	5.54806	4.08511	1.42447
chr16:72786116-72786370:Robo1	chr16	72786116	72786370	255	72308305	73046095	+	center	109042	PeakInsideFeature	ENSMUSG00000022883.11	Robo1	any_internal	11.386	16.6272	3.28578	1.80875	3.1049	10.0157	1.48592	7.07635	2.79281	0	13.0636	10.0233	3.5995	5.01568	9.10258	6.55921	2.34104	0.913261	15.2864	0.0538104	0.160646	6.55921	2.56368	0.942555	15.2864	0.0538104	0.160646	6.55921	1.47378	1.14682	15.2864	0.0538104	0.160646	6.55921	0.733488	0.811341
chr6:94929150-94929349:4930511E03Rik	chr6	94929150	94929349	200	94943833	94951545	+	start	14584	Upstream	ENSMUSG00000108187.1	4930511E03Rik	distal_enhancer	8.28076	0	7.80372	0	2.06993	3.64208	4.45777	9.90688	6.28382	0	1.93534	11.137	2.39967	0.835946	1.82052	4.03823	2.96709	1.54848	7.61112	0.472348	0.61039	4.03823	2.56137	1.61988	7.61112	0.472348	0.61039	4.03823	-0.070303	1.46952	7.61112	0.472348	0.61039	4.03823	2.24431	1.48471
chr1:134770304-134770505:Ppp1r12b	chr1	134770304	134770505	202	134754657	134955942	-	end	15747	PeakInsideFeature	ENSMUSG00000073557.12	Ppp1r12b	any_internal	3.10529	9.50128	0	1.80875	0	4.5526	0	1.41527	1.3964	0	7.74136	1.1137	1.19983	0	3.64103	2.36503	2.15231	1.89749	6.55526	0.585285	NA	2.36503	2.56068	1.92516	6.55526	0.585285	NA	2.36503	1.07178	2.09274	6.55526	0.585285	NA	2.36503	1.34828	1.84269
chr14:76876063-76876262:Gm48969	chr14	76876063	76876262	200	76861570	76875175	+	end	987	Downstream	ENSMUSG00000115596.1	Gm48969	distal_enhancer	17.5966	7.12596	16.4289	2.26093	2.06993	6.37364	4.45777	0	6.98202	17.4611	1.93534	6.68222	2.39967	4.17973	4.55129	6.70034	0.87799	1.18849	15.5874	0.0486817	0.150207	6.70034	2.55806	1.16126	15.5874	0.0486817	0.150207	6.70034	-0.985786	1.14233	15.5874	0.0486817	0.150207	6.70034	-0.121613	1.13589
chr1:165966668-165966871:Pou2f1	chr1	165966668	165966871	204	165865153	166002678	-	center	32854	PeakInsideFeature	ENSMUSG00000026565.18	Pou2f1	any_internal	5.17548	7.12596	11.9109	1.80875	0	0.91052	1.48592	0	8.37842	0	0	2.22741	0.599916	2.50784	4.55129	3.11216	-0.147753	2.02705	9.22729	0.323486	NA	3.11216	2.55472	1.88656	9.22729	0.323486	NA	3.11216	-2.11755	2.01306	9.22729	0.323486	NA	3.11216	-1.91497	1.91346
chr3:65897425-65897638:Gm37359	chr3	65897425	65897638	214	65829115	65872281	-	start	25250	Upstream	ENSMUSG00000103620.1	Gm37359	distal_enhancer	11.386	0	3.28578	1.80875	0	0	0	0	0	4.36527	2.41918	13.3644	1.79975	3.34378	5.46155	3.14897	2.86198	1.65881	12.1343	0.145311	NA	3.14897	2.55338	1.70919	12.1343	0.145311	NA	3.14897	-2.21383	2.29299	12.1343	0.145311	NA	3.14897	0.804771	1.50789
chr14:60895597-60895825:Mipep	chr14	60895597	60895825	229	60784572	60905478	+	end	9768	PeakInsideFeature	ENSMUSG00000021993.10	Mipep	any_internal	30.0178	7.12596	6.16083	4.97405	1.03497	5.46312	11.8874	7.07635	7.68022	8.73054	3.38685	14.4781	3.5995	5.85162	6.3718	8.25594	1.32012	0.937363	10.5726	0.227114	0.394564	8.25594	2.55252	0.932848	10.5726	0.227114	0.394564	8.25594	0.0720245	0.974755	10.5726	0.227114	0.394564	8.25594	0.453853	0.901261
chr15:37081074-37081319:Gm26766	chr15	37081074	37081319	246	37007522	37044100	+	end	37096	Downstream	ENSMUSG00000097259.2	Gm26766	distal_enhancer	11.386	0	1.64289	1.80875	0	9.1052	8.91554	8.49162	6.28382	4.36527	2.41918	4.45481	2.39967	2.50784	3.64103	4.49478	1.52847	1.26	11.0165	0.200767	0.366731	4.49478	2.54784	1.26484	11.0165	0.200767	0.366731	4.49478	0.658825	1.09481	11.0165	0.200767	0.366731	4.49478	0.0953966	1.12692
chr7:92172064-92172263:Dlg2	chr7	92172064	92172263	200	90476671	92449247	+	end	277084	PeakInsideFeature	ENSMUSG00000052572.19	Dlg2	any_internal	2.07019	9.50128	0	0.904373	1.03497	0	0	2.83054	0	0	2.41918	0	6.59908	5.01568	0	2.02502	0.435132	2.57609	7.57257	0.476295	NA	2.02502	2.54626	2.51549	7.57257	0.476295	NA	2.02502	0	3.067	7.57257	0.476295	NA	2.02502	-0.952093	2.49454
chr11:3416212-3416411:Limk2	chr11	3416212	3416411	200	3344255	3409189	-	start	7122	Upstream	ENSMUSG00000020451.17	Limk2	any_promoter	13.4562	11.8766	3.28578	2.26093	2.06993	0.91052	1.48592	0	3.49101	0	3.38685	3.34111	1.79975	2.50784	3.64103	3.56757	0.62605	1.21853	13.405	0.0986534	NA	3.56757	2.54566	1.17713	13.405	0.0986534	NA	3.56757	-1.18464	1.61436	13.405	0.0986534	NA	3.56757	0.135637	1.20419
chr1:59094788-59094987:C2cd6	chr1	59094788	59094987	200	58997115	59094900	-	start	13	OverlapStart	ENSMUSG00000072295.7	C2cd6	any_promoter	16.5615	7.12596	2.46433	1.35656	3.1049	0	5.9437	1.41527	2.09461	0	2.41918	2.22741	2.99958	2.50784	2.73077	3.53011	0.158281	1.34414	8.91679	0.349364	NA	3.53011	2.54468	1.27009	8.91679	0.349364	NA	3.53011	0.685316	1.57395	8.91679	0.349364	NA	3.53011	-0.162957	1.34415
chr6:73264963-73265171:Suclg1	chr6	73264963	73265171	209	73248381	73276911	+	center	2420	PeakInsideFeature	ENSMUSG00000052738.14	Suclg1	any_internal	9.31586	7.12596	5.33938	2.26093	0	15.4788	14.8592	8.49162	2.79281	0	4.35452	5.56852	1.79975	0	2.73077	5.34121	1.74421	1.02597	26.3092	0.000929663	0.00860088	5.34121	2.54179	1.04278	26.3092	0.000929663	0.00860088	5.34121	2.75242	1.07133	26.3092	0.000929663	0.00860088	5.34121	1.87766	1.12447
chr18:37890507-37891084:Diaph1	chr18	37890507	37891084	578	37843600	37935476	-	center	1257	PeakInsideFeature	ENSMUSG00000024456.16	Diaph1	any_internal	32.0879	59.383	35.3221	10.4003	4.13987	8.19468	11.8874	26.8901	18.1533	8.73054	7.74136	6.68222	9.59866	6.68757	8.19232	16.9394	-0.0784804	0.759728	30.9767	0.000141854	0.00192619	16.9394	2.54086	0.713036	30.9767	0.000141854	0.00192619	16.9394	-0.613368	0.792901	30.9767	0.000141854	0.00192619	16.9394	-0.0267642	0.777372
chr12:57652122-57652321:Ttc6	chr12	57652122	57652321	200	57564112	57737928	+	center	1201	PeakInsideFeature	ENSMUSG00000046782.14	Ttc6	any_internal	9.31586	9.50128	4.51794	2.71312	0	4.5526	5.9437	0	0	0	4.35452	16.7055	0.599916	3.34378	1.82052	4.22458	2.65238	1.22402	20.8385	0.00758893	0.0414795	4.22458	2.53694	1.26455	20.8385	0.00758893	0.0414795	4.22458	4.01539	1.81488	20.8385	0.00758893	0.0414795	4.22458	1.97174	1.18595
chr12:57068634-57069006:Slc25a21	chr12	57068634	57069006	373	56712633	57197472	-	center	113767	PeakInsideFeature	ENSMUSG00000035472.14	Slc25a21	any_internal	0	4.75064	4.10722	0.452186	0	0	4.45777	5.66108	0	0	11.612	20.0467	4.19941	6.68757	0.910258	4.19232	5.61452	1.82066	19.0606	0.0145388	0.0660182	4.19232	2.53217	2.03381	19.0606	0.0145388	0.0660182	4.19232	2.62966	2.05387	19.0606	0.0145388	0.0660182	4.19232	2.03805	1.3474
chr1:13608196-13608396:Lactb2	chr1	13608196	13608396	201	13623329	13660546	-	end	15034	Downstream	ENSMUSG00000025937.6	Lactb2	distal_enhancer	3.10529	0	1.64289	0.452186	0	1.82104	0	1.41527	0	0	3.87068	23.3878	2.39967	2.50784	0	2.70684	5.39394	1.98546	16.0185	0.0421163	NA	2.70684	2.52915	2.18481	16.0185	0.0421163	NA	2.70684	1.67704	2.3224	16.0185	0.0421163	NA	2.70684	3.3953	1.70543
chr18:88908161-88908360:Socs6	chr18	88908161	88908360	200	88665223	88927481	-	start	19221	PeakInsideFeature	ENSMUSG00000056153.15	Socs6	any_internal	3.10529	0	2.46433	0.452186	0	0	1.48592	4.24581	4.88741	0	1.93534	15.5918	1.79975	5.01568	2.73077	2.91429	4.74211	1.99686	8.5209	0.384308	NA	2.91429	2.52871	2.18739	8.5209	0.384308	NA	2.91429	-2.39926	2.13896	8.5209	0.384308	NA	2.91429	1.1374	1.57347
chr17:44500404-44500727:Runx2	chr17	44500404	44500727	324	44495986	44814797	-	end	4579	PeakInsideFeature	ENSMUSG00000039153.17	Runx2	any_internal	11.386	7.12596	6.98227	2.71312	0	4.5526	4.45777	45.2886	7.68022	8.73054	3.87068	11.137	3.5995	2.50784	6.3718	8.42693	2.11479	1.13106	22.4145	0.00420321	0.0269071	8.42693	2.5279	1.15931	22.4145	0.00420321	0.0269071	8.42693	-0.831634	1.12101	22.4145	0.00420321	0.0269071	8.42693	0.699387	1.02827
chr5:107176803-107177036:Tgfbr3	chr5	107176803	107177036	234	107106569	107289629	-	center	21180	PeakInsideFeature	ENSMUSG00000029287.14	Tgfbr3	any_internal	9.31586	7.12596	6.98227	2.71312	0	0	5.9437	18.3985	0	0	3.38685	0	7.79891	0	16.3846	5.20332	0.311417	2.74688	4.8083	0.777855	0.83635	5.20332	2.52608	2.7018	4.8083	0.777855	0.83635	5.20332	3.16928	3.01136	4.8083	0.777855	0.83635	5.20332	-2.20298	2.66983
chrX:158423805-158424004:NA	chrX	158423805	158424004	200	NA	NA	NA	NA	NA	NA	NA	NA	NA	1.0351	0	13.1431	0	0	0	1.48592	1.41527	0	0	10.6444	15.5918	0	0	4.55129	3.19113	6.7005	2.4902	16.1963	0.0396555	NA	3.19113	2.52267	2.81075	16.1963	0.0396555	NA	3.19113	0.973665	2.81215	16.1963	0.0396555	NA	3.19113	2.53414	2.12651
chr17:10929937-10930208:Prkn	chr17	10929937	10930208	272	10840383	12063361	+	start	89689	PeakInsideFeature	ENSMUSG00000023826.16	Prkn	any_internal	1.0351	0	14.786	0	0	13.6578	19.317	0	0	0	50.3189	30.07	25.7964	6.68757	11.8333	11.5668	8.32057	2.48775	20.08	0.0100375	0.0506553	11.5668	2.52243	2.81619	20.08	0.0100375	0.0506553	11.5668	5.67996	2.49883	20.08	0.0100375	0.0506553	11.5668	2.12005	2.05086
chr5:22565875-22566074:6030443J06Rik	chr5	22565875	22566074	200	22550431	22807850	+	start	15543	PeakInsideFeature	ENSMUSG00000097207.7	6030443J06Rik	any_internal	6.21057	7.12596	9.03588	1.80875	0	12.7473	10.4015	14.1527	11.1712	17.4611	1.93534	6.68222	0.599916	6.68757	3.64103	7.31073	1.77839	1.19605	20.5818	0.00834526	0.0443742	7.31073	2.52225	1.21763	20.5818	0.00834526	0.0443742	7.31073	-0.206789	0.94344	20.5818	0.00834526	0.0443742	7.31073	-0.399674	1.00064
chr10:110977455-110977654:Zdhhc17	chr10	110977455	110977654	200	110941779	111010140	-	center	1595	PeakInsideFeature	ENSMUSG00000035798.14	Zdhhc17	any_internal	8.28076	16.6272	8.21444	3.61749	0	12.7473	2.97185	4.24581	3.49101	13.0958	0.483835	0	2.99958	2.50784	3.64103	5.52826	-2.60512	1.75623	15.2822	0.0538841	0.160772	5.52826	2.52057	1.22529	15.2822	0.0538841	0.160772	5.52826	0.260835	1.21129	15.2822	0.0538841	0.160772	5.52826	-3.14655	1.74266
chr11:90257227-90257482:Mmd	chr11	90257227	90257482	256	90249455	90278589	+	center	6668	PeakInsideFeature	ENSMUSG00000003948.17	Mmd	any_internal	8.28076	0	0.410722	1.35656	0	0	1.48592	0	0	0	0.483835	15.5918	0	4.17973	4.55129	2.42271	3.34704	2.15127	11.2213	0.189471	NA	2.42271	2.52012	2.21628	11.2213	0.189471	NA	2.42271	0.962482	2.72671	11.2213	0.189471	NA	2.42271	0.850823	1.97257
chr3:21899792-21900108:NA	chr3	21899792	21900108	317	NA	NA	NA	NA	NA	NA	NA	NA	NA	10.351	21.3779	3.28578	4.52186	0	6.37364	10.4015	1.41527	8.37842	17.4611	11.1282	5.56852	19.7972	5.85162	8.19232	8.94028	1.68594	1.01779	13.9513	0.0830447	0.212653	8.94028	2.51913	1.02657	13.9513	0.0830447	0.212653	8.94028	-0.493139	1.00062	13.9513	0.0830447	0.212653	8.94028	0.294133	0.946743
chr15:53337414-53337772:Ext1	chr15	53337414	53337772	359	53064037	53346159	-	start	8567	PeakInsideFeature	ENSMUSG00000061731.9	Ext1	any_internal	16.5615	2.37532	5.33938	3.16531	0	0	4.45777	0	10.473	4.36527	3.38685	21.1604	8.99875	0	10.0128	6.01976	2.84426	2.16894	4.64074	0.795193	0.848851	6.01976	2.51668	2.19479	4.64074	0.795193	0.848851	6.01976	-1.87211	2.25636	4.64074	0.795193	0.848851	6.01976	1.28556	2.10765
chr11:35639025-35639287:Slit3	chr11	35639025	35639287	263	35121223	35708507	+	end	69352	PeakInsideFeature	ENSMUSG00000056427.10	Slit3	any_internal	4.14038	33.2545	5.75011	5.42624	0	4.5526	7.42962	4.24581	5.58562	0	10.6444	4.45481	2.99958	2.50784	0	6.0661	1.33289	1.12224	12.0948	0.147023	0.303283	6.0661	2.51648	1.11953	12.0948	0.147023	0.303283	6.0661	0.561326	1.2583	12.0948	0.147023	0.303283	6.0661	2.59656	1.31457
chr1:11336776-11337091:Gm37410	chr1	11336776	11337091	316	11363925	11366964	-	end	26992	Downstream	ENSMUSG00000103494.1	Gm37410	distal_enhancer	5.17548	2.37532	2.46433	0.452186	1.03497	0	2.97185	0	2.79281	4.36527	0	12.2507	5.99916	4.17973	0.910258	2.99814	3.09236	1.8731	5.6796	0.683071	NA	2.99814	2.51487	1.94969	5.6796	0.683071	NA	2.99814	-1.33625	1.96587	5.6796	0.683071	NA	2.99814	1.19487	1.68005
chr11:116965271-116965490:Mgat5b	chr11	116965271	116965490	220	116918862	116986948	+	center	12475	PeakInsideFeature	ENSMUSG00000043857.16	Mgat5b	any_internal	7.24567	9.50128	1.64289	2.26093	0	12.7473	7.42962	5.66108	8.37842	21.8263	1.93534	1.1137	1.79975	3.34378	3.64103	5.90181	0.19055	1.20854	23.1111	0.00322446	0.0220642	5.90181	2.51463	1.09796	23.1111	0.00322446	0.0220642	5.90181	-0.332884	0.891078	23.1111	0.00322446	0.0220642	5.90181	-1.0964	1.11165
chr13:112160230-112160429:Gm48802	chr13	112160230	112160429	200	112165457	112172068	-	end	5128	Downstream	ENSMUSG00000114745.1	Gm48802	distal_enhancer	8.28076	7.12596	1.23217	2.26093	0	0.91052	8.91554	2.83054	2.79281	0	3.87068	3.34111	5.99916	3.34378	2.73077	3.57565	1.41925	1.34146	6.17968	0.627113	NA	3.57565	2.51459	1.34142	6.17968	0.627113	NA	3.57565	1.11991	1.45062	6.17968	0.627113	NA	3.57565	0.25789	1.25473
chr13:108599686-108599885:Pde4d	chr13	108599686	108599885	200	108449947	109953461	+	start	149838	PeakInsideFeature	ENSMUSG00000021699.17	Pde4d	any_internal	1.0351	0	0	0	0	10.9262	4.45777	21.229	8.37842	0	0	7.79592	13.7981	0	18.2052	5.72171	4.91318	2.8677	9.37954	0.311297	0.475993	5.72171	2.51365	3.12715	9.37954	0.311297	0.475993	5.72171	0.726155	2.56967	9.37954	0.311297	0.475993	5.72171	-1.26127	2.49856
chr19:57114006-57114206:Ablim1	chr19	57114006	57114206	201	57032732	57314919	-	center	59720	PeakInsideFeature	ENSMUSG00000025085.16	Ablim1	any_internal	3.10529	0	1.64289	0.452186	0	9.1052	8.91554	0	2.79281	0	10.6444	0	1.19983	0	3.64103	2.76661	4.12274	2.1129	9.39084	0.310405	NA	2.76661	2.51346	2.2866	9.39084	0.310405	NA	2.76661	2.21198	1.90809	9.39084	0.310405	NA	2.76661	1.62346	1.79407
chr4:156126881-156127133:Rnf223	chr4	156126881	156127133	253	156130512	156133420	+	start	3506	Upstream	ENSMUSG00000110404.1	Rnf223	any_promoter	25.8774	7.12596	13.5538	2.26093	4.13987	15.4788	17.8311	4.24581	11.8694	4.36527	10.1605	10.0233	2.99958	0.835946	15.4744	9.74948	1.73033	0.999617	11.4663	0.17665	0.339315	9.74948	2.51147	1.00897	11.4663	0.17665	0.339315	9.74948	0.828915	0.985432	11.4663	0.17665	0.339315	9.74948	0.321905	0.934916
chr19:36368564-36368773:Pcgf5	chr19	36368564	36368773	210	36348308	36460970	+	start	20360	PeakInsideFeature	ENSMUSG00000024805.16	Pcgf5	any_internal	8.28076	0	5.33938	1.35656	0	0.91052	4.45777	8.49162	1.3964	0	0	1.1137	0.599916	0.835946	0.910258	2.24619	-1.01014	2.19087	8.5164	0.384716	NA	2.24619	2.50886	1.88644	8.5164	0.384716	NA	2.24619	1.13853	1.97634	8.5164	0.384716	NA	2.24619	-1.1348	2.22298
chr9:49367167-49367366:Drd2	chr9	49367167	49367366	200	49340626	49408177	+	center	7135	PeakInsideFeature	ENSMUSG00000032259.8	Drd2	any_internal	3.10529	16.6272	2.05361	2.71312	0	10.9262	1.48592	4.24581	4.18921	0	3.87068	10.0233	2.99958	3.34378	0	4.37225	2.06185	1.27651	7.68714	0.464612	0.604334	4.37225	2.50862	1.30199	7.68714	0.464612	0.604334	4.37225	1.10005	1.35573	7.68714	0.464612	0.604334	4.37225	1.97617	1.3097
chr7:25902743-25902954:Cyp2b10	chr7	25902743	25902954	212	25897619	25926624	+	start	5229	PeakInsideFeature	ENSMUSG00000030483.14	Cyp2b10	any_internal	3.10529	0	3.6965	0.452186	0	0	2.97185	5.66108	4.18921	4.36527	0.483835	8.90962	2.39967	0.835946	0	2.47136	3.82305	2.15665	6.45687	0.596195	NA	2.47136	2.50861	2.32109	6.45687	0.596195	NA	2.47136	-1.66666	2.03545	6.45687	0.596195	NA	2.47136	3.37656	2.22344
chr17:5568001-5568249:Zdhhc14	chr17	5568001	5568249	249	5492556	5753811	+	center	55059	PeakInsideFeature	ENSMUSG00000034265.8	Zdhhc14	any_internal	1.0351	0	37.7864	0	0	20.0314	1.48592	35.3817	0	8.73054	0	24.5015	22.7968	0	9.10258	10.7235	6.59466	3.10629	7.96464	0.436932	0.582376	10.7235	2.5085	3.37024	7.96464	0.436932	0.582376	10.7235	1.48	2.87046	7.96464	0.436932	0.582376	10.7235	1.42142	2.78718
chr10:95484888-95485204:Gm3619	chr10	95484888	95485204	317	95477342	95478117	-	start	6928	Upstream	ENSMUSG00000112450.1	Gm3619	any_promoter	13.4562	14.2519	6.16083	4.06968	0	21.8525	7.42962	15.568	12.5676	26.1916	2.90301	1.1137	2.99958	0	7.28206	9.05642	-0.145037	1.13265	22.3177	0.0043601	0.027625	9.05642	2.50569	1.02931	22.3177	0.0043601	0.027625	9.05642	-0.249264	0.921017	22.3177	0.0043601	0.027625	9.05642	-0.700108	1.11495
chr8:99197962-99198186:Cdh8	chr8	99197962	99198186	225	99024470	99416471	-	center	22397	PeakInsideFeature	ENSMUSG00000036510.17	Cdh8	any_internal	1.0351	0	8.21444	0	0	9.1052	7.42962	0	6.28382	0	11.612	38.9796	0	0.835946	0	5.56638	7.64873	3.32257	9.81438	0.278297	0.445201	5.56638	2.50517	3.57602	9.81438	0.278297	0.445201	5.56638	1.25259	3.12689	9.81438	0.278297	0.445201	5.56638	5.87109	3.31776
chr5:68003677-68003971:Gm43028	chr5	68003677	68003971	295	67988526	67989007	-	start	14816	Upstream	ENSMUSG00000107257.1	Gm43028	distal_enhancer	1.0351	0	9.4466	0	0	0.91052	5.9437	0	35.6083	13.0958	10.1605	34.5248	0	0	2.73077	7.56374	7.46957	3.4987	8.92754	0.348446	0.509027	7.56374	2.50283	3.73997	8.92754	0.348446	0.509027	7.56374	-2.85633	3.25521	8.92754	0.348446	0.509027	7.56374	4.03732	3.29077
chr13:12479814-12480053:Edaradd	chr13	12479814	12480053	240	12472631	12520438	-	end	7302	PeakInsideFeature	ENSMUSG00000095105.2	Edaradd	any_internal	7.24567	4.75064	4.92866	1.80875	0	9.1052	8.91554	4.24581	11.1712	0	0.483835	3.34111	2.39967	0.835946	11.8333	4.73769	0.624559	1.57355	7.34563	0.499842	0.632571	4.73769	2.50029	1.51251	7.34563	0.499842	0.632571	4.73769	0.359414	1.34078	7.34563	0.499842	0.632571	4.73769	-1.91028	1.40141
chr10:44721719-44722049:Gm47392	chr10	44721719	44722049	331	44730939	44823886	+	start	9056	Upstream	ENSMUSG00000110893.1	Gm47392	any_promoter	4.14038	19.0026	5.33938	3.61749	0	17.2999	0	4.24581	3.49101	0	1.45151	0	0	2.50784	7.28206	4.55853	-1.21455	1.89435	9.94321	0.269035	0.436668	4.55853	2.49718	1.68581	9.94321	0.269035	0.436668	4.55853	1.90746	1.81085	9.94321	0.269035	0.436668	4.55853	-2.51086	1.84402
chr3:110746201-110746400:NA	chr3	110746201	110746400	200	NA	NA	NA	NA	NA	NA	NA	NA	NA	1.0351	0	0	0	0	0	0	1.41527	25.1353	0	0	14.4781	0	12.5392	23.6667	5.21798	5.83748	4.19989	6.80539	0.557768	0.676551	5.21798	2.49618	4.39484	6.80539	0.557768	0.676551	5.21798	-5.90309	4.21055	6.80539	0.557768	0.676551	5.21798	-1.33062	3.95093
chr8:77626801-77627000:1700092C02Rik	chr8	77626801	77627000	200	77624171	77628957	+	center	336	PeakInsideFeature	ENSMUSG00000086781.1	1700092C02Rik	any_internal	3.10529	0	3.28578	0.452186	0	5.46312	2.97185	0	4.18921	0	0	2.22741	1.79975	2.50784	11.8333	2.52238	1.59737	2.40039	6.80437	0.55788	NA	2.52238	2.49532	2.42419	6.80437	0.55788	NA	2.52238	0.673042	2.06484	6.80437	0.55788	NA	2.52238	-2.89959	2.0328
chr14:60392538-60392737:Amer2	chr14	60392538	60392737	200	60373258	60388197	+	end	4440	Downstream	ENSMUSG00000021986.9	Amer2	distal_enhancer	3.10529	7.12596	1.64289	1.35656	0	2.73156	0	0	2.79281	0	7.25753	11.137	2.99958	4.17973	3.64103	3.198	3.41866	1.38699	12.5977	0.126461	NA	3.198	2.49341	1.47691	12.5977	0.126461	NA	3.198	-0.435603	1.59806	12.5977	0.126461	NA	3.198	1.21409	1.15518
chr1:128586017-128586271:Cxcr4	chr1	128586017	128586271	255	128588198	128592293	-	end	2055	Downstream	ENSMUSG00000045382.6	Cxcr4	distal_enhancer	3.10529	4.75064	14.786	0.452186	1.03497	6.37364	5.9437	0	0.698202	13.0958	0.483835	2.22741	11.9983	7.52351	1.82052	4.95293	0.822346	1.8152	13.1293	0.107479	0.250016	4.95293	2.49327	1.75774	13.1293	0.107479	0.250016	4.95293	0.259741	1.4888	13.1293	0.107479	0.250016	4.95293	-1.97263	1.56455
chr9:43011121-43011364:Arhgef12	chr9	43011121	43011364	244	42963841	43107239	-	center	24298	PeakInsideFeature	ENSMUSG00000059495.14	Arhgef12	any_internal	9.31586	7.12596	3.28578	1.80875	1.03497	0.91052	2.97185	8.49162	4.18921	4.36527	0	0	2.39967	5.01568	11.8333	4.18323	-3.45377	2.06937	13.3665	0.0998475	0.239063	4.18323	2.48927	1.55177	13.3665	0.0998475	0.239063	4.18323	-1.21465	1.68969	13.3665	0.0998475	0.239063	4.18323	-5.96051	1.97429
chr12:5770510-5770759:Gm32442	chr12	5770510	5770759	250	5808194	5984958	+	start	37560	Upstream	ENSMUSG00000112404.1	Gm32442	distal_enhancer	6.21057	2.37532	1.23217	1.35656	0	2.73156	0	12.7374	2.09461	4.36527	2.41918	21.1604	0.599916	0	0	3.81886	3.85761	1.8213	15.3228	0.0531641	0.159362	3.81886	2.489	1.9043	15.3228	0.0531641	0.159362	3.81886	-0.933761	1.96512	15.3228	0.0531641	0.159362	3.81886	6.1729	2.12059
chr5:134375290-134375489:Gtf2ird1	chr5	134375290	134375489	200	134357655	134456716	-	end	17734	PeakInsideFeature	ENSMUSG00000023079.14	Gtf2ird1	any_internal	6.21057	14.2519	12.7324	2.71312	0	5.46312	1.48592	12.7374	4.18921	4.36527	2.41918	5.56852	9.59866	1.67189	2.73077	5.74253	1.1173	1.04962	17.1743	0.0283443	0.104559	5.74253	2.48654	1.03296	17.1743	0.0283443	0.104559	5.74253	-0.173967	1.09257	17.1743	0.0283443	0.104559	5.74253	0.756544	1.05254
chr9:61280915-61281546:B930092H01Rik	chr9	61280915	61281546	632	61259226	61293809	-	center	4713	PeakInsideFeature	ENSMUSG00000111658.1	B930092H01Rik	any_internal	63.1408	30.8792	23.8219	10.4003	6.2098	51.8996	26.7466	32.5512	16.0586	26.1916	6.28986	21.1604	11.3984	5.85162	7.28206	22.6588	0.555647	0.627331	40.9789	2.10363e-06	5.77718e-05	22.6588	2.48602	0.605805	40.9789	2.10363e-06	5.77718e-05	22.6588	1.05659	0.615019	40.9789	2.10363e-06	5.77718e-05	22.6588	0.956552	0.669633
chr2:117350330-117350529:Rasgrp1	chr2	117350330	117350529	200	117279992	117343001	-	start	7428	Upstream	ENSMUSG00000027347.18	Rasgrp1	any_promoter	4.14038	0	6.98227	0	1.03497	0	1.48592	1.41527	5.58562	4.36527	0	2.22741	0	0	3.64103	2.05854	1.31574	2.72996	4.90545	0.767632	NA	2.05854	2.48469	2.72283	4.90545	0.767632	NA	2.05854	-2.98047	2.70574	4.90545	0.767632	NA	2.05854	-0.845528	2.52647
chr6:137747589-137747871:Dera	chr6	137747589	137747871	283	137754545	137857340	+	start	6816	Upstream	ENSMUSG00000030225.11	Dera	any_promoter	40.3687	30.8792	15.6074	5.87842	7.24477	7.28416	14.8592	4.24581	10.473	13.0958	11.612	12.2507	7.199	13.3751	6.3718	13.383	0.883695	0.70156	21.8472	0.00520689	0.0314404	13.383	2.48441	0.687767	21.8472	0.00520689	0.0314404	13.383	-0.070009	0.76711	21.8472	0.00520689	0.0314404	13.383	0.260428	0.686719
chr6:120616209-120616408:Gm44124	chr6	120616209	120616408	200	120579704	120580176	-	start	36132	Upstream	ENSMUSG00000107580.1	Gm44124	distal_enhancer	15.5264	7.12596	1.64289	3.61749	0	3.64208	0	0	0.698202	0	2.41918	14.4781	2.39967	3.34378	6.3718	4.08437	1.95375	1.26208	15.1918	0.055521	0.163967	4.08437	2.48329	1.28046	15.1918	0.055521	0.163967	4.08437	1.47559	1.76853	15.1918	0.055521	0.163967	4.08437	0.739959	1.19672
chr13:70842032-70842306:Adamts16	chr13	70842032	70842306	275	70727801	70841811	-	start	357	Upstream	ENSMUSG00000049538.14	Adamts16	any_promoter	8.28076	11.8766	8.62516	2.26093	1.03497	4.5526	0	19.8138	10.473	0	1.45151	7.79592	4.79933	3.34378	3.64103	5.86329	1.26477	1.22142	11.2377	0.188591	0.35325	5.86329	2.48325	1.21532	11.2377	0.188591	0.35325	5.86329	-1.4444	1.28857	11.2377	0.188591	0.35325	5.86329	0.282351	1.16067
chr2:113912084-113912283:Gm21596	chr2	113912084	113912283	200	113919246	113920562	-	end	7063	Downstream	ENSMUSG00000096006.1	Gm21596	distal_enhancer	3.10529	0	2.87505	0.452186	0	1.82104	10.4015	0	1.3964	0	0	3.34111	1.79975	7.52351	0.910258	2.24174	2.26597	2.44737	5.47937	0.705324	NA	2.24174	2.48307	2.53216	5.47937	0.705324	NA	2.24174	2.39519	2.25923	5.47937	0.705324	NA	2.24174	-1.47677	2.108
chr6:32770018-32770217:BC049739	chr6	32770018	32770217	200	32751628	32752288	-	start	17829	Upstream	ENSMUSG00000106873.1	BC049739	distal_enhancer	3.10529	0	1.23217	0.452186	0	4.5526	0	1.41527	1.3964	0	1.93534	5.56852	1.19983	1.67189	0	1.50197	3.53914	2.38806	2.90731	0.940039	NA	1.50197	2.48269	2.53584	2.90731	0.940039	NA	1.50197	1.06921	2.33028	2.90731	0.940039	NA	1.50197	2.11371	2.23867
chr6:12581364-12581579:Thsd7a	chr6	12581364	12581579	216	12311609	12749410	-	center	50962	PeakInsideFeature	ENSMUSG00000032625.14	Thsd7a	any_internal	3.10529	4.75064	5.33938	0.452186	1.03497	0	0	0	5.58562	13.0958	4.83835	14.4781	3.5995	5.01568	0	4.08637	3.79305	1.85063	12.7037	0.122459	0.271251	4.08637	2.48075	1.9444	12.7037	0.122459	0.271251	4.08637	-5.35842	2.15566	12.7037	0.122459	0.271251	4.08637	1.9106	1.65614
chr18:6787983-6788267:Gm50081	chr18	6787983	6788267	285	6788767	6792137	+	start	643	Upstream	ENSMUSG00000117461.1	Gm50081	any_promoter	4.14038	0	0	0	1.03497	0	0	7.07635	2.79281	0	2.41918	8.90962	2.99958	0	0.910258	2.01888	3.78588	2.6395	7.53854	0.479792	NA	2.01888	2.47637	2.75276	7.53854	0.479792	NA	2.01888	-3.09453	2.89598	7.53854	0.479792	NA	2.01888	3.65758	2.72351
chr17:34562705-34562950:Notch4	chr17	34562705	34562950	246	34564267	34588503	+	start	1440	Upstream	ENSMUSG00000015468.14	Notch4	any_promoter	0	11.8766	1.23217	1.35656	0	22.763	13.3733	4.24581	43.2885	8.73054	2.90301	5.56852	0	2.50784	4.55129	8.15981	2.22786	1.32356	42.5773	1.05497e-06	3.16384e-05	8.15981	2.46813	1.37853	42.5773	1.05497e-06	3.16384e-05	8.15981	-0.641917	0.95415	42.5773	1.05497e-06	3.16384e-05	8.15981	0.20617	1.10096
chr5:66466088-66466411:Apbb2	chr5	66466088	66466411	324	66298702	66618784	-	center	7506	PeakInsideFeature	ENSMUSG00000029207.16	Apbb2	any_internal	14.4913	21.3779	14.3753	3.16531	3.1049	9.1052	10.4015	14.1527	10.473	0	10.1605	7.79592	10.7985	1.67189	6.3718	9.16305	1.5428	0.776194	16.5186	0.0355312	0.122095	9.16305	2.46748	0.782762	16.5186	0.0355312	0.122095	9.16305	0.29866	0.795397	16.5186	0.0355312	0.122095	9.16305	1.20888	0.780412
chr10:118250990-118251189:Gm9030	chr10	118250990	118251189	200	118253258	118255668	+	start	2169	Upstream	ENSMUSG00000112614.1	Gm9030	any_promoter	6.21057	2.37532	10.6788	1.35656	0	0	4.45777	5.66108	0.698202	4.36527	1.93534	3.34111	0.599916	0.835946	0	2.83439	1.6372	1.66275	10.9762	0.203049	NA	2.83439	2.4653	1.68087	10.9762	0.203049	NA	2.83439	0.309447	1.7737	10.9762	0.203049	NA	2.83439	2.55974	1.98617
chr4:123060549-123060894:Trit1	chr4	123060549	123060894	346	123016596	123054949	+	end	5772	Downstream	ENSMUSG00000028653.16	Trit1	distal_enhancer	7.24567	4.75064	3.6965	0.452186	2.06993	0	0	18.3985	8.37842	0	4.83835	16.7055	3.5995	3.34378	4.55129	5.20202	3.2479	1.50896	14.7315	0.0645808	0.180916	5.20202	2.46401	1.57373	14.7315	0.0645808	0.180916	5.20202	-4.64807	2.00656	14.7315	0.0645808	0.180916	5.20202	1.42127	1.36441
chr14:78955449-78955648:Gm49016	chr14	78955449	78955648	200	78945179	78947227	-	start	8321	Upstream	ENSMUSG00000115090.1	Gm49016	any_promoter	5.17548	11.8766	2.46433	1.80875	1.03497	0	4.45777	7.07635	5.58562	8.73054	11.1282	12.2507	0.599916	7.52351	0	5.31418	2.9711	1.37779	10.5378	0.229288	0.396862	5.31418	2.46313	1.42697	10.5378	0.229288	0.396862	5.31418	-1.77497	1.50798	10.5378	0.229288	0.396862	5.31418	1.61709	1.28526
chr11:117403863-117404119:Gm11729	chr11	117403863	117404119	257	117414388	117415368	+	start	10398	Upstream	ENSMUSG00000086588.1	Gm11729	distal_enhancer	18.6317	49.8817	11.0895	4.97405	7.24477	10.9262	22.2889	8.49162	4.88741	0	36.7715	28.9563	14.9979	14.2111	2.73077	15.7389	2.49547	0.618926	38.841	5.26074e-06	0.000125041	15.7389	2.45945	0.64101	38.841	5.26074e-06	0.000125041	15.7389	2.02568	0.826918	38.841	5.26074e-06	0.000125041	15.7389	1.94819	0.606412
chrX:42359427-42359682:Gm14619	chrX	42359427	42359682	256	42347511	42347679	+	end	11875	Downstream	ENSMUSG00000083450.1	Gm14619	distal_enhancer	4.14038	0	2.05361	0	1.03497	0	0	0	4.88741	4.36527	2.41918	7.79592	2.99958	0	0	1.97975	3.62396	2.7204	7.33377	0.501086	NA	1.97975	2.4561	2.8285	7.33377	0.501086	NA	1.97975	-4.44426	2.87559	7.33377	0.501086	NA	1.97975	4.97587	2.81353
chr18:9533189-9533591:Gm7532	chr18	9533189	9533591	403	9538257	9539766	+	start	4868	Upstream	ENSMUSG00000117435.1	Gm7532	any_promoter	36.2283	38.0051	36.5542	9.04373	3.1049	23.6735	38.634	31.1359	6.98202	8.73054	24.6756	22.2741	20.9971	8.35946	17.2949	21.7129	1.80834	0.555681	38.5793	5.88229e-06	0.000137262	21.7129	2.45593	0.566112	38.5793	5.88229e-06	0.000137262	21.7129	2.05746	0.645946	38.5793	5.88229e-06	0.000137262	21.7129	0.890162	0.524764
chr6:54508124-54508462:Scrn1	chr6	54508124	54508462	339	54501172	54566489	-	end	7120	PeakInsideFeature	ENSMUSG00000019124.10	Scrn1	any_internal	20.7019	0	2.05361	3.61749	0	2.73156	1.48592	5.66108	10.473	8.73054	1.45151	38.9796	3.5995	4.17973	7.28206	7.3965	3.34655	1.78365	6.46923	0.594823	0.704775	7.3965	2.45557	1.81711	6.46923	0.594823	0.704775	7.3965	-2.17248	1.89137	6.46923	0.594823	0.704775	7.3965	1.80483	1.72047
chr2:177324305-177324781:Gm14412	chr2	177324305	177324781	477	177314519	177324307	-	start	235	OverlapStart	ENSMUSG00000078868.3	Gm14412	any_promoter	80.7374	35.6298	29.9827	9.04373	13.4546	43.705	72.8103	11.3222	5.58562	4.36527	14.9989	11.137	6.59908	5.85162	7.28206	23.5003	0.286115	0.606147	72.8405	1.33352e-12	1.97641e-10	23.5003	2.45499	0.580563	72.8405	1.33352e-12	1.97641e-10	23.5003	3.4369	0.740884	72.8405	1.33352e-12	1.97641e-10	23.5003	1.02468	0.662727
chr11:116767773-116768005:St6galnac1	chr11	116767773	116768005	233	116765024	116775507	-	center	2377	PeakInsideFeature	ENSMUSG00000009588.9	St6galnac1	any_internal	27.9476	9.50128	6.16083	6.33061	0	5.46312	10.4015	14.1527	7.68022	0	0.483835	12.2507	2.39967	0	3.64103	7.0942	0.75567	1.23196	10.934	0.205467	0.371903	7.0942	2.45494	1.21322	10.934	0.205467	0.371903	7.0942	0.602897	1.30955	10.934	0.205467	0.371903	7.0942	1.72966	1.34723
chr8:51177459-51177709:Gm32975	chr8	51177459	51177709	251	51177682	51180608	+	start	99	OverlapStart	ENSMUSG00000109944.1	Gm32975	any_promoter	3.10529	11.8766	1.23217	2.26093	0	11.8368	0	4.24581	1.3964	4.36527	1.45151	0	1.19983	1.67189	0	2.97616	-0.581728	1.82247	8.0613	0.427505	NA	2.97616	2.45328	1.63754	8.0613	0.427505	NA	2.97616	1.43028	1.70309	8.0613	0.427505	NA	2.97616	0.0252898	1.95559
chr1:75463883-75464101:Asic4	chr1	75463883	75464101	219	75450435	75474343	+	center	1602	PeakInsideFeature	ENSMUSG00000033007.15	Asic4	any_internal	8.28076	4.75064	5.75011	2.26093	0	0	0	4.24581	8.37842	0	0	16.7055	0	2.50784	4.55129	3.82876	2.78431	2.78649	5.16295	0.740026	0.80981	3.82876	2.4528	2.81632	5.16295	0.740026	0.80981	3.82876	-4.43031	3.1057	5.16295	0.740026	0.80981	3.82876	1.22807	2.71893
chr1:138348538-138348737:Gm28500	chr1	138348538	138348737	200	138377263	138377414	+	start	28626	Upstream	ENSMUSG00000101793.1	Gm28500	distal_enhancer	6.21057	2.37532	2.05361	1.35656	0	2.73156	1.48592	12.7374	8.37842	17.4611	2.90301	6.68222	0	5.01568	10.0128	5.29361	2.46502	1.4991	16.5722	0.0348852	0.120586	5.29361	2.45208	1.5614	16.5722	0.0348852	0.120586	5.29361	-2.46744	1.40697	16.5722	0.0348852	0.120586	5.29361	-0.696933	1.23679
chr6:56866934-56867303:Fkbp9	chr6	56866934	56867303	370	56832058	56879358	+	center	11410	PeakInsideFeature	ENSMUSG00000029781.7	Fkbp9	any_internal	20.7019	14.2519	25.054	2.26093	5.17484	23.6735	11.8874	16.9832	5.58562	8.73054	17.4181	13.3644	19.7972	0	3.64103	12.5683	2.24018	0.675194	45.6079	2.82183e-07	1.03385e-05	12.5683	2.44877	0.704403	45.6079	2.82183e-07	1.03385e-05	12.5683	1.55785	0.711935	45.6079	2.82183e-07	1.03385e-05	12.5683	3.15812	0.874393
chr6:99945830-99946041:Gm44442	chr6	99945830	99946041	212	99928247	99950931	-	start	4996	PeakInsideFeature	ENSMUSG00000107528.1	Gm44442	any_internal	16.5615	9.50128	4.51794	2.71312	2.06993	0	13.3733	4.24581	18.8515	8.73054	3.38685	1.1137	2.39967	0	1.82052	5.95238	-0.012203	1.34504	14.3548	0.0729737	0.195851	5.95238	2.44767	1.27058	14.3548	0.0729737	0.195851	5.95238	-1.22077	1.23993	14.3548	0.0729737	0.195851	5.95238	1.44716	1.59159
chr4:84862637-84862836:Cntln	chr4	84862637	84862836	200	84884308	85131921	+	start	21572	Upstream	ENSMUSG00000038070.15	Cntln	distal_enhancer	7.24567	4.75064	6.57155	0.452186	2.06993	0.91052	0	7.07635	7.68022	13.0958	1.45151	0	1.79975	0	0	3.54028	-0.361337	1.81461	17.1219	0.0288647	NA	3.54028	2.44657	1.64225	17.1219	0.0288647	NA	3.54028	-4.14743	1.96975	17.1219	0.0288647	NA	3.54028	2.44514	2.17511
chr15:27668216-27668473:Otulinl	chr15	27668216	27668473	258	27655068	27681579	-	center	21	PeakInsideFeature	ENSMUSG00000056069.10	Otulinl	any_internal	1.0351	7.12596	0	0.452186	1.03497	0	0	11.3222	0	0	7.25753	17.8192	3.5995	8.35946	2.73077	4.04912	4.17362	1.88187	19.2738	0.013462	0.0624489	4.04912	2.44292	1.98202	19.2738	0.013462	0.0624489	4.04912	0	2.56851	19.2738	0.013462	0.0624489	4.04912	1.16085	1.63226
chr9:75775280-75775479:Bmp5	chr9	75775280	75775479	200	75775363	75900310	+	start	16	OverlapStart	ENSMUSG00000032179.7	Bmp5	any_promoter	7.24567	4.75064	4.51794	1.80875	0	3.64208	2.97185	0	5.58562	8.73054	6.28986	14.4781	7.79891	5.01568	6.3718	5.2805	3.13238	1.14702	14.21	0.0764538	0.20188	5.2805	2.44285	1.22455	14.21	0.0764538	0.20188	5.2805	-0.96016	1.12992	14.21	0.0764538	0.20188	5.2805	0.822018	0.93318
chr18:75999169-75999368:Zbtb7c	chr18	75999169	75999368	200	75820177	76148564	+	center	14898	PeakInsideFeature	ENSMUSG00000044646.15	Zbtb7c	any_internal	15.5264	2.37532	0.410722	2.26093	1.03497	0.91052	4.45777	0	3.49101	13.0958	0	2.22741	0.599916	0	1.82052	3.21409	-0.937858	1.79627	13.0208	0.111134	NA	3.21409	2.44275	1.59917	13.0208	0.111134	NA	3.21409	-1.53363	1.6536	13.0208	0.111134	NA	3.21409	0.0151557	1.95422
chr2:172985340-172985539:Spo11	chr2	172985340	172985539	200	172977699	172993576	+	center	198	PeakInsideFeature	ENSMUSG00000005883.15	Spo11	any_internal	5.17548	7.12596	2.46433	1.80875	0	1.82104	4.45777	2.83054	4.88741	0	1.93534	3.34111	1.79975	9.19541	6.3718	3.54765	1.1946	1.41562	6.63453	0.576527	NA	3.54765	2.44248	1.405	6.63453	0.576527	NA	3.54765	-0.216317	1.40878	6.63453	0.576527	NA	3.54765	-1.62215	1.21747
chr10:94450542-94450830:Tmcc3	chr10	94450542	94450830	289	94311948	94590956	+	center	767	PeakInsideFeature	ENSMUSG00000020023.18	Tmcc3	any_internal	8.28076	9.50128	4.51794	2.71312	0	1.82104	0	14.1527	3.49101	13.0958	8.2252	1.1137	10.7985	5.85162	11.8333	6.35973	1.63169	1.23661	12.0828	0.147549	0.303874	6.35973	2.43991	1.25009	12.0828	0.147549	0.303874	6.35973	-2.65116	1.53334	12.0828	0.147549	0.303874	6.35973	-0.808343	1.09226
chr9:21824029-21824231:Dock6	chr9	21824029	21824231	203	21799859	21852635	-	center	2118	PeakInsideFeature	ENSMUSG00000032198.9	Dock6	any_internal	10.351	7.12596	7.39299	2.71312	0	16.3894	8.91554	2.83054	5.58562	4.36527	1.45151	5.56852	2.39967	4.17973	7.28206	5.77006	0.941427	1.18992	11.2534	0.187749	0.352312	5.77006	2.43826	1.16547	11.2534	0.187749	0.352312	5.77006	1.29564	1.09109	11.2534	0.187749	0.352312	5.77006	-0.847283	1.07092
chr3:54952617-54952846:Sertm1	chr3	54952617	54952846	230	54897067	54915887	-	start	36844	Upstream	ENSMUSG00000056306.5	Sertm1	distal_enhancer	3.10529	0	2.46433	0.452186	0	0	0	0	0	0	1.93534	15.5918	0	2.50784	0	1.73712	4.79717	3.01883	7.94151	0.439204	NA	1.73712	2.43398	3.16729	7.94151	0.439204	NA	1.73712	0	3.37692	7.94151	0.439204	NA	1.73712	2.78348	2.83821
chr14:122924054-122924304:4930594M22Rik	chr14	122924054	122924304	251	122913029	122937469	+	center	1071	PeakInsideFeature	ENSMUSG00000075463.3	4930594M22Rik	any_internal	14.4913	9.50128	4.92866	3.16531	1.03497	5.46312	1.48592	9.90688	0	8.73054	1.93534	21.1604	1.79975	6.68757	2.73077	6.20145	2.29761	1.23311	8.9495	0.346574	0.507379	6.20145	2.43337	1.26012	8.9495	0.346574	0.507379	6.20145	0.719471	1.49083	8.9495	0.346574	0.507379	6.20145	1.23077	1.1789
chr1:79598866-79599065:Ap1s3	chr1	79598866	79599065	200	79606875	79671972	-	end	7910	Downstream	ENSMUSG00000054702.14	Ap1s3	distal_enhancer	5.17548	7.12596	1.23217	1.80875	0	0.91052	2.97185	0	0.698202	0	4.35452	13.3644	4.79933	4.17973	2.73077	3.29011	2.94227	1.29926	14.7848	0.063468	NA	3.29011	2.4306	1.36809	14.7848	0.063468	NA	3.29011	1.28753	1.73765	14.7848	0.063468	NA	3.29011	1.30447	1.14821
chr13:44272181-44272380:Gm29676	chr13	44272181	44272380	200	44249459	44280449	-	center	7326	PeakInsideFeature	ENSMUSG00000113689.1	Gm29676	any_internal	3.10529	0	0.410722	0.452186	0	0	0	0	8.37842	4.36527	0	10.0233	0	0	0.910258	1.84303	3.98014	3.12222	6.92942	0.544267	NA	1.84303	2.42923	3.25588	6.92942	0.544267	NA	1.84303	-4.92693	3.20439	6.92942	0.544267	NA	1.84303	3.46865	3.1601
chr4:108686472-108686671:Zfyve9	chr4	108686472	108686671	200	108637465	108780798	-	center	22560	PeakInsideFeature	ENSMUSG00000034557.14	Zfyve9	any_internal	16.5615	7.12596	7.80372	3.16531	1.03497	0	10.4015	18.3985	9.77483	13.0958	8.2252	10.0233	9.59866	4.17973	0.910258	8.01995	1.97931	1.07721	11.8447	0.15827	0.31711	8.01995	2.42735	1.09951	11.8447	0.15827	0.31711	8.01995	-1.22701	1.09995	11.8447	0.15827	0.31711	8.01995	1.81222	1.09537
chr2:172605360-172605590:Tfap2c	chr2	172605360	172605590	231	172549592	172558622	+	end	46852	Downstream	ENSMUSG00000028640.11	Tfap2c	distal_enhancer	5.17548	0	3.6965	0.904373	0	2.73156	1.48592	12.7374	3.49101	0	2.41918	5.56852	6.59908	1.67189	0.910258	3.15941	2.72274	1.57794	10.7131	0.218492	NA	3.15941	2.42653	1.67558	10.7131	0.218492	NA	3.15941	-0.234488	1.5222	10.7131	0.218492	NA	3.15941	1.55354	1.41269
chr14:120839332-120839585:Gm9391	chr14	120839332	120839585	254	120827157	120827546	+	end	11912	Downstream	ENSMUSG00000115028.1	Gm9391	distal_enhancer	33.123	16.6272	8.62516	4.52186	5.17484	13.6578	8.91554	11.3222	8.37842	8.73054	2.41918	3.34111	2.99958	2.50784	6.3718	9.11441	-0.789806	0.908905	24.6972	0.00174922	0.0139817	9.11441	2.42331	0.787638	24.6972	0.00174922	0.0139817	9.11441	0.4382	0.849654	24.6972	0.00174922	0.0139817	9.11441	-0.666258	0.939167
chr11:116774791-116775276:St6galnac1	chr11	116774791	116775276	486	116765024	116775507	-	start	474	PeakInsideFeature	ENSMUSG00000009588.9	St6galnac1	any_promoter	38.2985	28.5038	8.21444	11.7568	0	12.7473	22.2889	19.8138	13.2658	26.1916	9.19287	45.6618	2.99958	11.7032	4.55129	17.0127	2.11262	1.17625	9.64556	0.290789	0.456746	17.0127	2.42151	1.18547	9.64556	0.290789	0.456746	17.0127	-0.116655	1.19587	9.64556	0.290789	0.456746	17.0127	1.73259	1.17245
chr7:29941311-29941575:Zfp74	chr7	29941311	29941575	265	29930814	29954089	-	center	1009	PeakInsideFeature	ENSMUSG00000059975.15	Zfp74	any_internal	16.5615	14.2519	3.28578	4.97405	0	9.1052	14.8592	7.07635	6.28382	4.36527	2.41918	0	2.99958	5.01568	5.46155	6.44394	-0.953068	1.21484	15.2005	0.0553628	0.163674	6.44394	2.41933	1.04084	15.2005	0.0553628	0.163674	6.44394	1.04949	1.07401	15.2005	0.0553628	0.163674	6.44394	-1.80508	1.18317
chr2:102206855-102207304:Gm13866	chr2	102206855	102207304	450	102209411	102210379	-	end	2332	Downstream	ENSMUSG00000081774.1	Gm13866	distal_enhancer	17.5966	9.50128	11.5002	2.26093	3.1049	15.4788	0	15.568	4.88741	8.73054	5.80602	35.6385	7.79891	0.835946	6.3718	9.67199	2.94791	1.0327	12.9454	0.113743	0.258968	9.67199	2.41842	1.07147	12.9454	0.113743	0.258968	9.67199	0.448645	1.09996	12.9454	0.113743	0.258968	9.67199	2.5016	1.02246
chr7:132485322-132485521:Fgfr2	chr7	132485322	132485521	200	130162450	133123350	-	start	637929	PeakInsideFeature	ENSMUSG00000030849.18	Fgfr2	any_internal	5.17548	0	3.28578	0.904373	0	5.46312	0	9.90688	3.49101	0	0.96767	4.45481	1.79975	0	0.910258	2.42394	2.21253	1.95215	6.43179	0.598983	NA	2.42394	2.41812	2.01657	6.43179	0.598983	NA	2.42394	0.293745	1.85805	6.43179	0.598983	NA	2.42394	2.53778	2.13453
chr4:43435249-43435453:Fam166b	chr4	43435249	43435453	205	43427018	43429134	-	start	6216	Upstream	ENSMUSG00000042788.12	Fam166b	any_promoter	5.17548	0	0.821444	0.904373	0	1.82104	0	2.83054	2.79281	0	7.74136	15.5918	1.19983	1.67189	0	2.70337	4.39325	1.89692	11.0578	0.198443	NA	2.70337	2.41797	2.02423	11.0578	0.198443	NA	2.70337	-0.943601	2.08222	11.0578	0.198443	NA	2.70337	3.76166	1.83775
chr7:81599452-81599997:Homer2	chr7	81599452	81599997	546	81600480	81707527	-	end	756	Downstream	ENSMUSG00000025813.14	Homer2	distal_enhancer	56.9302	42.7558	19.3039	15.3743	2.06993	42.7944	28.2326	26.8901	11.1712	26.1916	4.83835	8.90962	5.39925	5.85162	16.3846	20.8732	-0.513904	0.810964	28.1647	0.000443928	0.0048097	20.8732	2.41595	0.757018	28.1647	0.000443928	0.0048097	20.8732	1.11986	0.787307	28.1647	0.000443928	0.0048097	20.8732	-0.746987	0.812941
chr7:119037695-119037911:Gprc5b	chr7	119037695	119037911	217	118972046	118995211	-	start	42591	Upstream	ENSMUSG00000008734.9	Gprc5b	distal_enhancer	15.5264	4.75064	11.0895	2.71312	1.03497	6.37364	17.8311	12.7374	4.88741	4.36527	9.19287	10.0233	12.5982	7.52351	5.46155	8.40727	2.18003	0.843562	14.7206	0.0648115	0.181358	8.40727	2.41296	0.88042	14.7206	0.0648115	0.181358	8.40727	1.2717	0.855774	14.7206	0.0648115	0.181358	8.40727	0.551783	0.723654
chr15:38332462-38332661:Gm35248	chr15	38332462	38332661	200	38312292	38343139	+	center	4846	PeakInsideFeature	ENSMUSG00000115456.1	Gm35248	any_internal	11.386	9.50128	1.23217	3.61749	0	1.82104	0	2.83054	5.58562	0	0	6.68222	0	0.835946	2.73077	3.08154	0.664324	1.81864	7.67207	0.466141	NA	3.08154	2.41215	1.79287	7.67207	0.466141	NA	3.08154	-1.79355	2.11442	7.67207	0.466141	NA	3.08154	0.816953	1.85496
chr3:94686385-94686693:Selenbp2	chr3	94686385	94686693	309	94693555	94704413	+	start	7017	Upstream	ENSMUSG00000068877.12	Selenbp2	any_promoter	23.8072	7.12596	4.10722	4.52186	1.03497	2.73156	8.91554	9.90688	6.28382	4.36527	1.93534	27.8426	5.39925	5.01568	2.73077	7.71493	2.23584	1.07785	9.74131	0.283654	0.450136	7.71493	2.41149	1.10054	9.74131	0.283654	0.450136	7.71493	-0.0292266	1.19212	9.74131	0.283654	0.450136	7.71493	1.87631	1.07449
chr13:59549285-59549484:A930015P04Rik	chr13	59549285	59549484	200	59557565	59558337	+	start	8181	Upstream	ENSMUSG00000114526.1	A930015P04Rik	any_promoter	3.10529	0	4.10722	0.452186	0	0	0	1.41527	0	0	0	10.0233	0	2.50784	0	1.44074	3.99271	3.57287	4.24374	0.83449	NA	1.44074	2.41034	3.69377	4.24374	0.83449	NA	1.44074	0	3.8699	4.24374	0.83449	NA	1.44074	1.9744	3.42074
chr4:68788626-68788973:Brinp1	chr4	68788626	68788973	348	68761513	68954397	-	end	27286	PeakInsideFeature	ENSMUSG00000028351.5	Brinp1	any_internal	12.4211	0	1.23217	2.26093	0	0	4.45777	31.1359	9.77483	0	0	5.56852	0.599916	4.17973	5.46155	5.1395	1.14875	2.62185	4.91143	0.767	0.828644	5.1395	2.4084	2.6156	4.91143	0.767	0.828644	5.1395	-1.33116	2.64117	4.91143	0.767	0.828644	5.1395	-0.846195	2.53776
chr6:100420671-100420944:NA	chr6	100420671	100420944	274	NA	NA	NA	NA	NA	NA	NA	NA	NA	46.5793	49.8817	19.7147	8.13936	10.3497	45.526	49.0355	12.7374	10.473	0	17.9019	10.0233	13.7981	6.68757	13.6539	20.9668	0.678704	0.595082	45.8151	2.57736e-07	9.55844e-06	20.9668	2.40824	0.579063	45.8151	2.57736e-07	9.55844e-06	20.9668	2.54766	0.66678	45.8151	2.57736e-07	9.55844e-06	20.9668	0.52059	0.603537
chr6:135066728-135067206:Gprc5a	chr6	135066728	135067206	479	135065650	135084709	+	start	1316	PeakInsideFeature	ENSMUSG00000046733.7	Gprc5a	any_internal	54.86	57.0077	16.8396	17.1831	3.1049	152.057	60.9229	18.3985	16.7568	21.8263	14.9989	15.5918	11.3984	0	13.6539	31.64	0.536788	1.00823	27.606	0.00055527	0.00575253	31.64	2.40789	0.997231	27.606	0.00055527	0.00575253	31.64	2.5016	1.01248	27.606	0.00055527	0.00575253	31.64	1.17688	1.03877
chr1:180762176-180762383:Gm37768	chr1	180762176	180762383	208	180743209	180755836	-	start	6443	Upstream	ENSMUSG00000103649.1	Gm37768	any_promoter	8.28076	14.2519	4.10722	1.35656	3.1049	7.28416	1.48592	1.41527	9.77483	21.8263	9.6767	4.45481	12.5982	6.68757	4.55129	7.39043	1.83349	1.0757	11.8712	0.157043	0.315625	7.39043	2.40756	1.0967	11.8712	0.157043	0.315625	7.39043	-1.60943	1.05426	11.8712	0.157043	0.315625	7.39043	0.377307	0.985611
chr14:9695324-9695672:Fhit	chr14	9695324	9695672	349	9550091	11162035	-	end	145406	PeakInsideFeature	ENSMUSG00000060579.13	Fhit	any_internal	10.351	4.75064	7.80372	0.452186	3.1049	30.0472	7.42962	15.568	2.79281	17.4611	4.35452	2.22741	0	0.835946	4.55129	7.44868	1.20056	1.25544	23.7903	0.00248484	0.0182078	7.44868	2.40421	1.24905	23.7903	0.00248484	0.0182078	7.44868	1.28898	1.09498	23.7903	0.00248484	0.0182078	7.44868	0.371679	1.20153
chr15:102700040-102700306:Calcoco1	chr15	102700040	102700306	267	102706776	102722178	-	end	6604	Downstream	ENSMUSG00000023055.10	Calcoco1	distal_enhancer	11.386	4.75064	7.39299	2.71312	0	0	2.97185	11.3222	2.79281	8.73054	1.93534	20.0467	2.99958	6.68757	2.73077	5.764	2.74073	1.34745	8.77984	0.361207	0.520358	5.764	2.40339	1.39353	8.77984	0.361207	0.520358	5.764	-1.90794	1.62763	8.77984	0.361207	0.520358	5.764	1.16488	1.24589
chr6:55029321-55029546:Gars	chr6	55029321	55029546	226	55038006	55079500	+	start	8573	Upstream	ENSMUSG00000029777.10	Gars	any_promoter	8.28076	2.37532	2.46433	1.80875	0	2.73156	0	5.66108	2.79281	0	0.96767	24.5015	1.79975	3.34378	2.73077	3.96387	3.53675	1.55926	9.01523	0.341013	0.502774	3.96387	2.40155	1.63288	9.01523	0.341013	0.502774	3.96387	-0.406031	1.82939	9.01523	0.341013	0.502774	3.96387	2.02714	1.43413
chr10:22843967-22844219:Gm10824	chr10	22843967	22844219	253	22815748	22823330	+	end	20762	Downstream	ENSMUSG00000112397.1	Gm10824	distal_enhancer	7.24567	21.3779	4.51794	3.61749	1.03497	1.82104	1.48592	8.49162	1.3964	0	8.70903	5.56852	7.199	1.67189	5.46155	5.30659	1.50752	1.02858	14.4086	0.0717182	0.193893	5.30659	2.39844	1.03634	14.4086	0.0717182	0.193893	5.30659	0.479154	1.5482	14.4086	0.0717182	0.193893	5.30659	1.04677	1.01757
chr17:78400189-78400488:Gm50034	chr17	78400189	78400488	300	78408815	78410357	+	start	8477	Upstream	ENSMUSG00000117525.1	Gm50034	any_promoter	12.4211	2.37532	2.46433	1.80875	1.03497	0	2.97185	14.1527	2.79281	0	0	7.79592	4.79933	3.34378	8.19232	4.27688	1.2875	1.62769	6.60176	0.580144	0.693697	4.27688	2.39802	1.62694	6.60176	0.580144	0.693697	4.27688	-0.610713	1.93395	6.60176	0.580144	0.693697	4.27688	-0.675962	1.52024
chr15:89543007-89543280:Shank3	chr15	89543007	89543280	274	89499622	89560261	+	center	13202	PeakInsideFeature	ENSMUSG00000022623.17	Shank3	any_internal	34.1581	33.2545	2.46433	9.9481	2.06993	6.37364	5.9437	16.9832	14.6622	8.73054	6.28986	12.2507	7.79891	2.50784	8.19232	11.4419	0.496152	0.956916	17.2599	0.0275138	0.102447	11.4419	2.39761	0.937084	17.2599	0.0275138	0.102447	11.4419	-1.01647	1.03811	17.2599	0.0275138	0.102447	11.4419	0.765551	0.985143
chr4:44340644-44340892:Melk	chr4	44340644	44340892	249	44300875	44364675	+	center	7992	PeakInsideFeature	ENSMUSG00000035683.13	Melk	any_internal	24.8423	4.75064	5.75011	3.61749	2.06993	0	4.45777	11.3222	6.98202	8.73054	3.38685	7.79592	1.79975	0.835946	2.73077	5.93815	0.872274	1.19789	12.5496	0.128316	0.278833	5.93815	2.39653	1.18215	12.5496	0.128316	0.278833	5.93815	-1.97629	1.39127	12.5496	0.128316	0.278833	5.93815	1.61262	1.30409
chr8:90332717-90333058:Tox3	chr8	90332717	90333058	342	90247039	90348343	-	start	15456	PeakInsideFeature	ENSMUSG00000043668.13	Tox3	any_internal	8.28076	7.12596	4.92866	1.80875	1.03497	0	0	11.3222	2.79281	0	2.41918	18.933	0	3.34378	1.82052	4.25403	2.82866	1.6563	14.9043	0.0610339	0.174515	4.25403	2.39567	1.69931	14.9043	0.0610339	0.174515	4.25403	-3.20767	2.26997	14.9043	0.0610339	0.174515	4.25403	2.01289	1.61075
chr10:90190135-90190334:Anks1b	chr10	90190135	90190334	200	89873508	90973300	+	center	233170	PeakInsideFeature	ENSMUSG00000058589.14	Anks1b	any_internal	6.21057	0	5.33938	0	2.06993	3.64208	4.45777	4.24581	2.09461	8.73054	9.6767	5.56852	8.39883	2.50784	3.64103	4.43891	3.42865	1.30788	9.42565	0.30767	0.472659	4.43891	2.39378	1.42529	9.42565	0.30767	0.472659	4.43891	0.0792853	1.1912	9.42565	0.30767	0.472659	4.43891	1.35188	1.03241
chr6:86505792-86506111:Gm28719	chr6	86505792	86506111	320	86498780	86500537	+	end	5414	Downstream	ENSMUSG00000100174.1	Gm28719	distal_enhancer	22.7721	0	2.87505	4.06968	0	22.763	22.2889	7.07635	4.18921	0	2.41918	15.5918	2.39967	4.17973	6.3718	7.79976	1.83567	1.10836	17.1516	0.0285688	0.105112	7.79976	2.3929	1.12686	17.1516	0.0285688	0.105112	7.79976	2.85603	1.19781	17.1516	0.0285688	0.105112	7.79976	0.693747	1.04804
chr14:95660960-95661187:NA	chr14	95660960	95661187	228	NA	NA	NA	NA	NA	NA	NA	NA	NA	16.5615	9.50128	4.51794	3.61749	1.03497	8.19468	22.2889	1.41527	8.37842	13.0958	0.483835	0	2.39967	1.67189	0	6.21078	-2.87591	1.66302	31.0505	0.000137628	0.0018806	6.21078	2.39232	1.08354	31.0505	0.000137628	0.0018806	6.21078	0.573036	1.02613	31.0505	0.000137628	0.0018806	6.21078	-1.31114	1.88028
chr3:104378281-104378480:Gm5546	chr3	104378281	104378480	200	104350634	104366613	-	start	11767	Upstream	ENSMUSG00000022187.2	Gm5546	distal_enhancer	8.28076	14.2519	2.87505	3.61749	0	10.0157	8.91554	4.24581	0.698202	0	1.45151	0	1.19983	0	2.73077	3.88551	-1.21069	1.49876	17.5482	0.0248806	0.0958341	3.88551	2.39005	1.25485	17.5482	0.0248806	0.0958341	3.88551	3.6895	1.61034	17.5482	0.0248806	0.0958341	3.88551	-0.556503	1.60669
chrX:48877708-48877907:Fsip2l	chrX	48877708	48877907	200	48841465	48877713	-	start	94	OverlapStart	ENSMUSG00000079606.1	Fsip2l	any_promoter	6.21057	30.8792	1.64289	3.61749	3.1049	3.64208	7.42962	8.49162	4.88741	0	1.93534	0	1.79975	5.01568	2.73077	5.42582	-1.51704	1.38472	14.1524	0.077879	0.204147	5.42582	2.39004	1.17278	14.1524	0.077879	0.204147	5.42582	0.6316	1.34553	14.1524	0.077879	0.204147	5.42582	-1.71422	1.39046
chr6:5708137-5708336:Dync1i1	chr6	5708137	5708336	200	5725638	6028039	+	start	17402	Upstream	ENSMUSG00000029757.16	Dync1i1	distal_enhancer	14.4913	7.12596	9.03588	2.26093	2.06993	8.19468	13.3733	5.66108	2.79281	13.0958	5.32219	3.34111	4.19941	0	1.82052	6.18566	1.04737	0.925792	20.4195	0.00886026	0.0463179	6.18566	2.38859	0.911876	20.4195	0.00886026	0.0463179	6.18566	1.01585	0.892699	20.4195	0.00886026	0.0463179	6.18566	2.36701	1.25434
chr12:109539132-109539369:Meg3	chr12	109539132	109539369	238	109541000	109571726	+	start	1750	Upstream	ENSMUSG00000021268.17	Meg3	any_promoter	23.8072	42.7558	7.39299	5.42624	7.24477	30.9577	25.2607	8.49162	4.88741	0	39.6745	10.0233	2.39967	0	6.3718	14.3129	2.05965	0.6986	49.0841	6.12622e-08	2.74029e-06	14.3129	2.38809	0.713688	49.0841	6.12622e-08	2.74029e-06	14.3129	2.87129	0.882644	49.0841	6.12622e-08	2.74029e-06	14.3129	3.05598	0.814758
chr4:141009465-141009668:Mfap2	chr4	141009465	141009668	204	141010417	141015984	+	start	851	Upstream	ENSMUSG00000060572.17	Mfap2	any_promoter	6.21057	19.0026	0.821444	0.904373	4.13987	3.64208	1.48592	2.83054	5.58562	0	5.32219	0	5.39925	10.0314	0.910258	4.41907	0.329028	1.47968	6.29274	0.614476	0.719635	4.41907	2.38682	1.4351	6.29274	0.614476	0.719635	4.41907	-0.491663	1.60996	6.29274	0.614476	0.719635	4.41907	-0.907005	1.42766
chr10:88626206-88626550:Gm8435	chr10	88626206	88626550	345	88641378	88642170	+	start	15001	Upstream	ENSMUSG00000112231.1	Gm8435	distal_enhancer	12.4211	21.3779	2.05361	1.80875	5.17484	40.9734	13.3733	5.66108	10.473	0	12.0959	8.90962	4.19941	3.34378	8.19232	10.0039	1.78078	0.81575	31.7725	0.000102298	0.0014758	10.0039	2.384	0.833219	31.7725	0.000102298	0.0014758	10.0039	1.85179	0.79611	31.7725	0.000102298	0.0014758	10.0039	0.902246	0.772972
chrX:152741014-152741222:Shroom2	chrX	152741014	152741222	209	152609508	152769465	-	start	28348	PeakInsideFeature	ENSMUSG00000045180.13	Shroom2	any_internal	12.4211	0	3.6965	2.26093	0	0	1.48592	0	0.698202	0	3.38685	4.45481	0.599916	1.67189	3.64103	2.28781	1.61098	1.82489	7.4414	0.489841	NA	2.28781	2.38102	1.83892	7.4414	0.489841	NA	2.28781	-0.268293	2.39951	7.4414	0.489841	NA	2.28781	0.555311	1.75953
chr10:121551288-121551487:Tbk1	chr10	121551288	121551487	200	121546454	121586787	-	end	4933	PeakInsideFeature	ENSMUSG00000020115.3	Tbk1	any_internal	9.31586	0	0.821444	0.904373	1.03497	3.64208	0	4.24581	4.18921	0	1.45151	5.56852	1.19983	0	0	2.15824	1.82211	2.01003	6.25808	0.618348	NA	2.15824	2.38084	2.03594	6.25808	0.618348	NA	2.15824	-0.463377	2.10831	6.25808	0.618348	NA	2.15824	4.40421	2.31498
chr9:42048295-42048780:Sorl1	chr9	42048295	42048780	486	41964719	42124297	-	center	4029	PeakInsideFeature	ENSMUSG00000049313.8	Sorl1	any_internal	12.4211	4.75064	4.51794	3.16531	0	0	0	14.1527	2.09461	0	0	41.207	1.79975	2.50784	1.82052	5.89583	3.61909	2.51637	7.86354	0.446912	0.590505	5.89583	2.38053	2.54832	7.86354	0.446912	0.590505	5.89583	-2.78899	3.00916	7.86354	0.446912	0.590505	5.89583	3.24195	2.50949
chr3:116361261-116361493:Cdc14a	chr3	116361261	116361493	233	116272552	116428745	-	center	10728	PeakInsideFeature	ENSMUSG00000033502.15	Cdc14a	any_internal	10.351	2.37532	5.75011	2.26093	0	0.91052	1.48592	5.66108	0	0	0	13.3644	3.5995	0	3.64103	3.29332	2.33608	1.79367	7.67443	0.465901	NA	3.29332	2.38051	1.83032	7.67443	0.465901	NA	3.29332	1.86094	2.3739	7.67443	0.465901	NA	3.29332	1.83969	1.7736
chr5:66458287-66458532:Apbb2	chr5	66458287	66458532	246	66298702	66618784	-	center	334	PeakInsideFeature	ENSMUSG00000029207.16	Apbb2	any_internal	1.0351	2.37532	0.410722	0.452186	0	0	2.97185	0	3.49101	0	0	6.68222	6.59908	0	0.910258	1.66185	3.36469	2.78473	4.35548	0.823712	NA	1.66185	2.37932	2.92259	4.35548	0.823712	NA	1.66185	-0.60835	2.7625	4.35548	0.823712	NA	1.66185	2.8646	2.82893
chr6:136857610-136857941:Art4	chr6	136857610	136857941	332	136848450	136857733	-	start	42	OverlapStart	ENSMUSG00000030217.2	Art4	any_promoter	37.2634	14.2519	4.10722	4.52186	6.2098	24.584	17.8311	4.24581	4.88741	17.4611	6.77369	8.90962	2.39967	7.52351	7.28206	11.2168	0.559095	0.753785	30.8424	0.00014987	0.00201664	11.2168	2.37645	0.727519	30.8424	0.00014987	0.00201664	11.2168	1.3928	0.772597	30.8424	0.00014987	0.00201664	11.2168	0.0515631	0.743688
chr10:58622623-58622897:Edar	chr10	58622623	58622897	275	58600788	58675654	-	center	15462	PeakInsideFeature	ENSMUSG00000003227.4	Edar	any_internal	9.31586	0	3.28578	0	2.06993	0	0	5.66108	9.07663	0	0	11.137	0.599916	0	1.82052	2.86445	2.53635	2.50831	5.28227	0.727024	NA	2.86445	2.37615	2.54902	5.28227	0.727024	NA	2.86445	-4.56742	2.81125	5.28227	0.727024	NA	2.86445	2.59884	2.55097
chr1:155138880-155139146:Mr1	chr1	155138880	155139146	267	155127276	155146814	-	center	1967	PeakInsideFeature	ENSMUSG00000026471.14	Mr1	any_internal	4.14038	4.75064	11.5002	1.35656	0	0	4.45777	29.7207	7.68022	0	4.83835	7.79592	3.5995	3.34378	8.19232	6.09175	2.87197	1.41788	16.8202	0.032037	0.11374	6.09175	2.37531	1.50245	16.8202	0.032037	0.11374	6.09175	-1.427	1.43393	16.8202	0.032037	0.11374	6.09175	0.109918	1.15915
chr5:143632706-143632992:Cyth3	chr5	143632706	143632992	287	143622446	143710250	+	start	10402	PeakInsideFeature	ENSMUSG00000018001.18	Cyth3	any_internal	10.351	2.37532	0.410722	2.26093	0	0	4.45777	0	4.88741	0	4.35452	16.7055	2.39967	0	2.73077	3.39557	3.01262	1.70404	9.86667	0.274509	NA	3.39557	2.3746	1.75581	9.86667	0.274509	NA	3.39557	-0.645313	1.8696	9.86667	0.274509	NA	3.39557	2.94801	1.73479
chr10:39106486-39106736:Lama4	chr10	39106486	39106736	251	38965514	39110188	+	end	3578	PeakInsideFeature	ENSMUSG00000019846.11	Lama4	any_internal	3.10529	9.50128	2.46433	1.80875	0	0	7.42962	0	6.98202	0	11.1282	8.90962	9.59866	20.0627	9.10258	6.0062	3.17277	1.2708	17.6742	0.0238064	0.0930687	6.0062	2.37371	1.34965	17.6742	0.0238064	0.0930687	6.0062	-0.556169	1.28862	17.6742	0.0238064	0.0930687	6.0062	-0.534651	1.02443
chr13:66715763-66716023:Gm40988	chr13	66715763	66716023	261	66680953	66708957	+	end	6935	Downstream	ENSMUSG00000114327.1	Gm40988	distal_enhancer	19.6668	40.3805	6.16083	7.68717	2.06993	30.9577	32.6903	15.568	6.98202	17.4611	14.0312	11.137	6.59908	7.52351	1.82052	14.7157	1.21557	0.628088	42.9641	8.92224e-07	2.75036e-05	14.7157	2.36921	0.626216	42.9641	8.92224e-07	2.75036e-05	14.7157	1.74925	0.645127	42.9641	8.92224e-07	2.75036e-05	14.7157	1.43042	0.676475
chr13:58214364-58214821:Gm48432	chr13	58214364	58214821	458	58218718	58219276	+	start	4126	Upstream	ENSMUSG00000114886.1	Gm48432	any_promoter	14.4913	4.75064	12.3217	1.80875	2.06993	2.73156	2.97185	8.49162	6.98202	8.73054	2.41918	63.4811	8.39883	8.35946	1.82052	9.9886	4.08391	1.49268	10.823	0.21193	0.378557	9.9886	2.36867	1.54169	10.823	0.21193	0.378557	9.9886	-1.43459	1.59487	10.823	0.21193	0.378557	9.9886	2.67369	1.42214
chr14:9331531-9332005:NA	chr14	9331531	9332005	475	NA	NA	NA	NA	NA	NA	NA	NA	NA	32.0879	42.7558	27.9291	7.68717	6.2098	63.7364	44.5777	33.9665	7.68022	8.73054	4.35452	6.68222	1.79975	4.17973	1.82052	19.6132	-0.444532	0.647762	108.869	6.50265e-20	3.54663e-17	19.6132	2.36743	0.567533	108.869	6.50265e-20	3.54663e-17	19.6132	2.78888	0.628015	108.869	6.50265e-20	3.54663e-17	19.6132	0.781431	0.786475
chrX:169992398-169992824:Gm15247	chrX	169992398	169992824	427	169985800	169986939	-	start	5671	Upstream	ENSMUSG00000086695.1	Gm15247	any_promoter	188.387	28.5038	22.179	21.7049	20.6993	38.2418	40.1199	25.4748	13.964	87.3054	69.6723	21.1604	21.597	16.7189	50.9744	44.4469	1.10809	1.06016	8.13297	0.420591	0.569001	44.4469	2.36608	1.05925	8.13297	0.420591	0.569001	44.4469	-0.298484	1.07401	8.13297	0.420591	0.569001	44.4469	0.435634	1.05579
chr12:71891803-71892026:Daam1	chr12	71891803	71892026	224	71831077	71992333	+	center	19791	PeakInsideFeature	ENSMUSG00000034574.10	Daam1	any_internal	12.4211	4.75064	14.786	3.16531	0	12.7473	8.91554	0	0	21.8263	3.38685	10.0233	0	4.17973	1.82052	6.53484	1.96903	2.18081	7.337	0.500747	0.633136	6.53484	2.364	2.19827	7.337	0.500747	0.633136	6.53484	0.113649	2.1329	7.337	0.500747	0.633136	6.53484	1.1412	2.148
chr11:46631031-46631295:Dppa1	chr11	46631031	46631295	265	46607771	46629261	-	start	1901	Upstream	ENSMUSG00000064010.12	Dppa1	any_promoter	19.6668	7.12596	2.46433	3.16531	2.06993	0	4.45777	9.90688	2.79281	0	1.45151	3.34111	5.99916	0	4.55129	4.46619	-0.239992	1.42717	9.57042	0.296479	0.462275	4.46619	2.36194	1.34747	9.57042	0.296479	0.462275	4.46619	-0.0575827	1.6903	9.57042	0.296479	0.462275	4.46619	0.0184466	1.47182
chr6:51076895-51077462:NA	chr6	51076895	51077462	568	NA	NA	NA	NA	NA	NA	NA	NA	NA	44.5091	40.3805	11.9109	9.04373	7.24477	50.9891	29.7185	11.3222	11.8694	13.0958	20.8049	14.4781	5.39925	3.34378	14.5641	19.2449	1.11817	0.548476	51.6902	1.93157e-08	1.01689e-06	19.2449	2.35861	0.544785	51.6902	1.93157e-08	1.01689e-06	19.2449	1.75367	0.58053	51.6902	1.93157e-08	1.01689e-06	19.2449	1.03463	0.564082
chr3:93771538-93771737:Gm5773	chr3	93771538	93771737	200	93772999	93774142	+	start	1362	Upstream	ENSMUSG00000068879.4	Gm5773	any_promoter	5.17548	9.50128	4.92866	2.26093	0	3.64208	8.91554	1.41527	4.18921	0	5.80602	4.45481	10.1986	0	1.82052	4.15389	1.92061	1.26489	10.9235	0.206071	0.372549	4.15389	2.358	1.298	10.9235	0.206071	0.372549	4.15389	0.983569	1.30261	10.9235	0.206071	0.372549	4.15389	2.55667	1.45289
chr17:48275399-48275598:Treml4	chr17	48275399	48275598	200	48264294	48275360	+	end	138	Downstream	ENSMUSG00000051682.15	Treml4	distal_enhancer	10.351	2.37532	1.64289	2.26093	0	3.64208	17.8311	5.66108	1.3964	0	1.93534	0	1.19983	3.34378	0	3.44265	-0.198143	1.68636	11.0782	0.19731	NA	3.44265	2.35741	1.55745	11.0782	0.19731	NA	3.44265	3.1621	1.68602	11.0782	0.19731	NA	3.44265	-0.567011	1.68168
chr6:27746124-27746329:Grm8	chr6	27746124	27746329	206	27275118	28135178	-	center	41078	PeakInsideFeature	ENSMUSG00000024211.15	Grm8	any_internal	12.4211	9.50128	10.268	2.26093	2.06993	5.46312	4.45777	0	2.09461	4.36527	8.2252	14.4781	5.39925	2.50784	4.55129	5.87092	2.33155	0.89425	20.1601	0.00974711	0.0496254	5.87092	2.35656	0.935421	20.1601	0.00974711	0.0496254	5.87092	0.983023	1.10935	20.1601	0.00974711	0.0496254	5.87092	1.65242	0.859983
chr8:85872942-85873141:Phkb	chr8	85872942	85873141	200	85840958	86061376	+	start	32083	PeakInsideFeature	ENSMUSG00000036879.15	Phkb	any_internal	8.28076	4.75064	5.75011	2.26093	0	2.73156	1.48592	0	2.09461	34.9222	3.38685	0	1.79975	2.50784	4.55129	4.96816	0.548946	1.67782	11.5713	0.171381	0.333167	4.96816	2.35499	1.63031	11.5713	0.171381	0.333167	4.96816	-2.9533	1.59728	11.5713	0.171381	0.333167	4.96816	-0.883729	1.586
chr9:29943406-29943670:Ntm	chr9	29943406	29943670	265	28994749	29963141	-	start	19604	PeakInsideFeature	ENSMUSG00000059974.10	Ntm	any_internal	5.17548	9.50128	8.21444	2.26093	0	0	0	2.83054	1.3964	13.0958	7.25753	12.2507	11.3984	7.52351	0.910258	5.45435	2.80211	1.2267	17.5656	0.0247295	0.0954369	5.45435	2.35407	1.28789	17.5656	0.0247295	0.0954369	5.45435	-4.53469	1.8352	17.5656	0.0247295	0.0954369	5.45435	1.17094	1.09694
chr8:27188080-27188351:Got1l1	chr8	27188080	27188351	272	27197458	27223828	-	end	9243	Downstream	ENSMUSG00000039720.7	Got1l1	distal_enhancer	18.6317	19.0026	4.51794	4.06968	3.1049	18.2104	7.42962	1.41527	9.07663	30.5569	3.38685	7.79592	2.39967	8.35946	5.46155	9.56127	0.511658	0.902668	21.467	0.00600509	0.0349348	9.56127	2.35403	0.8697	21.467	0.00600509	0.0349348	9.56127	-0.339938	0.829753	21.467	0.00600509	0.0349348	9.56127	-0.403388	0.866355
chr5:117231152-117231351:Taok3	chr5	117231152	117231351	200	117120128	117275219	+	center	33578	PeakInsideFeature	ENSMUSG00000061288.13	Taok3	any_internal	4.14038	4.75064	11.0895	1.35656	0	0	5.9437	5.66108	2.79281	0	4.83835	5.56852	6.59908	3.34378	2.73077	3.92101	2.58872	1.34862	9.8433	0.276197	0.443481	3.92101	2.35352	1.42786	9.8433	0.276197	0.443481	3.92101	0.272965	1.43851	9.8433	0.276197	0.443481	3.92101	0.763203	1.14438
chr12:113597193-113597442:Ighv5-4	chr12	113597193	113597442	250	113597445	113597977	-	start	660	Downstream	ENSMUSG00000095612.2	Ighv5-4	any_promoter	33.123	11.8766	2.46433	4.97405	4.13987	10.9262	11.8874	0	5.58562	8.73054	10.6444	12.2507	0	0	3.64103	8.01625	1.29396	0.780319	47.0731	1.48498e-07	5.93499e-06	8.01625	2.35319	0.781394	47.0731	1.48498e-07	5.93499e-06	8.01625	0.832819	0.869634	47.0731	1.48498e-07	5.93499e-06	8.01625	2.687	0.983973
chr6:70103059-70103293:Igkv8-31	chr6	70103059	70103293	235	70105859	70106415	-	end	2684	Downstream	ENSMUSG00000105781.1	Igkv8-31	distal_enhancer	9.31586	7.12596	3.28578	2.71312	0	10.0157	4.45777	2.83054	11.8694	30.5569	7.74136	13.3644	2.39967	3.34378	0	7.26802	2.66413	1.16561	18.0232	0.021053	0.0855102	7.26802	2.35319	1.21727	18.0232	0.021053	0.0855102	7.26802	-1.39868	1.06247	18.0232	0.021053	0.0855102	7.26802	2.59998	1.20609
chr6:38022118-38022441:Svopl	chr6	38022118	38022441	324	37983738	38046996	-	center	6912	PeakInsideFeature	ENSMUSG00000029830.15	Svopl	any_internal	18.6317	7.12596	5.75011	4.52186	0	5.46312	11.8874	14.1527	6.28382	0	1.93534	5.56852	1.19983	3.34378	6.3718	6.14906	0.407099	1.14897	11.2484	0.188017	0.352629	6.14906	2.35176	1.10573	11.2484	0.188017	0.352629	6.14906	0.91844	1.17107	11.2484	0.188017	0.352629	6.14906	-0.471578	1.11023
chr1:14304549-14304900:Eya1	chr1	14304549	14304900	352	14168953	14310235	-	start	5511	PeakInsideFeature	ENSMUSG00000025932.14	Eya1	any_internal	25.8774	7.12596	6.98227	5.87842	0	10.9262	38.634	11.3222	0	0	11.612	21.1604	6.59908	5.01568	7.28206	10.561	2.24349	0.963262	27.1625	0.000662711	0.00659663	10.561	2.34988	0.98787	27.1625	0.000662711	0.00659663	10.561	6.24379	1.67232	27.1625	0.000662711	0.00659663	10.561	1.39516	0.928955
chr6:66458109-66458526:2610300M13Rik	chr6	66458109	66458526	418	66451948	66465738	-	center	526	PeakInsideFeature	ENSMUSG00000107479.1	2610300M13Rik	any_internal	28.9827	21.3779	16.4289	6.33061	3.1049	36.4208	28.2326	35.3817	6.98202	17.4611	3.38685	1.1137	4.19941	0.835946	7.28206	14.5014	-0.978795	0.865887	53.3241	9.33406e-09	5.38532e-07	14.5014	2.34963	0.723947	53.3241	9.33406e-09	5.38532e-07	14.5014	1.72533	0.730317	53.3241	9.33406e-09	5.38532e-07	14.5014	-0.640362	0.914186
chr2:81869955-81870246:NA	chr2	81869955	81870246	292	NA	NA	NA	NA	NA	NA	NA	NA	NA	7.24567	0	0.410722	1.35656	0	0	1.48592	0	0.698202	0	0	16.7055	4.79933	0	0.910258	2.24081	3.44024	2.4301	7.3216	0.502365	NA	2.24081	2.34625	2.50086	7.3216	0.502365	NA	2.24081	-0.218884	2.83646	7.3216	0.502365	NA	2.24081	4.21366	2.63669
chr10:67376172-67376397:Gm49454	chr10	67376172	67376397	226	67297405	67418927	+	center	18118	PeakInsideFeature	ENSMUSG00000112314.1	Gm49454	any_internal	1.0351	2.37532	0.410722	0.452186	0	0	1.48592	9.90688	0.698202	0	0.483835	6.68222	4.19941	0	0	1.84865	3.44506	2.38973	9.62054	0.292675	NA	1.84865	2.34601	2.55232	9.62054	0.292675	NA	1.84865	-0.240691	2.63215	9.62054	0.292675	NA	1.84865	4.42318	2.45589
chr9:96853043-96853243:Pxylp1	chr9	96853043	96853243	201	96823335	96892669	-	center	4860	PeakInsideFeature	ENSMUSG00000043587.15	Pxylp1	any_internal	14.4913	0	2.05361	0.452186	3.1049	3.64208	5.9437	1.41527	1.3964	0	7.25753	4.45481	0	1.67189	0.910258	3.1196	1.92938	1.40908	11.932	0.154265	NA	3.1196	2.34591	1.43684	11.932	0.154265	NA	3.1196	1.9973	1.6525	11.932	0.154265	NA	3.1196	2.19498	1.49014
chr9:45848228-45848598:Bace1	chr9	45848228	45848598	371	45838579	45864399	+	center	3077	PeakInsideFeature	ENSMUSG00000032086.12	Bace1	any_internal	10.351	40.3805	13.1431	5.42624	3.1049	23.6735	11.8874	9.90688	6.28382	13.0958	22.2564	22.2741	13.7981	10.8673	3.64103	14.006	2.29572	0.653487	22.4356	0.00416973	0.0267388	14.006	2.34479	0.680767	22.4356	0.00416973	0.0267388	14.006	1.21809	0.712526	22.4356	0.00416973	0.0267388	14.006	1.60228	0.629034
chr7:110181475-110181797:1600010M07Rik	chr7	110181475	110181797	323	109998375	110151202	-	start	30433	Upstream	ENSMUSG00000101585.6	1600010M07Rik	distal_enhancer	26.9125	11.8766	7.80372	6.7828	0	15.4788	16.3452	9.90688	12.5676	13.0958	3.87068	7.79592	3.5995	4.17973	12.7436	10.1973	0.481256	0.908742	13.6737	0.0906757	0.225058	10.1973	2.34374	0.876974	13.6737	0.0906757	0.225058	10.1973	0.317891	0.859083	13.6737	0.0906757	0.225058	10.1973	-0.600586	0.867216
chr6:6303872-6304094:Gm20619	chr6	6303872	6304094	223	6248658	6378675	+	center	9684	PeakInsideFeature	ENSMUSG00000093482.8	Gm20619	any_internal	19.6668	7.12596	3.28578	1.80875	4.13987	35.5103	7.42962	4.24581	5.58562	13.0958	2.41918	4.45481	2.99958	0	6.3718	7.87598	0.237954	1.08986	20.8295	0.00761449	0.0415716	7.87598	2.34332	1.03496	20.8295	0.00761449	0.0415716	7.87598	1.45347	0.995458	20.8295	0.00761449	0.0415716	7.87598	0.0644602	1.10374
chr6:41636157-41636490:Trpv6	chr6	41636157	41636490	334	41620623	41636405	-	start	82	OverlapStart	ENSMUSG00000029868.14	Trpv6	any_promoter	17.5966	2.37532	12.3217	3.61749	0	0.91052	8.91554	11.3222	3.49101	0	6.28986	17.8192	7.79891	4.17973	13.6539	7.3528	2.45931	1.1249	9.50488	0.301509	0.466937	7.3528	2.34153	1.16328	9.50488	0.301509	0.466937	7.3528	0.786866	1.32721	9.50488	0.301509	0.466937	7.3528	0.402226	1.01514
chr17:88476443-88476867:Foxn2	chr17	88476443	88476867	425	88440710	88490533	+	center	11033	PeakInsideFeature	ENSMUSG00000034998.18	Foxn2	any_internal	22.7721	26.1285	8.62516	4.52186	5.17484	20.0314	7.42962	8.49162	6.98202	0	19.8372	18.933	7.199	5.01568	14.5641	11.7137	2.02511	0.651628	22.1599	0.0046281	0.0288395	11.7137	2.34149	0.672761	22.1599	0.0046281	0.0288395	11.7137	1.38094	0.772807	22.1599	0.0046281	0.0288395	11.7137	1.00242	0.608722
chr7:128914117-128914316:Gm32884	chr7	128914117	128914316	200	128795193	128928013	+	end	13797	PeakInsideFeature	ENSMUSG00000108600.1	Gm32884	any_internal	7.24567	0	1.64289	1.35656	0	0	7.42962	0	3.49101	0	1.93534	10.0233	0	0	1.82052	2.32966	2.93597	2.25514	5.96174	0.651518	NA	2.32966	2.34073	2.3214	5.96174	0.651518	NA	2.32966	0.69199	2.30004	5.96174	0.651518	NA	2.32966	2.71074	2.26753
chr14:65299279-65299594:Fbxo16	chr14	65299279	65299594	316	65266617	65323973	+	center	4141	PeakInsideFeature	ENSMUSG00000034532.9	Fbxo16	any_internal	10.351	7.12596	9.03588	3.16531	0	8.19468	5.9437	4.24581	14.6622	8.73054	1.93534	36.7522	0	4.17973	6.3718	8.04628	3.45205	1.71535	9.05939	0.33731	0.499598	8.04628	2.33768	1.7595	9.05939	0.33731	0.499598	8.04628	-0.758947	1.68826	9.05939	0.33731	0.499598	8.04628	1.85848	1.64002
chr17:88778899-88779113:Lhcgr	chr17	88778899	88779113	215	88716480	88791990	-	start	12985	PeakInsideFeature	ENSMUSG00000024107.7	Lhcgr	any_internal	10.351	4.75064	12.7324	2.71312	0	0	4.45777	0	2.09461	8.73054	0	3.34111	1.79975	4.17973	3.64103	3.91944	-0.102178	1.74308	8.51775	0.384594	0.539948	3.91944	2.33768	1.64685	8.51775	0.384594	0.539948	3.91944	-1.16185	1.75587	8.51775	0.384594	0.539948	3.91944	-1.45287	1.67092
chr7:89579655-89579854:Gm45064	chr7	89579655	89579854	200	89552365	89568079	+	end	11675	Downstream	ENSMUSG00000108875.1	Gm45064	distal_enhancer	7.24567	0	0	1.35656	0	0.91052	0	4.24581	2.09461	0	2.41918	15.5918	1.79975	0	3.64103	2.62033	3.51757	2.13023	8.07499	0.426179	NA	2.62033	2.33726	2.20992	8.07499	0.426179	NA	2.62033	-1.45787	2.54017	8.07499	0.426179	NA	2.62033	2.29896	2.02452
chr4:8723039-8723265:Chd7	chr4	8723039	8723265	227	8690405	8867659	+	start	32746	PeakInsideFeature	ENSMUSG00000041235.12	Chd7	any_internal	15.5264	0	2.05361	0.904373	3.1049	10.9262	7.42962	9.90688	4.88741	13.0958	3.87068	5.56852	4.19941	0.835946	3.64103	5.73006	1.38586	1.11887	11.1705	0.192223	0.357169	5.73006	2.33561	1.1266	11.1705	0.192223	0.357169	5.73006	0.313907	1.03441	11.1705	0.192223	0.357169	5.73006	1.06143	1.12346
chr1:127082755-127082999:Gm5261	chr1	127082755	127082999	245	127049983	127050696	-	start	32180	Upstream	ENSMUSG00000101385.1	Gm5261	distal_enhancer	7.24567	0	2.46433	1.35656	0	0.91052	2.97185	1.41527	5.58562	4.36527	1.93534	16.7055	0	0	0	2.99706	3.55152	2.03749	11.0151	0.200845	NA	2.99706	2.3346	2.12041	11.0151	0.200845	NA	2.99706	-1.44549	2.05837	11.0151	0.200845	NA	2.99706	5.83525	2.30247
chr13:19293116-19293350:Trgc2	chr13	19293116	19293350	235	19304648	19307551	-	end	11416	Downstream	ENSMUSG00000076752.2	Trgc2	distal_enhancer	14.4913	26.1285	6.16083	4.52186	3.1049	2.73156	2.97185	5.66108	3.49101	8.73054	2.41918	1.1137	2.99958	4.17973	4.55129	6.21713	-1.03235	1.08824	16.8508	0.0317011	0.113008	6.21713	2.33456	0.93651	16.8508	0.0317011	0.113008	6.21713	-0.788599	1.17795	16.8508	0.0317011	0.113008	6.21713	-1.18549	1.09868
chr14:21442234-21442516:Gm25864	chr14	21442234	21442516	283	21450473	21450565	+	start	8099	Upstream	ENSMUSG00000088873.1	Gm25864	any_promoter	5.17548	7.12596	12.7324	1.80875	0	4.5526	17.8311	7.07635	2.79281	8.73054	13.0636	8.90962	24.5966	12.5392	6.3718	8.88711	3.25311	1.02858	23.3012	0.00299828	0.0209268	8.88711	2.33307	1.12203	23.3012	0.00299828	0.0209268	8.88711	1.36065	0.951275	23.3012	0.00299828	0.0209268	8.88711	0.238622	0.75664
chrX:166393844-166394043:Ofd1	chrX	166393844	166394043	200	166390032	166440704	-	end	3911	PeakInsideFeature	ENSMUSG00000040586.8	Ofd1	any_internal	18.6317	28.5038	4.92866	4.97405	4.13987	7.28416	2.97185	4.24581	4.88741	17.4611	1.93534	0	3.5995	4.17973	5.46155	7.54697	-1.91883	1.21553	19.1739	0.0139565	0.0641425	7.54697	2.3328	0.969438	19.1739	0.0139565	0.0641425	7.54697	-0.77464	1.07467	19.1739	0.0139565	0.0641425	7.54697	-1.98055	1.22748
chr19:24786012-24786260:Pgm5	chr19	24786012	24786260	249	24683015	24861855	-	center	13700	PeakInsideFeature	ENSMUSG00000041731.13	Pgm5	any_internal	13.4562	9.50128	2.05361	3.16531	1.03497	21.8525	13.3733	1.41527	3.49101	17.4611	2.41918	2.22741	0.599916	2.50784	3.64103	6.54666	0.004344	1.0589	31.5292	0.000113067	0.00159915	6.54666	2.33174	0.970159	31.5292	0.000113067	0.00159915	6.54666	1.24656	0.899634	31.5292	0.000113067	0.00159915	6.54666	-0.384251	1.05636
chr7:27798353-27798731:Zfp626	chr7	27798353	27798731	379	27807195	27822916	+	start	8654	Upstream	ENSMUSG00000030604.9	Zfp626	any_promoter	10.351	35.6298	11.0895	5.87842	2.06993	4.5526	8.91554	5.66108	13.964	0	14.0312	17.8192	9.59866	12.5392	10.9231	10.8682	1.87447	0.818955	11.1517	0.193251	0.358411	10.8682	2.33165	0.835524	11.1517	0.193251	0.358411	10.8682	-0.584494	0.912277	11.1517	0.193251	0.358411	10.8682	0.427052	0.761918
chr9:106266653-106266852:Poc1a	chr9	106266653	106266852	200	106281060	106350521	+	start	14308	Upstream	ENSMUSG00000023345.17	Poc1a	distal_enhancer	4.14038	14.2519	1.64289	2.26093	1.03497	0	4.45777	7.07635	2.79281	0	1.93534	1.1137	2.39967	3.34378	1.82052	3.21807	-0.127646	1.52284	6.10584	0.635378	NA	3.21807	2.33015	1.42391	6.10584	0.635378	NA	3.21807	-0.0576561	1.69015	6.10584	0.635378	NA	3.21807	-0.702536	1.50037
chr1:35359024-35359409:NA	chr1	35359024	35359409	386	NA	NA	NA	NA	NA	NA	NA	NA	NA	14.4913	0	2.46433	2.71312	0	7.28416	13.3733	5.66108	0	0	2.41918	26.7289	2.39967	5.01568	3.64103	5.74612	3.15195	1.31565	16.2423	0.0390406	0.129995	5.74612	2.32972	1.37316	16.2423	0.0390406	0.129995	5.74612	4.99025	1.84999	16.2423	0.0390406	0.129995	5.74612	1.70674	1.21964
chr14:24372390-24372589:AC161374.1	chr14	24372390	24372589	200	24364282	24370578	+	end	1911	Downstream	ENSMUSG00000118584.1	AC161374.1	distal_enhancer	4.14038	4.75064	3.6965	1.35656	0	6.37364	4.45777	5.66108	4.88741	4.36527	1.93534	12.2507	5.99916	5.01568	2.73077	4.50806	2.9055	1.25555	7.01374	0.535151	0.659057	4.50806	2.3291	1.35109	7.01374	0.535151	0.659057	4.50806	0.215467	1.12261	7.01374	0.535151	0.659057	4.50806	0.746248	1.01043
chr2:170551024-170551381:Gm14637	chr2	170551024	170551381	358	170576053	170578424	+	start	24851	Upstream	ENSMUSG00000085225.1	Gm14637	distal_enhancer	10.351	16.6272	8.62516	4.06968	0	25.4946	13.3733	9.90688	16.0586	21.8263	5.80602	8.90962	2.99958	3.34378	3.64103	10.0689	1.46526	0.824215	29.6326	0.000245426	0.00300986	10.0689	2.3288	0.835154	29.6326	0.000245426	0.00300986	10.0689	0.149559	0.685713	29.6326	0.000245426	0.00300986	10.0689	1.02306	0.817941
chr6:128584141-128584387:A2ml1	chr6	128584141	128584387	247	128539820	128581608	-	start	2655	Upstream	ENSMUSG00000047228.9	A2ml1	any_promoter	16.5615	28.5038	7.80372	7.23498	0	14.5683	25.2607	8.49162	2.09461	0	12.0959	11.137	8.99875	5.85162	7.28206	10.3923	1.42851	0.761354	24.0999	0.00220508	0.0166977	10.3923	2.32873	0.767533	24.0999	0.00220508	0.0166977	10.3923	3.49031	1.08285	24.0999	0.00220508	0.0166977	10.3923	0.832686	0.744066
chr14:47078752-47079074:Samd4	chr14	47078752	47079074	323	46882853	47105815	+	end	26903	PeakInsideFeature	ENSMUSG00000021838.17	Samd4	any_internal	16.5615	0	0.410722	3.16531	0	0	1.48592	4.24581	0.698202	0	1.93534	25.6152	1.79975	0	4.55129	4.03127	2.97279	1.83145	10.876	0.208823	0.375543	4.03127	2.32786	1.86915	10.876	0.208823	0.375543	4.03127	-0.260216	2.46514	10.876	0.208823	0.375543	4.03127	2.5911	1.82381
chr10:24213794-24214115:Moxd1	chr10	24213794	24214115	322	24223516	24302790	+	start	9562	Upstream	ENSMUSG00000020000.7	Moxd1	any_promoter	10.351	11.8766	5.33938	3.61749	0	20.0314	8.91554	5.66108	5.58562	13.0958	3.87068	3.34111	1.79975	3.34378	10.9231	7.18349	0.735376	1.06374	13.98	0.0822873	0.211511	7.18349	2.32758	1.03521	13.98	0.0822873	0.211511	7.18349	0.901731	0.959223	13.98	0.0822873	0.211511	7.18349	-0.956407	0.967611
chr11:16602930-16603129:Gm12663	chr11	16602930	16603129	200	16635108	16636066	-	end	32079	Downstream	ENSMUSG00000101316.1	Gm12663	distal_enhancer	7.24567	0	8.21444	1.35656	0	3.64208	7.42962	1.41527	4.88741	0	0	5.56852	2.39967	8.35946	5.46155	3.73202	1.63922	1.79919	5.05562	0.751615	0.817873	3.73202	2.32729	1.82668	5.05562	0.751615	0.817873	3.73202	0.754603	1.69805	5.05562	0.751615	0.817873	3.73202	-1.45982	1.57525
chr12:29111315-29111514:4833405L11Rik	chr12	29111315	29111514	200	29104486	29106850	-	start	4564	Upstream	ENSMUSG00000113544.1	4833405L11Rik	any_promoter	5.17548	2.37532	2.46433	1.35656	0	0	0	0	2.09461	0	1.93534	11.137	0	2.50784	2.73077	2.11849	3.04613	2.12276	9.05977	0.337279	NA	2.11849	2.32612	2.19525	9.05977	0.337279	NA	2.11849	-2.83573	2.56548	9.05977	0.337279	NA	2.11849	1.29132	1.97789
chr1:121097064-121097386:Celrr	chr1	121097064	121097386	323	121087404	121178441	+	start	9820	PeakInsideFeature	ENSMUSG00000097881.7	Celrr	any_internal	8.28076	11.8766	11.9109	3.16531	0	8.19468	8.91554	8.49162	3.49101	13.0958	7.74136	12.2507	4.79933	8.35946	0	7.37154	2.32311	0.985201	9.84938	0.275757	0.443009	7.37154	2.32481	1.02893	9.84938	0.275757	0.443009	7.37154	0.472737	0.981035	9.84938	0.275757	0.443009	7.37154	1.19927	0.907905
chr15:97557543-97557807:Gm49506	chr15	97557543	97557807	265	97557790	97558290	-	start	616	OverlapEnd	ENSMUSG00000116131.1	Gm49506	any_promoter	7.24567	7.12596	2.05361	2.26093	0	19.1209	17.8311	5.66108	2.79281	0	12.0959	5.56852	2.99958	0.835946	7.28206	6.1916	2.67603	1.02259	25.1927	0.00144188	0.0120518	6.1916	2.3242	1.08916	25.1927	0.00144188	0.0120518	6.1916	3.0486	1.09939	25.1927	0.00144188	0.0120518	6.1916	1.20224	0.889928
chr2:177329705-177330034:Gm14412	chr2	177329705	177330034	330	177314519	177324307	-	start	5562	Upstream	ENSMUSG00000078868.3	Gm14412	any_promoter	23.8072	33.2545	8.62516	5.87842	5.17484	3.64208	13.3733	4.24581	9.07663	0	15.4827	11.137	8.99875	6.68757	4.55129	10.2624	1.27723	0.705126	19.8508	0.0109155	0.0538872	10.2624	2.32368	0.706487	19.8508	0.0109155	0.0538872	10.2624	0.20344	0.838544	19.8508	0.0109155	0.0538872	10.2624	1.26415	0.727816
chr3:52766999-52767251:Gm2447	chr3	52766999	52767251	253	52739715	52776656	+	center	8939	PeakInsideFeature	ENSMUSG00000102785.5	Gm2447	any_internal	6.21057	0	7.80372	0.452186	1.03497	0	1.48592	0	5.58562	4.36527	1.93534	1.1137	1.79975	0.835946	10.9231	2.90307	1.18649	2.03135	7.62137	0.471302	NA	2.90307	2.32205	2.02798	7.62137	0.471302	NA	2.90307	-3.05402	2.1928	7.62137	0.471302	NA	2.90307	-1.89779	1.80026
chr11:117932233-117932619:Gm11726	chr11	117932233	117932619	387	117921904	117922328	+	end	10097	Downstream	ENSMUSG00000082562.1	Gm11726	distal_enhancer	64.1759	35.6298	46.8223	15.3743	4.13987	111.083	38.634	89.162	34.9101	30.5569	11.612	35.6385	19.1973	3.34378	30.0385	38.0213	1.20402	0.978023	15.2985	0.0535939	0.160278	38.0213	2.31794	0.977781	15.2985	0.0535939	0.160278	38.0213	1.18872	0.967548	15.2985	0.0535939	0.160278	38.0213	0.484169	0.967637
chr14:57611053-57611252:Xpo4	chr14	57611053	57611252	200	57577520	57665430	-	center	10323	PeakInsideFeature	ENSMUSG00000021952.16	Xpo4	any_internal	7.24567	9.50128	3.6965	1.35656	2.06993	0	2.97185	0	4.18921	0	2.90301	2.22741	16.1977	0.835946	3.64103	3.78908	0.649461	1.5081	11.6514	0.167447	0.32855	3.78908	2.31753	1.47545	11.6514	0.167447	0.32855	3.78908	-1.18035	1.76518	11.6514	0.167447	0.32855	3.78908	0.231902	1.49829
chr6:58838056-58838291:Herc3	chr6	58838056	58838291	236	58831464	58920398	+	start	6709	PeakInsideFeature	ENSMUSG00000029804.17	Herc3	any_internal	7.24567	0	8.21444	0	2.06993	0	0	5.66108	5.58562	8.73054	2.41918	12.2507	4.79933	9.19541	3.64103	4.6542	3.10937	1.64219	10.8239	0.211881	0.378538	4.6542	2.31673	1.72984	10.8239	0.211881	0.378538	4.6542	-4.99103	2.03043	10.8239	0.211881	0.378538	4.6542	0.142396	1.40471
chr14:74141366-74141565:Gm49171	chr14	74141366	74141565	200	73979157	74451303	-	center	73765	PeakInsideFeature	ENSMUSG00000115704.1	Gm49171	any_internal	15.5264	4.75064	8.62516	2.26093	2.06993	4.5526	16.3452	4.24581	7.68022	8.73054	1.45151	3.34111	5.39925	2.50784	1.82052	5.95384	0.00310167	1.13345	13.3337	0.100873	0.240448	5.95384	2.31488	1.04511	13.3337	0.100873	0.240448	5.95384	0.326247	0.987257	13.3337	0.100873	0.240448	5.95384	0.0116336	1.1737
chr14:30331983-30332182:Cacna1d	chr14	30331983	30332182	200	30039938	30491455	-	center	66386	PeakInsideFeature	ENSMUSG00000015968.18	Cacna1d	any_internal	4.14038	11.8766	8.21444	2.71312	0	5.46312	0	0	6.28382	0	0.96767	3.34111	1.79975	3.34378	5.46155	3.57369	0.372885	1.62356	6.58854	0.581604	NA	3.57369	2.31297	1.5701	6.58854	0.581604	NA	3.57369	-0.477673	1.63905	6.58854	0.581604	NA	3.57369	-1.13188	1.53969
chr3:15781021-15781235:Sirpb1c	chr3	15781021	15781235	215	15795144	15848528	-	end	14017	Downstream	ENSMUSG00000074677.11	Sirpb1c	distal_enhancer	6.21057	0	1.64289	0.452186	1.03497	3.64208	4.45777	5.66108	0.698202	0	0	14.4781	0	2.50784	0.910258	2.77973	3.3402	1.97988	7.85552	0.44771	NA	2.77973	2.31135	2.07302	7.85552	0.44771	NA	2.77973	2.44657	2.1205	7.85552	0.44771	NA	2.77973	2.02902	1.84604
chr11:120457529-120457749:Oxld1	chr11	120457529	120457749	221	120456605	120458068	-	start	430	PeakInsideFeature	ENSMUSG00000039670.2	Oxld1	any_promoter	7.24567	14.2519	4.51794	2.71312	1.03497	7.28416	2.97185	9.90688	16.0586	8.73054	3.87068	8.90962	2.99958	5.01568	3.64103	6.61015	1.55336	1.00931	11.4179	0.179127	0.342211	6.61015	2.30692	1.02564	11.4179	0.179127	0.342211	6.61015	-1.33104	0.962192	11.4179	0.179127	0.342211	6.61015	0.480875	0.941415
chr10:116382937-116383193:Ptprb	chr10	116382937	116383193	257	116275522	116389535	+	end	6471	PeakInsideFeature	ENSMUSG00000020154.10	Ptprb	any_internal	13.4562	7.12596	11.5002	3.61749	0	10.9262	5.9437	5.66108	9.77483	21.8263	0.483835	3.34111	1.79975	3.34378	3.64103	6.82944	-0.450911	1.24074	16.7532	0.0327844	0.115531	6.82944	2.30599	1.10441	16.7532	0.0327844	0.115531	6.82944	-0.736832	1.01221	16.7532	0.0327844	0.115531	6.82944	-1.14319	1.21184
chr1:93810023-93810246:Gm22089	chr1	93810023	93810246	224	93808569	93808671	-	start	1463	Upstream	ENSMUSG00000088961.1	Gm22089	any_promoter	19.6668	7.12596	5.75011	4.97405	0	4.5526	11.8874	2.83054	3.49101	0	3.38685	1.1137	1.19983	1.67189	10.9231	5.23826	-0.212514	1.32563	9.45565	0.305326	0.470579	5.23826	2.30545	1.24809	9.45565	0.305326	0.470579	5.23826	1.65456	1.41786	9.45565	0.305326	0.470579	5.23826	-1.37305	1.28049
chr6:88107062-88107261:Mir6376	chr6	88107062	88107261	200	88104127	88104258	-	start	2903	Upstream	ENSMUSG00000099095.1	Mir6376	any_promoter	34.1581	19.0026	4.92866	7.23498	3.1049	23.6735	29.7185	24.0596	18.1533	34.9222	14.5151	7.79592	7.199	5.01568	11.8333	16.3543	1.05881	0.700285	28.9224	0.000327192	0.00376169	16.3543	2.3048	0.69559	28.9224	0.000327192	0.00376169	16.3543	0.147902	0.652182	28.9224	0.000327192	0.00376169	16.3543	0.470844	0.685763
chr11:89611578-89611822:Ankfn1	chr11	89611578	89611822	245	89390222	89841266	-	center	4045	PeakInsideFeature	ENSMUSG00000047773.15	Ankfn1	any_internal	14.4913	16.6272	2.87505	4.52186	1.03497	9.1052	5.9437	7.07635	2.09461	0	3.87068	7.79592	1.79975	2.50784	0.910258	5.37698	0.822372	0.916621	19.6107	0.0119137	0.0572906	5.37698	2.30146	0.899035	19.6107	0.0119137	0.0572906	5.37698	2.15704	1.19101	19.6107	0.0119137	0.0572906	5.37698	1.67492	1.06588
chr8:26854498-26854697:2310008N11Rik	chr8	26854498	26854697	200	26814592	26884380	-	center	5111	PeakInsideFeature	ENSMUSG00000100335.2	2310008N11Rik	any_internal	10.351	4.75064	4.51794	2.71312	0	3.64208	5.9437	4.24581	4.88741	0	0.483835	16.7055	1.79975	4.17973	2.73077	4.46342	2.35243	1.32947	5.14617	0.741845	0.811031	4.46342	2.30099	1.37266	5.14617	0.741845	0.811031	4.46342	0.456464	1.42057	5.14617	0.741845	0.811031	4.46342	1.23133	1.25576
chr9:64240845-64241044:Map2k1	chr9	64240845	64241044	200	64185769	64253631	-	start	12687	PeakInsideFeature	ENSMUSG00000004936.8	Map2k1	any_internal	16.5615	0	3.28578	3.16531	0	7.28416	8.91554	2.83054	2.79281	17.4611	5.32219	5.56852	1.79975	3.34378	6.3718	5.64685	1.51813	1.14872	7.80595	0.452652	0.595112	5.64685	2.29893	1.16353	7.80595	0.452652	0.595112	5.64685	0.0693947	1.09976	7.80595	0.452652	0.595112	5.64685	0.167293	1.06347
chr15:100256439-100256748:Atf1	chr15	100256439	100256748	310	100227818	100261244	+	end	4651	PeakInsideFeature	ENSMUSG00000023027.13	Atf1	any_internal	20.7019	9.50128	4.92866	5.42624	0	11.8368	28.2326	9.90688	14.6622	0	2.41918	4.45481	1.79975	2.50784	6.3718	8.18333	0.0258088	1.02578	20.1718	0.00970513	0.049464	8.18333	2.29886	0.960769	20.1718	0.00970513	0.049464	8.18333	0.99813	0.923436	20.1718	0.00970513	0.049464	8.18333	-0.438776	1.01624
chr14:107448268-107448506:NA	chr14	107448268	107448506	239	NA	NA	NA	NA	NA	NA	NA	NA	NA	17.5966	4.75064	17.2503	1.35656	4.13987	7.28416	7.42962	7.07635	4.88741	0	3.87068	18.933	10.1986	8.35946	6.3718	7.967	2.12959	0.949999	10.9764	0.20304	0.369142	7.967	2.29761	0.983278	10.9764	0.20304	0.369142	7.967	0.980412	1.06913	10.9764	0.20304	0.369142	7.967	0.541361	0.858118
chr5:136582237-136582590:Cux1	chr5	136582237	136582590	354	136248134	136567490	-	start	14923	Upstream	ENSMUSG00000029705.17	Cux1	distal_enhancer	13.4562	33.2545	11.5002	4.06968	5.17484	15.4788	7.42962	9.90688	4.18921	26.1916	39.6745	10.0233	20.9971	10.0314	7.28206	14.5773	2.50833	0.751353	16.5209	0.0355034	0.122052	14.5773	2.29594	0.780521	16.5209	0.0355034	0.122052	14.5773	0.147612	0.806947	16.5209	0.0355034	0.122052	14.5773	1.56696	0.714488
chr10:19356129-19356383:Olig3	chr10	19356129	19356383	255	19356532	19358604	+	start	277	Upstream	ENSMUSG00000045591.6	Olig3	any_promoter	21.737	16.6272	15.1967	2.26093	6.2098	24.584	23.7748	8.49162	0.698202	13.0958	3.87068	0	2.99958	5.01568	4.55129	9.94089	-0.764243	1.09158	23.5902	0.00268369	0.0193079	9.94089	2.29503	0.975341	23.5902	0.00268369	0.0193079	9.94089	2.62917	1.08067	23.5902	0.00268369	0.0193079	9.94089	-1.04075	1.09382
chr18:41753045-41753252:Gm50410	chr18	41753045	41753252	208	41747233	41874834	-	end	5915	PeakInsideFeature	ENSMUSG00000117745.1	Gm50410	any_internal	1.0351	7.12596	2.87505	1.35656	0	0	0	5.66108	4.88741	4.36527	0	12.2507	2.39967	4.17973	0	3.07577	2.93155	2.09294	6.03478	0.643336	NA	3.07577	2.29461	2.16591	6.03478	0.643336	NA	3.07577	-4.44941	2.42383	6.03478	0.643336	NA	3.07577	1.49363	1.96832
chr2:155940044-155940304:Gm15557	chr2	155940044	155940304	261	155940727	155942750	+	start	554	Upstream	ENSMUSG00000078972.1	Gm15557	any_promoter	17.5966	9.50128	16.4289	2.71312	3.1049	2.73156	4.45777	21.229	9.07663	13.0958	4.35452	3.34111	9.59866	0	5.46155	8.17943	0.45453	0.999323	20.1321	0.00984757	0.0499813	8.17943	2.29069	0.960103	20.1321	0.00984757	0.0499813	8.17943	-1.57898	1.04372	20.1321	0.00984757	0.0499813	8.17943	0.561139	1.04402
chr18:12019081-12019280:Tmem241	chr18	12019081	12019280	200	11964449	12121537	-	center	23813	PeakInsideFeature	ENSMUSG00000049411.15	Tmem241	any_internal	9.31586	9.50128	3.28578	3.16531	0	13.6578	2.97185	4.24581	2.09461	13.0958	2.41918	6.68222	7.199	2.50784	3.64103	5.58556	1.14258	1.10706	7.80901	0.452346	0.594896	5.58556	2.29015	1.10416	7.80901	0.452346	0.594896	5.58556	0.742417	1.07679	7.80901	0.452346	0.594896	5.58556	0.469393	1.07372
chr5:114215213-114215452:Acacb	chr5	114215213	114215452	240	114146534	114250761	+	center	16685	PeakInsideFeature	ENSMUSG00000042010.16	Acacb	any_internal	10.351	9.50128	8.62516	2.71312	1.03497	0.91052	5.9437	11.3222	10.473	4.36527	1.93534	4.45481	9.59866	5.85162	13.6539	6.71563	0.546175	1.159	10.0566	0.261079	0.429238	6.71563	2.28973	1.1189	10.0566	0.261079	0.429238	6.71563	-1.43892	1.16587	10.0566	0.261079	0.429238	6.71563	-1.70524	1.0427
chr14:82277978-82278279:NA	chr14	82277978	82278279	302	NA	NA	NA	NA	NA	NA	NA	NA	NA	5.17548	2.37532	8.21444	1.35656	0	0	0	0	0	4.36527	3.38685	13.3644	2.39967	0.835946	0	2.76493	3.346	1.74681	15.2906	0.0537347	NA	2.76493	2.28957	1.83858	15.2906	0.0537347	NA	2.76493	-2.2329	2.31439	15.2906	0.0537347	NA	2.76493	4.24155	2.05098
chr10:12534898-12535160:Utrn	chr10	12534898	12535160	263	12382187	12869365	-	center	90748	PeakInsideFeature	ENSMUSG00000019820.11	Utrn	any_internal	21.737	45.1311	6.16083	8.59154	4.13987	8.19468	8.91554	2.83054	3.49101	0	7.25753	15.5918	11.9983	5.85162	0	9.99276	0.725651	0.797997	27.5632	0.000564846	0.00583052	9.99276	2.28859	0.785593	27.5632	0.000564846	0.00583052	9.99276	1.62308	1.07061	27.5632	0.000564846	0.00583052	9.99276	1.87785	0.910785
chr6:17362822-17363021:Gm15581	chr6	17362822	17363021	200	17206822	17385604	-	start	22683	PeakInsideFeature	ENSMUSG00000085264.1	Gm15581	any_internal	12.4211	16.6272	6.98227	3.61749	2.06993	0	5.9437	0	2.09461	0	4.35452	3.34111	0	2.50784	3.64103	4.24006	0.407641	1.23469	17.6686	0.0238526	0.093196	4.24006	2.28738	1.20037	17.6686	0.0238526	0.093196	4.24006	0.675807	1.55477	17.6686	0.0238526	0.093196	4.24006	0.3489	1.25341
chr1:153294652-153294913:Gm38009	chr1	153294652	153294913	262	153283849	153287190	-	start	7592	Upstream	ENSMUSG00000103818.1	Gm38009	any_promoter	5.17548	7.12596	2.46433	1.35656	1.03497	17.2999	7.42962	2.83054	2.79281	0	0.96767	11.137	2.39967	5.01568	0	4.46868	2.18297	1.30755	11.1635	0.192605	0.357595	4.46868	2.28696	1.35819	11.1635	0.192605	0.357595	4.46868	2.56559	1.36352	11.1635	0.192605	0.357595	4.46868	1.13092	1.22097
chr11:67563303-67563554:Gas7	chr11	67563303	67563554	252	67455090	67688990	+	center	8612	PeakInsideFeature	ENSMUSG00000033066.16	Gas7	any_internal	22.7721	2.37532	2.46433	4.06968	1.03497	3.64208	4.45777	16.9832	0.698202	17.4611	0	10.0233	0	3.34378	6.3718	6.37984	0.87613	2.00848	5.92514	0.655617	0.749283	6.37984	2.28646	2.00025	5.92514	0.655617	0.749283	6.37984	-1.01415	2.04478	5.92514	0.655617	0.749283	6.37984	-0.003918	1.98347
chr15:58017556-58017778:9130401M01Rik	chr15	58017556	58017778	223	58022258	58034325	-	end	4592	Downstream	ENSMUSG00000101892.1	9130401M01Rik	distal_enhancer	9.31586	0	3.6965	1.80875	0	0	5.9437	4.24581	3.49101	0	2.90301	5.56852	0	4.17973	16.3846	3.83583	2.00072	1.81798	7.57188	0.476365	0.613758	3.83583	2.28578	1.85676	7.57188	0.476365	0.613758	3.83583	0.238813	1.92026	7.57188	0.476365	0.613758	3.83583	-1.30264	1.64105
chr7:72364050-72364404:NA	chr7	72364050	72364404	355	NA	NA	NA	NA	NA	NA	NA	NA	NA	11.386	0	9.4466	0	3.1049	3.64208	2.97185	0	4.18921	13.0958	2.90301	18.933	4.19941	7.52351	1.82052	5.54773	3.04264	1.49122	8.27917	0.406686	0.557868	5.54773	2.28283	1.55491	8.27917	0.406686	0.557868	5.54773	-1.2021	1.49771	8.27917	0.406686	0.557868	5.54773	1.17931	1.36281
chr19:53343570-53343769:Mxi1	chr19	53343570	53343769	200	53310517	53375810	+	center	506	PeakInsideFeature	ENSMUSG00000025025.14	Mxi1	any_internal	13.4562	11.8766	2.46433	2.26093	3.1049	0.91052	4.45777	1.41527	6.28382	0	4.35452	6.68222	2.99958	4.17973	0	4.29643	1.04531	1.17431	8.96586	0.345184	0.506275	4.29643	2.28154	1.16857	8.96586	0.345184	0.506275	4.29643	-0.838593	1.36647	8.96586	0.345184	0.506275	4.29643	1.34257	1.23565
chr6:85221102-85221317:Sfxn5	chr6	85221102	85221317	216	85213048	85333422	-	end	8161	PeakInsideFeature	ENSMUSG00000033720.12	Sfxn5	any_internal	8.28076	11.8766	3.28578	3.16531	0	5.46312	5.9437	2.83054	3.49101	13.0958	15.9666	7.79592	14.9979	7.52351	11.8333	7.70332	2.62027	0.883017	17.6109	0.0243407	0.0944319	7.70332	2.2802	0.939916	17.6109	0.0243407	0.0944319	7.70332	-0.0377264	0.930386	17.6109	0.0243407	0.0944319	7.70332	0.351959	0.726361
chr6:142511516-142511808:Ldhb	chr6	142511516	142511808	293	142490248	142507957	-	start	3704	Upstream	ENSMUSG00000030246.12	Ldhb	any_promoter	18.6317	42.7558	9.4466	5.87842	6.2098	44.6155	16.3452	12.7374	15.3604	34.9222	19.8372	7.79592	6.59908	7.52351	7.28206	17.0627	1.27352	0.661383	29.0113	0.000315658	0.00365995	17.0627	2.28	0.663881	29.0113	0.000315658	0.00365995	17.0627	0.523563	0.627727	29.0113	0.000315658	0.00365995	17.0627	0.972832	0.664129
chr6:120675995-120676311:Cecr2	chr6	120675995	120676311	317	120666368	120771190	+	start	9784	PeakInsideFeature	ENSMUSG00000071226.11	Cecr2	any_internal	27.9476	26.1285	7.39299	5.87842	5.17484	27.3156	11.8874	8.49162	21.6443	30.5569	3.87068	8.90962	6.59908	3.34378	2.73077	13.1915	0.090906	0.781917	32.1253	8.84474e-05	0.00130851	13.1915	2.27992	0.737545	32.1253	8.84474e-05	0.00130851	13.1915	-0.309428	0.705935	32.1253	8.84474e-05	0.00130851	13.1915	0.966394	0.883331
chr6:148590760-148590959:Gm6313	chr6	148590760	148590959	200	148606785	148614309	-	end	15926	Downstream	ENSMUSG00000070995.10	Gm6313	distal_enhancer	1.0351	2.37532	1.64289	0.452186	0	0	0	9.90688	4.88741	17.4611	2.90301	1.1137	6.59908	0	3.64103	3.46785	2.72674	1.94385	16.7535	0.0327806	NA	3.46785	2.2769	2.10875	16.7535	0.0327806	NA	3.46785	-5.55921	1.99427	16.7535	0.0327806	NA	3.46785	0.243918	1.59581
chr6:30018835-30019034:Smkr-ps	chr6	30018835	30019034	200	29985234	29993778	+	end	25156	Downstream	ENSMUSG00000045709.11	Smkr-ps	distal_enhancer	12.4211	9.50128	3.28578	4.06968	0	2.73156	4.45777	8.49162	2.09461	0	2.41918	0	1.19983	2.50784	9.10258	4.15219	-0.686291	1.53674	8.47025	0.388932	0.543476	4.15219	2.27622	1.40425	8.47025	0.388932	0.543476	4.15219	1.12618	1.66578	8.47025	0.388932	0.543476	4.15219	-2.02615	1.48194
chr8:47136065-47136331:E330018M18Rik	chr8	47136065	47136331	267	47135650	47163704	+	start	547	PeakInsideFeature	ENSMUSG00000110264.1	E330018M18Rik	any_promoter	20.7019	11.8766	4.51794	4.52186	2.06993	0	8.91554	1.41527	5.58562	0	1.45151	0	7.79891	2.50784	5.46155	5.12163	-1.9428	1.58851	10.5338	0.229538	0.397102	5.12163	2.27559	1.33183	10.5338	0.229538	0.397102	5.12163	0.13111	1.50436	10.5338	0.229538	0.397102	5.12163	-2.16185	1.59173
chr6:139350967-139351309:4922502N22Rik	chr6	139350967	139351309	343	139315596	139322576	-	start	28561	Upstream	ENSMUSG00000108128.1	4922502N22Rik	distal_enhancer	17.5966	30.8792	4.10722	8.13936	0	41.8839	17.8311	11.3222	8.37842	26.1916	7.74136	10.0233	1.19983	3.34378	5.46155	12.94	0.848753	0.760247	40.5309	2.55071e-06	6.79488e-05	12.94	2.27481	0.7484	40.5309	2.55071e-06	6.79488e-05	12.94	1.13165	0.719639	40.5309	2.55071e-06	6.79488e-05	12.94	0.994214	0.798375
chr19:32572853-32573052:Gm36419	chr19	32572853	32573052	200	32543347	32563611	+	end	9341	Downstream	ENSMUSG00000118168.1	Gm36419	distal_enhancer	5.17548	2.37532	3.6965	1.35656	0	2.73156	4.45777	24.0596	0.698202	0	1.45151	2.22741	0	0	1.82052	3.33669	1.1154	1.69692	19.6582	0.0117095	NA	3.33669	2.27205	1.69167	19.6582	0.0117095	NA	3.33669	2.25985	1.82468	19.6582	0.0117095	NA	3.33669	1.00475	1.74338
chr14:35095510-35095900:Grid1	chr14	35095510	35095900	391	34820107	35583379	+	center	106039	PeakInsideFeature	ENSMUSG00000041078.7	Grid1	any_internal	13.4562	7.12596	4.92866	4.06968	0	2.73156	1.48592	7.07635	8.37842	0	0	30.07	4.79933	0	4.55129	5.91156	2.78872	2.12916	3.55631	0.894776	0.920531	5.91156	2.27014	2.15558	3.55631	0.894776	0.920531	5.91156	-1.17156	2.27764	3.55631	0.894776	0.920531	5.91156	2.71895	2.14107
chr9:85649620-85649855:Gm48842	chr9	85649620	85649855	236	85637288	85639567	-	start	10170	Upstream	ENSMUSG00000111386.1	Gm48842	distal_enhancer	9.31586	2.37532	4.10722	2.26093	0	0	0	0	3.49101	0	0	23.3878	1.79975	4.17973	2.73077	3.57656	3.19149	1.93102	9.95701	0.268057	NA	3.57656	2.26994	1.98554	9.95701	0.268057	NA	3.57656	-3.41843	2.4582	9.95701	0.268057	NA	3.57656	1.73116	1.84474
chr5:101431504-101431851:NA	chr5	101431504	101431851	348	NA	NA	NA	NA	NA	NA	NA	NA	NA	22.7721	14.2519	7.80372	4.52186	3.1049	20.0314	5.9437	14.1527	5.58562	4.36527	0.96767	7.79592	0.599916	4.17973	8.19232	8.28458	-0.0132326	1.05013	16.5362	0.0353173	0.121612	8.28458	2.26931	0.995948	16.5362	0.0353173	0.121612	8.28458	1.34962	1.07479	16.5362	0.0353173	0.121612	8.28458	-0.668366	1.03113
chr2:119985969-119986219:Mapkbp1	chr2	119985969	119986219	251	119972698	120027408	+	start	13395	PeakInsideFeature	ENSMUSG00000033902.12	Mapkbp1	any_internal	26.9125	0	4.10722	4.52186	1.03497	1.82104	11.8874	7.07635	3.49101	21.8263	5.80602	6.68222	4.79933	3.34378	2.73077	7.06939	1.04015	1.14987	7.13316	0.522336	0.649436	7.06939	2.26814	1.14501	7.13316	0.522336	0.649436	7.06939	-0.668352	1.16053	7.13316	0.522336	0.649436	7.06939	1.02853	1.1739
chr10:69311979-69312193:Gm40685	chr10	69311979	69312193	215	69312138	69315376	+	start	53	OverlapStart	ENSMUSG00000112798.1	Gm40685	any_promoter	24.8423	2.37532	5.75011	4.52186	1.03497	8.19468	11.8874	12.7374	8.37842	8.73054	0.483835	10.0233	3.5995	2.50784	0.910258	7.06518	0.618816	1.0989	11.934	0.154171	0.312126	7.06518	2.26549	1.07478	11.934	0.154171	0.312126	7.06518	0.225275	1.07796	11.934	0.154171	0.312126	7.06518	1.43541	1.22218
chr14:118971032-118971231:Dnajc3	chr14	118971032	118971231	200	118937975	118981697	+	end	10566	PeakInsideFeature	ENSMUSG00000022136.8	Dnajc3	any_internal	14.4913	7.12596	1.64289	4.06968	0	0.91052	8.91554	9.90688	2.79281	0	0.96767	7.79592	3.5995	5.85162	4.55129	4.84144	0.813402	1.3417	6.47134	0.594589	0.704635	4.84144	2.26532	1.32587	6.47134	0.594589	0.704635	4.84144	1.15775	1.53713	6.47134	0.594589	0.704635	4.84144	-0.360373	1.28725
chr4:41357304-41357517:Ubap1	chr4	41357304	41357517	214	41348995	41390525	+	start	8415	PeakInsideFeature	ENSMUSG00000028437.14	Ubap1	any_internal	6.21057	9.50128	13.1431	2.71312	0	0	4.45777	1.41527	3.49101	0	4.83835	3.34111	3.5995	1.67189	6.3718	4.05032	1.38308	1.3488	8.1581	0.418181	0.567142	4.05032	2.26481	1.35967	8.1581	0.418181	0.567142	4.05032	-0.38736	1.57621	8.1581	0.418181	0.567142	4.05032	0.060328	1.26318
chr14:101846198-101846422:Lmo7	chr14	101846198	101846422	225	101729956	101934710	+	center	13976	PeakInsideFeature	ENSMUSG00000033060.16	Lmo7	any_internal	6.21057	0	5.33938	0	2.06993	8.19468	2.97185	12.7374	2.09461	0	2.41918	15.5918	3.5995	2.50784	2.73077	4.43117	3.48508	1.43082	10.6305	0.22353	0.390891	4.43117	2.264	1.54866	10.6305	0.22353	0.390891	4.43117	1.80245	1.46378	10.6305	0.22353	0.390891	4.43117	1.71635	1.22006
chr17:71469923-71470213:Smchd1	chr17	71469923	71470213	291	71344488	71475343	-	start	5276	PeakInsideFeature	ENSMUSG00000024054.14	Smchd1	any_internal	13.4562	0	3.28578	1.80875	1.03497	0	4.45777	0	14.6622	0	0.483835	23.3878	3.5995	0	7.28206	4.89726	3.03437	2.59113	3.38375	0.908022	0.930229	4.89726	2.26276	2.62619	3.38375	0.908022	0.930229	4.89726	-1.87385	2.64861	3.38375	0.908022	0.930229	4.89726	1.70522	2.53792
chr7:43348168-43348399:Siglecf	chr7	43348168	43348399	232	43351340	43359531	+	start	3057	Upstream	ENSMUSG00000039013.16	Siglecf	any_promoter	16.5615	14.2519	6.98227	5.42624	0	28.2261	16.3452	11.3222	9.77483	0	2.41918	7.79592	4.79933	1.67189	7.28206	8.85724	0.522822	0.933015	19.6347	0.01181	0.0569494	8.85724	2.2624	0.901259	19.6347	0.01181	0.0569494	8.85724	1.67987	0.890525	19.6347	0.01181	0.0569494	8.85724	0.0747406	0.924832
chr5:111298038-111298237:Ttc28	chr5	111298038	111298237	200	110879802	111289780	+	end	8357	Downstream	ENSMUSG00000033209.17	Ttc28	distal_enhancer	14.4913	2.37532	1.64289	0	4.13987	3.64208	0	4.24581	6.28382	8.73054	0	2.22741	1.79975	0.835946	2.73077	3.54304	-1.01482	1.83306	6.55709	0.585082	NA	3.54304	2.26127	1.64585	6.55709	0.585082	NA	3.54304	-1.87552	1.7431	6.55709	0.585082	NA	3.54304	-0.960049	1.86299
chr19:59588004-59588521:2700089I24Rik	chr19	59588004	59588521	518	59493135	59559391	+	end	28871	Downstream	ENSMUSG00000100119.1	2700089I24Rik	distal_enhancer	36.2283	64.1337	17.661	8.59154	12.4196	48.2576	16.3452	22.6443	19.5497	30.5569	41.126	12.2507	14.9979	7.52351	21.8462	24.9421	1.42915	0.638046	17.6063	0.0243794	0.0945228	24.9421	2.25998	0.642519	17.6063	0.0243794	0.0945228	24.9421	0.500837	0.656614	17.6063	0.0243794	0.0945228	24.9421	0.92025	0.63064
chr19:53040886-53041135:Xpnpep1	chr19	53040886	53041135	250	52931925	53040214	-	start	796	Upstream	ENSMUSG00000025027.18	Xpnpep1	any_promoter	11.386	23.7532	2.05361	5.42624	1.03497	39.1524	7.42962	14.1527	9.07663	0	3.38685	6.68222	2.99958	0	6.3718	8.86039	0.440341	1.04289	21.954	0.0050018	0.0305378	8.86039	2.25955	1.01223	21.954	0.0050018	0.0305378	8.86039	1.91496	1.03492	21.954	0.0050018	0.0305378	8.86039	0.626253	1.08308
chr6:54435615-54436225:9130019P16Rik	chr6	54435615	54436225	611	54269680	54430221	-	start	5698	Upstream	ENSMUSG00000073067.10	9130019P16Rik	any_promoter	39.3336	30.8792	6.16083	6.7828	8.27974	25.4946	22.2889	14.1527	16.0586	13.0958	53.7057	17.8192	11.3984	9.19541	40.9616	21.0405	2.30258	0.676644	23.0111	0.00334997	0.0227046	21.0405	2.25792	0.695554	23.0111	0.00334997	0.0227046	21.0405	0.665294	0.718653	23.0111	0.00334997	0.0227046	21.0405	0.552387	0.629333
chr12:109500238-109500437:Gm34081	chr12	109500238	109500437	200	109493528	109516740	-	center	4797	PeakInsideFeature	ENSMUSG00000112977.1	Gm34081	any_internal	13.4562	9.50128	2.46433	2.71312	2.06993	5.46312	11.8874	9.90688	5.58562	8.73054	12.0959	6.68222	4.19941	0	2.73077	6.49912	1.97341	0.916724	17.2292	0.0278089	0.103192	6.49912	2.25775	0.948461	17.2292	0.0278089	0.103192	6.49912	0.380361	0.94348	17.2292	0.0278089	0.103192	6.49912	2.87128	1.11362
chr6:39102842-39103041:Parp12	chr6	39102842	39103041	200	39086409	39118349	-	center	562	PeakInsideFeature	ENSMUSG00000038507.6	Parp12	any_internal	13.4562	7.12596	3.6965	4.06968	0	0	1.48592	5.66108	0	13.0958	1.93534	0	0	0	3.64103	3.61117	-0.998965	2.07236	8.10058	0.423707	NA	3.61117	2.25639	1.93344	8.10058	0.423707	NA	3.61117	-3.13275	2.33009	8.10058	0.423707	NA	3.61117	-0.725103	2.11032
chr14:101984395-101984735:Gm5854	chr14	101984395	101984735	341	101981990	101982763	-	start	1801	Upstream	ENSMUSG00000115584.1	Gm5854	any_promoter	11.386	2.37532	0.410722	0.452186	3.1049	4.5526	1.48592	5.66108	4.88741	0	1.93534	21.1604	4.19941	5.85162	5.46155	4.86163	2.84975	1.32895	9.58651	0.295255	0.461147	4.86163	2.25602	1.38663	9.58651	0.295255	0.461147	4.86163	-0.11598	1.46836	9.58651	0.295255	0.461147	4.86163	0.976864	1.20844
chr14:53665767-53666006:Trav3-3	chr14	53665767	53666006	240	53665928	53666506	+	start	42	OverlapStart	ENSMUSG00000094828.5	Trav3-3	any_promoter	20.7019	16.6272	13.9645	6.7828	0	5.46312	16.3452	7.07635	8.37842	17.4611	5.80602	10.0233	5.39925	14.2111	11.8333	10.6716	0.956463	0.904677	9.07549	0.335968	0.498318	10.6716	2.25477	0.897343	9.07549	0.335968	0.498318	10.6716	-0.117254	0.907512	9.07549	0.335968	0.498318	10.6716	-0.764068	0.839758
chr11:53839782-53840065:Gm12216	chr11	53839782	53840065	284	53783417	53859256	-	center	18587	PeakInsideFeature	ENSMUSG00000081769.9	Gm12216	any_internal	9.31586	14.2519	2.87505	4.06968	0	18.2104	4.45777	9.90688	2.09461	34.9222	10.6444	5.56852	1.79975	5.85162	6.3718	8.68936	1.78845	1.05855	12.413	0.133705	0.286107	8.68936	2.25433	1.08225	12.413	0.133705	0.286107	8.68936	-0.313682	0.990212	12.413	0.133705	0.286107	8.68936	0.446178	0.985477
chr6:93397009-93397286:NA	chr6	93397009	93397286	278	NA	NA	NA	NA	NA	NA	NA	NA	NA	19.6668	2.37532	2.05361	1.80875	3.1049	0	2.97185	11.3222	2.09461	0	0	18.933	2.39967	4.17973	0.910258	4.78804	1.93619	1.60639	7.92734	0.4406	0.585558	4.78804	2.25422	1.62576	7.92734	0.4406	0.585558	4.78804	-0.254798	2.02296	7.92734	0.4406	0.585558	4.78804	1.84121	1.6198
chr6:122690185-122690438:Gm10420	chr6	122690185	122690438	254	122696000	122696882	+	start	5689	Upstream	ENSMUSG00000072789.4	Gm10420	any_promoter	22.7721	28.5038	3.28578	3.16531	8.27974	24.584	10.4015	5.66108	5.58562	13.0958	4.35452	0	2.39967	0	0	8.80593	-0.988612	0.923753	48.8124	6.90637e-08	3.04267e-06	8.80593	2.25299	0.799364	48.8124	6.90637e-08	3.04267e-06	8.80593	1.22192	0.858422	48.8124	6.90637e-08	3.04267e-06	8.80593	4.06287	1.67278
chr1:43461684-43461899:Nck2	chr1	43461684	43461899	216	43444578	43570515	+	start	17213	PeakInsideFeature	ENSMUSG00000066877.11	Nck2	any_internal	13.4562	0	1.64289	2.71312	0	0	0	1.41527	2.09461	13.0958	1.45151	0	1.79975	0.835946	6.3718	2.9918	-0.831848	2.15626	7.51879	0.481827	NA	2.9918	2.25264	1.98963	7.51879	0.481827	NA	2.9918	-4.99505	2.37503	7.51879	0.481827	NA	2.9918	-2.10287	2.09804
chr1:189778460-189778678:Ptpn14	chr1	189778460	189778678	219	189728267	189876695	+	center	23913	PeakInsideFeature	ENSMUSG00000026604.17	Ptpn14	any_internal	13.4562	19.0026	4.51794	5.42624	0	10.0157	10.4015	9.90688	4.18921	13.0958	7.74136	5.56852	2.39967	2.50784	4.55129	7.51872	1.04134	0.824375	15.9893	0.0425333	0.137208	7.51872	2.25185	0.819231	15.9893	0.0425333	0.137208	7.51872	0.674799	0.856383	15.9893	0.0425333	0.137208	7.51872	0.962974	0.851967
chr17:70794327-70794572:Gm41609	chr17	70794327	70794572	246	70765838	70806059	-	center	8501	PeakInsideFeature	ENSMUSG00000117231.1	Gm41609	any_internal	9.31586	11.8766	2.46433	3.61749	0	5.46312	10.4015	14.1527	8.37842	0	6.28986	24.5015	7.199	7.52351	2.73077	7.59431	2.76052	0.993811	12.745	0.120928	0.269164	7.59431	2.25002	1.04591	12.745	0.120928	0.269164	7.59431	0.368923	1.03474	12.745	0.120928	0.269164	7.59431	1.52255	0.916097
chr2:174263197-174263422:Mir296	chr2	174263197	174263422	226	174267046	174267125	-	end	3737	Downstream	ENSMUSG00000065521.1	Mir296	distal_enhancer	17.5966	16.6272	4.10722	6.7828	0	0	8.91554	14.1527	7.68022	0	3.87068	13.3644	3.5995	10.8673	13.6539	8.08121	1.23277	1.60363	4.32861	0.826325	0.871075	8.08121	2.24897	1.60528	4.32861	0.826325	0.871075	8.08121	-0.165919	1.73631	4.32861	0.826325	0.871075	8.08121	-0.533456	1.56086
chr3:85993736-85994158:Prss48	chr3	85993736	85994158	423	85993809	86002491	-	end	137	OverlapEnd	ENSMUSG00000049013.3	Prss48	any_internal	63.1408	28.5038	13.9645	10.4003	9.31471	47.347	23.7748	32.5512	18.8515	61.1138	13.0636	16.7055	10.7985	11.7032	14.5641	25.0532	0.564969	0.656932	26.0846	0.00101587	0.00918546	25.0532	2.24819	0.643291	26.0846	0.00101587	0.00918546	25.0532	0.0483066	0.632472	26.0846	0.00101587	0.00918546	25.0532	0.163614	0.653402
chr12:54399182-54399492:Gm46328	chr12	54399182	54399492	311	54400175	54405654	+	start	839	Upstream	ENSMUSG00000112053.1	Gm46328	any_promoter	7.24567	2.37532	6.16083	1.80875	0	0	2.97185	5.66108	4.18921	0	2.41918	15.5918	11.3984	0	1.82052	4.10951	3.02008	1.51985	10.5698	0.227289	0.394671	4.10951	2.24799	1.59597	10.5698	0.227289	0.394671	4.10951	-1.17703	1.77095	10.5698	0.227289	0.394671	4.10951	3.29552	1.63259
chr15:7397764-7398066:Gm16029	chr15	7397764	7398066	303	7397896	7411381	+	start	18	OverlapStart	ENSMUSG00000090199.1	Gm16029	any_promoter	20.7019	23.7532	13.1431	4.97405	4.13987	10.9262	8.91554	32.5512	9.77483	13.0958	13.5474	12.2507	7.79891	11.7032	12.7436	13.3346	1.48295	0.726375	16.3732	0.0373389	0.126156	13.3346	2.24646	0.73674	16.3732	0.0373389	0.126156	13.3346	-0.0936106	0.775478	16.3732	0.0373389	0.126156	13.3346	0.086742	0.669656
chr6:72808461-72808687:Tcf7l1	chr6	72808461	72808687	227	72626377	72789254	-	start	19319	Upstream	ENSMUSG00000055799.13	Tcf7l1	distal_enhancer	34.1581	30.8792	10.268	5.87842	8.27974	24.584	32.6903	22.6443	22.3425	34.9222	4.83835	0	0	3.34378	3.64103	15.898	-1.1959	0.834672	63.0203	1.18709e-10	1.11374e-08	15.898	2.24506	0.706553	63.0203	1.18709e-10	1.11374e-08	15.898	0.0762275	0.681075	63.0203	1.18709e-10	1.11374e-08	15.898	-0.213532	0.922722
chr10:117925380-117925598:4933411E08Rik	chr10	117925380	117925598	219	117925458	117948292	+	start	30	OverlapStart	ENSMUSG00000112500.1	4933411E08Rik	any_promoter	15.5264	9.50128	2.87505	3.16531	2.06993	2.73156	4.45777	5.66108	4.88741	13.0958	0	0	0.599916	2.50784	2.73077	4.65401	-4.31908	1.83506	20.7903	0.00772575	0.0419745	4.65401	2.24413	1.19184	20.7903	0.00772575	0.0419745	4.65401	-1.1531	1.2762	20.7903	0.00772575	0.0419745	4.65401	-4.27683	1.85558
chr1:106560962-106561168:D630008O14Rik	chr1	106560962	106561168	207	106541942	106575045	+	center	2571	PeakInsideFeature	ENSMUSG00000054006.14	D630008O14Rik	any_internal	1.0351	2.37532	2.46433	0.452186	0	0	2.97185	1.41527	0	8.73054	7.74136	8.90962	4.79933	6.68757	3.64103	3.4149	4.68433	1.71228	12.8621	0.116685	NA	3.4149	2.24338	1.96843	12.8621	0.116685	NA	3.4149	-0.809467	1.68162	12.8621	0.116685	NA	3.4149	0.678465	1.17411
chr14:68123469-68123869:Nefm	chr14	68123469	68123869	401	68082589	68124846	-	start	1178	PeakInsideFeature	ENSMUSG00000022054.11	Nefm	any_internal	39.3336	54.6324	10.268	13.1134	4.13987	74.6626	89.1554	15.568	14.6622	17.4611	66.7693	111.37	11.3984	17.5549	10.0128	36.6735	3.1834	0.439749	139.687	2.75674e-26	5.63837e-23	36.6735	2.24304	0.469525	139.687	2.75674e-26	5.63837e-23	36.6735	2.41428	0.479978	139.687	2.75674e-26	5.63837e-23	36.6735	2.66205	0.431281
chr6:123289607-123289806:Clec4e	chr6	123289607	123289806	200	123281788	123289870	-	start	164	PeakInsideFeature	ENSMUSG00000030142.10	Clec4e	any_promoter	5.17548	4.75064	2.05361	1.80875	0	2.73156	5.9437	0	2.79281	21.8263	3.38685	0	4.79933	0	0.910258	3.74529	0.847334	1.76991	10.5455	0.228803	0.396377	3.74529	2.24259	1.74821	10.5455	0.228803	0.396377	3.74529	-1.37048	1.59139	10.5455	0.228803	0.396377	3.74529	2.10756	2.11527
chr2:50687203-50687639:Gm13484	chr2	50687203	50687639	437	50657655	50658067	-	start	29353	Upstream	ENSMUSG00000082846.1	Gm13484	distal_enhancer	48.6495	19.0026	9.85733	7.68717	7.24477	7.28416	17.8311	7.07635	6.28382	17.4611	26.1271	20.0467	18.5974	14.2111	14.5641	16.1283	1.63732	0.624335	21.9506	0.00500824	0.0305642	16.1283	2.23993	0.635048	21.9506	0.00500824	0.0305642	16.1283	0.402422	0.738676	21.9506	0.00500824	0.0305642	16.1283	0.698545	0.597344
chr13:117217059-117217286:Emb	chr13	117217059	117217286	228	117208535	117274415	+	start	8637	PeakInsideFeature	ENSMUSG00000021728.8	Emb	any_internal	9.31586	14.2519	9.4466	3.61749	1.03497	0	10.4015	1.41527	7.68022	21.8263	34.3523	36.7522	41.9941	47.6489	8.19232	16.5287	3.84887	1.40009	14.8192	0.0627573	0.177664	16.5287	2.2375	1.44424	14.8192	0.0627573	0.177664	16.5287	-1.49066	1.43511	14.8192	0.0627573	0.177664	16.5287	0.346419	1.30092
chr8:33520186-33520428:Tex15	chr8	33520186	33520428	243	33516737	33585582	+	start	3569	PeakInsideFeature	ENSMUSG00000009628.14	Tex15	any_internal	5.17548	9.50128	3.6965	2.71312	0	0	0	0	6.98202	0	1.93534	17.8192	1.79975	4.17973	2.73077	3.76888	2.66267	1.66591	11.1856	0.191401	0.356386	3.76888	2.23662	1.71177	11.1856	0.191401	0.356386	3.76888	-4.35636	2.18593	11.1856	0.191401	0.356386	3.76888	1.47935	1.5983
chr6:85281778-85281977:Sfxn5	chr6	85281778	85281977	200	85213048	85333422	-	center	8642	PeakInsideFeature	ENSMUSG00000033720.12	Sfxn5	any_internal	10.351	7.12596	2.05361	1.80875	2.06993	6.37364	5.9437	12.7374	6.98202	8.73054	3.87068	6.68222	1.79975	8.35946	1.82052	5.78061	1.41165	1.06135	10.8156	0.212369	0.379013	5.78061	2.23465	1.07571	10.8156	0.212369	0.379013	5.78061	-0.282451	1.02526	10.8156	0.212369	0.379013	5.78061	-0.0169524	0.96624
chrX:35976802-35977051:Dock11	chrX	35976802	35977051	250	35888831	36076562	+	center	5770	PeakInsideFeature	ENSMUSG00000031093.14	Dock11	any_internal	4.14038	0	0.410722	0	1.03497	0.91052	1.48592	0	0	0	0	7.79592	0	0	0	1.0519	3.07602	4.07771	3.07425	0.929612	NA	1.0519	2.23465	4.15032	3.07425	0.929612	NA	1.0519	1.88938	4.24404	3.07425	0.929612	NA	1.0519	4.58636	4.14559
chr11:96727445-96727644:Skap1	chr11	96727445	96727644	200	96464592	96759130	+	end	31586	PeakInsideFeature	ENSMUSG00000057058.16	Skap1	any_internal	8.28076	14.2519	4.10722	3.16531	1.03497	3.64208	8.91554	2.83054	3.49101	0	5.80602	8.90962	2.39967	6.68757	0	4.90148	1.63821	1.03346	8.31327	0.403483	0.555374	4.90148	2.23354	1.05453	8.31327	0.403483	0.555374	4.90148	1.16258	1.20142	8.31327	0.403483	0.555374	4.90148	1.07851	1.01285
chr6:86020985-86021279:Add2	chr6	86020985	86021279	295	86028680	86124409	+	start	7549	Upstream	ENSMUSG00000030000.10	Add2	any_promoter	16.5615	26.1285	33.6792	5.87842	2.06993	8.19468	8.91554	12.7374	0	8.73054	7.74136	10.0233	17.9975	8.35946	2.73077	11.3165	0.984176	0.721742	37.7099	8.51654e-06	0.0001873	11.3165	2.22937	0.715814	37.7099	8.51654e-06	0.0001873	11.3165	2.58173	1.13073	37.7099	8.51654e-06	0.0001873	11.3165	0.632285	0.722468
chr18:21709570-21709824:NA	chr18	21709570	21709824	255	NA	NA	NA	NA	NA	NA	NA	NA	NA	4.14038	7.12596	1.64289	1.80875	0	1.82104	4.45777	2.83054	0	0	9.19287	11.137	5.99916	10.8673	4.55129	4.37167	3.14522	1.17005	20.0865	0.0100136	0.0505576	4.37167	2.22807	1.26329	20.0865	0.0100136	0.0505576	4.37167	3.20651	1.78007	20.0865	0.0100136	0.0505576	4.37167	0.381846	0.936597
chr1:136543599-136543836:Gm37799	chr1	136543599	136543836	238	136541604	136555873	+	start	2113	PeakInsideFeature	ENSMUSG00000104414.1	Gm37799	any_internal	3.10529	7.12596	1.64289	1.80875	0	2.73156	1.48592	0	4.88741	21.8263	8.2252	0	4.19941	0	4.55129	4.106	2.05373	1.72399	8.21054	0.413179	0.56306	4.106	2.22537	1.77003	8.21054	0.413179	0.56306	4.106	-2.51036	1.69004	8.21054	0.413179	0.56306	4.106	0.955912	1.63896
chr18:34168600-34168855:Gm23411	chr18	34168600	34168855	256	34188877	34188939	-	end	20150	Downstream	ENSMUSG00000096804.1	Gm23411	distal_enhancer	7.24567	2.37532	1.64289	1.80875	0	21.8525	5.9437	8.49162	0.698202	13.0958	4.35452	4.45481	1.19983	4.17973	9.10258	5.76306	1.97862	1.32059	14.0098	0.0815111	0.210253	5.76306	2.22383	1.37173	14.0098	0.0815111	0.210253	5.76306	1.70163	1.20244	14.0098	0.0815111	0.210253	5.76306	-0.589088	1.11874
chr17:34143179-34143378:H2-DMb2	chr17	34143179	34143378	200	34143306	34151555	+	start	28	OverlapStart	ENSMUSG00000037548.15	H2-DMb2	any_promoter	7.24567	38.0051	4.10722	7.68717	1.03497	7.28416	1.48592	2.83054	2.09461	4.36527	2.41918	1.1137	11.9983	5.01568	3.64103	6.68857	-1.31098	1.26867	13.6384	0.0916902	0.226581	6.68857	2.2216	1.13118	13.6384	0.0916902	0.226581	6.68857	0.779429	1.39581	13.6384	0.0916902	0.226581	6.68857	-1.20241	1.28824
chr2:180488251-180488450:Ntsr1	chr2	180488251	180488450	200	180499975	180544980	+	start	11625	Upstream	ENSMUSG00000027568.9	Ntsr1	distal_enhancer	16.5615	14.2519	4.92866	4.97405	1.03497	0.91052	10.4015	2.83054	3.49101	0	5.32219	6.68222	5.99916	10.8673	8.19232	6.42986	0.829486	0.991859	9.97275	0.266944	0.434723	6.42986	2.22066	0.979632	9.97275	0.266944	0.434723	6.42986	0.93513	1.20736	9.97275	0.266944	0.434723	6.42986	-0.688891	0.928316
chr4:123681259-123681458:Macf1	chr4	123681259	123681458	200	123349632	123684360	-	start	3002	PeakInsideFeature	ENSMUSG00000028649.21	Macf1	any_internal	4.14038	11.8766	2.05361	2.71312	0	1.82104	8.91554	5.66108	4.88741	4.36527	7.25753	0	2.39967	4.17973	2.73077	4.20012	1.32349	1.2852	4.39088	0.820249	0.866849	4.20012	2.22011	1.29599	4.39088	0.820249	0.866849	4.20012	0.107343	1.2871	4.39088	0.820249	0.866849	4.20012	0.221949	1.21262
chr17:56708672-56709134:Ndufa11	chr17	56708672	56709134	463	56717766	56722141	+	start	8864	Upstream	ENSMUSG00000002379.7	Ndufa11	any_promoter	62.1057	42.7558	18.0718	13.1134	9.31471	101.068	22.2889	15.568	12.5676	43.6527	23.7079	12.2507	16.1977	5.01568	25.4872	28.211	0.685814	0.93292	13.9593	0.0828332	0.212314	28.211	2.21906	0.926664	13.9593	0.0828332	0.212314	28.211	1.27312	0.932633	13.9593	0.0828332	0.212314	28.211	0.262339	0.929207
chr11:117936235-117936505:Gm11726	chr11	117936235	117936505	271	117921904	117922328	+	end	14041	Downstream	ENSMUSG00000082562.1	Gm11726	distal_enhancer	38.2985	28.5038	22.5897	9.49592	4.13987	39.1524	23.7748	16.9832	10.473	13.0958	5.80602	12.2507	2.39967	2.50784	8.19232	15.8442	0.212409	0.659483	45.1449	3.45437e-07	1.22289e-05	15.8442	2.21768	0.627143	45.1449	3.45437e-07	1.22289e-05	15.8442	1.51577	0.661973	45.1449	3.45437e-07	1.22289e-05	15.8442	0.680808	0.713054
chr1:137058825-137059024:NA	chr1	137058825	137059024	200	NA	NA	NA	NA	NA	NA	NA	NA	NA	5.17548	4.75064	2.46433	0.452186	2.06993	0.91052	4.45777	0	4.18921	0	5.80602	4.45481	8.39883	4.17973	4.55129	3.45738	2.27344	1.34732	8.43444	0.392223	NA	3.45738	2.21763	1.41196	8.43444	0.392223	NA	3.45738	-0.305129	1.43991	8.43444	0.392223	NA	3.45738	0.251655	1.16976
chr4:145405488-145405715:Platr16	chr4	145405488	145405715	228	145410244	145449756	+	start	4643	Upstream	ENSMUSG00000085101.7	Platr16	any_promoter	17.5966	0	0	3.61749	0	3.64208	4.45777	0	4.88741	13.0958	1.93534	5.56852	2.39967	1.67189	7.28206	4.41031	0.829324	1.5201	11.44	0.177995	0.34089	4.41031	2.21662	1.50685	11.44	0.177995	0.34089	4.41031	-1.02402	1.51815	11.44	0.177995	0.34089	4.41031	-0.306908	1.46656
chr5:89209231-89209465:Slc4a4	chr5	89209231	89209465	235	88886485	89239653	+	end	30306	PeakInsideFeature	ENSMUSG00000060961.16	Slc4a4	any_internal	7.24567	0	6.98227	0.904373	1.03497	8.19468	7.42962	5.66108	1.3964	0	8.70903	10.0233	7.79891	0	0	4.35869	3.29074	1.20007	26.22	0.000963007	0.00882562	4.35869	2.21626	1.31174	26.22	0.000963007	0.00882562	4.35869	2.69904	1.3407	26.22	0.000963007	0.00882562	4.35869	5.8584	1.67275
chr15:80505246-80505452:Enthd1	chr15	80505246	80505452	207	80452239	80565156	-	center	3349	PeakInsideFeature	ENSMUSG00000050439.7	Enthd1	any_internal	9.31586	7.12596	7.39299	3.16531	0	2.73156	1.48592	12.7374	4.18921	0	0	11.137	3.5995	0	4.55129	4.49547	1.54718	1.51661	5.7287	0.677591	0.765467	4.49547	2.21495	1.53365	5.7287	0.677591	0.765467	4.49547	-0.406468	1.72223	5.7287	0.677591	0.765467	4.49547	1.21978	1.51468
chr1:138324999-138325198:Atp6v1g3	chr1	138324999	138325198	200	138273737	138289462	+	end	35636	Downstream	ENSMUSG00000026394.5	Atp6v1g3	distal_enhancer	3.10529	0	2.05361	0	1.03497	2.73156	1.48592	0	0	4.36527	0	5.56852	5.99916	11.7032	0.910258	2.59719	2.76243	2.27951	5.27609	0.727701	NA	2.59719	2.2148	2.41302	5.27609	0.727701	NA	2.59719	0.897445	2.24494	5.27609	0.727701	NA	2.59719	-1.27936	1.93448
chr6:94566159-94566358:Slc25a26	chr6	94566159	94566358	200	94500330	94604672	+	center	13757	PeakInsideFeature	ENSMUSG00000045100.11	Slc25a26	any_internal	15.5264	0	2.05361	0.452186	3.1049	0	0	0	2.79281	0	0	0	1.79975	0	4.55129	2.01873	-3.66672	2.99693	6.75815	0.562937	NA	2.01873	2.21478	2.66852	6.75815	0.562937	NA	2.01873	-3.07218	3.10231	6.75815	0.562937	NA	2.01873	-4.06817	2.99002
chr10:93335096-93335295:Gm17745	chr10	93335096	93335295	200	93335392	93348877	+	start	197	Upstream	ENSMUSG00000110647.2	Gm17745	any_promoter	6.21057	7.12596	3.28578	2.26093	0	14.5683	7.42962	11.3222	5.58562	30.5569	2.90301	3.34111	0	3.34378	2.73077	6.71097	1.11885	1.15219	26.8368	0.000754356	0.0073036	6.71097	2.21416	1.15216	26.8368	0.000754356	0.0073036	6.71097	-0.381256	0.916609	26.8368	0.000754356	0.0073036	6.71097	0.0173503	1.06525
chr4:18117926-18118170:Mmp16	chr4	18117926	18118170	245	17852892	18119145	+	end	1098	PeakInsideFeature	ENSMUSG00000028226.15	Mmp16	any_internal	4.14038	4.75064	0	1.80875	0	0	1.48592	0	2.79281	0	0	8.90962	0	0	0	1.59254	2.19493	3.17921	5.41542	0.712392	NA	1.59254	2.21163	3.21154	5.41542	0.712392	NA	1.59254	-1.4021	3.46307	5.41542	0.712392	NA	1.59254	4.77226	3.37637
chr15:73150036-73150266:Ago2	chr15	73150036	73150266	231	73095843	73184935	-	center	9761	PeakInsideFeature	ENSMUSG00000036698.11	Ago2	any_internal	10.351	11.8766	5.33938	4.06968	0	2.73156	7.42962	4.24581	2.09461	4.36527	1.45151	2.22741	12.5982	5.85162	4.55129	5.2789	-0.439764	1.25185	9.86098	0.274919	0.442262	5.2789	2.20965	1.13462	9.86098	0.274919	0.442262	5.2789	0.876558	1.30685	9.86098	0.274919	0.442262	5.2789	-1.56722	1.1995
chr14:60501145-60501417:Gm29266	chr14	60501145	60501417	273	60485207	60599031	+	start	16073	PeakInsideFeature	ENSMUSG00000101797.1	Gm29266	any_internal	9.31586	4.75064	2.46433	2.71312	0	2.73156	7.42962	1.41527	4.88741	0	1.45151	26.7289	0	7.52351	1.82052	4.88215	3.12687	1.41299	12.6519	0.124402	0.273715	4.88215	2.20889	1.47369	12.6519	0.124402	0.273715	4.88215	0.556556	1.5151	12.6519	0.124402	0.273715	4.88215	1.54549	1.31426
chr10:8762231-8762720:Sash1	chr10	8762231	8762720	490	8722218	8886070	-	end	40257	PeakInsideFeature	ENSMUSG00000015305.6	Sash1	any_internal	30.0178	14.2519	13.5538	6.33061	3.1049	6.37364	31.2044	16.9832	13.2658	17.4611	13.5474	4.45481	10.1986	0	3.64103	12.2926	0.932882	0.838603	20.6412	0.00816406	0.0436503	12.2926	2.20436	0.832973	20.6412	0.00816406	0.0436503	12.2926	0.300673	0.824399	20.6412	0.00816406	0.0436503	12.2926	2.42408	1.03463
chr11:113674726-113674926:Gm11693	chr11	113674726	113674926	201	113678529	113679331	+	start	3704	Upstream	ENSMUSG00000083339.1	Gm11693	any_promoter	18.6317	2.37532	2.46433	2.71312	2.06993	0	7.42962	4.24581	9.07663	13.0958	2.41918	13.3644	5.99916	9.19541	3.64103	6.4481	1.62431	1.21008	6.29671	0.614034	0.719411	6.4481	2.20414	1.22841	6.29671	0.614034	0.719411	6.4481	-1.66643	1.27592	6.29671	0.614034	0.719411	6.4481	0.222731	1.14291
chr14:7569597-7569796:Gm3558	chr14	7569597	7569796	200	7545150	7568566	-	start	1130	Upstream	ENSMUSG00000079364.3	Gm3558	any_promoter	5.17548	7.12596	2.87505	2.26093	0	0	4.45777	0	0	0	7.25753	3.34111	1.19983	3.34378	2.73077	2.65121	2.0447	1.54177	9.51543	0.300695	NA	2.65121	2.20398	1.58393	9.51543	0.300695	NA	2.65121	2.63922	2.08922	9.51543	0.300695	NA	2.65121	0.833569	1.45737
chr17:88543141-88543340:Ppp1r21	chr17	88543141	88543340	200	88530117	88588367	+	start	13123	PeakInsideFeature	ENSMUSG00000034709.8	Ppp1r21	any_internal	25.8774	0	8.62516	2.26093	4.13987	8.19468	13.3733	14.1527	7.68022	0	3.38685	11.137	1.79975	5.01568	10.0128	7.71043	1.17682	1.09549	8.26299	0.408212	0.55908	7.71043	2.20324	1.09797	8.26299	0.408212	0.55908	7.71043	0.996443	1.1471	8.26299	0.408212	0.55908	7.71043	-0.113429	1.04077
chr14:19910519-19910718:Gng2	chr14	19910519	19910718	200	19872558	19977627	-	center	14474	PeakInsideFeature	ENSMUSG00000043004.13	Gng2	any_internal	9.31586	4.75064	6.16083	0.452186	3.1049	0	1.48592	21.229	5.58562	0	1.93534	4.45481	7.199	0	0	4.37828	0.96025	1.50089	18.6446	0.0168806	0.0733152	4.37828	2.2024	1.49268	18.6446	0.0168806	0.0733152	4.37828	-2.64786	1.96524	18.6446	0.0168806	0.0733152	4.37828	4.25572	1.96782
chrX:16817280-16817604:Maob	chrX	16817280	16817604	325	16709281	16817366	-	start	75	OverlapStart	ENSMUSG00000040147.14	Maob	any_promoter	9.31586	30.8792	6.57155	4.97405	3.1049	9.1052	4.45777	7.07635	5.58562	21.8263	7.25753	6.68222	13.7981	10.0314	0	9.37773	0.747168	0.978955	8.32156	0.402706	0.554734	9.37773	2.20139	0.966364	8.32156	0.402706	0.554734	9.37773	-0.694507	1.01355	8.32156	0.402706	0.554734	9.37773	0.459621	0.980491
chr11:74688896-74689233:Pafah1b1	chr11	74688896	74689233	338	74673948	74724670	-	center	10245	PeakInsideFeature	ENSMUSG00000020745.15	Pafah1b1	any_internal	12.4211	4.75064	1.23217	3.61749	0	6.37364	271.924	0	0	0	6.77369	2.22741	0	0	2.73077	20.8034	1.26889	2.67861	19.9189	0.0106474	0.0529232	20.8034	2.20046	2.68261	19.9189	0.0106474	0.0529232	20.8034	8.75836	2.94638	19.9189	0.0106474	0.0529232	20.8034	1.74622	2.72804
chr10:67090710-67090909:Jmjd1c	chr10	67090710	67090909	200	67096124	67256326	+	start	5315	Upstream	ENSMUSG00000037876.17	Jmjd1c	any_promoter	6.21057	16.6272	3.28578	1.80875	3.1049	3.64208	5.9437	2.83054	9.77483	0	8.70903	8.90962	5.99916	7.52351	2.73077	5.8067	1.92369	0.980811	7.43649	0.490351	0.625256	5.8067	2.20045	1.01397	7.43649	0.490351	0.625256	5.8067	-0.57072	1.04481	7.43649	0.490351	0.625256	5.8067	0.768289	0.912057
chr2:8475345-8475544:Gm24534	chr2	8475345	8475544	200	8472093	8472384	-	start	3060	Upstream	ENSMUSG00000088574.1	Gm24534	any_promoter	3.10529	9.50128	2.05361	2.26093	0	0	5.9437	0	2.09461	0	3.87068	5.56852	0	15.047	6.3718	3.72116	1.8381	1.59993	12.6185	0.125667	NA	3.72116	2.20022	1.63428	12.6185	0.125667	NA	3.72116	0.778219	1.80057	12.6185	0.125667	NA	3.72116	-1.20103	1.44473
chr14:65303216-65303419:Fbxo16	chr14	65303216	65303419	204	65266617	65323973	+	center	8022	PeakInsideFeature	ENSMUSG00000034532.9	Fbxo16	any_internal	10.351	0	2.05361	1.35656	1.03497	0.91052	2.97185	1.41527	4.18921	0	0.483835	17.8192	1.79975	0	0.910258	3.01974	2.87173	1.77394	6.9946	0.537215	NA	3.01974	2.20012	1.83351	6.9946	0.537215	NA	3.01974	-0.573789	1.96138	6.9946	0.537215	NA	3.01974	4.3387	2.13826
chr6:31777115-31777365:Gm13849	chr6	31777115	31777365	251	31786674	31922270	+	start	9435	Upstream	ENSMUSG00000087379.1	Gm13849	any_promoter	10.351	2.37532	6.57155	1.80875	1.03497	0.91052	2.97185	0	6.28382	4.36527	3.87068	13.3644	4.19941	3.34378	4.55129	4.40017	2.47435	1.2759	9.62564	0.29229	0.458302	4.40017	2.20004	1.33243	9.62564	0.29229	0.458302	4.40017	-1.64999	1.44019	9.62564	0.29229	0.458302	4.40017	1.07832	1.1751
chr6:29011264-29011463:Gm3294	chr6	29011264	29011463	200	28981633	29028922	+	center	6086	PeakInsideFeature	ENSMUSG00000092090.2	Gm3294	any_internal	8.28076	4.75064	0	2.71312	0	0	7.42962	22.6443	3.49101	8.73054	0	0	0	0	1.82052	3.9907	-3.40476	3.05881	9.68751	0.287647	0.453832	3.9907	2.1992	2.7463	9.68751	0.287647	0.453832	3.9907	-0.696955	2.73991	9.68751	0.287647	0.453832	3.9907	-2.73885	3.13603
chr4:150956590-150956789:Gm23405	chr4	150956590	150956789	200	150964734	150964894	+	start	8045	Upstream	ENSMUSG00000064476.1	Gm23405	any_promoter	3.10529	7.12596	2.46433	1.80875	0	1.82104	7.42962	0	5.58562	0	1.45151	4.45481	1.19983	11.7032	0.910258	3.27068	1.39716	1.64999	6.1239	0.633356	NA	3.27068	2.19797	1.66869	6.1239	0.633356	NA	3.27068	0.271515	1.60693	6.1239	0.633356	NA	3.27068	-1.17672	1.47968
chr18:82567793-82567992:Mbp	chr18	82567793	82567992	200	82475145	82585637	+	end	17745	PeakInsideFeature	ENSMUSG00000041607.17	Mbp	any_internal	15.5264	26.1285	18.8932	3.16531	6.2098	13.6578	14.8592	0	4.18921	0	13.5474	16.7055	9.59866	10.8673	5.46155	10.5873	1.76962	0.760776	26.116	0.00100335	0.00909942	10.5873	2.19704	0.780352	26.116	0.00100335	0.00909942	10.5873	2.09395	0.949904	26.116	0.00100335	0.00909942	10.5873	0.867981	0.725677
chr6:142571786-142572267:Kcnj8	chr6	142571786	142572267	482	142564836	142571614	-	start	412	Upstream	ENSMUSG00000030247.9	Kcnj8	any_promoter	23.8072	49.8817	13.9645	5.87842	10.3497	86.4994	49.0355	33.9665	20.2479	26.1916	14.9989	14.4781	14.9979	16.7189	6.3718	25.8259	0.943404	0.595079	51.7745	1.86052e-08	9.85195e-07	25.8259	2.19462	0.590626	51.7745	1.86052e-08	9.85195e-07	25.8259	1.63278	0.558383	51.7745	1.86052e-08	9.85195e-07	25.8259	0.344049	0.582248
chr13:5769715-5769956:Gm35330	chr13	5769715	5769956	242	5539278	5724510	-	start	45325	Upstream	ENSMUSG00000114053.1	Gm35330	distal_enhancer	10.351	2.37532	3.28578	1.80875	1.03497	0	4.45777	11.3222	7.68022	8.73054	0.483835	8.90962	4.79933	4.17973	2.73077	4.80998	1.53005	1.3856	6.23878	0.620504	0.724057	4.80998	2.19456	1.40789	6.23878	0.620504	0.724057	4.80998	-2.04337	1.4617	6.23878	0.620504	0.724057	4.80998	0.313389	1.30349
chr14:122133381-122133632:Tm9sf2	chr14	122133381	122133632	252	122107037	122159604	+	center	186	PeakInsideFeature	ENSMUSG00000025544.13	Tm9sf2	any_internal	11.386	7.12596	3.28578	0.452186	4.13987	0	2.97185	0	9.07663	8.73054	14.0312	4.45481	0	3.34378	6.3718	5.0247	2.19475	1.41425	14.4513	0.0707345	0.19215	5.0247	2.19232	1.4478	14.4513	0.0707345	0.19215	5.0247	-2.79463	1.65713	14.4513	0.0707345	0.19215	5.0247	0.961438	1.35309
chr10:84458012-84458408:Gm47962	chr10	84458012	84458408	397	84440825	84467009	+	center	4292	PeakInsideFeature	ENSMUSG00000111583.1	Gm47962	any_internal	36.2283	16.6272	9.03588	8.13936	3.1049	20.942	10.4015	9.90688	5.58562	13.0958	2.41918	25.6152	5.99916	1.67189	2.73077	11.4336	1.13036	0.816538	20.4051	0.0089073	0.0465282	11.4336	2.19099	0.817407	20.4051	0.0089073	0.0465282	11.4336	1.0441	0.891649	20.4051	0.0089073	0.0465282	11.4336	2.57837	0.97928
chr12:100515436-100515707:Ttc7b	chr12	100515436	100515707	272	100300769	100520826	-	start	5255	PeakInsideFeature	ENSMUSG00000033530.8	Ttc7b	any_internal	4.14038	16.6272	2.05361	3.61749	0	20.942	7.42962	2.83054	2.79281	13.0958	3.38685	0	1.79975	0	0	5.24774	-0.0786999	1.28102	24.6102	0.00180937	0.0143438	5.24774	2.18976	1.19711	24.6102	0.00180937	0.0143438	5.24774	1.23352	1.15063	24.6102	0.00180937	0.0143438	5.24774	3.64689	1.83918
chr15:93913579-93913778:9430014N10Rik	chr15	93913579	93913778	200	93904855	93927111	-	center	2305	PeakInsideFeature	ENSMUSG00000116360.1	9430014N10Rik	any_internal	12.4211	16.6272	2.87505	3.16531	3.1049	0.91052	11.8874	2.83054	7.68022	0	9.19287	3.34111	5.99916	3.34378	2.73077	5.74067	1.06508	1.03136	8.16887	0.417151	0.566298	5.74067	2.18826	1.03024	8.16887	0.417151	0.566298	5.74067	0.118249	1.12054	8.16887	0.417151	0.566298	5.74067	1.11022	1.06352
chr2:49817042-49817241:Gm13480	chr2	49817042	49817241	200	49805975	49812948	-	start	4193	Upstream	ENSMUSG00000085357.1	Gm13480	any_promoter	5.17548	0	7.80372	0.452186	1.03497	0	0	5.66108	2.79281	4.36527	1.93534	3.34111	5.99916	3.34378	7.28206	3.27913	1.92369	1.64314	11.7609	0.162193	NA	3.27913	2.18692	1.71145	11.7609	0.162193	NA	3.27913	-3.93353	2.0017	11.7609	0.162193	NA	3.27913	-1.05557	1.35307
chr4:42964649-42964848:1700022I11Rik	chr4	42964649	42964848	200	42969603	42983640	+	start	4855	Upstream	ENSMUSG00000028451.12	1700022I11Rik	any_promoter	10.351	2.37532	0.821444	1.80875	1.03497	1.82104	0	2.83054	2.79281	0	4.35452	0	4.19941	4.17973	10.0128	3.10549	0.709234	1.6138	6.58588	0.581898	NA	3.10549	2.18513	1.59058	6.58588	0.581898	NA	3.10549	-0.958371	1.95341	6.58588	0.581898	NA	3.10549	-1.55101	1.49629
chr5:111842528-111842727:Gm36535	chr5	111842528	111842727	200	111791554	111805689	+	end	36938	Downstream	ENSMUSG00000105376.4	Gm36535	distal_enhancer	3.10529	19.0026	2.05361	4.06968	0	8.19468	0	4.24581	3.49101	0	3.87068	6.68222	2.39967	1.67189	0	3.91914	1.17168	1.36424	7.17624	0.517742	0.646069	3.91914	2.18475	1.36747	7.17624	0.517742	0.646069	3.91914	0.805949	1.5438	7.17624	0.517742	0.646069	3.91914	2.59259	1.61232
chr18:6774551-6774894:Rab18	chr18	6774551	6774894	344	6733904	6794429	+	center	10556	PeakInsideFeature	ENSMUSG00000073639.6	Rab18	any_internal	19.6668	7.12596	4.10722	3.16531	3.1049	29.1366	16.3452	12.7374	4.18921	0	1.93534	11.137	1.79975	3.34378	3.64103	8.0957	0.898551	0.913051	27.6588	0.000543659	0.00565803	8.0957	2.18125	0.904383	27.6588	0.000543659	0.00565803	8.0957	2.81706	1.00291	27.6588	0.000543659	0.00565803	8.0957	0.746991	0.931015
chr12:115617173-115617550:Gm9245	chr12	115617173	115617550	378	115616806	115617789	+	start	555	PeakInsideFeature	ENSMUSG00000106420.1	Gm9245	any_promoter	44.5091	0	2.87505	6.7828	3.1049	9.1052	37.1481	8.49162	11.1712	13.0958	12.0959	37.8659	0	0.835946	0	12.4721	2.30777	1.67328	15.3657	0.0524122	0.157866	12.4721	2.17994	1.68638	15.3657	0.0524122	0.157866	12.4721	0.934103	1.69455	15.3657	0.0524122	0.157866	12.4721	5.84254	2.16628
chr10:75436706-75437019:Gm25545	chr10	75436706	75437019	314	75442619	75442942	+	start	5757	Upstream	ENSMUSG00000084622.1	Gm25545	any_promoter	26.9125	40.3805	16.0182	9.04373	5.17484	10.9262	2.97185	32.5512	16.7568	26.1916	7.25753	17.8192	10.7985	19.2268	16.3846	17.2276	0.720896	0.816366	13.8417	0.0859847	0.217488	17.2276	2.17753	0.807481	13.8417	0.0859847	0.217488	17.2276	-1.46886	0.878522	13.8417	0.0859847	0.217488	17.2276	-0.559505	0.785333
chr18:46716525-46716805:Cdo1	chr18	46716525	46716805	281	46713192	46728395	-	end	3472	PeakInsideFeature	ENSMUSG00000033022.8	Cdo1	any_internal	13.4562	11.8766	7.39299	4.06968	1.03497	20.942	8.91554	2.83054	6.28382	21.8263	0.96767	5.56852	5.99916	5.01568	0.910258	7.806	0.0111422	1.09085	15.284	0.0538524	0.160721	7.806	2.17693	1.02549	15.284	0.0538524	0.160721	7.806	0.367881	0.959683	15.284	0.0538524	0.160721	7.806	-0.0796313	1.11216
chr6:147972681-147972886:Far2os2	chr6	147972681	147972886	206	148006579	148047339	-	end	33796	Downstream	ENSMUSG00000086777.3	Far2os2	distal_enhancer	8.28076	4.75064	3.6965	1.80875	1.03497	0	5.9437	1.41527	4.18921	0	2.41918	7.79592	0.599916	0	2.73077	2.97771	1.73711	1.53592	5.2473	0.730847	NA	2.97771	2.17482	1.56547	5.2473	0.730847	NA	2.97771	-0.0814395	1.67854	5.2473	0.730847	NA	2.97771	1.88046	1.5951
chr14:26379125-26379436:Crb1-ps	chr14	26379125	26379436	312	26375277	26376172	-	start	3108	Upstream	ENSMUSG00000089978.1	Crb1-ps	any_promoter	40.3687	28.5038	11.9109	8.13936	7.24477	49.1681	25.2607	22.6443	4.18921	30.5569	2.90301	1.1137	4.19941	0	0	15.7469	-1.79027	0.899275	71.2418	2.78007e-12	3.80977e-10	15.7469	2.17164	0.724604	71.2418	2.78007e-12	3.80977e-10	15.7469	1.61048	0.754111	71.2418	2.78007e-12	3.80977e-10	15.7469	3.80412	1.67198
chr16:78416576-78416957:Gm25038	chr16	78416576	78416957	382	78423729	78423859	-	end	6963	Downstream	ENSMUSG00000064862.1	Gm25038	distal_enhancer	13.4562	19.0026	6.57155	6.7828	0	25.4946	0	7.07635	3.49101	17.4611	2.41918	47.8892	1.79975	5.85162	2.73077	10.6684	2.79816	1.67295	5.77447	0.672477	0.761937	10.6684	2.17142	1.69533	5.77447	0.672477	0.761937	10.6684	0.436191	1.70287	5.77447	0.672477	0.761937	10.6684	2.53504	1.67299
chr10:75365366-75365565:Gucd1	chr10	75365366	75365565	200	75351110	75517972	-	end	14355	PeakInsideFeature	ENSMUSG00000033416.15	Gucd1	any_internal	6.21057	11.8766	4.92866	1.80875	2.06993	4.5526	2.97185	0	3.49101	0	6.77369	7.79592	11.9983	4.17973	1.82052	4.69854	1.92024	1.04216	14.0134	0.0814172	0.210149	4.69854	2.16945	1.0815	14.0134	0.0814172	0.210149	4.69854	0.51078	1.22622	14.0134	0.0814172	0.210149	4.69854	1.25689	1.00829
chr13:54893671-54893968:Gm29431	chr13	54893671	54893968	298	54887469	54888013	+	end	5806	Downstream	ENSMUSG00000100728.1	Gm29431	distal_enhancer	18.6317	11.8766	6.98227	2.26093	5.17484	6.37364	4.45777	5.66108	10.473	0	4.35452	6.68222	14.9979	9.19541	19.1154	8.41582	0.625527	0.980979	9.86047	0.274956	0.44229	8.41582	2.16732	0.961422	9.86047	0.274956	0.44229	8.41582	-0.404157	1.04218	9.86047	0.274956	0.44229	8.41582	-1.39639	0.904724
chr13:59059208-59059509:4930415C11Rik	chr13	59059208	59059509	302	59054895	59084093	-	end	4463	PeakInsideFeature	ENSMUSG00000114437.1	4930415C11Rik	any_internal	12.4211	19.0026	17.2503	2.26093	5.17484	37.3313	14.8592	24.0596	8.37842	17.4611	8.2252	14.4781	6.59908	10.0314	1.82052	13.2902	1.69649	0.768183	25.0924	0.00149948	0.0124404	13.2902	2.16588	0.792059	25.0924	0.00149948	0.0124404	13.2902	1.29135	0.72126	25.0924	0.00149948	0.0124404	13.2902	0.864472	0.730046
chr17:83308739-83308938:Rpl21-ps7	chr17	83308739	83308938	200	83288545	83289060	+	end	19778	Downstream	ENSMUSG00000094256.2	Rpl21-ps7	distal_enhancer	12.4211	0	2.87505	0.452186	3.1049	0	0	8.49162	0.698202	0	6.77369	11.137	17.3976	4.17973	6.3718	4.92686	2.51648	1.33694	19.8752	0.0108187	0.0535384	4.92686	2.16483	1.39277	19.8752	0.0108187	0.0535384	4.92686	-1.78274	2.16916	19.8752	0.0108187	0.0535384	4.92686	0.747664	1.22215
chr5:147992589-147993006:Mtus2	chr5	147992589	147993006	418	147957319	148316065	+	start	35478	PeakInsideFeature	ENSMUSG00000029651.16	Mtus2	any_internal	34.1581	30.8792	54.2153	10.8525	2.06993	58.2733	43.0918	77.8398	2.09461	8.73054	60.4794	49.0029	66.5907	0	7.28206	33.704	2.91367	0.579294	97.6362	1.29751e-17	5.1281e-15	33.704	2.16454	0.610106	97.6362	1.29751e-17	5.1281e-15	33.704	3.94849	0.822989	97.6362	1.29751e-17	5.1281e-15	33.704	3.96081	0.703127
chr6:7943668-7944044:Rnps1-ps	chr6	7943668	7944044	377	7982540	7983383	-	end	38685	Downstream	ENSMUSG00000096403.2	Rnps1-ps	distal_enhancer	35.1932	35.6298	4.92866	6.7828	9.31471	58.2733	26.7466	5.66108	6.98202	0	2.90301	6.68222	5.99916	3.34378	5.46155	14.2601	-0.826736	0.843072	46.9276	1.5829e-07	6.25607e-06	14.2601	2.16423	0.765527	46.9276	1.5829e-07	6.25607e-06	14.2601	3.0337	0.890175	46.9276	1.5829e-07	6.25607e-06	14.2601	0.0233068	0.908082
chr2:112555707-112555906:Aven	chr2	112555707	112555906	200	112492963	112634573	+	center	7962	PeakInsideFeature	ENSMUSG00000003604.14	Aven	any_internal	5.17548	7.12596	0.410722	2.26093	0	3.64208	4.45777	9.90688	2.09461	0	2.41918	8.90962	1.79975	0.835946	2.73077	3.45131	2.00812	1.38286	9.69534	0.287063	NA	3.45131	2.16421	1.42938	9.69534	0.287063	NA	3.45131	1.29532	1.56229	9.69534	0.287063	NA	3.45131	1.61561	1.37619
chr7:82770993-82771876:Efl1	chr7	82770993	82771876	884	82648613	82777852	+	end	6418	PeakInsideFeature	ENSMUSG00000038563.14	Efl1	any_internal	217.37	211.404	198.379	38.4358	60.0281	247.661	260.037	154.264	94.9555	78.5748	469.32	344.134	284.96	111.181	96.4873	191.146	3.09017	0.298313	146.708	9.52464e-28	2.62401e-24	191.146	2.1631	0.308221	146.708	9.52464e-28	2.62401e-24	191.146	1.50391	0.314573	146.708	9.52464e-28	2.62401e-24	191.146	1.97363	0.286975
chr1:60169771-60169970:Nbeal1	chr1	60169771	60169970	200	60180598	60338328	+	start	10728	Upstream	ENSMUSG00000073664.11	Nbeal1	distal_enhancer	4.14038	2.37532	0	1.35656	0	0.91052	0	0	2.79281	0	0	8.90962	0	0	3.64103	1.60842	2.56673	2.92469	4.60703	0.798632	NA	1.60842	2.16302	2.98192	4.60703	0.798632	NA	1.60842	-1.69728	3.21716	4.60703	0.798632	NA	1.60842	1.27013	2.83586
chr11:60293726-60294063:Tom1l2	chr11	60293726	60294063	338	60226713	60352905	-	center	4085	PeakInsideFeature	ENSMUSG00000000538.18	Tom1l2	any_internal	38.2985	26.1285	21.7683	6.7828	8.27974	53.7207	32.6903	19.8138	20.9461	26.1916	8.2252	6.68222	2.39967	3.34378	7.28206	18.8369	0.044051	0.632748	62.3706	1.59406e-10	1.46367e-08	18.8369	2.16207	0.592276	62.3706	1.59406e-10	1.46367e-08	18.8369	0.956228	0.56169	62.3706	1.59406e-10	1.46367e-08	18.8369	0.533025	0.690117
chr9:80600747-80600951:Gm48387	chr9	80600747	80600951	205	80544762	80601097	-	start	249	PeakInsideFeature	ENSMUSG00000111510.2	Gm48387	any_promoter	4.14038	2.37532	0.410722	1.35656	0	0	0	0	0.698202	0	0.483835	8.90962	0	0	0.910258	1.28566	2.64536	2.90047	5.52603	0.700155	NA	1.28566	2.16182	2.95982	5.52603	0.700155	NA	1.28566	-1.79791	3.28226	5.52603	0.700155	NA	1.28566	3.37555	3.06896
chr2:26184519-26184775:Gm13553	chr2	26184519	26184775	257	26186728	26191678	-	end	2082	Downstream	ENSMUSG00000085545.1	Gm13553	distal_enhancer	8.28076	11.8766	14.3753	4.06968	0	0	1.48592	0	4.18921	8.73054	0	0	1.79975	2.50784	5.46155	4.18514	-4.04678	2.12885	16.7083	0.033294	0.116713	4.18514	2.16054	1.62005	16.7083	0.033294	0.116713	4.18514	-3.29655	2.07021	16.7083	0.033294	0.116713	4.18514	-4.87913	2.10405
chr12:24783869-24784155:Gm9318	chr12	24783869	24784155	287	24776245	24776683	-	start	7328	Upstream	ENSMUSG00000113018.1	Gm9318	any_promoter	13.4562	9.50128	8.21444	3.61749	1.03497	29.1366	13.3733	15.568	14.6622	17.4611	3.87068	12.2507	2.99958	6.68757	6.3718	10.5471	1.4748	0.828402	24.7111	0.00173974	0.0139213	10.5471	2.15951	0.848109	24.7111	0.00173974	0.0139213	10.5471	0.485554	0.7059	24.7111	0.00173974	0.0139213	10.5471	0.175067	0.750057
chr16:31326786-31327081:AV205837	chr16	31326786	31327081	296	31325234	31327538	+	center	547	PeakInsideFeature	ENSMUSG00000116973.1	AV205837	any_internal	10.351	9.50128	2.46433	3.61749	0	16.3894	34.1762	5.66108	16.7568	17.4611	8.70903	0	2.99958	1.67189	3.64103	8.89335	1.1819	0.956755	34.2845	3.6076e-05	0.000628904	8.89335	2.15936	0.96322	34.2845	3.6076e-05	0.000628904	8.89335	0.549808	0.787562	34.2845	3.6076e-05	0.000628904	8.89335	0.948787	0.973062
chr6:83482424-83482917:Dguok	chr6	83482424	83482917	494	83480216	83506969	-	end	2454	PeakInsideFeature	ENSMUSG00000014554.13	Dguok	any_internal	17.5966	9.50128	12.7324	5.42624	0	10.0157	5.9437	4.24581	4.88741	0	3.87068	65.7085	10.7985	4.17973	11.8333	11.116	3.44998	1.02934	18.3147	0.0189872	0.0795191	11.116	2.15905	1.07611	18.3147	0.0189872	0.0795191	11.116	1.17726	1.19926	18.3147	0.0189872	0.0795191	11.116	2.09664	0.969538
chr10:118044792-118045208:Gm37852	chr10	118044792	118045208	417	118004937	118005287	+	end	39712	Downstream	ENSMUSG00000102896.1	Gm37852	distal_enhancer	46.5793	26.1285	19.3039	9.9481	6.2098	38.2418	40.1199	16.9832	13.964	43.6527	6.77369	11.137	7.79891	5.01568	0	19.4571	0.0292735	0.644392	52.798	1.17999e-08	6.59858e-07	19.4571	2.15856	0.608486	52.798	1.17999e-08	6.59858e-07	19.4571	0.728511	0.594811	52.798	1.17999e-08	6.59858e-07	19.4571	1.72775	0.824588
chr1:63995971-63996170:Gm13749	chr1	63995971	63996170	200	63964726	63968999	+	end	27071	Downstream	ENSMUSG00000044689.5	Gm13749	distal_enhancer	8.28076	4.75064	4.10722	2.71312	0	0	0	0	0.698202	13.0958	0	10.0233	2.99958	2.50784	0	3.27843	1.70125	1.9957	7.67926	0.465412	NA	3.27843	2.15578	2.01883	7.67926	0.465412	NA	3.27843	-4.79739	2.40542	7.67926	0.465412	NA	3.27843	1.9258	2.04833
chr10:37212343-37212646:NA	chr10	37212343	37212646	304	NA	NA	NA	NA	NA	NA	NA	NA	NA	15.5264	19.0026	9.03588	3.61749	4.13987	20.0314	14.8592	12.7374	27.2299	0	3.87068	4.45481	2.99958	0	7.28206	9.65249	0.10114	0.947627	20.4001	0.00892391	0.0465733	9.65249	2.15451	0.899428	20.4001	0.00892391	0.0465733	9.65249	0.0265685	0.845248	20.4001	0.00892391	0.0465733	9.65249	0.206332	0.98203
chr6:107007607-107008022:Gm22418	chr6	107007607	107008022	416	107001451	107001558	+	end	6256	Downstream	ENSMUSG00000094963.1	Gm22418	distal_enhancer	10.351	2.37532	6.57155	2.71312	0	4.5526	1.48592	7.07635	3.49101	0	0	33.4111	5.39925	0	5.46155	5.52591	3.48724	2.0628	4.42327	0.81706	0.864729	5.52591	2.15449	2.11427	4.42327	0.81706	0.864729	5.52591	0.463617	2.24396	4.42327	0.81706	0.864729	5.52591	2.60725	2.02064
chr5:101790639-101790869:Cds1	chr5	101790639	101790869	231	101765129	101823858	+	center	3740	PeakInsideFeature	ENSMUSG00000029330.8	Cds1	any_internal	19.6668	4.75064	13.5538	4.97405	0	4.5526	8.91554	11.3222	3.49101	13.0958	3.38685	11.137	5.39925	5.85162	4.55129	7.64323	1.20032	0.958192	8.21858	0.412416	0.562516	7.64323	2.15369	0.964196	8.21858	0.412416	0.562516	7.64323	0.0739925	1.01828	8.21858	0.412416	0.562516	7.64323	0.383071	0.922038
chr10:70222254-70222453:Mrln	chr10	70222254	70222453	200	70204663	70219711	+	end	2642	Downstream	ENSMUSG00000019933.7	Mrln	distal_enhancer	8.28076	0	2.46433	0.452186	2.06993	2.73156	7.42962	12.7374	13.2658	4.36527	2.90301	5.56852	3.5995	0	2.73077	4.57325	1.92171	1.3867	10.5636	0.227672	0.39511	4.57325	2.15303	1.44036	10.5636	0.227672	0.39511	4.57325	-1.01254	1.2429	10.5636	0.227672	0.39511	4.57325	1.6181	1.39653
chr14:76678822-76679040:1700108F19Rik	chr14	76678822	76679040	219	76672962	76687169	+	center	1135	PeakInsideFeature	ENSMUSG00000101009.6	1700108F19Rik	any_internal	3.10529	7.12596	12.7324	1.80875	0	1.82104	1.48592	9.90688	6.98202	0	1.93534	0	2.39967	1.67189	6.3718	3.82313	0.0993836	1.62592	10.5844	0.226374	0.393803	3.82313	2.15258	1.52786	10.5844	0.226374	0.393803	3.82313	-1.47404	1.5761	10.5844	0.226374	0.393803	3.82313	-1.77839	1.48854
chr7:130691976-130692185:Tacc2	chr7	130691976	130692185	210	130577437	130764785	+	center	20969	PeakInsideFeature	ENSMUSG00000030852.18	Tacc2	any_internal	7.24567	9.50128	9.85733	0.452186	4.13987	3.64208	7.42962	5.66108	7.68022	0	8.2252	7.79592	17.3976	7.52351	3.64103	6.6795	2.126	0.986046	11.0119	0.201026	0.366942	6.6795	2.14924	1.03691	11.0119	0.201026	0.366942	6.6795	-0.0902919	1.01392	11.0119	0.201026	0.366942	6.6795	0.517116	0.868507
chr6:108667567-108667918:0610040F04Rik	chr6	108667567	108667918	352	108577038	108660934	-	start	6808	Upstream	ENSMUSG00000087341.4	0610040F04Rik	any_promoter	48.6495	35.6298	11.9109	8.59154	11.3846	79.2152	43.0918	21.229	30.7209	34.9222	14.5151	16.7055	10.1986	6.68757	10.9231	25.625	0.668807	0.522515	68.0289	1.21166e-11	1.40795e-09	25.625	2.14915	0.511481	68.0289	1.21166e-11	1.40795e-09	25.625	0.95483	0.478267	68.0289	1.21166e-11	1.40795e-09	25.625	0.817835	0.550739
chr17:28087496-28087695:Tcp11	chr17	28087496	28087695	200	28066744	28080639	-	start	6956	Upstream	ENSMUSG00000062859.15	Tcp11	any_promoter	13.4562	0	4.51794	2.26093	1.03497	16.3894	8.91554	7.07635	2.79281	13.0958	8.2252	10.0233	4.79933	1.67189	8.19232	6.83013	2.32589	0.984344	10.8962	0.207647	0.374225	6.83013	2.14824	1.04249	10.8962	0.207647	0.374225	6.83013	1.23636	0.949841	10.8962	0.207647	0.374225	6.83013	0.889766	0.876052
chr1:43259993-43260274:Gm29040	chr1	43259993	43260274	282	43250155	43302925	-	end	9978	PeakInsideFeature	ENSMUSG00000099576.1	Gm29040	any_internal	10.351	0	2.46433	2.26093	0	0	0	0	0	4.36527	0	16.7055	0	0.835946	2.73077	2.64758	2.74888	2.34907	8.0586	0.427767	NA	2.64758	2.14792	2.39563	8.0586	0.427767	NA	2.64758	-2.60774	2.83722	8.0586	0.427767	NA	2.64758	2.21023	2.32747
chr4:14525977-14526250:Slc26a7	chr4	14525977	14526250	274	14502429	14621805	-	end	23684	PeakInsideFeature	ENSMUSG00000040569.13	Slc26a7	any_internal	13.4562	14.2519	6.57155	1.80875	5.17484	9.1052	8.91554	4.24581	0	0	13.5474	17.8192	10.1986	14.2111	6.3718	8.37853	2.31578	0.80252	27.1127	0.000675995	0.00670846	8.37853	2.1478	0.844248	27.1127	0.000675995	0.00670846	8.37853	4.81195	1.60679	27.1127	0.000675995	0.00670846	8.37853	0.58253	0.710734
chr11:117320495-117320878:Septin9	chr11	117320495	117320878	384	117199660	117362325	+	center	39694	PeakInsideFeature	ENSMUSG00000059248.13	Septin9	any_internal	45.5442	33.2545	24.2326	11.7568	5.17484	95.6046	49.0355	43.8733	24.4371	65.479	14.9989	11.137	10.1986	1.67189	7.28206	29.5787	0.559658	0.577217	79.1383	7.28731e-14	1.4195e-11	29.5787	2.14675	0.562859	79.1383	7.28731e-14	1.4195e-11	29.5787	0.912101	0.515388	79.1383	7.28731e-14	1.4195e-11	29.5787	1.60411	0.678517
chr6:39703364-39703592:Braf	chr6	39703364	39703592	229	39603236	39725463	-	start	21986	PeakInsideFeature	ENSMUSG00000002413.15	Braf	any_internal	18.6317	0	4.51794	4.06968	0	0	2.97185	0	2.09461	0	0.483835	11.137	2.39967	0.835946	2.73077	3.32487	1.34021	1.73708	6.69896	0.569433	NA	3.32487	2.14654	1.74619	6.69896	0.569433	NA	3.32487	-0.224574	2.11206	6.69896	0.569433	NA	3.32487	1.6576	1.7864
chr10:7612261-7612500:Gm16254	chr10	7612261	7612500	240	7606083	7606813	-	start	5567	Upstream	ENSMUSG00000087350.1	Gm16254	any_promoter	10.351	16.6272	4.51794	1.35656	5.17484	18.2104	4.45777	0	4.88741	0	1.93534	1.1137	2.39967	2.50784	1.82052	5.02401	-0.884729	1.24691	17.9445	0.0216463	0.0871313	5.02401	2.14617	1.1015	17.9445	0.0216463	0.0871313	5.02401	1.708	1.19834	17.9445	0.0216463	0.0871313	5.02401	-0.428236	1.31468
chr6:140508706-140508960:Plekha5	chr6	140508706	140508960	255	140424053	140597110	+	center	1749	PeakInsideFeature	ENSMUSG00000030231.11	Plekha5	any_internal	11.386	4.75064	5.33938	3.16531	0	3.64208	8.91554	1.41527	3.49101	4.36527	7.25753	22.2741	4.79933	4.17973	2.73077	5.84746	2.86911	0.982228	14.3225	0.0737384	0.197211	5.84746	2.14569	1.04884	14.3225	0.0737384	0.197211	5.84746	0.699021	1.0918	14.3225	0.0737384	0.197211	5.84746	2.03735	0.930361
chr2:127774267-127774466:Nphp1	chr2	127774267	127774466	200	127740731	127788897	-	center	9552	PeakInsideFeature	ENSMUSG00000027378.16	Nphp1	any_internal	7.24567	23.7532	1.64289	3.61749	3.1049	0	5.9437	1.41527	4.18921	0	4.35452	5.56852	5.99916	8.35946	0	5.01293	0.535582	1.28206	7.91342	0.441973	0.586611	5.01293	2.1452	1.26313	7.91342	0.441973	0.586611	5.01293	-0.159533	1.52651	7.91342	0.441973	0.586611	5.01293	0.217033	1.28045
chr13:97282240-97282440:C430039J16Rik	chr13	97282240	97282440	201	97283182	97285560	+	start	843	Upstream	ENSMUSG00000097932.2	C430039J16Rik	any_promoter	10.351	35.6298	6.98227	8.13936	0	15.4788	19.317	12.7374	11.8694	13.0958	13.5474	10.0233	17.3976	6.68757	7.28206	12.5693	1.30934	0.748862	13.3068	0.101719	0.24169	12.5693	2.14454	0.757205	13.3068	0.101719	0.24169	12.5693	0.496435	0.755001	13.3068	0.101719	0.24169	12.5693	0.779945	0.736655
chr7:43346116-43346508:Siglecf	chr7	43346116	43346508	393	43351340	43359531	+	start	5029	Upstream	ENSMUSG00000039013.16	Siglecf	any_promoter	46.5793	16.6272	8.21444	9.9481	4.13987	81.0363	32.6903	22.6443	19.5497	43.6527	7.25753	24.5015	6.59908	3.34378	6.3718	22.2104	0.996911	0.67488	49.7841	4.49623e-08	2.11893e-06	22.2104	2.14271	0.673544	49.7841	4.49623e-08	2.11893e-06	22.2104	1.02509	0.633728	49.7841	4.49623e-08	2.11893e-06	22.2104	1.63463	0.739557
chr6:49411152-49411356:Stk31	chr6	49411152	49411356	205	49395603	49469501	+	start	15650	PeakInsideFeature	ENSMUSG00000023403.14	Stk31	any_internal	10.351	0	4.92866	2.26093	0	0	2.97185	0	0.698202	4.36527	0	7.79592	0.599916	0	1.82052	2.38615	1.59678	2.18188	4.21496	0.837227	NA	2.38615	2.14267	2.20447	4.21496	0.837227	NA	2.38615	-0.507763	2.41444	4.21496	0.837227	NA	2.38615	2.06054	2.27391
chr14:35009031-35009353:Grid1	chr14	35009031	35009353	323	34820107	35583379	+	start	189084	PeakInsideFeature	ENSMUSG00000041078.7	Grid1	any_internal	18.6317	19.0026	7.39299	4.97405	3.1049	27.3156	22.2889	5.66108	4.88741	4.36527	6.77369	12.2507	6.59908	8.35946	4.55129	10.4106	1.09075	0.712191	26.7866	0.000769532	0.00741892	10.4106	2.14262	0.713933	26.7866	0.000769532	0.00741892	10.4106	2.38527	0.788452	26.7866	0.000769532	0.00741892	10.4106	0.479807	0.693854
chrX:78583333-78583532:Prrg1	chrX	78583333	78583532	200	78449612	78583896	-	start	464	PeakInsideFeature	ENSMUSG00000047996.16	Prrg1	any_promoter	17.5966	7.12596	0.821444	2.71312	3.1049	1.82104	5.9437	0	6.98202	0	1.45151	4.45481	4.19941	1.67189	3.64103	4.10183	-0.0647858	1.33301	10.7852	0.214172	0.380802	4.10183	2.14232	1.27528	10.7852	0.214172	0.380802	4.10183	-0.340427	1.40921	10.7852	0.214172	0.380802	4.10183	0.0628255	1.36565
chr6:84051005-84051401:Dysf	chr6	84051005	84051401	397	84008589	84211060	+	start	42613	PeakInsideFeature	ENSMUSG00000033788.15	Dysf	any_internal	46.5793	14.2519	12.7324	8.13936	6.2098	39.1524	29.7185	8.49162	8.37842	34.9222	14.0312	18.933	6.59908	5.01568	5.46155	17.2411	1.13749	0.612381	37.5538	9.10003e-06	0.00019832	17.2411	2.14216	0.614851	37.5538	9.10003e-06	0.00019832	17.2411	1.11946	0.614768	37.5538	9.10003e-06	0.00019832	17.2411	1.62876	0.671566
chr13:107963098-107963310:B230220B15Rik	chr13	107963098	107963310	213	107996284	108004669	+	start	33081	Upstream	ENSMUSG00000114627.1	B230220B15Rik	distal_enhancer	5.17548	9.50128	2.05361	2.71312	0	2.73156	1.48592	4.24581	9.07663	17.4611	2.41918	0	1.19983	2.50784	0.910258	4.09877	-0.143675	1.44249	12.6641	0.123942	0.273175	4.09877	2.14046	1.33881	12.6641	0.123942	0.273175	4.09877	-2.508	1.35685	12.6641	0.123942	0.273175	4.09877	-0.248921	1.46936
chr7:16853199-16853398:Prkd2	chr7	16853199	16853398	200	16842901	16870464	+	center	3384	PeakInsideFeature	ENSMUSG00000041187.16	Prkd2	any_internal	19.6668	9.50128	3.6965	5.87842	0	7.28416	11.8874	14.1527	6.98202	13.0958	2.90301	5.56852	7.199	5.85162	10.0128	8.24534	0.226303	0.998591	9.58576	0.295312	0.461192	8.24534	2.14032	0.95688	9.58576	0.295312	0.461192	8.24534	0.0754679	0.970154	9.58576	0.295312	0.461192	8.24534	-0.97605	0.949616
chr6:76689512-76689711:NA	chr6	76689512	76689711	200	NA	NA	NA	NA	NA	NA	NA	NA	NA	10.351	0	0	1.35656	1.03497	0	2.97185	0	0	0	0	8.90962	0	0	0	1.6416	1.86794	3.28911	5.9637	0.651298	NA	1.6416	2.14027	3.3108	5.9637	0.651298	NA	1.6416	2.15786	3.59759	5.9637	0.651298	NA	1.6416	4.77421	3.50259
chr17:47210885-47211090:Trerf1	chr17	47210885	47211090	206	47140874	47361958	+	center	40429	PeakInsideFeature	ENSMUSG00000064043.13	Trerf1	any_internal	21.737	11.8766	3.28578	4.52186	3.1049	11.8368	4.45777	24.0596	4.88741	0	3.87068	11.137	2.99958	1.67189	6.3718	7.72124	0.86674	0.990464	15.5761	0.0488658	0.150605	7.72124	2.13989	0.984051	15.5761	0.0488658	0.150605	7.72124	1.2069	1.13733	15.5761	0.0488658	0.150605	7.72124	0.842413	1.01121
chr14:65110908-65111116:Extl3	chr14	65110908	65111116	209	65052059	65149855	-	center	10054	PeakInsideFeature	ENSMUSG00000021978.9	Extl3	any_internal	6.21057	2.37532	5.75011	1.80875	0	0	0	8.49162	0.698202	0	0	8.90962	0.599916	0	0.910258	2.38362	2.10121	2.22812	8.26651	0.407879	NA	2.38362	2.13987	2.27272	8.26651	0.407879	NA	2.38362	-1.793	2.74982	8.26651	0.407879	NA	2.38362	3.28179	2.49979
chr11:115956485-115956705:Sap30bpos	chr11	115956485	115956705	221	115946449	115952105	-	start	4489	Upstream	ENSMUSG00000087064.1	Sap30bpos	any_promoter	8.28076	9.50128	5.33938	3.16531	0	10.9262	19.317	12.7374	13.964	17.4611	2.41918	1.1137	3.5995	3.34378	0	7.41125	-0.036105	1.06688	30.8804	0.000147556	0.00198976	7.41125	2.13981	0.970507	30.8804	0.000147556	0.00198976	7.41125	-0.0290118	0.787565	30.8804	0.000147556	0.00198976	7.41125	0.171711	1.14685
chr17:89934001-89934353:Gm41653	chr17	89934001	89934353	353	89955587	89976785	-	end	21411	Downstream	ENSMUSG00000117635.1	Gm41653	distal_enhancer	32.0879	11.8766	10.268	6.7828	3.1049	59.1838	32.6903	25.4748	9.77483	26.1916	17.4181	13.3644	5.99916	0	10.0128	17.6153	1.55436	0.674984	44.4418	4.69405e-07	1.58559e-05	17.6153	2.13825	0.690158	44.4418	4.69405e-07	1.58559e-05	17.6153	1.67159	0.651018	44.4418	4.69405e-07	1.58559e-05	17.6153	1.67723	0.712412
chr5:32594554-32594753:Gm15614	chr5	32594554	32594753	200	32507183	32651065	-	center	15529	PeakInsideFeature	ENSMUSG00000085234.1	Gm15614	any_internal	6.21057	0	1.23217	1.35656	0	5.46312	2.97185	0	0	0	0	11.137	0	0	1.82052	2.01279	2.8594	2.56524	6.30364	0.613261	NA	2.01279	2.13782	2.63672	6.30364	0.613261	NA	2.01279	3.7251	2.79575	6.30364	0.613261	NA	2.01279	2.59916	2.56972
chr13:109722851-109723050:Pde4d	chr13	109722851	109723050	200	108449947	109953461	+	end	230511	PeakInsideFeature	ENSMUSG00000021699.17	Pde4d	any_internal	6.21057	0	2.46433	1.35656	0	0	4.45777	0	4.18921	0	0.483835	14.4781	0	0.835946	0	2.29842	3.28724	2.49196	5.92868	0.655221	NA	2.29842	2.13627	2.57265	5.92868	0.655221	NA	2.29842	-0.250559	2.56497	5.92868	0.655221	NA	2.29842	4.09087	2.69745
chr19:47437499-47437698:Sh3pxd2a	chr19	47437499	47437698	200	47260173	47464401	-	start	26803	PeakInsideFeature	ENSMUSG00000053617.12	Sh3pxd2a	any_internal	10.351	7.12596	2.46433	2.71312	1.03497	1.82104	0	4.24581	3.49101	0	8.2252	14.4781	2.39967	3.34378	10.0128	4.78045	2.45283	1.09403	13.8131	0.0867679	0.218764	4.78045	2.13595	1.14546	13.8131	0.0867679	0.218764	4.78045	-1.30518	1.58156	13.8131	0.0867679	0.218764	4.78045	0.747839	0.991308
chr11:85367931-85368130:Bcas3	chr11	85367931	85368130	200	85353166	85826058	+	start	14864	PeakInsideFeature	ENSMUSG00000059439.15	Bcas3	any_internal	15.5264	2.37532	3.6965	2.26093	2.06993	0	4.45777	12.7374	4.18921	8.73054	6.77369	6.68222	5.39925	0	7.28206	5.47875	1.62675	1.27092	6.46782	0.594979	0.704853	5.47875	2.13536	1.29364	6.46782	0.594979	0.704853	5.47875	-1.55718	1.46101	6.46782	0.594979	0.704853	5.47875	0.905249	1.23838
chr16:23151532-23151736:Adipoq	chr16	23151532	23151736	205	23146535	23158028	+	center	648	PeakInsideFeature	ENSMUSG00000022878.5	Adipoq	any_internal	8.28076	14.2519	3.28578	2.71312	2.06993	2.73156	7.42962	5.66108	2.79281	8.73054	11.1282	2.22741	14.398	10.0314	8.19232	6.92829	1.55411	0.94864	10.4836	0.232712	0.400398	6.92829	2.13376	0.971995	10.4836	0.232712	0.400398	6.92829	0.180462	1.07033	10.4836	0.232712	0.400398	6.92829	-0.335822	0.843755
chr12:103032771-103032970:Gm47201	chr12	103032771	103032970	200	103027948	103028412	-	start	4458	Upstream	ENSMUSG00000113706.1	Gm47201	any_promoter	6.21057	0	1.64289	1.35656	0	0	8.91554	0	0.698202	8.73054	0.483835	0	5.39925	0	1.82052	2.35053	-1.17181	2.68604	5.13492	0.743063	NA	2.35053	2.13318	2.44263	5.13492	0.743063	NA	2.35053	0.0944601	2.31108	5.13492	0.743063	NA	2.35053	-1.41054	2.6941
chr9:111087284-111087536:Gm26409	chr9	111087284	111087536	253	111075393	111075456	+	end	11953	Downstream	ENSMUSG00000088296.1	Gm26409	distal_enhancer	13.4562	4.75064	5.75011	2.26093	2.06993	2.73156	0	5.66108	5.58562	0	1.45151	31.1837	8.99875	6.68757	7.28206	6.52464	2.85439	1.18736	10.8496	0.21037	0.377007	6.52464	2.13191	1.23932	10.8496	0.21037	0.377007	6.52464	-1.33101	1.50479	10.8496	0.21037	0.377007	6.52464	1.17552	1.0988
chr18:19644292-19644533:NA	chr18	19644292	19644533	242	NA	NA	NA	NA	NA	NA	NA	NA	NA	6.21057	0	1.64289	1.35656	0	0	0	0	1.3964	0	1.45151	28.9563	0	3.34378	0	2.9572	4.30068	2.28838	12.6931	0.122854	NA	2.9572	2.13171	2.38642	12.6931	0.122854	NA	2.9572	-2.40985	2.74075	12.6931	0.122854	NA	2.9572	3.15927	2.19399
chr11:81579862-81580063:1700071K01Rik	chr11	81579862	81580063	202	81572654	81573473	-	start	6489	Upstream	ENSMUSG00000080980.1	1700071K01Rik	any_promoter	4.14038	7.12596	8.21444	2.26093	0	0	0	4.24581	2.09461	13.0958	0.483835	0	0	0	0	2.77745	-1.89003	2.29204	16.3267	0.0379354	NA	2.77745	2.13126	1.95276	16.3267	0.0379354	NA	2.77745	-4.98043	2.31172	16.3267	0.0379354	NA	2.77745	1.08504	2.59797
chr6:120700317-120700577:Cecr2	chr6	120700317	120700577	261	120666368	120771190	+	center	18333	PeakInsideFeature	ENSMUSG00000071226.11	Cecr2	any_internal	30.0178	14.2519	17.661	6.7828	3.1049	3.64208	11.8874	16.9832	2.79281	8.73054	7.74136	13.3644	2.99958	3.34378	3.64103	9.79631	0.960599	0.776997	23.4872	0.00279197	0.0198512	9.79631	2.13093	0.774522	23.4872	0.00279197	0.0198512	9.79631	0.828382	0.968346	23.4872	0.00279197	0.0198512	9.79631	1.55144	0.852278
chr6:127103553-127103952:Platr31	chr6	127103553	127103952	400	127100296	127110467	+	center	1629	PeakInsideFeature	ENSMUSG00000097525.2	Platr31	any_internal	24.8423	28.5038	11.5002	7.23498	4.13987	36.4208	23.7748	42.4581	18.8515	34.9222	3.87068	2.22741	3.5995	0	1.82052	16.2778	-0.877338	0.739874	86.511	2.37026e-15	6.2756e-13	16.2778	2.13083	0.620619	86.511	2.37026e-15	6.2756e-13	16.2778	0.355304	0.57017	86.511	2.37026e-15	6.2756e-13	16.2778	1.90628	1.21106
chr14:121399989-121400188:Gm49031	chr14	121399989	121400188	200	121385504	121385956	-	start	14132	Upstream	ENSMUSG00000115666.1	Gm49031	distal_enhancer	10.351	0	3.6965	2.26093	0	3.64208	4.45777	8.49162	11.8694	0	0.96767	10.0233	0	0	5.46155	4.08145	2.04704	1.76465	6.32383	0.611008	0.717161	4.08145	2.1304	1.80724	6.32383	0.611008	0.717161	4.08145	-0.790182	1.73846	6.32383	0.611008	0.717161	4.08145	0.966867	1.69595
chr17:63321442-63321641:4930405O22Rik	chr17	63321442	63321641	200	63305445	63312973	-	start	8568	Upstream	ENSMUSG00000090565.7	4930405O22Rik	any_promoter	14.4913	11.8766	6.98227	4.52186	1.03497	3.64208	22.2889	0	6.98202	0	4.83835	3.34111	2.99958	5.85162	7.28206	6.40885	0.460624	1.11092	12.7106	0.122202	0.270981	6.40885	2.12929	1.08351	12.7106	0.122202	0.270981	6.40885	1.34431	1.13119	12.7106	0.122202	0.270981	6.40885	-0.647538	1.06461
chr12:115621303-115621599:Ighv1-68	chr12	115621303	115621599	297	115611339	115611633	-	start	9817	Upstream	ENSMUSG00000105582.1	Ighv1-68	any_promoter	19.6668	4.75064	3.6965	3.61749	2.06993	10.0157	14.8592	8.49162	2.79281	0	7.25753	24.5015	0	0	0	6.78132	2.39097	1.08499	32.889	6.44906e-05	0.00100708	6.78132	2.12605	1.12113	32.889	6.44906e-05	0.00100708	6.78132	2.52411	1.31449	32.889	6.44906e-05	0.00100708	6.78132	6.59486	1.73548
chr12:87481951-87482190:Gm18624	chr12	87481951	87482190	240	87485142	87485800	+	start	3072	Upstream	ENSMUSG00000113372.1	Gm18624	any_promoter	16.5615	2.37532	4.51794	4.06968	0	2.73156	1.48592	15.568	5.58562	13.0958	3.87068	15.5918	1.19983	0.835946	2.73077	6.01469	2.03524	1.30403	11.2879	0.185915	0.350294	6.01469	2.12532	1.33593	11.2879	0.185915	0.350294	6.01469	-1.95673	1.45315	11.2879	0.185915	0.350294	6.01469	2.42103	1.37727
chr14:103977879-103978202:4930432J09Rik	chr14	103977879	103978202	324	103977627	104027142	-	end	413	PeakInsideFeature	ENSMUSG00000115727.1	4930432J09Rik	any_internal	10.351	0	2.87505	2.26093	0	0	2.97185	0	0	0	2.41918	18.933	2.39967	3.34378	5.46155	3.40106	2.99639	1.56838	12.7309	0.121451	NA	3.40106	2.1253	1.63719	12.7309	0.121451	NA	3.40106	2.02091	2.19861	12.7309	0.121451	NA	3.40106	1.24481	1.4524
chr19:55827753-55827976:Tcf7l2	chr19	55827753	55827976	224	55741819	55933654	+	center	9872	PeakInsideFeature	ENSMUSG00000024985.20	Tcf7l2	any_internal	4.14038	0	1.23217	0.904373	0	0.91052	0	2.83054	6.98202	0	0	1.1137	1.79975	1.67189	0.910258	1.49971	-0.28357	2.74839	3.07728	0.929414	NA	1.49971	2.1253	2.59367	3.07728	0.929414	NA	1.49971	-2.87185	2.65499	3.07728	0.929414	NA	1.49971	-1.59479	2.61951
chr1:120266587-120266794:Steap3	chr1	120266587	120266794	208	120190756	120272705	-	start	6015	PeakInsideFeature	ENSMUSG00000026389.16	Steap3	any_internal	10.351	0	3.6965	2.26093	0	8.19468	7.42962	5.66108	4.18921	13.0958	11.612	7.79592	4.19941	5.01568	12.7436	6.41636	2.79052	1.04445	10.1539	0.254388	0.422742	6.41636	2.12521	1.12772	10.1539	0.254388	0.422742	6.41636	0.226086	0.97425	10.1539	0.254388	0.422742	6.41636	0.162524	0.841546
chr16:50029807-50030042:NA	chr16	50029807	50030042	236	NA	NA	NA	NA	NA	NA	NA	NA	NA	13.4562	7.12596	9.85733	2.71312	2.06993	4.5526	13.3733	4.24581	21.6443	8.73054	2.41918	10.0233	2.39967	5.85162	4.55129	7.53428	1.23731	1.05815	11.3614	0.18205	0.345843	7.53428	2.12506	1.06773	11.3614	0.18205	0.345843	7.53428	-0.945233	0.981719	11.3614	0.18205	0.345843	7.53428	0.149632	1.00074
chr16:18102927-18103173:Prodh	chr16	18102927	18103173	247	18060356	18090203	-	start	12846	Upstream	ENSMUSG00000003526.12	Prodh	distal_enhancer	9.31586	14.2519	6.16083	4.52186	0	13.6578	4.45777	2.83054	5.58562	0	1.45151	6.68222	2.39967	1.67189	5.46155	5.22993	0.483706	1.12777	7.98671	0.434769	0.580604	5.22993	2.12455	1.09858	7.98671	0.434769	0.580604	5.22993	1.20391	1.16386	7.98671	0.434769	0.580604	5.22993	0.0623999	1.12019
chr17:56840561-56840886:Rfx2	chr17	56840561	56840886	326	56775896	56831013	-	start	9710	Upstream	ENSMUSG00000024206.15	Rfx2	any_promoter	11.386	16.6272	2.87505	5.42624	0	31.8682	25.2607	7.07635	11.1712	0	1.45151	3.34111	3.5995	4.17973	10.0128	8.95172	-0.515043	1.13276	23.4188	0.00286619	0.0202303	8.95172	2.12423	1.02964	23.4188	0.00286619	0.0202303	8.95172	1.91621	1.00306	23.4188	0.00286619	0.0202303	8.95172	-1.68025	1.08698
chr6:67220341-67220541:Gm38825	chr6	67220341	67220541	201	67179798	67239710	-	center	10686	PeakInsideFeature	ENSMUSG00000107799.1	Gm38825	any_internal	24.8423	9.50128	2.87505	4.06968	4.13987	11.8368	8.91554	1.41527	9.07663	0	1.45151	5.56852	0	0	3.64103	5.82223	-0.381245	1.03866	26.2402	0.000955368	0.00877715	5.82223	2.12419	0.963731	26.2402	0.000955368	0.00877715	5.82223	0.716368	1.03181	26.2402	0.000955368	0.00877715	5.82223	0.827891	1.18849
chr12:17699560-17699759:Hpcal1	chr12	17699560	17699759	200	17690855	17791933	+	start	8804	PeakInsideFeature	ENSMUSG00000071379.2	Hpcal1	any_internal	4.14038	2.37532	7.80372	0	2.06993	0	8.91554	7.07635	9.07663	4.36527	2.90301	4.45481	4.19941	8.35946	2.73077	4.56471	2.19644	1.52756	5.72918	0.677537	0.765427	4.56471	2.12344	1.61074	5.72918	0.677537	0.765427	4.56471	-0.842053	1.34391	5.72918	0.677537	0.765427	4.56471	-0.631878	1.26631
chr6:100355915-100356134:NA	chr6	100355915	100356134	220	NA	NA	NA	NA	NA	NA	NA	NA	NA	32.0879	16.6272	10.268	8.59154	2.06993	3.64208	26.7466	12.7374	15.3604	21.8263	3.87068	6.68222	0	4.17973	2.73077	11.1614	-0.171917	0.942768	27.5035	0.000578482	0.00593737	11.1614	2.12283	0.896234	27.5035	0.000578482	0.00593737	11.1614	-0.289585	0.901224	27.5035	0.000578482	0.00593737	11.1614	0.550651	1.0108
chr15:31659952-31660151:Gm46522	chr15	31659952	31660151	200	31654769	31655566	-	start	4485	Upstream	ENSMUSG00000115188.1	Gm46522	any_promoter	6.21057	0	1.64289	1.35656	0	1.82104	0	11.3222	1.3964	13.0958	1.93534	1.1137	1.19983	0	0	2.73962	0.986968	1.99666	10.4832	0.232735	NA	2.73962	2.12277	1.99321	10.4832	0.232735	NA	2.73962	-2.60586	2.03273	10.4832	0.232735	NA	2.73962	3.29213	2.27089
chr4:125786065-125786264:NA	chr4	125786065	125786264	200	NA	NA	NA	NA	NA	NA	NA	NA	NA	6.21057	2.37532	3.28578	1.80875	0	0	0	5.66108	0	0	0.483835	4.45481	7.79891	0	7.28206	2.62407	1.1845	2.03508	8.63633	0.373897	NA	2.62407	2.1227	2.04457	8.63633	0.373897	NA	2.62407	0	2.69027	8.63633	0.373897	NA	2.62407	-0.640682	1.91662
chr6:70967502-70968040:Foxi3	chr6	70967502	70968040	539	70956530	70961066	+	end	6704	Downstream	ENSMUSG00000055874.6	Foxi3	distal_enhancer	80.7374	125.892	35.3221	18.0875	30.0141	136.578	78.754	31.1359	35.6083	39.2874	117.088	62.3674	58.1919	57.6803	61.8975	64.5761	1.96046	0.441589	44.5562	4.46573e-07	1.51851e-05	64.5761	2.12259	0.45051	44.5562	4.46573e-07	1.51851e-05	64.5761	1.56051	0.468304	44.5562	4.46573e-07	1.51851e-05	64.5761	0.604293	0.422592
chr6:122614201-122614400:Gdf3	chr6	122614201	122614400	200	122605402	122610087	-	start	4213	Upstream	ENSMUSG00000030117.5	Gdf3	any_promoter	23.8072	9.50128	9.03588	3.16531	5.17484	19.1209	4.45777	9.90688	4.88741	17.4611	4.35452	6.68222	10.1986	0	6.3718	8.94171	0.417755	0.925443	11.6445	0.167783	0.328884	8.94171	2.12252	0.898544	11.6445	0.167783	0.328884	8.94171	0.488513	0.919892	11.6445	0.167783	0.328884	8.94171	0.780003	0.983432
chr4:147131942-147132182:Zfp991	chr4	147131942	147132182	241	147132037	147180579	+	start	24	OverlapStart	ENSMUSG00000067916.9	Zfp991	any_promoter	6.21057	0	1.23217	1.35656	0	3.64208	7.42962	1.41527	0.698202	0	5.80602	0	0.599916	0.835946	0.910258	2.00911	1.96631	1.91937	5.52395	0.700386	NA	2.00911	2.1225	1.97828	5.52395	0.700386	NA	2.00911	2.88641	2.04079	5.52395	0.700386	NA	2.00911	1.83108	1.95343
chr12:8519503-8519745:5033421B08Rik	chr12	8519503	8519745	243	8511200	8562681	+	start	8423	PeakInsideFeature	ENSMUSG00000112276.1	5033421B08Rik	any_internal	23.8072	19.0026	7.80372	6.33061	3.1049	10.9262	13.3733	26.8901	8.37842	17.4611	7.25753	6.68222	1.19983	5.01568	10.0128	11.1497	0.49451	0.84365	20.4244	0.00884431	0.0462523	11.1497	2.122	0.823444	20.4244	0.00884431	0.0462523	11.1497	0.100175	0.852646	20.4244	0.00884431	0.0462523	11.1497	-0.0933202	0.829072
chr4:100755530-100755867:Cachd1	chr4	100755530	100755867	338	100776674	101029220	+	start	20976	Upstream	ENSMUSG00000028532.14	Cachd1	distal_enhancer	6.21057	0	2.46433	1.35656	0	0	0	1.41527	0.698202	0	4.35452	26.7289	5.39925	5.85162	6.3718	4.05673	4.17018	1.42632	23.7374	0.00253589	0.0185056	4.05673	2.12156	1.55898	23.7374	0.00253589	0.0185056	4.05673	-1.78225	2.14985	23.7374	0.00253589	0.0185056	4.05673	1.31088	1.16225
chr2:29546978-29547180:Med27	chr2	29546978	29547180	203	29346818	29524793	+	end	22285	Downstream	ENSMUSG00000026799.15	Med27	distal_enhancer	8.28076	0	1.64289	1.80875	0	2.73156	11.8874	15.568	6.98202	0	6.28986	7.79592	2.39967	5.85162	9.10258	5.35606	2.642	1.28469	11.0563	0.198532	0.36429	5.35606	2.12111	1.36925	11.0563	0.198532	0.36429	5.35606	0.524377	1.2123	11.0563	0.198532	0.36429	5.35606	-0.0961825	1.06979
chr12:118521440-118521656:D230030E09Rik	chr12	118521440	118521656	217	118518296	118530193	-	center	2697	PeakInsideFeature	ENSMUSG00000113875.1	D230030E09Rik	any_internal	15.5264	9.50128	17.661	1.35656	5.17484	27.3156	5.9437	4.24581	5.58562	8.73054	1.45151	5.56852	5.99916	4.17973	7.28206	8.36816	0.102603	1.10244	13.2483	0.103587	0.244543	8.36816	2.1211	1.05	13.2483	0.103587	0.244543	8.36816	1.37898	1.04319	13.2483	0.103587	0.244543	8.36816	-0.84953	1.06261
chr8:78056820-78057019:Gm29895	chr8	78056820	78057019	200	78044009	78055473	+	end	1446	Downstream	ENSMUSG00000110382.1	Gm29895	distal_enhancer	8.28076	0	0.821444	1.80875	0	0.91052	16.3452	0	11.8694	0	1.93534	7.79592	1.79975	6.68757	4.55129	4.18706	2.11952	1.56843	9.5609	0.297206	0.463046	4.18706	2.12095	1.62738	9.5609	0.297206	0.463046	4.18706	0.198659	1.43828	9.5609	0.297206	0.463046	4.18706	-0.273074	1.39701
chr5:14987068-14987267:Gm10354	chr5	14987068	14987267	200	14974112	14978935	-	start	8232	Upstream	ENSMUSG00000072188.4	Gm10354	any_promoter	16.5615	4.75064	14.786	2.26093	3.1049	10.0157	14.8592	0	0	0	3.38685	11.137	5.39925	2.50784	1.82052	6.03936	1.39981	1.06244	26.0122	0.00104525	0.00940025	6.03936	2.12077	1.07789	26.0122	0.00104525	0.00940025	6.03936	5.26079	1.70815	26.0122	0.00104525	0.00940025	6.03936	1.66439	1.12714
chr6:140897215-140897414:NA	chr6	140897215	140897414	200	NA	NA	NA	NA	NA	NA	NA	NA	NA	7.24567	19.0026	3.6965	4.06968	1.03497	7.28416	4.45777	8.49162	2.09461	0	5.32219	5.56852	4.19941	0.835946	5.46155	5.25101	0.93413	0.986941	9.79843	0.279459	0.446332	5.25101	2.12076	0.982559	9.79843	0.279459	0.446332	5.25101	1.81682	1.26043	9.79843	0.279459	0.446332	5.25101	0.808688	1.00743
chr3:104777960-104778159:Ppm1j	chr3	104777960	104778159	200	104781055	104786018	+	start	2996	Upstream	ENSMUSG00000002228.7	Ppm1j	any_promoter	6.21057	0	2.46433	1.35656	0	5.46312	0	4.24581	4.18921	0	2.41918	21.1604	1.79975	0	5.46155	3.65136	3.8426	1.74996	6.33803	0.609424	NA	3.65136	2.12074	1.86342	6.33803	0.609424	NA	3.65136	0.0559357	1.79616	6.33803	0.609424	NA	3.65136	2.09584	1.58368
chr15:55779771-55780057:Sntb1	chr15	55779771	55780057	287	55636387	55906949	-	center	8245	PeakInsideFeature	ENSMUSG00000060429.12	Sntb1	any_internal	6.21057	0	4.51794	1.35656	0	2.73156	2.97185	7.07635	2.79281	0	0	25.6152	1.79975	5.01568	1.82052	4.12725	3.95482	1.73851	7.31005	0.50358	0.635146	4.12725	2.12064	1.85391	7.31005	0.50358	0.635146	4.12725	0.518145	1.84301	7.31005	0.50358	0.635146	4.12725	1.86511	1.54865
chr5:111144315-111144514:Ttc28	chr5	111144315	111144514	200	110879802	111289780	+	center	59623	PeakInsideFeature	ENSMUSG00000033209.17	Ttc28	any_internal	7.24567	7.12596	11.9109	1.35656	2.06993	5.46312	0	4.24581	4.18921	17.4611	1.45151	2.22741	0	5.85162	4.55129	5.01001	0.101509	1.46613	12.7865	0.119409	0.266981	5.01001	2.12044	1.39573	12.7865	0.119409	0.266981	5.01001	-1.64466	1.38507	12.7865	0.119409	0.266981	5.01001	-1.55302	1.37352
chr4:82480722-82480921:Nfib	chr4	82480722	82480921	200	82290172	82705750	-	center	17140	PeakInsideFeature	ENSMUSG00000008575.17	Nfib	any_internal	8.28076	0	1.23217	1.80875	0	9.1052	13.3733	4.24581	2.79281	17.4611	2.41918	0	1.19983	1.67189	0	4.23939	0.39767	1.4699	17.3813	0.0263747	0.0995647	4.23939	2.12037	1.40811	17.3813	0.0263747	0.0995647	4.23939	0.473441	1.17277	17.3813	0.0263747	0.0995647	4.23939	0.766178	1.60657
chr6:85286654-85287063:Sfxn5	chr6	85286654	85287063	410	85213048	85333422	-	center	13623	PeakInsideFeature	ENSMUSG00000033720.12	Sfxn5	any_internal	43.474	40.3805	13.1431	9.9481	9.31471	88.3204	35.6622	12.7374	19.5497	43.6527	6.77369	1.1137	4.19941	4.17973	11.8333	22.9522	-1.10332	0.786108	54.034	6.79951e-09	4.0873e-07	22.9522	2.12035	0.698983	54.034	6.79951e-09	4.0873e-07	22.9522	1.1245	0.683293	54.034	6.79951e-09	4.0873e-07	22.9522	-0.81993	0.809894
chr5:131519642-131519872:Auts2	chr5	131519642	131519872	231	131437332	132543344	-	end	82424	PeakInsideFeature	ENSMUSG00000029673.17	Auts2	any_internal	6.21057	0	25.8755	1.35656	0	0	0	14.1527	2.09461	0	1.45151	7.79592	2.39967	0	1.82052	4.2105	2.45017	1.74153	20.5411	0.0084716	0.0448421	4.2105	2.12034	1.82416	20.5411	0.0084716	0.0448421	4.2105	-2.8905	2.24156	20.5411	0.0084716	0.0448421	4.2105	2.31228	1.78007
chr3:82960667-82960923:Gm30097	chr3	82960667	82960923	257	82926664	83008488	-	center	6782	PeakInsideFeature	ENSMUSG00000102595.1	Gm30097	any_internal	4.14038	0	0.821444	0.904373	0	1.82104	8.91554	1.41527	2.09461	17.4611	9.6767	0	4.19941	3.34378	0	3.65291	3.20089	1.85647	7.30805	0.50379	NA	3.65291	2.12034	1.99364	7.30805	0.50379	NA	3.65291	-0.701789	1.58962	7.30805	0.50379	NA	3.65291	1.58889	1.64676
chr11:71597876-71598075:Gm33351	chr11	71597876	71598075	200	71553407	71574595	-	start	23380	Upstream	ENSMUSG00000111450.1	Gm33351	distal_enhancer	6.21057	0	3.6965	1.35656	0	5.46312	0	7.07635	4.18921	0	1.93534	4.45481	0.599916	1.67189	3.64103	2.68635	1.93038	1.75726	3.91855	0.864397	NA	2.68635	2.12026	1.818	3.91855	0.864397	NA	2.68635	0.0477702	1.74764	3.91855	0.864397	NA	2.68635	0.222834	1.59646
chr6:29867412-29867618:Ahcyl2	chr6	29867412	29867618	207	29768010	29912310	+	center	27354	PeakInsideFeature	ENSMUSG00000029772.17	Ahcyl2	any_internal	8.28076	0	1.23217	1.80875	0	3.64208	14.8592	7.07635	3.49101	0	1.45151	3.34111	2.99958	0	2.73077	3.39422	1.06148	1.53788	8.46863	0.389081	NA	3.39422	2.11999	1.54063	8.46863	0.389081	NA	3.39422	1.84478	1.48778	8.46863	0.389081	NA	3.39422	0.761755	1.5452
chr18:20641332-20641531:Gm16090	chr18	20641332	20641531	200	20597963	20665260	-	center	9820	PeakInsideFeature	ENSMUSG00000085595.1	Gm16090	any_internal	12.4211	0	2.05361	1.35656	2.06993	5.46312	8.91554	7.07635	3.49101	0	3.38685	5.56852	2.39967	4.17973	7.28206	4.37761	1.40563	1.20348	6.55534	0.585276	0.69762	4.37761	2.11993	1.22515	6.55534	0.585276	0.69762	4.37761	1.42158	1.27876	6.55534	0.585276	0.69762	4.37761	-0.395729	1.08339
chr13:59342445-59342675:Gm47360	chr13	59342445	59342675	231	59294818	59330243	-	start	12316	Upstream	ENSMUSG00000114240.1	Gm47360	distal_enhancer	4.14038	0	7.39299	0.904373	0	6.37364	1.48592	2.83054	2.09461	0	0.483835	10.0233	0.599916	0.835946	0.910258	2.53838	3.19377	1.95114	6.5645	0.584263	NA	2.53838	2.11983	2.08423	6.5645	0.584263	NA	2.53838	1.37037	1.91368	6.5645	0.584263	NA	2.53838	2.52515	1.88567
chr4:100299980-100300189:Ror1	chr4	100299980	100300189	210	100095790	100444765	+	center	29807	PeakInsideFeature	ENSMUSG00000035305.5	Ror1	any_internal	6.21057	2.37532	5.75011	1.80875	0	0	0	0	0.698202	0	0	11.137	4.19941	2.50784	1.82052	2.43385	2.38488	1.94207	8.7743	0.361693	NA	2.43385	2.11905	2.00096	8.7743	0.361693	NA	2.43385	-1.79001	2.53293	8.7743	0.361693	NA	2.43385	1.3053	1.86437
chr7:107601170-107601369:Ppfibp2	chr7	107601170	107601369	200	107595206	107748583	+	start	6063	PeakInsideFeature	ENSMUSG00000036528.16	Ppfibp2	any_internal	13.4562	0	0	1.35656	2.06993	0	2.97185	0	0.698202	8.73054	10.6444	10.0233	1.79975	0	2.73077	3.6321	2.63138	1.59308	13.5947	0.0929611	NA	3.6321	2.11777	1.64195	13.5947	0.0929611	NA	3.6321	-1.39967	1.87874	13.5947	0.0929611	NA	3.6321	2.94613	1.66533
chr14:98035363-98035562:Dach1	chr14	98035363	98035562	200	97786852	98169765	-	center	57154	PeakInsideFeature	ENSMUSG00000055639.16	Dach1	any_internal	9.31586	7.12596	3.28578	3.16531	0	4.5526	14.8592	0	2.09461	8.73054	5.80602	6.68222	3.5995	2.50784	2.73077	4.96375	1.67372	1.03791	13.0814	0.109079	0.252132	4.96375	2.11441	1.07103	13.0814	0.109079	0.252132	4.96375	1.32792	1.07876	13.0814	0.109079	0.252132	4.96375	1.24213	1.02987
chr5:66407301-66407578:Apbb2	chr5	66407301	66407578	278	66298702	66618784	-	center	51304	PeakInsideFeature	ENSMUSG00000029207.16	Apbb2	any_internal	8.28076	16.6272	23.4111	5.42624	0	14.5683	5.9437	14.1527	7.68022	0	0	8.90962	0	0	1.82052	7.12136	0.589485	2.03627	8.61049	0.376211	0.532963	7.12136	2.11398	2.02426	8.61049	0.376211	0.532963	7.12136	1.19454	2.07853	8.61049	0.376211	0.532963	7.12136	2.25781	2.21204
chr14:45303978-45304269:Ero1l	chr14	45303978	45304269	292	45283086	45318771	-	center	3195	PeakInsideFeature	ENSMUSG00000021831.9	Ero1l	any_internal	8.28076	7.12596	4.92866	3.16531	0	0.91052	2.97185	11.3222	15.3604	4.36527	0.483835	15.5918	4.79933	0	3.64103	5.5298	2.10476	1.49113	7.26994	0.507808	0.638247	5.5298	2.11365	1.52935	7.26994	0.507808	0.638247	5.5298	-2.55342	1.6086	7.26994	0.507808	0.638247	5.5298	2.10426	1.52333
chr4:148744164-148744420:Gm13203	chr4	148744164	148744420	257	148713702	148716581	+	end	27710	Downstream	ENSMUSG00000087273.1	Gm13203	distal_enhancer	32.0879	26.1285	11.9109	7.23498	6.2098	30.0472	17.8311	21.229	12.5676	30.5569	7.25753	0	4.79933	3.34378	9.10258	14.6871	-0.634646	0.789	30.2003	0.000194818	0.00249872	14.6871	2.11232	0.711495	30.2003	0.000194818	0.00249872	14.6871	0.383608	0.707217	30.2003	0.000194818	0.00249872	14.6871	-0.492971	0.814236
chr3:137827769-137828054:Gm31678	chr3	137827769	137828054	286	137795264	137803469	-	start	24442	Upstream	ENSMUSG00000105427.1	Gm31678	distal_enhancer	19.6668	9.50128	13.9645	4.52186	2.06993	4.5526	2.97185	14.1527	3.49101	8.73054	2.90301	8.90962	5.39925	2.50784	1.82052	7.01089	0.607967	0.870094	18.6228	0.0170123	0.0736876	7.01089	2.11076	0.850219	18.6228	0.0170123	0.0736876	7.01089	-0.28524	1.03272	18.6228	0.0170123	0.0736876	7.01089	1.31264	0.986593
chr17:73217293-73217642:Lclat1	chr17	73217293	73217642	350	73107984	73243368	+	end	25901	PeakInsideFeature	ENSMUSG00000054469.14	Lclat1	any_internal	7.24567	19.0026	5.75011	4.97405	0	6.37364	0	7.07635	3.49101	0	6.77369	36.7522	10.7985	6.68757	2.73077	7.84374	2.87386	1.01951	16.0553	0.0415953	0.135337	7.84374	2.11026	1.06622	16.0553	0.0415953	0.135337	7.84374	0.417858	1.30557	16.0553	0.0415953	0.135337	7.84374	2.16208	0.990286
chr6:135360389-135360653:Emp1	chr6	135360389	135360653	265	135362544	135383173	+	start	2024	Upstream	ENSMUSG00000030208.15	Emp1	any_promoter	8.28076	9.50128	4.51794	2.71312	1.03497	7.28416	7.42962	8.49162	6.28382	0	4.35452	1.1137	10.1986	0	4.55129	5.05036	0.560263	1.1458	9.00105	0.342208	0.50375	5.05036	2.10672	1.1163	9.00105	0.342208	0.50375	5.05036	0.690858	1.12429	9.00105	0.342208	0.50375	5.05036	0.438711	1.17157
chr8:114657816-114658015:Wwox	chr8	114657816	114658015	200	114439654	115352708	+	start	218261	PeakInsideFeature	ENSMUSG00000004637.15	Wwox	any_internal	10.351	2.37532	2.87505	2.71312	0	0.91052	5.9437	7.07635	14.6622	17.4611	0	4.45481	1.79975	2.50784	0.910258	4.93607	0.255648	1.49898	11.6411	0.16795	0.329025	4.93607	2.10636	1.44312	11.6411	0.16795	0.329025	4.93607	-2.3057	1.37956	11.6411	0.16795	0.329025	4.93607	0.128141	1.5214
chr6:113600509-113600981:Fancd2os	chr6	113600509	113600981	473	113596760	113600715	-	start	29	OverlapStart	ENSMUSG00000033963.16	Fancd2os	any_promoter	99.3691	92.6375	49.2866	24.4181	19.6644	161.162	99.5569	69.3482	37.0047	52.3832	25.1594	22.2741	21.597	13.3751	18.2052	53.6961	0.0950998	0.405485	119.77	3.69834e-22	3.18493e-19	53.6961	2.10349	0.386749	119.77	3.69834e-22	3.18493e-19	53.6961	1.66172	0.392091	119.77	3.69834e-22	3.18493e-19	53.6961	0.606075	0.435621
chr3:116767063-116767274:Agl	chr3	116767063	116767274	212	116739998	116808166	-	center	6914	PeakInsideFeature	ENSMUSG00000033400.14	Agl	any_internal	14.4913	7.12596	13.1431	0	6.2098	7.28416	13.3733	15.568	0	8.73054	16.9342	3.34111	5.39925	5.85162	5.46155	8.19426	2.01729	1.10095	8.96244	0.345474	0.506486	8.19426	2.10294	1.13449	8.96244	0.345474	0.506486	8.19426	2.39406	1.32956	8.96244	0.345474	0.506486	8.19426	0.899174	1.04614
chr1:162313677-162313920:Gm16101	chr1	162313677	162313920	244	162316091	162316521	+	start	2293	Upstream	ENSMUSG00000089933.1	Gm16101	any_promoter	34.1581	9.50128	10.6788	6.33061	4.13987	6.37364	13.3733	5.66108	6.28382	17.4611	9.6767	20.0467	11.3984	13.3751	7.28206	11.716	1.40206	0.730695	10.8678	0.209303	0.376059	11.716	2.1022	0.742141	10.8678	0.209303	0.376059	11.716	0.0222617	0.81448	10.8678	0.209303	0.376059	11.716	0.468165	0.699164
chr18:12159545-12160003:Gm25289	chr18	12159545	12160003	459	12163437	12163556	+	start	3664	Upstream	ENSMUSG00000084748.1	Gm25289	any_promoter	31.0529	9.50128	11.0895	3.61749	7.24477	21.8525	31.2044	18.3985	1.3964	0	24.6756	13.3644	9.59866	5.01568	10.0128	13.2017	1.94327	0.69508	33.8421	4.33915e-05	0.000732703	13.2017	2.10089	0.720491	33.8421	4.33915e-05	0.000732703	13.2017	4.42286	1.14613	33.8421	4.33915e-05	0.000732703	13.2017	1.38579	0.681169
chr14:62331466-62331782:Rnaseh2b	chr14	62331466	62331782	317	62292588	62372992	+	center	1167	PeakInsideFeature	ENSMUSG00000021932.13	Rnaseh2b	any_internal	31.0529	35.6298	16.8396	8.13936	7.24477	45.526	10.4015	22.6443	23.0407	21.8263	1.45151	20.0467	2.39967	5.85162	0.910258	16.867	0.350365	0.842007	26.5385	0.000849065	0.00801196	16.867	2.10039	0.824601	26.5385	0.000849065	0.00801196	16.867	0.339653	0.82066	26.5385	0.000849065	0.00801196	16.867	1.52306	0.936802
chr10:120385393-120385601:9230105E05Rik	chr10	120385393	120385601	209	120389522	120392793	+	start	4026	Upstream	ENSMUSG00000090191.1	9230105E05Rik	any_promoter	3.10529	11.8766	2.87505	2.71312	0	1.82104	1.48592	4.24581	2.09461	4.36527	5.80602	12.2507	7.79891	11.7032	0	4.80944	2.45237	1.24931	7.75988	0.45727	0.598621	4.80944	2.09967	1.30854	7.75988	0.45727	0.598621	4.80944	-0.681549	1.54441	7.75988	0.45727	0.598621	4.80944	0.579677	1.12717
chr2:177079854-177080390:Gm14401	chr2	177079854	177080390	537	177074319	177087347	+	center	712	PeakInsideFeature	ENSMUSG00000078872.9	Gm14401	any_internal	73.4918	47.5064	30.3934	13.5656	15.5245	43.705	50.5214	16.9832	14.6622	39.2874	10.6444	5.56852	6.59908	1.67189	0	24.675	-0.740948	0.568894	96.3778	2.34331e-17	8.8755e-15	24.675	2.09917	0.512402	96.3778	2.34331e-17	8.8755e-15	24.675	1.09783	0.543031	96.3778	2.34331e-17	8.8755e-15	24.675	3.31057	1.14771
chr3:96577709-96577923:Gm16253	chr3	96577709	96577923	215	96576983	96580663	+	start	832	PeakInsideFeature	ENSMUSG00000087610.1	Gm16253	any_promoter	14.4913	11.8766	5.75011	4.97405	0	36.4208	22.2889	11.3222	14.6622	17.4611	3.87068	6.68222	3.5995	1.67189	3.64103	10.5808	0.656713	0.783423	48.3414	8.50038e-08	3.64483e-06	10.5808	2.09812	0.763144	48.3414	8.50038e-08	3.64483e-06	10.5808	0.945757	0.63203	48.3414	8.50038e-08	3.64483e-06	10.5808	0.915915	0.859374
chr13:59054291-59054523:Ntrk2	chr13	59054291	59054523	233	58806568	59133970	+	end	79564	PeakInsideFeature	ENSMUSG00000055254.15	Ntrk2	any_internal	4.14038	19.0026	2.05361	4.52186	0	3.64208	5.9437	4.24581	3.49101	0	8.2252	1.1137	4.79933	2.50784	0	4.24581	0.959695	1.28394	6.72267	0.566829	0.683268	4.24581	2.09798	1.28211	6.72267	0.566829	0.683268	4.24581	0.88713	1.46685	6.72267	0.566829	0.683268	4.24581	1.95533	1.43846
chr4:59818137-59818339:Snx30	chr4	59818137	59818339	203	59805839	59904737	+	start	12398	PeakInsideFeature	ENSMUSG00000028385.14	Snx30	any_internal	13.4562	16.6272	3.6965	6.33061	0	0.91052	2.97185	5.66108	14.6622	8.73054	1.93534	8.90962	2.39967	0.835946	0.910258	5.86918	0.557767	1.27051	13.1541	0.106656	0.24879	5.86918	2.0976	1.25437	13.1541	0.106656	0.24879	5.86918	-2.75752	1.44868	13.1541	0.106656	0.24879	5.86918	2.55887	1.56274
chr14:103529859-103530058:Scel	chr14	103529859	103530058	200	103513341	103612797	+	start	16617	PeakInsideFeature	ENSMUSG00000022123.9	Scel	any_internal	2.07019	7.12596	8.21444	1.80875	0	3.64208	1.48592	4.24581	0	0	2.90301	0	0	5.01568	10.0128	3.10164	0.643711	2.03824	9.51325	0.300863	NA	3.10164	2.09698	2.01186	9.51325	0.300863	NA	3.10164	3.0323	2.34303	9.51325	0.300863	NA	3.10164	-2.22923	1.88672
chr14:55709517-55709773:Gm49067	chr14	55709517	55709773	257	55681917	55712282	+	end	2638	PeakInsideFeature	ENSMUSG00000115154.1	Gm49067	any_internal	46.5793	11.8766	23.0004	9.49592	4.13987	16.3894	19.317	24.0596	34.9101	17.4611	0	11.137	8.99875	3.34378	8.19232	15.9267	-0.436314	1.2752	9.10607	0.333428	0.49614	15.9267	2.09596	1.23625	9.10607	0.333428	0.49614	15.9267	-0.598289	1.23353	9.10607	0.333428	0.49614	15.9267	-0.159356	1.29439
chr2:113433825-113434106:Gm13963	chr2	113433825	113434106	282	113387106	113441094	-	start	7129	PeakInsideFeature	ENSMUSG00000085448.1	Gm13963	any_internal	5.17548	14.2519	1.64289	3.61749	0	1.82104	0	2.83054	2.79281	13.0958	9.6767	5.56852	3.5995	4.17973	5.46155	4.91426	1.86401	1.1246	10.2375	0.248753	0.417173	4.91426	2.09531	1.16013	10.2375	0.248753	0.417173	4.91426	-2.49089	1.50295	10.2375	0.248753	0.417173	4.91426	0.694771	1.05723
chr11:88950091-88950544:Scpep1	chr11	88950091	88950544	454	88924019	88955465	-	start	5148	PeakInsideFeature	ENSMUSG00000000278.10	Scpep1	any_internal	23.8072	35.6298	17.661	8.59154	4.13987	43.705	20.8029	19.8138	30.0227	17.4611	7.74136	12.2507	5.39925	6.68757	11.8333	17.7031	0.507673	0.664254	30.5558	0.000168512	0.00222213	17.7031	2.09527	0.646982	30.5558	0.000168512	0.00222213	17.7031	0.351836	0.608515	30.5558	0.000168512	0.00222213	17.7031	0.0649554	0.658718
chr15:78607592-78607791:Cyth4	chr15	78607592	78607791	200	78597046	78622019	+	center	1841	PeakInsideFeature	ENSMUSG00000018008.8	Cyth4	any_internal	19.6668	2.37532	5.75011	4.06968	1.03497	2.73156	4.45777	11.3222	3.49101	8.73054	1.93534	5.56852	1.79975	3.34378	12.7436	5.93473	0.352905	1.23278	7.19289	0.515971	0.644753	5.93473	2.09379	1.20035	7.19289	0.515971	0.644753	5.93473	-0.557846	1.32451	7.19289	0.515971	0.644753	5.93473	-1.18287	1.16969
chr6:71723541-71723788:Reep1	chr6	71723541	71723788	248	71707560	71810710	+	start	16104	PeakInsideFeature	ENSMUSG00000052852.8	Reep1	any_internal	20.7019	14.2519	2.05361	5.87842	2.06993	4.5526	1.48592	15.568	6.98202	0	2.90301	15.5918	0	5.01568	10.9231	7.19853	1.11085	1.26206	14.1729	0.0773689	0.203299	7.19853	2.09192	1.26495	14.1729	0.0773689	0.203299	7.19853	-0.560858	1.4616	14.1729	0.0773689	0.203299	7.19853	0.168956	1.23548
chr6:114093512-114093831:Gm43932	chr6	114093512	114093831	320	114062195	114062247	+	end	31424	Downstream	ENSMUSG00000107474.1	Gm43932	distal_enhancer	6.21057	19.0026	2.87505	1.80875	4.13987	3.64208	5.9437	8.49162	8.37842	0	28.0624	12.2507	19.1973	8.35946	7.28206	9.04298	2.92276	0.8678	21.3129	0.00636106	0.0364006	9.04298	2.09158	0.925884	21.3129	0.00636106	0.0364006	9.04298	-0.41034	0.997217	21.3129	0.00636106	0.0364006	9.04298	1.39772	0.780324
chr6:108374117-108374358:Itpr1	chr6	108374117	108374358	242	108213095	108551109	+	center	7865	PeakInsideFeature	ENSMUSG00000030102.11	Itpr1	any_internal	14.4913	7.12596	2.87505	4.52186	0	1.82104	10.4015	0	2.09461	0	6.28986	7.79592	2.39967	8.35946	11.8333	5.33397	1.40585	1.09712	14.3101	0.0740325	0.197704	5.33397	2.09075	1.1136	14.3101	0.0740325	0.197704	5.33397	1.77814	1.36941	14.3101	0.0740325	0.197704	5.33397	-0.53153	1.00934
chr4:47329352-47329783:Col15a1	chr4	47329352	47329783	432	47208160	47313167	+	end	16400	Downstream	ENSMUSG00000028339.17	Col15a1	distal_enhancer	11.386	7.12596	26.2862	1.80875	3.1049	3.64208	10.4015	15.568	4.18921	0	10.1605	10.0233	20.9971	10.8673	9.10258	9.64423	2.14665	0.827038	28.5582	0.000378955	0.00423482	9.64423	2.09016	0.879472	28.5582	0.000378955	0.00423482	9.64423	0.965157	0.962046	28.5582	0.000378955	0.00423482	9.64423	0.0147051	0.686736
chr2:127714694-127715114:Mall	chr2	127714694	127715114	421	127704385	127729932	-	center	2255	PeakInsideFeature	ENSMUSG00000027377.2	Mall	any_internal	12.4211	23.7532	25.054	5.42624	2.06993	30.9577	22.2889	18.3985	9.07663	30.5569	5.80602	6.68222	12.5982	15.883	6.3718	15.1563	0.601201	0.835674	19.2339	0.0136575	0.0631488	15.1563	2.09002	0.818048	19.2339	0.0136575	0.0631488	15.1563	0.716222	0.752152	19.2339	0.0136575	0.0631488	15.1563	-0.857388	0.776986
chr17:87406691-87406890:Stpg4	chr17	87406691	87406890	200	87389570	87427741	-	center	1865	PeakInsideFeature	ENSMUSG00000036557.8	Stpg4	any_internal	16.5615	7.12596	1.64289	2.71312	3.1049	10.9262	0	8.49162	4.18921	0	2.41918	13.3644	3.5995	9.19541	16.3846	6.64791	1.37974	1.16668	9.07761	0.335791	0.498121	6.64791	2.08874	1.18032	9.07761	0.335791	0.498121	6.64791	0.938515	1.33593	9.07761	0.335791	0.498121	6.64791	-0.767885	1.08546
chr6:40074110-40074309:Tmem178b	chr6	40074110	40074309	200	39871460	40255150	+	center	10904	PeakInsideFeature	ENSMUSG00000057716.7	Tmem178b	any_internal	4.14038	11.8766	2.46433	3.16531	0	3.64208	1.48592	0	2.79281	8.73054	0.483835	6.68222	0	3.34378	1.82052	3.37522	0.865776	1.48819	9.16981	0.328174	NA	3.37522	2.08773	1.48145	9.16981	0.328174	NA	3.37522	-0.876238	1.56453	9.16981	0.328174	NA	3.37522	0.341481	1.46938
chr6:145001468-145001885:Bcat1	chr6	145001468	145001885	418	144993834	145076184	-	end	7842	PeakInsideFeature	ENSMUSG00000030268.17	Bcat1	any_internal	49.6846	19.0026	16.0182	10.8525	5.17484	30.0472	31.2044	32.5512	40.4957	39.2874	7.25753	5.56852	4.19941	0	12.7436	20.2725	-0.352617	0.803493	33.8536	4.31847e-05	0.000729663	20.2725	2.08747	0.757812	33.8536	4.31847e-05	0.000729663	20.2725	-0.386026	0.731745	33.8536	4.31847e-05	0.000729663	20.2725	0.0612956	0.837899
chr6:57796593-57796792:Vopp1	chr6	57796593	57796792	200	57727806	57825159	-	center	20210	PeakInsideFeature	ENSMUSG00000037788.14	Vopp1	any_internal	2.07019	7.12596	0.821444	0.904373	1.03497	4.5526	10.4015	7.07635	2.79281	0	5.80602	4.45481	6.59908	2.50784	0.910258	3.80388	2.45372	1.25466	12.7082	0.12229	0.271079	3.80388	2.08723	1.35038	12.7082	0.12229	0.271079	3.80388	1.73175	1.25769	12.7082	0.12229	0.271079	3.80388	1.59206	1.1719
chr2:103391683-103391905:BC016548	chr2	103391683	103391905	223	103377642	103389044	-	start	2749	Upstream	ENSMUSG00000070794.11	BC016548	any_promoter	17.5966	0	4.92866	1.80875	3.1049	3.64208	10.4015	5.66108	7.68022	13.0958	3.87068	3.34111	1.19983	5.01568	4.55129	5.72654	0.64141	1.12455	8.32879	0.402029	0.554231	5.72654	2.08587	1.10451	8.32879	0.402029	0.554231	5.72654	-0.50048	1.06689	8.32879	0.402029	0.554231	5.72654	-0.392911	1.07106
chr5:114484435-114484829:Mvk	chr5	114484435	114484829	395	114444268	114460591	+	end	24040	Downstream	ENSMUSG00000041939.14	Mvk	distal_enhancer	25.8774	26.1285	51.3402	6.7828	5.17484	11.8368	25.2607	11.3222	6.98202	0	10.6444	3.34111	10.1986	0.835946	6.3718	13.4731	0.312166	0.718983	44.9362	3.78384e-07	1.32179e-05	13.4731	2.08537	0.692655	44.9362	3.78384e-07	1.32179e-05	13.4731	1.7329	0.809812	44.9362	3.78384e-07	1.32179e-05	13.4731	1.1072	0.810339
chr3:152332700-152332985:Miga1	chr3	152332700	152332985	286	152273848	152340407	-	start	7565	PeakInsideFeature	ENSMUSG00000054942.13	Miga1	any_internal	14.4913	4.75064	5.75011	4.06968	0	8.19468	2.97185	14.1527	10.473	17.4611	2.90301	5.56852	1.79975	2.50784	7.28206	6.82508	0.740433	1.0872	11.3748	0.181352	0.345033	6.82508	2.08499	1.07343	11.3748	0.181352	0.345033	6.82508	-1.1624	1.03162	11.3748	0.181352	0.345033	6.82508	-0.266479	1.03561
chr6:4915346-4915602:Ppp1r9a	chr6	4915346	4915602	257	4902916	5165661	+	start	12557	PeakInsideFeature	ENSMUSG00000032827.15	Ppp1r9a	any_internal	13.4562	9.50128	2.87505	1.80875	4.13987	0.91052	4.45777	2.83054	4.88741	0	7.25753	3.34111	4.79933	5.85162	7.28206	4.89327	1.00167	1.03493	7.66568	0.46679	0.606126	4.89327	2.08317	1.03553	7.66568	0.46679	0.606126	4.89327	-0.590599	1.27545	7.66568	0.46679	0.606126	4.89327	-0.243697	0.974367
chr14:96648399-96648602:Gm49006	chr14	96648399	96648602	204	96675069	96675550	+	start	26569	Upstream	ENSMUSG00000115535.1	Gm49006	distal_enhancer	12.4211	2.37532	4.92866	3.16531	0	4.5526	7.42962	1.41527	2.09461	8.73054	9.6767	10.0233	4.19941	2.50784	2.73077	5.08341	2.3286	0.978384	11.0317	0.199907	0.365846	5.08341	2.08265	1.03681	11.0317	0.199907	0.365846	5.08341	0.679723	1.08136	11.0317	0.199907	0.365846	5.08341	1.90997	0.972383
chr17:31841321-31841751:Sik1	chr17	31841321	31841751	431	31844249	31855804	-	end	2714	Downstream	ENSMUSG00000024042.7	Sik1	distal_enhancer	23.8072	30.8792	9.85733	7.68717	4.13987	33.6892	34.1762	28.3054	10.473	0	13.5474	13.3644	5.39925	5.01568	10.0128	15.3569	1.0925	0.588498	42.7402	9.83105e-07	2.9822e-05	15.3569	2.08209	0.592044	42.7402	9.83105e-07	2.9822e-05	15.3569	2.04663	0.634134	42.7402	9.83105e-07	2.9822e-05	15.3569	0.854003	0.597115
chr1:51935020-51935296:Gm8419	chr1	51935020	51935296	277	51938253	51938665	-	end	3096	Downstream	ENSMUSG00000100696.1	Gm8419	distal_enhancer	0	7.12596	3.6965	0.452186	1.03497	0	2.97185	5.66108	12.5676	8.73054	6.28986	16.7055	21.597	10.0314	1.82052	6.579	4.07843	1.49037	17.7975	0.0227969	0.0904007	6.579	2.08058	1.65126	17.7975	0.0227969	0.0904007	6.579	-3.13817	1.50465	17.7975	0.0227969	0.0904007	6.579	0.916461	1.15452
chr18:23880646-23880847:Mapre2	chr18	23880646	23880847	202	23752332	23893861	+	end	13115	PeakInsideFeature	ENSMUSG00000024277.14	Mapre2	any_internal	5.17548	9.50128	2.46433	2.71312	0	2.73156	7.42962	2.83054	4.18921	0	3.38685	7.79592	4.79933	10.8673	3.64103	4.5017	1.68864	1.14514	5.79023	0.670716	0.760567	4.5017	2.07935	1.18343	5.79023	0.670716	0.760567	4.5017	0.622833	1.23211	5.79023	0.670716	0.760567	4.5017	-0.451707	1.00416
chr14:92862916-92863514:4930433E05Rik	chr14	92862916	92863514	599	92861255	92866566	-	center	696	PeakInsideFeature	ENSMUSG00000115720.1	4930433E05Rik	any_internal	30.0178	19.0026	7.39299	7.23498	4.13987	39.1524	46.0636	14.1527	9.07663	26.1916	5.32219	2.22741	0	5.01568	6.3718	14.7575	-0.534919	0.801928	59.4269	6.03752e-10	4.69526e-08	14.7575	2.07915	0.724738	59.4269	6.03752e-10	4.69526e-08	14.7575	1.56019	0.706129	59.4269	6.03752e-10	4.69526e-08	14.7575	-0.467416	0.825598
chr10:93297843-93298280:Elk3	chr10	93297843	93298280	438	93247413	93311135	-	start	13074	PeakInsideFeature	ENSMUSG00000008398.16	Elk3	any_internal	22.7721	14.2519	11.5002	3.61749	6.2098	43.705	71.3243	19.8138	16.7568	21.8263	10.6444	8.90962	8.99875	9.19541	2.73077	18.1504	1.11745	0.639678	65.9302	3.15897e-11	3.38275e-09	18.1504	2.07874	0.645264	65.9302	3.15897e-11	3.38275e-09	18.1504	1.6469	0.547431	65.9302	3.15897e-11	3.38275e-09	18.1504	0.716774	0.638178
chr6:39322605-39322814:Slc37a3	chr6	39322605	39322814	210	39334772	39377675	-	end	12063	Downstream	ENSMUSG00000029924.12	Slc37a3	distal_enhancer	10.351	4.75064	3.28578	3.16531	0	2.73156	5.9437	4.24581	6.28382	8.73054	4.83835	15.5918	0	3.34378	2.73077	5.06619	2.39974	1.18129	13.0196	0.111176	0.255026	5.06619	2.07714	1.23551	13.0196	0.111176	0.255026	5.06619	-0.764802	1.22707	13.0196	0.111176	0.255026	5.06619	1.70087	1.14492
chr18:81968108-81968404:Gm30593	chr18	81968108	81968404	297	81933906	81969481	+	end	1226	PeakInsideFeature	ENSMUSG00000117923.1	Gm30593	any_internal	6.21057	7.12596	11.0895	2.71312	0	3.64208	10.4015	7.07635	6.98202	0	0	5.56852	1.19983	4.17973	0	4.41261	0.633761	1.50202	7.07719	0.528328	0.654146	4.41261	2.07607	1.4794	7.07719	0.528328	0.654146	4.41261	0.577213	1.44573	7.07719	0.528328	0.654146	4.41261	0.198716	1.49043
chr14:85645993-85646424:Gm49059	chr14	85645993	85646424	432	85655203	85655897	+	start	8995	Upstream	ENSMUSG00000115653.1	Gm49059	any_promoter	12.4211	23.7532	22.5897	4.97405	3.1049	0.91052	10.4015	11.3222	3.49101	8.73054	1.93534	1.1137	9.59866	6.68757	0	8.06893	-1.36192	1.14724	19.7069	0.0115038	0.0559194	8.06893	2.07566	0.974205	19.7069	0.0115038	0.0559194	8.06893	0.0659876	1.12808	19.7069	0.0115038	0.0559194	8.06893	-1.07043	1.18624
chr14:49074409-49074643:Exoc5	chr14	49074409	49074643	235	49004089	49066653	-	start	7872	Upstream	ENSMUSG00000061244.14	Exoc5	any_promoter	11.386	2.37532	2.46433	2.26093	1.03497	2.73156	2.97185	5.66108	9.07663	8.73054	0	20.0467	1.79975	5.85162	3.64103	5.33549	2.46111	1.37958	6.29764	0.61393	0.719326	5.33549	2.07476	1.4319	6.29764	0.61393	0.719326	5.33549	-1.6542	1.44162	6.29764	0.61393	0.719326	5.33549	1.01135	1.29472
chr2:173256219-173256556:Pmepa1	chr2	173256219	173256556	338	173224457	173276533	-	center	5892	PeakInsideFeature	ENSMUSG00000038400.15	Pmepa1	any_internal	12.4211	26.1285	24.6433	4.52186	4.13987	21.8525	10.4015	14.1527	9.77483	0	6.28986	28.9563	13.1982	13.3751	9.10258	13.2639	1.93724	0.778497	12.4823	0.130949	0.282372	13.2639	2.07431	0.805919	12.4823	0.130949	0.282372	13.2639	1.19906	0.842197	12.4823	0.130949	0.282372	13.2639	0.569858	0.722734
chr14:98580482-98580681:Gm26139	chr14	98580482	98580681	200	98624189	98624296	+	start	43608	Upstream	ENSMUSG00000096444.1	Gm26139	distal_enhancer	7.24567	2.37532	1.64289	0.452186	2.06993	0	7.42962	8.49162	0	0	0.483835	0	0	0	1.82052	2.13411	-1.79961	2.4865	8.86243	0.354034	NA	2.13411	2.07272	2.18448	8.86243	0.354034	NA	2.13411	3.47726	2.49399	8.86243	0.354034	NA	2.13411	-1.40413	2.56228
chr6:24657677-24657920:Gm42856	chr6	24657677	24657920	244	24657517	24660369	-	end	281	PeakInsideFeature	ENSMUSG00000106946.1	Gm42856	any_internal	22.7721	7.12596	9.4466	4.97405	2.06993	3.64208	28.2326	1.41527	4.88741	0	1.45151	5.56852	1.79975	2.50784	3.64103	6.63564	-0.217388	1.12264	16.6696	0.0337399	0.117782	6.63564	2.0721	1.06096	16.6696	0.0337399	0.117782	6.63564	2.10923	1.17727	16.6696	0.0337399	0.117782	6.63564	0.0600255	1.16579
chr14:60712579-60712778:Spata13	chr14	60712579	60712778	200	60634000	60764556	+	center	13400	PeakInsideFeature	ENSMUSG00000021990.16	Spata13	any_internal	5.17548	2.37532	11.9109	0	2.06993	0	1.48592	0	4.88741	4.36527	0	2.22741	0	0	3.64103	2.54258	0.104812	2.43114	7.52015	0.481687	NA	2.54258	2.07164	2.35663	7.52015	0.481687	NA	2.54258	-2.88178	2.56412	7.52015	0.481687	NA	2.54258	-0.866422	2.36848
chr13:94116703-94116912:Lhfpl2	chr13	94116703	94116912	210	94057795	94195409	+	center	9795	PeakInsideFeature	ENSMUSG00000045312.12	Lhfpl2	any_internal	7.24567	21.3779	2.46433	4.97405	1.03497	14.5683	0	7.07635	7.68022	0	2.41918	11.137	2.39967	1.67189	2.73077	5.78535	0.97367	1.1375	8.33221	0.40171	0.553941	5.78535	2.07151	1.13738	8.33221	0.40171	0.553941	5.78535	0.552379	1.2114	8.33221	0.40171	0.553941	5.78535	1.54829	1.21792
chr18:38628880-38629143:9630014M24Rik	chr18	38628880	38629143	264	38601533	38789045	+	start	27478	PeakInsideFeature	ENSMUSG00000118257.1	9630014M24Rik	any_internal	21.737	42.7558	9.85733	7.68717	7.24477	39.1524	49.0355	8.49162	31.4191	21.8263	1.93534	0	6.59908	5.85162	0.910258	16.9669	-2.58522	1.0799	50.934	2.70202e-08	1.37473e-06	16.9669	2.06997	0.794519	50.934	2.70202e-08	1.37473e-06	16.9669	0.671068	0.76638	50.934	2.70202e-08	1.37473e-06	16.9669	-1.46065	1.15406
chr2:71750231-71750445:Gm13662	chr2	71750231	71750445	215	71749924	71759801	+	start	413	PeakInsideFeature	ENSMUSG00000084794.1	Gm13662	any_promoter	21.737	9.50128	8.21444	5.87842	1.03497	18.2104	14.8592	7.07635	5.58562	0	4.83835	14.4781	3.5995	5.01568	9.10258	8.6088	1.20958	0.824291	14.289	0.074537	0.198533	8.6088	2.0682	0.833281	14.289	0.074537	0.198533	8.6088	1.94981	0.924596	14.289	0.074537	0.198533	8.6088	0.36866	0.791372
chr5:112498993-112499213:Sez6l	chr5	112498993	112499213	221	112419150	112577185	-	center	935	PeakInsideFeature	ENSMUSG00000058153.15	Sez6l	any_internal	13.4562	7.12596	4.51794	3.61749	1.03497	17.2999	4.45777	5.66108	2.09461	13.0958	0.96767	3.34111	1.19983	1.67189	5.46155	5.66692	-0.418694	1.20741	12.258	0.140058	0.294373	5.66692	2.06509	1.10291	12.258	0.140058	0.294373	5.66692	1.06375	1.10959	12.258	0.140058	0.294373	5.66692	-0.890517	1.19649
chr15:13969891-13970090:NA	chr15	13969891	13970090	200	NA	NA	NA	NA	NA	NA	NA	NA	NA	12.4211	7.12596	8.62516	1.35656	4.13987	12.7473	7.42962	4.24581	2.09461	8.73054	1.45151	2.22741	2.39967	0.835946	0	5.0554	-0.489954	1.10112	23.2978	0.00300226	0.0209449	5.0554	2.06313	0.972712	23.2978	0.00300226	0.0209449	5.0554	1.50914	1.0274	23.2978	0.00300226	0.0209449	5.0554	1.99857	1.72122
chr17:43473482-43473681:Mep1a	chr17	43473482	43473681	200	43474323	43502812	-	end	742	Downstream	ENSMUSG00000023914.16	Mep1a	distal_enhancer	11.386	7.12596	1.64289	0.904373	4.13987	3.64208	14.8592	0	4.18921	0	8.70903	3.34111	4.19941	0.835946	0	4.33168	1.45826	1.22037	15.743	0.0462106	0.145139	4.33168	2.06105	1.24094	15.743	0.0462106	0.145139	4.33168	1.55942	1.32664	15.743	0.0462106	0.145139	4.33168	3.84474	1.79187
chr1:39466070-39466281:Tbc1d8	chr1	39466070	39466281	212	39371491	39478755	-	start	12580	PeakInsideFeature	ENSMUSG00000003134.10	Tbc1d8	any_internal	4.14038	9.50128	3.28578	1.80875	1.03497	18.2104	2.97185	9.90688	5.58562	8.73054	1.93534	4.45481	2.39967	0	3.64103	5.17382	0.966014	1.16238	14.2484	0.0755155	0.200242	5.17382	2.06089	1.16238	14.2484	0.0755155	0.200242	5.17382	0.76471	1.01234	14.2484	0.0755155	0.200242	5.17382	0.740204	1.18371
chr5:144052889-144053088:Gm43615	chr5	144052889	144053088	200	144067417	144069190	-	end	14429	Downstream	ENSMUSG00000105150.1	Gm43615	distal_enhancer	4.14038	7.12596	1.64289	2.26093	0	0.91052	1.48592	0	9.77483	0	1.93534	4.45481	1.79975	4.17973	2.73077	2.82946	1.22865	1.584	6.43518	0.598606	NA	2.82946	2.05983	1.59981	6.43518	0.598606	NA	2.82946	-2.39127	1.75879	6.43518	0.598606	NA	2.82946	-0.171226	1.48957
chr5:86190251-86190649:Gnrhr	chr5	86190251	86190649	399	86180753	86197901	-	center	1122	PeakInsideFeature	ENSMUSG00000029255.8	Gnrhr	any_internal	8.28076	28.5038	21.7683	4.97405	3.1049	4.5526	37.1481	9.90688	3.49101	0	28.0624	3.34111	26.3963	3.34378	2.73077	12.3737	1.97214	0.919792	22.3442	0.00431653	0.027428	12.3737	2.05973	0.945742	22.3442	0.00431653	0.027428	12.3737	2.90138	1.12686	22.3442	0.00431653	0.027428	12.3737	2.42854	0.984693
chr13:101826387-101826757:Gm19108	chr13	101826387	101826757	371	101841539	101842306	-	end	14968	Downstream	ENSMUSG00000114223.1	Gm19108	distal_enhancer	6.21057	7.12596	6.57155	2.71312	0	0	2.97185	11.3222	3.49101	0	1.93534	16.7055	4.19941	2.50784	1.82052	4.50499	2.49471	1.34664	9.07712	0.335832	0.498152	4.50499	2.0588	1.40653	9.07712	0.335832	0.498152	4.50499	-0.996029	1.70801	9.07712	0.335832	0.498152	4.50499	2.0439	1.33304
chr17:43399221-43399465:Adgrf5	chr17	43399221	43399465	245	43360450	43459557	+	center	10661	PeakInsideFeature	ENSMUSG00000056492.6	Adgrf5	any_internal	4.14038	14.2519	3.6965	3.61749	0	11.8368	0	4.24581	6.28382	0	3.87068	15.5918	1.79975	3.34378	0.910258	4.90593	2.17595	1.26149	6.66331	0.573356	0.688361	4.90593	2.05658	1.30432	6.66331	0.573356	0.688361	4.90593	0.543039	1.341	6.66331	0.573356	0.688361	4.90593	2.13296	1.29041
chr8:89659196-89659445:Gm24212	chr8	89659196	89659445	250	89667172	89667304	-	end	7852	Downstream	ENSMUSG00000088883.1	Gm24212	distal_enhancer	9.31586	2.37532	1.64289	1.80875	1.03497	0	2.97185	0	7.68022	0	0	12.2507	0	3.34378	5.46155	3.19239	2.01367	1.86721	7.40281	0.49386	NA	3.19239	2.05469	1.90578	7.40281	0.49386	NA	3.19239	-1.78482	2.05674	7.40281	0.49386	NA	3.19239	0.426095	1.78501
chr3:86161108-86161491:Gm37933	chr3	86161108	86161491	384	86142756	86145545	+	end	15754	Downstream	ENSMUSG00000103408.1	Gm37933	distal_enhancer	10.351	4.75064	3.6965	3.16531	0	2.73156	5.9437	4.24581	2.79281	4.36527	5.80602	18.933	2.39967	2.50784	2.73077	4.96132	2.62822	1.04014	11.3579	0.182232	0.346039	4.96132	2.05389	1.10541	11.3579	0.182232	0.346039	4.96132	0.389724	1.20662	11.3579	0.182232	0.346039	4.96132	2.18627	1.03018
chr6:57150846-57151063:Vmn1r12	chr6	57150846	57151063	218	57156918	57165329	+	start	5964	Upstream	ENSMUSG00000057981.5	Vmn1r12	any_promoter	9.31586	0	2.05361	1.35656	1.03497	0	2.97185	1.41527	0	0	0.483835	16.7055	4.19941	5.01568	0	2.97017	2.78231	1.81987	7.27743	0.507017	NA	2.97017	2.05263	1.88516	7.27743	0.507017	NA	2.97017	2.05803	2.36666	7.27743	0.507017	NA	2.97017	1.72533	1.75122
chr10:63283905-63284104:Herc4	chr10	63283905	63284104	200	63243809	63317878	+	center	3161	PeakInsideFeature	ENSMUSG00000020064.9	Herc4	any_internal	11.386	9.50128	4.10722	3.61749	1.03497	11.8368	1.48592	4.24581	2.79281	0	1.45151	6.68222	1.19983	2.50784	3.64103	4.36605	0.537646	1.13708	8.38932	0.396393	0.549712	4.36605	2.05185	1.11402	8.38932	0.396393	0.549712	4.36605	1.70555	1.30614	8.38932	0.396393	0.549712	4.36605	0.26997	1.14256
chr6:125405540-125405798:Plekhg6	chr6	125405540	125405798	259	125362659	125380793	-	start	24875	Upstream	ENSMUSG00000038167.6	Plekhg6	distal_enhancer	17.5966	9.50128	3.6965	4.97405	1.03497	5.46312	19.317	5.66108	10.473	4.36527	7.74136	14.4781	4.19941	5.85162	5.46155	7.98767	1.64713	0.812787	12.0936	0.147077	0.303283	7.98767	2.05018	0.839085	12.0936	0.147077	0.303283	7.98767	0.426798	0.828726	12.0936	0.147077	0.303283	7.98767	0.921947	0.783509
chr6:72813604-72813807:Tcf7l1	chr6	72813604	72813807	204	72626377	72789254	-	start	24451	Upstream	ENSMUSG00000055799.13	Tcf7l1	distal_enhancer	26.9125	7.12596	6.16083	3.61749	5.17484	3.64208	20.8029	0	9.07663	0	2.90301	3.34111	2.99958	5.01568	5.46155	6.81561	-0.478468	1.10569	15.1863	0.0556234	0.164187	6.81561	2.04867	1.03286	15.1863	0.0556234	0.164187	6.81561	0.92075	1.10101	15.1863	0.0556234	0.164187	6.81561	-0.762054	1.10666
chr12:71296855-71297189:Dact1	chr12	71296855	71297189	335	71309883	71320107	+	start	12862	Upstream	ENSMUSG00000044548.11	Dact1	distal_enhancer	32.0879	16.6272	21.7683	6.7828	5.17484	57.3628	20.8029	38.2123	31.4191	21.8263	8.2252	18.933	8.99875	2.50784	14.5641	20.3529	1.08443	0.705648	29.2623	0.000285176	0.00339079	20.3529	2.04717	0.709641	29.2623	0.000285176	0.00339079	20.3529	0.511888	0.652568	29.2623	0.000285176	0.00339079	20.3529	0.621577	0.698375
chr3:109323850-109324058:Vav3	chr3	109323850	109324058	209	109340652	109685698	+	start	16699	Upstream	ENSMUSG00000033721.16	Vav3	distal_enhancer	14.4913	19.0026	6.98227	3.16531	5.17484	7.28416	7.42962	8.49162	5.58562	4.36527	1.93534	5.56852	5.99916	5.85162	1.82052	6.87652	-0.243616	0.903438	11.4017	0.179959	0.343278	6.87652	2.04707	0.831886	11.4017	0.179959	0.343278	6.87652	0.474673	0.942439	11.4017	0.179959	0.343278	6.87652	-0.208172	0.932784
chr11:55113472-55113930:Mup-ps22	chr11	55113472	55113930	459	55123694	55123937	+	start	9994	Upstream	ENSMUSG00000080738.1	Mup-ps22	any_promoter	17.5966	33.2545	9.03588	4.97405	7.24477	31.8682	19.317	12.7374	23.0407	21.8263	5.80602	5.56852	8.39883	6.68757	3.64103	14.0665	-0.0421234	0.710976	32.4216	7.82593e-05	0.00118237	14.0665	2.04626	0.664088	32.4216	7.82593e-05	0.00118237	14.0665	0.199827	0.62053	32.4216	7.82593e-05	0.00118237	14.0665	0.135026	0.747494
chr9:61798087-61798366:Gm47241	chr9	61798087	61798366	280	61763083	61763442	+	end	34784	Downstream	ENSMUSG00000111739.1	Gm47241	distal_enhancer	2.07019	7.12596	0.821444	1.80875	0	0	0	0	2.79281	0	8.2252	0	7.199	5.01568	14.5641	3.30821	2.05519	1.74573	13.1147	0.107962	NA	3.30821	2.04526	1.80389	13.1147	0.107962	NA	3.30821	-3.20745	2.27081	13.1147	0.107962	NA	3.30821	-1.16616	1.56464
chr5:117851177-117851376:Nos1	chr5	117851177	117851376	200	117781031	117958840	+	center	18659	PeakInsideFeature	ENSMUSG00000029361.18	Nos1	any_internal	9.31586	0	2.05361	1.35656	1.03497	0	0	1.41527	9.07663	0	0.483835	3.34111	2.99958	1.67189	3.64103	2.42602	0.548492	2.00105	5.61973	0.689741	NA	2.42602	2.04483	1.97416	5.61973	0.689741	NA	2.42602	-4.64696	2.33556	5.61973	0.689741	NA	2.42602	-0.575996	1.93385
chr13:54910410-54910703:5330429C05Rik	chr13	54910410	54910703	294	54913234	54914479	+	start	2678	Upstream	ENSMUSG00000085896.2	5330429C05Rik	any_promoter	18.6317	14.2519	5.75011	5.42624	2.06993	40.0629	14.8592	12.7374	2.09461	13.0958	3.87068	10.0233	5.99916	5.85162	6.3718	10.7398	0.680185	0.85615	22.8262	0.00359473	0.0239455	10.7398	2.04402	0.844493	22.8262	0.00359473	0.0239455	10.7398	2.56392	0.909025	22.8262	0.00359473	0.0239455	10.7398	0.0894815	0.839366
chr9:48894145-48894355:Gm32335	chr9	48894145	48894355	211	48896450	48905982	+	start	2201	Upstream	ENSMUSG00000111570.1	Gm32335	any_promoter	24.8423	16.6272	6.98227	5.87842	4.13987	7.28416	11.8874	22.6443	6.98202	21.8263	8.2252	11.137	12.5982	11.7032	8.19232	12.0634	0.876186	0.750723	11.826	0.159139	0.318226	12.0634	2.0407	0.748198	11.826	0.159139	0.318226	12.0634	-0.274577	0.796386	11.826	0.159139	0.318226	12.0634	-0.072267	0.718084
chrX:100802154-100802416:Dlg3	chrX	100802154	100802416	263	100767721	100818410	+	center	9219	PeakInsideFeature	ENSMUSG00000000881.12	Dlg3	any_internal	2.07019	0	5.75011	0.452186	0	6.37364	7.42962	4.24581	2.09461	0	4.83835	12.2507	11.3984	8.35946	0	4.35087	4.68676	1.69494	15.3831	0.0521104	0.157263	4.35087	2.04041	1.99095	15.3831	0.0521104	0.157263	4.35087	2.05489	1.45238	15.3831	0.0521104	0.157263	4.35087	0.973746	1.16617
chr10:26876130-26876329:Arhgap18	chr10	26876130	26876329	200	26753420	26918648	+	center	40195	PeakInsideFeature	ENSMUSG00000039031.16	Arhgap18	any_internal	2.07019	21.3779	3.6965	4.97405	0	1.82104	4.45777	2.83054	1.3964	0	0.96767	5.56852	3.5995	12.5392	0	4.35328	0.173307	1.54638	4.9236	0.765709	0.8277	4.35328	2.03993	1.51153	4.9236	0.765709	0.8277	4.35328	1.37891	1.83705	4.9236	0.765709	0.8277	4.35328	-1.04178	1.50359
chr10:13892867-13893066:Gm8330	chr10	13892867	13893066	200	13890645	13891653	-	start	1313	Upstream	ENSMUSG00000098048.1	Gm8330	any_promoter	5.17548	21.3779	2.46433	5.42624	0	10.0157	8.91554	8.49162	13.2658	13.0958	3.87068	0	7.79891	0	3.64103	6.90261	-0.442625	1.27141	12.3749	0.135245	0.287993	6.90261	2.03983	1.18649	12.3749	0.135245	0.287993	6.90261	-0.475468	1.15406	12.3749	0.135245	0.287993	6.90261	0.338662	1.37332
chr17:5958703-5958975:Synj2	chr17	5958703	5958975	273	5941279	6044290	+	start	17559	PeakInsideFeature	ENSMUSG00000023805.17	Synj2	any_internal	9.31586	23.7532	13.9645	3.61749	4.13987	29.1366	8.91554	12.7374	5.58562	0	5.32219	10.0233	1.19983	10.0314	8.19232	9.72901	0.952001	0.954136	16.4014	0.0369822	0.125273	9.72901	2.03904	0.954419	16.4014	0.0369822	0.125273	9.72901	2.22631	1.04267	16.4014	0.0369822	0.125273	9.72901	-0.296863	0.905875
chr18:25039023-25039275:Fhod3	chr18	25039023	25039275	253	24708622	25133501	+	end	94353	PeakInsideFeature	ENSMUSG00000034295.10	Fhod3	any_internal	5.17548	7.12596	2.46433	2.71312	0	0	5.9437	1.41527	11.8694	0	0	3.34111	0	4.17973	0	2.94854	0.0219532	2.08703	5.13873	0.742651	NA	2.94854	2.0382	2.02725	5.13873	0.742651	NA	2.94854	-1.25861	2.02748	5.13873	0.742651	NA	2.94854	-0.484963	2.06982
chr16:33621887-33622144:Slc12a8	chr16	33621887	33622144	258	33517327	33664135	+	center	31284	PeakInsideFeature	ENSMUSG00000035506.16	Slc12a8	any_internal	5.17548	16.6272	4.10722	4.06968	0	12.7473	11.8874	2.83054	6.28382	17.4611	7.74136	5.56852	8.39883	5.01568	0	7.19427	1.46911	0.995165	12.164	0.144036	0.299346	7.19427	2.03692	1.01964	12.164	0.144036	0.299346	7.19427	0.311761	0.938639	12.164	0.144036	0.299346	7.19427	1.40193	1.02635
chr6:88978999-88979274:4933427D06Rik	chr6	88978999	88979274	276	88950682	89110031	+	start	28454	PeakInsideFeature	ENSMUSG00000055403.13	4933427D06Rik	any_internal	15.5264	0	0.821444	3.61749	0	26.4051	17.8311	1.41527	1.3964	21.8263	5.32219	3.34111	2.39967	1.67189	8.19232	7.31778	1.07542	1.24341	18.41	0.018354	0.077609	7.31778	2.03667	1.25014	18.41	0.018354	0.077609	7.31778	1.32025	1.14782	18.41	0.018354	0.077609	7.31778	-0.141967	1.17798
chr1:152070444-152070801:1700025G04Rik	chr1	152070444	152070801	358	151852402	152090125	-	start	19503	PeakInsideFeature	ENSMUSG00000032666.16	1700025G04Rik	any_internal	16.5615	9.50128	6.16083	5.42624	0	19.1209	14.8592	4.24581	9.07663	17.4611	5.80602	6.68222	4.19941	3.34378	8.19232	8.70915	0.892751	0.827761	16.5508	0.0351422	0.121213	8.70915	2.0361	0.825348	16.5508	0.0351422	0.121213	8.70915	0.570278	0.760862	16.5508	0.0351422	0.121213	8.70915	0.109251	0.79468
chr5:88583296-88583629:Rufy3	chr5	88583296	88583629	334	88565039	88651392	+	start	18423	PeakInsideFeature	ENSMUSG00000029291.11	Rufy3	any_internal	27.9476	9.50128	41.0722	6.7828	2.06993	11.8368	20.8029	16.9832	4.88741	13.0958	10.1605	6.68222	7.199	2.50784	8.19232	12.6481	0.833035	0.771148	27.3802	0.00060765	0.00618014	12.6481	2.03545	0.767052	27.3802	0.00060765	0.00618014	12.6481	1.19779	0.822259	27.3802	0.00060765	0.00618014	12.6481	0.711148	0.786533
chr9:86230819-86231018:NA	chr9	86230819	86231018	200	NA	NA	NA	NA	NA	NA	NA	NA	NA	5.17548	4.75064	1.23217	1.35656	1.03497	2.73156	0	0	0	0	0	7.79592	4.79933	0.835946	1.82052	2.10221	1.60528	1.94861	6.19163	0.625776	NA	2.10221	2.03533	1.98053	6.19163	0.625776	NA	2.10221	2.20857	2.42345	6.19163	0.625776	NA	2.10221	1.48358	1.96891
chr14:6287068-6287369:Gm3411	chr14	6287068	6287369	302	6259746	6287250	-	start	32	OverlapStart	ENSMUSG00000079396.4	Gm3411	any_promoter	3.10529	9.50128	11.0895	2.26093	0	10.9262	10.4015	0	4.18921	0	13.0636	10.0233	5.39925	4.17973	7.28206	6.09479	3.05655	1.13425	16.4623	0.0362212	0.123687	6.09479	2.03106	1.22678	16.4623	0.0362212	0.123687	6.09479	1.75849	1.16575	16.4623	0.0362212	0.123687	6.09479	1.02777	0.971678
chr2:92711414-92711616:Gm13816	chr2	92711414	92711616	203	92742229	92759208	+	start	30715	Upstream	ENSMUSG00000085976.1	Gm13816	distal_enhancer	6.21057	7.12596	3.6965	2.71312	0	0	4.45777	0	4.88741	8.73054	4.83835	3.34111	11.3984	5.01568	7.28206	4.6465	1.36829	1.27719	10.2152	0.250247	0.41876	4.6465	2.03052	1.30193	10.2152	0.250247	0.41876	4.6465	-1.67844	1.3958	10.2152	0.250247	0.41876	4.6465	-0.556329	1.1561
chr5:93114699-93114918:Septin11	chr5	93114699	93114918	220	93093436	93176447	+	center	20133	PeakInsideFeature	ENSMUSG00000058013.11	Septin11	any_internal	18.6317	4.75064	6.16083	4.52186	1.03497	0.91052	2.97185	7.07635	0	17.4611	11.1282	6.68222	4.79933	4.17973	9.10258	6.62746	1.5836	1.12967	6.89928	0.547538	0.668585	6.62746	2.02993	1.15124	6.89928	0.547538	0.668585	6.62746	-1.63291	1.40165	6.89928	0.547538	0.668585	6.62746	0.451302	1.08209
chr3:89801560-89801782:AC102392.1	chr3	89801560	89801782	223	89786223	89786310	-	start	15360	Upstream	ENSMUSG00000118654.1	AC102392.1	distal_enhancer	30.0178	30.8792	14.786	4.52186	11.3846	20.942	13.3733	33.9665	24.4371	13.0958	5.80602	12.2507	3.5995	4.17973	0.910258	14.9434	0.202654	0.73148	34.3537	3.50474e-05	0.000614641	14.9434	2.02935	0.706818	34.3537	3.50474e-05	0.000614641	14.9434	-0.23578	0.718097	34.3537	3.50474e-05	0.000614641	14.9434	1.72574	0.887322
chr13:66878249-66878448:Gm7911	chr13	66878249	66878448	200	66875089	66875710	-	start	2638	Upstream	ENSMUSG00000114374.1	Gm7911	any_promoter	8.28076	19.0026	2.05361	4.97405	1.03497	8.19468	1.48592	5.66108	3.49101	0	0.483835	0	1.19983	1.67189	0.910258	3.8963	-3.22781	1.74359	16.4442	0.0364465	0.124173	3.8963	2.02902	1.20163	16.4442	0.0364465	0.124173	3.8963	0.985193	1.41427	16.4442	0.0364465	0.124173	3.8963	-1.91044	1.87367
chr16:58791187-58791506:Olfr173	chr16	58791187	58791506	320	58795206	58800268	-	end	3860	Downstream	ENSMUSG00000049362.6	Olfr173	distal_enhancer	9.31586	4.75064	4.92866	3.16531	0	2.73156	19.317	0	2.09461	0	0	1.1137	1.79975	2.50784	2.73077	3.63038	-2.17476	2.00809	11.4515	0.177405	NA	3.63038	2.02509	1.62731	11.4515	0.177405	NA	3.63038	2.77083	1.75705	11.4515	0.177405	NA	3.63038	-2.73818	1.99073
chr17:35731604-35731812:Gm20443	chr17	35731604	35731812	209	35737733	35739806	-	end	6026	Downstream	ENSMUSG00000092219.1	Gm20443	distal_enhancer	5.17548	16.6272	2.46433	4.52186	0	10.0157	5.9437	0	2.79281	0	0.96767	4.45481	1.79975	2.50784	0	3.81808	-0.0541389	1.34353	11.7944	0.160617	0.320029	3.81808	2.02394	1.28503	11.7944	0.160617	0.320029	3.81808	1.95245	1.46728	11.7944	0.160617	0.320029	3.81808	0.94155	1.49189
chr2:29944776-29945001:Gle1	chr2	29944776	29945001	226	29935425	29960371	+	center	3010	PeakInsideFeature	ENSMUSG00000019715.14	Gle1	any_internal	14.4913	4.75064	2.46433	1.35656	4.13987	21.8525	8.91554	0	9.07663	8.73054	1.45151	5.56852	0	0	3.64103	5.7626	0.345191	1.15144	27.0024	0.000706324	0.00693957	5.7626	2.02356	1.11664	27.0024	0.000706324	0.00693957	5.7626	0.804517	1.04926	27.0024	0.000706324	0.00693957	5.7626	0.84337	1.2446
chr14:118880715-118881116:Gm49179	chr14	118880715	118881116	402	118875881	118880860	+	end	55	OverlapEnd	ENSMUSG00000115718.1	Gm49179	any_internal	17.5966	11.8766	13.9645	6.33061	0	39.1524	17.8311	19.8138	29.3245	34.9222	3.87068	15.5918	2.99958	0	2.73077	14.4003	1.30162	0.903093	36.0627	1.71019e-05	0.000338284	14.4003	2.02339	0.916718	36.0627	1.71019e-05	0.000338284	14.4003	-0.133308	0.805898	36.0627	1.71019e-05	0.000338284	14.4003	2.78844	1.14308
chrX:8238663-8238862:Ftsj1	chrX	8238663	8238862	200	8238667	8252406	-	end	95	OverlapEnd	ENSMUSG00000031171.11	Ftsj1	any_internal	4.14038	2.37532	0.410722	0	2.06993	0.91052	0	22.6443	4.88741	8.73054	1.45151	0	3.5995	4.17973	2.73077	3.87538	0.0649519	1.89727	15.9114	0.0436663	0.139574	3.87538	2.02304	1.79315	15.9114	0.0436663	0.139574	3.87538	-3.50944	2.02007	15.9114	0.0436663	0.139574	3.87538	-1.99147	1.73311
chr5:119723746-119724106:Tbx3os2	chr5	119723746	119724106	361	119685094	119691218	-	start	32707	Upstream	ENSMUSG00000086847.1	Tbx3os2	distal_enhancer	23.8072	11.8766	6.98227	2.71312	7.24477	18.2104	13.3733	29.7207	18.1533	26.1916	17.4181	4.45481	8.39883	3.34378	12.7436	13.6422	1.33946	0.801089	15.2764	0.0539883	0.160954	13.6422	2.02008	0.814714	15.2764	0.0539883	0.160954	13.6422	-0.402208	0.770009	15.2764	0.0539883	0.160954	13.6422	0.539969	0.773525
chr2:146818625-146818824:Gm14114	chr2	146818625	146818824	200	146828326	146839732	-	end	9602	Downstream	ENSMUSG00000087618.1	Gm14114	distal_enhancer	4.14038	7.12596	1.23217	0	3.1049	10.0157	0	1.41527	1.3964	0	2.90301	3.34111	0	0	2.73077	2.49371	1.19139	1.80732	6.38914	0.603729	NA	2.49371	2.01852	1.82152	6.38914	0.603729	NA	2.49371	2.16753	1.96277	6.38914	0.603729	NA	2.49371	1.20796	1.84402
chr17:45823609-45823820:Gm35692	chr17	45823609	45823820	212	45806203	45822323	-	start	1391	Upstream	ENSMUSG00000117139.1	Gm35692	any_promoter	12.4211	0	2.05361	2.26093	1.03497	15.4788	8.91554	9.90688	4.18921	13.0958	3.38685	4.45481	0	2.50784	4.55129	5.61718	1.10893	1.14249	19.0338	0.0146798	0.0664409	5.61718	2.0185	1.15412	19.0338	0.0146798	0.0664409	5.61718	0.827347	1.03861	19.0338	0.0146798	0.0664409	5.61718	0.129416	1.0799
chr2:127449714-127450061:Fahd2a	chr2	127449714	127450061	348	127436214	127444565	-	start	5322	Upstream	ENSMUSG00000027371.10	Fahd2a	any_promoter	21.737	33.2545	15.1967	5.42624	8.27974	45.526	13.3733	11.3222	11.8694	4.36527	14.9989	7.79592	7.199	5.85162	22.7564	15.2635	0.820331	0.776544	14.6901	0.0654595	0.182603	15.2635	2.01828	0.773596	14.6901	0.0654595	0.182603	15.2635	1.64086	0.811618	14.6901	0.0654595	0.182603	15.2635	-0.275108	0.746278
chr14:46410583-46411057:Bmp4	chr14	46410583	46411057	475	46383519	46390669	-	start	20150	Upstream	ENSMUSG00000021835.15	Bmp4	distal_enhancer	16.5615	33.2545	6.98227	9.9481	0	36.4208	29.7185	50.9497	26.5317	48.018	12.0959	15.5918	8.39883	11.7032	8.19232	20.9578	1.2129	0.692186	37.004	1.14893e-05	0.00024176	20.9578	2.01659	0.701158	37.004	1.14893e-05	0.00024176	20.9578	-0.0603765	0.631349	37.004	1.14893e-05	0.00024176	20.9578	0.451754	0.66942
chr13:44126159-44126689:Gm5083	chr13	44126159	44126689	531	44121166	44125179	+	end	1244	Downstream	ENSMUSG00000089815.7	Gm5083	distal_enhancer	14.4913	64.1337	21.3575	12.209	6.2098	59.1838	10.4015	14.1527	27.2299	30.5569	59.5117	105.802	22.1969	24.2424	17.2949	32.5983	3.12655	0.883993	16.0007	0.0423699	0.136913	32.5983	2.01587	0.903912	16.0007	0.0423699	0.136913	32.5983	0.303045	0.89931	16.0007	0.0423699	0.136913	32.5983	1.98705	0.863451
chr16:22455906-22456183:Dgkg	chr16	22455906	22456183	278	22468460	22657221	-	end	12416	Downstream	ENSMUSG00000022861.17	Dgkg	distal_enhancer	14.4913	0	6.16083	2.71312	1.03497	14.5683	4.45777	9.90688	2.09461	8.73054	1.45151	17.8192	4.79933	2.50784	4.55129	6.35251	2.15792	1.13461	6.81987	0.556186	0.675405	6.35251	2.01578	1.18448	6.81987	0.556186	0.675405	6.35251	1.3138	1.19336	6.81987	0.556186	0.675405	6.35251	1.36671	1.09197
chr13:72947516-72947793:NA	chr13	72947516	72947793	278	NA	NA	NA	NA	NA	NA	NA	NA	NA	11.386	21.3779	6.98227	2.26093	6.2098	26.4051	5.9437	7.07635	3.49101	0	3.38685	3.34111	5.99916	4.17973	5.46155	7.56676	-0.216623	0.984968	15.666	0.0474175	0.147591	7.56676	2.01486	0.921202	15.666	0.0474175	0.147591	7.56676	2.61393	1.09671	15.666	0.0474175	0.147591	7.56676	-0.513933	0.986838
chr14:99354098-99354346:Gm22984	chr14	99354098	99354346	249	99352047	99352169	-	start	2052	Upstream	ENSMUSG00000084700.1	Gm22984	any_promoter	36.2283	33.2545	20.5361	10.4003	6.2098	19.1209	34.1762	7.07635	8.37842	0	6.28986	12.2507	4.79933	8.35946	6.3718	14.2301	0.0203819	0.65274	34.471	3.33703e-05	0.000590289	14.2301	2.01369	0.621412	34.471	3.33703e-05	0.000590289	14.2301	2.0086	0.737624	34.471	3.33703e-05	0.000590289	14.2301	0.247319	0.682016
chr6:48073476-48073675:Zfp746	chr6	48073476	48073675	200	48062394	48086593	-	center	918	PeakInsideFeature	ENSMUSG00000057691.8	Zfp746	any_internal	5.17548	7.12596	3.28578	1.80875	1.03497	1.82104	0	0	1.3964	0	7.25753	6.68222	4.79933	0	3.64103	2.93523	2.22692	1.33085	10.6304	0.22353	NA	2.93523	2.01224	1.39096	10.6304	0.22353	NA	2.93523	-0.168701	1.83755	10.6304	0.22353	NA	2.93523	1.96953	1.34123
chr14:45451179-45451378:Gm34250	chr14	45451179	45451378	200	45442753	45447073	-	start	4205	Upstream	ENSMUSG00000115209.1	Gm34250	any_promoter	13.4562	7.12596	9.03588	1.80875	4.13987	14.5683	19.317	14.1527	13.2658	0	1.93534	5.56852	4.19941	1.67189	0.910258	7.4104	0.309153	0.925116	26.8388	0.000753748	0.0073003	7.4104	2.01194	0.883501	26.8388	0.000753748	0.0073003	7.4104	0.818289	0.794908	26.8388	0.000753748	0.0073003	7.4104	1.35732	1.13646
chr17:64578249-64578632:Man2a1	chr17	64578249	64578632	384	64600735	64755110	+	start	22295	Upstream	ENSMUSG00000024085.13	Man2a1	distal_enhancer	12.4211	0	3.28578	2.26093	1.03497	3.64208	5.9437	9.90688	3.49101	8.73054	3.87068	25.6152	4.19941	5.85162	3.64103	6.25966	2.99972	1.11739	9.66965	0.288982	0.45511	6.25966	2.01136	1.19352	9.66965	0.288982	0.45511	6.25966	-0.103304	1.1906	9.66965	0.288982	0.45511	6.25966	1.57528	1.01894
chr9:58571069-58571468:Nptn	chr9	58571069	58571468	400	58582239	58657955	+	start	10971	Upstream	ENSMUSG00000032336.17	Nptn	distal_enhancer	22.7721	11.8766	3.28578	5.42624	3.1049	51.8996	7.42962	8.49162	13.2658	13.0958	2.90301	16.7055	8.99875	2.50784	11.8333	12.2398	1.0532	0.934966	16.5775	0.0348214	0.120484	12.2398	2.01025	0.939479	16.5775	0.0348214	0.120484	12.2398	1.19772	0.906282	16.5775	0.0348214	0.120484	12.2398	0.369827	0.91476
chr18:57384143-57384369:Prrc1	chr18	57384143	57384369	227	57354740	57392956	+	end	8701	PeakInsideFeature	ENSMUSG00000024594.9	Prrc1	any_internal	11.386	7.12596	7.39299	4.06968	0	2.73156	8.91554	2.83054	9.77483	13.0958	1.45151	5.56852	2.99958	5.85162	0	5.54628	0.454307	1.23395	7.26996	0.507806	0.638247	5.54628	2.00954	1.20749	7.26996	0.507806	0.638247	5.54628	-0.981731	1.17791	7.26996	0.507806	0.638247	5.54628	0.118626	1.23286
chr16:10843877-10844232:Rmi2	chr16	10843877	10844232	356	10835058	10892966	+	start	8996	PeakInsideFeature	ENSMUSG00000037991.9	Rmi2	any_internal	8.28076	35.6298	17.2503	6.7828	3.1049	7.28416	19.317	9.90688	4.88741	0	4.83835	6.68222	9.59866	17.5549	2.73077	10.2566	0.126052	0.960382	10.3754	0.239658	0.407645	10.2566	2.00915	0.929922	10.3754	0.239658	0.407645	10.2566	1.82182	1.09208	10.3754	0.239658	0.407645	10.2566	-0.85495	0.932214
chr17:22551545-22551777:Vmn2r111	chr17	22551545	22551777	233	22544503	22573482	-	end	7157	PeakInsideFeature	ENSMUSG00000095093.2	Vmn2r111	any_internal	4.14038	7.12596	3.6965	2.26093	0	0.91052	5.9437	2.83054	1.3964	0	8.70903	3.34111	3.5995	0	3.64103	3.17304	2.20589	1.36036	5.5455	0.697994	NA	3.17304	2.00881	1.42475	5.5455	0.697994	NA	3.17304	1.42496	1.62513	5.5455	0.697994	NA	3.17304	1.80097	1.35222
chr13:59706102-59706397:Spata31d1b	chr13	59706102	59706397	296	59712283	59719295	+	start	6034	Upstream	ENSMUSG00000091311.3	Spata31d1b	any_promoter	26.9125	16.6272	4.92866	7.23498	3.1049	24.584	22.2889	11.3222	15.3604	30.5569	9.6767	12.2507	7.199	4.17973	6.3718	13.5066	0.933404	0.638966	30.9602	0.000142815	0.00193668	13.5066	2.00763	0.639744	30.9602	0.000142815	0.00193668	13.5066	0.242196	0.596842	30.9602	0.000142815	0.00193668	13.5066	1.03468	0.675079
chr4:130703009-130703208:Pum1	chr4	130703009	130703208	200	130663320	130781564	+	center	19334	PeakInsideFeature	ENSMUSG00000028580.15	Pum1	any_internal	17.5966	7.12596	8.21444	1.80875	5.17484	2.73156	5.9437	0	2.79281	8.73054	2.90301	3.34111	5.39925	5.85162	2.73077	5.35633	-0.0624817	1.07913	11.4472	0.177624	0.340397	5.35633	2.00723	1.02197	11.4472	0.177624	0.340397	5.35633	-0.0802724	1.17465	11.4472	0.177624	0.340397	5.35633	-0.484965	1.07228
chr4:155932132-155932345:Ube2j2	chr4	155932132	155932345	214	155943830	155959604	+	start	11592	Upstream	ENSMUSG00000023286.16	Ube2j2	distal_enhancer	14.4913	0	2.46433	0	4.13987	2.73156	7.42962	4.24581	0	0	12.0959	0	0.599916	0	2.73077	3.39527	1.71726	1.88575	6.95594	0.541394	NA	3.39527	2.00629	1.91114	6.95594	0.541394	NA	3.39527	3.96097	2.31491	6.95594	0.541394	NA	3.39527	2.21142	1.95847
chr14:98449648-98449847:NA	chr14	98449648	98449847	200	NA	NA	NA	NA	NA	NA	NA	NA	NA	3.10529	11.8766	8.62516	3.16531	0	0.91052	4.45777	4.24581	6.98202	0	0	1.1137	1.79975	0	0	3.08546	-2.18341	1.98929	12.455	0.132028	NA	3.08546	2.00617	1.60413	12.455	0.132028	NA	3.08546	-0.810769	1.69475	12.455	0.132028	NA	3.08546	1.28531	2.37149
chr1:164870743-164870953:Gm20743	chr1	164870743	164870953	211	164863132	164936775	+	start	7715	PeakInsideFeature	ENSMUSG00000104117.5	Gm20743	any_internal	12.4211	30.8792	9.85733	8.59154	0	8.19468	14.8592	12.7374	9.77483	8.73054	8.70903	8.90962	11.9983	9.19541	9.10258	10.9307	0.789363	0.756157	8.09144	0.424589	0.572259	10.9307	2.00504	0.751562	8.09144	0.424589	0.572259	10.9307	0.240952	0.798527	8.09144	0.424589	0.572259	10.9307	-0.0570046	0.72798
chr6:121200650-121200873:Gm44014	chr6	121200650	121200873	224	121196674	121198183	-	start	2578	Upstream	ENSMUSG00000107915.1	Gm44014	any_promoter	1.0351	7.12596	1.64289	1.35656	0	5.46312	5.9437	1.41527	4.88741	8.73054	2.90301	12.2507	2.39967	5.85162	0.910258	4.12772	3.06824	1.33968	9.09375	0.334449	0.496957	4.12772	2.00095	1.46857	9.09375	0.334449	0.496957	4.12772	-0.106163	1.18636	9.09375	0.334449	0.496957	4.12772	1.07197	1.11851
chr1:127029307-127029645:Gm5261	chr1	127029307	127029645	339	127049983	127050696	-	end	20508	Downstream	ENSMUSG00000101385.1	Gm5261	distal_enhancer	8.28076	0	2.87505	0.452186	2.06993	2.73156	0	4.24581	7.68022	0	0	17.8192	2.39967	5.85162	6.3718	4.05186	2.91917	1.71784	4.38576	0.820751	0.867155	4.05186	1.99999	1.79699	4.38576	0.820751	0.867155	4.05186	-1.66195	1.86576	4.38576	0.820751	0.867155	4.05186	0.497885	1.56873
chr12:29161636-29161883:Gm31333	chr12	29161636	29161883	248	29139166	29199768	+	center	7708	PeakInsideFeature	ENSMUSG00000113986.1	Gm31333	any_internal	4.14038	4.75064	5.33938	1.80875	0	2.73156	0	1.41527	5.58562	0	6.28986	20.0467	1.79975	5.85162	11.8333	4.77286	3.55047	1.3581	13.1746	0.105983	0.247776	4.77286	1.99816	1.46928	13.1746	0.105983	0.247776	4.77286	-1.32128	1.5476	13.1746	0.105983	0.247776	4.77286	0.54715	1.14186
chr2:135764756-135765064:Plcb4	chr2	135764756	135765064	309	135659010	136014593	+	center	71892	PeakInsideFeature	ENSMUSG00000039943.16	Plcb4	any_internal	22.7721	11.8766	18.0718	4.06968	5.17484	19.1209	34.1762	4.24581	18.1533	21.8263	7.25753	11.137	4.79933	10.8673	6.3718	13.328	0.985174	0.794632	21.1036	0.00687715	0.0385656	13.328	1.99743	0.797765	21.1036	0.00687715	0.0385656	13.328	0.435549	0.733122	21.1036	0.00687715	0.0385656	13.328	0.0483225	0.759981
chr9:119561775-119561982:Scn5a	chr9	119561775	119561982	208	119483407	119579016	-	start	17138	PeakInsideFeature	ENSMUSG00000032511.17	Scn5a	any_internal	34.1581	7.12596	0.410722	6.33061	4.13987	0	7.42962	12.7374	7.68022	8.73054	2.90301	8.90962	1.79975	0	1.82052	6.94507	0.105773	1.32284	16.4254	0.0366809	0.124655	6.94507	1.99734	1.3002	16.4254	0.0366809	0.124655	6.94507	-1.24251	1.44809	16.4254	0.0366809	0.124655	6.94507	2.68539	1.62183
chr6:145599191-145599422:Lmntd1	chr6	145599191	145599422	232	145365133	145614319	-	start	15013	PeakInsideFeature	ENSMUSG00000054966.13	Lmntd1	any_internal	9.31586	4.75064	3.28578	3.16531	0	4.5526	4.45777	0	2.79281	8.73054	1.45151	22.2741	1.79975	4.17973	0	4.71709	2.65359	1.3498	10.0669	0.26036	0.428486	4.71709	1.99666	1.40875	10.0669	0.26036	0.428486	4.71709	-0.0896404	1.42934	10.0669	0.26036	0.428486	4.71709	2.43213	1.3601
chr14:92623027-92623282:Gm7232	chr14	92623027	92623282	256	92602457	92604397	-	start	18757	Upstream	ENSMUSG00000115662.1	Gm7232	distal_enhancer	14.4913	16.6272	21.7683	6.7828	0	13.6578	10.4015	4.24581	9.77483	13.0958	1.93534	3.34111	2.99958	0	6.3718	8.36621	-0.630218	1.09308	17.9765	0.0214031	0.0864459	8.36621	1.99604	0.999168	17.9765	0.0214031	0.0864459	8.36621	0.146943	0.995052	17.9765	0.0214031	0.0864459	8.36621	-0.319757	1.13879
chr9:96729877-96730317:Zbtb38	chr9	96729877	96730317	441	96682769	96752831	-	center	12296	PeakInsideFeature	ENSMUSG00000040433.16	Zbtb38	any_internal	30.0178	28.5038	7.80372	8.13936	6.2098	10.9262	31.2044	9.90688	4.18921	0	24.6756	15.5918	13.1982	10.8673	11.8333	14.2045	1.48624	0.588564	28.3096	0.000418828	0.00458581	14.2045	1.99587	0.604042	28.3096	0.000418828	0.00458581	14.2045	2.55618	0.827861	28.3096	0.000418828	0.00458581	14.2045	0.863068	0.573956
chr17:50644107-50644408:Plcl2	chr17	50644107	50644408	302	50509402	50688484	+	end	44227	PeakInsideFeature	ENSMUSG00000038910.7	Plcl2	any_internal	14.4913	0	6.98227	2.71312	1.03497	0	7.42962	18.3985	12.5676	0	4.35452	18.933	9.59866	0.835946	6.3718	6.91409	2.5116	1.34392	7.06118	0.530047	0.655355	6.91409	1.99529	1.39603	7.06118	0.530047	0.655355	6.91409	-1.19448	1.41632	7.06118	0.530047	0.655355	6.91409	1.66995	1.30144
chrX:56640147-56640350:Slc9a6	chrX	56640147	56640350	204	56609756	56664230	+	center	3255	PeakInsideFeature	ENSMUSG00000060681.15	Slc9a6	any_internal	9.31586	14.2519	5.33938	4.06968	1.03497	11.8368	5.9437	5.66108	6.98202	0	2.90301	6.68222	7.79891	1.67189	3.64103	5.80883	0.641925	0.95367	8.77012	0.362058	0.521096	5.80883	1.99329	0.939289	8.77012	0.362058	0.521096	5.80883	0.814853	0.973991	8.77012	0.362058	0.521096	5.80883	0.764261	1.00302
chr19:43803855-43804135:Abcc2	chr19	43803855	43804135	281	43782191	43840740	+	center	7471	PeakInsideFeature	ENSMUSG00000025194.5	Abcc2	any_internal	25.8774	19.0026	2.87505	5.42624	6.2098	23.6735	16.3452	7.07635	5.58562	0	2.90301	10.0233	0	4.17973	2.73077	8.7939	0.0127823	0.759674	44.6838	4.22417e-07	1.44718e-05	8.7939	1.99313	0.71968	44.6838	4.22417e-07	1.44718e-05	8.7939	2.20571	0.855079	44.6838	4.22417e-07	1.44718e-05	8.7939	0.739017	0.844489
chr6:52802359-52802564:Jazf1	chr6	52802359	52802564	206	52768796	53068631	-	end	33665	PeakInsideFeature	ENSMUSG00000063568.11	Jazf1	any_internal	10.351	7.12596	9.03588	3.16531	1.03497	0.91052	4.45777	4.24581	6.28382	0	1.45151	0	0	0	2.73077	3.38622	-1.33662	1.65675	12.1607	0.144176	NA	3.38622	1.99219	1.44119	12.1607	0.144176	NA	3.38622	-0.725486	1.58757	12.1607	0.144176	NA	3.38622	-0.600531	1.75857
chr1:177805637-177805871:Catspere1	chr1	177805637	177805871	235	177808430	177962678	+	start	2677	Upstream	ENSMUSG00000102483.2	Catspere1	any_promoter	2.07019	11.8766	0.821444	2.71312	0	0.91052	0	5.66108	6.28382	13.0958	10.1605	3.34111	7.199	3.34378	7.28206	4.98394	2.12725	1.31843	11.5828	0.170813	0.332495	4.98394	1.99143	1.37395	11.5828	0.170813	0.332495	4.98394	-3.97413	1.81142	11.5828	0.170813	0.332495	4.98394	0.398479	1.20791
chrX:48895819-48896036:Gm7219	chrX	48895819	48896036	218	48889878	48890175	-	start	5752	Upstream	ENSMUSG00000081526.1	Gm7219	any_promoter	3.10529	14.2519	2.46433	3.61749	0	13.6578	0	5.66108	11.1712	13.0958	1.45151	3.34111	0	0	0	4.78784	0.1435	1.45672	19.6922	0.0115653	0.0561166	4.78784	1.99059	1.40877	19.6922	0.0115653	0.0561166	4.78784	-0.742726	1.33557	19.6922	0.0115653	0.0561166	4.78784	3.82211	1.96134
chr7:97452245-97452602:Kctd14	chr7	97452245	97452602	358	97451322	97459557	+	start	1101	PeakInsideFeature	ENSMUSG00000051727.14	Kctd14	any_internal	10.351	0	4.51794	1.80875	1.03497	0.91052	2.97185	5.66108	4.18921	13.0958	2.90301	21.1604	5.39925	10.0314	6.3718	6.02712	2.94447	1.21957	9.03644	0.339231	0.501214	6.02712	1.98995	1.30258	9.03644	0.339231	0.501214	6.02712	-2.01246	1.37655	9.03644	0.339231	0.501214	6.02712	0.491958	1.06007
chr13:44381807-44382097:Gm33958	chr13	44381807	44382097	291	44363835	44391117	-	center	4475	PeakInsideFeature	ENSMUSG00000112936.1	Gm33958	any_internal	6.21057	19.0026	9.85733	4.97405	0	10.9262	17.8311	5.66108	14.6622	0	3.87068	8.90962	4.19941	5.85162	2.73077	7.64582	1.03803	0.969982	9.85342	0.275465	0.442804	7.64582	1.9896	0.976682	9.85342	0.275465	0.442804	7.64582	0.518807	0.923867	9.85342	0.275465	0.442804	7.64582	0.490121	0.953125
chr17:67508475-67508696:Gm22277	chr17	67508475	67508696	222	67551606	67551883	+	start	43021	Upstream	ENSMUSG00000087829.1	Gm22277	distal_enhancer	9.31586	0	6.57155	2.26093	0	0	2.97185	0	3.49101	0	2.90301	14.4781	2.99958	0	3.64103	3.2422	2.75011	1.83382	6.25259	0.618961	NA	3.2422	1.98942	1.89933	6.25259	0.618961	NA	3.2422	-0.794584	2.11096	6.25259	0.618961	NA	3.2422	2.24614	1.81302
chr11:117941890-117942155:Gm11726	chr11	117941890	117942155	266	117921904	117922328	+	end	19694	Downstream	ENSMUSG00000082562.1	Gm11726	distal_enhancer	31.0529	19.0026	6.16083	9.04373	3.1049	11.8368	13.3733	28.3054	11.1712	0	6.28986	31.1837	7.199	4.17973	10.0128	12.7944	1.48567	0.835141	14.0768	0.0797862	0.207366	12.7944	1.98753	0.848363	14.0768	0.0797862	0.207366	12.7944	0.68057	0.934825	14.0768	0.0797862	0.207366	12.7944	1.35251	0.84356
chr14:76883425-76883624:Gm48969	chr14	76883425	76883624	200	76861570	76875175	+	end	8349	Downstream	ENSMUSG00000115596.1	Gm48969	distal_enhancer	9.31586	0	8.21444	2.26093	0	0	2.97185	0	0.698202	0	0.483835	12.2507	1.79975	4.17973	6.3718	3.23648	2.263	1.7703	7.81756	0.451492	NA	3.23648	1.98753	1.82718	7.81756	0.451492	NA	3.23648	0.848117	2.18225	7.81756	0.451492	NA	3.23648	0.219078	1.65283
chr11:100874895-100875136:Stat5a	chr11	100874895	100875136	242	100859350	100885169	+	center	2756	PeakInsideFeature	ENSMUSG00000004043.14	Stat5a	any_internal	8.28076	11.8766	6.98227	2.71312	2.06993	4.5526	5.9437	33.9665	8.37842	8.73054	1.93534	2.22741	4.79933	4.17973	1.82052	7.23045	-0.269223	1.05574	27.0901	0.000682102	0.0067584	7.23045	1.98693	0.957948	27.0901	0.000682102	0.0067584	7.23045	-0.716144	0.955883	27.0901	0.000682102	0.0067584	7.23045	-0.566733	1.0621
chr4:82622326-82622591:Nfib	chr4	82622326	82622591	266	82290172	82705750	-	start	83292	PeakInsideFeature	ENSMUSG00000008575.17	Nfib	any_internal	4.14038	4.75064	8.21444	0.452186	2.06993	3.64208	5.9437	0	4.88741	0	6.77369	12.2507	0	2.50784	1.82052	3.83024	3.08046	1.51383	12.8985	0.115389	0.261321	3.83024	1.98649	1.60822	12.8985	0.115389	0.261321	3.83024	0.502165	1.5494	12.8985	0.115389	0.261321	3.83024	2.11578	1.43686
chr6:64137513-64137712:Grid2	chr6	64137513	64137712	200	63255875	64704323	+	center	157513	PeakInsideFeature	ENSMUSG00000071424.10	Grid2	any_internal	9.31586	0	0.410722	2.26093	0	0	2.97185	8.49162	3.49101	8.73054	3.87068	11.137	1.79975	0	2.73077	3.68072	2.52014	1.70951	7.5011	0.483654	NA	3.68072	1.98616	1.77398	7.5011	0.483654	NA	3.68072	-2.06769	1.88685	7.5011	0.483654	NA	3.68072	2.45622	1.74027
chr8:77729324-77729523:Ednra	chr8	77729324	77729523	200	77663030	77724464	-	start	4959	Upstream	ENSMUSG00000031616.7	Ednra	any_promoter	5.17548	7.12596	1.64289	2.71312	0	8.19468	0	0	2.09461	17.4611	1.45151	1.1137	3.5995	1.67189	0	3.48296	-0.227814	1.76969	8.22134	0.412153	NA	3.48296	1.98545	1.67827	8.22134	0.412153	NA	3.48296	-0.976298	1.61635	8.22134	0.412153	NA	3.48296	0.615039	1.92747
chr10:29569692-29569998:Gm48159	chr10	29569692	29569998	307	29534716	29614471	+	center	4749	PeakInsideFeature	ENSMUSG00000110831.1	Gm48159	any_internal	7.24567	0	0	1.80875	0	0	0	0	0	0	0	30.07	0	7.52351	4.55129	3.41328	4.00798	4.49478	4.78055	0.780753	NA	3.41328	1.98474	4.54147	4.78055	0.780753	NA	3.41328	0	4.84691	4.78055	0.780753	NA	3.41328	1.31283	4.41993
chr4:57638041-57638240:Pakap	chr4	57638041	57638240	200	57434246	57712016	+	center	65009	PeakInsideFeature	ENSMUSG00000090053.9	Pakap	any_internal	11.386	4.75064	4.10722	3.61749	0	4.5526	10.4015	4.24581	7.68022	17.4611	4.83835	5.56852	11.9983	0.835946	1.82052	6.21762	1.25852	1.10878	11.9486	0.153511	0.311368	6.21762	1.98467	1.12794	11.9486	0.153511	0.311368	6.21762	-0.626242	1.04897	11.9486	0.153511	0.311368	6.21762	1.97272	1.26016
chr4:108059963-108060243:Podn	chr4	108059963	108060243	281	108014790	108096445	-	center	4485	PeakInsideFeature	ENSMUSG00000028600.15	Podn	any_internal	9.31586	7.12596	7.39299	1.35656	3.1049	4.5526	0	0	2.09461	17.4611	10.1605	6.68222	1.79975	3.34378	0	4.95939	2.01569	1.30877	10.8439	0.210705	0.377366	4.95939	1.98421	1.34983	10.8439	0.210705	0.377366	4.95939	-1.6425	1.42412	10.8439	0.210705	0.377366	4.95939	2.32039	1.37793
chr11:120853864-120854135:Ccdc57	chr11	120853864	120854135	272	120826528	120932872	-	center	25701	PeakInsideFeature	ENSMUSG00000048445.6	Ccdc57	any_internal	15.5264	9.50128	1.64289	5.42624	0	21.8525	20.8029	7.07635	10.473	39.2874	3.38685	3.34111	2.39967	1.67189	0.910258	9.55325	0.0373104	0.922129	43.7993	6.2084e-07	2.01227e-05	9.55325	1.98419	0.867603	43.7993	6.2084e-07	2.01227e-05	9.55325	0.0313842	0.752816	43.7993	6.2084e-07	2.01227e-05	9.55325	1.36977	1.15327
chr8:80054272-80054544:Hhip	chr8	80054272	80054544	273	79965850	80058006	-	start	3599	PeakInsideFeature	ENSMUSG00000064325.4	Hhip	any_internal	12.4211	0	4.51794	2.26093	1.03497	0.91052	2.97185	0	5.58562	4.36527	2.41918	25.6152	4.79933	3.34378	5.46155	5.04715	2.96571	1.33898	10.8139	0.212469	0.37908	5.04715	1.98291	1.40671	10.8139	0.212469	0.37908	5.04715	-1.50988	1.54161	10.8139	0.212469	0.37908	5.04715	1.63381	1.2584
chr12:36020115-36020314:Tspan13	chr12	36020115	36020314	200	36014556	36042500	-	end	5658	PeakInsideFeature	ENSMUSG00000020577.17	Tspan13	any_internal	12.4211	7.12596	11.0895	3.61749	1.03497	0	7.42962	9.90688	6.28382	0	3.87068	8.90962	6.59908	2.50784	3.64103	5.62918	1.25493	1.05331	7.91378	0.441937	0.586601	5.62918	1.98265	1.07035	7.91378	0.441937	0.586601	5.62918	-0.489519	1.20832	7.91378	0.441937	0.586601	5.62918	0.99648	1.06075
chr17:49751157-49751356:Kif6	chr17	49751157	49751356	200	49615135	49909847	+	center	11235	PeakInsideFeature	ENSMUSG00000023999.14	Kif6	any_internal	9.31586	0	11.9109	2.26093	0	0	2.97185	11.3222	4.18921	13.0958	0	3.34111	2.39967	3.34378	6.3718	4.70154	0.100737	1.68894	8.74686	0.364098	0.522841	4.70154	1.98249	1.6204	8.74686	0.364098	0.522841	4.70154	-2.57434	1.72187	8.74686	0.364098	0.522841	4.70154	-1.7872	1.57661
chr7:130117434-130117649:Fgfr2	chr7	130117434	130117649	216	130162450	133123350	-	end	44909	Downstream	ENSMUSG00000030849.18	Fgfr2	distal_enhancer	8.28076	0	1.23217	0.452186	2.06993	0.91052	2.97185	4.24581	2.09461	0	0	14.4781	1.79975	2.50784	0.910258	2.79692	2.6048	1.78811	4.1024	0.847768	NA	2.79692	1.98155	1.8592	4.1024	0.847768	NA	2.79692	0.245739	2.02813	4.1024	0.847768	NA	2.79692	2.02257	1.75742
chr14:75505217-75505416:Siah3	chr14	75505217	75505416	200	75455981	75529708	+	center	12472	PeakInsideFeature	ENSMUSG00000091722.2	Siah3	any_internal	14.4913	9.50128	6.57155	3.16531	3.1049	20.0314	16.3452	0	4.88741	0	4.35452	12.2507	4.19941	2.50784	2.73077	6.94278	1.309	0.868482	25.3434	0.00135931	0.0115253	6.94278	1.97968	0.887324	25.3434	0.00135931	0.0115253	6.94278	2.26854	0.953792	25.3434	0.00135931	0.0115253	6.94278	1.57286	0.935466
chr2:93772188-93772419:Ext2	chr2	93772188	93772419	232	93661027	93822568	-	center	30506	PeakInsideFeature	ENSMUSG00000027198.16	Ext2	any_internal	9.31586	0	4.10722	2.26093	0	4.5526	5.9437	1.41527	4.18921	21.8263	6.28986	4.45481	13.7981	4.17973	4.55129	5.79233	1.98541	1.23419	9.79696	0.279567	0.446415	5.79233	1.97958	1.29677	9.79696	0.279567	0.446415	5.79233	-1.04287	1.1403	9.79696	0.279567	0.446415	5.79233	0.325294	1.10427
chr6:22590601-22590811:Gm43630	chr6	22590601	22590811	211	22622917	22623693	+	start	32212	Upstream	ENSMUSG00000107282.1	Gm43630	distal_enhancer	7.24567	4.75064	4.92866	2.71312	0	5.46312	7.42962	4.24581	0.698202	0	0.483835	16.7055	0	5.85162	2.73077	4.21644	2.411	1.50855	10.3319	0.242496	0.410582	4.21644	1.97946	1.56691	10.3319	0.242496	0.410582	4.21644	3.11793	1.81842	10.3319	0.242496	0.410582	4.21644	0.939853	1.42006
chr1:193508367-193508688:Mir205	chr1	193508367	193508688	322	193507462	193507530	-	start	997	Upstream	ENSMUSG00000065533.1	Mir205	any_promoter	30.0178	2.37532	11.0895	4.97405	4.13987	47.347	43.0918	12.7374	14.6622	39.2874	12.0959	11.137	2.39967	4.17973	7.28206	16.4545	1.33073	0.726201	44.8239	3.97394e-07	1.37819e-05	16.4545	1.97912	0.742189	44.8239	3.97394e-07	1.37819e-05	16.4545	0.966791	0.64954	44.8239	3.97394e-07	1.37819e-05	16.4545	1.03527	0.730309
chr14:51941261-51941485:Gm49076	chr14	51941261	51941485	225	51926263	51929660	-	start	11712	Upstream	ENSMUSG00000115698.1	Gm49076	distal_enhancer	9.31586	21.3779	4.92866	6.33061	0	23.6735	13.3733	21.229	11.8694	13.0958	2.41918	6.68222	0.599916	3.34378	8.19232	9.7621	0.178278	0.958423	24.0278	0.00226731	0.0170427	9.7621	1.9787	0.921457	24.0278	0.00226731	0.0170427	9.7621	0.611293	0.876914	24.0278	0.00226731	0.0170427	9.7621	-0.450005	0.939305
chr2:109311441-109311709:Kif18a	chr2	109311441	109311709	269	109280737	109341747	+	center	332	PeakInsideFeature	ENSMUSG00000027115.14	Kif18a	any_internal	11.386	11.8766	4.10722	4.52186	1.03497	10.9262	0	5.66108	3.49101	0	0	5.56852	2.39967	0	0	4.06488	-0.265847	1.46448	11.9946	0.151446	0.308757	4.06488	1.97748	1.40381	11.9946	0.151446	0.308757	4.06488	1.21639	1.58975	11.9946	0.151446	0.308757	4.06488	3.93444	1.99345
chr7:27198932-27199131:Snrpa	chr7	27198932	27199131	200	27187004	27196271	-	start	2760	Upstream	ENSMUSG00000061479.15	Snrpa	any_promoter	6.21057	16.6272	6.16083	4.52186	0	27.3156	11.8874	15.568	5.58562	0	1.93534	7.79592	1.19983	2.50784	0	7.1544	0.701448	1.00218	27.6018	0.000556206	0.00576004	7.1544	1.97723	0.992097	27.6018	0.000556206	0.00576004	7.1544	2.25066	1.01319	27.6018	0.000556206	0.00576004	7.1544	1.76855	1.20124
chr8:34904284-34904488:Tnks	chr8	34904284	34904488	205	34826459	34965690	-	center	8311	PeakInsideFeature	ENSMUSG00000031529.5	Tnks	any_internal	14.4913	4.75064	0	4.52186	0	8.19468	5.9437	1.41527	6.98202	13.0958	3.87068	4.45481	3.5995	0	5.46155	5.11879	0.696373	1.31296	12.6519	0.124399	0.273715	5.11879	1.977	1.30426	12.6519	0.124399	0.273715	5.11879	-0.391042	1.28487	12.6519	0.124399	0.273715	5.11879	0.620224	1.33171
chr12:115604968-115605315:Ighv1-67	chr12	115604968	115605315	348	115603939	115604376	-	start	765	Upstream	ENSMUSG00000095863.2	Ighv1-67	any_promoter	57.9653	23.7532	9.85733	11.3047	10.3497	24.584	23.7748	11.3222	4.88741	8.73054	10.1605	17.8192	7.199	2.50784	4.55129	15.2511	0.296242	0.560875	49.9834	4.11689e-08	1.96391e-06	15.2511	1.97564	0.543835	49.9834	4.11689e-08	1.96391e-06	15.2511	2.09872	0.709586	49.9834	4.11689e-08	1.96391e-06	15.2511	1.93703	0.712546
chr5:24986722-24987150:1500035N22Rik	chr5	24986722	24987150	429	24985841	24998168	+	start	1094	PeakInsideFeature	ENSMUSG00000059631.6	1500035N22Rik	any_internal	19.6668	7.12596	11.0895	5.42624	1.03497	52.8102	19.317	22.6443	17.455	39.2874	1.45151	8.90962	5.39925	10.8673	15.4744	15.864	0.359396	0.973514	24.4866	0.00189835	0.0148777	15.864	1.97483	0.947627	24.4866	0.00189835	0.0148777	15.864	0.470388	0.835419	24.4866	0.00189835	0.0148777	15.864	-1.51063	0.903229
chr9:108702613-108702823:Prkar2a	chr9	108702613	108702823	211	108689313	108750436	+	start	13404	PeakInsideFeature	ENSMUSG00000032601.13	Prkar2a	any_internal	9.31586	9.50128	1.23217	4.06968	0	8.19468	5.9437	11.3222	13.964	34.9222	0.96767	3.34111	1.79975	3.34378	0	7.19453	-0.325198	1.22297	25.2467	0.0014117	0.0118601	7.19453	1.97357	1.12925	25.2467	0.0014117	0.0118601	7.19453	-1.66819	1.0335	25.2467	0.0014117	0.0118601	7.19453	0.157239	1.31322
chr18:11534392-11534604:NA	chr18	11534392	11534604	213	NA	NA	NA	NA	NA	NA	NA	NA	NA	11.386	4.75064	6.57155	3.61749	0	0.91052	7.42962	11.3222	0.698202	8.73054	7.25753	6.68222	10.7985	3.34378	1.82052	5.68795	1.6782	1.02656	10.439	0.235557	0.403361	5.68795	1.97353	1.06488	10.439	0.235557	0.403361	5.68795	0.617404	1.25418	10.439	0.235557	0.403361	5.68795	1.42948	1.03845
chr6:50404691-50405008:Osbpl3	chr6	50404691	50405008	318	50293329	50456201	-	center	30084	PeakInsideFeature	ENSMUSG00000029822.15	Osbpl3	any_internal	23.8072	11.8766	11.0895	5.87842	3.1049	6.37364	16.3452	15.568	2.09461	8.73054	17.9019	6.68222	7.79891	3.34378	7.28206	9.85849	1.43953	0.731431	15.3817	0.0521344	0.157314	9.85849	1.97346	0.750296	15.3817	0.0521344	0.157314	9.85849	1.66415	0.933406	15.3817	0.0521344	0.157314	9.85849	1.29397	0.746538
chr14:122375427-122375719:Gm5089	chr14	122375427	122375719	293	122365238	122406743	-	end	10334	PeakInsideFeature	ENSMUSG00000115263.1	Gm5089	any_internal	34.1581	7.12596	5.33938	5.87842	5.17484	4.5526	5.9437	0	6.28382	8.73054	5.32219	21.1604	11.9983	5.85162	6.3718	8.92611	1.18609	0.887665	17.0398	0.0296974	0.107961	8.92611	1.96761	0.896075	17.0398	0.0296974	0.107961	8.92611	-0.4387	1.04521	17.0398	0.0296974	0.107961	8.92611	1.05323	0.896952
chr1:165306181-165306380:Gpr161	chr1	165306181	165306380	200	165295788	165326745	+	center	4986	PeakInsideFeature	ENSMUSG00000040836.15	Gpr161	any_internal	3.10529	7.12596	4.92866	1.35656	1.03497	2.73156	0	7.07635	3.49101	0	3.38685	2.22741	2.99958	3.34378	13.6539	3.76412	1.23073	1.40983	7.17796	0.51756	0.645939	3.76412	1.96693	1.43575	7.17796	0.51756	0.645939	3.76412	-0.716815	1.60951	7.17796	0.51756	0.645939	3.76412	-1.55322	1.23131
chr2:180126742-180126994:Osbpl2	chr2	180126742	180126994	253	180119305	180162680	+	start	7562	PeakInsideFeature	ENSMUSG00000039050.8	Osbpl2	any_internal	10.351	2.37532	0.821444	2.26093	1.03497	3.64208	0	5.66108	4.18921	13.0958	10.6444	7.79592	4.19941	0	10.0128	5.07229	2.41013	1.32031	7.94083	0.439271	0.584342	5.07229	1.96532	1.37972	7.94083	0.439271	0.584342	5.07229	-1.87467	1.45636	7.94083	0.439271	0.584342	5.07229	0.906105	1.22965
chr7:79316151-79316350:Abhd2	chr7	79316151	79316350	200	79273198	79365508	+	center	3103	PeakInsideFeature	ENSMUSG00000039202.12	Abhd2	any_internal	12.4211	0	0.410722	2.26093	1.03497	2.73156	1.48592	4.24581	0	8.73054	1.45151	14.4781	0	5.85162	4.55129	3.97694	2.16759	1.6254	8.81288	0.358327	0.517838	3.97694	1.96207	1.67108	8.81288	0.358327	0.517838	3.97694	-0.424743	1.83283	8.81288	0.358327	0.517838	3.97694	0.569873	1.54506
chr2:144418018-144418441:Kat14	chr2	144418018	144418441	424	144368982	144407676	+	end	10553	Downstream	ENSMUSG00000027425.18	Kat14	distal_enhancer	38.2985	26.1285	23.0004	8.59154	8.27974	61.0048	20.8029	39.6275	10.473	30.5569	17.9019	14.4781	22.1969	7.52351	18.2052	23.138	0.954003	0.606797	25.0329	0.00153476	0.0126676	23.138	1.96183	0.609172	25.0329	0.00153476	0.0126676	23.138	1.36134	0.61361	25.0329	0.00153476	0.0126676	23.138	0.359421	0.594953
chr9:31681935-31682183:Gm47436	chr9	31681935	31682183	249	31676807	31678026	-	start	4032	Upstream	ENSMUSG00000110853.1	Gm47436	any_promoter	7.24567	19.0026	5.33938	3.16531	3.1049	17.2999	0	11.3222	6.98202	8.73054	7.74136	18.933	9.59866	5.85162	4.55129	8.59122	2.03169	0.859652	8.7486	0.363945	0.522774	8.59122	1.95955	0.901651	8.7486	0.363945	0.522774	8.59122	0.334568	0.905147	8.7486	0.363945	0.522774	8.59122	1.30079	0.828602
chr8:12956185-12956392:Mcf2l	chr8	12956185	12956392	208	12873805	13020905	+	center	8933	PeakInsideFeature	ENSMUSG00000031442.21	Mcf2l	any_internal	27.9476	4.75064	2.05361	4.52186	4.13987	0.91052	0	1.41527	5.58562	8.73054	0	3.34111	0	2.50784	6.3718	4.81842	-1.65367	1.50596	18.2003	0.0197741	0.0818082	4.81842	1.95944	1.34543	18.2003	0.0197741	0.0818082	4.81842	-3.59204	1.9297	18.2003	0.0197741	0.0818082	4.81842	-1.67918	1.5167
chr7:12992327-12992526:Trim28	chr7	12992327	12992526	200	12999113	13031035	+	start	6687	Upstream	ENSMUSG00000005566.14	Trim28	any_promoter	7.24567	11.8766	9.4466	4.06968	0	1.82104	0	4.24581	2.79281	0	2.90301	10.0233	4.19941	6.68757	6.3718	4.77889	1.35895	1.12395	9.77232	0.281371	0.448007	4.77889	1.95934	1.14656	9.77232	0.281371	0.448007	4.77889	-1.00635	1.63875	9.77232	0.281371	0.448007	4.77889	-0.0945874	1.04866
chr18:74004151-74004473:Mapk4	chr18	74004151	74004473	323	73928485	74065359	-	center	7389	PeakInsideFeature	ENSMUSG00000024558.12	Mapk4	any_internal	19.6668	28.5038	16.4289	8.13936	3.1049	21.8525	20.8029	2.83054	9.77483	0	9.6767	11.137	4.19941	5.01568	10.9231	11.4704	0.76835	0.723797	21.5194	0.00588851	0.034427	11.4704	1.95906	0.720503	21.5194	0.00588851	0.034427	11.4704	1.54528	0.784836	21.5194	0.00588851	0.034427	11.4704	0.381184	0.720648
chr14:118696923-118697229:Abcc4	chr14	118696923	118697229	307	118482691	118706219	-	start	9144	PeakInsideFeature	ENSMUSG00000032849.14	Abcc4	any_internal	41.4038	38.0051	26.6969	9.49592	11.3846	40.9734	49.0355	50.9497	43.9867	48.018	5.32219	3.34111	8.99875	5.85162	4.55129	25.8676	-1.16086	0.640361	83.4414	9.89494e-15	2.31955e-12	25.8676	1.95885	0.538623	83.4414	9.89494e-15	2.31955e-12	25.8676	-0.0208747	0.501378	83.4414	9.89494e-15	2.31955e-12	25.8676	-0.184396	0.716861
chr3:149070023-149070222:Gm25127	chr3	149070023	149070222	200	149028931	149029038	+	end	41084	Downstream	ENSMUSG00000065270.1	Gm25127	distal_enhancer	7.24567	9.50128	1.23217	1.35656	3.1049	8.19468	0	1.41527	3.49101	0	1.93534	0	1.79975	0	2.73077	2.80049	-0.905282	1.6814	5.81144	0.668344	NA	2.80049	1.95865	1.53478	5.81144	0.668344	NA	2.80049	0.832038	1.69018	5.81144	0.668344	NA	2.80049	-0.235553	1.77695
chr16:37975033-37975267:Gm25140	chr16	37975033	37975267	235	37980086	37980226	+	start	4937	Upstream	ENSMUSG00000065188.1	Gm25140	any_promoter	24.8423	9.50128	3.6965	2.71312	7.24477	2.73156	2.97185	8.49162	3.49101	0	14.9989	14.4781	4.19941	4.17973	8.19232	7.44883	1.67189	0.855082	17.9736	0.0214256	0.0865144	7.44883	1.9586	0.877945	17.9736	0.0214256	0.0865144	7.44883	0.0480035	1.22793	17.9736	0.0214256	0.0865144	7.44883	1.26153	0.849501
chr6:100420258-100420522:NA	chr6	100420258	100420522	265	NA	NA	NA	NA	NA	NA	NA	NA	NA	35.1932	28.5038	6.16083	9.04373	7.24477	24.584	26.7466	2.83054	11.1712	13.0958	5.32219	5.56852	1.79975	5.01568	6.3718	12.5768	-0.618749	0.648653	54.0237	6.83069e-09	4.10303e-07	12.5768	1.9585	0.577657	54.0237	6.83069e-09	4.10303e-07	12.5768	1.13499	0.622057	54.0237	6.83069e-09	4.10303e-07	12.5768	-0.0676845	0.703257
chr6:87021795-87022094:Nfu1	chr6	87021795	87022094	300	87009235	87028461	+	center	3096	PeakInsideFeature	ENSMUSG00000029993.16	Nfu1	any_internal	32.0879	19.0026	8.62516	7.23498	6.2098	43.705	28.2326	11.3222	8.37842	13.0958	4.35452	10.0233	7.79891	3.34378	3.64103	13.8037	-0.0494075	0.664745	46.9437	1.57178e-07	6.22113e-06	13.8037	1.95803	0.623935	46.9437	1.57178e-07	6.22113e-06	13.8037	1.93561	0.654674	46.9437	1.57178e-07	6.22113e-06	13.8037	0.918818	0.77296
chr6:26301654-26301958:NA	chr6	26301654	26301958	305	NA	NA	NA	NA	NA	NA	NA	NA	NA	15.5264	21.3779	4.10722	4.97405	4.13987	13.6578	13.3733	9.90688	20.9461	17.4611	8.2252	5.56852	12.5982	6.68757	8.19232	11.1162	0.616855	0.769297	16.0667	0.0414349	0.134985	11.1162	1.95772	0.758484	16.0667	0.0414349	0.134985	11.1162	-0.54729	0.721714	16.0667	0.0414349	0.134985	11.1162	-0.0618753	0.748453
chrX:160449060-160449259:Adgrg2	chrX	160449060	160449259	200	160390689	160498070	+	center	4780	PeakInsideFeature	ENSMUSG00000031298.15	Adgrg2	any_internal	7.24567	0	1.23217	1.80875	0	0	2.97185	18.3985	0	8.73054	1.45151	0	0	0	3.64103	3.032	-0.288373	2.48527	7.20512	0.514673	NA	3.032	1.95665	2.37779	7.20512	0.514673	NA	3.032	-1.37236	2.44694	7.20512	0.514673	NA	3.032	-1.14724	2.43587
chr1:194505781-194506265:NA	chr1	194505781	194506265	485	NA	NA	NA	NA	NA	NA	NA	NA	NA	30.0178	30.8792	24.6433	11.3047	3.1049	81.0363	38.634	39.6275	22.3425	34.9222	1.93534	10.0233	1.19983	5.01568	3.64103	22.5552	-0.60191	0.739818	71.8622	2.09084e-12	2.96457e-10	22.5552	1.95621	0.674546	71.8622	2.09084e-12	2.96457e-10	22.5552	1.17038	0.636253	71.8622	2.09084e-12	2.96457e-10	22.5552	0.248528	0.814493
chr11:106715125-106715324:Pecam1	chr11	106715125	106715324	200	106654216	106750628	-	center	12802	PeakInsideFeature	ENSMUSG00000020717.19	Pecam1	any_internal	10.351	11.8766	2.46433	4.06968	1.03497	11.8368	8.91554	9.90688	2.79281	13.0958	0.96767	3.34111	4.19941	3.34378	4.55129	6.18317	-0.600098	1.11429	12.8876	0.115777	0.26183	6.18317	1.95519	0.995834	12.8876	0.115777	0.26183	6.18317	0.889524	1.00987	12.8876	0.115777	0.26183	6.18317	-1.07169	1.10447
chr4:44003623-44003924:Clta	chr4	44003623	44003924	302	44004451	44032846	+	start	678	Upstream	ENSMUSG00000028478.18	Clta	any_promoter	33.123	7.12596	9.03588	5.87842	5.17484	19.1209	11.8874	4.24581	6.28382	13.0958	6.28986	8.90962	7.199	0	5.46155	9.52213	0.408441	0.791041	18.6593	0.0167917	0.0730637	9.52213	1.95412	0.773445	18.6593	0.0167917	0.0730637	9.52213	0.95063	0.827973	18.6593	0.0167917	0.0730637	9.52213	1.48003	0.915211
chr1:69729360-69729644:Gm37930	chr1	69729360	69729644	285	69770867	69772753	+	start	41366	Upstream	ENSMUSG00000103402.1	Gm37930	distal_enhancer	7.24567	19.0026	9.4466	3.61749	2.06993	11.8368	5.9437	5.66108	2.09461	0	20.8049	20.0467	11.3984	10.0314	9.10258	9.22015	2.74539	0.705425	27.9293	0.000487886	0.0051851	9.22015	1.95354	0.771808	27.9293	0.000487886	0.0051851	9.22015	2.39561	1.0479	27.9293	0.000487886	0.0051851	9.22015	1.09565	0.604646
chr10:98744319-98744518:Gm5427	chr10	98744319	98744518	200	98653798	98699710	-	start	44708	Upstream	ENSMUSG00000112647.1	Gm5427	distal_enhancer	12.4211	2.37532	3.6965	0.452186	4.13987	0	2.97185	12.7374	0	8.73054	2.41918	5.56852	8.99875	6.68757	5.46155	5.11069	0.916097	1.3884	7.08649	0.527331	0.653474	5.11069	1.95325	1.39134	7.08649	0.527331	0.653474	5.11069	-0.923155	1.74429	7.08649	0.527331	0.653474	5.11069	-0.66125	1.31078
chr12:88580035-88580312:Gm19540	chr12	88580035	88580312	278	88588615	88590437	-	end	8442	Downstream	ENSMUSG00000113213.1	Gm19540	distal_enhancer	14.4913	14.2519	27.9291	2.71312	5.17484	10.9262	5.9437	9.90688	18.8515	17.4611	6.28986	11.137	6.59908	3.34378	2.73077	10.5167	1.18122	0.873835	19.5422	0.0122141	0.0583148	10.5167	1.95181	0.886763	19.5422	0.0122141	0.0583148	10.5167	-1.08294	0.85585	19.5422	0.0122141	0.0583148	10.5167	1.46995	0.931967
chr6:37225291-37225502:Dgki	chr6	37225291	37225502	212	36846021	37300184	-	start	74788	PeakInsideFeature	ENSMUSG00000038665.15	Dgki	any_internal	7.24567	0	2.05361	1.80875	0	0.91052	2.97185	4.24581	0	4.36527	0	8.90962	0	4.17973	2.73077	2.62811	2.07733	2.08805	3.92715	0.863635	NA	2.62811	1.95154	2.14635	3.92715	0.863635	NA	2.62811	0.67828	2.29656	3.92715	0.863635	NA	2.62811	0.305944	1.97359
chr6:39426773-39427018:Gm25402	chr6	39426773	39427018	246	39422288	39422419	-	start	4476	Upstream	ENSMUSG00000064900.1	Gm25402	any_promoter	16.5615	28.5038	3.28578	6.7828	4.13987	25.4946	31.2044	19.8138	20.2479	13.0958	7.25753	0	4.79933	5.85162	13.6539	13.3795	-0.395012	0.857901	27.3377	0.000618031	0.00625307	13.3795	1.95056	0.796759	27.3377	0.000618031	0.00625307	13.3795	0.670987	0.767546	27.3377	0.000618031	0.00625307	13.3795	-1.17178	0.837327
chr6:122770418-122770810:Slc2a3	chr6	122770418	122770810	393	122727808	122801640	-	center	5889	PeakInsideFeature	ENSMUSG00000003153.10	Slc2a3	any_internal	25.8774	9.50128	17.2503	6.7828	2.06993	29.1366	28.2326	36.797	32.1173	69.8443	5.32219	10.0233	5.39925	7.52351	9.10258	19.6654	0.578611	0.760661	41.7855	1.4857e-06	4.26785e-05	19.6654	1.95038	0.748749	41.7855	1.4857e-06	4.26785e-05	19.6654	-0.726742	0.645272	41.7855	1.4857e-06	4.26785e-05	19.6654	-0.186932	0.735876
chr18:82504268-82504724:Mbp	chr18	82504268	82504724	457	82475145	82585637	+	center	25896	PeakInsideFeature	ENSMUSG00000041607.17	Mbp	any_internal	14.4913	21.3779	12.7324	4.06968	5.17484	31.8682	10.4015	16.9832	9.77483	13.0958	6.28986	5.56852	1.19983	3.34378	10.0128	11.0923	0.405783	0.82114	23.4736	0.00280654	0.0199278	11.0923	1.95016	0.800422	23.4736	0.00280654	0.0199278	11.0923	1.01339	0.784407	23.4736	0.00280654	0.0199278	11.0923	-0.144435	0.807847
chr4:35136047-35136322:Mob3b	chr4	35136047	35136322	276	34949073	35157484	-	start	21300	PeakInsideFeature	ENSMUSG00000073910.10	Mob3b	any_internal	13.4562	16.6272	4.51794	3.61749	4.13987	31.8682	22.2889	7.07635	12.5676	8.73054	3.87068	1.1137	2.99958	0	3.64103	9.10102	-0.414136	0.84268	48.8782	6.70892e-08	2.96847e-06	9.10102	1.94986	0.749897	48.8782	6.70892e-08	2.96847e-06	9.10102	1.24772	0.681639	48.8782	6.70892e-08	2.96847e-06	9.10102	0.703576	1.02078
chr15:78287883-78288082:Mir7676-1	chr15	78287883	78288082	200	78284787	78284849	-	start	3133	Upstream	ENSMUSG00000098996.1	Mir7676-1	any_promoter	15.5264	7.12596	3.28578	5.42624	0	1.82104	0	7.07635	7.68022	13.0958	0.96767	7.79592	1.79975	1.67189	3.64103	5.12761	0.429931	1.32127	9.26607	0.32035	0.484445	5.12761	1.9494	1.30255	9.26607	0.32035	0.484445	5.12761	-3.22249	1.63462	9.26607	0.32035	0.484445	5.12761	0.619826	1.35789
chr13:102334350-102334549:Gm47008	chr13	102334350	102334549	200	102366890	102367152	-	end	32441	Downstream	ENSMUSG00000114444.1	Gm47008	distal_enhancer	5.17548	4.75064	10.6788	2.26093	0	0	0	4.24581	2.09461	8.73054	1.45151	1.1137	0	0.835946	2.73077	2.93791	0.0185596	1.80985	12.6402	0.124844	NA	2.93791	1.94893	1.73758	12.6402	0.124844	NA	2.93791	-4.41456	2.15932	12.6402	0.124844	NA	2.93791	-0.436924	1.79514
chr14:117349292-117349491:Gpc6	chr14	117349292	117349491	200	116925314	117976544	+	center	101538	PeakInsideFeature	ENSMUSG00000058571.11	Gpc6	any_internal	7.24567	0	5.75011	1.80875	0	0	1.48592	0	9.07663	4.36527	2.90301	11.137	3.5995	0	4.55129	3.46154	2.74443	1.90509	6.75219	0.56359	NA	3.46154	1.94799	1.98513	6.75219	0.56359	NA	3.46154	-3.52039	2.21693	6.75219	0.56359	NA	3.46154	1.61227	1.82217
chr3:116860379-116860654:Frrs1	chr3	116860379	116860654	276	116859463	116908177	+	start	1053	PeakInsideFeature	ENSMUSG00000033386.10	Frrs1	any_internal	24.8423	33.2545	6.57155	9.9481	4.13987	17.2999	34.1762	4.24581	37.7029	48.018	3.38685	3.34111	4.19941	7.52351	4.55129	16.2134	-1.14111	0.854324	44.3615	4.86111e-07	1.63796e-05	16.2134	1.94765	0.750906	44.3615	4.86111e-07	1.63796e-05	16.2134	-0.728062	0.713512	44.3615	4.86111e-07	1.63796e-05	16.2134	-0.848046	0.883668
chr2:29732654-29732860:Rapgef1	chr2	29732654	29732860	207	29619719	29740978	+	end	8222	PeakInsideFeature	ENSMUSG00000039844.20	Rapgef1	any_internal	27.9476	9.50128	2.05361	4.06968	6.2098	1.82104	8.91554	2.83054	4.18921	13.0958	3.38685	0	1.19983	3.34378	0	5.9043	-1.31415	1.17276	18.9638	0.0150542	0.067623	5.9043	1.94563	1.04156	18.9638	0.0150542	0.067623	5.9043	-0.498622	1.16981	18.9638	0.0150542	0.067623	5.9043	0.24064	1.32595
chr4:10734274-10734473:1700123O12Rik	chr4	10734274	10734473	200	10479961	10797811	-	start	63438	PeakInsideFeature	ENSMUSG00000086080.7	1700123O12Rik	any_internal	7.24567	0	2.46433	1.80875	0	0	4.45777	2.83054	8.37842	4.36527	0.96767	3.34111	1.79975	3.34378	0	2.73354	0.961613	1.8418	3.23062	0.919062	NA	2.73354	1.94528	1.85001	3.23062	0.919062	NA	2.73354	-1.72174	1.79991	3.23062	0.919062	NA	2.73354	0.261837	1.79752
chr5:77237141-77237340:Gm19060	chr5	77237141	77237340	200	77227377	77227950	+	end	9290	Downstream	ENSMUSG00000107034.1	Gm19060	distal_enhancer	1.0351	7.12596	2.05361	0.904373	1.03497	2.73156	0	2.83054	3.49101	0	6.28986	3.34111	1.19983	0	2.73077	2.31791	2.35445	1.70428	3.26719	0.916488	NA	2.31791	1.94527	1.78759	3.26719	0.916488	NA	2.31791	-0.669139	1.89265	3.26719	0.916488	NA	2.31791	1.86865	1.68206
chr17:14094229-14094504:4930488N24Rik	chr17	14094229	14094504	276	14104923	14106450	-	end	10557	Downstream	ENSMUSG00000099476.1	4930488N24Rik	distal_enhancer	10.351	7.12596	6.57155	1.80875	3.1049	9.1052	0	7.07635	6.98202	39.2874	21.7726	7.79592	18.5974	8.35946	10.9231	10.5908	2.70241	1.0164	12.9698	0.112893	0.257723	10.5908	1.94485	1.07978	12.9698	0.112893	0.257723	10.5908	-1.98215	1.01411	12.9698	0.112893	0.257723	10.5908	0.655734	0.905928
chr11:46102152-46102390:Mir8100	chr11	46102152	46102390	239	46102269	46102390	+	start	1	FeatureInsidePeak	ENSMUSG00000098942.1	Mir8100	any_promoter	7.24567	2.37532	1.64289	2.26093	0	0.91052	0	7.07635	0.698202	4.36527	1.93534	12.2507	4.19941	3.34378	6.3718	3.64508	2.34917	1.43134	8.34346	0.400659	NA	3.64508	1.94474	1.50245	8.34346	0.400659	NA	3.64508	-1.47939	2.04842	8.34346	0.400659	NA	3.64508	0.486804	1.30232
chr8:31101397-31101637:Dusp26	chr8	31101397	31101637	241	31089470	31097047	+	end	4469	Downstream	ENSMUSG00000039661.14	Dusp26	distal_enhancer	7.24567	0	4.92866	1.80875	0	0.91052	2.97185	8.49162	6.98202	0	2.41918	15.5918	1.79975	0	1.82052	3.66469	3.06116	1.68121	7.13201	0.522459	NA	3.66469	1.9439	1.7751	7.13201	0.522459	NA	3.66469	-1.2628	1.78528	7.13201	0.522459	NA	3.66469	3.30177	1.77695
chr6:145076366-145076637:Bcat1	chr6	145076366	145076637	272	144993834	145076184	-	start	317	Upstream	ENSMUSG00000030268.17	Bcat1	any_promoter	44.5091	19.0026	18.4825	8.13936	9.31471	18.2104	13.3733	19.8138	13.2658	13.0958	16.9342	15.5918	19.1973	9.19541	25.4872	17.5742	0.920225	0.626898	10.7405	0.216843	0.383702	17.5742	1.94385	0.628784	10.7405	0.216843	0.383702	17.5742	0.276395	0.687469	10.7405	0.216843	0.383702	17.5742	-0.0776978	0.601376
chr14:118986727-118987001:Gm49768	chr14	118986727	118987001	275	118982993	118983760	-	start	3103	Upstream	ENSMUSG00000115220.1	Gm49768	any_promoter	36.2283	33.2545	12.7324	10.4003	7.24477	13.6578	23.7748	7.07635	6.98202	8.73054	10.1605	7.79592	14.398	10.0314	11.8333	14.2867	0.0157811	0.638202	20.7294	0.00790214	0.0426051	14.2867	1.94343	0.609304	20.7294	0.00790214	0.0426051	14.2867	1.30776	0.725871	20.7294	0.00790214	0.0426051	14.2867	-0.250391	0.640801
chr17:47166575-47166875:Trerf1	chr17	47166575	47166875	301	47140874	47361958	+	start	25850	PeakInsideFeature	ENSMUSG00000064043.13	Trerf1	any_internal	20.7019	19.0026	9.85733	8.13936	1.03497	16.3894	16.3452	4.24581	8.37842	8.73054	5.32219	25.6152	8.39883	5.01568	1.82052	10.5999	1.48845	0.76444	16.66	0.0338507	0.118083	10.5999	1.94302	0.783529	16.66	0.0338507	0.118083	10.5999	0.949465	0.822033	16.66	0.0338507	0.118083	10.5999	2.07467	0.841278
chr14:101656318-101656571:Uchl3	chr14	101656318	101656571	254	101653966	101696125	+	start	2478	PeakInsideFeature	ENSMUSG00000022111.9	Uchl3	any_internal	43.474	33.2545	8.62516	12.209	7.24477	12.7473	7.42962	1.41527	2.79281	4.36527	5.32219	11.137	1.79975	1.67189	3.64103	10.4753	-0.407283	0.616485	61.641	2.21873e-10	1.96449e-08	10.4753	1.94276	0.568627	61.641	2.21873e-10	1.96449e-08	10.4753	1.76371	0.88381	61.641	2.21873e-10	1.96449e-08	10.4753	1.5425	0.808972
chr14:11974963-11975471:Gm3848	chr14	11974963	11975471	509	11965445	11981223	-	center	1882	PeakInsideFeature	ENSMUSG00000085883.2	Gm3848	any_internal	35.1932	19.0026	30.3934	11.3047	2.06993	24.584	63.8947	19.8138	4.18921	8.73054	3.38685	10.0233	10.1986	9.19541	8.19232	17.3448	-0.204746	0.864032	27.1642	0.00066227	0.00659385	17.3448	1.9419	0.826338	27.1642	0.00066227	0.00659385	17.3448	3.02301	0.931792	27.1642	0.00066227	0.00659385	17.3448	-0.474396	0.865177
chr6:115684358-115684625:Raf1	chr6	115684358	115684625	268	115618066	115676635	-	start	7856	Upstream	ENSMUSG00000000441.17	Raf1	any_promoter	31.0529	47.5064	8.21444	9.04373	11.3846	16.3894	23.7748	8.49162	29.3245	13.0958	5.80602	3.34111	6.59908	0.835946	0.910258	14.3847	-1.07621	0.821416	41.1164	1.9827e-06	5.49672e-05	14.3847	1.93942	0.746747	41.1164	1.9827e-06	5.49672e-05	14.3847	-0.223168	0.771073	41.1164	1.9827e-06	5.49672e-05	14.3847	2.45737	1.28133
chr14:60838460-60838698:Mipep	chr14	60838460	60838698	239	60784572	60905478	+	center	6447	PeakInsideFeature	ENSMUSG00000021993.10	Mipep	any_internal	4.14038	21.3779	6.98227	5.87842	0	4.5526	0	4.24581	6.28382	0	1.45151	0	1.19983	3.34378	8.19232	4.50991	-1.86529	1.66758	7.90036	0.443264	0.587589	4.50991	1.93921	1.43286	7.90036	0.443264	0.587589	4.50991	-0.733617	1.63204	7.90036	0.443264	0.587589	4.50991	-2.71251	1.64471
chr18:36517186-36517556:Hbegf	chr18	36517186	36517556	371	36504926	36515805	-	start	1565	Upstream	ENSMUSG00000024486.6	Hbegf	any_promoter	35.1932	21.3779	8.62516	8.59154	6.2098	40.0629	52.0073	29.7207	58.649	61.1138	9.6767	6.68222	1.19983	5.01568	9.10258	23.5485	0.149443	0.649702	80.289	4.27588e-14	8.85615e-12	23.5485	1.93915	0.623085	80.289	4.27588e-14	8.85615e-12	23.5485	-0.381955	0.548728	80.289	4.27588e-14	8.85615e-12	23.5485	0.268398	0.676134
chr9:96603505-96603713:Rasa2	chr9	96603505	96603713	209	96539299	96631617	-	center	18150	PeakInsideFeature	ENSMUSG00000032413.12	Rasa2	any_internal	18.6317	23.7532	11.9109	6.33061	4.13987	12.7473	8.91554	4.24581	13.964	8.73054	6.77369	15.5918	10.1986	6.68757	3.64103	10.4175	0.961266	0.716362	12.7289	0.121522	0.270067	10.4175	1.93679	0.720643	12.7289	0.121522	0.270067	10.4175	-0.174665	0.751535	12.7289	0.121522	0.270067	10.4175	1.02712	0.745705
chr17:90843220-90843528:Nrxn1	chr17	90843220	90843528	309	90033630	91093071	-	start	249698	PeakInsideFeature	ENSMUSG00000024109.18	Nrxn1	any_internal	9.31586	2.37532	9.85733	2.71312	0	18.2104	17.8311	15.568	2.79281	13.0958	11.1282	12.2507	7.199	4.17973	4.55129	8.73791	2.71914	0.850724	25.5369	0.00126003	0.0108662	8.73791	1.936	0.944518	25.5369	0.00126003	0.0108662	8.73791	1.8602	0.803134	25.5369	0.00126003	0.0108662	8.73791	1.41305	0.738014
chr19:25059928-25060195:Dock8	chr19	25059928	25060195	268	24999533	25202432	+	center	40921	PeakInsideFeature	ENSMUSG00000052085.7	Dock8	any_internal	2.07019	11.8766	12.7324	2.71312	0	0.91052	5.9437	2.83054	3.49101	0	7.25753	1.1137	11.9983	5.85162	6.3718	5.01074	1.47726	1.23247	9.34665	0.313902	0.478316	5.01074	1.93544	1.26955	9.34665	0.313902	0.478316	5.01074	0.265058	1.39085	9.34665	0.313902	0.478316	5.01074	-0.429981	1.109
chr19:40511942-40512202:Sorbs1	chr19	40511942	40512202	261	40294752	40513779	-	start	1708	PeakInsideFeature	ENSMUSG00000025006.18	Sorbs1	any_internal	25.8774	19.0026	22.5897	3.61749	9.31471	30.9577	8.91554	18.3985	11.1712	17.4611	6.77369	8.90962	1.79975	5.01568	4.55129	12.9571	0.359984	0.748387	27.6599	0.000543439	0.00565715	12.9571	1.93451	0.729532	27.6599	0.000543439	0.00565715	12.9571	0.658014	0.735619	27.6599	0.000543439	0.00565715	12.9571	0.680928	0.793033
chr4:11769372-11769638:Cdh17	chr4	11769372	11769638	267	11758146	11817895	+	start	11358	PeakInsideFeature	ENSMUSG00000028217.11	Cdh17	any_internal	13.4562	7.12596	10.268	2.71312	3.1049	9.1052	13.3733	22.6443	19.5497	17.4611	4.35452	4.45481	5.99916	5.01568	8.19232	9.78789	0.619391	0.851513	21.6688	0.00556772	0.0330101	9.78789	1.93409	0.837611	21.6688	0.00556772	0.0330101	9.78789	-0.775295	0.723333	21.6688	0.00556772	0.0330101	9.78789	-0.580879	0.78685
chr5:140816824-140817043:Gna12	chr5	140816824	140817043	220	140758407	140830431	-	start	13498	PeakInsideFeature	ENSMUSG00000000149.10	Gna12	any_internal	10.351	4.75064	5.33938	3.61749	0	0	1.48592	12.7374	2.79281	0	2.41918	20.0467	1.79975	5.85162	7.28206	5.23159	2.41598	1.39492	10.7826	0.214325	0.380955	5.23159	1.9322	1.44567	10.7826	0.214325	0.380955	5.23159	-1.76969	2.0395	10.7826	0.214325	0.380955	5.23159	0.734054	1.3135
chrX:161719499-161719698:Rai2	chrX	161719499	161719698	200	161717068	161779496	+	start	2530	PeakInsideFeature	ENSMUSG00000043518.7	Rai2	any_internal	0	14.2519	13.5538	1.35656	2.06993	2.73156	4.45777	1.41527	4.18921	0	6.28986	0	7.79891	7.52351	10.9231	5.1041	1.06335	1.43525	7.38676	0.495536	0.629232	5.1041	1.93143	1.44836	7.38676	0.495536	0.629232	5.1041	0.257974	1.53897	7.38676	0.495536	0.629232	5.1041	-1.41185	1.31164
chr13:98125609-98125808:Arhgef28	chr13	98125609	98125808	200	97899468	98206439	-	center	72755	PeakInsideFeature	ENSMUSG00000021662.11	Arhgef28	any_internal	9.31586	4.75064	0.410722	1.80875	2.06993	10.0157	8.91554	4.24581	2.79281	0	0.483835	1.1137	1.79975	0	0.910258	3.24222	-1.42546	1.57928	18.0278	0.0210193	NA	3.24222	1.93111	1.29788	18.0278	0.0210193	NA	3.24222	2.17119	1.41029	18.0278	0.0210193	NA	3.24222	0.704158	2.03707
chr17:30639064-30639273:Dnah8	chr17	30639064	30639273	210	30624353	30877365	+	start	14815	PeakInsideFeature	ENSMUSG00000033826.10	Dnah8	any_internal	22.7721	11.8766	16.4289	5.87842	3.1049	18.2104	5.9437	12.7374	10.473	13.0958	2.41918	8.90962	10.7985	2.50784	13.6539	10.5873	0.131211	0.892849	9.03236	0.339574	0.501509	10.5873	1.92946	0.860508	9.03236	0.339574	0.501509	10.5873	0.142958	0.87359	9.03236	0.339574	0.501509	10.5873	-0.634326	0.869714
chr5:127147461-127147660:4930572K03Rik	chr5	127147461	127147660	200	127170559	127184356	+	start	22999	Upstream	ENSMUSG00000105308.4	4930572K03Rik	distal_enhancer	8.28076	2.37532	3.6965	1.80875	1.03497	0.91052	1.48592	0	0	8.73054	0.483835	6.68222	0.599916	0.835946	1.82052	2.58305	1.17035	1.60959	6.0142	0.645641	NA	2.58305	1.92898	1.62854	6.0142	0.645641	NA	2.58305	-1.24985	1.89603	6.0142	0.645641	NA	2.58305	1.33287	1.66853
[truncated: 84,160 more rows]
[truncated: 3 more columns]

## Sheet: 8b. Footprinting_bindetect
output_prefix	name	total_tfbs	2IL.OE_mean_score	2IL.OE_bound	2IL.WT_mean_score	2IL.WT_bound	2IL.F/-_mean_score	2IL.F/-_bound	SL.OE_mean_score	SL.OE_bound	SL.WT_mean_score	SL.WT_bound	SL.F/-_mean_score	SL.F/-_bound	FA.OE_mean_score	FA.OE_bound	FA.WT_mean_score	FA.WT_bound	FA.F/-_mean_score	FA.F/-_bound	2IL.OE_2IL.WT_change	2IL.OE_2IL.WT_pvalue	2IL.OE_2IL.F/-_change	2IL.OE_2IL.F/-_pvalue	2IL.OE_SL.OE_change	2IL.OE_SL.OE_pvalue	2IL.OE_SL.WT_change	2IL.OE_SL.WT_pvalue	2IL.OE_SL.F/-_change	2IL.OE_SL.F/-_pvalue	2IL.OE_FA.OE_change	2IL.OE_FA.OE_pvalue	2IL.OE_FA.WT_change	2IL.OE_FA.WT_pvalue	2IL.OE_FA.F/-_change	2IL.OE_FA.F/-_pvalue	2IL.SL.WTIL.F/-_change	2IL.SL.WTIL.F/-_pvalue	2IL.WT_SL.OE_change	2IL.WT_SL.OE_pvalue	2IL.WT_SL.WT_change	2IL.WT_SL.WT_pvalue	2IL.WT_SL.F/-_change	2IL.WT_SL.F/-_pvalue	2IL.WT_FA.OE_change	2IL.WT_FA.OE_pvalue	2IL.WT_FA.WT_change	2IL.WT_FA.WT_pvalue	2IL.WT_FA.F/-_change
[truncated: 80 more rows]
[truncated: 43 more columns]
