# Supplementary material for: LIS1 RNA-binding orchestrates the mechanosensitive properties of embryonic stem cells in AGO2-dependent and independent ways
Source: Nat Commun. 2023 Jun 6;14:3293. doi: 10.1038/s41467-023-38797-8 (PMC10244377; doi:10.1038/s41467-023-38797-8)
Supplement: Supplementary file 12 — Supplementary Data 8 [file 41467_2023_38797_MOESM12_ESM.xlsx]

## Sheet: 9a. miRs.A
	OE1.4	OE1.3	OE1.2	OE1.1	OE2.4	OE2.3	OE2.2	OE2.1	WT1.4	WT1.3	WT1.2	WT1.1	F/-1.4	F/-1.3	F/-1.2	F/-1.1	F/-2.4	F/-2.3	F/-2.2	F/-2.1	OE.vs.F/-.baseMean	OE.vs.F/-.log2FC	OE.vs.F/-.lfcSE	OE.vs.F/-.stat	OE.vs.F/-.pvalue	OE.vs.F/-.padj	OE.vs.F/-.weight
mmu-miR-409-5p	193.677	271.673	296.583	205.628	275.788	307.514	286.692	284.798	5.42786	10.1903	3.78588	9.8976	5.06268	2.86444	12.0091	9.08328	7.53019	10.6306	5.63554	6.66977	110.557	4.98037	0.269949	19.1532	9.10458e-82	2.85595e-78	8.5
mmu-miR-541-5p	109799	38376.3	13747	80988.8	39780.1	65806.7	79847	75472.7	1789.38	1098.85	1682.82	1158.73	2837.63	2759.89	2542.6	3855.85	3371.64	4129.39	2636.03	3187.2	26743.4	4.31411	0.312196	13.8202	1.9245e-43	5.60031e-41	13.0893
mmu-miR-673-3p	460.485	202.542	88.1733	195.347	156.078	322.889	300.869	362.692	4.22167	3.39675	4.41686	5.65577	6.32836	8.59332	4.67022	18.1666	11.2953	5.90587	1.40889	6.66977	108.49	4.88364	0.402545	12.6034	2.02342e-36	7.05235e-34	8.5
mmu-miR-495-3p	359.226	86.1108	137.871	152.752	131.833	258.824	307.17	236.115	11.4588	5.94432	6.94078	9.8976	11.391	5.72888	8.67327	17.0311	7.53019	14.1741	7.04443	7.6226	89.167	4.26626	0.351909	12.5065	6.87597e-36	2.15687e-33	8.5
mmu-miR-381-3p	2508.15	1710.09	618.816	902.561	1012.23	1727.2	2258.88	2384.27	39.8043	33.9675	39.7517	23.3301	41.1343	46.5471	49.3709	174.853	58.359	95.6751	46.4932	46.6884	690.909	4.53309	0.365919	12.4518	1.36662e-35	3.00999e-33	11.0052
mmu-miR-758-3p	900.878	456.023	190.775	821.044	500.055	840.538	1140.47	1058.86	1.80929	2.54756	2.52392	4.24183	11.391	24.3477	13.3435	42.0102	7.53019	12.9929	1.40889	10.4811	302.164	5.49158	0.461422	12.062	1.67633e-33	3.38445e-31	11.0052
mmu-miR-540-3p	1119.47	403.872	256.504	450.179	372.768	697.031	811.245	977.32	9.64953	5.94432	10.7267	7.77669	16.4537	15.0383	16.6794	66.9892	13.1778	29.5294	12.68	26.6791	265.986	4.63418	0.396495	11.8312	2.69274e-32	4.21933e-30	13.0893
mmu-miR-379-3p	134.208	147.965	125.046	65.3604	74.2506	179.383	182.727	165.524	9.04644	11.0394	6.3098	3.53486	7.59403	7.1611	4.67022	19.302	9.41274	9.44939	7.04443	7.6226	58.8325	3.75356	0.336452	11.6685	1.84557e-31	2.68532e-29	13.0893
mmu-miR-665-3p	148.673	80.0467	51.3008	56.5477	50.0055	97.3793	121.293	93.7156	0.603096	2.54756	0	0	1.26567	0.71611	1.33435	5.67705	0	3.54352	2.81777	0.952824	35.921	4.86217	0.512578	10.7	1.01752e-26	2.12786e-24	8.5
mmu-miR-376b-3p	118.135	127.347	72.1418	51.407	59.0974	146.069	163.824	165.524	3.61857	0.849188	1.89294	2.12091	3.16418	5.72888	6.67175	10.2187	5.64765	3.54352	0	0.952824	47.3977	4.37512	0.441993	10.4927	9.33594e-26	1.33051e-23	11.0052
mmu-miR-323-3p	163.139	155.242	72.1418	71.9698	80.3118	169.133	201.63	178.912	0	0	1.89294	0	2.53134	2.14833	2.00152	12.4895	0	2.36235	1.40889	1.90565	55.9609	5.0662	0.519371	10.4893	9.67852e-26	1.68666e-23	8.5
mmu-miR-543-3p	245.913	152.816	72.1418	186.534	122.741	247.292	322.923	270.193	7.84024	4.24594	0.63098	3.53486	8.8597	1.43222	6.67175	20.4374	5.64765	7.08705	4.22666	5.71695	84.8443	4.58023	0.459378	10.361	3.72876e-25	6.15603e-23	8.5
mmu-miR-337-5p	200.106	168.583	38.4756	133.658	80.3118	157.601	171.7	176.477	5.42786	5.09513	3.78588	8.48366	3.79701	3.58055	6.00457	19.302	5.64765	10.6306	9.8622	8.57542	60.8553	3.91187	0.397969	10.3054	6.66207e-25	8.07031e-23	11.0052
mmu-miR-485-3p	489.416	158.88	150.696	400.24	266.696	550.962	570.234	508.742	7.23715	5.09513	5.04784	9.19063	22.7821	15.0383	6.67175	53.3643	9.41274	9.44939	7.04443	7.6226	162.691	4.47691	0.455807	9.98892	1.7043e-23	1.57803e-21	13.0893
mmu-miR-299a-3p	114.117	103.09	62.5229	43.3288	40.9136	75.5971	100.815	91.2814	4.22167	0.849188	6.3098	4.24183	3.16418	6.44499	3.33587	6.81246	5.64765	14.1741	7.04443	4.76412	34.9338	3.42908	0.373667	9.82821	8.51177e-23	7.53849e-21	13.0893
mmu-miR-370-3p	155.102	100.665	48.0945	187.268	77.2812	165.289	185.877	193.517	2.41238	0	6.3098	0	2.53134	5.01277	6.00457	9.08328	5.64765	7.08705	0	2.85847	58.0021	4.60009	0.506379	9.61718	6.7662e-22	6.32166e-20	11.8908
mmu-miR-127-5p	83.5784	65.4927	62.5229	34.5161	33.337	56.3775	67.735	75.4593	7.84024	3.39675	12.6196	7.77669	3.16418	1.43222	4.67022	6.81246	9.41274	9.44939	5.63554	4.76412	27.7997	3.19066	0.364336	9.64055	5.38985e-22	6.7628e-20	8.5
mmu-miR-134-5p	568.172	492.408	160.315	326.067	215.175	427.957	497.774	446.67	12.665	9.34107	17.6674	31.1067	12.6567	8.59332	15.345	63.5829	28.2382	42.5223	21.1333	24.7734	171.108	3.80493	0.402699	9.61123	7.16865e-22	8.39802e-20	8.5
mmu-miR-341-5p	43.3965	61.8542	35.2693	35.2505	34.8523	47.4084	31.5047	58.4201	0	1.69838	1.26196	0.706971	0.632836	0.71611	0	2.27082	0	3.54352	0	0	17.9393	4.55304	0.602532	9.46884	2.82962e-21	3.17001e-19	8.5
mmu-miR-300-3p	1604.87	1086.69	488.961	992.89	672.801	1200.58	1464.97	1561.52	53.0724	68.7842	30.918	84.1296	39.8686	47.9794	46.0351	241.842	88.4798	129.929	59.1732	71.4618	501.748	3.63147	0.388253	9.40299	5.30323e-21	3.72507e-19	13.0893
mmu-miR-409-3p	1197.42	1172.8	567.515	1580.4	663.709	1451.72	1871.38	1767.21	71.7684	53.4988	50.4784	62.9205	43.0328	38.6699	50.7053	292.936	75.3019	138.197	54.9465	74.3203	563.947	3.72746	0.408858	9.15857	5.25895e-20	3.80394e-18	11.8908
mmu-miR-341-3p	294.132	271.673	181.156	227.66	166.685	287.013	436.339	457.624	9.64953	9.34107	11.3576	11.3115	4.42985	15.7544	5.3374	59.0413	11.2953	25.9858	7.04443	14.2924	125.356	3.94616	0.447763	9.00177	2.22097e-19	1.33063e-17	13.0893
mmu-miR-411-5p	426.732	677.971	274.139	260.707	212.144	395.924	474.145	548.906	38.5981	68.7842	56.7882	39.5904	29.1104	35.8055	28.0213	102.187	64.0066	87.4069	50.7199	59.0751	196.538	2.81988	0.320699	8.89604	5.78745e-19	4.90654e-17	8.5
mmu-miR-666-5p	334.313	132.198	76.9512	193.144	109.103	260.105	296.144	266.542	20.5053	5.94432	29.0251	31.8137	6.96119	12.89	10.6748	37.4685	13.1778	22.4423	14.0889	7.6226	94.0557	3.65242	0.424673	8.83496	1.00137e-18	8.05417e-17	8.5
mmu-miR-410-3p	2514.58	2168.54	1200.76	1733.15	1124.37	2074.44	2682.62	2992.81	168.264	107.847	130.613	205.022	84.1671	73.7593	61.3801	517.747	186.372	256.315	109.893	138.16	926.54	3.52248	0.40418	8.73993	2.3325e-18	1.18783e-16	13.0893
mmu-miR-494-3p	29.7346	26.6822	20.841	55.079	24.2451	38.4392	56.7084	54.7689	3.01548	2.54756	0	0	2.53134	2.14833	2.00152	3.40623	0	1.18117	1.40889	0.952824	16.2846	3.86193	0.50496	8.68115	3.91796e-18	1.94656e-16	13.0893
mmu-miR-127-3p	49928.4	34241.8	17334.9	33216.3	19771.9	36300.7	43763.1	45329.1	2496.82	1878.4	2284.15	2935.35	1137.84	1732.99	1281.64	9242.23	3337.76	4783.76	2450.05	2632.65	15804	3.39501	0.391927	8.66375	4.56508e-18	2.21407e-16	13.0893
mmu-miR-329-5p	207.339	75.1953	33.6662	148.346	59.0974	120.443	157.523	164.307	9.04644	11.0394	10.7267	4.9488	9.49253	8.59332	8.0061	19.302	20.708	16.5364	9.8622	8.57542	55.1377	3.15846	0.379314	8.7051	3.173e-18	2.31469e-16	8.5
mmu-miR-496a-3p	77.9529	32.7464	19.2378	36.7193	28.791	44.8458	58.2836	66.9397	9.64953	4.24594	2.52392	10.6046	0.632836	2.86444	4.67022	3.40623	3.7651	3.54352	2.81777	3.8113	20.9026	3.47845	0.453534	8.55461	1.18269e-17	5.47532e-16	13.0893
mmu-miR-136-5p	145.458	178.286	68.9355	77.1105	68.1893	107.63	129.169	183.78	11.4588	6.7935	8.20274	14.8464	3.79701	15.0383	6.67175	26.1144	15.0604	18.8988	18.3155	11.4339	55.7595	2.97033	0.361005	8.56791	1.05384e-17	5.6738e-16	11.0052
mmu-miR-411-3p	126.171	143.114	40.0788	88.1263	59.0974	117.88	155.948	129.011	1.80929	3.39675	10.7267	4.24183	3.79701	4.29666	6.67175	17.0311	9.41274	11.8117	8.45331	0.952824	47.1014	3.62254	0.448854	8.53627	1.38627e-17	9.45326e-16	8.5
mmu-miR-299a-5p	29.7346	58.2157	28.8567	52.1414	27.2757	46.1271	42.5313	46.2493	2.41238	2.54756	5.04784	5.65577	0.632836	0.71611	5.3374	6.81246	9.41274	5.90587	4.22666	2.85847	19.1349	2.94947	0.402449	8.35128	6.75297e-17	4.4131e-15	8.5
mmu-miR-433-3p	243.502	139.475	52.904	143.94	84.8578	199.884	234.71	215.424	9.64953	12.7378	11.9886	4.24183	10.7582	12.1739	4.00305	38.6039	15.0604	20.08	8.45331	11.4339	73.6941	3.36289	0.419252	8.26776	1.36505e-16	8.73859e-15	8.5
mmu-miR-667-3p	39.3783	23.0437	30.4599	72.7042	21.2144	48.6897	63.0093	65.7226	2.41238	5.09513	5.67882	3.53486	1.89851	2.86444	2.6687	10.2187	3.7651	4.7247	5.63554	1.90565	20.7312	3.15869	0.428337	8.21618	2.10096e-16	1.31807e-14	8.5
mmu-miR-485-5p	35.3601	26.6822	14.4284	47.0007	39.3983	43.5644	33.0799	38.9467	1.20619	0.849188	1.26196	1.41394	0	2.86444	5.3374	4.54164	0	0	4.22666	2.85847	15.151	3.3637	0.455076	8.27716	1.26151e-16	4.05534e-14	1.62631
mmu-miR-380-3p	120.546	117.644	92.9827	107.955	77.2812	151.194	184.302	193.517	9.64953	4.24594	5.04784	9.19063	4.42985	2.86444	2.6687	31.7915	9.41274	11.8117	5.63554	0.952824	57.1562	3.76349	0.494599	7.99156	1.33244e-15	5.74569e-14	11.8908
mmu-miR-379-5p	891.235	876.875	389.565	552.993	427.32	934.073	927.812	942.024	74.7839	66.2367	65.6219	110.995	22.7821	57.2888	30.69	225.947	71.5368	132.292	59.1732	46.6884	345.297	3.18463	0.408848	7.84055	4.48576e-15	1.86268e-13	11.8908
mmu-miR-1948-5p	0	0	0	0	0	1.28131	3.15047	1.21709	7999.46	13058	0.63098	0.706971	0	0	0	0	0	0	0	0	1053.22	0.770708	2.09693	7.59251	3.13757e-14	1.33361e-12	11.0052
mmu-miR-329-3p	44.2001	37.5977	51.3008	85.9232	37.8829	74.3158	70.8855	77.8935	3.01548	3.39675	3.78588	9.19063	1.89851	8.59332	7.33892	19.302	11.2953	7.08705	11.2711	7.6226	28.6898	2.56601	0.366419	7.48982	6.8966e-14	2.62108e-12	11.8908
mmu-miR-434-3p	1942.39	1444.48	1040.44	1581.87	669.77	1672.11	1972.19	1869.44	174.295	101.903	187.401	219.161	55.0567	95.2426	62.7144	499.58	220.258	268.127	142.297	137.207	717.797	3.03505	0.406771	7.48601	7.09982e-14	2.86686e-12	11.0052
mmu-miR-376c-3p	65.0947	54.5773	30.4599	58.7509	40.9136	83.285	107.116	91.2814	7.84024	5.09513	8.83372	1.41394	2.53134	1.43222	2.6687	20.4374	1.88255	3.54352	4.22666	2.85847	29.7121	3.50311	0.512456	7.37556	1.63653e-13	6.29351e-12	11.0052
mmu-miR-369-3p	61.8801	78.8338	44.8882	110.892	50.0055	96.098	135.47	115.623	4.82477	2.54756	5.04784	7.77669	5.06268	1.43222	3.33587	27.2498	7.53019	9.44939	2.81777	3.8113	38.7289	3.35268	0.479486	7.41051	1.25815e-13	6.29351e-12	8.5
mmu-miR-412-5p	53.8438	16.9796	17.6347	26.4379	12.1225	39.7205	37.8056	36.5126	1.80929	5.09513	3.78588	0.706971	0.632836	3.58055	0	1.13541	0	1.18117	1.40889	2.85847	13.1626	3.72788	0.592635	7.46924	8.06581e-14	2.03442e-11	1.62631
mmu-miR-431-5p	214.571	270.461	171.537	156.424	104.557	278.044	297.719	338.35	15.6805	25.4756	24.6082	36.0555	12.0239	15.7544	10.0076	86.2911	22.5906	47.247	16.9066	25.7263	108.502	2.91125	0.417502	7.09818	1.26409e-12	3.84322e-11	13.0893
mmu-miR-370-5p	22.5019	10.9155	14.4284	35.9849	9.09191	30.7514	18.9028	26.7759	0.603096	0	0	0	0.632836	1.43222	0	0	0	0	1.40889	0	8.67148	3.95019	0.781102	7.00168	2.52914e-12	2.99372e-10	3.12852
mmu-miR-136-3p	117.331	71.5569	96.189	57.2821	39.3983	85.8476	100.815	135.097	10.8557	7.64269	6.3098	17.6743	2.53134	11.4578	5.3374	27.2498	18.8255	21.2611	9.8622	6.66977	42.4597	2.67781	0.415619	6.77109	1.27819e-11	3.92617e-10	11.8908
mmu-miR-410-5p	16.8764	19.4052	1.60315	13.219	7.57659	19.2196	11.0266	12.1709	0	0	0	0	0	0	0	0	0	0	0	0	5.05487	3.76947	0.90326	6.76667	1.31779e-11	1.49746e-09	3.12852
mmu-miR-487b-3p	62.6838	55.7901	22.4441	45.5319	33.337	70.4719	89.7883	80.3277	0.603096	0	0.63098	0	0	2.86444	2.00152	13.6249	1.88255	3.54352	0	0	24.2763	3.87527	0.659656	6.51545	7.24701e-11	2.95228e-09	8.5
mmu-miR-382-5p	67.5056	31.5335	46.4914	45.5319	19.6991	64.0654	107.116	53.5518	10.2526	2.54756	2.52392	7.06971	0.632836	3.58055	4.00305	18.1666	7.53019	5.90587	2.81777	5.71695	25.3121	2.97633	0.502468	6.40638	1.49018e-10	3.89168e-09	13.0893
mmu-miR-335-5p	140.637	77.621	54.5071	153.487	71.2199	147.35	160.674	191.082	135.093	94.2599	99.6948	274.305	30.3761	10.7416	22.6839	40.8747	18.8255	38.9788	26.7688	12.3867	90.0784	2.26063	0.361407	6.39691	1.58554e-10	4.86251e-09	11.0052
mmu-miR-431-3p	21.6982	13.3411	6.4126	33.0474	12.1225	20.5009	37.8056	10.9538	1.20619	1.69838	3.1549	0	1.26567	0.71611	0.667175	2.27082	1.88255	1.18117	0	0	8.49625	3.358	0.670297	6.51542	7.24866e-11	7.72215e-09	3.12852
mmu-miR-376a-3p	28.931	44.8746	9.6189	28.6411	19.6991	25.6261	42.5313	38.9467	2.41238	0.849188	0.63098	0.706971	1.89851	0	0.667175	9.08328	1.88255	1.18117	4.22666	2.85847	13.2633	3.05047	0.540281	6.57745	4.78601e-11	1.02939e-08	1.51177
mmu-miR-434-5p	656.572	269.248	226.044	308.442	207.599	415.144	474.145	433.282	67.5467	50.9513	43.5376	84.1296	20.8836	32.2249	30.0229	173.718	88.4798	92.1316	45.0843	42.8771	188.103	2.49088	0.404713	6.22342	4.86429e-10	1.41988e-08	11.0052
mmu-miR-1927	0	0	0	0	0	1.28131	0	2.43417	0.603096	0	5697.12	6182.47	0	0	0	0	0	0	0	0	594.195	0.550344	2.5101	6.01354	1.81518e-09	6.69869e-08	8.5
mmu-miR-154-3p	20.091	14.5539	19.2378	7.34386	12.1225	20.5009	22.0533	30.4271	0	2.54756	0.63098	0	0	0.71611	2.6687	3.40623	0	0	0	0	7.815	3.38323	0.696137	6.17781	6.49961e-10	1.25053e-07	1.57477
mmu-miR-1193-3p	16.8764	10.9155	16.0315	29.3754	10.6072	28.1888	36.2304	36.5126	5.42786	3.39675	0.63098	2.12091	5.06268	0	2.6687	5.67705	1.88255	2.36235	1.40889	1.90565	10.8641	2.73411	0.517772	6.01352	1.81541e-09	1.7191e-07	3.12852
mmu-miR-667-5p	16.8764	14.5539	11.2221	16.1565	0	17.9383	17.3276	20.6905	3.01548	0	3.1549	0	0	0	0	0	0	0	0	0	6.04678	3.93976	1.03649	6.06432	1.32509e-09	2.43865e-07	1.57477
mmu-miR-668-3p	9.64366	25.4694	12.8252	22.766	9.09191	17.9383	18.9028	15.8221	1.80929	0.849188	1.89294	2.12091	1.89851	0	0.667175	1.13541	3.7651	4.7247	2.81777	1.90565	7.8023	2.49511	0.492334	6.45115	1.11005e-10	4.11679e-07	0.0773053
mmu-miR-377-3p	12.0546	6.06414	12.8252	16.1565	4.54595	17.9383	11.0266	14.605	0	0.849188	1.89294	0	0	0.71611	0	1.13541	0	0	1.40889	1.90565	5.15622	2.97078	0.737607	5.8394	5.23894e-09	4.74991e-07	3.12852
mmu-miR-335-3p	667.02	454.811	312.614	482.492	348.523	588.12	782.891	776.501	866.648	507.814	686.506	1209.63	44.2985	87.3654	44.0335	361.06	126.131	139.379	78.8976	77.1788	432.096	2.19376	0.401049	5.50289	3.73617e-08	1.2208e-06	8.5
mmu-miR-211-5p	1346.09	722.846	461.707	713.089	313.671	561.213	639.545	609.76	504.188	392.325	506.046	587.493	26.5791	44.3988	45.3679	305.425	167.547	219.698	116.938	121.009	420.247	2.34932	0.43482	5.43511	5.47638e-08	1.36783e-06	11.0052
mmu-miR-493-5p	19.2873	8.4898	9.6189	6.60948	7.57659	12.8131	15.7523	19.4734	2.41238	2.54756	3.78588	4.24183	1.89851	0.71611	3.33587	1.13541	1.88255	2.36235	2.81777	0.952824	6.38549	2.21991	0.486033	5.6235	1.87126e-08	3.13692e-06	1.57477
mmu-miR-376b-5p	32.1455	12.1283	11.2221	30.8442	7.57659	29.4701	34.6551	31.6442	8.44334	11.8886	2.52392	6.36274	4.42985	2.86444	4.00305	6.81246	7.53019	8.26822	4.22666	4.76412	13.0902	1.9575	0.418745	5.29089	1.21722e-07	9.78664e-06	3.12852
mmu-miR-493-3p	16.0728	9.70262	4.80945	3.67193	6.06127	7.68784	22.0533	7.30251	0	0.849188	0	0.706971	0	0.71611	0.667175	0	0	0	0	0	4.01505	3.18542	0.875208	5.69552	1.22997e-08	1.07158e-05	0.283372
mmu-miR-540-5p	8.84002	4.85131	4.80945	13.9533	4.54595	10.2505	11.0266	9.73668	2.41238	2.54756	0.63098	2.12091	0	0.71611	0	1.13541	0	2.36235	1.40889	0	4.06742	2.48024	0.724253	5.29457	1.19294e-07	1.84918e-05	1.56371
mmu-miR-302c-3p	17.68	10.9155	6.4126	7.34386	12.1225	19.2196	34.6551	29.2101	28.3455	29.7216	32.8109	34.6416	4.42985	2.86444	3.33587	6.81246	0	0	1.40889	0	14.0965	2.43853	0.523047	5.22981	1.69688e-07	2.46195e-05	1.62631
mmu-miR-1197-3p	7.23274	8.4898	9.6189	5.87509	3.03064	10.2505	11.0266	10.9538	3.01548	2.54756	0	0	0	0	0.667175	0	0	1.18117	0	0.952824	3.74211	2.78563	0.81737	5.38467	7.25788e-08	3.78846e-05	0.448075
mmu-miR-337-3p	11.2509	6.06414	12.8252	8.81263	7.57659	16.657	14.1771	12.1709	0.603096	0	1.89294	0	0	0.71611	0	5.67705	0	0	1.40889	0	4.99163	2.6258	0.72011	5.09667	3.45688e-07	0.000284158	0.259492
mmu-miR-154-5p	16.8764	7.27697	3.2063	13.219	6.06127	12.8131	9.4514	18.2563	0	0.849188	1.89294	2.82789	1.89851	2.14833	0.667175	3.40623	1.88255	4.7247	1.40889	0	5.44335	1.97916	0.554484	4.55326	5.28211e-06	0.000396754	2.70972
mmu-miR-494-5p	31.3419	8.4898	1.60315	6.60948	0	8.96915	11.0266	24.3417	0	0	0	0	0	0	0	0	0	0	0	0	4.61909	3.64935	1.27845	4.67443	2.94768e-06	0.001244	0.448075
mmu-miR-302a-3p	85.1856	60.6414	57.7134	74.9074	78.7965	139.662	189.028	166.741	282.852	135.021	182.353	347.83	42.4	42.2505	9.34045	85.1557	7.53019	9.44939	5.63554	5.71695	100.411	1.99792	0.545331	3.71852	0.000200391	0.0029178	11.8908
mmu-miR-770-3p	4.82183	9.70262	1.60315	5.1407	4.54595	5.12523	6.30093	7.30251	0.603096	0	0	2.12091	0	0.71611	0.667175	0	0	0	0	1.90565	2.52779	2.21859	0.79789	4.41337	1.01775e-05	0.00380893	0.448075
mmu-miR-3072-3p	16.8764	8.4898	12.8252	6.60948	0	12.8131	9.4514	15.8221	0	0	0	0	0	0	0.667175	1.13541	1.88255	0	0	2.85847	4.47155	2.6437	0.847361	4.49604	6.92321e-06	0.00439115	0.259492
mmu-miR-369-5p	22.5019	1.21283	6.4126	15.4221	3.03064	23.0635	25.2037	18.2563	0	0	0.63098	0	0	2.86444	0	0	0	1.18117	0	0	5.98901	3.35329	0.988506	4.69144	2.71292e-06	0.00564218	0.0773053
mmu-miR-377-5p	12.8582	4.85131	1.60315	14.6877	4.54595	11.5318	17.3276	13.3879	0.603096	0	0	0	0.632836	0	0	4.54164	1.88255	0	0	0.952824	4.47033	2.4715	0.79806	4.41218	1.02333e-05	0.0062599	0.259492
mmu-miR-1968-5p	61.0765	20.6181	16.0315	97.6734	21.2144	34.5953	47.257	45.0322	59.1034	62.8399	111.683	103.218	44.2985	60.1532	93.4045	138.52	161.899	167.727	78.8976	152.452	78.8847	-1.36496	0.388518	-3.51231	0.000444226	0.00800838	8.5
mmu-miR-27a-5p	57.0583	47.3003	11.2221	30.1098	22.7298	41.0018	59.8588	34.0784	62.722	57.7448	70.0387	55.1438	37.3373	47.9794	50.0381	250.926	120.483	157.096	50.7199	91.4711	67.753	-1.38654	0.413523	-3.38826	0.000703367	0.00818175	13.0893
mmu-miR-376a-5p	7.23274	4.85131	1.60315	11.0158	0	7.68784	9.4514	8.5196	0	0	0	0	0.632836	0	0	1.13541	0	1.18117	0	0.952824	2.7132	2.29379	0.883381	4.18262	2.88172e-05	0.0110989	0.382476
mmu-miR-378a-3p	1703.71	898.706	383.153	1047.97	460.657	734.189	1041.23	1068.6	2469.68	2192.6	2715.74	2529.54	806.232	1073.45	740.564	5270.57	2626.15	3301.38	1676.57	2447.81	1759.43	-1.28897	0.400283	-3.22065	0.00127898	0.0148931	11.8908
mmu-miR-328-3p	88.4002	46.0875	46.4914	55.8133	39.3983	56.3775	61.4341	64.5055	173.692	66.2367	68.1458	165.431	58.2209	86.6493	44.7007	258.873	148.721	210.249	131.026	102.905	98.668	-1.16952	0.362102	-3.24213	0.00118641	0.0148931	11.0052
mmu-miR-302d-3p	426.732	283.802	152.299	251.16	303.064	597.089	726.182	659.66	863.03	575.749	667.576	911.993	139.857	93.0943	50.7053	525.695	30.1208	31.8917	22.5422	28.5847	367.041	1.87286	0.590541	3.18496	0.00144774	0.0165627	11.8908
mmu-miR-380-5p	8.03638	10.9155	1.60315	6.60948	1.51532	11.5318	0	8.5196	0	2.54756	0	2.12091	0	0.71611	0	0	0	1.18117	0	0.952824	2.81249	2.38643	1.00317	3.96167	7.44274e-05	0.0247365	0.382476
mmu-miR-666-3p	2.41091	9.70262	4.80945	7.34386	6.06127	5.12523	18.9028	7.30251	1.80929	0.849188	1.89294	0	2.53134	0	2.00152	1.13541	0	1.18117	0	0	3.65298	2.22989	0.705441	4.13727	3.51466e-05	0.0247365	0.180399
mmu-miR-300-5p	4.01819	3.63848	0	6.60948	3.03064	3.84392	6.30093	3.65126	0	0	0	0	0.632836	0	0	0	0	0	0	1.90565	1.68157	1.89124	0.897725	3.73685	0.000186339	0.0268021	0.866224
mmu-miR-184-3p	31.3419	8.4898	19.2378	16.8909	12.1225	32.0327	40.9561	34.0784	54.8817	24.6264	51.7403	38.8834	22.1492	54.4244	33.3587	165.77	50.8288	79.1387	33.8133	36.2073	42.0486	-1.25154	0.428085	-2.99672	0.00272897	0.0283297	11.8908
mmu-miR-140-5p	21.6982	20.6181	14.4284	12.4846	16.6685	24.3448	34.6551	15.8221	34.3765	16.1346	31.549	51.6089	27.2119	35.8055	15.345	115.812	47.0637	67.3269	43.6755	20.9621	33.3796	-1.17593	0.403161	-3.00837	0.00262654	0.0293248	11.0052
mmu-miR-302a-5p	24.1091	23.0437	9.6189	24.9691	21.2144	51.2523	72.4607	53.5518	72.3715	37.3643	117.993	97.5621	6.96119	6.44499	10.6748	40.8747	0	2.36235	1.40889	1.90565	33.8072	1.87397	0.642638	3.06653	0.0021656	0.0308778	8.5
mmu-miR-3473d	17.68	4.85131	0	12.4846	4.54595	10.2505	15.7523	10.9538	23.5207	15.2854	23.9772	16.2603	7.59403	15.0383	18.0137	63.5829	26.3557	47.247	19.7244	20.9621	18.704	-1.42229	0.480183	-3.06291	0.00219197	0.0311124	8.5
mmu-miR-3078-5p	7.23274	10.9155	6.4126	8.07825	6.06127	8.96915	11.0266	13.3879	34.9795	17.8329	59.3121	39.5904	12.0239	6.44499	16.0122	42.0102	18.8255	34.2541	21.1333	17.1508	19.5827	-1.1348	0.398296	-3.01251	0.00259094	0.0356462	8.5
mmu-miR-5099	334.313	271.673	113.824	333.411	225.782	481.771	458.393	453.973	1246	1048.75	575.453	536.591	703.08	748.335	739.897	546.132	530.879	570.507	397.306	466.884	539.147	-0.813192	0.280487	-2.90682	0.00365126	0.0357523	11.8908
mmu-miR-6944-3p	28.931	29.1079	20.841	40.3912	24.2451	41.0018	58.2836	60.8543	102.526	106.148	49.2164	81.3017	63.2836	77.3399	43.3664	87.4265	71.5368	90.9504	53.5377	45.7356	58.8013	-0.796146	0.269247	-3.00039	0.00269631	0.0364562	8.5
mmu-miR-142a-3p	121.349	95.8134	38.4756	192.409	36.3676	53.8149	56.7084	74.2422	106.748	138.418	76.3485	130.79	16.4537	23.6316	18.6809	20.4374	64.0066	80.3199	39.4488	26.6791	70.5571	1.18589	0.415929	2.97325	0.00294664	0.0395003	8.5
mmu-miR-224-5p	8.03638	9.70262	3.2063	17.6253	12.1225	23.0635	9.4514	13.3879	43.4229	22.9281	13.8816	31.8137	15.1881	15.7544	18.0137	66.9892	33.8859	33.0729	22.5422	16.198	21.5143	-1.13457	0.4157	-2.80503	0.00503111	0.0428803	13.0893
mmu-miR-140-3p	2332.96	1210.4	553.087	1377.71	631.887	1146.77	1504.35	1525.01	2782.08	1651.67	2595.85	2789.71	1094.17	1469.46	988.086	6822.68	3157.03	4134.11	2124.6	3173.86	2153.27	-1.15861	0.395684	-2.92843	0.00340678	0.0434404	8.5
mmu-miR-292a-5p	20389.1	13080.4	7603.74	14807.4	6023.39	11317.8	13986.5	14424.9	24142.5	18604.9	28218.7	31383.2	8317.36	13985.6	9110.27	68206.3	32963.4	43975.1	21603.9	29525.2	21583.5	-1.16362	0.398244	-2.9219	0.003479	0.043652	8.5
mmu-miR-302b-3p	135.011	130.985	24.0473	81.5169	109.103	233.198	259.913	249.503	358.842	263.248	330.002	348.537	22.7821	63.7338	35.3603	197.561	11.2953	12.9929	5.63554	4.76412	143.902	1.7656	0.648135	2.7552	0.00586555	0.0464909	13.0893
mmu-miR-204-5p	10.4473	1.21283	0	8.07825	4.54595	12.8131	9.4514	13.3879	31.9641	41.6102	44.7996	51.6089	20.8836	5.72888	8.0061	54.4997	24.4731	22.4423	16.9066	15.2452	19.9052	-1.37483	0.504122	-2.87624	0.00402443	0.0486103	8.5
mmu-miR-3060-3p	0.803638	0	1.60315	0.734386	1.51532	0	1.57523	1.21709	9.04644	1.69838	6.94078	4.24183	1.89851	5.01277	2.6687	19.302	1.88255	4.7247	7.04443	10.4811	4.11955	-1.98166	0.789677	-3.67677	0.000236201	0.0532398	0.448075
mmu-miR-181c-3p	421.91	235.289	150.696	188.737	106.072	262.668	291.418	312.791	309.388	184.274	367.861	495.587	195.546	319.385	194.815	1237.6	608.063	819.735	367.719	505.95	378.775	-1.10604	0.39611	-2.79512	0.00518803	0.059178	8.5
mmu-miR-433-5p	5.62547	0	8.01575	7.34386	3.03064	7.68784	7.87616	4.86834	0	3.39675	3.1549	0	0.632836	0	0	0	0	2.36235	1.40889	0	2.77019	2.08008	0.952767	3.6407	0.000271899	0.059178	0.448075
mmu-miR-423-3p	810.871	513.026	302.995	1238.91	327.309	840.538	891.582	931.07	1165.78	838.998	1735.19	2214.94	526.519	1036.21	884.674	3157.57	1547.45	2303.29	1043.98	1477.83	1189.44	-1.03126	0.381493	-2.7036	0.00685926	0.059994	11.0052
mmu-miR-130b-5p	235.466	181.924	92.9827	139.533	71.2199	217.822	195.329	202.036	373.919	381.285	391.207	507.606	127.2	192.634	114.754	926.494	408.513	484.281	257.826	269.649	288.584	-1.05306	0.397056	-2.6562	0.00790261	0.0631806	11.8908
mmu-miR-679-5p	4.82183	6.06414	8.01575	0.734386	0	1.28131	7.87616	7.30251	0	0	0	0	0	0	0	0	0	0	0	0	1.8048	2.46258	1.20232	3.82528	0.000130626	0.0646247	0.190438
mmu-miR-367-3p	0.803638	1.21283	0	0	0	11.5318	9.4514	17.0392	0.603096	48.4037	0.63098	35.3486	0	0	0	0	0	0	0	0	6.25126	2.58613	1.58159	3.00726	0.0026361	0.0768388	3.12852
mmu-miR-466c-5p	53.0401	55.7901	9.6189	27.1723	33.337	53.8149	74.0359	79.1106	73.5777	22.0789	32.8109	65.7483	22.7821	21.4833	19.3481	51.0934	16.9429	16.5364	22.5422	8.57542	37.972	1.07252	0.413894	2.6735	0.00750653	0.0787514	8.5
mmu-miR-770-5p	8.03638	0	1.60315	11.0158	1.51532	12.8131	9.4514	6.08543	0	0	0.63098	0	0	2.14833	0	0	0	0	0	0	2.66499	2.5277	1.14059	3.5358	0.000406539	0.085526	0.419735
mmu-miR-378a-5p	12.0546	12.1283	11.2221	11.0158	1.51532	6.40654	15.7523	17.0392	12.665	16.1346	29.656	24.744	8.8597	6.44499	12.0091	60.1767	37.651	34.2541	25.3599	16.198	18.5644	-1.13515	0.475558	-2.47129	0.0134625	0.0896183	13.0893
mmu-miR-1947-5p	20.091	18.1924	16.0315	26.4379	7.57659	21.7822	18.9028	24.3417	47.6446	60.2923	53.0023	82.7157	17.7194	21.4833	8.0061	93.1036	48.9463	67.3269	26.7688	39.0658	35.9716	-1.03405	0.419058	-2.49736	0.0125122	0.0910918	11.8908
mmu-miR-181d-5p	5294.37	1898.08	825.622	2896.42	1397.12	2562.61	3221.35	3068.27	3072.17	2216.38	2992.74	2875.96	2509.83	3322.03	1972.84	11280.3	5715.42	6877.98	3980.1	5374.88	3667.72	-0.954932	0.379954	-2.51322	0.0119634	0.0934983	11.0052
mmu-miR-181c-5p	23006.6	11714.7	4897.62	12850.3	7061.38	11786.7	15224.6	15351.1	14537	7161.2	11158.9	14901.5	11133.5	15299.7	8353.7	54926.6	28161	33848.9	19756.8	23121.2	17212.7	-0.933413	0.379346	-2.46058	0.0138714	0.0990578	11.8908
mmu-miR-221-5p	137.422	71.5569	24.0473	102.08	90.9191	105.067	108.691	138.748	54.2786	78.1253	68.7768	79.8878	56.9552	42.9666	65.3831	69.26	94.1274	67.3269	53.5377	32.396	77.0776	0.68286	0.286665	2.4689	0.013553	0.103664	11.0052
mmu-miR-1199-3p	2.41091	7.27697	9.6189	5.87509	4.54595	0	7.87616	6.08543	14.4743	4.24594	6.3098	15.5534	9.49253	11.4578	6.67175	11.3541	15.0604	23.6235	11.2711	14.2924	9.37481	-1.10552	0.434229	-2.88963	0.00385695	0.103664	3.12852
mmu-miR-25-3p	6136.58	4483.83	2531.37	3962.01	1982.04	4022.02	4938.35	5106.89	10659.1	8791.64	13448.1	14693	2463.63	4295.94	2895.54	21477.4	8829.15	12987	5789.11	8440.12	7396.64	-1.01823	0.398343	-2.55631	0.0105788	0.104025	8.5
mmu-miR-1198-5p	4.82183	7.27697	1.60315	4.40632	6.06127	12.8131	7.87616	7.30251	19.2991	3.39675	22.7153	10.6046	9.49253	13.6061	12.6763	35.1977	11.2953	23.6235	14.0889	13.3395	12.0748	-1.23206	0.440375	-3.07902	0.00207684	0.104819	1.6509
mmu-miR-27a-3p	714.434	553.05	392.772	431.085	381.86	693.187	844.325	898.209	830.463	615.661	764.747	943.1	489.182	648.079	469.024	3814.98	1336.61	1423.32	793.203	630.77	883.403	-0.967255	0.405858	-2.38498	0.0170802	0.107384	13.0893
mmu-miR-23a-3p	471.736	281.376	110.617	266.582	181.838	395.924	396.959	422.329	433.023	221.638	429.697	497.708	317.051	425.369	234.178	1648.61	722.899	739.415	419.848	392.564	450.468	-0.952926	0.39486	-2.41504	0.0157334	0.108218	11.8908
mmu-miR-378c	4.82183	3.63848	4.80945	3.67193	7.57659	0	9.4514	4.86834	23.5207	17.8329	18.2984	26.8649	8.22686	12.1739	2.00152	51.0934	1.88255	33.0729	12.68	18.1037	13.2295	-1.65237	0.606782	-3.07263	0.00212178	0.113399	1.51177
mmu-miR-295-3p	78719.6	51069.8	29039.5	94423	28635	58873.5	66444.9	71704.6	95396.5	78659.4	106587	144613	34478.8	65601.4	48611.7	274186	154316	178464	97362.5	90635.5	92391	-0.978494	0.392305	-2.49421	0.0126237	0.117852	8.5
mmu-miR-665-5p	5.62547	0	1.60315	4.40632	3.03064	7.68784	1.57523	2.43417	0	0	0	0	0	0.71611	0	0	0	0	0	0	1.35395	1.97909	1.05762	3.62103	0.00029343	0.121547	0.190438
mmu-miR-295-5p	159.12	278.95	133.061	275.395	143.955	175.539	220.533	211.773	237.017	179.179	393.731	347.83	111.379	147.519	232.844	678.975	431.104	506.724	342.359	307.762	275.737	-0.784383	0.339208	-2.31118	0.0208229	0.123406	13.0893
mmu-miR-25-5p	162.335	64.2799	32.063	76.3762	37.8829	70.4719	88.213	93.7156	60.9127	131.624	200.652	157.655	72.7761	68.0304	118.09	179.395	192.02	211.43	129.617	157.216	115.238	-0.843646	0.353695	-2.37557	0.017522	0.123406	11.0052
mmu-miR-9-5p	102.866	35.172	36.8725	76.3762	27.2757	51.2523	59.8588	57.203	85.0365	87.4664	90.8611	103.925	54.4239	26.4961	49.3709	241.842	137.426	139.379	98.622	133.395	84.756	-0.966637	0.393126	-2.45547	0.0140701	0.125304	8.5
mmu-miR-19a-3p	70.7202	100.665	41.6819	177.721	84.8578	92.2541	143.346	180.129	218.924	244.566	205.699	376.816	85.4328	213.401	205.49	196.426	201.433	276.395	160.613	117.197	169.688	-0.703302	0.307	-2.29201	0.0219052	0.125693	13.0893
mmu-miR-484	180.015	187.988	104.205	257.035	116.679	249.855	310.321	323.745	512.631	378.738	705.435	796.05	167.069	292.889	189.478	1206.94	387.805	532.71	267.688	265.838	371.656	-0.933197	0.397433	-2.3525	0.0186478	0.126553	11.0052
mmu-miR-674-3p	32.1455	21.8309	17.6347	11.0158	9.09191	32.0327	37.8056	45.0322	80.2117	47.5545	96.5399	84.1296	18.9851	32.9411	30.0229	152.145	45.1812	68.5081	32.4044	37.1602	46.6186	-0.987065	0.435471	-2.31939	0.0203736	0.1269	11.8908
mmu-miR-676-3p	115.724	115.219	60.9197	94.0014	62.128	115.318	126.019	138.748	276.218	212.297	359.658	391.662	55.0567	108.133	91.403	515.476	184.49	283.482	119.755	174.367	180.004	-0.881377	0.385299	-2.29487	0.0217406	0.132259	11.8908
mmu-miR-664-5p	9.64366	3.63848	3.2063	3.67193	10.6072	6.40654	6.30093	6.08543	4.22167	8.49188	8.20274	8.48366	7.59403	5.72888	19.3481	21.5728	16.9429	20.08	11.2711	10.4811	9.59896	-1.07208	0.392629	-2.9647	0.00302976	0.132259	1.6509
mmu-miR-293-5p	2719.51	2381.99	1487.72	1752.25	841.001	1568.32	1915.48	2109.21	3327.88	2601.91	3972.02	4712.67	1042.91	1600.51	1065.48	8461.07	4183.02	6184.63	2996.7	3463.52	2919.39	-0.972357	0.403307	-2.41119	0.0159007	0.133721	8.5
mmu-miR-1943-5p	40.1819	23.0437	27.2536	52.8758	22.7298	43.5644	44.1065	38.9467	36.7888	29.7216	48.5854	48.781	19.6179	42.9666	29.3557	172.582	79.067	111.03	53.5377	56.2166	51.0477	-0.928622	0.38768	-2.40546	0.0161519	0.13547	8.5
mmu-miR-142a-5p	630.052	1057.59	450.485	554.462	210.629	297.263	322.923	541.603	723.112	581.694	945.838	1115.6	94.2925	90.2298	67.3847	462.112	391.57	479.557	288.822	167.697	473.646	0.990705	0.438754	2.27194	0.02309	0.1377	11.8908
mmu-miR-539-5p	6.4291	6.06414	1.60315	0.734386	3.03064	5.12523	4.7257	6.08543	0	2.54756	0.63098	0	0	0	0	1.13541	1.88255	1.18117	0	0	2.05877	1.77665	0.915687	3.7367	0.000186451	0.140696	0.0927396
mmu-miR-323-5p	12.0546	0	1.60315	19.8284	0	12.8131	17.3276	1.21709	0	0	0	0	0	0	0	0	0	0	0	0	3.24219	3.18674	1.63664	3.3378	0.00084446	0.142137	0.411453
mmu-miR-340-5p	482.986	258.332	192.378	213.706	219.721	371.579	488.322	503.873	776.184	503.568	851.823	822.208	355.654	413.195	208.826	1935.87	577.942	706.342	328.27	525.006	536.79	-0.885287	0.401458	-2.20836	0.0272192	0.143642	13.0893
mmu-miR-673-5p	195.284	86.1108	54.5071	146.877	0	0	0	0	3.61857	1.69838	2.52392	1.41394	2.53134	1.43222	5.3374	17.0311	1.88255	28.3482	0	16.198	28.2397	2.60335	1.22124	2.23778	0.0252357	0.144722	11.8908
mmu-miR-499-5p	17.68	8.4898	4.80945	18.3597	10.6072	15.3757	17.3276	12.1709	10.8557	9.34107	13.2506	27.5719	6.96119	23.6316	13.3435	56.7705	20.708	28.3482	32.4044	21.915	18.4961	-0.910598	0.408251	-2.26627	0.0234349	0.14484	11.0052
mmu-miR-200b-3p	953.115	463.3	375.137	1282.24	386.406	837.975	1063.28	1089.29	1624.14	1189.71	2180.03	2619.33	517.027	917.337	782.596	3464.13	1677.35	2061.15	973.54	1167.21	1281.22	-0.840857	0.389027	-2.16141	0.0306634	0.154593	13.0893
mmu-miR-423-5p	2147.32	819.872	311.011	1913.08	613.704	1268.49	1427.16	1517.71	1645.25	1266.14	1882.21	2670.23	1070.76	1576.16	1397.73	4005.73	2483.08	3437.22	1793.51	2493.54	1786.99	-0.865343	0.371783	-2.3271	0.0199598	0.154593	8.5
mmu-let-7f-5p	1189.38	776.21	545.071	1367.43	468.233	1010.95	1198.75	1308.37	2084.3	1561.66	2443.78	2363.41	466.4	979.638	813.953	4547.32	1750.77	2587.95	1117.25	1844.67	1521.27	-0.842451	0.394008	-2.13836	0.0324875	0.161015	13.0893
mmu-miR-294-5p	184.033	88.5364	57.7134	132.924	60.6127	128.131	149.647	142.399	141.124	168.139	201.283	286.323	60.7522	163.273	83.3969	472.33	276.735	318.917	156.386	139.112	170.588	-0.818491	0.391773	-2.08822	0.0367779	0.175039	13.0893
mmu-miR-669l-5p	54.6474	26.6822	6.4126	40.3912	30.3064	48.6897	78.7616	80.3277	69.356	35.6659	106.005	81.3017	16.4537	25.0638	14.0107	74.937	13.1778	17.7176	7.04443	12.3867	41.9669	0.987085	0.493972	2.06093	0.0393094	0.185355	13.0893
mmu-miR-20b-5p	218.59	163.732	75.3481	230.597	137.894	240.886	281.967	264.108	659.184	215.694	504.153	831.398	175.295	373.093	160.789	730.068	361.449	379.157	247.964	254.404	325.288	-0.730733	0.357416	-2.04663	0.0406944	0.188826	13.0893
mmu-miR-669h-5p	15.2691	10.9155	1.60315	12.4846	1.51532	19.2196	18.9028	17.0392	7.84024	15.2854	13.8816	16.9673	6.32836	2.86444	1.33435	11.3541	1.88255	9.44939	1.40889	0	9.27729	1.30002	0.597516	2.50455	0.0122606	0.191282	3.88412
mmu-miR-290a-3p	235.466	104.303	65.7292	141.737	71.2199	135.819	162.249	138.748	244.857	108.696	275.107	275.719	77.2059	111.713	122.76	521.153	289.912	342.541	201.471	197.235	191.182	-0.816065	0.387127	-2.10598	0.0352063	0.193416	11.0052
mmu-miR-93-5p	4625.74	3420.18	1769.88	3086.62	1625.94	3144.33	3689.2	3931.19	7877.03	4832.73	7857.59	10837.2	2076.97	2870.17	1820.05	13833.8	6297.12	8466.66	4505.62	4450.64	5050.93	-0.809055	0.389283	-2.07833	0.0376789	0.203117	11.0052
mmu-miR-20a-5p	401.015	255.907	123.443	317.989	207.599	338.265	400.109	400.421	831.669	271.74	702.911	981.276	344.263	305.063	220.835	1202.4	589.238	600.037	376.172	412.573	464.146	-0.726576	0.363066	-2.00141	0.045348	0.204347	13.0893
mmu-miR-34b-3p	19.2873	12.1283	4.80945	16.1565	12.1225	25.6261	22.0533	20.6905	37.995	26.3248	9.46469	21.9161	17.0866	14.3222	22.6839	73.8016	30.1208	38.9788	22.5422	19.0565	23.3584	-0.807724	0.404935	-2.03599	0.0417513	0.205337	11.8908
mmu-miR-320-3p	176.8	133.411	51.3008	167.44	89.4037	175.539	231.559	184.997	419.152	216.543	172.888	347.123	85.4328	209.82	158.788	607.444	248.496	308.286	174.702	229.631	219.438	-0.736858	0.372895	-1.97903	0.0478121	0.2099	13.0893
mmu-miR-7688-5p	0	0	0	0	0	2.56261	1.57523	0	8.44334	12.7378	8.83372	4.9488	3.79701	2.14833	0	11.3541	1.88255	5.90587	1.40889	5.71695	3.56576	-1.72817	0.93988	-3.27965	0.00103935	0.210311	0.283372
mmu-miR-124-5p	16.0728	8.4898	6.4126	5.1407	7.57659	7.68784	14.1771	10.9538	42.2167	15.2854	30.918	36.0555	3.16418	18.6189	7.33892	32.9269	18.8255	25.9858	18.3155	15.2452	17.0704	-0.81248	0.430024	-1.96634	0.0492599	0.21395	13.0893
mmu-miR-450a-5p	32.9492	24.2566	32.063	16.8909	13.6379	28.1888	33.0799	34.0784	41.6136	14.4362	43.5376	43.1253	15.1881	22.1994	33.3587	85.1557	50.8288	69.6893	39.4488	40.0186	35.6872	-0.705514	0.361006	-1.9813	0.0475581	0.222292	11.8908
mmu-miR-708-5p	139.833	73.9825	57.7134	88.8607	87.8884	140.944	146.497	143.616	211.083	109.545	154.59	268.649	93.0268	128.184	91.403	557.486	180.725	191.35	132.435	118.15	155.798	-0.758143	0.380586	-1.99875	0.0456355	0.226452	11.0052
mmu-miR-3086-5p	32.1455	38.8105	8.01575	41.86	12.1225	39.7205	42.5313	31.6442	33.7734	61.1415	37.2278	60.7995	43.0328	25.78	30.0229	73.8016	45.1812	87.4069	42.2666	63.8392	42.5562	-0.71844	0.343047	-2.09458	0.0362083	0.231322	8.5
mmu-miR-582-3p	159.12	123.708	49.6977	107.955	42.4289	89.6915	92.9387	118.057	183.341	140.965	263.749	304.705	48.7283	82.3526	72.7221	380.362	216.493	283.482	132.435	195.329	154.413	-0.842955	0.406384	-2.0727	0.0381999	0.240526	8.5
mmu-let-7g-5p	197.695	123.708	89.7764	95.4702	90.9191	161.445	220.533	191.082	373.919	224.186	263.119	392.369	117.075	113.145	116.088	726.662	242.849	302.381	163.431	171.508	218.868	-0.734582	0.390724	-1.88498	0.0594321	0.240683	13.0893
mmu-miR-208b-3p	0	0	0	0	3.03064	3.84392	6.30093	6.08543	41838	0	64412.9	33829.3	0	0	0	0	0	0	0	0	7004.97	1.76876	1.93184	1.91074	0.0560374	0.246496	11.8908
mmu-miR-107-3p	95.6329	59.4286	32.063	55.079	34.8523	42.2831	59.8588	68.1568	130.269	110.394	131.244	185.227	37.9701	61.5854	20.6824	222.54	128.013	150.009	81.7154	91.4711	89.9238	-0.816589	0.397831	-2.04986	0.0403783	0.246496	8.5
mmu-miR-361-3p	98.8475	114.006	43.2851	107.955	62.128	111.474	100.815	107.104	153.186	104.45	159.007	120.892	29.1104	147.519	144.11	183.936	163.782	217.336	125.391	148.641	122.149	-0.631927	0.30944	-2.03706	0.0416439	0.25063	8.5
mmu-miR-421-3p	300.561	116.431	72.1418	230.597	137.894	222.947	278.816	282.364	499.966	203.805	410.137	598.805	142.388	274.986	192.146	829.984	350.154	390.969	238.102	256.31	301.475	-0.701618	0.38098	-1.84198	0.0654787	0.254058	13.0893
mmu-miR-363-5p	63.4874	49.7259	25.6504	74.173	33.337	69.1906	86.6378	75.4593	125.444	103.601	294.037	280.668	34.1731	77.3399	62.7144	197.561	107.305	133.473	67.6265	84.8014	102.32	-0.670507	0.365531	-1.83588	0.0663753	0.256559	13.0893
mmu-miR-101a-3p	229.037	198.904	131.458	164.502	77.2812	138.381	160.674	211.773	388.394	333.731	377.326	426.304	79.1044	126.035	84.064	675.569	370.862	426.404	229.648	234.395	253.192	-0.759133	0.398192	-1.9054	0.0567279	0.258675	11.0052
mmu-miR-302c-5p	8.84002	0	0	3.67193	6.06127	15.3757	18.9028	14.605	14.4743	5.94432	22.0843	21.2091	3.16418	2.86444	0	5.67705	0	0	0	0	7.14372	1.93704	0.925797	2.64544	0.00815841	0.258675	1.57477
mmu-miR-291a-5p	12661.3	7017.42	3302.49	7854.99	3861.03	6937	8180.18	7894.02	12267.6	6932.77	9772.61	13286.8	4544.39	6802.33	3552.71	26937.6	14314.9	17553.4	9877.7	10096.1	9682.37	-0.698869	0.387709	-1.80247	0.0714709	0.264223	13.0893
mmu-miR-669e-5p	8.84002	16.9796	22.4441	19.094	22.7298	32.0327	37.8056	32.8613	37.3919	36.5151	47.9545	24.744	8.22686	10.7416	6.67175	49.958	9.41274	10.6306	7.04443	6.66977	22.4374	0.774778	0.446996	1.82885	0.0674215	0.265229	11.8908
mmu-miR-1199-5p	14.4655	4.85131	6.4126	11.0158	0	8.96915	9.4514	10.9538	11.4588	8.49188	13.2506	18.3813	8.22686	15.0383	5.3374	34.0623	22.5906	30.7105	15.4977	22.8678	13.6017	-1.13102	0.444823	-2.60488	0.00919064	0.265229	1.62631
mmu-miR-92a-3p	44918.5	26335.3	15651.6	39042.9	20615.9	37593.6	44237.3	46172.6	88749.1	71070.2	82438.8	101359	17975.1	32999.1	25747.6	160280	50800.6	71925.2	36794.5	46411.1	53055.9	-0.689912	0.388902	-1.774	0.076063	0.268633	13.0893
mmu-miR-669o-5p	153.495	43.6618	43.2851	81.5169	66.674	149.913	152.798	138.748	160.423	126.529	71.9317	173.208	39.2358	72.3271	31.3572	180.53	30.1208	54.334	45.0843	38.113	92.6643	0.747771	0.418751	1.81051	0.0702165	0.270994	11.8908
mmu-miR-374b-5p	160.728	93.3878	67.3323	99.8765	90.9191	138.381	182.727	180.129	229.779	161.346	288.358	200.78	94.9253	113.861	92.7373	673.298	197.668	213.793	126.8	160.074	178.345	-0.718793	0.398643	-1.80856	0.0705189	0.271694	11.8908
mmu-miR-291a-3p	2496.9	1443.27	944.255	1936.58	871.308	1820.74	2167.52	2042.27	2754.94	1772.26	2624.24	3510.11	1009.37	1944.95	769.92	6779.53	3333.99	3808.11	2311.98	1999.03	2317.06	-0.677779	0.386624	-1.75287	0.0796247	0.274908	13.0893
mmu-miR-186-5p	6004.78	3884.69	1393.14	5475.58	2554.83	4667.8	5396.75	5526.79	8892.04	5490.85	7142.06	10060.2	2724.36	4853.08	3381.24	18029.2	8330.28	9247.41	5866.6	5223.38	6207.25	-0.723921	0.37864	-1.91182	0.0558999	0.288743	8.5
mmu-miR-32-5p	20.8946	25.4694	8.01575	15.4221	10.6072	14.0944	22.0533	27.993	41.6136	20.3805	31.549	56.5577	11.391	25.78	8.0061	74.937	35.7684	37.7976	32.4044	21.915	27.1325	-0.746862	0.420903	-1.79255	0.0730448	0.28964	11.0052
mmu-miR-218-5p	42.5928	40.0233	35.2693	32.313	27.2757	58.9401	80.3369	73.0251	119.413	89.1647	122.41	117.357	27.2119	51.5599	44.0335	255.467	71.5368	83.8634	49.311	39.0658	73.0085	-0.663508	0.415917	-1.61689	0.105902	0.320183	13.0893
mmu-miR-294-3p	15803.5	7346.1	4416.68	8273.59	4532.31	9608.52	10631.2	9494.48	14306	8598.03	10852.2	13896.2	4811.45	8275.37	4507.43	33703.5	16549.5	19153.9	10673.7	11004.2	11321.9	-0.632396	0.391648	-1.61464	0.106388	0.320183	13.0893
mmu-miR-149-5p	71.5238	65.4927	33.6662	36.7193	31.8217	87.1289	74.0359	97.3668	246.063	119.735	138.816	168.259	51.2597	73.7593	38.029	298.613	97.8925	124.023	63.3999	80.9901	99.9298	-0.725005	0.401603	-1.81775	0.069103	0.320183	8.5
mmu-miR-130a-5p	12.0546	3.63848	8.01575	8.07825	1.51532	12.8131	7.87616	8.5196	30.1548	10.1903	36.5968	14.1394	8.8597	9.30943	11.342	31.7915	28.2382	12.9929	11.2711	22.8678	14.5133	-1.03687	0.435447	-2.46706	0.0136227	0.324507	1.6509
mmu-miR-30a-3p	238.681	137.05	62.5229	152.752	71.2199	131.975	124.443	159.438	313.61	143.513	356.504	230.473	61.385	108.849	95.406	475.737	261.674	320.098	147.933	254.404	192.383	-0.674544	0.401141	-1.67731	0.0934826	0.329195	11.0052
mmu-miR-3068-3p	45.8074	37.5977	14.4284	43.3288	10.6072	38.4392	51.9827	43.8151	79.0055	58.594	88.9681	77.0599	15.1881	32.2249	22.0168	153.28	67.7717	86.2257	45.0843	45.7356	52.8581	-0.693681	0.436181	-1.59074	0.111667	0.329801	13.0893
mmu-miR-30a-5p	12212.1	5465	1920.57	6815.84	3335.21	5323.83	6570.3	7493.6	9422.77	5859.4	9972.63	8803.92	3988.76	5820.54	3875.62	19944.6	11901.5	13276.4	7803.82	9641.63	7972.4	-0.633914	0.381969	-1.65942	0.0970303	0.33776	11.0052
mmu-miR-24-3p	1643.44	904.77	341.471	962.78	566.729	1148.05	1431.89	1382.61	1658.51	1234.72	1258.17	1969.62	878.376	1119.28	579.775	4361.11	1805.36	1992.64	1204.6	1187.22	1381.56	-0.646868	0.390401	-1.65682	0.0975565	0.338135	11.0052
mmu-miR-8114	4.01819	2.42566	3.2063	3.67193	1.51532	6.40654	4.7257	7.30251	9.64953	5.94432	13.8816	14.8464	2.53134	3.58055	8.0061	28.3852	13.1778	16.5364	8.45331	3.8113	8.1038	-1.16401	0.535183	-2.4236	0.0153674	0.350203	1.62631
mmu-miR-16-2-3p	21.6982	16.9796	8.01575	12.4846	7.57659	15.3757	25.2037	19.4734	22.9176	21.2297	25.8702	26.1579	7.59403	9.30943	16.0122	68.1246	24.4731	40.1599	21.1333	18.1037	21.3947	-0.659344	0.423054	-1.57986	0.11414	0.352899	11.8908
mmu-miR-17-5p	449.234	206.181	110.617	454.585	213.66	374.142	415.861	449.105	997.52	475.545	610.157	873.817	353.755	289.308	223.504	1354.54	559.117	629.566	419.848	397.328	492.87	-0.659373	0.379166	-1.73799	0.0822129	0.353246	8.5
mmu-miR-7b-5p	36.9674	20.6181	1.60315	22.766	24.2451	23.0635	29.9294	26.7759	34.3765	24.6264	56.1572	40.2974	33.5403	15.7544	26.0198	53.3643	35.7684	42.5223	28.1777	38.113	30.7343	-0.536083	0.33808	-1.56974	0.116475	0.354902	11.8908
mmu-miR-130a-3p	2282.33	1765.88	644.466	1437.93	810.695	1672.11	1830.42	2176.15	2564.97	1745.93	2614.15	3107.14	1092.27	1200.92	872.665	6160.73	2646.86	3261.22	1708.98	2014.27	2080.5	-0.586786	0.387217	-1.51515	0.129734	0.357121	13.0893
mmu-miR-128-3p	171.979	137.05	109.014	102.814	78.7965	199.884	155.948	181.346	299.135	210.599	362.813	439.029	75.9403	131.048	80.061	590.413	222.141	298.837	145.115	163.886	207.792	-0.583445	0.387165	-1.50839	0.131455	0.35894	13.0893
mmu-miR-24-2-5p	227.43	143.114	112.221	122.642	92.4344	161.445	217.382	216.641	193.594	77.2761	277	269.356	86.0656	146.803	155.452	547.267	333.211	303.562	197.244	178.178	202.916	-0.587783	0.367935	-1.59624	0.110434	0.35894	11.0052
mmu-miR-30c-2-3p	36.9674	13.3411	11.2221	15.4221	9.09191	16.657	14.1771	19.4734	25.33	16.9838	30.287	53.7298	8.8597	12.89	14.6778	49.958	30.1208	49.6093	18.3155	39.0658	24.309	-0.681402	0.42477	-1.59101	0.111607	0.360242	11.0052
mmu-miR-302d-5p	3.21455	8.4898	0	3.67193	7.57659	11.5318	9.4514	7.30251	7.23715	2.54756	7.57176	3.53486	2.53134	2.14833	0.667175	6.81246	0	1.18117	0	0.952824	4.32116	1.40993	0.621023	2.83668	0.00455848	0.360242	0.448075
mmu-miR-708-3p	309.401	186.776	27.2536	120.439	139.409	178.102	214.232	264.108	326.275	237.773	232.831	351.365	261.994	234.884	131.433	566.569	274.852	303.562	255.008	201.046	240.866	-0.628008	0.367547	-1.709	0.0874517	0.362858	8.5
mmu-miR-671-3p	92.4184	92.1749	35.2693	41.1256	25.7604	57.6588	51.9827	88.8472	114.588	61.1415	102.85	124.427	37.9701	40.8183	31.3572	211.186	105.423	153.553	78.8976	85.7542	81.6601	-0.610289	0.409539	-1.48605	0.137265	0.365815	13.0893
mmu-miR-182-5p	1.06023e+06	361385	139772	766480	197264	351949	410666	434762	854526	716844	799909	502481	315815	409797	333599	1.02812e+06	1.00638e+06	1.08141e+06	666661	903440	617075	-0.626089	0.397958	-1.57324	0.115662	0.365815	11.0052
mmu-miR-292a-3p	19446.4	8886.39	3793.05	11994	5174.81	10796.3	13523.4	11289.7	16240.8	9003.09	13247.4	17888.5	7204.83	11313.8	5849.12	36841.8	21240.8	23770	13718.3	14244.7	13773.4	-0.660251	0.387583	-1.70344	0.0884865	0.365815	8.5
mmu-miR-151-3p	9626.78	6129.63	3127.75	5659.91	3600.39	6447.54	7183.06	7810.04	12157.8	9893.04	11642.2	12584.8	2879.4	5374.4	3607.41	25024.4	9956.8	13112.2	6968.35	8347.69	8556.68	-0.602102	0.383989	-1.56796	0.116891	0.367313	11.0052
mmu-miR-350-5p	8.03638	8.4898	3.2063	8.07825	4.54595	5.12523	11.0266	10.9538	9.04644	5.09513	13.8816	17.6743	9.49253	4.29666	10.6748	28.3852	18.8255	22.4423	12.68	14.2924	11.3125	-0.936217	0.411286	-2.36845	0.017863	0.374982	1.62631
mmu-miR-293-3p	7716.53	5025.96	2722.15	5067.26	2416.93	4693.43	5996.91	5338.14	7810.09	4438.71	7656.31	8919.86	2704.11	3763.16	2265.73	18283.5	9405.21	11277.9	6013.12	5911.32	6371.31	-0.613156	0.396709	-1.5455	0.122226	0.375794	11.0052
mmu-miR-155-5p	85.1856	72.7697	12.8252	64.626	48.4902	82.0037	107.116	92.4985	138.712	103.601	85.8132	159.776	89.2298	128.9	30.0229	206.645	109.188	116.936	80.3065	80.9901	94.7817	-0.568002	0.370783	-1.53733	0.124212	0.377112	11.0052
mmu-miR-92b-3p	953.918	738.612	455.295	909.904	443.988	898.196	1009.72	1198.83	1712.19	1378.23	2175.62	2511.87	338.567	799.895	633.149	3581.08	1199.18	1919.41	897.46	1045.25	1240.02	-0.655498	0.393318	-1.66676	0.0955631	0.377112	8.5
mmu-miR-92a-1-5p	560.939	314.122	171.537	476.617	239.42	416.425	570.234	508.742	880.52	519.703	955.934	897.147	341.098	330.843	183.473	1600.93	673.952	793.749	446.617	433.535	565.777	-0.559154	0.388921	-1.43674	0.150793	0.381573	13.0893
mmu-miR-30c-5p	4217.49	1358.37	506.595	2333.14	1101.64	2100.06	2537.7	2486.51	3178.92	2458.4	3402.24	4598.14	1766.24	1883.37	1880.77	5823.52	3972.18	4051.43	2607.85	2554.52	2740.95	-0.560119	0.369639	-1.5147	0.129849	0.388388	11.0052
mmu-miR-124-3p	28.1273	26.6822	14.4284	21.2972	19.6991	30.7514	47.257	48.6834	68.7529	22.0789	89.5991	110.288	27.2119	27.9283	29.3557	119.218	43.2986	42.5223	39.4488	24.7734	44.0701	-0.562675	0.404427	-1.41561	0.15689	0.390997	13.0893
mmu-miR-652-3p	50.6292	24.2566	49.6977	37.4537	19.6991	42.2831	61.4341	62.0714	109.763	39.9118	106.005	122.306	37.3373	47.2633	20.0152	155.551	73.4194	92.1316	60.5821	53.3582	63.2584	-0.623325	0.3853	-1.62968	0.103169	0.392963	8.5
mmu-miR-130b-3p	2713.89	1757.39	615.61	1592.88	857.67	1661.86	1918.63	1914.48	3216.31	1833.4	2643.17	3498.09	952.417	1320.51	910.027	5628.23	2942.42	3329.73	2006.25	1862.77	2158.79	-0.539998	0.385298	-1.40096	0.161225	0.395021	13.0893
mmu-miR-16-1-3p	21.6982	15.7668	9.6189	8.07825	6.06127	15.3757	9.4514	18.2563	21.7114	10.1903	31.549	36.7625	11.391	11.4578	6.00457	42.0102	28.2382	30.7105	15.4977	20.9621	18.5396	-0.633897	0.423361	-1.48848	0.136625	0.396894	11.0052
mmu-miR-205-5p	507.899	218.309	147.49	431.819	231.844	472.802	522.977	483.183	1542.72	748.984	1336.41	1387.79	96.191	162.557	150.782	745.964	199.55	290.569	163.431	205.81	502.354	0.580221	0.398708	1.4642	0.143139	0.406555	11.0052
mmu-miR-30b-5p	315.026	281.376	147.49	224.722	110.618	317.764	300.869	314.008	494.538	264.947	419.601	543.661	153.146	162.557	140.774	976.452	474.402	479.557	269.097	269.649	333.013	-0.538424	0.39469	-1.36262	0.173002	0.41073	13.0893
mmu-miR-3061-3p	4.82183	4.85131	0	4.40632	6.06127	7.68784	7.87616	2.43417	12.0619	3.39675	10.7267	14.1394	5.69552	6.44499	3.33587	24.979	9.41274	15.3553	4.22666	8.57542	7.82446	-0.89878	0.509063	-1.97879	0.0478399	0.41447	3.55376
mmu-miR-34c-5p	890.431	411.149	112.221	694.729	304.579	540.712	652.146	693.739	687.529	488.283	535.071	744.441	505.636	433.963	361.609	1730.36	914.919	1065.42	673.447	622.194	653.129	-0.551989	0.381893	-1.4436	0.14885	0.414993	11.0052
mmu-miR-126a-5p	290.917	300.781	203.6	293.02	127.287	197.321	187.453	314.008	547.611	388.079	677.041	858.97	99.3552	155.396	124.762	857.234	474.402	696.893	295.866	292.517	369.126	-0.64419	0.411816	-1.56268	0.118128	0.423483	8.5
mmu-miR-200a-5p	55.451	49.7259	11.2221	30.1098	16.6685	28.1888	31.5047	36.5126	48.2477	36.5151	67.5148	55.8507	25.3134	20.0511	12.0091	105.593	47.0637	72.0516	32.4044	74.3203	42.8159	-0.569527	0.427448	-1.32484	0.185223	0.42734	13.0893
mmu-miR-181a-2-3p	3.21455	0	0	0.734386	3.03064	6.40654	6.30093	13.3879	8.44334	9.34107	8.83372	15.5534	3.79701	6.44499	6.00457	36.3331	7.53019	10.6306	2.81777	7.6226	7.82136	-1.11847	0.665284	-1.95777	0.0502566	0.42734	3.55376
mmu-miR-34b-5p	3.21455	3.63848	1.60315	8.81263	6.06127	3.84392	9.4514	8.5196	9.64953	6.7935	10.7267	12.7255	9.49253	2.86444	5.3374	26.1144	5.64765	20.08	11.2711	8.57542	8.72115	-0.873734	0.475195	-2.01222	0.0441965	0.42734	3.12852
mmu-miR-291b-5p	396.194	383.254	128.252	232.066	192.445	306.232	357.578	369.994	484.889	429.689	475.128	615.772	175.295	209.82	180.137	1134.27	487.58	614.211	309.955	324.913	390.384	-0.536834	0.379721	-1.41261	0.15777	0.429	11.0052
mmu-miR-301b-3p	1342.88	366.274	240.473	480.289	284.88	485.615	489.897	638.97	1264.09	562.162	765.378	1053.39	446.782	654.524	280.213	1044.58	1010.93	1156.37	736.847	836.58	707.056	-0.509608	0.363881	-1.39721	0.162352	0.430831	11.0052
mmu-miR-15b-5p	1356.54	629.458	315.821	756.418	419.743	767.503	864.803	900.643	1175.43	807.578	1167.31	1447.17	501.206	683.169	352.268	2770.4	1519.22	1549.7	890.416	854.683	986.474	-0.600959	0.391049	-1.53572	0.124607	0.430831	8.5
mmu-miR-342-5p	16.0728	10.9155	3.2063	30.1098	0	0	0	1.21709	15.6805	28.0232	21.4533	9.8976	8.8597	12.1739	8.67327	20.4374	37.651	35.4352	22.5422	33.3489	15.7849	-1.42845	0.738924	-1.99478	0.0460672	0.430831	3.12852
mmu-miR-200b-5p	25.7164	15.7668	4.80945	14.6877	10.6072	21.7822	14.1771	15.8221	29.5517	22.9281	23.3462	24.037	6.32836	9.30943	12.0091	63.5829	16.9429	41.3411	22.5422	19.0565	20.7172	-0.599959	0.443267	-1.34831	0.177557	0.43229	11.8908
mmu-miR-151-5p	658.983	556.688	365.518	464.132	298.518	616.309	652.146	748.508	974.603	769.364	1141.44	1339	267.689	396.725	288.22	2184.53	860.325	1086.68	567.781	527.865	738.251	-0.502192	0.391043	-1.28379	0.199216	0.436347	13.0893
mmu-miR-296-3p	50.6292	16.9796	25.6504	27.9067	12.1225	25.6261	36.2304	36.5126	51.2631	46.7053	42.9066	95.4412	18.9851	17.1866	19.3481	99.916	56.4765	73.2328	30.9955	45.7356	41.4925	-0.626068	0.410388	-1.51845	0.128901	0.436347	8.5
mmu-miR-106b-5p	324.67	218.309	137.871	143.205	109.103	178.102	267.79	256.805	408.899	279.383	351.456	487.81	99.3552	145.37	108.082	766.402	393.453	409.867	246.555	200.093	276.629	-0.532167	0.397726	-1.33591	0.181579	0.436865	11.8908
mmu-miR-532-5p	222.608	117.644	134.665	211.503	124.256	208.853	286.692	270.193	542.183	376.19	546.428	732.422	111.379	168.286	109.417	842.474	240.966	331.91	187.382	240.112	300.278	-0.499501	0.39042	-1.28024	0.200459	0.437463	13.0893
mmu-miR-322-5p	492.63	221.948	59.3166	317.989	163.654	335.702	349.702	367.56	408.899	236.923	275.738	495.587	256.931	264.245	198.151	894.703	496.993	505.543	333.906	294.423	348.527	-0.489776	0.384768	-1.26966	0.204206	0.442573	13.0893
mmu-miR-466n-3p	14.4655	7.27697	4.80945	19.094	13.6379	14.0944	23.6285	36.5126	35.5826	18.6821	16.4055	53.7298	6.32836	12.89	6.67175	28.3852	7.53019	8.26822	8.45331	4.76412	17.0605	0.632451	0.460678	1.50383	0.132624	0.442573	8.5
mmu-miR-106b-3p	511.114	206.181	126.649	262.91	127.287	208.853	311.896	266.542	604.302	405.912	557.786	635.567	155.678	174.731	104.079	848.151	410.396	579.957	280.368	379.224	357.879	-0.535027	0.404254	-1.32042	0.186696	0.443466	11.8908
mmu-miR-33-3p	3.21455	7.27697	3.2063	4.40632	7.57659	5.12523	1.57523	1.21709	5.42786	5.09513	5.04784	10.6046	2.53134	2.86444	10.0076	13.6249	9.41274	9.44939	8.45331	7.6226	6.187	-0.790799	0.463481	-1.91028	0.0560971	0.443969	3.55376
mmu-miR-1843a-5p	45.8074	14.5539	8.01575	19.094	10.6072	8.96915	18.9028	24.3417	40.4074	24.6264	47.9545	31.8137	24.0477	9.30943	8.0061	46.5518	47.0637	44.8846	15.4977	40.0186	26.5237	-0.620621	0.44869	-1.35331	0.175957	0.447707	11.0052
mmu-let-7e-5p	85.9893	84.898	44.8882	105.752	59.0974	121.724	135.47	143.616	243.651	100.204	262.488	282.789	49.3612	108.849	92.0701	401.935	128.013	171.27	88.7598	126.726	141.877	-0.573749	0.388789	-1.48058	0.13872	0.452252	8.5
mmu-miR-363-3p	1372.61	818.659	484.151	733.652	622.796	1116.02	1283.81	1366.79	2368.36	1630.44	2511.3	3409.72	660.047	872.222	628.479	4354.3	1539.92	1702.07	1004.54	888.985	1468.44	-0.578644	0.392603	-1.47395	0.140495	0.454807	8.5
mmu-miR-199a-3p	803.638	750.741	540.262	664.619	356.1	629.122	882.13	782.586	1080.14	588.487	1190.03	1547.56	308.824	502.709	332.253	2308.29	1056.11	1539.07	769.252	790.844	871.138	-0.491363	0.383671	-1.28021	0.200471	0.459632	11.8908
mmu-miR-101b-3p	436.375	266.822	142.68	248.957	125.771	257.543	324.498	321.311	516.853	315.898	536.964	581.131	180.991	230.587	96.7404	932.171	446.164	543.34	321.226	389.705	360.786	-0.562681	0.387257	-1.45093	0.1468	0.466078	8.5
mmu-miR-16-5p	16189.3	10887.6	4282.01	9171.01	5482.42	10452.9	11663	12243.9	18307.6	10615.7	17571.5	19856.7	5297.47	8321.91	5280.69	34982	17451.2	20078.8	11230.2	11096.6	13023.1	-0.500916	0.385453	-1.29947	0.193784	0.469022	11.0052
mmu-miR-192-5p	2560.39	2214.62	875.32	1674.4	581.882	1085.27	1343.67	1493.36	2925.62	2519.54	3511.4	3742	596.131	871.506	562.428	4473.51	2782.41	3689.99	1673.76	2242.95	2071.01	-0.513787	0.42945	-1.19581	0.231772	0.471178	13.0893
mmu-miR-103-3p	2167.41	798.041	357.502	1244.78	545.514	939.198	1153.07	1273.07	2318.9	1478.44	1927.64	1884.79	660.68	996.109	553.088	3321.07	1728.18	2192.26	1210.23	1820.85	1428.54	-0.55757	0.389069	-1.4321	0.152116	0.475733	8.5
mmu-miR-7083-3p	0.803638	4.85131	4.80945	1.46877	1.51532	3.84392	1.57523	3.65126	0.603096	1.69838	2.52392	2.12091	0	0	1.33435	2.27082	0	0	0	0	1.65352	1.39494	0.862557	2.86728	0.00414019	0.478549	0.228619
mmu-miR-185-5p	20.8946	19.4052	6.4126	12.4846	13.6379	15.3757	18.9028	20.6905	48.8508	17.8329	18.2984	27.5719	10.1254	11.4578	14.0107	53.3643	22.5906	34.2541	21.1333	23.8206	21.5557	-0.549479	0.385851	-1.42524	0.154088	0.478561	8.5
mmu-miR-324-5p	67.5056	40.0233	19.2378	30.1098	24.2451	48.6897	77.1864	64.5055	76.5932	69.6334	44.1686	92.6133	24.6806	62.3016	30.0229	166.905	62.1241	77.9575	63.3999	37.1602	58.9532	-0.48881	0.397078	-1.23394	0.217227	0.480087	11.8908
mmu-miR-669f-3p	24.1091	12.1283	8.01575	9.54702	9.09191	19.2196	29.9294	26.7759	19.2991	10.1903	39.1207	24.037	7.59403	5.01277	5.3374	26.1144	9.41274	1.18117	5.63554	8.57542	15.0164	0.933649	0.479138	2.14759	0.0317462	0.488729	1.6509
mmu-miR-125a-5p	2381.18	1353.52	846.463	3640.35	1321.36	2774.03	2937.81	3085.31	3342.36	2911.02	3534.12	4202.95	1033.42	2010.84	2770.11	7446.02	3305.75	3797.48	2097.83	2144.81	2846.84	-0.42387	0.370392	-1.14403	0.252612	0.489438	13.0893
mmu-miR-150-5p	244.306	155.242	128.252	154.955	66.674	135.819	126.019	132.662	238.223	176.631	249.868	381.058	46.8298	138.925	52.0396	395.123	278.617	353.171	164.84	200.093	190.967	-0.507565	0.405421	-1.24577	0.212849	0.489438	11.0052
mmu-let-7a-5p	503.881	143.114	210.013	281.27	180.323	353.641	452.092	378.514	534.343	472.998	478.283	756.459	162.639	289.308	232.844	1220.57	449.929	608.305	281.777	383.988	418.714	-0.534716	0.386865	-1.38209	0.166943	0.493098	8.5
mmu-let-7c-5p	817.3	363.848	270.932	487.632	239.42	417.706	592.288	471.012	615.158	422.046	634.135	656.07	191.116	301.482	250.858	1598.66	673.952	974.469	477.612	679.364	556.753	-0.491067	0.397009	-1.23542	0.216675	0.493159	11.0052
mmu-miR-148b-5p	220.197	114.006	62.5229	126.314	75.7659	133.256	152.798	150.919	243.048	97.6566	151.435	189.468	97.4567	113.145	48.0366	401.935	210.845	261.04	162.022	141.971	157.692	-0.468707	0.378385	-1.23106	0.218301	0.49394	11.0052
mmu-miR-30c-1-3p	51.4328	30.3207	12.8252	32.313	18.1838	30.7514	45.6818	35.2955	50.0569	56.0464	49.8474	28.2789	15.1881	35.0894	40.0305	44.281	62.1241	62.6022	28.1777	47.6412	38.8084	-0.373847	0.316403	-1.12307	0.261409	0.494421	13.0893
mmu-miR-296-5p	110.902	57.0029	19.2378	49.2039	28.791	73.0345	105.541	75.4593	112.176	84.9188	83.9203	139.98	37.3373	71.611	32.6916	228.217	107.305	121.661	64.8087	59.0751	83.1437	-0.47102	0.419922	-1.11726	0.263883	0.496795	13.0893
mmu-miR-365-3p	20.8946	8.4898	8.01575	35.2505	18.1838	28.1888	39.3808	30.4271	78.4024	56.8956	104.743	57.9717	20.8836	11.4578	34.0259	77.2079	37.651	46.0658	18.3155	17.1508	37.4801	-0.460046	0.415684	-1.10982	0.267075	0.500107	13.0893
mmu-miR-429-3p	200.91	224.373	112.221	221.05	116.679	253.699	286.692	316.442	517.456	484.886	654.957	798.878	101.887	209.82	136.104	900.38	318.151	433.491	209.924	201.999	335	-0.534141	0.395248	-1.35175	0.176456	0.504965	8.5
mmu-miR-351-5p	2354.66	926.601	346.28	1320.43	569.759	1101.92	1313.74	1181.79	1726.66	1075.07	1351.56	2883.74	679.665	1143.63	767.918	2345.76	1897.61	2318.65	1304.63	1624.57	1411.73	-0.406254	0.371327	-1.09254	0.274597	0.506786	13.0893
mmu-miR-301a-3p	998.922	825.936	141.077	1085.42	397.013	582.995	696.253	1084.42	1349.73	748.135	730.674	1139.64	624.609	514.167	533.073	1646.34	1251.89	1457.57	953.816	840.391	880.104	-0.427957	0.372329	-1.14703	0.251368	0.508247	11.8908
mmu-miR-27b-5p	18.4837	15.7668	19.2378	29.3754	6.06127	20.5009	17.3276	37.7297	31.361	27.174	65.6219	98.269	13.2895	20.7672	17.3465	39.7393	37.651	51.9717	21.1333	26.6791	30.7743	-0.455859	0.390771	-1.13591	0.255992	0.51347	11.8908
mmu-miR-19b-3p	1025.44	608.84	168.331	1285.91	515.208	854.632	1050.68	1221.95	1523.42	1136.21	1645.59	2110.31	708.143	618.003	1114.18	2373.01	1291.43	1450.48	942.545	860.4	1125.24	-0.474928	0.36203	-1.31073	0.189949	0.522664	8.5
mmu-miR-361-5p	635.678	385.679	184.362	314.317	228.813	433.082	491.473	518.478	539.168	473.847	721.21	682.934	215.797	322.966	200.82	1454.46	664.54	726.422	412.803	357.309	498.208	-0.44734	0.389986	-1.14524	0.25211	0.528481	11.0052
mmu-miR-744-5p	247.521	141.901	110.617	129.252	84.8578	176.82	223.683	220.292	313.007	162.195	292.144	429.839	95.5582	100.971	93.4045	589.278	259.792	287.025	154.977	188.659	215.09	-0.404584	0.391493	-1.03035	0.302844	0.529979	13.0893
mmu-miR-30d-5p	8643.13	3246.74	1034.03	6543.38	2397.23	4034.84	4873.77	4930.41	6914.49	5167.31	5830.25	7771.03	2717.4	4235.07	3223.12	9543.12	7277.93	8746.6	5222.74	6106.65	5422.96	-0.398743	0.365695	-1.0899	0.275759	0.530309	11.8908
mmu-miR-1249-3p	45.0037	7.27697	19.2378	16.8909	13.6379	23.0635	26.779	21.9075	24.7269	29.7216	39.1207	31.1067	13.9224	19.335	10.6748	68.1246	52.7114	41.3411	15.4977	24.7734	27.2427	-0.484657	0.420177	-1.12421	0.260925	0.536638	11.0052
mmu-miR-467c-5p	178.408	103.09	59.3166	110.892	93.9497	183.227	269.365	233.68	312.404	126.529	277	350.658	53.791	138.209	63.3816	357.654	62.1241	77.9575	59.1732	63.8392	158.732	0.487927	0.442388	1.11117	0.266496	0.545818	11.0052
mmu-miR-200a-3p	319.044	244.991	158.712	205.628	136.379	247.292	359.153	350.521	532.533	220.789	446.734	556.387	205.672	169.718	111.418	871.995	367.097	470.107	252.191	256.31	324.133	-0.418346	0.380258	-1.09899	0.271774	0.549469	11.0052
mmu-miR-210-3p	264.397	253.481	105.808	193.878	142.44	203.728	239.435	305.488	369.095	250.51	406.351	460.945	117.075	171.866	102.745	793.651	331.329	434.672	184.564	247.734	278.96	-0.478397	0.385505	-1.239	0.215344	0.554595	8.5
mmu-miR-935	8.03638	8.4898	4.80945	11.0158	1.51532	10.2505	14.1771	13.3879	19.2991	11.8886	33.4419	33.9346	8.22686	7.1611	8.0061	44.281	13.1778	27.167	16.9066	6.66977	15.0921	-0.808931	0.48138	-1.75319	0.07957	0.555276	3.12852
mmu-miR-98-5p	90.0075	61.8542	65.7292	58.7509	50.0055	87.1289	110.266	105.886	179.119	113.791	146.387	97.5621	39.2358	63.7338	48.7038	311.102	99.7751	144.103	64.8087	99.0937	101.852	-0.462418	0.381202	-1.21729	0.223492	0.562488	8.5
mmu-miR-669c-5p	245.11	60.6414	46.4914	114.564	104.557	193.477	277.241	209.339	355.826	225.884	231.57	242.491	57.588	96.6748	98.0747	366.737	65.8892	70.8705	40.8577	49.5469	157.672	0.560048	0.470444	1.20033	0.230013	0.575367	8.5
mmu-miR-98-3p	0.803638	10.9155	3.2063	1.46877	1.51532	5.12523	4.7257	10.9538	8.44334	7.64269	6.3098	13.4325	6.96119	5.72888	4.67022	17.0311	7.53019	17.7176	7.04443	4.76412	7.29951	-0.766147	0.518572	-1.72352	0.0847945	0.57583	3.12852
mmu-miR-339-5p	22.5019	16.9796	11.2221	13.9533	9.09191	25.6261	20.478	26.7759	39.2012	24.6264	58.6811	81.3017	9.49253	15.0383	10.6748	72.6662	20.708	40.1599	16.9066	18.1037	27.7095	-0.453554	0.440545	-1.03661	0.29992	0.576236	11.0052
mmu-miR-30d-3p	114.92	58.2157	43.2851	55.8133	28.791	55.0962	59.8588	64.5055	124.238	88.3155	83.9203	108.874	17.7194	45.831	30.69	187.343	101.658	122.842	83.1243	86.707	78.0874	-0.485498	0.402107	-1.19142	0.233488	0.578125	8.5
mmu-miR-677-5p	160.728	89.7493	57.7134	68.2979	100.011	107.63	102.39	142.399	74.1808	174.084	67.5148	147.05	104.418	125.319	113.42	106.729	141.191	158.277	114.12	120.056	113.764	-0.244569	0.246427	-0.976016	0.329057	0.580501	11.8908
mmu-miR-574-3p	16.8764	23.0437	6.4126	22.766	15.1532	26.9075	39.3808	26.7759	28.9486	27.174	37.8588	50.9019	12.0239	18.6189	16.6794	88.562	20.708	35.4352	22.5422	17.1508	27.696	-0.371365	0.422281	-0.893005	0.371854	0.584922	13.0893
mmu-miR-30b-3p	265.201	111.58	68.9355	112.361	51.5208	105.067	111.842	126.577	261.14	97.6566	211.378	139.98	56.9552	68.0304	68.719	303.154	193.902	270.489	143.706	166.744	146.747	-0.413073	0.406259	-1.00555	0.314631	0.586456	11.0052
mmu-miR-30e-5p	8631.07	4196.39	1077.32	7725.74	3068.52	5216.2	5995.34	6910.61	7406.02	5368.57	5983.58	10610.2	4862.71	5773.99	4875.05	9026.51	9337.44	9545.07	6623.17	5857.01	6404.53	-0.384485	0.333476	-1.1525	0.249114	0.594692	8.5
mmu-miR-106a-5p	154.299	73.9825	36.8725	118.971	57.5821	111.474	178.001	176.477	354.017	131.624	222.105	447.513	115.176	186.905	65.3831	261.144	148.721	203.162	121.164	117.197	164.089	-0.422081	0.366128	-1.15177	0.249416	0.594961	8.5
mmu-miR-181a-5p	2394.04	1095.18	405.597	1379.91	786.45	1314.62	1567.36	1870.66	2166.32	1663.56	2055.73	1643	737.886	1218.82	667.842	4124.94	1816.66	2163.91	1189.1	1687.45	1597.45	-0.331213	0.382624	-0.864718	0.387194	0.596072	13.0893
mmu-miR-96-5p	3447.61	1330.47	500.183	2413.19	856.154	1581.13	1745.36	1932.73	2448.57	1627.89	2176.25	2354.92	1276.43	1046.95	825.963	4138.57	3328.35	2904.51	2118.96	1707.46	1988.08	-0.329149	0.38844	-0.845986	0.39756	0.602215	13.0893
mmu-miR-30e-3p	736.132	487.557	179.553	376.74	203.053	401.049	415.861	514.827	732.158	428.84	731.936	591.028	203.773	270.69	188.143	1251.22	593.003	747.683	421.257	632.675	505.359	-0.377456	0.391789	-0.960614	0.336746	0.60389	11.0052
mmu-miR-96-3p	22.5019	13.3411	6.4126	25.7035	6.06127	10.2505	14.1771	26.7759	37.995	8.49188	34.0729	31.1067	4.42985	16.4705	12.0091	36.3331	33.8859	34.2541	16.9066	18.1037	20.4642	-0.43729	0.455133	-0.90016	0.368035	0.608592	11.8908
mmu-miR-450b-5p	645.321	356.571	88.1733	226.191	136.379	187.071	242.586	267.759	365.476	208.9	260.595	356.314	136.06	225.575	156.119	567.705	510.171	551.608	414.212	364.932	313.386	-0.443327	0.396064	-1.11295	0.265729	0.61079	8.5
mmu-miR-6516-5p	10.4473	4.85131	4.80945	4.40632	3.03064	7.68784	1.57523	12.1709	10.8557	7.64269	7.57176	13.4325	2.53134	2.14833	2.00152	4.54164	5.64765	7.08705	4.22666	3.8113	6.02385	0.510592	0.44854	1.72104	0.0852432	0.611778	2.70972
mmu-miR-141-5p	26.5201	16.9796	9.6189	39.6569	6.06127	26.9075	28.3542	26.7759	44.6291	39.9118	35.9658	58.6786	3.16418	5.72888	9.34045	40.8747	28.2382	17.7176	14.0889	12.3867	24.58	0.43675	0.46368	1.10615	0.268662	0.612461	8.5
mmu-miR-298-5p	4885.32	2100.62	763.099	3442.8	1157.7	2499.83	2703.1	2856.5	4567.24	2869.41	4512.77	5628.2	1534.63	1877.64	1454.44	6888.53	4294.09	5210.16	2829.04	3449.22	3276.22	-0.432061	0.391655	-1.10255	0.270225	0.612904	8.5
mmu-miR-22-3p	5341.78	3676.08	1648.04	3600.7	2309.34	4558.89	5026.57	5525.57	4739.13	3506.3	5055.41	6142.88	1868.13	3256.87	2598.65	15306.5	5158.18	6994.91	3577.16	3771.28	4683.12	-0.424554	0.39164	-1.08394	0.278392	0.621326	8.5
mmu-miR-467e-5p	54.6474	26.6822	30.4599	33.7818	37.8829	67.9093	94.514	87.6302	117.604	32.2691	137.554	112.408	29.1104	35.0894	28.6885	130.572	20.708	25.9858	21.1333	13.3395	56.8985	0.497995	0.467209	1.08436	0.278206	0.621326	8.5
mmu-miR-183-3p	208.946	149.178	81.7607	106.486	56.0668	134.537	118.142	133.879	255.109	123.981	190.556	264.407	81.0029	83.7849	37.3618	355.383	231.553	257.496	136.662	151.499	157.89	-0.429523	0.396516	-1.07435	0.282668	0.622231	8.5
mmu-miR-26b-5p	2418.15	1254.06	1011.59	1828.62	850.093	1563.19	2124.99	1977.76	2773.03	1466.55	2918.91	3537.69	855.594	900.866	764.582	5276.25	2179.99	2879.7	1594.86	1893.26	2003.49	-0.327012	0.387997	-0.842186	0.399684	0.626795	11.8908
mmu-miR-139-5p	26.5201	9.70262	9.6189	11.7502	9.09191	17.9383	17.3276	13.3879	14.4743	25.4756	10.0957	23.3301	5.06268	16.4705	8.67327	38.6039	22.5906	29.5294	8.45331	23.8206	17.0959	-0.386279	0.417573	-0.897029	0.369703	0.626795	11.0052
mmu-miR-3057-5p	140.637	54.5773	28.8567	140.268	92.4344	119.162	119.718	154.57	102.526	129.077	80.1344	68.5762	119.606	100.971	64.0488	84.0203	80.9496	95.6751	84.5331	86.707	97.3523	0.244342	0.282257	0.888645	0.374194	0.627759	11.0052
mmu-miR-6240	19.2873	16.9796	8.01575	11.7502	10.6072	35.8766	31.5047	21.9075	47.6446	26.3248	69.4078	69.2832	16.4537	12.1739	16.6794	82.8849	16.9429	27.167	12.68	17.1508	28.5361	-0.35823	0.451668	-0.823903	0.409995	0.633153	11.8908
mmu-miR-203-3p	24.1091	12.1283	1.60315	19.094	18.1838	17.9383	37.8056	27.993	53.6755	37.3643	37.8588	90.4924	19.6179	23.6316	9.34045	68.1246	22.5906	24.8047	14.0889	18.1037	28.9274	-0.320082	0.447703	-0.726956	0.467253	0.64704	13.0893
mmu-miR-148b-3p	2234.11	1301.36	519.421	1844.04	986.472	1596.51	1817.82	2026.45	2765.19	1542.97	1997.05	2547.22	825.85	1387.1	649.828	4673.35	2014.33	2279.67	1580.77	1443.53	1801.65	-0.269006	0.375324	-0.715759	0.47414	0.649513	13.0893
mmu-miR-877-5p	20.091	3.63848	6.4126	32.313	16.6685	15.3757	14.1771	26.7759	39.2012	28.0232	31.549	42.4183	12.6567	8.59332	15.345	49.958	24.4731	37.7976	14.0889	16.198	22.7877	-0.383322	0.428924	-0.84452	0.398379	0.649513	11.0052
mmu-miR-7068-3p	98.8475	71.5569	30.4599	49.2039	53.0361	74.3158	81.9121	102.235	141.124	109.545	133.768	149.171	26.5791	65.166	32.6916	245.248	71.5368	114.574	59.1732	70.509	89.0327	-0.283984	0.397229	-0.708418	0.478686	0.650876	13.0893
mmu-let-7b-5p	37.771	47.3003	32.063	50.6726	19.6991	41.0018	64.5845	32.8613	45.8353	33.9675	44.1686	77.7669	19.6179	17.9027	25.3526	127.166	62.1241	88.5881	43.6755	49.5469	48.0833	-0.404312	0.399339	-1.00293	0.315896	0.655575	8.5
mmu-miR-598-3p	9.64366	20.6181	1.60315	8.81263	15.1532	16.657	29.9294	24.3417	38.5981	9.34107	22.0843	25.451	4.42985	10.0255	9.34045	24.979	7.53019	10.6306	1.40889	3.8113	14.7195	0.749501	0.513476	1.56703	0.117108	0.656186	3.12852
mmu-miR-7237-3p	1.60728	2.42566	0	2.20316	0	0	1.57523	3.65126	1.80929	2.54756	1.89294	9.19063	1.89851	2.86444	2.6687	11.3541	1.88255	8.26822	4.22666	5.71695	3.28916	-1.26827	0.68787	-2.39003	0.0168469	0.658665	0.448075
mmu-miR-1981-3p	14.4655	7.27697	14.4284	11.0158	4.54595	12.8131	11.0266	18.2563	34.3765	17.8329	23.9772	46.6601	10.7582	11.4578	4.67022	19.302	20.708	23.6235	9.8622	15.2452	16.6151	-0.279853	0.364528	-0.685439	0.493067	0.659475	13.0893
mmu-miR-129-5p	58.6656	42.449	41.6819	22.766	18.1838	33.314	37.8056	30.4271	44.026	31.42	51.1094	34.6416	6.32836	25.0638	8.0061	52.2288	35.7684	54.334	25.3599	28.5847	34.1082	0.267389	0.397407	0.750932	0.452694	0.66302	11.8908
mmu-miR-27b-3p	15075.4	11815.4	6003.8	9013.12	5765.78	11390.8	12797.2	14005	23325.9	15400	23329.8	29840.6	4817.78	7219.82	4295.27	35076.2	15201.6	18960.2	9866.43	9574.93	14138.8	-0.290365	0.393412	-0.73797	0.460532	0.668821	11.8908
mmu-miR-322-3p	9.64366	7.27697	4.80945	10.2814	6.06127	10.2505	7.87616	12.1709	19.2991	14.4362	15.1435	14.8464	7.59403	3.58055	10.6748	23.8436	15.0604	20.08	14.0889	11.4339	11.9226	-0.582451	0.358271	-1.54555	0.122214	0.67225	3.12852
mmu-miR-125a-3p	53.8438	21.8309	20.841	17.6253	19.6991	42.2831	39.3808	36.5126	59.1034	30.5708	55.5262	90.4924	18.9851	20.0511	28.0213	81.7495	39.5335	64.9646	32.4044	26.6791	40.0049	-0.301219	0.373684	-0.785879	0.431939	0.673847	11.0052
mmu-miR-290a-5p	1028.66	394.169	237.266	995.828	430.35	836.694	883.706	826.401	952.891	613.114	706.066	1410.41	514.495	648.796	408.978	2097.1	1161.53	1137.47	701.625	582.176	828.386	-0.364035	0.378298	-0.960318	0.336895	0.674828	8.5
mmu-miR-10a-5p	26937.9	11030.7	4698.83	14448.3	8334.25	15150.2	17952.9	16338.2	19233.9	12922.9	13025.3	17851	8330.01	11614.6	6668.41	40929.2	20894.4	22437.6	14379.1	13250	15821.4	-0.269634	0.379061	-0.711201	0.47696	0.677487	11.8908
mmu-miR-872-5p	309.401	228.012	120.236	143.205	133.348	234.479	242.586	266.542	409.502	271.74	342.622	413.578	93.6597	146.803	89.4014	689.194	299.325	369.708	188.791	159.122	257.563	-0.277956	0.390871	-0.70641	0.479933	0.677487	11.8908
mmu-miR-196a-5p	304.579	179.499	54.5071	129.252	48.4902	105.067	110.266	83.9789	99.5108	64.5383	48.5854	108.167	43.0328	79.4882	70.0534	232.759	220.258	252.771	145.115	184.848	128.238	-0.272352	0.427489	-0.622935	0.533327	0.679824	13.0893
mmu-miR-342-3p	593.085	166.157	78.5544	273.926	121.225	220.385	267.79	256.805	385.378	238.622	413.923	303.998	118.34	257.8	145.444	497.309	476.285	496.093	287.413	281.083	293.981	-0.370701	0.390508	-0.941039	0.346685	0.679824	8.5
mmu-miR-330-3p	16.8764	16.9796	8.01575	27.1723	10.6072	20.5009	26.779	8.5196	7.84024	10.1903	22.0843	25.451	9.49253	22.1994	16.0122	17.0311	30.1208	21.2611	29.5866	17.1508	18.1936	-0.252214	0.353657	-0.613649	0.539447	0.681135	13.0893
mmu-miR-126a-3p	27.3237	20.6181	17.6347	27.1723	13.6379	15.3757	17.3276	29.2101	44.026	24.6264	34.0729	59.3856	7.59403	11.4578	8.0061	64.7183	35.7684	41.3411	19.7244	22.8678	27.0944	-0.316044	0.426763	-0.686654	0.492301	0.681417	11.8908
mmu-miR-210-5p	60.2729	52.1516	11.2221	63.1572	48.4902	39.7205	55.1331	41.3809	57.2941	39.9118	67.5148	101.804	17.0866	46.5471	34.0259	121.489	58.359	93.3128	50.7199	56.2166	55.7905	-0.356026	0.377642	-0.922146	0.356452	0.685804	8.5
mmu-miR-125b-1-3p	255.557	128.56	84.967	185.8	90.9191	175.539	215.807	209.339	193.594	152.005	232.201	361.262	55.6895	169.718	78.7266	435.997	199.55	311.83	132.435	193.423	193.146	-0.227073	0.385263	-0.582415	0.560287	0.691793	13.0893
mmu-miR-5121	53.0401	32.7464	56.1103	25.7035	33.337	52.5336	59.8588	48.6834	50.0569	56.0464	22.7153	62.2135	44.2985	18.6189	21.3496	61.3121	41.4161	63.7834	40.8577	22.8678	43.3775	0.198259	0.316653	0.663211	0.507196	0.691793	11.8908
mmu-miR-183-5p	184380	73430.7	37848.8	107700	46677.8	79451.3	95383.5	88679.3	167193	102807	122171	165563	45828.7	67299.3	34670.4	238411	149904	161178	112938	100835	109117	-0.352532	0.389558	-0.904929	0.365503	0.693839	8.5
mmu-miR-20a-3p	40.1819	58.2157	22.4441	63.8916	36.3676	39.7205	85.0626	57.203	99.5108	91.7123	90.2301	198.659	22.7821	62.3016	54.0412	64.7183	82.8321	69.6893	57.7643	43.8299	67.0579	-0.180758	0.301121	-0.562961	0.573461	0.700278	13.0893
mmu-miR-214-3p	24.9128	10.9155	16.0315	11.0158	12.1225	16.657	28.3542	19.4734	33.1703	22.0789	24.6082	45.2462	14.5552	12.89	9.34045	39.7393	26.3557	33.0729	18.3155	14.2924	21.6574	-0.259625	0.348379	-0.702439	0.482405	0.700278	11.0052
mmu-miR-148a-3p	62888.7	29886.5	14506.9	36089.2	13777.3	23223.7	27012.1	31257.2	39721.7	28918.2	41324.8	32939.9	10991.1	17867.7	11696.9	76394.9	44518.5	54895.1	30637.6	42561.7	33555.5	-0.279026	0.407333	-0.684941	0.493381	0.707246	11.0052
mmu-miR-702-3p	51.4328	14.5539	24.0473	67.5635	13.6379	48.6897	44.1065	42.598	68.7529	21.2297	50.4784	41.0043	35.4388	42.9666	24.6855	36.3331	79.067	70.8705	35.2221	45.7356	42.9207	-0.265949	0.364344	-0.672659	0.501164	0.712978	11.0052
mmu-miR-193b-3p	61.0765	67.9184	33.6662	58.0165	36.3676	55.0962	86.6378	66.9397	56.691	29.7216	41.0137	47.3671	40.5015	29.3605	8.0061	111.27	62.1241	64.9646	39.4488	39.0658	51.7627	0.234177	0.375337	0.670118	0.502782	0.714115	11.0052
mmu-let-7i-5p	1759.16	978.752	641.26	1094.97	618.25	1085.27	1331.07	1471.46	1727.27	1597.32	2118.2	1652.9	479.689	706.8	507.053	3808.16	1474.04	2004.45	989.038	1367.3	1370.62	-0.335895	0.389628	-0.861214	0.38912	0.714295	8.5
mmu-miR-500-3p	10.4473	7.27697	6.4126	3.67193	6.06127	12.8131	23.6285	12.1709	16.2836	13.587	10.0957	17.6743	3.79701	13.6061	1.33435	7.94787	5.64765	4.7247	5.63554	0	9.14081	0.835846	0.513971	1.81717	0.0691914	0.714295	1.51177
mmu-miR-375-3p	17.68	13.3411	1.60315	9.54702	18.1838	48.6897	59.8588	63.2885	76.5932	67.935	95.2779	117.357	24.0477	68.7465	42.6992	219.134	5.64765	4.7247	1.40889	5.71695	48.0741	-0.662288	0.803868	-0.852007	0.39421	0.720611	8.5
mmu-miR-291b-3p	396.997	223.16	126.649	193.878	151.532	274.2	327.648	306.706	433.626	215.694	232.831	468.722	151.248	163.273	104.746	730.068	370.862	355.533	226.831	191.518	282.286	-0.196625	0.382553	-0.508157	0.611344	0.724065	13.0893
mmu-let-7d-3p	122.957	116.431	75.3481	56.5477	53.0361	107.63	143.346	130.228	186.357	89.1647	133.768	145.636	45.5642	71.611	42.6992	300.884	131.778	164.183	78.8976	89.5655	114.282	-0.197974	0.386562	-0.505575	0.613155	0.724898	13.0893
mmu-miR-486a-5p	31.3419	23.0437	14.4284	20.5628	12.1225	26.9075	23.6285	24.3417	10.8557	38.2135	8.83372	14.8464	18.3522	22.1994	10.0076	28.3852	30.1208	49.6093	19.7244	29.5376	22.8531	-0.227949	0.361296	-0.578958	0.562618	0.728822	11.8908
mmu-miR-145a-5p	78.7565	67.9184	25.6504	127.049	45.4595	76.8784	105.541	82.7618	65.1343	53.4988	119.886	125.134	24.0477	76.6238	33.3587	79.4787	86.5972	95.6751	54.9465	54.311	73.9353	0.268573	0.34689	0.82858	0.407342	0.731063	8.5
mmu-miR-1839-5p	196.088	105.516	75.3481	84.4544	59.0974	94.8167	110.266	118.057	209.877	143.513	136.923	186.64	47.4627	50.1277	47.3694	313.373	163.782	198.437	104.258	137.207	129.131	-0.32931	0.392204	-0.827452	0.407981	0.731063	8.5
mmu-miR-669p-3p	4.82183	0	0	5.1407	1.51532	5.12523	6.30093	3.65126	3.01548	2.54756	8.20274	2.12091	0	0	0.667175	1.13541	0	3.54352	0	0	2.3894	1.37249	0.899561	2.70357	0.00685987	0.731063	0.142402
mmu-miR-542-3p	310.204	104.303	30.4599	146.877	74.2506	89.6915	121.293	130.228	202.037	104.45	131.244	105.339	75.9403	73.7593	81.3953	210.051	216.493	217.336	145.115	160.074	136.527	-0.226818	0.390803	-0.559716	0.575673	0.732369	11.8908
mmu-miR-3535	12650.1	10879.1	9509.89	15207.7	13112	15380.8	15728.7	18049.4	18645.3	21218.7	17861.8	11081.1	15026.7	13142	12965.2	6593.32	14906	12468.5	11961.4	12251.4	13932	0.154187	0.188034	0.82014	0.412137	0.732369	8.5
mmu-miR-150-3p	0	0	0	2.20316	1.51532	3.84392	1.57523	2.43417	4.22167	3.39675	11.3576	4.9488	5.06268	3.58055	2.00152	4.54164	7.53019	8.26822	2.81777	3.8113	3.65553	-1.2207	0.629482	-2.61813	0.00884131	0.735684	0.180399
mmu-miR-221-3p	261.182	145.539	88.1733	189.472	107.588	212.697	263.064	251.937	375.126	177.48	354.611	376.109	92.394	108.849	130.099	651.725	254.144	300.018	166.249	187.706	234.708	-0.314064	0.390836	-0.799382	0.424069	0.741075	8.5
mmu-miR-145a-3p	55.451	46.0875	28.8567	28.6411	12.1225	24.3448	25.2037	48.6834	63.9281	31.42	51.7403	60.0926	7.59403	7.1611	9.34045	65.8538	33.8859	50.7905	28.1777	28.5847	35.398	0.212568	0.459737	0.532975	0.594051	0.741222	11.8908
mmu-miR-205-3p	90.0075	55.7901	20.841	54.3446	33.337	30.7514	33.0799	69.3739	166.454	109.545	181.722	195.124	11.391	20.7672	14.0107	101.051	54.5939	69.6893	25.3599	46.6884	69.1962	0.170032	0.438232	0.442987	0.657775	0.741744	13.0893
mmu-let-7j	1.60728	3.63848	4.80945	6.60948	4.54595	3.84392	7.87616	7.30251	6.03096	5.09513	5.67882	10.6046	5.69552	7.1611	6.67175	5.67705	7.53019	9.44939	12.68	4.76412	6.36359	-0.487616	0.389051	-1.41487	0.157108	0.741744	3.12852
mmu-miR-181b-5p	111.706	37.5977	40.0788	24.2347	45.4595	85.8476	102.39	99.801	151.98	110.394	111.052	112.408	84.1671	57.2888	71.3877	141.926	60.2415	87.4069	49.311	63.8392	82.426	-0.167761	0.325798	-0.525824	0.59901	0.741904	11.8908
mmu-miR-17-3p	56.2547	33.9592	25.6504	85.9232	34.8523	69.1906	85.0626	75.4593	142.934	69.6334	76.9795	184.52	47.4627	38.6699	36.6946	172.582	80.9496	101.581	49.311	52.4053	76.0037	-0.309014	0.383505	-0.7918	0.428477	0.741904	8.5
mmu-miR-99b-3p	41.7892	15.7668	6.4126	19.8284	10.6072	28.1888	31.5047	31.6442	42.2167	23.7773	60.574	82.0087	10.7582	18.6189	17.3465	61.3121	26.3557	33.0729	21.1333	24.7734	30.3845	-0.192331	0.414184	-0.422761	0.67247	0.750589	13.0893
mmu-miR-1983	155.906	116.431	46.4914	124.111	75.7659	165.289	214.232	217.858	448.1	190.218	361.551	480.034	77.2059	103.12	87.3999	496.174	141.191	158.277	98.622	99.0937	192.854	-0.175037	0.419095	-0.414711	0.678353	0.751772	13.0893
mmu-miR-199a-5p	492.63	386.892	157.109	336.349	187.899	362.61	406.41	440.585	454.734	346.469	331.895	511.14	145.552	285.012	137.438	1059.34	555.352	569.326	371.946	290.611	391.465	-0.300784	0.386146	-0.774855	0.438426	0.751772	8.5
mmu-miR-877-3p	16.0728	26.6822	17.6347	39.6569	22.7298	21.7822	29.9294	23.1246	44.026	47.5545	26.5011	36.0555	18.9851	18.6189	6.00457	57.9059	52.7114	38.9788	22.5422	15.2452	29.1371	-0.217033	0.38611	-0.490334	0.623898	0.752002	11.8908
mmu-miR-135b-3p	71.5238	61.8542	11.2221	105.017	15.1532	44.8458	53.5579	41.3809	81.4179	102.752	114.207	115.943	12.0239	36.5216	26.687	115.812	90.3623	128.748	46.4932	70.509	67.3016	-0.375375	0.475536	-0.767918	0.442536	0.752002	8.5
mmu-miR-29a-3p	125.368	109.155	88.1733	124.111	89.4037	155.038	187.453	192.3	229.176	213.995	212.009	227.645	71.5104	98.1071	60.7129	524.559	173.194	192.531	101.44	99.0937	163.749	-0.300807	0.393121	-0.762931	0.445504	0.752002	8.5
mmu-miR-466d-5p	7.23274	15.7668	8.01575	10.2814	12.1225	8.96915	23.6285	30.4271	23.5207	17.8329	34.7039	20.5022	2.53134	5.72888	8.0061	30.6561	0	0	5.63554	0.952824	13.3257	1.01659	0.647004	1.71192	0.0869114	0.752002	1.6509
mmu-miR-18b-5p	71.5238	43.6618	28.8567	91.0639	51.5208	73.0345	100.815	97.3668	115.794	129.926	173.519	137.859	84.8	50.8438	30.0229	181.666	103.54	105.125	61.991	54.311	89.3621	-0.265766	0.34246	-0.758136	0.44837	0.752921	8.5
mmu-miR-31-5p	179.211	189.201	80.1575	115.299	107.588	198.603	196.904	222.727	375.729	221.638	232.831	306.119	94.9253	102.404	84.064	574.517	192.02	250.409	119.755	157.216	200.066	-0.286999	0.383261	-0.74634	0.455462	0.757531	8.5
mmu-miR-15b-3p	49.0219	60.6414	33.6662	8.81263	24.2451	24.3448	44.1065	43.8151	63.9281	41.6102	115.469	45.2462	32.2746	33.6572	24.0183	35.1977	58.359	69.6893	39.4488	39.0658	44.3309	-0.195527	0.357491	-0.53418	0.593217	0.759256	11.0052
mmu-miR-146a-5p	867.929	345.656	163.521	337.818	356.1	663.717	734.059	799.625	822.019	565.559	613.312	960.774	246.806	329.411	340.926	1463.54	402.865	386.244	266.279	219.15	544.266	0.223291	0.422993	0.530607	0.595691	0.759726	11.0052
mmu-miR-3102-3p	32.9492	25.4694	16.0315	19.8284	13.6379	38.4392	37.8056	31.6442	22.9176	25.4756	37.2278	61.5065	34.806	13.6061	21.3496	39.7393	37.651	44.8846	19.7244	24.7734	29.9734	-0.127793	0.322217	-0.360567	0.718423	0.760217	13.0893
mmu-miR-10b-5p	21318.9	8949.46	3874.81	10517.1	7249.28	11779.1	14964.7	14424.9	15535.1	10766.9	14513.8	10917.8	5191.78	6197.21	4451.39	26566.3	11551.3	12082.2	7733.37	8917.48	11375.1	0.170697	0.378687	0.451009	0.651983	0.760217	11.8908
mmu-miR-330-5p	278.862	145.539	46.4914	135.861	54.5514	117.88	149.647	171.609	264.156	156.251	213.902	125.134	75.9403	105.984	45.3679	287.259	233.436	219.698	154.977	134.348	155.845	-0.190616	0.401253	-0.458998	0.646236	0.760217	11.8908
mmu-miR-34a-5p	827.747	325.038	179.553	470.007	265.181	531.742	671.049	564.728	574.147	344.77	336.943	697.781	289.839	325.83	242.184	1406.77	685.248	690.987	409.986	379.224	510.938	-0.207683	0.392532	-0.526057	0.598848	0.760217	11.0052
mmu-miR-143-3p	13456.1	13986.3	7781.69	9230.5	5017.22	9431.7	11979.6	13698.3	17017.6	13087.7	19703	23103.1	3955.85	5895.73	4119.81	32473.9	13913.9	22820.3	9400.09	11268.1	13067	-0.296029	0.404593	-0.731592	0.464418	0.760217	8.5
mmu-miR-152-3p	45.0037	43.6618	12.8252	19.8284	21.2144	38.4392	53.5579	37.7297	49.4538	41.6102	40.3827	51.6089	17.0866	24.3477	19.3481	118.083	50.8288	47.247	36.631	23.8206	39.6354	-0.301468	0.404342	-0.729983	0.465401	0.760217	8.5
mmu-miR-34c-3p	6.4291	0	0	2.20316	3.03064	6.40654	9.4514	10.9538	3.01548	9.34107	12.6196	14.1394	9.49253	5.01277	5.3374	20.4374	9.41274	5.90587	5.63554	4.76412	7.17943	-0.671051	0.560903	-1.36693	0.171646	0.760217	3.12852
mmu-miR-449c-5p	14.4655	15.7668	6.4126	9.54702	12.1225	16.657	26.779	15.8221	39.2012	9.34107	8.83372	17.6743	12.6567	20.0511	12.0091	23.8436	18.8255	15.3553	9.8622	18.1037	16.1665	-0.143522	0.36634	-0.430743	0.666655	0.766587	11.8908
mmu-miR-125b-5p	617.194	340.805	145.887	302.567	222.752	445.895	436.339	513.61	534.343	370.246	497.212	513.968	163.272	264.961	217.499	1276.2	487.58	614.211	342.359	315.385	431.114	-0.282644	0.395614	-0.711692	0.476655	0.766587	8.5
mmu-miR-7226-3p	23.3055	15.7668	3.2063	8.81263	7.57659	11.5318	17.3276	13.3879	28.3455	16.9838	17.6674	33.2277	11.391	4.29666	8.67327	29.5207	24.4731	21.2611	12.68	16.198	16.2817	-0.325633	0.407538	-0.711969	0.476484	0.766587	8.5
mmu-miR-425-5p	1747.91	971.475	573.928	892.279	536.422	935.354	1176.7	1184.22	1835.22	744.738	1655.06	1822.57	478.424	593.655	373.618	2577.38	1374.26	1705.62	963.678	911.853	1152.72	-0.163022	0.385334	-0.421206	0.673605	0.770076	11.8908
mmu-miR-675-3p	2.41091	0	3.2063	0.734386	0	3.84392	4.7257	4.86834	1.20619	1.69838	3.78588	2.12091	1.26567	2.14833	0.667175	1.13541	0	0	0	0	1.69088	1.07219	0.816101	1.96821	0.0490441	0.770076	0.866224
mmu-miR-128-1-5p	271.63	59.4286	72.1418	158.627	65.1587	131.975	110.266	159.438	164.645	125.68	283.941	188.761	98.7223	69.4627	60.7129	287.259	218.376	204.343	131.026	175.32	151.846	-0.273691	0.382447	-0.698207	0.485048	0.771165	8.5
mmu-miR-331-5p	36.9674	21.8309	12.8252	16.1565	10.6072	15.3757	15.7523	25.5588	45.8353	11.0394	22.0843	29.6928	17.0866	12.1739	6.67175	35.1977	28.2382	46.0658	21.1333	26.6791	22.8486	-0.303435	0.405879	-0.687258	0.49192	0.776569	8.5
mmu-miR-582-5p	43.3965	31.5335	25.6504	26.4379	16.6685	33.314	39.3808	29.2101	33.7734	25.4756	57.4191	65.7483	23.4149	14.3222	10.6748	82.8849	45.1812	56.6964	36.631	29.5376	36.3676	-0.277342	0.387042	-0.682373	0.495003	0.778478	8.5
mmu-miR-653-5p	4.82183	0	0	0.734386	4.54595	7.68784	11.0266	7.30251	5.42786	12.7378	6.94078	17.6743	12.6567	5.72888	4.00305	19.302	0	5.90587	4.22666	9.52824	7.01256	-0.652519	0.64927	-1.25921	0.207955	0.778843	3.55376
mmu-miR-495-5p	7.23274	1.21283	9.6189	0	6.06127	0	0	13.3879	0	0	0	0	0	0	0	0	0	0	0	0	1.87568	2.50823	1.88687	2.47258	0.0134141	0.778843	0.228619
mmu-miR-1934-5p	6.4291	6.06414	4.80945	1.46877	3.03064	7.68784	9.4514	8.5196	4.82477	1.69838	6.3098	4.9488	2.53134	3.58055	2.6687	7.94787	1.88255	1.18117	1.40889	4.76412	4.56039	0.707415	0.483299	1.68158	0.0926499	0.781075	1.56371
mmu-miR-467d-5p	17.68	9.70262	4.80945	9.54702	7.57659	23.0635	20.478	23.1246	10.2526	32.2691	19.5604	17.6743	6.32836	7.1611	5.3374	29.5207	13.1778	8.26822	1.40889	4.76412	13.5852	0.562243	0.486088	1.31614	0.188128	0.785053	3.12852
mmu-miR-195a-5p	136.618	117.644	78.5544	116.767	90.9191	164.007	179.577	175.26	259.331	146.91	174.781	258.045	75.9403	85.2171	46.7022	454.164	158.134	163.002	109.893	79.0844	153.528	-0.144924	0.396099	-0.359276	0.719388	0.785343	11.8908
mmu-miR-28a-3p	110.902	66.7055	52.904	83.72	57.5821	119.162	108.691	143.616	88.6551	76.4269	162.793	294.807	67.0806	73.7593	96.7404	200.968	131.778	125.204	69.0354	101.952	111.624	-0.219133	0.332601	-0.64831	0.516784	0.785545	8.5
mmu-miR-28a-5p	73.9347	72.7697	40.0788	100.611	60.6127	101.223	124.443	113.189	109.16	56.8956	75.7176	195.124	37.3373	88.7976	41.3648	178.259	80.9496	112.212	50.7199	60.0279	88.6714	0.0793677	0.362472	0.235455	0.813855	0.794546	13.0893
mmu-miR-190a-5p	7.23274	15.7668	1.60315	8.81263	0	10.2505	11.0266	8.5196	28.9486	12.7378	29.0251	10.6046	7.59403	5.72888	8.67327	18.1666	18.8255	18.8988	12.68	8.57542	12.1835	-0.589338	0.450024	-1.29737	0.194505	0.794546	3.12852
mmu-miR-362-5p	17.68	6.06414	9.6189	16.1565	15.1532	23.0635	18.9028	26.7759	22.3145	22.0789	11.9886	26.1579	7.59403	22.1994	9.34045	13.6249	11.2953	9.44939	8.45331	7.6226	15.2767	0.535286	0.340266	1.66952	0.0950144	0.798197	1.51177
mmu-miR-669d-5p	16.8764	16.9796	11.2221	7.34386	1.51532	32.0327	26.779	24.3417	10.8557	22.9281	17.6674	24.037	5.06268	5.01277	15.345	27.2498	1.88255	1.18117	9.8622	5.71695	14.1946	0.871321	0.555643	1.66939	0.0950401	0.798197	1.51177
mmu-miR-501-3p	38.5746	27.895	12.8252	32.313	25.7604	42.2831	45.6818	59.6372	44.6291	33.9675	50.4784	101.097	24.6806	16.4705	12.6763	90.8328	28.2382	27.167	23.9511	18.1037	37.8631	0.228133	0.414363	0.598502	0.549505	0.807354	8.5
mmu-miR-470-5p	257.968	124.921	36.8725	151.284	119.71	199.884	297.719	240.983	162.233	154.552	121.148	148.464	105.684	198.362	113.42	597.225	175.077	129.929	125.391	102.905	178.187	-0.114433	0.422564	-0.268361	0.788422	0.81853	11.8908
mmu-miR-8111	2.41091	1.21283	4.80945	1.46877	0	0	0	0	4.22167	0.849188	4.41686	4.9488	5.06268	0.71611	2.6687	1.13541	0	14.1741	4.22666	7.6226	2.99724	-1.28442	0.832412	-2.1976	0.0279777	0.824652	0.411453
mmu-miR-141-3p	1375.83	1258.92	522.627	695.464	833.425	1330	1589.41	1811.02	3042.62	2151.84	3112.62	3961.87	618.28	998.257	634.483	4306.61	1402.5	1488.28	891.825	640.298	1633.31	-0.221481	0.405689	-0.545638	0.585315	0.830032	8.5
mmu-miR-152-5p	266.004	43.6618	64.126	105.752	40.9136	80.7224	91.3635	107.104	148.965	66.2367	106.636	140.687	42.4	72.3271	72.7221	148.739	169.429	188.988	105.666	135.301	109.887	-0.224409	0.397649	-0.541231	0.588348	0.831783	8.5
mmu-miR-7677-3p	0	0	0	0	0	0	1.57523	0	5.42786	1.69838	6.94078	2.12091	0	0	2.6687	3.40623	0	1.18117	0	1.90565	1.34625	-0.841817	1.1312	-1.81806	0.0690548	0.831783	0.997022
mmu-miR-871-3p	298.15	107.942	54.5071	187.268	137.894	272.918	285.117	284.798	163.439	116.339	150.173	182.399	193.015	159.693	124.762	790.245	229.671	194.894	111.302	113.386	207.896	-0.234137	0.435965	-0.535684	0.592177	0.832344	8.5
mmu-miR-181a-1-3p	4.01819	10.9155	0	3.67193	6.06127	6.40654	12.6019	9.73668	3.61857	5.94432	6.3098	8.48366	3.16418	2.86444	3.33587	7.94787	3.7651	4.7247	2.81777	3.8113	5.50997	0.603049	0.450655	1.599	0.109821	0.832344	1.57477
mmu-miR-222-3p	148.673	42.449	67.3323	212.238	72.7352	124.287	157.523	183.78	118.207	129.077	206.961	244.612	112.012	126.751	49.3709	193.02	158.134	207.887	104.258	116.245	138.778	-0.0809006	0.349512	-0.213756	0.830738	0.832656	11.8908
mmu-miR-466b-5p	16.0728	2.42566	6.4126	19.8284	10.6072	24.3448	29.9294	14.605	19.2991	11.8886	20.8223	19.0882	6.32836	5.72888	4.00305	32.9269	7.53019	1.18117	8.45331	0.952824	13.1214	0.816031	0.582754	1.56075	0.118583	0.840068	1.6509
mmu-miR-23b-3p	857.482	270.461	129.855	465.601	242.451	471.521	592.288	517.261	754.473	546.028	578.608	879.473	273.385	196.93	237.514	1003.7	544.056	578.775	336.724	328.724	490.266	0.0192456	0.387316	0.0553315	0.955874	0.844313	13.0893
mmu-miR-6539	549.688	286.227	134.665	306.973	178.807	352.359	409.561	400.421	1046.37	667.462	1050.58	1047.73	117.075	180.46	130.766	860.641	344.506	431.129	219.786	304.904	451.006	0.0162591	0.394333	0.0474464	0.962157	0.845887	13.0893
mmu-miR-146b-5p	31885.9	10646.2	3884.43	16513.4	6747.71	11247.3	12773.6	12330.3	14034.6	8176.83	7980	9438.07	8953.99	10636.4	6105.98	19230.4	22050.3	21821	15638.6	15714.9	13290.5	-0.180387	0.370964	-0.486019	0.626954	0.848057	8.5
mmu-miR-3082-3p	32.1455	25.4694	17.6347	25.7035	15.1532	19.2196	22.0533	35.2955	47.6446	19.5313	39.7517	48.781	3.79701	15.0383	10.6748	54.4997	39.5335	35.4352	1.40889	26.6791	26.7725	0.0408921	0.495552	0.135939	0.891869	0.852797	11.8908
mmu-miR-7224-3p	11.2509	19.4052	0	12.4846	6.06127	7.68784	9.4514	17.0392	20.5053	13.587	26.5011	23.3301	8.8597	13.6061	4.00305	34.0623	24.4731	29.5294	14.0889	13.3395	15.4633	-0.71464	0.462426	-1.54464	0.122433	0.852797	1.62631
mmu-miR-674-5p	13.6618	12.1283	3.2063	7.34386	6.06127	10.2505	15.7523	13.3879	18.0929	5.94432	17.0365	31.8137	10.7582	22.9155	6.00457	20.4374	33.8859	21.2611	9.8622	9.52824	14.4666	-0.667848	0.427972	-1.5829	0.113445	0.852797	1.51177
mmu-miR-18a-5p	87.5965	78.8338	19.2378	128.518	54.5514	103.786	118.142	138.748	151.377	108.696	138.185	204.315	48.0955	58.721	72.7221	278.175	114.835	115.755	80.3065	61.9336	108.127	-0.185414	0.399717	-0.450891	0.652068	0.854039	8.5
mmu-miR-26a-5p	38937.1	24548.9	10898.2	23161.8	13189.3	25344.3	28577.9	29228.3	38726.6	24052.4	34744.9	42467.8	10269.7	14559.9	9878.19	69303.1	33108.4	36870.4	22202.6	20825.9	27544.8	-0.162603	0.386862	-0.420234	0.674315	0.870605	8.5
mmu-miR-182-3p	32.9492	13.3411	6.4126	6.60948	10.6072	10.2505	23.6285	18.2563	30.7579	30.5708	33.4419	41.0043	6.32836	6.44499	8.67327	38.6039	20.708	24.8047	11.2711	11.4339	19.3049	-0.0673294	0.443707	-0.0670959	0.946505	0.871843	11.8908
mmu-miR-1191a	3.21455	7.27697	1.60315	4.40632	0	6.40654	4.7257	6.08543	12.0619	4.24594	15.1435	15.5534	1.89851	2.86444	4.67022	17.0311	5.64765	15.3553	4.22666	4.76412	6.85907	-0.627667	0.554555	-1.23715	0.216032	0.872169	2.70972
mmu-miR-497a-5p	80.3638	41.2362	30.4599	82.9856	30.3064	51.2523	63.0093	90.0643	95.2891	47.5545	75.0866	134.325	17.7194	25.78	31.3572	139.655	86.5972	83.8634	45.0843	37.1602	64.4575	0.00745104	0.417965	0.05907	0.952896	0.873433	11.8908
mmu-miR-15a-5p	82.7747	75.1953	46.4914	68.2979	51.5208	75.5971	99.2397	83.9789	75.9901	65.3875	136.292	178.157	21.5164	74.4754	35.3603	157.822	116.718	96.8563	47.9021	59.0751	82.4324	-0.063574	0.364113	-0.148746	0.881754	0.873433	11.0052
mmu-miR-148a-5p	2864.17	1813.18	732.64	1634.01	528.846	990.45	1296.42	1342.45	1628.96	1152.35	1689.76	1643	397.421	533.502	314.907	2556.94	1506.04	2055.24	1007.35	1542.62	1361.51	0.176099	0.431819	0.409856	0.681912	0.873433	8.5
mmu-miR-1981-5p	20.091	12.1283	12.8252	29.3754	13.6379	19.2196	14.1771	18.2563	33.1703	7.64269	30.287	28.9858	13.9224	10.0255	12.6763	10.2187	32.0033	22.4423	14.0889	18.1037	18.6639	0.0621654	0.343194	0.406485	0.684386	0.874816	8.5
mmu-miR-138-5p	13.6618	3.63848	1.60315	5.87509	1.51532	10.2505	15.7523	4.86834	13.8712	11.0394	11.3576	31.8137	5.69552	9.30943	10.0076	20.4374	16.9429	8.26822	15.4977	9.52824	11.0467	-0.670067	0.456317	-1.50276	0.132902	0.874816	1.6509
mmu-miR-135b-5p	427.535	127.347	96.189	215.91	83.3425	169.133	217.382	199.602	294.311	129.077	138.185	231.887	118.973	87.3654	85.3984	403.07	338.859	301.199	209.924	178.178	202.643	-0.164495	0.400587	-0.397561	0.690954	0.87749	8.5
mmu-miR-874-3p	27.3237	7.27697	6.4126	12.4846	12.1225	30.7514	18.9028	17.0392	28.9486	13.587	16.4055	21.2091	6.32836	14.3222	13.3435	53.3643	13.1778	27.167	9.8622	13.3395	18.1684	-0.179507	0.445494	-0.383348	0.701462	0.88265	8.5
mmu-miR-7a-5p	7329.98	2150.34	825.622	3841.57	2097.2	3695.29	4840.69	4565.29	6279.43	3849.37	4303.28	5782.32	2337.69	3341.37	2476.55	6837.44	4102.07	4612.49	2841.72	3622.64	3986.62	-0.0400348	0.355154	-0.112097	0.910746	0.883122	11.0052
mmu-miR-191-5p	44430.7	16978.4	6810.18	28779.9	12707.5	24649.8	26336.3	26601.8	39656.6	29433.7	23005.5	32305.1	9445.7	14975.3	12701.7	48958.9	27703.6	32285	20396.4	21045	24960.4	-0.00167096	0.372052	-0.00436082	0.996521	0.886749	11.8908
mmu-miR-26b-3p	8.03638	7.27697	3.2063	6.60948	4.54595	8.96915	7.87616	7.30251	8.44334	9.34107	14.5125	22.6231	3.79701	6.44499	2.00152	26.1144	13.1778	16.5364	7.04443	3.8113	9.38354	-0.491679	0.496215	-0.981156	0.326516	0.887685	3.88412
mmu-miR-99b-5p	6405.8	4073.89	2088.9	4133.86	3265.51	6403.97	6740.42	7208.8	7058.03	4879.43	6906.7	11737.8	2509.19	3331.34	2199.68	15494.9	4612.24	5253.86	3198.17	2733.65	5511.81	0.0357867	0.405416	0.0885189	0.929464	0.889465	11.0052
mmu-miR-466h-3p	5.62547	2.42566	1.60315	2.20316	3.03064	8.96915	4.7257	4.86834	3.61857	1.69838	1.26196	1.41394	0	3.58055	0	5.67705	0	0	0	0.952824	2.58273	1.18665	0.756804	2.217	0.0266229	0.889465	0.315189
mmu-miR-7a-1-3p	11.2509	8.4898	6.4126	18.3597	12.1225	37.1579	26.779	27.993	31.9641	9.34107	23.9772	31.1067	14.5552	9.30943	8.0061	62.4475	7.53019	15.3553	8.45331	4.76412	18.7688	0.1777	0.532994	0.355665	0.722092	0.891162	8.5
mmu-miR-21a-3p	123.76	115.219	62.5229	49.9383	98.4956	151.194	168.55	234.898	172.485	149.457	162.793	249.561	75.9403	93.0943	58.0442	414.425	62.1241	95.6751	49.311	49.5469	131.852	0.160194	0.455609	0.353865	0.72344	0.892373	8.5
mmu-miR-486b-5p	1169.29	526.367	197.187	534.633	277.303	484.334	582.836	550.123	700.797	383.833	774.212	513.968	237.946	327.978	196.149	1077.5	655.127	816.191	474.794	626.958	555.377	-0.0298653	0.38742	-0.0721924	0.942449	0.895819	11.0052
mmu-miR-18a-3p	343.153	115.219	51.3008	143.94	100.011	201.165	236.285	222.727	226.764	106.998	206.961	304.705	71.5104	169.002	110.084	279.311	188.255	223.242	138.071	119.103	177.89	0.121926	0.366433	0.347477	0.728233	0.895819	8.5
mmu-miR-29b-3p	48.2183	14.5539	9.6189	20.5628	15.1532	26.9075	40.9561	43.8151	25.33	18.6821	42.9066	42.4183	21.5164	16.4705	14.6778	74.937	24.4731	49.6093	26.7688	17.1508	29.7363	-0.1549	0.423978	-0.338087	0.735297	0.898869	8.5
mmu-let-7d-5p	44.2001	20.6181	57.7134	49.9383	30.3064	43.5644	56.7084	54.7689	44.6291	66.2367	46.6925	116.65	27.2119	17.9027	37.3618	86.2911	64.0066	75.5952	39.4488	42.8771	51.1361	-0.124161	0.341763	-0.333015	0.739123	0.900853	8.5
mmu-miR-100-5p	174.389	84.898	33.6662	138.065	77.2812	138.381	148.072	160.655	169.47	78.9745	172.257	238.249	42.4	77.3399	83.3969	280.446	126.131	163.002	95.8042	82.8957	128.289	0.00599056	0.390032	0.0318519	0.97459	0.909202	11.0052
mmu-miR-200c-3p	122.957	109.155	35.2693	74.9074	72.7352	102.505	119.718	129.011	175.501	167.29	195.604	407.216	55.6895	67.3143	48.0366	254.332	111.07	148.828	76.0798	72.4147	127.282	-0.120606	0.371354	-0.311327	0.755552	0.910851	8.5
mmu-miR-425-3p	12.0546	4.85131	3.2063	5.87509	6.06127	6.40654	9.4514	9.73668	13.2681	7.64269	10.7267	20.5022	2.53134	7.1611	0.667175	10.2187	5.64765	8.26822	0	5.71695	7.49969	0.445279	0.487398	1.16795	0.242827	0.913715	2.70972
mmu-miR-871-5p	12.8582	2.42566	1.60315	14.6877	19.6991	1.28131	12.6019	9.73668	16.8867	9.34107	9.46469	7.06971	15.1881	12.1739	10.0076	44.281	1.88255	15.3553	14.0889	15.2452	12.2939	-0.716629	0.533706	-1.44178	0.149365	0.918983	1.6509
mmu-miR-350-3p	29.7346	12.1283	17.6347	29.3754	16.6685	24.3448	53.5579	21.9075	30.1548	11.8886	14.5125	29.6928	11.391	22.9155	6.67175	57.9059	30.1208	23.6235	21.1333	18.1037	24.1733	0.0942053	0.412693	0.284292	0.776187	0.922608	8.5
mmu-miR-340-3p	3.21455	6.06414	1.60315	11.0158	6.06127	11.5318	11.0266	9.73668	21.7114	6.7935	13.2506	9.8976	5.69552	12.1739	15.345	19.302	1.88255	12.9929	7.04443	17.1508	10.1747	-0.545046	0.437488	-1.4267	0.153667	0.931807	1.6509
mmu-miR-20b-3p	1.60728	9.70262	4.80945	12.4846	6.06127	6.40654	12.6019	17.0392	11.4588	21.2297	28.3941	14.1394	9.49253	10.7416	11.342	13.6249	20.708	14.1741	7.04443	8.57542	12.0819	-0.397788	0.390144	-1.04064	0.298043	0.942868	3.12852
mmu-miR-301a-5p	9.64366	8.4898	3.2063	7.34386	0	10.2505	6.30093	6.08543	15.6805	7.64269	8.83372	21.9161	6.96119	1.43222	4.67022	20.4374	20.708	14.1741	7.04443	4.76412	9.27926	-0.572113	0.53126	-1.03953	0.298559	0.943801	3.12852
mmu-miR-222-5p	8.84002	6.06414	11.2221	7.34386	0	14.0944	15.7523	18.2563	12.665	16.1346	11.3576	38.1765	8.8597	5.72888	12.0091	31.7915	11.2953	17.7176	15.4977	11.4339	13.712	-0.449685	0.461908	-1.03568	0.30035	0.946652	3.12852
mmu-miR-1955-5p	8.03638	4.85131	3.2063	9.54702	1.51532	8.96915	11.0266	10.9538	27.1393	12.7378	9.46469	21.2091	10.7582	6.44499	2.00152	19.302	9.41274	16.5364	9.8622	8.57542	10.5775	-0.459398	0.448103	-1.02362	0.306014	0.957775	3.12852
mmu-miR-194-5p	57.8619	25.4694	19.2378	42.5944	19.6991	26.9075	36.2304	34.0784	57.8972	21.2297	25.8702	70.6971	12.6567	19.335	17.3465	57.9059	50.8288	57.8775	38.0399	28.5847	36.0174	-0.10553	0.389802	-0.190584	0.848851	0.965795	8.5
mmu-miR-700-5p	32.9492	13.3411	16.0315	24.9691	12.1225	19.2196	23.6285	25.5588	29.5517	21.2297	23.3462	12.0185	13.9224	8.59332	18.0137	26.1144	24.4731	24.8047	26.7688	26.6791	21.1668	-0.0126563	0.304002	0.144475	0.885125	0.988072	8.5
mmu-miR-18b-3p	87.5965	27.895	75.3481	47.7351	54.5514	94.8167	99.2397	97.3668	198.418	122.283	106.005	78.4738	38.603	75.1915	35.3603	177.124	77.1845	83.8634	43.6755	45.7356	83.3233	0.0191463	0.367603	0.0610792	0.951296	1	8.5
mmu-miR-196b-5p	19.2873	13.3411	8.01575	18.3597	16.6685	19.2196	22.0533	25.5588	15.6805	25.4756	20.8223	28.9858	6.96119	27.2122	20.0152	12.4895	18.8255	30.7105	8.45331	15.2452	18.669	0.0250564	0.325414	0.106028	0.91556	1	8.5
mmu-miR-21a-5p	11341.7	4619.66	1742.62	6937.01	4641.42	7528.96	9048.14	10391.5	10421.5	6249.17	7786.92	8854.82	4077.36	5733.89	3886.96	19832.2	6189.82	7413.05	4443.63	5053.78	7309.71	-0.00970301	0.391733	-0.0245728	0.980396	1	8.5
mmu-miR-672-5p	295.739	156.455	62.5229	346.63	92.4344	198.603	181.152	177.694	424.579	154.552	350.825	293.393	55.6895	133.196	101.411	291.8	207.08	304.743	153.569	243.923	211.3	0.0189437	0.3891	0.0638263	0.949109	1	8.5
mmu-miR-872-3p	107.688	75.1953	40.0788	51.407	37.8829	70.4719	94.514	86.4131	136.903	78.1253	117.362	111.701	18.9851	39.386	32.6916	187.343	84.7147	108.668	61.991	42.8771	79.2199	-0.0324547	0.404931	-0.0557677	0.955527	1	8.5
mmu-miR-195a-3p	8.03638	12.1283	3.2063	11.0158	9.09191	10.2505	14.1771	6.08543	12.665	9.34107	15.7745	24.744	3.79701	5.72888	2.6687	30.6561	7.53019	20.08	5.63554	8.57542	11.0594	-0.176653	0.491163	-0.332101	0.739813	1	3.88412
mmu-miR-26a-2-3p	11.2509	9.70262	1.60315	16.1565	6.06127	7.68784	11.0266	7.30251	9.04644	6.7935	23.3462	11.3115	4.42985	3.58055	8.0061	9.08328	9.41274	14.1741	11.2711	8.57542	9.49112	0.0419552	0.414885	0.354959	0.72262	1	3.88412
mmu-miR-331-3p	17.68	10.9155	1.60315	11.0158	6.06127	14.0944	17.3276	20.6905	19.2991	15.2854	23.3462	28.9858	5.69552	11.4578	4.67022	40.8747	24.4731	14.1741	1.40889	12.3867	15.0723	-0.197478	0.518668	-0.336954	0.736152	1	3.88412
mmu-miR-466d-3p	17.68	4.85131	8.01575	6.60948	9.09191	17.9383	25.2037	23.1246	24.1238	21.2297	26.5011	45.9531	6.96119	15.7544	5.3374	31.7915	9.41274	8.26822	5.63554	6.66977	16.0077	0.300854	0.455267	0.710798	0.47721	1	3.88412
mmu-miR-676-5p	8.84002	8.4898	8.01575	10.2814	6.06127	16.657	11.0266	12.1709	26.5362	11.0394	18.9294	15.5534	3.79701	9.30943	7.33892	27.2498	18.8255	14.1741	1.40889	10.4811	12.3093	-0.167763	0.427997	-0.32848	0.742549	1	3.88412
mmu-miR-878-5p	18.4837	6.06414	1.60315	9.54702	1.51532	0	0	17.0392	12.665	5.94432	8.20274	15.5534	6.32836	10.7416	4.67022	26.1144	1.88255	1.18117	19.7244	10.4811	8.88709	-0.51768	0.731319	-0.73049	0.46509	1	3.88412
mmu-miR-881-3p	6.4291	6.06414	1.60315	3.67193	0	1.28131	17.3276	1.21709	7.84024	4.24594	13.8816	2.82789	4.42985	5.01277	4.67022	14.7603	0	8.26822	0	0.952824	5.22421	-0.0157328	0.759755	-0.0685616	0.945339	1	3.55376
mmu-miR-125b-2-3p	6.4291	14.5539	0	4.40632	7.57659	10.2505	9.4514	7.30251	12.665	16.1346	5.67882	14.8464	5.69552	3.58055	3.33587	24.979	9.41274	10.6306	8.45331	6.66977	9.10262	-0.248689	0.491824	-0.491363	0.62317	1	3.12852
mmu-miR-129-2-3p	13.6618	3.63848	8.01575	10.2814	10.6072	19.2196	18.9028	21.9075	16.2836	15.2854	12.6196	12.0185	4.42985	27.2122	6.00457	29.5207	16.9429	9.44939	8.45331	6.66977	13.5562	-0.0305898	0.444706	-0.052943	0.957777	1	3.12852
mmu-miR-1964-3p	1.60728	4.85131	1.60315	6.60948	0	8.96915	6.30093	8.5196	3.61857	10.1903	14.5125	15.5534	4.42985	6.44499	4.67022	7.94787	7.53019	7.08705	5.63554	6.66977	6.63756	-0.330334	0.464697	-0.739696	0.459485	1	3.12852
mmu-miR-3063-3p	2.41091	12.1283	4.80945	8.07825	6.06127	10.2505	17.3276	13.3879	30.1548	13.587	17.6674	31.1067	7.59403	5.01277	16.6794	21.5728	5.64765	20.08	8.45331	6.66977	12.934	-0.274141	0.43728	-0.744866	0.456353	1	3.12852
mmu-miR-3066-5p	11.2509	19.4052	6.4126	5.1407	6.06127	6.40654	6.30093	13.3879	26.5362	6.7935	17.0365	16.9673	6.32836	10.0255	4.00305	13.6249	7.53019	12.9929	12.68	20.0093	11.4447	-0.208823	0.417577	-0.488106	0.625475	1	3.12852
mmu-miR-345-3p	13.6618	14.5539	9.6189	9.54702	6.06127	14.0944	22.0533	19.4734	27.7424	15.2854	10.0957	39.5904	8.8597	7.87721	6.67175	26.1144	1.88255	20.08	14.0889	10.4811	14.8917	0.169944	0.42409	0.433043	0.664983	1	3.12852
mmu-miR-743b-3p	16.0728	18.1924	4.80945	5.87509	1.51532	11.5318	15.7523	18.2563	12.665	6.7935	7.57176	14.1394	8.8597	7.1611	6.00457	36.3331	16.9429	9.44939	12.68	14.2924	12.2449	-0.259624	0.457985	-0.532814	0.594162	1	3.12852
mmu-miR-99a-5p	20.8946	16.9796	0	5.1407	6.06127	10.2505	17.3276	19.4734	31.9641	11.0394	15.1435	17.6743	5.69552	12.89	7.33892	32.9269	16.9429	25.9858	15.4977	6.66977	14.7948	-0.341613	0.505833	-0.659622	0.509496	1	3.12852
mmu-miR-1247-5p	12.0546	4.85131	0	5.1407	0	14.0944	7.87616	1.21709	10.8557	3.39675	10.0957	16.2603	5.06268	2.14833	6.00457	9.08328	5.64765	12.9929	4.22666	3.8113	6.741	-0.0980355	0.589264	-0.0977038	0.922168	1	2.70972
mmu-miR-15a-3p	8.03638	2.42566	4.80945	5.87509	7.57659	5.12523	14.1771	13.3879	7.84024	4.24594	15.1435	19.0882	5.06268	0.71611	4.67022	18.1666	1.88255	12.9929	1.40889	2.85847	7.77449	0.316026	0.583472	0.617722	0.536759	1	2.70972
mmu-miR-212-5p	9.64366	1.21283	1.60315	8.07825	4.54595	14.0944	11.0266	9.73668	15.0774	1.69838	12.6196	7.77669	3.79701	4.29666	6.00457	9.08328	7.53019	5.90587	1.40889	5.71695	7.04285	0.392918	0.497953	0.982314	0.325945	1	2.70972
mmu-miR-298-3p	8.84002	6.06414	3.2063	2.93754	0	3.84392	7.87616	1.21709	9.64953	5.94432	6.94078	2.82789	3.16418	1.43222	5.3374	3.40623	9.41274	4.7247	8.45331	7.6226	5.14505	-0.296187	0.514454	-0.481721	0.630004	1	2.70972
mmu-miR-31-3p	4.82183	10.9155	0	13.9533	1.51532	12.8131	12.6019	7.30251	12.0619	6.7935	6.94078	4.24183	6.96119	4.29666	4.00305	10.2187	9.41274	9.44939	5.63554	6.66977	7.53042	0.153877	0.446586	0.551862	0.581043	1	2.70972
mmu-miR-34a-3p	2.41091	3.63848	3.2063	6.60948	1.51532	3.84392	9.4514	4.86834	9.04644	1.69838	6.94078	9.8976	1.26567	6.44499	3.33587	11.3541	1.88255	15.3553	0	4.76412	5.3765	-0.267158	0.601026	-0.533826	0.593462	1	2.70972
mmu-miR-664-3p	7.23274	3.63848	1.60315	8.81263	4.54595	6.40654	9.4514	8.5196	3.01548	5.09513	13.8816	9.19063	5.06268	6.44499	3.33587	5.67705	7.53019	10.6306	4.22666	4.76412	6.45327	0.0643238	0.427593	0.349162	0.726968	1	2.70972
mmu-let-7a-1-3p	12.8582	7.27697	14.4284	16.1565	7.57659	17.9383	15.7523	15.8221	10.8557	25.4756	15.1435	20.5022	14.5552	7.87721	5.3374	34.0623	26.3557	31.8917	1.40889	14.2924	15.7784	-0.312119	0.452425	-0.674773	0.49982	1	1.6509
mmu-miR-187-3p	8.84002	1.21283	4.80945	5.87509	6.06127	20.5009	7.87616	4.86834	12.0619	2.54756	10.7267	21.9161	6.96119	13.6061	6.67175	15.8957	7.53019	7.08705	8.45331	4.76412	8.91329	-0.214825	0.48457	-0.498585	0.618072	1	1.6509
mmu-miR-1949	7.23274	1.21283	6.4126	6.60948	3.03064	7.68784	11.0266	8.5196	10.2526	13.587	23.9772	28.9858	1.89851	10.7416	4.00305	10.2187	7.53019	10.6306	1.40889	7.6226	9.12946	-0.0550147	0.469834	-0.105514	0.915968	1	1.6509
mmu-miR-219a-1-3p	6.4291	7.27697	6.4126	18.3597	0	6.40654	6.30093	4.86834	16.2836	7.64269	5.04784	12.0185	3.16418	5.01277	4.00305	17.0311	16.9429	22.4423	7.04443	14.2924	9.349	-0.612506	0.533504	-1.11305	0.265689	1	1.6509
mmu-miR-3068-5p	8.03638	7.27697	8.01575	7.34386	4.54595	3.84392	9.4514	17.0392	18.0929	5.09513	14.5125	7.06971	11.391	6.44499	2.6687	6.81246	15.0604	12.9929	4.22666	6.66977	8.82953	-0.0139271	0.430505	0.0663108	0.94713	1	1.6509
mmu-miR-32-3p	20.8946	4.85131	8.01575	13.9533	6.06127	5.12523	20.478	10.9538	33.7734	10.1903	18.9294	14.1394	5.06268	5.72888	10.6748	23.8436	13.1778	28.3482	15.4977	12.3867	14.1043	-0.319624	0.450514	-0.662427	0.507698	1	1.6509
mmu-miR-465c-5p	7.23274	9.70262	4.80945	13.9533	1.51532	20.5009	18.9028	9.73668	13.8712	8.49188	3.1549	16.9673	6.96119	12.1739	6.67175	18.1666	0	1.18117	1.40889	0.952824	8.81777	0.765172	0.63993	1.27869	0.201007	1	1.6509
mmu-miR-700-3p	15.2691	9.70262	16.0315	11.7502	9.09191	7.68784	7.87616	8.5196	18.696	21.2297	28.3941	25.451	6.32836	2.86444	2.6687	32.9269	22.5906	28.3482	11.2711	10.4811	14.8589	-0.417808	0.476716	-0.836867	0.402667	1	1.6509
mmu-miR-879-5p	16.8764	13.3411	1.60315	14.6877	10.6072	15.3757	15.7523	19.4734	14.4743	11.8886	19.5604	12.7255	12.6567	27.2122	4.67022	29.5207	16.9429	34.2541	15.4977	15.2452	16.1183	-0.503092	0.386524	-1.30018	0.193539	1	1.6509
mmu-miR-132-3p	6.4291	8.4898	9.6189	3.67193	4.54595	8.96915	20.478	20.6905	8.44334	6.7935	15.7745	7.77669	1.89851	12.1739	8.0061	18.1666	1.88255	8.26822	4.22666	4.76412	9.0534	0.431713	0.496471	0.87967	0.379038	1	1.62631
mmu-miR-147-5p	10.4473	4.85131	3.2063	5.87509	4.54595	10.2505	7.87616	7.30251	30.7579	17.8329	46.6925	18.3813	2.53134	4.29666	6.67175	18.1666	11.2953	12.9929	7.04443	8.57542	11.9797	-0.351796	0.436415	-0.726425	0.467578	1	1.62631
mmu-miR-1839-3p	25.7164	7.27697	14.4284	22.766	7.57659	14.0944	25.2037	10.9538	18.0929	17.8329	9.46469	33.2277	10.1254	10.7416	2.6687	17.0311	18.8255	24.8047	12.68	13.3395	15.8425	0.202347	0.415069	0.648109	0.516914	1	1.62631
mmu-miR-6956-3p	0	0	0	0	1.51532	0	1.57523	0	57.2941	0.849188	58.0501	47.3671	0	0	0	0	0	1.18117	0	0	8.39161	0.27258	1.46999	0.420479	0.674136	1	1.62631
mmu-miR-101a-5p	8.03638	13.3411	8.01575	4.40632	6.06127	1.28131	1.57523	6.08543	11.4588	9.34107	11.9886	19.0882	2.53134	2.14833	0.667175	13.6249	11.2953	7.08705	5.63554	4.76412	7.42166	0.0268928	0.539206	0.254799	0.798878	1	1.57477
mmu-miR-190b-5p	8.03638	2.42566	0	3.67193	3.03064	1.28131	4.7257	4.86834	16.8867	5.09513	22.0843	14.8464	3.79701	1.43222	4.00305	7.94787	5.64765	8.26822	9.8622	3.8113	6.5861	-0.550108	0.527103	-1.00678	0.314042	1	1.57477
mmu-miR-1931	0	0	0	0	0	0	0	0	31.9641	28.8724	0.63098	45.2462	0	0	0	0	1.88255	0	0	0	5.42981	-0.304883	1.76577	-0.0584733	0.953372	1	1.57477
mmu-miR-193a-3p	2.41091	6.06414	6.4126	5.1407	0	0	11.0266	0	7.23715	3.39675	11.9886	13.4325	1.89851	5.72888	2.6687	9.08328	13.1778	10.6306	5.63554	3.8113	5.98723	-0.634635	0.626961	-1.15986	0.246106	1	1.57477
mmu-miR-214-5p	5.62547	8.4898	0	6.60948	3.03064	5.12523	7.87616	7.30251	7.84024	0.849188	11.3576	9.8976	5.69552	3.58055	2.6687	5.67705	9.41274	7.08705	5.63554	7.6226	6.06918	-0.089203	0.463951	-0.0248401	0.980182	1	1.57477
mmu-miR-188-3p	3.21455	4.85131	0	2.93754	4.54595	7.68784	0	6.08543	4.22167	0.849188	7.57176	7.77669	0	4.29666	2.00152	5.67705	3.7651	1.18117	2.81777	0	3.47406	0.428121	0.711549	0.914038	0.360697	1	1.56371
mmu-miR-465b-5p	4.82183	2.42566	1.60315	6.60948	7.57659	7.68784	0	7.30251	9.64953	1.69838	2.52392	4.9488	3.79701	5.72888	4.00305	7.94787	0	0	0	0.952824	3.96387	0.597005	0.684327	1.0061	0.314366	1	1.56371
mmu-miR-542-5p	7.23274	2.42566	3.2063	2.93754	1.51532	5.12523	1.57523	9.73668	4.82477	1.69838	5.67882	6.36274	1.89851	1.43222	4.00305	6.81246	5.64765	4.7247	4.22666	0.952824	4.10087	0.147449	0.524202	0.620323	0.535045	1	1.56371
mmu-miR-1247-3p	19.2873	4.85131	1.60315	5.87509	0	1.28131	6.30093	4.86834	15.0774	10.1903	27.1321	18.3813	4.42985	6.44499	2.6687	14.7603	0	24.8047	15.4977	7.6226	9.55387	-0.693933	0.660218	-1.09431	0.273821	1	1.51177
mmu-miR-1306-5p	10.4473	6.06414	4.80945	16.1565	1.51532	5.12523	6.30093	17.0392	30.1548	11.0394	19.5604	24.744	12.0239	2.14833	10.6748	11.3541	18.8255	16.5364	12.68	16.198	12.6699	-0.523164	0.444147	-1.0999	0.271374	1	1.51177
mmu-miR-191-3p	8.84002	2.42566	14.4284	5.87509	1.51532	12.8131	11.0266	12.1709	18.696	11.0394	24.6082	39.5904	5.69552	6.44499	6.67175	22.7082	15.0604	15.3553	5.63554	10.4811	12.5541	-0.317189	0.454252	-0.725696	0.468025	1	1.51177
mmu-miR-324-3p	21.6982	7.27697	1.60315	13.219	1.51532	15.3757	20.478	18.2563	24.1238	20.3805	24.6082	16.9673	5.06268	15.0383	10.6748	26.1144	20.708	20.08	9.8622	15.2452	15.4144	-0.283906	0.43156	-0.590226	0.555039	1	1.51177
mmu-miR-345-5p	14.4655	15.7668	3.2063	12.4846	6.06127	12.8131	14.1771	25.5588	16.2836	11.8886	35.9658	23.3301	2.53134	7.87721	7.33892	21.5728	15.0604	14.1741	1.40889	7.6226	13.4794	0.394902	0.473427	1.01068	0.312169	1	1.51177
mmu-miR-671-5p	8.03638	8.4898	3.2063	5.87509	12.1225	7.68784	9.4514	1.21709	20.5053	10.1903	8.20274	7.77669	3.16418	11.4578	10.0076	6.81246	13.1778	8.26822	9.8622	7.6226	8.65671	-0.290335	0.40559	-0.750722	0.45282	1	1.51177
mmu-miR-93-3p	12.0546	10.9155	6.4126	6.60948	6.06127	5.12523	6.30093	12.1709	22.9176	11.0394	40.3827	14.8464	8.22686	7.1611	10.0076	10.2187	18.8255	10.6306	15.4977	15.2452	12.5325	-0.495226	0.373073	-1.25714	0.208703	1	1.51177
mmu-miR-132-5p	0.803638	1.21283	0	0	0	2.56261	1.57523	2.43417	4.22167	0	3.1549	4.9488	0	0.71611	0.667175	1.13541	1.88255	1.18117	0	2.85847	1.46774	0.0128937	0.922073	0.0832677	0.933639	1	1.07256
mmu-miR-1843a-3p	0.803638	1.21283	1.60315	0.734386	3.03064	2.56261	1.57523	0	1.80929	2.54756	4.41686	2.12091	0	2.86444	0.667175	1.13541	0	4.7247	0	2.85847	1.73337	-0.0527991	0.770992	-0.2772	0.781627	1	1.07256
mmu-miR-199b-3p	2.41091	1.21283	1.60315	2.93754	0	1.28131	4.7257	3.65126	2.41238	0	0	0	2.53134	0.71611	0	3.40623	5.64765	0	1.40889	0.952824	1.74491	0.188299	0.816282	0.537541	0.590894	1	1.07256
mmu-miR-19b-2-5p	0	3.63848	0	0.734386	0	1.28131	0	0	3.61857	0.849188	0.63098	0.706971	0	0	0.667175	4.54164	5.64765	3.54352	0	1.90565	1.38828	-0.831948	1.11541	-1.22566	0.220326	1	1.07256
mmu-miR-3076-3p	3.21455	0	0	1.46877	0	0	0	1.21709	1.80929	2.54756	1.26196	1.41394	0.632836	2.14833	0.667175	1.13541	1.88255	3.54352	4.22666	2.85847	1.50141	-0.85227	0.796671	-1.36253	0.17303	1	1.07256
mmu-miR-451a	2.41091	2.42566	0	0.734386	0	0	0	4.86834	1.80929	0	0	1.41394	0	2.14833	1.33435	2.27082	0	5.90587	0	0.952824	1.31374	-0.160714	1.02492	-0.206768	0.836191	1	1.07256
mmu-miR-466o-3p	1.60728	1.21283	0	1.46877	0	0	1.57523	3.65126	0.603096	0.849188	1.89294	2.12091	1.89851	2.14833	1.33435	1.13541	7.53019	1.18117	0	0	1.51047	-0.407242	0.783246	-0.557231	0.577369	1	1.07256
mmu-miR-505-5p	0.803638	1.21283	0	2.93754	0	1.28131	0	3.65126	1.20619	4.24594	1.89294	2.82789	0.632836	0.71611	0.667175	2.27082	0	3.54352	1.40889	0	1.46494	0.0531719	0.809895	0.399067	0.689844	1	1.07256
mmu-miR-7006-3p	1.60728	0	0	2.93754	0	0	0	0	1.20619	3.39675	5.04784	2.82789	1.26567	1.43222	1.33435	1.13541	0	1.18117	0	3.8113	1.35918	-0.533682	0.922192	-0.893947	0.37135	1	1.07256
mmu-miR-7650-5p	3.21455	0	0	0	4.54595	1.28131	1.57523	3.65126	0.603096	6.7935	0.63098	0.706971	2.53134	0	0	1.13541	0	2.36235	0	0	1.4516	0.666569	1.11238	1.0377	0.299409	1	1.07256
mmu-miR-12185-3p	2.41091	0	0	0.734386	0	1.28131	4.7257	0	6.63405	0.849188	3.1549	2.12091	0	0	0.667175	0	0	2.36235	0	0.952824	1.29469	0.517492	1.07634	1.09876	0.271872	1	0.997022
mmu-miR-147-3p	0	2.42566	0	1.46877	0	0	1.57523	4.86834	4.22167	1.69838	1.26196	4.24183	1.89851	0.71611	2.6687	2.27082	0	0	0	0	1.4658	0.237538	0.921294	0.299628	0.764461	1	0.997022
mmu-miR-181b-1-3p	0	0	0	0	0	3.84392	1.57523	2.43417	0	3.39675	6.94078	4.24183	1.89851	0	0	0	0	0	0	0.952824	1.2642	0.546914	1.43657	0.730377	0.46516	1	0.997022
mmu-miR-3099-3p	0	0	0	0.734386	0	1.28131	1.57523	2.43417	4.22167	4.24594	6.3098	12.7255	0	0	0	1.13541	0	0	0	0	1.73317	0.618469	1.10465	1.47529	0.140136	1	0.997022
mmu-miR-471-5p	4.82183	2.42566	0	4.40632	0	0	0	0	1.80929	0	2.52392	0.706971	2.53134	7.1611	2.00152	4.54164	0	0	0	0	1.64648	-0.30232	1.16582	-0.359318	0.719357	1	0.997022
mmu-miR-6967-3p	0	3.63848	1.60315	0	0	0	3.15047	1.21709	1.20619	0.849188	3.78588	2.82789	0	0	0.667175	3.40623	0	3.54352	0	0	1.29476	0.173218	1.12339	0.269253	0.787735	1	0.997022
mmu-miR-7008-3p	1.60728	0	1.60315	2.20316	0	3.84392	0	0	4.22167	0	1.89294	3.53486	1.26567	1.43222	2.00152	2.27082	0	0	0	3.8113	1.48443	-0.122091	0.872067	-0.280337	0.779219	1	0.997022
mmu-miR-7116-3p	0	6.06414	0	1.46877	0	1.28131	6.30093	0	1.20619	3.39675	3.1549	4.24183	0	2.14833	0	1.13541	0	1.18117	0	0	1.57899	0.890966	1.09291	1.47841	0.139298	1	0.997022
mmu-miR-7687-5p	2.41091	0	0	0.734386	0	5.12523	0	4.86834	3.01548	1.69838	0.63098	2.82789	0.632836	3.58055	2.00152	2.27082	1.88255	1.18117	0	0.952824	1.69069	0.0441143	0.784244	0.104968	0.916401	1	0.997022
mmu-miR-10a-3p	0.803638	0	1.60315	0.734386	0	2.56261	0	1.21709	3.61857	0	2.52392	0.706971	0	2.14833	0.667175	4.54164	1.88255	5.90587	4.22666	0	1.65713	-0.87538	0.955994	-1.4678	0.142158	1	0.866224
mmu-miR-153-5p	2.41091	0	1.60315	1.46877	0	0	0	3.65126	2.41238	4.24594	0.63098	3.53486	1.26567	1.43222	0.667175	1.13541	0	0	0	0.952824	1.27058	0.34891	0.882579	0.733575	0.463208	1	0.866224
mmu-miR-218-1-3p	0	0	0	0	1.51532	0	3.15047	4.86834	1.80929	0.849188	1.89294	4.24183	0.632836	2.14833	2.6687	3.40623	0	0	0	0.952824	1.40681	-0.0224344	0.984208	-0.261998	0.793323	1	0.866224
mmu-miR-33-5p	1.60728	1.21283	1.60315	1.46877	0	0	0	0	4.22167	0.849188	2.52392	1.41394	0.632836	2.86444	0.667175	1.13541	0	5.90587	0	0	1.30532	-0.46728	0.952199	-0.845878	0.397621	1	0.866224
mmu-miR-455-3p	0.803638	1.21283	0	0	0	5.12523	0	0	1.80929	0.849188	4.41686	6.36274	0.632836	0	0.667175	6.81246	0	1.18117	0	0.952824	1.54131	-0.26909	1.12006	-0.452341	0.651023	1	0.866224
mmu-miR-669e-3p	2.41091	2.42566	0	1.46877	0	1.28131	0	4.86834	1.20619	0	1.89294	4.24183	0.632836	2.86444	0	2.27082	0	0	0	0	1.2782	0.571124	1.02098	1.02714	0.304354	1	0.866224
mmu-miR-7059-5p	0	0	0	3.67193	4.54595	2.56261	1.57523	2.43417	3.61857	0	1.89294	0.706971	0.632836	0	0	3.40623	1.88255	1.18117	0	0	1.40556	0.59358	1.03651	1.19522	0.231999	1	0.866224
mmu-miR-7a-2-3p	0.803638	2.42566	1.60315	2.93754	0	0	0	0	0	0.849188	1.26196	1.41394	2.53134	1.43222	2.00152	3.40623	0	10.6306	0	0	1.56485	-0.828342	0.985919	-1.27896	0.200913	1	0.866224
mmu-let-7b-3p	2.41091	4.85131	1.60315	4.40632	1.51532	6.40654	9.4514	2.43417	3.61857	3.39675	1.89294	2.82789	0	5.01277	0.667175	6.81246	7.53019	2.36235	5.63554	0	3.64179	0.189587	0.647849	0.539207	0.589744	1	0.448075
mmu-let-7e-3p	0	4.85131	4.80945	2.20316	1.51532	3.84392	3.15047	3.65126	2.41238	6.7935	6.3098	4.9488	0.632836	2.14833	3.33587	5.67705	7.53019	3.54352	4.22666	2.85847	3.72211	-0.245018	0.555763	-0.470973	0.63766	1	0.448075
mmu-miR-129-1-3p	8.03638	6.06414	3.2063	7.34386	0	0	1.57523	6.08543	1.80929	1.69838	2.52392	4.24183	3.79701	3.58055	1.33435	1.13541	1.88255	11.8117	0	4.76412	3.54452	0.150988	0.669802	0.377963	0.705458	1	0.448075
mmu-miR-187-5p	8.03638	8.4898	3.2063	2.93754	1.51532	10.2505	1.57523	1.21709	7.84024	5.09513	4.41686	4.24183	5.06268	0.71611	0.667175	2.27082	5.64765	3.54352	7.04443	3.8113	4.37929	0.298939	0.563469	0.884477	0.376439	1	0.448075
mmu-miR-22-5p	4.01819	4.85131	0	2.20316	1.51532	5.12523	4.7257	3.65126	5.42786	0.849188	5.67882	8.48366	2.53134	2.86444	0.667175	14.7603	7.53019	4.7247	8.45331	2.85847	4.54598	-0.619935	0.61079	-1.1048	0.269247	1	0.448075
mmu-miR-24-1-5p	2.41091	2.42566	1.60315	6.60948	1.51532	5.12523	6.30093	7.30251	1.80929	5.94432	2.52392	2.82789	1.89851	2.14833	6.00457	3.40623	3.7651	7.08705	2.81777	0.952824	3.72395	0.194689	0.515795	0.575592	0.564891	1	0.448075
mmu-miR-29c-3p	4.01819	6.06414	0	1.46877	1.51532	1.28131	4.7257	4.86834	6.63405	8.49188	6.94078	9.19063	1.89851	7.1611	3.33587	9.08328	7.53019	7.08705	1.40889	5.71695	4.92105	-0.681315	0.496283	-1.59837	0.10996	1	0.448075
mmu-miR-3058-3p	4.01819	4.85131	0	2.93754	4.54595	1.28131	4.7257	8.5196	4.22167	5.09513	9.46469	5.65577	1.89851	3.58055	3.33587	12.4895	1.88255	7.08705	4.22666	4.76412	4.72908	-0.281753	0.508441	-0.606659	0.544077	1	0.448075
mmu-miR-3069-3p	1.60728	0	0	3.67193	0	0	4.7257	1.21709	4.82477	3.39675	10.7267	3.53486	0.632836	3.58055	0.667175	9.08328	1.88255	10.6306	1.40889	3.8113	3.27011	-1.04628	0.806739	-1.73178	0.0833128	1	0.448075
mmu-miR-3084-3p	0.803638	4.85131	6.4126	1.46877	1.51532	3.84392	3.15047	8.5196	3.01548	5.94432	6.3098	5.65577	2.53134	3.58055	0	6.81246	1.88255	3.54352	4.22666	1.90565	3.79869	0.247643	0.57734	0.535692	0.592171	1	0.448075
mmu-miR-669a-3-3p	0.803638	0	1.60315	5.1407	1.51532	8.96915	1.57523	6.08543	6.03096	1.69838	3.78588	8.48366	1.89851	3.58055	0.667175	5.67705	1.88255	1.18117	0	0	3.02892	0.557904	0.751813	1.05651	0.290737	1	0.448075
mmu-miR-6911-3p	3.21455	1.21283	0	0.734386	0	6.40654	1.57523	6.08543	3.01548	3.39675	2.52392	7.06971	3.79701	2.14833	0	11.3541	0	3.54352	0	0.952824	2.85153	-0.129966	0.847462	-0.207772	0.835407	1	0.448075
mmu-miR-693-3p	6.4291	6.06414	0	1.46877	4.54595	1.28131	11.0266	1.21709	7.23715	3.39675	7.57176	4.24183	1.89851	2.14833	2.6687	5.67705	0	5.90587	4.22666	2.85847	3.9932	0.262051	0.570082	0.568083	0.569979	1	0.448075
mmu-miR-7079-3p	2.41091	10.9155	3.2063	2.93754	0	0	0	6.08543	4.82477	2.54756	6.94078	3.53486	1.89851	2.86444	1.33435	9.08328	9.41274	9.44939	5.63554	3.8113	4.34466	-0.617724	0.644403	-1.02785	0.304022	1	0.448075
mmu-miR-7655-5p	0.803638	4.85131	4.80945	0.734386	3.03064	3.84392	0	2.43417	3.61857	3.39675	8.20274	6.36274	1.89851	0	0.667175	4.54164	3.7651	4.7247	0	2.85847	3.0272	0.10777	0.675832	0.273696	0.784318	1	0.448075
mmu-miR-1960	3.21455	0	1.60315	2.20316	1.51532	5.12523	1.57523	3.65126	4.82477	5.09513	3.78588	0	3.79701	0	2.6687	9.08328	7.53019	4.7247	1.40889	0.952824	3.13796	-0.505316	0.719205	-0.811456	0.417104	1	0.419735
mmu-miR-219a-5p	3.21455	1.21283	1.60315	4.40632	0	1.28131	0	4.86834	6.03096	1.69838	6.3098	1.41394	2.53134	7.1611	2.00152	6.81246	1.88255	1.18117	5.63554	7.6226	3.34339	-0.800698	0.630224	-1.50445	0.132466	1	0.419735
mmu-miR-344-3p	3.21455	1.21283	1.60315	0.734386	1.51532	6.40654	7.87616	6.08543	0.603096	3.39675	2.52392	2.82789	2.53134	2.86444	0.667175	4.54164	1.88255	3.54352	1.40889	0	2.77198	0.526675	0.635198	1.08743	0.276847	1	0.419735
mmu-miR-5122	4.82183	1.21283	1.60315	2.20316	1.51532	3.84392	0	1.21709	2.41238	3.39675	1.26196	0.706971	5.69552	0.71611	4.67022	2.27082	1.88255	1.18117	7.04443	3.8113	2.57337	-0.530625	0.610814	-1.06525	0.286764	1	0.419735
mmu-miR-8112	4.01819	1.21283	0	4.40632	1.51532	1.28131	4.7257	3.65126	2.41238	0.849188	3.1549	3.53486	0	0.71611	0.667175	12.4895	1.88255	5.90587	5.63554	1.90565	2.99823	-0.36878	0.74952	-0.494875	0.620689	1	0.419735
mmu-miR-92b-5p	1.60728	4.85131	1.60315	2.93754	0	0	0	1.21709	1.20619	5.94432	6.3098	5.65577	2.53134	1.43222	2.6687	6.81246	1.88255	14.1741	0	0.952824	3.08933	-0.927617	0.798731	-1.51935	0.128674	1	0.419735
mmu-miR-106a-3p	2.41091	1.21283	0	5.1407	1.51532	3.84392	6.30093	7.30251	3.01548	3.39675	3.1549	1.41394	3.16418	1.43222	2.00152	10.2187	1.88255	0	1.40889	2.85847	3.08374	0.206311	0.616	0.482584	0.629391	1	0.411453
mmu-miR-153-3p	6.4291	1.21283	1.60315	2.20316	1.51532	1.28131	0	7.30251	5.42786	5.09513	2.52392	4.24183	4.42985	2.86444	2.00152	6.81246	0	8.26822	0	0.952824	3.20827	-0.173761	0.660207	-0.291313	0.770812	1	0.411453
mmu-miR-1a-3p	3.21455	1.21283	1.60315	0	1.51532	3.84392	3.15047	7.30251	7.84024	3.39675	11.3576	0	2.53134	0.71611	0	5.67705	0	2.36235	4.22666	0.952824	3.04519	0.286583	0.850826	0.498179	0.618358	1	0.411453
mmu-miR-212-3p	3.21455	1.21283	0	0.734386	1.51532	5.12523	1.57523	7.30251	4.22167	5.94432	0.63098	4.9488	0.632836	3.58055	0	6.81246	3.7651	1.18117	0	0.952824	2.66754	0.202458	0.79961	0.456846	0.647782	1	0.411453
mmu-miR-301b-5p	2.41091	4.85131	3.2063	2.20316	1.51532	1.28131	4.7257	3.65126	5.42786	1.69838	8.20274	5.65577	2.53134	0.71611	0.667175	5.67705	1.88255	3.54352	1.40889	2.85847	3.20576	0.222965	0.571787	0.592323	0.553634	1	0.411453
mmu-miR-455-5p	2.41091	1.21283	1.60315	2.20316	4.54595	6.40654	4.7257	1.21709	6.63405	0.849188	3.1549	1.41394	2.53134	2.86444	3.33587	4.54164	0	3.54352	0	2.85847	2.80263	0.224066	0.589672	0.28057	0.779041	1	0.411453
mmu-miR-8094	4.01819	2.42566	1.60315	7.34386	0	0	0	8.5196	4.82477	3.39675	2.52392	4.9488	1.26567	2.86444	1.33435	0	0	4.7247	7.04443	3.8113	3.03248	0.135745	0.730664	0.411941	0.680382	1	0.411453
mmu-miR-1291	4.82183	3.63848	0	2.93754	1.51532	0	3.15047	2.43417	0	2.54756	1.89294	4.9488	0.632836	5.01277	2.6687	0	1.88255	4.7247	2.81777	9.52824	2.75773	-0.412469	0.742481	-0.68336	0.494379	1	0.382476
mmu-miR-326-3p	2.41091	0	3.2063	4.40632	4.54595	3.84392	0	4.86834	5.42786	2.54756	6.94078	7.06971	1.89851	2.86444	0	10.2187	1.88255	1.18117	1.40889	0	3.2361	0.188292	0.731497	0.431816	0.665875	1	0.382476
mmu-miR-465a-5p	1.60728	2.42566	6.4126	3.67193	0	1.28131	1.57523	7.30251	1.20619	3.39675	3.1549	2.82789	1.26567	3.58055	2.00152	10.2187	0	0	0	0	2.59643	0.364728	0.795224	0.582196	0.560435	1	0.382476
mmu-miR-6988-3p	3.21455	2.42566	0	5.1407	0	3.84392	0	3.65126	4.22167	1.69838	2.52392	7.77669	3.16418	0.71611	1.33435	3.40623	5.64765	7.08705	0	5.71695	3.07846	-0.41659	0.675601	-0.567888	0.570111	1	0.382476
mmu-let-7f-1-3p	0	4.85131	0	4.40632	0	1.28131	1.57523	3.65126	5.42786	2.54756	1.89294	2.82789	0.632836	2.14833	3.33587	6.81246	1.88255	9.44939	4.22666	3.8113	3.03805	-0.761894	0.67582	-1.36722	0.171557	1	0.315189
mmu-miR-143-5p	1.60728	7.27697	3.2063	4.40632	0	5.12523	4.7257	4.86834	1.20619	3.39675	3.1549	3.53486	0.632836	3.58055	0	5.67705	5.64765	8.26822	1.40889	0	3.3862	0.239604	0.686319	0.597986	0.549849	1	0.315189
mmu-miR-188-5p	2.41091	3.63848	1.60315	1.46877	0	5.12523	4.7257	1.21709	7.23715	1.69838	3.1549	4.24183	1.89851	2.14833	2.00152	4.54164	0	1.18117	1.40889	0	2.48508	0.412443	0.641655	0.803098	0.421918	1	0.315189
mmu-miR-196a-1-3p	3.21455	6.06414	0	3.67193	0	1.28131	1.57523	0	1.20619	1.69838	3.78588	4.24183	1.89851	0.71611	1.33435	7.94787	1.88255	10.6306	0	0	2.55747	-0.445041	0.869627	-0.595302	0.551642	1	0.315189
mmu-miR-3061-5p	2.41091	3.63848	0	3.67193	3.03064	1.28131	3.15047	3.65126	7.23715	7.64269	2.52392	9.8976	3.79701	0	0.667175	4.54164	3.7651	3.54352	0	1.90565	3.31782	0.137148	0.62737	0.477295	0.633152	1	0.315189
mmu-miR-8103	4.82183	0	0	0.734386	0	0	4.7257	3.65126	5.42786	5.09513	4.41686	2.12091	0.632836	1.43222	3.33587	3.40623	1.88255	3.54352	4.22666	2.85847	2.61561	-0.41869	0.674178	-0.743703	0.457056	1	0.315189
mmu-miR-133a-3p	1.60728	0	1.60315	4.40632	1.51532	7.68784	6.30093	6.08543	4.82477	5.09513	6.3098	12.7255	2.53134	3.58055	0.667175	6.81246	0	0	1.40889	1.90565	3.75337	0.579049	0.657584	1.10044	0.271142	1	0.283372
mmu-miR-199b-5p	4.82183	3.63848	1.60315	2.20316	1.51532	5.12523	9.4514	4.86834	4.82477	2.54756	4.41686	3.53486	3.16418	3.58055	4.00305	10.2187	9.41274	3.54352	4.22666	2.85847	4.47794	-0.249427	0.459597	-0.507899	0.611524	1	0.283372
mmu-miR-338-3p	0.803638	1.21283	3.2063	3.67193	0	0	4.7257	8.5196	4.22167	3.39675	6.3098	2.12091	1.89851	7.87721	2.6687	11.3541	0	9.44939	8.45331	0.952824	4.04216	-0.748998	0.701214	-1.35195	0.176391	1	0.283372
mmu-miR-6540-5p	2.41091	6.06414	0	8.07825	3.03064	5.12523	7.87616	6.08543	0.603096	0	3.78588	3.53486	4.42985	0.71611	3.33587	9.08328	3.7651	3.54352	5.63554	0.952824	3.90283	0.242051	0.59403	0.604773	0.54533	1	0.283372
mmu-miR-19a-5p	4.01819	4.85131	0	4.40632	1.51532	1.28131	4.7257	6.08543	4.22167	2.54756	3.78588	8.48366	1.26567	2.86444	1.33435	4.54164	7.53019	4.7247	0	0.952824	3.45681	0.160363	0.583934	0.689808	0.490315	1	0.259492
mmu-miR-702-5p	4.01819	4.85131	4.80945	2.20316	1.51532	3.84392	7.87616	4.86834	11.4588	11.8886	5.04784	2.82789	3.16418	2.86444	1.33435	7.94787	7.53019	5.90587	2.81777	2.85847	4.98161	-0.0149481	0.507136	0.086978	0.930689	1	0.259492
mmu-miR-741-3p	4.82183	1.21283	3.2063	3.67193	1.51532	6.40654	7.87616	9.73668	9.64953	2.54756	5.04784	10.6046	3.16418	2.14833	4.00305	15.8957	0	1.18117	0	0	4.63448	0.433511	0.721689	0.706683	0.479763	1	0.259492
mmu-miR-92a-2-5p	0.803638	0	0	8.07825	1.51532	5.12523	4.7257	2.43417	11.4588	8.49188	6.94078	17.6743	0.632836	0.71611	0.667175	4.54164	3.7651	7.08705	1.40889	2.85847	4.44627	0.0480488	0.709066	0.314672	0.753011	1	0.259492
mmu-miR-1198-3p	0.803638	0	0	0.734386	0	0	4.7257	2.43417	3.61857	6.7935	1.89294	2.12091	0	3.58055	0.667175	1.13541	1.88255	0	0	0	1.51948	0.129374	1.00815	0.175746	0.860493	1	0.228619
mmu-miR-1936	0	1.21283	0	5.1407	1.51532	1.28131	1.57523	0	1.80929	0	0.63098	0.706971	0	2.86444	0	0	3.7651	4.7247	0	1.90565	1.35663	-0.183138	1.04874	-0.146583	0.883461	1	0.228619
mmu-miR-302b-5p	0	0	11.2221	0	1.51532	6.40654	7.87616	0	0	0	0	0	0	0	0	0	0	0	0	0	1.351	2.13011	2.36626	1.76753	0.07714	1	0.228619
mmu-miR-3091-3p	0.803638	3.63848	0	2.20316	3.03064	1.28131	0	3.65126	2.41238	5.09513	0.63098	4.24183	0	0.71611	2.00152	0	0	2.36235	0	0	1.60344	0.789503	0.898928	1.57673	0.114858	1	0.228619
mmu-miR-3102-5p.2-5p	0.803638	0	0	0	1.51532	3.84392	3.15047	1.21709	5.42786	0.849188	3.1549	6.36274	0	0	0.667175	3.40623	1.88255	2.36235	1.40889	0	1.80262	0.0639327	0.943335	0.224291	0.822531	1	0.228619
mmu-miR-344b-3p	3.21455	3.63848	0	0	1.51532	1.28131	3.15047	1.21709	0.603096	2.54756	1.89294	4.24183	0.632836	0.71611	0	6.81246	3.7651	1.18117	1.40889	0.952824	1.9386	-0.0921482	0.816758	0.00469613	0.996253	1	0.228619
mmu-miR-3618-5p	0.803638	1.21283	0	2.20316	1.51532	1.28131	0	0	1.20619	1.69838	2.52392	4.24183	0	2.86444	1.33435	3.40623	0	0	1.40889	0.952824	1.33266	-0.258803	0.852597	-0.485865	0.627063	1	0.228619
mmu-miR-491-5p	0.803638	1.21283	0	0.734386	0	0	1.57523	1.21709	1.80929	5.94432	2.52392	4.24183	0	0	4.00305	6.81246	1.88255	4.7247	4.22666	0	2.0856	-1.13044	0.956831	-1.95002	0.0511741	1	0.228619
mmu-miR-501-5p	0.803638	0	0	0	0	0	6.30093	1.21709	2.41238	3.39675	3.1549	4.24183	0	3.58055	0	4.54164	0	2.36235	0	0.952824	1.64824	-0.252045	1.09148	-0.55142	0.581346	1	0.228619
mmu-miR-504-5p	3.21455	1.21283	0	0	1.51532	5.12523	1.57523	1.21709	3.61857	0.849188	1.26196	1.41394	0.632836	0.71611	0.667175	6.81246	0	0	2.81777	0	1.63251	0.154048	0.893545	0.353353	0.723824	1	0.228619
mmu-miR-652-5p	1.60728	1.21283	0	2.93754	0	0	1.57523	0	1.20619	0	1.89294	1.41394	3.16418	2.14833	1.33435	1.13541	0	8.26822	1.40889	0	1.46527	-0.731568	0.886217	-1.22692	0.219851	1	0.228619
mmu-miR-7091-3p	0	0	0	0	0	0	0	0	16.8867	0	17.0365	0	0	0	0	0	0	1.18117	0	0	1.75522	-0.198679	2.90615	-0.0355338	0.971654	1	0.228619
mmu-miR-9-3p	0	3.63848	3.2063	0.734386	0	0	0	1.21709	1.80929	1.69838	1.89294	1.41394	3.16418	0.71611	0.667175	6.81246	1.88255	1.18117	1.40889	3.8113	1.76273	-0.718818	0.791602	-1.54406	0.122573	1	0.228619
mmu-let-7f-2-3p	4.01819	0	0	1.46877	0	1.28131	1.57523	1.21709	1.80929	1.69838	3.1549	1.41394	0.632836	1.43222	0.667175	2.27082	1.88255	4.7247	0	0.952824	1.51001	-0.227718	0.765933	-0.154643	0.877103	1	0.190438
mmu-miR-1945	2.41091	0	0	2.20316	1.51532	0	0	4.86834	3.01548	0.849188	1.26196	1.41394	1.26567	2.14833	2.6687	1.13541	0	1.18117	0	0.952824	1.34452	0.130716	0.777582	0.228473	0.819279	1	0.190438
mmu-miR-1955-3p	1.60728	0	1.60315	1.46877	0	0	1.57523	3.65126	1.80929	1.69838	1.89294	3.53486	1.26567	1.43222	4.00305	1.13541	0	0	1.40889	0	1.40432	0.0542201	0.798505	-0.066167	0.947245	1	0.190438
mmu-miR-1982-3p	0.803638	2.42566	0	0	0	1.28131	0	1.21709	4.22167	3.39675	4.41686	3.53486	0	2.14833	2.6687	7.94787	5.64765	1.18117	1.40889	2.85847	2.25794	-1.21471	0.841835	-2.30316	0.0212701	1	0.190438
mmu-miR-29a-5p	0	3.63848	0	0	1.51532	1.28131	3.15047	7.30251	0.603096	0.849188	1.89294	4.9488	0	2.86444	0.667175	3.40623	1.88255	0	0	0	1.70013	0.565244	1.03841	0.89406	0.37129	1	0.190438
mmu-miR-29c-5p	3.21455	1.21283	0	5.87509	6.06127	0	1.57523	0	6.03096	2.54756	3.1549	3.53486	2.53134	5.01277	0.667175	2.27082	1.88255	0	1.40889	0.952824	2.39668	0.190754	0.731405	0.427607	0.668937	1	0.190438
mmu-miR-3102-3p.2-3p	0.803638	3.63848	0	0	3.03064	2.56261	3.15047	1.21709	3.01548	5.09513	3.1549	0	1.89851	0	0.667175	0	0	1.18117	1.40889	1.90565	1.63649	0.572832	0.880332	0.998706	0.317937	1	0.190438
mmu-miR-483-5p	0	0	0	0.734386	1.51532	1.28131	3.15047	1.21709	3.01548	0	7.57176	5.65577	0	0	0	1.13541	0	0	0	0	1.26385	0.799355	1.21638	1.61629	0.106032	1	0.190438
mmu-miR-505-3p	2.41091	2.42566	1.60315	2.93754	1.51532	3.84392	1.57523	3.65126	1.20619	3.39675	5.04784	2.82789	3.16418	1.43222	0.667175	1.13541	0	3.54352	1.40889	0	2.18965	0.531082	0.630765	1.21633	0.22386	1	0.190438
mmu-miR-672-3p	0	3.63848	1.60315	2.20316	0	0	3.15047	0	0.603096	0.849188	2.52392	2.82789	0	0.71611	0.667175	3.40623	3.7651	3.54352	2.81777	2.85847	1.75869	-0.471003	0.830193	-0.761908	0.446115	1	0.190438
mmu-miR-760-3p	2.41091	0	0	1.46877	1.51532	1.28131	0	0	4.22167	2.54756	3.1549	0	0.632836	0	2.00152	2.27082	1.88255	3.54352	1.40889	0.952824	1.46467	-0.495651	0.877989	-0.744546	0.456546	1	0.190438
mmu-miR-880-3p	1.60728	0	1.60315	0.734386	0	7.68784	0	0	1.20619	3.39675	1.26196	0	1.26567	3.58055	1.33435	2.27082	0	0	0	0	1.29745	0.255046	1.08103	0.310131	0.756462	1	0.190438
mmu-miR-101b-5p	1.60728	7.27697	9.6189	4.40632	7.57659	0	0	4.86834	3.01548	1.69838	1.26196	3.53486	1.26567	5.72888	6.00457	5.67705	9.41274	11.8117	7.04443	6.66977	4.924	-0.5071	0.53782	-1.09326	0.274279	1	0.180399
mmu-miR-1933-3p	0.803638	7.27697	0	1.46877	0	6.40654	7.87616	4.86834	9.64953	7.64269	6.3098	4.24183	1.89851	4.29666	6.67175	12.4895	0	3.54352	7.04443	4.76412	4.86264	-0.408377	0.609267	-0.906162	0.36485	1	0.180399
mmu-miR-362-3p	5.62547	1.21283	1.60315	1.46877	1.51532	3.84392	6.30093	7.30251	3.01548	2.54756	5.67882	6.36274	3.16418	0.71611	0.667175	13.6249	0	5.90587	1.40889	0	3.59823	0.138954	0.737307	0.266227	0.790064	1	0.180399
mmu-miR-449a-5p	0.803638	2.42566	1.60315	3.67193	0	3.84392	11.0266	1.21709	8.44334	3.39675	3.78588	6.36274	1.26567	2.14833	1.33435	11.3541	0	5.90587	0	2.85847	3.57238	-0.0121122	0.726947	-0.0724391	0.942252	1	0.180399
mmu-miR-463-5p	3.21455	3.63848	1.60315	8.07825	0	1.28131	9.4514	0	4.82477	4.24594	7.57176	4.9488	2.53134	6.44499	7.33892	12.4895	1.88255	1.18117	0	8.57542	4.46512	-0.457991	0.677443	-0.841131	0.400275	1	0.180399
mmu-miR-670-3p	3.21455	1.21283	6.4126	2.20316	4.54595	5.12523	4.7257	9.73668	10.8557	5.94432	8.83372	2.82789	5.06268	2.14833	2.6687	5.67705	0	1.18117	0	0.952824	4.16646	0.814329	0.582048	1.52888	0.126293	1	0.180399
mmu-miR-6960-5p	2.41091	1.21283	4.80945	0.734386	1.51532	2.56261	1.57523	3.65126	17.4898	6.7935	8.20274	4.24183	2.53134	2.86444	0	4.54164	5.64765	4.7247	1.40889	4.76412	4.08413	-0.381408	0.618707	-0.795574	0.42628	1	0.180399
mmu-miR-181d-3p	0	0	1.60315	0	1.51532	5.12523	1.57523	0	0.603096	2.54756	2.52392	2.12091	1.89851	2.14833	2.00152	6.81246	0	3.54352	1.40889	3.8113	1.96195	-0.733381	0.787987	-1.70304	0.0885603	1	0.144555
mmu-miR-185-3p	2.41091	3.63848	0	0.734386	0	0	1.57523	0	3.01548	0.849188	2.52392	2.12091	0.632836	2.14833	0.667175	6.81246	1.88255	3.54352	0	4.76412	1.86598	-0.798393	0.814975	-1.43188	0.152177	1	0.144555
mmu-miR-3074-5p	2.41091	3.63848	1.60315	2.93754	0	1.28131	4.7257	1.21709	3.61857	5.09513	4.41686	1.41394	1.26567	0.71611	2.00152	2.27082	1.88255	3.54352	1.40889	0.952824	2.32003	0.227915	0.61405	0.723752	0.469218	1	0.144555
mmu-miR-7075-3p	0	0	0	2.93754	0	0	4.7257	3.65126	1.80929	2.54756	3.1549	4.24183	0	2.14833	2.00152	4.54164	0	3.54352	1.40889	0.952824	1.88324	-0.226429	0.841332	-0.427713	0.66886	1	0.144555
mmu-miR-1191b-5p	5.62547	1.21283	0	1.46877	0	2.56261	1.57523	0	1.80929	0	0	3.53486	0.632836	2.86444	3.33587	2.27082	5.64765	1.18117	2.81777	5.71695	2.11283	-0.667255	0.781405	-1.021	0.307254	1	0.142402
mmu-miR-139-3p	1.60728	1.21283	0	1.46877	0	0	1.57523	0	0.603096	3.39675	0.63098	4.9488	1.89851	0.71611	3.33587	2.27082	5.64765	4.7247	1.40889	0.952824	1.81995	-1.06248	0.837902	-1.88291	0.0597129	1	0.142402
mmu-miR-346-5p	1.60728	0	0	4.40632	0	3.84392	4.7257	4.86834	4.22167	2.54756	3.78588	2.12091	0.632836	2.86444	1.33435	0	0	0	0	0	1.84796	1.09718	0.872562	1.96556	0.0493499	1	0.142402
mmu-miR-483-3p	0	3.63848	0	0.734386	0	8.96915	7.87616	4.86834	1.80929	3.39675	3.1549	7.06971	0	5.01277	0.667175	1.13541	0	0	0	0	2.41663	1.20211	1.08651	1.62331	0.104523	1	0.142402
mmu-miR-5114	6.4291	1.21283	1.60315	5.1407	0	1.28131	1.57523	1.21709	1.20619	1.69838	1.26196	0.706971	1.89851	4.29666	1.33435	1.13541	0	1.18117	0	4.76412	1.89716	0.226806	0.696513	0.510603	0.609629	1	0.142402
mmu-miR-5615-3p	4.01819	4.85131	1.60315	2.93754	1.51532	0	0	0	3.61857	0.849188	2.52392	1.41394	0.632836	0.71611	2.00152	2.27082	0	5.90587	0	0.952824	1.79056	0.162739	0.787645	0.449981	0.652724	1	0.142402
mmu-miR-704	3.21455	1.21283	4.80945	0	0	0	0	0	2.41238	2.54756	0.63098	4.9488	0.632836	0.71611	0	3.40623	3.7651	3.54352	1.40889	3.8113	1.85303	-0.552729	0.916634	-0.889506	0.373731	1	0.142402
mmu-let-7i-3p	4.82183	1.21283	0	0.734386	1.51532	1.28131	1.57523	3.65126	2.41238	3.39675	3.78588	2.12091	1.89851	0	0	0	5.64765	3.54352	0	0.952824	1.92753	0.185475	0.806716	0.734516	0.462634	1	0.0927396
mmu-miR-19b-1-5p	3.21455	2.42566	0	2.20316	0	5.12523	0	7.30251	5.42786	0.849188	3.1549	4.9488	1.89851	2.14833	4.00305	2.27082	0	1.18117	1.40889	0	2.37813	0.435083	0.716393	0.818066	0.413319	1	0.0927396
mmu-miR-297b-5p	1.60728	2.42566	0	1.46877	1.51532	3.84392	4.7257	6.08543	1.80929	1.69838	2.52392	3.53486	0	4.29666	2.00152	2.27082	0	0	0	0	1.99038	0.840619	0.774893	1.46468	0.143009	1	0.0927396
mmu-miR-3098-5p	1.60728	0	3.2063	1.46877	1.51532	1.28131	1.57523	0	1.20619	0.849188	2.52392	5.65577	1.89851	2.14833	0.667175	6.81246	1.88255	3.54352	4.22666	0.952824	2.15106	-0.691796	0.723205	-1.40879	0.158898	1	0.0927396
mmu-miR-6952-3p	0.803638	0	3.2063	1.46877	0	1.28131	0	4.86834	3.01548	2.54756	3.1549	7.77669	3.79701	0.71611	1.33435	5.67705	0	0	1.40889	0	2.05282	-0.0928674	0.847344	-0.264812	0.791155	1	0.0927396
mmu-miR-215-5p	5.62547	3.63848	1.60315	4.40632	0	6.40654	7.87616	8.5196	12.0619	6.7935	8.83372	13.4325	3.16418	4.29666	6.00457	5.67705	11.2953	8.26822	0	2.85847	6.03809	-0.105299	0.46832	-0.0820854	0.934579	1	0.0773053
mmu-miR-3095-3p	12.8582	2.42566	1.60315	10.2814	9.09191	2.56261	9.4514	8.5196	19.2991	4.24594	11.3576	12.0185	0.632836	5.01277	5.3374	9.08328	9.41274	15.3553	2.81777	1.90565	7.66364	0.17085	0.567293	0.486684	0.626483	1	0.0773053
mmu-miR-339-3p	4.82183	4.85131	1.60315	2.93754	1.51532	5.12523	9.4514	1.21709	7.23715	8.49188	12.6196	12.0185	4.42985	2.14833	1.33435	12.4895	7.53019	4.7247	7.04443	0	5.57957	-0.271343	0.569975	-0.449919	0.652769	1	0.0773053
mmu-miR-488-3p	2.41091	3.63848	0	4.40632	3.03064	8.96915	9.4514	4.86834	7.84024	2.54756	5.04784	11.3115	5.06268	4.29666	3.33587	9.08328	1.88255	3.54352	7.04443	2.85847	5.03149	-0.0106651	0.488821	-0.0642045	0.948807	1	0.0773053
mmu-miR-532-3p	3.21455	1.21283	0	2.20316	0	6.40654	6.30093	1.21709	12.0619	2.54756	8.83372	5.65577	5.06268	5.72888	3.33587	19.302	13.1778	14.1741	0	0	5.52177	-1.26827	0.781648	-1.96383	0.0495495	1	0.0773053
mmu-miR-615-3p	6.4291	7.27697	4.80945	2.20316	3.03064	7.68784	7.87616	6.08543	7.23715	6.7935	14.5125	14.8464	0	3.58055	2.00152	11.3541	5.64765	8.26822	4.22666	1.90565	6.28863	0.247383	0.538302	0.690374	0.489959	1	0.0773053
mmu-miR-744-3p	8.84002	3.63848	6.4126	3.67193	4.54595	6.40654	7.87616	8.5196	13.2681	5.09513	4.41686	13.4325	4.42985	2.14833	3.33587	18.1666	5.64765	9.44939	5.63554	5.71695	7.0327	-0.110707	0.474177	-0.180707	0.856597	1	0.0773053
mmu-let-7c-1-3p	0	0	0	0	0	0	0	0	0	0	0	0	0	0	0	0	0	0	0	0.952824	0.0476412	-0.162343	3.38336	-0.0305148	0.975657	1	0
mmu-let-7c-2-3p	0	0	0	0	0	1.28131	0	1.21709	0	0	0	0	0	0	0	0	1.88255	1.18117	0	1.90565	0.373388	-0.30494	1.7271	-0.347183	0.728454	1	0
mmu-let-7g-3p	0	1.21283	0	0	0	0	0	3.65126	0.603096	0.849188	0.63098	0.706971	1.26567	0.71611	0.667175	1.13541	0	0	0	0.952824	0.619575	0.0143018	1.06236	-0.15649	0.875647	1	0
mmu-miR-100-3p	0	0	0	0	0	0	1.57523	0	0	0	0	0	0	0	0	0	0	0	0	0	0.0787616	0.259308	3.38336	0.182686	0.855044	1	0
mmu-miR-103-1-5p	0	0	0	0	0	0	0	0	0	0	0	0.706971	0	0	0	0	0	0	1.40889	0	0.105793	-0.234024	3.38336	-0.030516	0.975656	1	0
mmu-miR-103-2-5p	0	0	0	1.46877	0	0	1.57523	1.21709	3.01548	0.849188	1.89294	2.12091	0.632836	0	0.667175	0	0	0	0	0	0.671981	0.398783	1.12295	0.818694	0.412961	1	0
mmu-miR-107-5p	0	1.21283	0	0	0	0	0	0	0	0	0.63098	0	0	0	0	0	0	0	0	0	0.0921904	0.203644	3.38336	0.182685	0.855045	1	0
mmu-miR-10b-3p	0.803638	0	0	0	0	2.56261	0	0	0.603096	0	0.63098	0.706971	0	0	0	1.13541	0	2.36235	0	0	0.440253	-0.0165959	1.35061	0.163295	0.870286	1	0
mmu-miR-1188-3p	0.803638	3.63848	1.60315	0	0	0	1.57523	1.21709	0	0	0	0	0	0	0	0	1.88255	0	0	0	0.536007	0.768731	1.43933	1.52259	0.127862	1	0
mmu-miR-1188-5p	0.803638	6.06414	0	2.93754	1.51532	2.56261	1.57523	1.21709	0	0	0	0	0	0	0	0	0	1.18117	0	0	0.892837	1.42633	1.08876	2.90298	0.00369626	1	0
mmu-miR-1190	0	0	0	0	0	0	0	2.43417	0	0	0	0	0	0	0	0	0	0	0	0	0.121709	0.383244	3.38336	0.289287	0.772362	1	0
mmu-miR-1193-5p	3.21455	3.63848	1.60315	0.734386	0	2.56261	1.57523	6.08543	0	0	0	0	0	0	0	0	0	0	0	1.90565	1.06597	1.46858	1.09934	2.73689	0.00620225	1	0
mmu-miR-12178-3p	0	0	0	0	0	0	0	1.21709	0	0	0	0	0	0	0	0	0	0	0	0	0.0608543	0.204311	3.38336	0.182686	0.855044	1	0
mmu-miR-12180-3p	0	0	0	0	0	0	0	0	0	0	0.63098	0	0	0	0	1.13541	0	0	0	0	0.0883195	-0.191469	3.38336	-0.030516	0.975656	1	0
mmu-miR-12182-3p	0	0	0	0	0	0	0	0	2.41238	0	1.26196	0	0.632836	0.71611	0	1.13541	0	0	0	0.952824	0.355576	-0.515659	1.47412	-0.782267	0.434058	1	0
mmu-miR-12185-5p	0	0	0	0	0	0	0	0	0	1.69838	0	0	0	0	0	0	0	0	0	0	0.0849188	0	3.38336	0	1	1	0
mmu-miR-12188-5p	0	0	0	0	0	0	0	0	0	0	0	0.706971	0	0	0	0	0	0	0	0	0.0353486	0	3.38336	0	1	1	0
mmu-miR-12189-3p	0	0	0	0.734386	0	0	0	0	0	0	0	0	0.632836	0	0	0	0	0	0	0	0.0683611	0.0168718	3.38336	0.0760862	0.939351	1	0
mmu-miR-12191-3p	4.01819	0	0	0	0	1.28131	0	1.21709	2.41238	0.849188	1.89294	2.12091	2.53134	0.71611	2.00152	1.13541	0	0	1.40889	2.85847	1.22219	-0.361609	0.876242	-0.700802	0.483427	1	0
mmu-miR-12193-3p	0	0	0	0	0	0	0	0	0.603096	0.849188	0	0	0	0	0	0	0	0	0	0	0.0726142	0	3.38336	0	1	1	0
mmu-miR-12193-5p	0	0	0	0	0	0	0	0	2.41238	0	0	0	0	0	0	1.13541	0	0	0	0	0.17739	-0.191469	3.38336	-0.0305186	0.975653	1	0
mmu-miR-12194-3p	0	0	0	0.734386	0	0	0	0	0.603096	0	0.63098	0	0.632836	0	0	0	0	0	0	0	0.130065	0.0168718	1.95175	0.131898	0.895065	1	0
mmu-miR-12199-3p	2.41091	1.21283	0	0	1.51532	1.28131	1.57523	1.21709	2.41238	0.849188	0.63098	2.12091	0	0	0.667175	1.13541	0	0	0	0.952824	0.899078	0.67841	0.977147	1.60113	0.109347	1	0
mmu-miR-122-5p	0.803638	1.21283	0	0.734386	0	0	1.57523	3.65126	1.20619	0	3.1549	0.706971	0	1.43222	0.667175	3.40623	0	0	0	0	0.927551	0.242467	1.07674	0.459447	0.645913	1	0
mmu-miR-12202-3p	0.803638	0	0	0	1.51532	0	0	0	0.603096	0.849188	0	2.12091	0.632836	1.43222	1.33435	0	0	4.7247	0	0	0.700813	-0.643922	1.18499	-1.28616	0.198386	1	0
mmu-miR-12202-5p	0	0	0	0	0	0	0	0	0.603096	0	0.63098	0	0	0	0	0	0	0	0	0	0.0617038	0	3.38336	0	1	1	0
mmu-miR-1224-5p	2.41091	0	0	2.20316	0	0	1.57523	1.21709	2.41238	1.69838	4.41686	2.12091	0	0	2.00152	1.13541	1.88255	0	1.40889	0	1.22416	0.0946208	0.939193	0.60519	0.545053	1	0
mmu-miR-1231-3p	0	0	1.60315	2.20316	0	0	1.57523	1.21709	0	0	0	0	0	0.71611	0	0	1.88255	0	0	0	0.459864	0.461951	1.41771	1.02345	0.306095	1	0
mmu-miR-1231-5p	0	0	0	0.734386	0	0	0	1.21709	0	0	0	0	0	0	0	0	0	0	0	0	0.0975736	0.31491	3.38336	0.289287	0.772362	1	0
mmu-miR-1249-5p	0.803638	0	0	0	0	0	0	0	0.603096	0	0	0	0.632836	0	0	0	0	0	0	0	0.101978	0.0282653	2.5366	0.101486	0.919165	1	0
mmu-miR-1258-3p	1.60728	0	0	0	0	0	0	0	0	0	0	0	0	0	0	0	0	0	0	0.952824	0.128005	0.101785	3.38336	0.182687	0.855043	1	0
mmu-miR-126b-3p	0	0	0	0	0	0	0	0	0	0	0	0	0	0	0	1.13541	0	2.36235	0	0	0.174888	-0.523281	3.37735	-0.278162	0.780888	1	0
mmu-miR-1298-3p	0	0	0	0	0	1.28131	0	0	0	0	0	0	0	0	0	0	0	0	0	0	0.0640654	0.214328	3.38336	0.182686	0.855044	1	0
mmu-miR-1306-3p	0.803638	0	0	1.46877	0	1.28131	0	0	1.80929	3.39675	1.26196	2.82789	0	0	1.33435	5.67705	1.88255	0	0	0	1.08718	-0.548149	1.16268	-0.779422	0.435731	1	0
mmu-miR-133b-3p	0	0	0	0	1.51532	1.28131	0	0	0.603096	0.849188	0.63098	0.706971	0	0	0	0	0	1.18117	0	0	0.338402	0.23383	1.2448	0.49655	0.619506	1	0
mmu-miR-134-3p	0	0	1.60315	0.734386	0	2.56261	1.57523	2.43417	0	0	0	0.706971	0	0	0	0	0	1.18117	0	0	0.539885	0.881088	1.25716	1.7357	0.0826162	1	0
mmu-miR-135a-1-3p	0	0	0	0	1.51532	0	1.57523	1.21709	0	2.54756	0	0	0	0.71611	0	0	0	0	0	0	0.378565	0.497797	1.84824	0.562632	0.573685	1	0
mmu-miR-135a-5p	0.803638	0	1.60315	0.734386	0	0	1.57523	1.21709	0	0	0	0	1.89851	2.86444	1.33435	2.27082	1.88255	1.18117	0	0	0.868267	-0.479865	0.896774	-1.16488	0.244068	1	0
mmu-miR-137-3p	0	0	0	1.46877	1.51532	0	0	0	0.603096	0	0.63098	0	0	0	0.667175	1.13541	0	0	1.40889	0	0.371482	-0.0295601	1.29345	0.161912	0.871375	1	0
mmu-miR-138-1-3p	0.803638	2.42566	0	1.46877	0	0	0	1.21709	1.20619	0.849188	4.41686	1.41394	1.26567	1.43222	0.667175	4.54164	0	1.18117	0	0.952824	1.1921	-0.374599	0.889644	-0.715573	0.474255	1	0
mmu-miR-138-2-3p	0	0	0	0	0	0	0	0	0	0	0	1.41394	0	1.43222	0	0	1.88255	0	0	0	0.236436	-0.500135	2.67969	-0.314292	0.753299	1	0
mmu-miR-144-3p	0	0	0	0	0	0	0	0	0	0	0	0	0	0	0	0	1.88255	0	0	0	0.0941274	-0.304883	3.38336	-0.0305148	0.975657	1	0
mmu-miR-144-5p	0	0	0	0	0	0	0	0	0	0	0	0	0.632836	0	0	0	0	0	0	0	0.0316418	-0.109834	3.38336	-0.0305148	0.975657	1	0
mmu-miR-146b-3p	0	1.21283	0	0.734386	0	0	0	2.43417	0	0	1.89294	0.706971	0.632836	0	0	1.13541	1.88255	0	0	0.952824	0.579246	-0.0256652	1.2035	0.198817	0.842406	1	0
mmu-miR-149-3p	0	0	0	0	0	0	0	0	0	0	0	0.706971	0	0	0	0	0	0	0	0	0.0353486	0	3.38336	0	1	1	0
mmu-miR-155-3p	0	0	0	0	0	0	0	1.21709	0	0	0.63098	0.706971	0	0	0.667175	1.13541	1.88255	1.18117	0	0	0.371067	-0.481215	1.28875	-0.66278	0.507472	1	0
mmu-miR-1668	0	1.21283	0	1.46877	0	0	0	0	1.20619	0	1.26196	0	0.632836	0	1.33435	1.13541	1.88255	0	0	0	0.506745	-0.281734	1.2161	-0.303113	0.761803	1	0
mmu-miR-181b-2-3p	0	0	0	0	0	0	0	0	0	0.849188	0	0	0	0	0	0	0	0	0	0	0.0424594	0	3.38336	0	1	1	0
mmu-miR-1843b-3p	0	0	0	0	0	0	0	0	0	0	0	0	0	0	0	0	0	0	0	0.952824	0.0476412	-0.162343	3.38336	-0.0305148	0.975657	1	0
mmu-miR-186-3p	2.41091	0	0	1.46877	0	0	1.57523	0	1.20619	0.849188	0.63098	1.41394	0	1.43222	0.667175	2.27082	0	0	1.40889	0	0.766716	-0.0343479	1.00795	0.152778	0.878573	1	0
mmu-miR-1893	0	0	0	0	0	0	0	0	0	0	0	0	0	0	0.667175	0	0	0	0	0	0.0333587	-0.115562	3.38336	-0.0305148	0.975657	1	0
mmu-miR-1894-3p	0	0	0	0	0	0	0	0	1.20619	0	0	0	0	0	0	0	0	0	0	0	0.0603096	0	3.38336	0	1	1	0
mmu-miR-190a-3p	0	1.21283	0	0	0	0	0	0	0	0	2.52392	2.82789	0.632836	0.71611	0	3.40623	0	0	0	0	0.56599	-0.469367	1.65638	-0.689656	0.49041	1	0
mmu-miR-190b-3p	0	1.21283	0	0	0	0	0	0	0	0.849188	0.63098	0	0	0	0	0	1.88255	0	0	0.952824	0.276418	-0.234033	1.61421	-0.0639565	0.949005	1	0
mmu-miR-192-3p	0	1.21283	0	1.46877	0	0	0	0	0.603096	0.849188	2.52392	0.706971	0	0	0	0	5.64765	0	0	0	0.650621	-0.353524	1.55206	0.0937892	0.925277	1	0
mmu-miR-1929-3p	0	0	0	0	0	0	0	0	0	0	0	0	0.632836	0	0	0	0	1.18117	0	0	0.0907005	-0.294843	3.38336	-0.137115	0.89094	1	0
mmu-miR-1929-5p	0	0	0	0.734386	1.51532	1.28131	0	0	1.80929	0	0.63098	2.12091	0	0.71611	0.667175	5.67705	1.88255	2.36235	0	2.85847	1.11279	-0.94268	1.0405	-1.79122	0.0732587	1	0
mmu-miR-1930-3p	0	0	0	0.734386	0	0	0	0	0.603096	0	0	0	0.632836	0	0	0	0	0	0	0	0.0985159	0.0168718	2.5366	0.101486	0.919165	1	0
mmu-miR-1930-5p	0	0	0	1.46877	0	0	0	0	1.20619	0.849188	1.89294	0.706971	1.89851	0.71611	0	4.54164	0	0	1.40889	3.8113	0.925025	-1.10565	1.0935	-1.92469	0.0542681	1	0
mmu-miR-1932	0.803638	0	0	0	0	0	0	0	0	0.849188	0	0	0	0	0.667175	0	0	0	0	0	0.116	0.022538	2.5366	0.101486	0.919165	1	0
mmu-miR-1933-5p	0	0	0	0	0	0	0	0	0	0	0	0.706971	0	0	0	0	0	0	0	0	0.0353486	0	3.38336	0	1	1	0
mmu-miR-1934-3p	0	1.21283	0	0	0	0	0	1.21709	0.603096	0.849188	1.89294	0	1.26567	0	0.667175	1.13541	0	1.18117	0	0.952824	0.54887	-0.340057	1.08561	-0.871462	0.383502	1	0
mmu-miR-1938	0.803638	1.21283	0	0	0	1.28131	0	0	0.603096	0	1.89294	0	0	0	0	0	0	0	2.81777	0	0.430579	0.0626351	1.52627	0.411486	0.680716	1	0
mmu-miR-193a-5p	0	1.21283	1.60315	0.734386	0	0	0	0	1.80929	0.849188	3.78588	0.706971	0	0	0	0	1.88255	2.36235	0	0.952824	0.794971	-0.19235	1.16415	-0.138201	0.890082	1	0
mmu-miR-193b-5p	0	0	0	0	0	3.84392	0	0	0	0.849188	0.63098	0	0	0.71611	0.667175	0	0	0	0	0	0.335369	0.335982	1.79003	0.378267	0.705232	1	0
mmu-miR-194-1-3p	0	0	0	0	0	0	0	0	0	0	0	0	0	0	0	1.13541	0	0	0	0	0.0567705	-0.191469	3.38336	-0.0305148	0.975657	1	0
mmu-miR-194-2-3p	0.803638	0	1.60315	2.20316	0	0	1.57523	0	1.80929	0.849188	1.89294	1.41394	0	0.71611	0	2.27082	0	1.18117	1.40889	0	0.886376	0.0632208	0.99118	0.41548	0.677791	1	0
mmu-miR-1941-3p	0.803638	0	0	0.734386	0	3.84392	0	1.21709	3.61857	0	0.63098	0	0	2.14833	0	0	0	0	0	0	0.649846	0.52463	1.55607	0.716113	0.473922	1	0
mmu-miR-1941-5p	0	0	0	0	0	0	0	0	0	0	0.63098	0.706971	0	0	0	0	0	0	0	0	0.0668976	0	3.38336	0	1	1	0
mmu-miR-1943-3p	0	1.21283	0	0.734386	0	1.28131	0	0	0.603096	2.54756	0.63098	2.12091	0	0.71611	0.667175	3.40623	0	0	0	0	0.696029	-0.187793	1.14542	-0.350761	0.725768	1	0
mmu-miR-1947-3p	0	0	0	0	0	0	0	0	0.603096	0	0.63098	0.706971	0	0	0	0	0	0	0	0	0.0970523	0	2.51359	0	1	1	0
mmu-miR-1948-3p	0	1.21283	0	2.93754	1.51532	1.28131	4.7257	1.21709	0.603096	0.849188	5.04784	0.706971	0	0	0	0	0	0	0	0.952824	1.05248	1.22238	1.10259	2.49344	0.0126511	1	0
mmu-miR-1950	0	1.21283	0	0	0	0	0	0	0	0.849188	0	2.12091	0	0.71611	0	0	0	0	0	0	0.244952	0.0799597	2.10322	0.122397	0.902585	1	0
mmu-miR-1953	0	0	0	0	0	0	0	0	0.603096	0	0	0.706971	0.632836	0	0	1.13541	0	0	0	0	0.153916	-0.288099	1.95217	-0.237639	0.812161	1	0
mmu-miR-1954	0	0	0	0	0	0	0	0	0	0	0.63098	0.706971	0	0	0	1.13541	0	0	0	0	0.123668	-0.191469	2.54188	-0.0406174	0.967601	1	0
mmu-miR-1963	0	0	0	0	1.51532	0	0	0	1.80929	0	0	0	0.632836	0	0	0	0	0	0	0	0.197872	0.140417	2.65146	0.0970878	0.922657	1	0
mmu-miR-1964-5p	0	0	0	0	0	0	1.57523	0	0	0	0	0	0	0	0	0	0	0	0	0	0.0787616	0.259308	3.38336	0.182686	0.855044	1	0
mmu-miR-1966-3p	2.41091	0	0	0	0	0	0	0	0.603096	0	0.63098	0	0.632836	0	0	1.13541	1.88255	1.18117	1.40889	1.90565	0.589575	-0.633125	1.18478	-0.856643	0.391642	1	0
mmu-miR-1968-3p	0	0	1.60315	2.20316	0	0	0	0	1.20619	0	0.63098	2.12091	0	0.71611	0.667175	0	0	3.54352	0	0.952824	0.682201	-0.233411	1.2227	-0.353583	0.723651	1	0
mmu-miR-1969	0	0	0	0.734386	0	1.28131	0	0	0.603096	0.849188	2.52392	0.706971	0	0.71611	0	3.40623	0	0	1.40889	0.952824	0.659146	-0.532203	1.15034	-0.936541	0.348995	1	0
mmu-miR-196a-2-3p	0	0	0	0	0	0	1.57523	0	0	0	0	0	0	0	0	0	0	1.18117	0	0	0.13782	0.0606289	3.38336	0.0760862	0.939351	1	0
mmu-miR-1982-5p	0	0	0	0	0	0	0	0	0.603096	0	0	0	0	0	0	0	0	0	0	0	0.0301548	0	3.38336	0	1	1	0
mmu-miR-1b-3p	0	2.42566	0	0.734386	0	0	0	1.21709	1.20619	0	0.63098	0	0.632836	0	0.667175	0	0	0	0	0.952824	0.423357	0.271654	1.21467	0.511268	0.609163	1	0
mmu-miR-1b-5p	0.803638	0	1.60315	0	0	0	0	0	1.20619	0	0.63098	0	0.632836	0	0	0	0	0	0	0	0.24384	0.269618	1.61888	0.381811	0.702601	1	0
mmu-miR-200c-5p	0	2.42566	0	1.46877	0	0	0	0	0.603096	1.69838	2.52392	3.53486	1.26567	0	1.33435	0	0	1.18117	0	0	0.801794	0.0138	1.15009	0.013659	0.989102	1	0
mmu-miR-201-5p	0	0	0	0	0	0	0	0	0	0	0	0	0	0	0	0	0	1.18117	0	0	0.0590587	-0.198679	3.38336	-0.0305148	0.975657	1	0
mmu-miR-202-5p	0	0	0	1.46877	0	0	0	0	0	0	0	0.706971	0	0	0	0	0	0	0	0	0.108787	0.243177	3.38336	0.289286	0.772363	1	0
mmu-miR-203-5p	0	0	0	1.46877	0	1.28131	0	1.21709	0.603096	0	0.63098	0	0	0.71611	0	0	0	0	0	0	0.295868	0.457325	1.39524	0.90171	0.367211	1	0
mmu-miR-203b-3p	0	0	0	0	1.51532	0	0	0	0.603096	0	0	0	0	0	0	0	0	0	0	0	0.105921	0.250252	3.38336	0.182685	0.855045	1	0
mmu-miR-204-3p	0	0	0	0	0	0	0	0	0.603096	0	0	0	0	0	0	0	0	0	0	0	0.0301548	0	3.38336	0	1	1	0
mmu-miR-206-3p	0	0	0	3.67193	1.51532	5.12523	1.57523	1.21709	0	0	0.63098	0	0	0	0	4.54164	0	0	0	0.952824	0.961512	0.645203	1.38274	0.924911	0.355012	1	0
mmu-miR-207	0	0	0	0	0	0	1.57523	0	0	0	0	0	0	0	0	0	0	0	0	0	0.0787616	0.259308	3.38336	0.182686	0.855044	1	0
mmu-miR-208a-3p	0	0	0	0	0	0	0	0	0.603096	0.849188	0	0	0	0	0	0	0	0	0	0	0.0726142	0	3.38336	0	1	1	0
mmu-miR-211-3p	0.803638	1.21283	0	0.734386	1.51532	0	0	3.65126	0.603096	0	0	0.706971	0	0.71611	0	1.13541	0	0	0	0	0.553951	0.692189	1.11038	1.55585	0.119743	1	0
mmu-miR-215-3p	0.803638	0	0	0	1.51532	0	0	0	0	0	3.1549	0	0	0	0	0	0	0	0	0	0.273693	0.367225	2.76716	0.353705	0.72356	1	0
mmu-miR-216a-5p	0	0	0	0	0	1.28131	0	0	0	0	0	0	0	0	0	0	0	0	0	0	0.0640654	0.214328	3.38336	0.182686	0.855044	1	0
mmu-miR-216b-5p	0	0	0	0	0	0	0	0	0	0	0	0	0	0	0	0	0	0	1.40889	0	0.0704443	-0.234024	3.38336	-0.0305148	0.975657	1	0
mmu-miR-219a-2-3p	0	0	0	0	0	0	0	0	0	0	0	0	0	0	1.33435	1.13541	0	0	1.40889	0	0.193932	-0.570298	2.58582	-0.449884	0.652794	1	0
mmu-miR-219b-3p	0	0	0	0	0	2.56261	0	0	0	0	0.63098	0	0	0	0	1.13541	0	0	1.40889	0	0.286894	0.00250428	2.02214	0.127308	0.898697	1	0
mmu-miR-219b-5p	0	0	0	0	0	0	0	0	0	0	0	0	0	0	0	0	0	0	1.40889	0	0.0704443	-0.234024	3.38336	-0.0305148	0.975657	1	0
mmu-miR-219c-3p	0.803638	3.63848	0	0	0	0	0	0	0.603096	0.849188	0.63098	0.706971	0	0	0	1.13541	0	0	0	0	0.418388	0.445691	1.35354	0.994226	0.320113	1	0
mmu-miR-219c-5p	0	0	0	0	0	0	0	0	2.41238	0	0	0.706971	0.632836	0	0	0	0	0	1.40889	0	0.258054	-0.327935	2.09849	-0.221071	0.825037	1	0
mmu-miR-223-3p	0.803638	0	0	0.734386	0	0	0	0	0	0	0	0	0	0	0	0	0	2.36235	0	0	0.195019	-0.119589	2.59885	0.0990566	0.921093	1	0
mmu-miR-223-5p	0	0	0	0	1.51532	0	0	1.21709	0	0	0	0	0	0	0.667175	0	0	0	0	0	0.169979	0.308339	2.5366	0.243673	0.807484	1	0
mmu-miR-224-3p	0	0	0	0	0	0	0	0	0	0	0.63098	0	0	0	0	0	0	0	0	0	0.031549	0	3.38336	0	1	1	0
mmu-miR-23a-5p	0	0	0	0	0	0	0	0	0	0	0	0	0	0.71611	0	0	0	0	0	0	0.0358055	-0.123684	3.38336	-0.0305148	0.975657	1	0
mmu-miR-23b-5p	0	1.21283	0	0.734386	0	0	0	0	0.603096	0.849188	1.89294	0	0	0	0	2.27082	0	1.18117	0	0	0.437222	-0.203234	1.36777	-0.10804	0.913964	1	0
mmu-miR-26a-1-3p	1.60728	0	1.60315	1.46877	0	1.28131	0	0	0.603096	0.849188	3.78588	1.41394	1.26567	0	0	1.13541	0	0	0	0	0.750685	0.424618	1.11401	0.973811	0.33015	1	0
mmu-miR-292b-5p	0.803638	0	0	0	0	0	0	0	0	2.54756	0	0	0	0	0	0	0	0	0	0	0.16756	0.1381	3.38336	0.182682	0.855048	1	0
mmu-miR-297a-3p	0.803638	0	0	0.734386	0	0	0	1.21709	3.61857	0.849188	1.26196	2.82789	0	0	1.33435	0	0	0	0	0	0.632353	0.204401	1.2065	0.493812	0.621439	1	0
mmu-miR-297a-5p	0	0	0	0.734386	0	0	0	0	0	0	0	0	0	0	0	0	0	0	0	0	0.0367193	0.126706	3.38336	0.182686	0.855044	1	0
mmu-miR-297c-5p	0	0	0	0	0	0	0	0	0	0	0	1.41394	0	0	0	0	0	0	0	0	0.0706971	0	3.38336	0	1	1	0
mmu-miR-299b-3p	0	0	0	0	0	0	1.57523	0	0	0	0	0	0	0	0	0	0	0	0	0	0.0787616	0.259308	3.38336	0.182686	0.855044	1	0
mmu-miR-29b-1-5p	0.803638	0	0	0	0	0	0	1.21709	0	0	0.63098	2.12091	1.89851	0	0	0	0	0	1.40889	0	0.404	-0.17428	1.5862	-0.213177	0.831189	1	0
mmu-miR-3057-3p	0	0	0	0	0	0	0	0	0	1.69838	0	0	0	0	0	3.40623	0	0	0	0	0.25523	-0.51175	3.37735	-0.278166	0.780885	1	0
mmu-miR-3058-5p	0.803638	1.21283	0	0	0	0	0	0	0	0.849188	0.63098	0	0	1.43222	0	0	0	1.18117	0	0	0.305501	-0.0835125	1.43732	-0.078326	0.937569	1	0
mmu-miR-3062-3p	0	0	0	0	0	0	0	0	0	0	0	0	0	0	0	1.13541	0	0	0	0	0.0567705	-0.191469	3.38336	-0.0305148	0.975657	1	0
mmu-miR-3062-5p	0.803638	0	0	2.20316	0	1.28131	0	0	1.20619	0	0	0.706971	0	0	0	2.27082	0	0	0	0	0.423604	0.258711	1.51812	0.693768	0.487828	1	0
mmu-miR-3063-5p	0	0	0	0	0	0	0	0	0.603096	0	0	0.706971	0	0	0	0	0	0	0	0	0.0655034	0	3.38336	0	1	1	0
mmu-miR-3064-3p	0	0	0	0	0	0	0	0	0	0	0.63098	0	0	0.71611	0	0	0	0	0	0	0.0673545	-0.123684	3.38336	-0.030516	0.975656	1	0
mmu-miR-3064-5p	0.803638	0	0	0	3.03064	0	0	0	0	0	0.63098	0	0	0	2.00152	0	0	1.18117	0	0.952824	0.430039	-0.0362652	1.5153	-0.193651	0.846449	1	0
mmu-miR-3065-3p	0	0	0	0.734386	0	0	0	0	0	0	0	0	0	0	0	0	0	0	0	0	0.0367193	0.126706	3.38336	0.182686	0.855044	1	0
mmu-miR-3065-5p	0.803638	2.42566	0	0	0	0	0	0	0	0	0.63098	0.706971	0.632836	0	0	1.13541	0	0	0	0	0.316775	0.201096	1.43596	0.436271	0.66264	1	0
mmu-miR-3066-3p	0	0	1.60315	0	0	0	1.57523	1.21709	1.80929	0.849188	0	1.41394	1.26567	0	0	0	0	0	0	0	0.486678	0.419845	1.36084	0.479917	0.631286	1	0
mmu-miR-3067-5p	0.803638	0	0	0.734386	0	0	0	0	0	0	0.63098	0.706971	0	0	0	1.13541	0	0	0	0	0.200569	0.062221	1.59501	0.387524	0.698369	1	0
mmu-miR-3069-5p	0	1.21283	0	0	1.51532	0	0	0	1.80929	0.849188	0.63098	0	0	0	0	0	0	0	1.40889	0	0.371324	0.189305	1.4267	0.433242	0.664839	1	0
mmu-miR-3070-2-3p	0	0	0	0	0	0	1.57523	0	0	0	0	0	0	0	0	0	0	0	0	0	0.0787616	0.259308	3.38336	0.182686	0.855044	1	0
mmu-miR-3070-3p	0	0	0	0.734386	0	0	0	1.21709	0.603096	0	0	0	1.26567	0	0	0	0	0	0	0	0.191012	0.103014	2.02181	0.127328	0.898681	1	0
mmu-miR-3070-5p	0	0	0	0	0	0	0	2.43417	0	0	0	0	0	0	0	0	0	0	0	0	0.121709	0.383244	3.38336	0.289287	0.772362	1	0
mmu-miR-3072-5p	0	1.21283	0	2.93754	1.51532	2.56261	3.15047	2.43417	0	0	0	0	0.632836	0	0	1.13541	0	0	0	0	0.779059	1.15901	1.08926	2.29978	0.0214608	1	0
mmu-miR-3073a-3p	1.60728	0	0	0	0	0	0	0	0	0	0	0	0	0	0	0	0	0	0	0	0.0803638	0.264127	3.38336	0.289287	0.772362	1	0
mmu-miR-3073b-5p	0	0	0	0.734386	0	0	0	0	0	0	0	0	0	0	0	0	0	0	0	0	0.0367193	0.126706	3.38336	0.182686	0.855044	1	0
mmu-miR-3074-1-3p	1.60728	0	0	0	0	3.84392	0	0	1.20619	1.69838	1.89294	2.12091	1.26567	0	0	2.27082	1.88255	0	0	0	0.889433	0.00345331	1.15409	0.201139	0.84059	1	0
mmu-miR-3074-2-3p	0	0	0	0	0	0	0	0	0	0	0	0	0.632836	0	0	0	0	0	0	0	0.0316418	-0.109834	3.38336	-0.0305148	0.975657	1	0
mmu-miR-3075-5p	0	0	0	0	0	0	0	0	0	0	0	0.706971	0	0	0	0	0	0	0	0	0.0353486	0	3.38336	0	1	1	0
mmu-miR-3076-5p	0	0	0	0	1.51532	0	0	0	0	0.849188	3.1549	0	0	0	0.667175	0	0	0	0	0	0.309329	0.13469	2.15774	0.119304	0.905035	1	0
mmu-miR-3077-3p	2.41091	0	0	0	0	0	0	2.43417	0.603096	0	0.63098	0.706971	0.632836	0	0	0	0	0	1.40889	0	0.441393	0.35521	1.3483	0.861159	0.389151	1	0
mmu-miR-3077-5p	0	0	0	0	0	0	0	0	0	0	0	0	0	1.43222	0	0	1.88255	0	0	0	0.165738	-0.500135	3.37897	-0.249561	0.802927	1	0
mmu-miR-3078-3p	0	0	0	0	0	0	0	0	0	0	0	0	0	0	0.667175	0	0	0	0	0	0.0333587	-0.115562	3.38336	-0.0305148	0.975657	1	0
mmu-miR-3079-3p	0	0	0	0	0	0	0	0	0	0.849188	0.63098	0.706971	0	0.71611	0.667175	1.13541	0	0	0	0	0.235292	-0.394884	1.38349	-0.593874	0.552597	1	0
mmu-miR-3079-5p	0	3.63848	1.60315	2.20316	0	1.28131	0	1.21709	1.20619	0	2.52392	0.706971	0	0.71611	0	1.13541	0	0	0	0	0.811589	0.865018	1.08427	1.90581	0.0566744	1	0
mmu-miR-3080-5p	0	0	0	0	0	0	0	0	0	0	0	0.706971	0	0	0	0	0	0	0	0	0.0353486	0	3.38336	0	1	1	0
mmu-miR-3081-3p	0	0	0	0	0	0	0	0	0.603096	0	0	0	0	0	1.33435	0	0	0	0	0.952824	0.144513	-0.362775	2.59398	-0.310254	0.756368	1	0
mmu-miR-3081-5p	1.60728	0	0	0	0	0	0	0	0	0	0	0	0	0	0	0	0	0	0	0	0.0803638	0.264127	3.38336	0.289287	0.772362	1	0
mmu-miR-3084-5p	0.803638	0	3.2063	1.46877	0	3.84392	1.57523	0	0.603096	0.849188	1.26196	0.706971	0	0	0	3.40623	5.64765	0	0	0	1.16865	0.148124	1.1388	0.476394	0.633793	1	0
mmu-miR-3085-3p	0.803638	0	1.60315	0.734386	1.51532	1.28131	0	0	1.80929	4.24594	1.26196	3.53486	0.632836	1.43222	0	2.27082	0	0	0	0	1.05629	0.176143	1.0062	0.279384	0.77995	1	0
mmu-miR-3085-5p	0.803638	2.42566	3.2063	1.46877	0	0	0	1.21709	0	1.69838	1.26196	2.12091	1.26567	2.14833	2.00152	0	0	1.18117	0	3.8113	1.23053	-0.104528	0.824221	-0.416482	0.677057	1	0
mmu-miR-3086-3p	0	0	0	0	0	0	0	0	0	0	1.89294	0.706971	0	0	0	0	0	0	0	0	0.129996	0	3.38336	0	1	1	0
mmu-miR-3087-3p	0	0	0	0	0	0	1.57523	0	0.603096	0.849188	0	2.12091	0	0	0	1.13541	1.88255	0	0	0	0.408319	-0.202477	1.47464	-0.0700105	0.944185	1	0
mmu-miR-3088-3p	0	0	0	0	3.03064	0	0	0	2.41238	0	0	2.82789	0	0	0.667175	0	1.88255	0	0	0	0.541031	0.0643107	1.83156	0.140552	0.888224	1	0
mmu-miR-3091-5p	0.803638	0	1.60315	2.20316	0	0	0	3.65126	0.603096	3.39675	0.63098	0.706971	0	1.43222	0	1.13541	0	0	0	0	0.808332	0.621782	1.13714	1.29815	0.194235	1	0
mmu-miR-3094-5p	0	0	0	0.734386	0	0	0	0	0	0	0	0.706971	0	0	0	0	0	0	0	0	0.0720679	0.126706	3.38336	0.182685	0.855045	1	0
mmu-miR-3095-5p	0	0	0	0	0	0	0	0	0	0	0	2.12091	0	1.43222	0	0	0	0	0	0	0.177657	-0.237597	3.38336	-0.137118	0.890938	1	0
mmu-miR-3097-3p	0	0	0	0	0	0	0	0	0.603096	0.849188	1.89294	0	0.632836	0	0	0	0	0	0	0	0.198903	-0.109834	2.00522	-0.0514877	0.958937	1	0
mmu-miR-3098-3p	0.803638	1.21283	0	0	1.51532	0	0	0	1.20619	3.39675	5.04784	2.12091	0	0.71611	2.00152	0	0	4.7247	1.40889	0	1.20773	-0.547237	1.06518	-1.14796	0.250984	1	0
mmu-miR-3101-3p	0	0	0	0	0	0	0	0	0	0	0	0.706971	0	0	0	0	0	0	0	0	0.0353486	0	3.38336	0	1	1	0
mmu-miR-3101-5p	0	0	0	0	0	0	0	0	0	0	0.63098	0	0	0	0	0	0	0	0	0.952824	0.0791902	-0.162343	3.38336	-0.030516	0.975656	1	0
mmu-miR-3102-5p	0	0	0	0	0	0	0	0	0.603096	0	0	0	0	0	0	0	0	0	0	0	0.0301548	0	3.38336	0	1	1	0
mmu-miR-3103-3p	0	0	0	0	0	0	0	0	0	0	0	2.82789	0	0.71611	0	1.13541	0	2.36235	0	0	0.352088	-0.610448	2.27105	-0.581404	0.560968	1	0
mmu-miR-3103-5p	0	0	0	0	0	0	1.57523	0	0	0	0	0.706971	0	0	2.00152	1.13541	0	0	0	0	0.270957	-0.217973	2.08841	-0.341472	0.732748	1	0
mmu-miR-3105-3p	0.803638	0	0	0	0	0	0	0	1.80929	0.849188	0.63098	0.706971	0	0	0	2.27082	0	0	0	0	0.353544	-0.22238	1.41385	-0.0730206	0.94179	1	0
mmu-miR-3108-5p	0	0	0	0	0	0	0	0	0.603096	0.849188	0	0	0	0	0	1.13541	1.88255	0	0	0	0.223512	-0.461785	1.98398	-0.233829	0.815118	1	0
mmu-miR-3109-3p	0	1.21283	0	0.734386	0	0	0	1.21709	0.603096	0.849188	1.26196	0	1.26567	0	0	1.13541	1.88255	0	1.40889	0	0.578553	-0.294495	1.10618	-0.352515	0.724452	1	0
mmu-miR-3109-5p	0	0	0	0	0	0	0	0	0	0.849188	0.63098	0	0	0	0.667175	3.40623	0	0	0	0	0.277679	-0.593761	2.15504	-0.600765	0.547997	1	0
mmu-miR-3110-5p	4.01819	0	0	0	0	1.28131	1.57523	0	0	0	0	0.706971	0	0	0	1.13541	0	1.18117	0	0	0.494914	0.527898	1.54388	1.01422	0.310477	1	0
mmu-miR-3112-3p	0	0	0	0	0	0	0	0	1.20619	0	0	0	0	0	0	1.13541	0	0	0	0	0.11708	-0.191469	3.38336	-0.0305171	0.975655	1	0
mmu-miR-3112-5p	0	0	0	0	0	0	0	0	0	0.849188	0	0	0	0	0	1.13541	0	0	0	0	0.0992299	-0.191469	3.38336	-0.030516	0.975656	1	0
mmu-miR-3113-3p	0.803638	0	0	0	0	0	0	0	0	0.849188	0	0	0	0	0.667175	1.13541	0	0	0	0	0.172771	-0.155062	1.9528	-0.0528671	0.957838	1	0
mmu-miR-320-5p	0	3.63848	0	0.734386	0	0	0	0	1.80929	2.54756	1.26196	2.12091	1.26567	0.71611	0.667175	5.67705	0	0	0	4.76412	1.26014	-0.769387	1.06517	-1.4039	0.160349	1	0
mmu-miR-325-3p	0	0	0	0	0	0	0	3.65126	0	0	0	0	0	0	0	0	0	0	0	0	0.182563	0.542414	3.379	0.421226	0.67359	1	0
mmu-miR-328-5p	0	1.21283	0	0.734386	0	0	0	0	1.20619	0.849188	1.26196	1.41394	0	0	0	0	0	0	0	0.952824	0.381566	0.15195	1.20135	0.514511	0.606894	1	0
mmu-miR-338-5p	1.60728	1.21283	0	0.734386	0	0	0	0	0	0.849188	1.26196	2.12091	2.53134	0	0.667175	3.40623	0	0	0	0	0.719565	-0.337984	1.22358	-0.545913	0.585126	1	0
mmu-miR-344c-3p	0.803638	0	1.60315	0	1.51532	0	0	0	0	0	0	0	0	0	0	0	0	0	0	0	0.196105	0.575567	2.54309	0.533448	0.593724	1	0
mmu-miR-344d-3-5p	0	0	0	0	0	0	0	0	0	0	0	0	0	0	0	0	1.88255	1.18117	1.40889	0	0.22363	-0.640691	2.64152	-0.351865	0.72494	1	0
mmu-miR-344e-3p	0	0	0	0	0	0	0	0	1.20619	0	0	0	0	0	0	0	0	0	0	0	0.0603096	0	3.38336	0	1	1	0
mmu-miR-344g-3p	0	0	0	0	0	0	0	0	0.603096	0	0	0	0	0	0	0	0	0	0	0	0.0301548	0	3.38336	0	1	1	0
mmu-miR-3473g	0	0	0	2.20316	0	0	0	0	0	0	0	0	0	0	0	0	0	2.36235	1.40889	0	0.29872	-0.20625	2.7906	0.0149874	0.988042	1	0
mmu-miR-3475-3p	0	0	0	0	0	0	0	0	0	0	0.63098	0.706971	0	0	1.33435	1.13541	0	0	1.40889	0.952824	0.308471	-0.681614	1.39995	-1.05354	0.292096	1	0
mmu-miR-351-3p	0.803638	0	0	0	0	0	0	0	0	0	0.63098	4.24183	0	0	0	0	1.88255	1.18117	0	0.952824	0.48465	-0.448851	1.67379	-0.318889	0.749811	1	0
mmu-miR-3544-5p	0	1.21283	0	0	0	0	0	0	0	0	0.63098	0	0	0	0	0	1.88255	0	0	0	0.186318	-0.101239	2.5366	0.101486	0.919165	1	0
mmu-miR-3547-3p	0	0	0	0	0	0	0	0	0	0	0.63098	0	0	0	0	0	0	0	0	0	0.031549	0	3.38336	0	1	1	0
mmu-miR-3569-5p	0	0	0	0	0	0	0	0	0	0	0.63098	0	0	0	0	0	0	0	0	0	0.031549	0	3.38336	0	1	1	0
mmu-miR-3572-3p	0	0	0	0	0	1.28131	0	0	0	0	0	0.706971	0	0	1.33435	0	0	0	0	0	0.166131	-0.00822153	2.59885	-0.0397253	0.968312	1	0
mmu-miR-3572-5p	0.803638	0	1.60315	0.734386	0	0	0	0	0	0	1.26196	0	0	0	0	0	1.88255	0	0	0.952824	0.361925	0.0401525	1.43736	0.408396	0.682983	1	0
mmu-miR-3618-3p	0	0	0	0	0	0	0	0	0.603096	0	0	0	0	0	0	0	0	0	0	0	0.0301548	0	3.38336	0	1	1	0
mmu-miR-3620-5p	0	0	0	0	0	0	0	1.21709	0	0	0	0	0	0	0	0	0	0	0	0	0.0608543	0.204311	3.38336	0.182686	0.855044	1	0
mmu-miR-365-1-5p	0	0	0	0	0	3.84392	0	0	1.80929	0.849188	0	0	0.632836	0	1.33435	1.13541	0	1.18117	0	0	0.539308	-0.0526065	1.45433	-0.194852	0.845509	1	0
mmu-miR-365-2-5p	0.803638	1.21283	0	0.734386	1.51532	1.28131	1.57523	0	1.80929	0.849188	0.63098	0	0	0.71611	0	1.13541	0	0	1.40889	0	0.683628	0.425458	1.03023	1.11731	0.263861	1	0
mmu-miR-375-5p	0	0	0	0	0	0	0	0	0	0	0	0.706971	0	0	0	0	0	0	0	0	0.0353486	0	3.38336	0	1	1	0
mmu-miR-376c-5p	0	0	0	0	0	1.28131	0	0	0	0	0	0	0	0	0	0	0	0	0	0	0.0640654	0.214328	3.38336	0.182686	0.855044	1	0
mmu-miR-378b	0	3.63848	0	0	0	1.28131	0	0	0	0	0	0.706971	0	0	0	0	0	1.18117	0	0	0.340397	0.492832	2.16125	0.672682	0.501149	1	0
mmu-miR-378d	0	0	0	0.734386	0	0	4.7257	1.21709	2.41238	0.849188	0	0	1.89851	0	0	3.40623	0	1.18117	0	0	0.821233	0.0189236	1.44534	-0.0457112	0.96354	1	0
mmu-miR-381-5p	0.803638	6.06414	0	4.40632	1.51532	0	0	1.21709	0	0	0	0	0	0	0	0	0	0	0	0	0.700325	1.45986	1.72714	1.89524	0.0580605	1	0
mmu-miR-382-3p	0	0	0	0	0	0	3.15047	0	0	0	0	0	0	0	0	0	0	0	0	0	0.157523	0.479032	3.38336	0.289287	0.772362	1	0
mmu-miR-384-5p	0	0	0	0	0	1.28131	0	1.21709	0.603096	0	0.63098	0	0	0	0	0	0	0	0	0	0.186623	0.392097	1.95175	0.501486	0.616029	1	0
mmu-miR-3963	0	0	0	0	0	0	0	0	0	0	0	0.706971	0	0	0	0	0	0	0	0	0.0353486	0	3.38336	0	1	1	0
mmu-miR-421-5p	0	0	0	0	0	0	0	0	0	0.849188	2.52392	2.82789	0	0	0.667175	4.54164	0	0	4.22666	0	0.781823	-1.12395	1.72728	-1.37671	0.168601	1	0
mmu-miR-429-5p	0.803638	0	0	0	0	0	0	0	0	0	0	0	0	0	0.667175	0	0	1.18117	0	0	0.132599	-0.161782	2.5366	-0.0406992	0.967536	1	0
mmu-miR-448-3p	0	0	0	0	0	0	0	0	0	0	0	0.706971	0	0	0	0	0	0	0	0	0.0353486	0	3.38336	0	1	1	0
mmu-miR-448-5p	0	0	0	0	1.51532	0	0	0	0	0	0	0	0	0	0	0	0	0	0	0	0.0757659	0.250252	3.38336	0.182686	0.855044	1	0
mmu-miR-449a-3p	0	0	0	0	0	0	0	0	0.603096	0	0	0	0	1.43222	0	0	0	0	0	0	0.101766	-0.237597	3.38336	-0.137116	0.890939	1	0
mmu-miR-450a-1-3p	0.803638	0	1.60315	0.734386	0	0	0	0	0	1.69838	0	0.706971	0	0.71611	0	1.13541	1.88255	1.18117	0	0	0.523088	-0.213173	1.19542	-0.125564	0.900077	1	0
mmu-miR-450a-2-3p	2.41091	0	0	0	0	1.28131	0	0	0	0	0	0.706971	0	0	0	0	0	1.18117	0	0	0.279018	0.348798	2.09284	0.576224	0.564464	1	0
mmu-miR-450b-3p	2.41091	2.42566	3.2063	2.20316	0	0	0	0	2.41238	0	1.89294	1.41394	0	0	0	0	0	1.18117	0	2.85847	1.00025	0.599789	1.16363	1.16329	0.244713	1	0
mmu-miR-452-3p	0	0	0	0	0	0	0	0	0	0	0	0.706971	0	0	0	0	0	0	0	0	0.0353486	0	3.38336	0	1	1	0
mmu-miR-452-5p	0	0	0	0	0	0	0	0	0.603096	0	1.89294	0	0	0.71611	0	0	0	0	0	0	0.160607	-0.123684	2.62085	-0.0393949	0.968576	1	0
mmu-miR-465b-3p	0.803638	1.21283	1.60315	1.46877	0	0	0	0	0.603096	0.849188	0.63098	3.53486	1.89851	1.43222	1.33435	3.40623	0	1.18117	0	0	0.997949	-0.398516	0.934869	-0.900626	0.367787	1	0
mmu-miR-466a-5p	0.803638	0	0	0	0	0	0	1.21709	0.603096	0	0	0.706971	0	0	0	0	0	0	0	0	0.16654	0.324915	1.95217	0.501377	0.616106	1	0
mmu-miR-466f-3p	0	0	0	0	0	0	0	0	1.20619	0	0	0	0	0	0	0	0	0	0	0	0.0603096	0	3.38336	0	1	1	0
mmu-miR-466f-5p	0	0	0	0	0	1.28131	0	1.21709	1.20619	0	0.63098	0.706971	0.632836	2.14833	0.667175	0	0	0	0	0	0.424544	-0.12497	1.22261	-0.493953	0.621339	1	0
mmu-miR-466h-5p	0	0	0	0.734386	0	0	0	0	0	0	0	0	0	0	0	0	0	0	0	0	0.0367193	0.126706	3.38336	0.182686	0.855044	1	0
mmu-miR-466l-3p	0	0	0	0.734386	0	0	0	0	3.61857	0.849188	1.26196	2.12091	0	0	0	2.27082	0	0	0	0.952824	0.590433	-0.361763	1.28238	-0.389043	0.697244	1	0
mmu-miR-466l-5p	0	0	1.60315	0	0	0	0	0	0	0	0	0	0	0.71611	0	0	0	0	0	0	0.115963	0.139823	3.38336	0.0760862	0.939351	1	0
mmu-miR-466m-3p	0	0	0	0	0	0	0	0	0	0	0	0	0	0	0	1.13541	0	0	0	0	0.0567705	-0.191469	3.38336	-0.0305148	0.975657	1	0
mmu-miR-466n-5p	0	0	0	0.734386	1.51532	1.28131	1.57523	2.43417	0	0	0	0.706971	0	0	0	0	0	0	2.81777	0	0.553258	0.522622	1.30039	1.21872	0.222952	1	0
mmu-miR-467b-3p	0.803638	0	0	0.734386	0	1.28131	0	0	0	4.24594	0	3.53486	0	0	0	0	0	0	0	0	0.530006	0.435539	1.8604	0.699179	0.48444	1	0
mmu-miR-467e-3p	0	0	0	0	0	0	0	0	0	0	0	0	0	0	0	0	0	1.18117	0	0	0.0590587	-0.198679	3.38336	-0.0305148	0.975657	1	0
mmu-miR-467f	0.803638	0	0	0.734386	0	0	0	0	0	0	0	0	0	0	0	0	0	0	0	0	0.0769012	0.25369	3.38336	0.289287	0.772362	1	0
mmu-miR-470-3p	0	0	0	0	0	0	0	0	0	0	0	0	0	0	0.667175	0	0	0	0	0	0.0333587	-0.115562	3.38336	-0.0305148	0.975657	1	0
mmu-miR-471-3p	0	0	0	0	0	0	0	0	0.603096	0	0	0	0.632836	0.71611	0	1.13541	0	0	0	0	0.154373	-0.390166	1.94603	-0.416791	0.676831	1	0
mmu-miR-486a-3p	0	1.21283	0	0.734386	0	1.28131	0	0	0	0	0	0	0	0	0.667175	1.13541	0	0	0	0	0.251555	0.195934	1.57808	0.386774	0.698924	1	0
mmu-miR-486b-3p	0	2.42566	0	0	0	0	0	0	0	0	0	0	0	0	0	0	0	0	0	0	0.121283	0.382066	3.38336	0.289287	0.772362	1	0
mmu-miR-488-5p	0	1.21283	0	1.46877	0	0	0	0	0.603096	0.849188	0.63098	0	0	0	1.33435	1.13541	0	5.90587	0	0	0.657025	-0.616423	1.37969	-0.861297	0.389074	1	0
mmu-miR-489-3p	0	0	0	0	0	0	0	1.21709	0.603096	0	0	0	0	0	0	1.13541	0	0	1.40889	0	0.218224	-0.19408	1.95316	-0.0528574	0.957846	1	0
mmu-miR-490-3p	0	0	0	0	0	0	1.57523	1.21709	0	0	0	0	0	0	0	0	0	0	0	0	0.139616	0.431933	3.38336	0.289287	0.772362	1	0
mmu-miR-491-3p	1.60728	0	0	0.734386	0	0	0	0	2.41238	0.849188	4.41686	1.41394	0	0	0.667175	2.27082	0	0	0	2.85847	0.861525	-0.415831	1.19738	-0.585815	0.558	1	0
mmu-miR-496a-5p	0	0	1.60315	0.734386	1.51532	0	1.57523	0	0	0	0	0	0	0	0	0	0	0	0	0	0.271404	0.747182	1.98337	0.861675	0.388866	1	0
mmu-miR-497a-3p	0	0	0	0	0	0	0	0	0.603096	0	0	0	0	0	0	0	0	0	0	0	0.0301548	0	3.38336	0	1	1	0
mmu-miR-497b	0	0	0	0.734386	0	0	0	0	0.603096	0	0	0.706971	0	0	0.667175	0	0	0	0	0	0.135581	0.0111445	1.95217	0.131869	0.895088	1	0
mmu-miR-500-5p	1.60728	1.21283	3.2063	0.734386	4.54595	0	0	1.21709	2.41238	0	1.26196	2.12091	0.632836	0.71611	2.6687	0	0	0	0	0	1.11684	0.772146	0.974761	1.23731	0.215971	1	0
mmu-miR-503-3p	0.803638	0	0	0	0	0	0	1.21709	0	2.54756	1.26196	0.706971	0	2.14833	0	2.27082	0	0	0	2.85847	0.690742	-0.608433	1.30815	-1.04857	0.294375	1	0
mmu-miR-503-5p	0	1.21283	0	0	0	3.84392	0	1.21709	3.61857	0.849188	2.52392	1.41394	1.26567	2.14833	0	1.13541	1.88255	0	0	0	1.05557	-0.0158941	1.05516	-0.0850311	0.932237	1	0
mmu-miR-5098	0	0	0	0	0	0	0	0	0	0	0	0.706971	0	0	0	0	0	0	0	0	0.0353486	0	3.38336	0	1	1	0
mmu-miR-5100	0	1.21283	0	0.734386	0	0	0	0	0	0	1.89294	1.41394	0.632836	0	0	0	0	0	0	0	0.294347	0.204458	1.70811	0.361863	0.717454	1	0
mmu-miR-5101	0	0	0	0	0	0	0	0	0.603096	0.849188	0	0	0	0	0	0	0	0	0	0	0.0726142	0	3.38336	0	1	1	0
mmu-miR-5103	0	1.21283	0	0	0	0	0	0	0.603096	0	0	0.706971	0	0	0	1.13541	0	0	0	0	0.182915	0.0121747	1.95217	0.131869	0.895088	1	0
mmu-miR-5123	3.21455	0	0	2.20316	0	0	0	0	1.20619	1.69838	0.63098	1.41394	0	0	0	1.13541	0	0	0	0	0.575131	0.554597	1.31841	1.35351	0.175892	1	0
mmu-miR-5125	0	0	0	0	0	1.28131	0	0	0	0	0	0	0	0	0	0	0	0	0	0	0.0640654	0.214328	3.38336	0.182686	0.855044	1	0
mmu-miR-5128	2.41091	0	0	0	0	0	0	0	3.01548	0.849188	3.78588	2.82789	0	0	0	4.54164	0	5.90587	0	0	1.16684	-0.825329	1.63397	-0.917697	0.358777	1	0
mmu-miR-5129-3p	0	0	0	0	0	2.56261	0	0	0	0	0	0	0	0	0	0	0	0	0	0	0.128131	0.400895	3.38336	0.289287	0.772362	1	0
mmu-miR-5130	0	0	0	0	0	0	0	0	0	0	0	0	0	0	0	1.13541	0	0	0	0	0.0567705	-0.191469	3.38336	-0.0305148	0.975657	1	0
mmu-miR-5131	0	0	0	0	0	0	0	0	0	0	0	0	0	0	0.667175	0	0	0	0	0	0.0333587	-0.115562	3.38336	-0.0305148	0.975657	1	0
mmu-miR-5132-3p	0.803638	0	0	0	0	0	0	0	1.80929	0	0	0	0	0	0	0	0	0	0	0	0.130646	0.1381	3.38336	0.182683	0.855047	1	0
mmu-miR-5132-5p	0.803638	0	0	0	0	1.28131	0	0	0	0.849188	3.78588	0.706971	0	0	0	0	0	0	0	0	0.371349	0.334131	1.76158	0.555624	0.578468	1	0
mmu-miR-5133	0	0	0	0	0	0	0	0	0	0	0	0	1.89851	0	0	1.13541	0	0	0	0	0.151696	-0.463873	3.37591	-0.305338	0.760109	1	0
mmu-miR-5134-3p	0	0	0	0	0	0	0	0	0	0	0	0	0	0.71611	0	0	0	0	0	0	0.0358055	-0.123684	3.38336	-0.0305148	0.975657	1	0
mmu-miR-5134-5p	0	0	0	0	0	0	0	0	0	0.849188	0	0.706971	0	0	0	0	0	0	0	0	0.077808	0	3.38336	0	1	1	0
mmu-miR-5136	0	0	0	0	0	0	0	0	0	0	1.26196	0	0	0	0	0	0	0	0	0	0.063098	0	3.38336	0	1	1	0
mmu-miR-539-3p	0.803638	0	0	0.734386	0	5.12523	0	0	0	0	0	0	0	0	0	0	0	0	0	0	0.333163	0.874133	2.70156	0.808395	0.418863	1	0
mmu-miR-543-5p	0	0	0	0	0	1.28131	0	2.43417	0	0	0	0	0	0	0	0	0	2.36235	0	0	0.303891	0.177065	2.67515	0.26022	0.794694	1	0
mmu-miR-544-3p	0	1.21283	0	0	0	0	0	0	0	0	0	0	0	0	0	0	0	0	0	0	0.0606414	0.203644	3.38336	0.182686	0.855044	1	0
mmu-miR-544-5p	0	0	0	0.734386	0	0	0	0	0	0	0	0	0	0	0	1.13541	0	0	1.40889	0	0.163934	-0.271684	2.53694	-0.0406937	0.96754	1	0
mmu-miR-547-3p	0	0	0	0	0	0	0	0	0	0	0	0	0	0	0	0	0	0	0	0.952824	0.0476412	-0.162343	3.38336	-0.0305148	0.975657	1	0
mmu-miR-5615-5p	1.60728	0	0	0.734386	0	0	0	0	0	0	0.63098	0	0.632836	0	0.667175	0	0	3.54352	0	0	0.390809	-0.312574	1.55221	-0.311496	0.755424	1	0
mmu-miR-5616-3p	0	1.21283	0	0	0	0	0	0	0	0	0	0.706971	0	1.43222	0.667175	1.13541	0	0	0	0.952824	0.305371	-0.403701	1.3703	-0.764385	0.444638	1	0
mmu-miR-5619-3p	0	0	0	0	0	0	0	0	0.603096	0	0	0	0	0	0	0	0	0	0	0	0.0301548	0	3.38336	0	1	1	0
mmu-miR-5619-5p	0	0	0	0	0	0	0	0	0	0.849188	0	0	0	0	0	0	0	0	0	0	0.0424594	0	3.38336	0	1	1	0
mmu-miR-5620-5p	0	0	0	0	0	0	0	0	0	0	0	0	0	0	0	1.13541	0	0	0	0	0.0567705	-0.191469	3.38336	-0.0305148	0.975657	1	0
mmu-miR-5621-3p	0	0	1.60315	0	0	1.28131	0	0	0	0	0	0.706971	0	0	0	1.13541	0	0	0	0	0.236342	0.252728	1.9528	0.316523	0.751606	1	0
mmu-miR-5622-3p	0	0	0	0	0	0	0	0	0	0.849188	0	0	0	0	0	1.13541	0	0	0	0	0.0992299	-0.191469	3.38336	-0.030516	0.975656	1	0
mmu-miR-5622-5p	0	0	0	0	0	0	1.57523	0	0	0	0	0	0	0	0	0	0	0	0	0	0.0787616	0.259308	3.38336	0.182686	0.855044	1	0
mmu-miR-5623-5p	0	1.21283	0	0	0	0	0	0	0	0	0	0	0	0	0	0	0	0	0	0	0.0606414	0.203644	3.38336	0.182686	0.855044	1	0
mmu-miR-5626-3p	0	0	0	0	0	0	0	0	0	0	0	0.706971	0	0	0	0	0	0	0	0	0.0353486	0	3.38336	0	1	1	0
mmu-miR-5627-3p	0	0	1.60315	0	0	0	0	0	0.603096	0	0	1.41394	0	0	0	0	0	0	0	0	0.181009	0.263508	2.58855	0.23878	0.811276	1	0
mmu-miR-5709-5p	0	0	0	0	0	0	1.57523	0	0	0	0	0	0	0	0	0	0	0	0	0	0.0787616	0.259308	3.38336	0.182686	0.855044	1	0
mmu-miR-592-5p	0.803638	0	0	0	0	0	3.15047	1.21709	3.01548	0	0.63098	2.12091	0	0.71611	0	0	1.88255	0	0	0	0.676861	0.313504	1.28604	0.762143	0.445975	1	0
mmu-miR-598-5p	0	0	0	0	0	0	0	0	0	0	0	0	0	0	0.667175	0	0	0	0	0	0.0333587	-0.115562	3.38336	-0.0305148	0.975657	1	0
mmu-miR-615-5p	1.60728	0	0	0	0	0	0	0	0	0	0.63098	2.12091	0	0.71611	0.667175	0	0	0	1.40889	0	0.357567	-0.167786	1.54411	-0.0653468	0.947898	1	0
mmu-miR-6239	0	0	0	0	0	1.28131	0	0	0	0	0	0	0	0	0	0	0	1.18117	0	0.952824	0.170765	-0.126804	2.5366	-0.0406992	0.967536	1	0
mmu-miR-6392-5p	0	0	0	1.46877	0	0	0	0	0	0	0	1.41394	0	0	0	0	0	0	0	0	0.144136	0.243177	3.38336	0.289284	0.772364	1	0
mmu-miR-6399	0.803638	0	0	0.734386	0	0	1.57523	1.21709	6.63405	3.39675	3.78588	1.41394	0.632836	0.71611	0	1.13541	1.88255	0	0	0	1.19639	-0.00427141	1.05056	0.235364	0.813926	1	0
mmu-miR-6418-3p	0	0	1.60315	0	0	0	0	0	1.80929	0	0	0.706971	0.632836	0	0	0	0	0	0	0	0.237612	0.153673	2.05152	0.125482	0.900142	1	0
mmu-miR-6418-5p	0	0	0	0	0	0	0	0	0	0	0	0	0	0	0	1.13541	0	0	0	0	0.0567705	-0.191469	3.38336	-0.0305148	0.975657	1	0
mmu-miR-6516-3p	0	0	0	0	0	0	0	0	1.20619	0	0.63098	0	0	2.86444	0	0	0	0	0	0	0.235081	-0.441542	2.80311	-0.375612	0.707205	1	0
mmu-miR-6537-3p	0	0	0	0	0	0	0	0	0	0	0	0	0	0	0	0	0	1.18117	1.40889	1.90565	0.224785	-0.643361	2.65691	-0.51228	0.608455	1	0
mmu-miR-6538	0	0	1.60315	0	0	0	0	0	1.80929	0	0.63098	0	0	0	0	0	0	0	1.40889	0	0.272615	0.0294839	2.042	0.126067	0.899679	1	0
mmu-miR-6540-3p	0	0	1.60315	0	0	0	0	0	0	0.849188	0	0	0	0.71611	0	2.27082	0	0	0	0	0.271963	-0.194209	2.0302	-0.250355	0.802312	1	0
mmu-miR-6541	0	0	1.60315	0	0	0	0	0	0	0	0	0	0	0	0	0	0	0	0	0	0.0801575	0.263508	3.38336	0.182686	0.855044	1	0
mmu-miR-6546-3p	0	0	0	0	0	0	0	0	0	0.849188	0	0.706971	0	0	0	0	0	0	0	0	0.077808	0	3.38336	0	1	1	0
mmu-miR-6546-5p	0.803638	0	0	1.46877	0	0	0	0	1.80929	0	0	0.706971	1.26567	0	0	0	0	0	1.40889	0.952824	0.420802	-0.178751	1.38354	-0.0810401	0.93541	1	0
mmu-miR-668-5p	3.21455	0	0	0	0	1.28131	0	0	0	0	0.63098	0	0	0	0	0	0	0	0	0	0.256342	0.643378	2.69969	0.651507	0.514719	1	0
mmu-miR-669b-3p	0	1.21283	0	1.46877	0	1.28131	0	0	2.41238	3.39675	1.26196	0	0	0	1.33435	1.13541	1.88255	0	0	0	0.769315	-0.0462125	1.1983	0.185388	0.852924	1	0
mmu-miR-669d-2-3p	2.41091	0	0	0.734386	0	0	0	0	1.20619	0.849188	1.26196	1.41394	0	0	0	0	0	0	0	0	0.393829	0.478364	1.43048	1.07539	0.282202	1	0
mmu-miR-669l-3p	0.803638	0	0	2.93754	0	0	0	3.65126	0.603096	1.69838	0.63098	0.706971	0	0.71611	0	0	0	0	0	0	0.587399	0.820466	1.22839	1.71817	0.0857656	1	0
mmu-miR-669m-3p	0	0	0	0	0	1.28131	3.15047	2.43417	0	0.849188	1.89294	0.706971	0	0	0	3.40623	0	0	0	0	0.686064	0.382189	1.53902	0.652917	0.51381	1	0
mmu-miR-669m-5p	0	0	0	1.46877	0	0	0	0	0	0	0	0	0	0	0	0	0	0	0	0	0.0734386	0.243177	3.38336	0.289287	0.772362	1	0
mmu-miR-670-5p	0	0	0	0.734386	0	0	0	0	0.603096	2.54756	0.63098	0.706971	0	0	0	0	0	0	0	0	0.26115	0.126706	1.61071	0.383745	0.701167	1	0
mmu-miR-675-5p	0	0	0	0	1.51532	0	0	0	0	0	0	0.706971	0	0	0	0	0	0	0	0	0.111114	0.250252	3.38336	0.182685	0.855045	1	0
mmu-miR-6769b-3p	0	0	0	0	0	0	0	0	0.603096	0	0	0	0	1.43222	0	0	0	0	0	0	0.101766	-0.237597	3.38336	-0.137116	0.890939	1	0
mmu-miR-6769b-5p	0	1.21283	0	0	0	0	0	0	0	0	0	0	0	0	0.667175	0	0	0	0	0	0.0940001	0.0880823	3.38336	0.0760862	0.939351	1	0
mmu-miR-677-3p	0	1.21283	1.60315	0.734386	0	1.28131	4.7257	0	0.603096	2.54756	1.89294	4.24183	0	0	0.667175	0	3.7651	1.18117	0	0	1.22281	0.367044	1.06916	1.03766	0.299429	1	0
mmu-miR-679-3p	3.21455	1.21283	0	0	0	2.56261	4.7257	1.21709	0	0	0	0.706971	0	0	0	1.13541	0	2.36235	0	0	0.856875	0.864411	1.23852	1.61393	0.106542	1	0
mmu-miR-686	0	0	0	2.20316	0	0	0	0	0	0	0	0	0	0	0	0	0	0	0	0	0.110158	0.350944	3.38122	0.363253	0.716416	1	0
mmu-miR-688	0	0	0	0	0	0	1.57523	0	0	0	0	0	0	0	0.667175	0	0	0	0	0	0.11212	0.143746	3.38336	0.0760862	0.939351	1	0
mmu-miR-6896-3p	1.60728	0	0	0	0	0	0	0	0	0	0	0	0	0	0	1.13541	0	0	0	0	0.137134	0.072658	3.38336	0.182687	0.855043	1	0
mmu-miR-6896-5p	3.21455	0	1.60315	0	0	0	0	1.21709	1.20619	1.69838	3.1549	2.82789	0	0	1.33435	1.13541	0	1.18117	1.40889	0	0.999098	0.103872	1.04488	0.415754	0.67759	1	0
mmu-miR-6897-5p	0	0	0	0.734386	0	0	0	0	0	0	0	0	0	0	0	0	0	0	0	0	0.0367193	0.126706	3.38336	0.182686	0.855044	1	0
mmu-miR-6899-3p	0	0	0	0	0	0	0	0	0.603096	0	0	0	0.632836	0	0.667175	0	0	0	0	0	0.0951553	-0.217232	2.5366	-0.182887	0.854887	1	0
mmu-miR-6900-3p	0.803638	0	1.60315	1.46877	0	0	0	0	0.603096	0	1.26196	0.706971	0	0	0	3.40623	0	3.54352	1.40889	0	0.740311	-0.462057	1.25689	-0.658675	0.510105	1	0
mmu-miR-6900-5p	0	0	0	0	0	0	0	0	0	0	0	0	0.632836	0	0	0	0	0	0	0	0.0316418	-0.109834	3.38336	-0.0305148	0.975657	1	0
mmu-miR-6902-5p	0	0	0	0.734386	0	0	0	0	0	0	0	0	0	0	0	0	0	0	0	0	0.0367193	0.126706	3.38336	0.182686	0.855044	1	0
mmu-miR-6904-3p	0	0	0	0	0	0	0	0	0	0	0	0	1.26567	0	0	0	0	0	1.40889	0	0.133728	-0.416104	3.38017	-0.229307	0.81863	1	0
mmu-miR-6904-5p	0	0	0	0	0	0	0	0	0	0	0	0	1.89851	0	0	0	0	0	0	0	0.0949253	-0.307211	3.38096	-0.216553	0.828556	1	0
mmu-miR-6906-3p	0.803638	0	0	0	0	0	0	0	0	0	0	0	0	0	0	0	0	0	0	0	0.0401819	0.1381	3.38336	0.182686	0.855044	1	0
mmu-miR-6906-5p	0	0	0	0	0	0	0	0	0	0	0.63098	0	0	0	0	0	0	0	0	0	0.031549	0	3.38336	0	1	1	0
mmu-miR-6907-3p	0	0	0	0	0	0	0	0	0	0	0	0	0	0	0	0	1.88255	0	0	0	0.0941274	-0.304883	3.38336	-0.0305148	0.975657	1	0
mmu-miR-6908-3p	0	0	0	0	0	0	1.57523	0	0	0	0	0	0.632836	0	0	0	0	0	0	0	0.110403	0.149473	3.38336	0.0760862	0.939351	1	0
mmu-miR-6908-5p	0	0	0	0	0	0	0	0	0	0	0	0	0	0	0	1.13541	0	0	0	0	0.0567705	-0.191469	3.38336	-0.0305148	0.975657	1	0
mmu-miR-6909-3p	0	0	0	0	0	0	1.57523	0	0	0	0	0	0	0	0	1.13541	0	0	0	0	0.135532	0.0678381	3.38336	0.0760862	0.939351	1	0
mmu-miR-6910-3p	0	0	0	0	1.51532	0	0	0	0	0	0	0	0	0.71611	2.00152	1.13541	0	0	0	0	0.268418	-0.316934	2.0353	-0.469718	0.638557	1	0
mmu-miR-6911-5p	0	0	0	0	0	0	0	0	0	0.849188	0.63098	0	0	0	0.667175	0	0	1.18117	0	0	0.166426	-0.299882	1.96657	-0.235899	0.813511	1	0
mmu-miR-6912-3p	0	0	3.2063	0	0	0	0	0	0	0	0	0	0.632836	0	0	0	0	0	1.40889	0	0.262401	0.158303	2.6043	0.0988495	0.921258	1	0
mmu-miR-6913-3p	0	3.63848	0	0	0	0	0	4.86834	0.603096	0	0.63098	0	0.632836	0.71611	0	0	0	0	0	0	0.554492	0.820187	1.65172	1.09456	0.273709	1	0
mmu-miR-6914-3p	0	0	0	0	0	0	0	0	0.603096	0	0	0	0	0	0	0	0	0	0	0	0.0301548	0	3.38336	0	1	1	0
mmu-miR-6914-5p	0	0	0	0	1.51532	0	0	0	0	0	0	0	0	0	0	0	0	0	0	0	0.0757659	0.250252	3.38336	0.182686	0.855044	1	0
mmu-miR-6915-3p	0	0	0	0	0	0	0	1.21709	0	0.849188	0	0.706971	0	0	0	0	0	0	0	0	0.138662	0.204311	2.56722	0.240764	0.809738	1	0
mmu-miR-6915-5p	0	1.21283	0	0	0	0	0	0	0	0	0	0	0	0	0	0	1.88255	0	0	0	0.154769	-0.101239	3.38336	0.0760862	0.939351	1	0
mmu-miR-6916-3p	0	0	0	0.734386	0	0	0	0	0	0	0	0	0	0	0	0	0	0	0	0	0.0367193	0.126706	3.38336	0.182686	0.855044	1	0
mmu-miR-6916-5p	0	0	0	0	0	0	0	0	0	0	0	0.706971	0	0	0	0	0	0	0	0	0.0353486	0	3.38336	0	1	1	0
mmu-miR-6918-5p	0	0	0	2.93754	0	1.28131	0	1.21709	0	0.849188	0	0.706971	0	0.71611	0	0	0	0	0	0	0.38541	0.624341	1.50452	1.10265	0.270179	1	0
mmu-miR-6919-5p	0	0	0	0	0	0	0	0	0	0.849188	0	0	0	0	0	0	0	0	0	0	0.0424594	0	3.38336	0	1	1	0
mmu-miR-6920-3p	0	0	0	0	0	0	0	0	0	0	0	0	0	0.71611	0	0	0	0	0	0	0.0358055	-0.123684	3.38336	-0.0305148	0.975657	1	0
mmu-miR-6920-5p	0	0	0	0	0	0	0	0	0	0	0	0	0	0	0.667175	0	0	0	0	0	0.0333587	-0.115562	3.38336	-0.0305148	0.975657	1	0
mmu-miR-6921-3p	0	0	0	0	0	0	0	0	0	0.849188	0.63098	0	0	0	0	0	0	0	0	0	0.0740084	0	3.38336	0	1	1	0
mmu-miR-6921-5p	0	0	0	0	0	0	0	0	0	0	0	0.706971	0	0	0	0	0	0	0	0	0.0353486	0	3.38336	0	1	1	0
mmu-miR-6922-3p	0.803638	0	0	0	0	0	0	0	0	0	0	0	0	0	0	0	0	0	0	0	0.0401819	0.1381	3.38336	0.182686	0.855044	1	0
mmu-miR-6922-5p	0	0	0	0	0	0	0	0	0.603096	2.54756	0	0.706971	0	0.71611	0.667175	0	0	0	1.40889	0.952824	0.380131	-0.553974	1.3294	-0.871725	0.383358	1	0
mmu-miR-6926-3p	0	0	0	0	0	0	0	0	0	0	0	0	0	0	1.33435	1.13541	0	0	0	0	0.123488	-0.388156	3.37966	-0.237862	0.811988	1	0
mmu-miR-6927-3p	0	0	0	0	0	0	0	0	0	0	0	0	0	0.71611	0	0	0	0	0	0	0.0358055	-0.123684	3.38336	-0.0305148	0.975657	1	0
mmu-miR-6928-3p	0	0	0	0	0	0	0	0	0.603096	0	0	0	0	0	0	2.27082	0	0	0	0	0.143696	-0.360479	3.38336	-0.137116	0.890939	1	0
mmu-miR-6928-5p	0.803638	0	0	0	0	0	0	0	0.603096	0	0	0	0	0	0	0	0	0	0	0	0.0703367	0.1381	3.38336	0.182685	0.855045	1	0
mmu-miR-6929-3p	0	0	3.2063	0	0	0	0	0	0	0	0	0	0	0	0	0	0	0	0	0	0.160315	0.486238	3.38336	0.289287	0.772362	1	0
mmu-miR-693-5p	0	0	0	0	0	0	0	0	0	0	0	0	0	0	0	3.40623	0	0	0	0	0.170311	-0.51175	3.37735	-0.278162	0.780888	1	0
mmu-miR-6930-5p	0	0	0	0	0	0	0	0	0.603096	0.849188	0	1.41394	1.26567	0	0	1.13541	0	0	0	0	0.263365	-0.378662	1.68669	-0.466006	0.641211	1	0
mmu-miR-6931-3p	0	1.21283	0	1.46877	0	0	0	0	0.603096	1.69838	0.63098	0.706971	0	0	0	1.13541	0	3.54352	0	0	0.549998	-0.247305	1.34408	-0.209069	0.834394	1	0
mmu-miR-6932-3p	0.803638	0	0	0	0	0	0	0	2.41238	0	0	0.706971	0	0	0	0	0	0	0	0.952824	0.243791	-0.0242431	2.09849	0.122673	0.902366	1	0
mmu-miR-6932-5p	0	0	0	2.20316	0	2.56261	0	2.43417	3.61857	0	2.52392	2.12091	0.632836	0	0	0	1.88255	0	0	0	0.898937	0.531564	1.23254	1.33694	0.181243	1	0
mmu-miR-6933-3p	0.803638	0	0	0	0	0	0	0	0	0	0	0	0	0	0	0	0	0	0	0	0.0401819	0.1381	3.38336	0.182686	0.855044	1	0
mmu-miR-6933-5p	0	0	0	0	0	0	0	0	1.20619	0	0	0	0	0	0	0	0	0	0	0	0.0603096	0	3.38336	0	1	1	0
mmu-miR-6936-3p	0	0	0	0	0	0	0	0	0	0.849188	0.63098	0	0	0	0	0	0	0	0	0	0.0740084	0	3.38336	0	1	1	0
mmu-miR-6937-3p	2.41091	0	0	0	1.51532	1.28131	1.57523	1.21709	0.603096	2.54756	0	2.82789	0	0.71611	0	3.40623	0	0	0	0.952824	0.952678	0.29123	1.12198	0.592481	0.553528	1	0
mmu-miR-6937-5p	0	1.21283	0	0	0	0	0	0	0.603096	0.849188	0	0	0	0	0	2.27082	0	0	0	0	0.246797	-0.156835	2.02742	-0.0509219	0.959388	1	0
mmu-miR-6939-3p	0	0	0	0.734386	0	0	0	0	0.603096	0.849188	0	0.706971	0	0	0	0	0	0	0	0	0.144682	0.126706	1.96441	0.31465	0.753027	1	0
mmu-miR-6940-3p	0	0	0	2.20316	0	0	0	1.21709	0	0	0	0	0	0	0	0	1.88255	0	0	0	0.26514	0.208638	2.65104	0.432786	0.66517	1	0
mmu-miR-6943-3p	0.803638	0	0	0.734386	0	0	0	0	0.603096	0.849188	1.89294	0	0	0	0.667175	0	0	0	1.40889	0	0.347965	-0.0791694	1.30878	0.196697	0.844065	1	0
mmu-miR-6943-5p	0	0	0	0	0	0	0	0	0	0	0.63098	0	0	0	0	0	0	0	0	0	0.031549	0	3.38336	0	1	1	0
mmu-miR-6944-5p	0	0	0	0	0	0	0	2.43417	0	0	0	0	0	0	0	0	0	0	0	0	0.121709	0.383244	3.38336	0.289287	0.772362	1	0
mmu-miR-6945-3p	0	0	0	0	0	0	0	0	0.603096	0.849188	1.26196	0.706971	0	0.71611	0	1.13541	0	0	0	0	0.263637	-0.300346	1.33875	-0.346527	0.728947	1	0
mmu-miR-6946-3p	0.803638	1.21283	0	1.46877	0	0	0	1.21709	0.603096	0.849188	0.63098	3.53486	0.632836	0.71611	0.667175	2.27082	1.88255	0	0	0.952824	0.872138	-0.251586	0.97057	-0.275898	0.782627	1	0
mmu-miR-6948-3p	0	2.42566	0	1.46877	1.51532	1.28131	0	1.21709	0	0.849188	1.89294	0.706971	0	0.71611	0	3.40623	0	3.54352	0	0	0.951155	0.0221409	1.08282	0.127934	0.898202	1	0
mmu-miR-6948-5p	0.803638	0	1.60315	0	0	0	0	0	0	0	0	0.706971	0	0.71611	0	0	1.88255	0	1.40889	2.85847	0.498989	-0.514493	1.36033	-0.821161	0.411555	1	0
mmu-miR-6950-3p	0	0	0	0	0	0	0	0	0.603096	0	0	0	0	0	0.667175	0	0	0	0	0	0.0635135	-0.115562	3.38336	-0.030516	0.975656	1	0
mmu-miR-6950-5p	0	0	0	0	0	0	0	0	0.603096	0	0	0	0	0	0	0	0	0	0	0	0.0301548	0	3.38336	0	1	1	0
mmu-miR-6951-5p	0	0	0	0	0	0	0	0	0.603096	0	1.26196	0	0	0	0	0	0	0	0	0	0.0932527	0	3.38336	0	1	1	0
mmu-miR-6952-5p	0	0	0	0.734386	0	0	0	0	0.603096	0.849188	1.89294	0.706971	0	0	0	2.27082	0	1.18117	0	0.952824	0.45957	-0.506122	1.23686	-0.725284	0.468278	1	0
mmu-miR-6953-3p	0	0	0	1.46877	0	0	0	0	0	0	0	1.41394	0	0	0	1.13541	0	1.18117	0	0.952824	0.307606	-0.251162	1.7643	-0.101212	0.919382	1	0
mmu-miR-6954-3p	0	0	0	0	0	0	0	1.21709	1.80929	0	0	0	0	0.71611	0	0	0	0	0	0	0.187124	0.0806263	2.65146	0.0970878	0.922657	1	0
mmu-miR-6955-5p	0	0	1.60315	0.734386	0	1.28131	0	0	1.20619	0	0.63098	0	0	0	1.33435	0	1.88255	0	0	0	0.433646	0.0507927	1.30249	0.201834	0.840046	1	0
mmu-miR-6958-3p	0	1.21283	0	3.67193	1.51532	0	0	0	1.20619	0.849188	0	1.41394	0.632836	0.71611	0.667175	0	0	0	1.40889	3.8113	0.855285	-0.0814365	1.07955	-0.0528398	0.95786	1	0
mmu-miR-6959-3p	0	0	0	0	0	0	0	0	0.603096	0	1.26196	0.706971	1.26567	0	0	0	0	0	0	0	0.191885	-0.211895	2.01892	-0.229783	0.81826	1	0
mmu-miR-6959-5p	0	0	0	0	0	0	0	0	0	2.54756	0	2.12091	0	0	2.6687	0	0	4.7247	0	0	0.603094	-0.94424	2.3892	-0.86991	0.38435	1	0
mmu-miR-6960-3p	0	0	0	0	0	0	0	0	0	0	0	1.41394	0	0	0	0	0	0	0	0	0.0706971	0	3.38336	0	1	1	0
mmu-miR-6962-3p	0	0	0	0	0	0	0	0	0	0	0	0	1.26567	0	0.667175	0	0	0	0	0	0.0966423	-0.312207	3.38073	-0.220229	0.825693	1	0
mmu-miR-6963-3p	0	0	0	1.46877	0	0	0	0	0	0	0	2.12091	0	0	0	1.13541	0	0	0	0	0.236255	0.051708	2.7476	0.224958	0.822012	1	0
mmu-miR-6963-5p	0	0	0	0	0	0	0	0	0	1.69838	0	0	0	0	0	0	0	0	0	0	0.0849188	0	3.38336	0	1	1	0
mmu-miR-6965-3p	0	2.42566	1.60315	0	0	0	0	0	0.603096	0	0	0.706971	1.89851	0.71611	0.667175	1.13541	0	0	0	0	0.487804	-0.0458465	1.20643	-0.377823	0.705562	1	0
mmu-miR-6966-3p	0	0	0	0	0	0	0	0	0	0	0	0	0	0.71611	0	1.13541	0	0	0	0	0.092576	-0.300346	3.38336	-0.137115	0.89094	1	0
mmu-miR-6967-5p	0.803638	1.21283	0	0.734386	0	0	0	0	1.20619	1.69838	3.1549	0.706971	0.632836	0	0	0	3.7651	0	0	0.952824	0.743402	-0.31247	1.13102	-0.100328	0.920084	1	0
mmu-miR-6968-3p	0	0	0	0	0	0	0	0	0	0	4.41686	0	0	0.71611	0	0	3.7651	0	0	0	0.444903	-0.641686	2.92451	-0.300132	0.764076	1	0
mmu-miR-6968-5p	0	0	0	0	0	0	0	0	0	0	0	0.706971	0	0	0	0	1.88255	0	0	0	0.129476	-0.304883	3.38336	-0.030516	0.975656	1	0
mmu-miR-6970-5p	0	0	0	0	0	3.84392	4.7257	0	0	0	0	0	0	0	2.00152	3.40623	0	0	0	0	0.698869	0.305473	2.43089	0.238656	0.811373	1	0
mmu-miR-6971-3p	0.803638	1.21283	0	2.20316	0	0	0	1.21709	0	0	0.63098	0	1.89851	0	0	0	1.88255	0	0	0.952824	0.540078	0.077508	1.19291	0.366213	0.714206	1	0
mmu-miR-6971-5p	0	0	0	0	0	0	0	0	0	0	0	0	0	0	0	0	0	1.18117	0	0	0.0590587	-0.198679	3.38336	-0.0305148	0.975657	1	0
mmu-miR-6973a-3p	0	0	0	0	0	0	0	2.43417	0	0	0	0	0	0	0	0	0	0	0	0	0.121709	0.383244	3.38336	0.289287	0.772362	1	0
mmu-miR-6975-3p	0.803638	3.63848	0	2.20316	0	5.12523	0	0	0	0.849188	0	0.706971	0	0	0.667175	0	0	0	0	0	0.699692	1.18972	1.34113	1.99153	0.0464227	1	0
mmu-miR-6975-5p	0	0	0	0	0	0	1.57523	0	0	0	0	0	0.632836	0	0	0	0	0	0	0	0.110403	0.149473	3.38336	0.0760862	0.939351	1	0
mmu-miR-6976-3p	0.803638	0	0	0	0	0	0	0	0.603096	0	0	0	0	0	0.667175	0	0	0	0	0	0.103695	0.022538	2.5366	0.101486	0.919165	1	0
mmu-miR-6977-3p	0	0	1.60315	0	0	1.28131	0	1.21709	0.603096	0	1.89294	0.706971	0	0	0.667175	0	0	1.18117	1.40889	0	0.528089	0.104339	1.17587	0.230767	0.817496	1	0
mmu-miR-6977-5p	0	0	0	0	0	0	0	0	1.20619	0	1.89294	0	0.632836	0.71611	2.00152	1.13541	0	0	0	0	0.379251	-0.642226	1.4583	-1.05317	0.292263	1	0
mmu-miR-6979-3p	4.01819	0	0	0	0	2.56261	0	1.21709	0.603096	0.849188	0.63098	3.53486	0	0	0	0	0	1.18117	0	0	0.729859	0.782981	1.32213	1.61823	0.105614	1	0
mmu-miR-6981-3p	0	0	0	0	0	0	0	0	0	0	0	0	0	0	0	0	0	0	0	0.952824	0.0476412	-0.162343	3.38336	-0.0305148	0.975657	1	0
mmu-miR-6984-3p	0	0	0	0	0	0	0	2.43417	0	0	0	0.706971	0.632836	0	0	0	0	0	0	0	0.188699	0.27341	2.59885	0.237836	0.812008	1	0
mmu-miR-6984-5p	0.803638	0	0	0	0	0	0	0	0.603096	0	0.63098	0	0	0	0	0	0	1.18117	0	0	0.160944	-0.0605789	1.95175	0.131898	0.895065	1	0
mmu-miR-6985-3p	0	4.85131	0	0	0	0	1.57523	0	0	0	0	0	0	0	0	0	0	0	0	0	0.321327	0.850654	3.36583	0.629042	0.529322	1	0
mmu-miR-6986-5p	0	1.21283	0	0	0	0	0	0	0	0	0	0	0	0	0	0	0	0	0	0	0.0606414	0.203644	3.38336	0.182686	0.855044	1	0
mmu-miR-6989-3p	0	0	0	0	0	0	0	0	2.41238	1.69838	1.26196	2.12091	0	0.71611	1.33435	2.27082	0	0	0	0	0.590746	-0.62308	1.18168	-1.20648	0.227631	1	0
mmu-miR-6990-3p	0	0	0	0	0	0	0	0	0	0	0	0	0	0	0	0	1.88255	0	0	0	0.0941274	-0.304883	3.38336	-0.0305148	0.975657	1	0
mmu-miR-6991-3p	0	0	0	0	0	1.28131	0	0	0	0.849188	0	0.706971	1.26567	0	0	0	0	0	0	0	0.205157	0.00243255	2.05256	-0.0502986	0.959884	1	0
mmu-miR-6991-5p	0	0	0	0	0	0	0	0	0	0	0	0	0	0	0	0	0	1.18117	0	0	0.0590587	-0.198679	3.38336	-0.0305148	0.975657	1	0
mmu-miR-6992-3p	0	0	0	0	0	0	0	0	0.603096	0	0.63098	0	0	0	0	0	0	0	0	0	0.0617038	0	3.38336	0	1	1	0
mmu-miR-6992-5p	1.60728	0	0	0	0	0	0	0	0.603096	1.69838	1.26196	0	0	0	0	0	0	0	0	0	0.258535	0.264127	2.05221	0.476935	0.633408	1	0
mmu-miR-6993-3p	0	0	0	0	0	0	0	0	0	0.849188	0	0	0	0	0	0	0	0	0	0	0.0424594	0	3.38336	0	1	1	0
mmu-miR-6994-3p	0	0	1.60315	0.734386	0	0	1.57523	0	0	0.849188	0	0.706971	0	0	0	0	0	0	0	0	0.273446	0.574437	1.61634	0.82391	0.409991	1	0
mmu-miR-6996-3p	0	0	0	0	0	0	0	0	0	0	0	0	0	0.71611	0	0	0	0	0	0	0.0358055	-0.123684	3.38336	-0.0305148	0.975657	1	0
mmu-miR-6996-5p	0	0	0	0	0	0	0	3.65126	0	0.849188	3.78588	0	1.89851	0	0.667175	3.40623	0	1.18117	0	0.952824	0.819612	-0.467104	1.42349	-0.776622	0.437382	1	0
mmu-miR-6997-3p	0	0	0	0	0	0	0	0	0	0	0.63098	0.706971	0	0	0	1.13541	0	1.18117	0	0	0.182727	-0.366893	1.95847	-0.236875	0.812754	1	0
mmu-miR-6997-5p	0	0	0	0.734386	0	0	0	0	0	1.69838	0	1.41394	0	0.71611	0	0	0	0	0	0	0.228141	0.00302193	2.08105	0.123701	0.901552	1	0
mmu-miR-6998-3p	0	1.21283	0	0	0	0	0	0	0	0	0	0	0	0	0	0	0	0	0	0	0.0606414	0.203644	3.38336	0.182686	0.855044	1	0
mmu-miR-6998-5p	0	2.42566	0	0	0	0	0	0	0.603096	0	1.26196	0	0	0	0	0	0	0	0	0	0.214536	0.382066	2.62653	0.372645	0.709413	1	0
mmu-miR-7003-3p	0	2.42566	0	0	0	0	0	0	0	0	0	0	0	0	0	0	0	0	0	0	0.121283	0.382066	3.38336	0.289287	0.772362	1	0
mmu-miR-7003-5p	0.803638	0	1.60315	0.734386	0	0	1.57523	0	0.603096	2.54756	1.26196	0.706971	0	2.14833	0	0	0	0	0	0	0.599216	0.325449	1.19389	0.47331	0.635992	1	0
mmu-miR-7004-5p	0	0	0	0.734386	0	0	0	0	1.80929	0	0.63098	2.12091	0	0	0	0	0	0	0	0	0.264778	0.126706	1.99322	0.3101	0.756485	1	0
mmu-miR-7009-3p	0	0	0	0	0	0	0	0	0	0	0	0	0	0	0.667175	0	0	0	0	0	0.0333587	-0.115562	3.38336	-0.0305148	0.975657	1	0
mmu-miR-701-3p	0	0	0	0	0	0	0	0	0	0	0	0	0	0	0.667175	0	0	0	0	0	0.0333587	-0.115562	3.38336	-0.0305148	0.975657	1	0
mmu-miR-7012-5p	0	1.21283	0	1.46877	0	0	0	0	0.603096	0	1.89294	0.706971	1.26567	0	0	0	1.88255	0	0	0	0.451641	-0.0616855	1.35557	0.181162	0.856241	1	0
mmu-miR-7015-3p	0.803638	0	0	1.46877	0	0	0	0	0.603096	0.849188	1.26196	0.706971	0	0.71611	0	1.13541	0	0	1.40889	0	0.447701	-0.132484	1.15552	0.180493	0.856765	1	0
mmu-miR-7015-5p	0	0	0	0	0	0	0	0	0	1.69838	0	0	0	0	0	0	0	0	0	0	0.0849188	0	3.38336	0	1	1	0
mmu-miR-7016-3p	0	0	0	0	0	0	0	0	0	0	0	0	0	0	0	0	0	0	1.40889	0	0.0704443	-0.234024	3.38336	-0.0305148	0.975657	1	0
mmu-miR-7017-3p	0	0	0	0	0	0	0	0	0.603096	0	0	0	0	0	0	0	0	0	0	0	0.0301548	0	3.38336	0	1	1	0
mmu-miR-7017-5p	0	0	0	0	0	0	0	0	0	0	0	0.706971	0	1.43222	0	0	0	0	0	0	0.10696	-0.237597	3.38336	-0.137116	0.890939	1	0
mmu-miR-7018-3p	1.60728	0	0	0	0	0	0	0	2.41238	1.69838	0	2.12091	0.632836	0	0	1.13541	0	0	0	2.85847	0.623283	-0.39428	1.42862	-0.532379	0.594464	1	0
mmu-miR-7018-5p	0	0	0	0	0	0	0	0	0	1.69838	0	0	0	0	0	0	0	0	0	0	0.0849188	0	3.38336	0	1	1	0
mmu-miR-7019-3p	0	0	0	0	0	0	0	0	0	0	0	0	0	0	0	2.27082	0	0	0	0	0.113541	-0.360479	3.38336	-0.137115	0.89094	1	0
mmu-miR-7020-3p	0	0	0	0	0	0	0	0	0.603096	0	0	0	0.632836	0	0	1.13541	0	0	0	0	0.118567	-0.288099	2.5366	-0.182887	0.854887	1	0
mmu-miR-7020-5p	0	0	0	0.734386	0	0	0	0	0	0	0	0	0	0	0	0	1.88255	0	0	0	0.130847	-0.178177	3.38336	0.0760862	0.939351	1	0
mmu-miR-7021-3p	0	0	0	0.734386	0	0	0	0	0	0	0	0.706971	0	0	0	0	0	0	0	0	0.0720679	0.126706	3.38336	0.182685	0.855045	1	0
mmu-miR-7022-3p	0.803638	0	0	0.734386	0	0	0	0	0	0	0	0	0	0	0	0	0	1.18117	0	0	0.13596	0.0550118	2.5366	0.243673	0.807484	1	0
mmu-miR-7022-5p	0	0	0	0	0	0	0	0	0.603096	0	1.26196	0	0	0	0	0	0	0	0	0	0.0932527	0	3.38336	0	1	1	0
mmu-miR-7023-3p	0	0	0	0	0	3.84392	0	0	0	2.54756	0.63098	0.706971	0	0.71611	1.33435	0	0	0	0	0	0.488995	0.236885	1.66907	0.205177	0.837433	1	0
mmu-miR-7024-5p	0	0	0	0	0	0	0	0	0	0	0.63098	0	0	0	0	0	0	0	0	0	0.031549	0	3.38336	0	1	1	0
mmu-miR-7025-3p	0	0	0	0	0	0	0	0	0	0.849188	0	0.706971	0	0.71611	0.667175	1.13541	0	0	0	0	0.203743	-0.394884	1.61265	-0.509994	0.610055	1	0
mmu-miR-7025-5p	0	0	0	0.734386	0	0	0	0	0	0.849188	0	0	0	0	0	0	0	0	0	0	0.0791787	0.126706	3.38336	0.182685	0.855045	1	0
mmu-miR-7026-3p	0.803638	0	0	0	0	0	0	0	0.603096	0	1.26196	0.706971	0	0	0	0	0	0	0	0	0.168783	0.1381	1.94944	0.317065	0.751195	1	0
mmu-miR-7026-5p	0	0	0	0.734386	0	0	0	0	0	0	0	0	0	0	0	0	0	0	0	0	0.0367193	0.126706	3.38336	0.182686	0.855044	1	0
mmu-miR-7027-3p	0	1.21283	0	0	0	0	0	0	0	0.849188	0	0	0	0	0.667175	0	0	0	0	0	0.13646	0.0880823	2.5366	0.101486	0.919165	1	0
mmu-miR-7029-3p	0	0	0	0	0	0	0	0	0	0.849188	0	0	0	0	0	0	0	0	0	0	0.0424594	0	3.38336	0	1	1	0
mmu-miR-7029-5p	0	0	0	0	0	0	0	0	0	0.849188	0	0	0	0	0	0	0	0	0	0	0.0424594	0	3.38336	0	1	1	0
mmu-miR-7030-3p	0	0	0	0.734386	0	0	0	0	0	0	0	0	0	0	0	0	0	0	0	0	0.0367193	0.126706	3.38336	0.182686	0.855044	1	0
mmu-miR-7031-3p	0	0	0	0.734386	0	0	0	0	0	0	0	0	0	0	0	0	0	0	0	0	0.0367193	0.126706	3.38336	0.182686	0.855044	1	0
mmu-miR-7031-5p	0	0	0	0	0	0	0	0	0	0	0	1.41394	0.632836	0	0	0	0	0	0	0	0.102339	-0.109834	3.38336	-0.0305173	0.975654	1	0
mmu-miR-7032-3p	0	0	0	0	0	0	0	0	0.603096	0	0	0	0	0	0	0	0	0	0	0	0.0301548	0	3.38336	0	1	1	0
mmu-miR-7032-5p	0	0	0	0	0	0	0	0	0	0	0	0	0.632836	0	0	0	0	0	0	0	0.0316418	-0.109834	3.38336	-0.0305148	0.975657	1	0
mmu-miR-7033-5p	0	0	0	0	0	0	0	0	1.20619	0	0	1.41394	0	0	0	0	0	0	0	0	0.131007	0	3.38336	0	1	1	0
mmu-miR-7034-3p	0	0	0	1.46877	0	0	0	0	0	0	0	0	0	0	0	0	0	0	0	0	0.0734386	0.243177	3.38336	0.289287	0.772362	1	0
mmu-miR-7034-5p	0	0	0	0	0	0	0	1.21709	0	0	0	0	0	0	0	0	0	0	0	0	0.0608543	0.204311	3.38336	0.182686	0.855044	1	0
mmu-miR-7035-3p	0	0	0	0	0	0	0	0	0	0	0.63098	0	0	0	0	2.27082	0	1.18117	0	0	0.204149	-0.517527	2.63958	-0.352111	0.724755	1	0
mmu-miR-7036a-3p	0	0	0	0	0	0	0	0	1.20619	0	0	0.706971	0	0	0.667175	1.13541	0	0	0	0	0.185787	-0.293162	1.99412	-0.23264	0.816041	1	0
mmu-miR-7036b-3p	0	0	0	0	0	0	0	0	0	0	0	0.706971	0	0	0	0	0	0	0	0	0.0353486	0	3.38336	0	1	1	0
mmu-miR-7036b-5p	0	1.21283	0	0	0	1.28131	0	0	0	0	0.63098	0	0	0	0	3.40623	0	1.18117	0	0	0.385626	-0.262397	1.8361	-0.377303	0.705949	1	0
mmu-miR-7038-3p	0	0	0	0	0	0	0	0	0	0	0	0.706971	1.26567	0	0	0	0	0	1.40889	0	0.169076	-0.416104	2.5861	-0.300676	0.763662	1	0
mmu-miR-7038-5p	0	0	0	0	0	0	0	0	0.603096	0	0	0.706971	0	0	0	2.27082	0	0	0	0	0.179044	-0.360479	2.5983	-0.178545	0.858295	1	0
mmu-miR-7039-5p	0	0	0	0	0	0	0	0	1.20619	0	0	0	0	0	0	0	0	0	0	0	0.0603096	0	3.38336	0	1	1	0
mmu-miR-7041-3p	0	0	0	0	0	0	1.57523	0	0	0	0	0	0	0	0	0	0	0	0	0	0.0787616	0.259308	3.38336	0.182686	0.855044	1	0
mmu-miR-7041-5p	0	0	0	0	0	0	0	0	0	0	0	0	0	0	0	0	1.88255	0	0	0	0.0941274	-0.304883	3.38336	-0.0305148	0.975657	1	0
mmu-miR-7042-3p	0	0	0	0.734386	0	0	0	0	0	0	0.63098	0.706971	0	0	0	0	1.88255	0	0	0	0.197744	-0.178177	1.95847	0.131445	0.895423	1	0
mmu-miR-7042-5p	0	0	0	0	0	0	0	0	0	0	0	0	0	0	0.667175	0	0	0	0	0	0.0333587	-0.115562	3.38336	-0.0305148	0.975657	1	0
mmu-miR-7043-3p	0.803638	0	0	0	1.51532	0	0	0	0	0	0	0	0	0	0	0	0	0	0	0	0.115948	0.367225	3.38336	0.289287	0.772362	1	0
mmu-miR-7044-3p	0	0	0	0	0	0	0	0	0.603096	0	0	0.706971	0	0	0	1.13541	0	0	0	0	0.122274	-0.191469	2.53602	-0.0407113	0.967526	1	0
mmu-miR-7045-3p	0	0	0	1.46877	0	0	0	1.21709	0	0	3.1549	0	0	0	0.667175	0	0	0	0	0	0.325397	0.302069	2.25577	0.406235	0.68457	1	0
mmu-miR-7046-3p	0	0	0	0	0	0	0	0	0	0	0	0	0	0	0	0	1.88255	0	0	0	0.0941274	-0.304883	3.38336	-0.0305148	0.975657	1	0
mmu-miR-7047-3p	0	0	0	0	0	0	0	0	0	0	0	0	0	0.71611	0	2.27082	0	0	0	0	0.149346	-0.457716	3.37834	-0.260414	0.794545	1	0
mmu-miR-7048-3p	0	0	0	0	0	0	0	0	0	1.69838	1.26196	0	0	0	0	0	0	0	0	0	0.148017	0	3.38336	0	1	1	0
mmu-miR-7049-3p	0	0	0	0	0	0	0	0	0	0.849188	0	0	0.632836	0	0	0	0	0	0	0	0.0741012	-0.109834	3.38336	-0.030516	0.975656	1	0
mmu-miR-7049-5p	0.803638	0	0	0	0	0	1.57523	0	0.603096	0.849188	1.89294	1.41394	1.26567	1.43222	0	2.27082	1.88255	0	0	0	0.699465	-0.516936	1.05937	-1.11832	0.263429	1	0
mmu-miR-7052-3p	0.803638	0	0	0.734386	0	0	1.57523	0	0	0.849188	0	0	0	0	0	0	0	0	0	0	0.198122	0.47421	1.94445	0.668497	0.503816	1	0
mmu-miR-7053-3p	0	0	0	0	0	0	0	0	1.80929	0.849188	0.63098	2.12091	0	0	0.667175	0	0	0	1.40889	0	0.374321	-0.33286	1.34153	-0.345809	0.729486	1	0
mmu-miR-7053-5p	0	0	0	0	0	0	0	0	0.603096	0.849188	0	0	0	0.71611	0	0	0	2.36235	0	0.952824	0.274178	-0.588719	1.68517	-0.743953	0.456905	1	0
mmu-miR-7054-3p	0	0	0	0	0	0	0	0	0	0	1.89294	0	0	0	0	0	0	0	0	0	0.0946469	0	3.38336	0	1	1	0
mmu-miR-7054-5p	0.803638	1.21283	0	0	0	0	0	0	0	0	1.26196	0	1.89851	0	0	0	0	1.18117	0	0	0.317905	-0.145543	1.77537	-0.185983	0.852458	1	0
mmu-miR-7055-3p	0	1.21283	0	0	0	0	0	0	0	0	0	0	0	0	0	0	0	0	0	0	0.0606414	0.203644	3.38336	0.182686	0.855044	1	0
mmu-miR-7057-5p	0	0	0	0	0	0	0	0	0	0	0.63098	0	0	0	0	0	0	0	0	0	0.031549	0	3.38336	0	1	1	0
mmu-miR-7060-3p	0	1.21283	0	0	0	0	0	0	1.20619	0	0	0	0	1.43222	0	0	0	0	0	0	0.192562	-0.0339532	2.65832	-0.0388376	0.96902	1	0
mmu-miR-7060-5p	0	0	0	0	0	0	0	0	4.22167	0	0.63098	0	0	0	0	0	0	0	0	0	0.242632	0	3.38336	0	1	1	0
mmu-miR-7061-3p	0	0	0	0	0	0	0	0	0	0	0	0	0.632836	0	0	0	0	0	0	0	0.0316418	-0.109834	3.38336	-0.0305148	0.975657	1	0
mmu-miR-7061-5p	0	0	0	0	1.51532	0	0	0	0	0	0	0.706971	0	0	0	0	0	0	0	0	0.111114	0.250252	3.38336	0.182685	0.855045	1	0
mmu-miR-7062-3p	0.803638	0	0	0	0	0	0	0	0	0	0	0	0	0	0	0	0	0	0	0	0.0401819	0.1381	3.38336	0.182686	0.855044	1	0
mmu-miR-7063-3p	3.21455	1.21283	0	0	0	0	0	1.21709	0	0.849188	0.63098	0	0	0	0	1.13541	0	1.18117	0	0	0.472061	0.403351	1.3577	0.999673	0.317469	1	0
mmu-miR-7063-5p	0	0	1.60315	2.93754	0	0	1.57523	1.21709	0	3.39675	0.63098	2.82789	0	0.71611	0	0	1.88255	0	2.81777	1.90565	1.07554	0.00102923	1.14646	0.211749	0.832303	1	0
mmu-miR-7064-3p	0	0	0	0	0	0	0	0	0	0	0	0	0	0	0	1.13541	0	0	0	0	0.0567705	-0.191469	3.38336	-0.0305148	0.975657	1	0
mmu-miR-7064-5p	0	0	0	0	0	0	0	0	0	0	0	0.706971	0.632836	0	0	0	0	1.18117	0	0	0.126049	-0.294843	2.5366	-0.182887	0.854887	1	0
mmu-miR-7065-3p	0	0	0	0.734386	0	0	0	0	0	0	0	0	0	1.43222	0	0	0	0	0	0	0.10833	-0.110891	3.38336	-0.0305135	0.975657	1	0
mmu-miR-7067-3p	1.60728	0	0	0	0	0	0	3.65126	1.20619	0	0.63098	0.706971	0.632836	0	0	2.27082	0	1.18117	0	0	0.594375	0.133724	1.29976	0.358323	0.720101	1	0
mmu-miR-7067-5p	0	0	0	0.734386	1.51532	0	0	1.21709	2.41238	0	0.63098	0	0	0	0	0	0	1.18117	1.40889	0.952824	0.502652	-0.00954227	1.29176	0.164417	0.869403	1	0
mmu-miR-7068-5p	0	0	0	0	0	0	0	0	0	0	0	2.12091	0	0	0	1.13541	1.88255	0	1.40889	0	0.327388	-0.635388	2.21564	-0.414791	0.678295	1	0
mmu-miR-7069-3p	0	0	0	0.734386	0	0	0	0	0.603096	0	1.89294	0	0.632836	0	0	0	0	0	2.81777	0	0.334051	-0.390646	1.75842	-0.268139	0.788593	1	0
mmu-miR-7069-5p	0.803638	0	1.60315	0	0	1.28131	0	0	0	0	0	0.706971	0	0	0	0	1.88255	0	0	0	0.313881	0.242085	1.59153	0.621831	0.534053	1	0
mmu-miR-7070-3p	0	0	1.60315	0	0	0	0	0	3.61857	1.69838	0	0.706971	1.26567	0	0	1.13541	0	0	0	0	0.501408	-0.115154	1.55187	-0.27588	0.78264	1	0
mmu-miR-7071-3p	0	0	0	0	0	0	0	0	0	0	0.63098	0	0	0	0	0	0	0	0	0	0.031549	0	3.38336	0	1	1	0
mmu-miR-7071-5p	0	0	0	0	0	1.28131	0	0	0	0	0	0	0	0	0	0	0	0	0	0	0.0640654	0.214328	3.38336	0.182686	0.855044	1	0
mmu-miR-7073-3p	0.803638	0	0	0	0	0	0	0	0.603096	0	0	0	0	0	0	1.13541	0	0	0	0.952824	0.174748	-0.196502	1.9528	-0.0528671	0.957838	1	0
mmu-miR-7073-5p	0	0	0	0	0	0	0	1.21709	0	0	0	0	0	0	0	3.40623	0	0	1.40889	0.952824	0.349251	-0.57893	2.17373	-0.62378	0.532772	1	0
mmu-miR-7075-5p	0	0	0	0	0	0	0	0	0	0	0	0	0	0.71611	0	0	0	0	0	0	0.0358055	-0.123684	3.38336	-0.0305148	0.975657	1	0
mmu-miR-7077-3p	0	0	0	0.734386	0	0	0	0	0	0	1.26196	0	0	0	0	0	0	0	0	0	0.0998173	0.126706	3.38336	0.182684	0.855046	1	0
mmu-miR-7079-5p	0	2.42566	1.60315	0	0	0	0	0	0	0	0	0.706971	0	0	0.667175	0	0	0	0	0	0.270148	0.47286	2.05156	0.509819	0.610178	1	0
mmu-miR-7080-5p	0	0	0	0	0	0	0	0	0	2.54756	0	0	0	0	0.667175	0	0	0	0	0.952824	0.208378	-0.266037	2.74122	-0.169238	0.86561	1	0
mmu-miR-7081-3p	1.60728	1.21283	1.60315	0	1.51532	0	0	0	0.603096	3.39675	1.89294	4.24183	0.632836	0.71611	1.33435	2.27082	0	0	1.40889	0	1.12181	-0.0432744	0.969958	-0.188142	0.850766	1	0
mmu-miR-7082-3p	0.803638	0	0	0	0	0	0	0	1.20619	0	0	0	0	0	0	1.13541	0	0	0	0	0.157262	-0.0533696	2.59885	0.0990539	0.921095	1	0
mmu-miR-7083-5p	0.803638	0	3.2063	0	0	1.28131	0	0	1.20619	0	1.26196	0	0	1.43222	0.667175	0	0	0	1.40889	2.85847	0.706307	-0.112258	1.1751	-0.39377	0.693751	1	0
mmu-miR-7084-3p	0	0	0	0	0	0	0	0	0	0	0.63098	0	0	0	0	0	0	0	0	0	0.031549	0	3.38336	0	1	1	0
mmu-miR-7084-5p	0.803638	0	0	0	0	0	0	0	0	0	0	0.706971	0	0	0	0	0	0	0	0	0.0755305	0.1381	3.38336	0.182685	0.855045	1	0
mmu-miR-7087-5p	0	0	0	0	0	0	0	0	0	0	0	0	0	0	0	0	0	1.18117	0	0	0.0590587	-0.198679	3.38336	-0.0305148	0.975657	1	0
mmu-miR-7089-3p	1.60728	0	0	0.734386	0	0	0	1.21709	1.80929	0	0	0	0	0	0.667175	0	0	0	0	0	0.30176	0.415351	1.74953	0.686183	0.492598	1	0
mmu-miR-7089-5p	1.60728	0	0	0.734386	0	1.28131	0	0	1.20619	0	0.63098	0	0	0.71611	0	0	0	0	0	0	0.308813	0.415222	1.42371	0.856878	0.391512	1	0
mmu-miR-7090-3p	0.803638	1.21283	0	1.46877	0	0	0	0	0	2.54756	0	0.706971	0	0	0.667175	1.13541	1.88255	0	1.40889	0	0.59169	-0.189127	1.25693	0.0906645	0.927759	1	0
mmu-miR-7091-5p	0	0	0	0.734386	0	0	0	0	0	0	0.63098	0	0	0	0	0	0	0	0	0	0.0682683	0.126706	3.38336	0.182685	0.855045	1	0
mmu-miR-7093-5p	0	0	0	0	0	0	0	0	0	0	0	0	0	0	0	1.13541	0	0	0	0	0.0567705	-0.191469	3.38336	-0.0305148	0.975657	1	0
mmu-miR-7118-5p	6.4291	0	0	3.67193	0	0	0	1.21709	0	0	0	0.706971	0	0	0	0	0	0	0	0	0.601255	1.27188	2.20495	1.35418	0.175679	1	0
mmu-miR-7119-3p	0	0	0	0	0	0	0	0	0	0	0	0	0.632836	0	0	0	1.88255	0	0	0	0.125769	-0.39443	3.38336	-0.137115	0.89094	1	0
mmu-miR-718	0	0	0	0	0	0	0	0	0	0	0	0.706971	0	0	0	0	0	0	0	0	0.0353486	0	3.38336	0	1	1	0
mmu-miR-719	1.60728	0	0	0	0	0	0	0	0	0	0	0	0	0	0	0	0	0	0	0	0.0803638	0.264127	3.38336	0.289287	0.772362	1	0
mmu-miR-7212-5p	0	1.21283	0	0	0	0	0	0	1.20619	0	0	0.706971	0	0	0	0	0	0	0	0	0.1563	0.203644	2.57325	0.240199	0.810176	1	0
mmu-miR-7213-5p	0	0	0	0	0	0	0	0	0	1.69838	0	0	0	0	0	0	0	0	0	0	0.0849188	0	3.38336	0	1	1	0
mmu-miR-7219-3p	0	0	0	0	0	1.28131	1.57523	0	0.603096	0	0	0	0	0	0	1.13541	0	0	0	0	0.229752	0.249023	1.9528	0.316523	0.751606	1	0
mmu-miR-7220-5p	0.803638	1.21283	0	2.20316	0	0	0	0	0.603096	0	0	0	0	0	0	0	0	3.54352	0	0	0.418312	0.0821164	1.84592	0.311982	0.755054	1	0
mmu-miR-7226-5p	0	0	0	0	0	3.84392	0	0	0	0.849188	1.89294	0	1.89851	2.86444	0	0	0	2.36235	0	0	0.685567	-0.352816	1.71294	-0.546485	0.584733	1	0
mmu-miR-7227-3p	0	0	0	0	0	0	0	0	0	0.849188	0	0	0	1.43222	0	0	0	1.18117	0	0	0.173129	-0.407814	2.59514	-0.324456	0.745593	1	0
mmu-miR-7231-5p	0	0	0	0	0	0	0	0	0	13.587	0	0	0	0	0	0	0	1.18117	0	0	0.738409	-0.198679	3.38336	-0.0305228	0.97565	1	0
mmu-miR-7235-3p	0	0	1.60315	0	0	0	0	0	0.603096	0	0.63098	0	0	0	1.33435	2.27082	0	0	0	0	0.32212	-0.273188	1.69894	-0.469451	0.638748	1	0
mmu-miR-7236-3p	0.803638	2.42566	0	0.734386	0	0	0	0	1.80929	0.849188	1.26196	1.41394	0	0	0	4.54164	0	5.90587	0	0	0.987278	-0.624765	1.33385	-0.856836	0.391535	1	0
mmu-miR-7237-5p	0.803638	0	0	0	0	0	0	1.21709	0	0	0	0.706971	0	0	0	0	0	0	0	0	0.136385	0.324915	2.5366	0.385858	0.699602	1	0
mmu-miR-7240-5p	0	0	0	2.20316	0	0	0	0	0.603096	0.849188	0	0	0	0	0	1.13541	0	0	0	0	0.239543	0.159474	2.12316	0.413746	0.67906	1	0
mmu-miR-741-5p	0	2.42566	0	0	0	0	0	0	0.603096	0.849188	0.63098	0	1.26567	2.14833	0	1.13541	0	0	0	0	0.452916	-0.267481	1.33994	-0.628023	0.529989	1	0
mmu-miR-742-5p	0	0	0	0	0	0	0	0	0.603096	0	0	0.706971	0	0	0	0	0	0	0	0	0.0655034	0	3.38336	0	1	1	0
mmu-miR-743a-3p	1.60728	0	1.60315	0	0	0	0	0	0	0	1.26196	0	0	0	0	2.27082	0	0	0	0	0.33716	0.12629	2.14758	0.277756	0.7812	1	0
mmu-miR-743a-5p	0	0	0	0.734386	0	0	0	0	1.20619	1.69838	0	0.706971	0	0.71611	0	0	0	0	0	0	0.253102	0.00302193	1.63149	0.157789	0.874623	1	0
mmu-miR-743b-5p	0	1.21283	0	0	0	0	0	0	0.603096	0	0	0	0.632836	0	0	4.54164	0	0	0	0	0.34952	-0.516029	2.23141	-0.555855	0.57831	1	0
mmu-miR-758-5p	0	0	0	0.734386	0	1.28131	1.57523	0	0	0	0	0	0	0	0	0	0	0	0	0	0.179546	0.534924	2.53103	0.526296	0.598683	1	0
mmu-miR-760-5p	0	0	0	1.46877	0	0	0	0	0	0	0	0.706971	0	0	0	0	0	0	0	0.952824	0.156428	0.0808345	2.59885	0.237836	0.812008	1	0
mmu-miR-7647-3p	0	0	0	0	0	0	0	0	1.20619	1.69838	0	0	0	0	0	0	0	0	0	0	0.145228	0	3.38336	0	1	1	0
mmu-miR-7647-5p	0.803638	1.21283	0	0.734386	0	0	1.57523	1.21709	0	0.849188	0	0	0	0	0.667175	3.40623	1.88255	0	0	0	0.617416	-0.043315	1.16309	0.124222	0.901139	1	0
mmu-miR-7648-3p	0	0	0	0.734386	0	0	0	0	0	0	0	0	0	0.71611	0	0	0	0	0	0	0.0725248	0.00302193	3.38336	0.0760862	0.939351	1	0
mmu-miR-7648-5p	0	0	0	0	0	0	0	0	0	0	0	0	0	0	0.667175	0	0	0	0	0	0.0333587	-0.115562	3.38336	-0.0305148	0.975657	1	0
mmu-miR-7650-3p	0	3.63848	0	2.20316	0	2.56261	0	0	0.603096	0	0.63098	2.82789	0.632836	0	0	1.13541	1.88255	1.18117	1.40889	0	0.935354	0.204035	1.1012	0.694567	0.487327	1	0
mmu-miR-7651-5p	1.60728	0	0	0	0	0	0	0	2.41238	0	1.26196	2.12091	0	0	0	1.13541	0	1.18117	0	0	0.485956	-0.102766	1.45079	0.177442	0.859161	1	0
mmu-miR-7652-3p	0	0	0	0	0	0	0	0	0	0	0	0.706971	0.632836	0	0	0	0	0	0	0	0.0669903	-0.109834	3.38336	-0.030516	0.975656	1	0
mmu-miR-7653-3p	0	0	0	0	0	0	1.57523	0	0.603096	0	0	0	0	0.71611	0.667175	0	0	0	0	0.952824	0.225722	-0.110314	1.58083	-0.29205	0.770248	1	0
mmu-miR-7653-5p	0	0	0	0	0	0	1.57523	1.21709	0	0	1.89294	0	0	0.71611	0	0	0	0	0	0.952824	0.31771	0.158576	1.7361	0.148282	0.88212	1	0
mmu-miR-7654-3p	0	0	0	0.734386	0	0	1.57523	0	0	0	0	0	0.632836	0	0	2.27082	0	0	1.40889	0	0.331108	-0.256137	1.68827	-0.314286	0.753304	1	0
mmu-miR-7654-5p	0	0	0	0	0	0	0	0	0	0	0	1.41394	0	0.71611	1.33435	1.13541	0	0	0	0	0.229991	-0.483605	2.07539	-0.524218	0.600127	1	0
mmu-miR-7655-3p	0	1.21283	0	0	0	1.28131	0	0	0.603096	0	1.26196	0	0	0	0.667175	1.13541	0	0	0	0	0.308089	0.0983492	1.40728	0.18293	0.854853	1	0
mmu-miR-7657-3p	0.803638	0	1.60315	0	0	0	0	0	0	0	0	0	0	0	0	0	0	0	0	0	0.120339	0.379453	3.38336	0.289287	0.772362	1	0
mmu-miR-7658-3p	0.803638	1.21283	0	0	0	0	0	1.21709	0	0	0	0	0	0	0	0	0	0	0	0	0.161678	0.489742	2.53787	0.534539	0.592969	1	0
mmu-miR-7658-5p	0	0	0	0	0	0	0	0	0	0.849188	0	0.706971	0	0	0	3.40623	0	0	0	0	0.248119	-0.51175	2.74955	-0.338754	0.734795	1	0
mmu-miR-7659-3p	0	0	0	0	0	0	0	0	0	0	0	0.706971	0	0	0	0	0	0	0	0.952824	0.0829898	-0.162343	3.38336	-0.030516	0.975656	1	0
mmu-miR-7661-3p	0	0	0	0	0	1.28131	0	0	0	0.849188	0.63098	0.706971	0	0	0	0	0	1.18117	1.40889	0.952824	0.350567	-0.314604	1.29507	-0.386391	0.699207	1	0
mmu-miR-7662-5p	0	0	0	0	0	0	0	0	0	0	0	1.41394	0	0.71611	0	0	0	0	0	0	0.106503	-0.123684	3.38336	-0.0305173	0.975654	1	0
mmu-miR-7664-5p	0	0	0	0.734386	0	0	0	0	0	0	0	0	0	0	0	0	0	0	0	0	0.0367193	0.126706	3.38336	0.182686	0.855044	1	0
mmu-miR-7665-5p	0	0	0	0	0	0	0	0	0	0	0	0.706971	0	0	0	0	0	0	0	0	0.0353486	0	3.38336	0	1	1	0
mmu-miR-7666-3p	0	0	0	0.734386	0	0	0	0	0.603096	0	0	0	2.53134	0	0.667175	1.13541	0	0	0	0	0.28357	-0.497854	1.70718	-0.655797	0.511955	1	0
mmu-miR-7667-3p	0.803638	0	0	0.734386	0	3.84392	0	1.21709	1.20619	1.69838	0	2.12091	0.632836	1.43222	2.00152	1.13541	0	1.18117	0	0.952824	0.948025	-0.0710485	0.910788	-0.277074	0.781723	1	0
mmu-miR-7668-3p	0.803638	0	0	0.734386	0	0	0	0	0	0.849188	0	0	0.632836	0	0	0	0	1.18117	0	0.952824	0.257702	-0.174832	1.36659	-0.0773186	0.93837	1	0
mmu-miR-7669-5p	0	0	0	0	0	0	0	2.43417	0	0	0	0	0	0	0	0	0	1.18117	0	0	0.180767	0.184565	3.38336	0.182687	0.855043	1	0
mmu-miR-7670-3p	0	0	0	0	0	0	0	0	0.603096	0	0	1.41394	0	0	0	0	0	0	0	0	0.100852	0	3.38336	0	1	1	0
mmu-miR-7670-5p	0.803638	0	0	0	0	0	0	0	0	0	0	0	0	0.71611	0	0	0	0	0	0	0.0759874	0.0144155	3.38336	0.0760862	0.939351	1	0
mmu-miR-7672-3p	0	0	0	0	0	0	0	0	0	0	0.63098	0	0	0	0	0	0	0	0	0	0.031549	0	3.38336	0	1	1	0
mmu-miR-7672-5p	0	0	0	0	0	0	0	0	0.603096	0	0	0	0	0	0	1.13541	0	0	0	1.90565	0.182208	-0.464807	2.61505	-0.355231	0.722417	1	0
mmu-miR-7673-3p	0	0	0	0	0	0	0	0	0	0	0	0	0	0	0.667175	0	0	0	0	0	0.0333587	-0.115562	3.38336	-0.0305148	0.975657	1	0
mmu-miR-7674-3p	0.803638	0	0	0.734386	0	0	0	1.21709	1.80929	0.849188	3.1549	0.706971	0	0	0	3.40623	0	1.18117	0	0.952824	0.740784	-0.33223	1.16021	-0.436888	0.662193	1	0
mmu-miR-7674-5p	0.803638	0	0	0	0	0	0	0	0	0	0.63098	0.706971	0	0	0.667175	0	0	0	0	0	0.140438	0.022538	1.95847	0.131445	0.895423	1	0
mmu-miR-7675-5p	0	0	0	0	0	0	0	0	0	0	0.63098	0.706971	1.26567	0	0	1.13541	0	1.18117	0	0	0.24601	-0.533844	1.63056	-0.696492	0.486121	1	0
mmu-miR-7679-3p	0	0	0	0	0	0	0	0	0	1.69838	0.63098	0	0	0	0	0	0	0	0	0	0.116468	0	3.38336	0	1	1	0
mmu-miR-7682-3p	0	0	0	0	0	0	0	0	0	0.849188	0	0.706971	0	0	0	2.27082	0	0	0	0	0.191349	-0.360479	2.62842	-0.1765	0.859902	1	0
mmu-miR-7685-3p	0	0	0	0	0	0	0	0	0	0	0	0	0	0.71611	0	0	0	0	0	0	0.0358055	-0.123684	3.38336	-0.0305148	0.975657	1	0
mmu-miR-7687-3p	0	0	0	0	0	0	0	0	0	0	0	0	0	0	0	0	1.88255	0	0	0.952824	0.141769	-0.437677	3.38336	-0.137115	0.89094	1	0
mmu-miR-7689-3p	0	0	0	0	1.51532	1.28131	0	1.21709	0	0.849188	0.63098	4.24183	0.632836	0.71611	0	2.27082	0	0	0	0	0.667774	0.0481009	1.28495	-0.0326144	0.973982	1	0
mmu-miR-7b-3p	0	0	0	0	0	0	0	0	2.41238	0	1.89294	3.53486	0	0	0	1.13541	0	0	1.40889	0	0.519224	-0.398391	1.62765	-0.285021	0.775628	1	0
mmu-miR-8092	0	0	0	0	0	0	0	0	1.80929	0	0	0	0	0	0	0	0	0	0	0	0.0904644	0	3.38336	0	1	1	0
mmu-miR-8097	0.803638	0	0	0	0	0	0	0	0	0	0	0	0	0	0	0	0	0	0	0	0.0401819	0.1381	3.38336	0.182686	0.855044	1	0
mmu-miR-8102	0.803638	0	0	0	0	0	0	0	0	0	0	0	0	0	0	0	0	0	0	0	0.0401819	0.1381	3.38336	0.182686	0.855044	1	0
mmu-miR-8105	0	0	0	0.734386	1.51532	0	0	1.21709	1.80929	0.849188	0	2.12091	0	0.71611	0	3.40623	1.88255	2.36235	0	0	0.830671	-0.513349	1.17063	-0.872235	0.38308	1	0
mmu-miR-8115	0.803638	3.63848	0	0	0	0	0	0	0	0	0	0	0.632836	2.86444	0.667175	0	0	0	0	0	0.430329	0.0325615	1.85073	0.0126238	0.989928	1	0
mmu-miR-8116	0	0	0	0	0	0	0	0	0	0	0.63098	0	0	0	0	0	0	0	0	0	0.031549	0	3.38336	0	1	1	0
mmu-miR-8118	0	0	0	0	0	0	0	0	0	0	1.26196	0	0	0.71611	0	0	0	0	0	0	0.0989035	-0.123684	3.38336	-0.0305172	0.975655	1	0
mmu-miR-8120	0	1.21283	0	0	0	0	0	0	0	0	0	0	0	0	0	0	0	0	0	0	0.0606414	0.203644	3.38336	0.182686	0.855044	1	0
mmu-miR-873a-3p	0.803638	0	0	0	0	3.84392	0	0	1.80929	0.849188	0.63098	0	0	2.14833	0	2.27082	0	0	0	0	0.617808	0.0262927	1.51965	0.0114815	0.990839	1	0
mmu-miR-873a-5p	0	0	0	0.734386	0	0	0	0	0	0	1.26196	1.41394	0	0	0	0	0	0	0	0	0.170514	0.126706	2.6074	0.237053	0.812616	1	0
mmu-miR-874-5p	0.803638	0	0	0.734386	0	0	0	0	0.603096	0.849188	0	0	0	1.43222	0.667175	1.13541	0	0	4.22666	0	0.522588	-0.696914	1.24025	-1.03991	0.298381	1	0
mmu-miR-876-5p	0.803638	0	0	0	0	0	0	0	3.01548	0	0.63098	0.706971	0	0	0	0	0	0	0	0.952824	0.305495	-0.0242431	1.70403	0.151071	0.879919	1	0
mmu-miR-878-3p	0	0	1.60315	0	0	0	1.57523	0	0	0	0	0	0	0	0	1.13541	0	0	0	0	0.21569	0.29117	2.54189	0.243167	0.807876	1	0
mmu-miR-879-3p	0	1.21283	0	0.734386	0	0	0	0	0.603096	0	0	0	0	0	0	0	0	0	0	0	0.127515	0.314293	2.5366	0.385858	0.699602	1	0
mmu-miR-881-5p	3.21455	1.21283	0	0	0	0	0	0	0	0	0	0	0	0	0	0	0	0	0	0	0.221369	0.63545	3.37556	0.516881	0.605239	1	0
mmu-miR-883a-3p	1.60728	0	0	0.734386	0	0	1.57523	0	1.20619	0.849188	0.63098	0	0	2.14833	0.667175	1.13541	0	0	0	0	0.527708	-0.00411258	1.16647	-0.0345193	0.972463	1	0
mmu-miR-883a-5p	0	0	0	0	0	0	0	0	0	0	0	0	0	0	0	1.13541	0	0	0	0	0.0567705	-0.191469	3.38336	-0.0305148	0.975657	1	0
mmu-miR-883b-3p	0.803638	0	1.60315	1.46877	0	0	0	0	0	0	0	0	0	0.71611	0	1.13541	0	0	0	0	0.286354	0.269577	1.59853	0.521078	0.602312	1	0
mmu-miR-883b-5p	2.41091	1.21283	0	1.46877	0	0	0	0	3.61857	0	1.89294	0	1.26567	0	1.33435	2.27082	0	0	0	0	0.773743	0.024636	1.32563	0.10784	0.914123	1	0
mmu-miR-9768-5p	0	0	0	0	0	0	0	0	0	0	0	0	0	0	0	0	1.88255	0	0	0	0.0941274	-0.304883	3.38336	-0.0305148	0.975657	1	0
mmu-miR-9769-3p	2.41091	0	0	0	0	0	1.57523	1.21709	1.80929	0.849188	1.26196	2.12091	0	0	2.00152	0	0	1.18117	0	0	0.721364	0.239623	1.17026	0.469414	0.638774	1	0
mmu-miR-99a-3p	0	0	0	0.734386	0	0	0	0	0	0	0	0	1.89851	0	0	0	0	1.18117	1.40889	0.952824	0.308789	-0.621904	1.65832	-0.792587	0.428019	1	0
mmu-miR-9b-5p	0.803638	0	0	0	0	0	0	0	0.603096	0	0	0	0	0	0	0	0	0	0	0	0.0703367	0.1381	3.38336	0.182685	0.855045	1	0
