# Supplementary material for: LIS1 RNA-binding orchestrates the mechanosensitive properties of embryonic stem cells in AGO2-dependent and independent ways
Source: Nat Commun. 2023 Jun 6;14:3293. doi: 10.1038/s41467-023-38797-8 (PMC10244377; doi:10.1038/s41467-023-38797-8)
Supplement: Supplementary file 13 — Supplementary Data 10 [file 41467_2023_38797_MOESM13_ESM.xlsx]

## Sheet: 10a. RNAseqA
	OE1.4	OE1.3	OE1.2	OE1.1	OE2.1	OE2.2	OE2.3	OE2.4	WT1.4	WT1.3	WT1.2	WT1.1	F/-1.4	F/-1.3	F/-1.2	F/-1.1	F/-2.1	F/-2.2	F/-2.3	F/-2.4	OE.vs.F/-.baseMean	OE.vs.F/-.log2FoldChange	OE.vs.F/-.lfcSE	OE.vs.F/-.pvalue	OE.vs.F/-.padj
CT010467.1	2.89097e+06	124892	164360	107175	228026	4.44769e+06	293935	43664.7	179719	199500	157398	102703	117306	3.30628e+06	6.85203e+06	2.30521e+06	5.60326e+06	139998	7.40401e+06	25009.9	1.73466e+06	-0.322296	0.53563	0.0615736	0.187043
Lars2	997082	52950.9	80894.1	56595.4	112782	1.43713e+06	116266	21927.9	108521	121101	101872	64621.8	50779.2	1.281e+06	2.07696e+06	858757	1.69496e+06	68314.8	2.74073e+06	17681.1	603046	-0.372923	0.586912	0.0511513	0.164183
Eef1a1	300465	491106	395237	526274	447098	384424	429644	433798	379737	454037	470622	413326	554237	464476	321616	437594	507506	516183	523517	525701	448830	-0.16131	0.117295	0.14756	0.341769
mt-Rnr2	363333	151144	274701	321702	295181	381894	312761	311860	389326	195819	328737	457126	390320	399320	464712	539536	422620	414215	447544	399785	363082	-0.480694	0.159371	0.00100024	0.00773339
Gphn	606605	34652.3	52679.7	36166.7	65632.5	842152	76768	14713.1	69485.1	76196.7	65286.9	41766.9	32699.5	706151	1.18935e+06	487328	1.05456e+06	42924.2	1.50439e+06	8193.84	350385	-0.361889	0.566357	0.0581871	0.179682
mt-Co1	176450	270241	242700	329737	264507	249064	278656	268056	272783	387692	358736	331173	350765	313355	214917	287498	314626	318394	320001	341178	294526	-0.223601	0.118606	0.0467662	0.15397
Rn7sk	284698	395825	166501	266107	280644	244480	261151	259649	258606	360073	306831	152729	226914	197059	217834	279406	286445	279141	283823	249684	262880	0.0829219	0.146612	0.542966	0.745963
Galnt2l	136274	209481	152618	140419	157843	158256	163411	157994	199069	189247	192249	134984	250781	176391	152047	260798	247239	249013	240833	233206	190108	-0.468134	0.124802	6.14905e-05	0.000768341
Malat1	224737	169448	180880	160978	182285	183645	182572	185585	138414	153001	164627	274113	217054	214790	134251	150872	205676	206457	207137	204645	187058	-0.0645803	0.128389	0.616707	0.796689
Hsp90aa1	78922.5	123231	105477	149429	139232	116421	134534	137317	117467	186067	154559	158224	156185	134751	102641	139698	129848	129944	130620	136065	133032	-0.0959834	0.120665	0.400919	0.630942
Rpph1	274870	284749	131717	122192	164067	153300	159126	152499	106650	104790	99794.7	45197.5	47578.5	49879	105570	96411.9	117292	119610	91151.6	67387.7	124692	0.984391	0.216841	7.27316e-07	1.63829e-05
Hsp90ab1	84014.8	104894	80626.6	106693	111410	106598	110781	109152	140900	119113	126467	100705	154533	95083.1	94495.1	174142	129617	126692	128082	122088	116304	-0.306547	0.124246	0.00891076	0.0443206
Eef2	127984	166184	112055	87808.8	116329	113949	121894	115562	142992	136917	127491	61471.5	89051.5	70828.5	110504	137059	126817	128052	118974	105364	115864	0.10108	0.149136	0.464108	0.6861
Pkm	82357.2	158521	99466.4	107720	139825	127190	140019	135701	131856	139683	146805	86038.6	117413	89639.8	88283.2	127484	100930	101438	98009.6	90197.8	115429	0.25842	0.133154	0.0383566	0.133395
Ccnb1ip1	229635	245026	116804	110757	152850	137593	144447	141844	94718.2	90917.5	89030.4	39030.1	42462.9	43950.2	94086.3	86299.9	97812.2	100725	78005.2	58684.3	109734	1.02353	0.209448	1.26886e-07	3.38696e-06
Hspa8	64617.4	93287.9	77604.6	108294	117839	100831	112786	114191	86844	102320	108455	97726.5	136570	120554	76575.7	97517.2	89465	90614.6	92198	91327.2	98981	-0.00715103	0.127034	0.942161	0.975464
Rmrp	189215	171822	76245.2	71609.3	102237	94550.4	97958.3	98003.1	100752	112439	84385.6	51089.6	57855.7	57579	83437	92716.3	103381	101014	100861	86282.9	96671.7	0.339461	0.186857	0.0392936	0.135864
Npm1	52052.3	80001.9	64056.1	97690.7	98168.8	84589.6	94512.1	95245.9	76481.2	126862	94170.3	102430	126888	120789	86993	124175	98267.5	97526.3	99133.6	101995	96101.4	-0.330155	0.134678	0.00868612	0.0435238
Cmss1	226885	33034.2	29152.6	22271.1	14302.9	255054	21302.4	6632.45	33430.4	29154.7	26983.1	19678.6	18224.6	105047	207956	97557.3	306529	12453.6	323203	2279.65	89556.6	-0.174067	0.390888	0.288311	0.519467
Filip1l	225080	32227.1	28250.2	21279.5	13372.5	254765	20116.7	5728.13	32132	27981.2	25773.3	18409.6	17019.1	103787	206348	96427	307239	11714.7	324026	1841.73	88675.9	-0.173167	0.391646	0.28689	0.517827
Rpl4	58311.4	101860	76546	101822	91030.3	77942	87001.4	87468.6	77577.7	100306	107333	86046	99481.9	85324.9	60803.6	84153.2	93268.7	95074.7	94014.7	92953.6	87916	-0.0364969	0.117621	0.697172	0.847999
Slc2a3	80567.2	115273	101475	122112	96709.4	83264.8	92921.7	93441.3	67278.9	79133.7	88648.7	71581.7	87999.2	70657.4	46979.6	62291.2	84934.9	88607.3	86430	86182.7	85324.5	0.326609	0.128407	0.00657037	0.0350825
Ccdc107	134025	130182	59349.6	60521.7	85799.7	78177.3	80637.2	81097	88732.6	105373	72647.4	45138.2	58117.4	54451.8	72200.1	87638.3	89275.1	86602.4	90470.4	77441.1	81893.9	0.175187	0.166596	0.255831	0.484361
Rpsa	58902.2	108526	62973.2	74205.5	81325.7	74515.3	81682.4	78796.9	72149.2	96631.7	85800.1	48044.2	67276.2	57098.9	54421.5	79350.9	74891.2	73563.3	71409.7	65485.7	73352.5	0.172365	0.132641	0.166406	0.369201
Rack1	54014.9	91348	56279	71500.4	78182.4	69799.5	77026.1	75738.1	64751.6	78752.6	75587.4	46743	84838.6	63176.7	55031.4	84515.4	75854.6	76953.9	74882.3	71999.5	71348.8	-0.0285333	0.123152	0.797828	0.904644
Actb	74605	105454	60662.9	60993.8	97813	91896.7	98221.1	96462.9	83566.6	74147.6	90604.5	46270.2	61486.5	48718.9	46926.3	78254.4	50877.2	51471.7	50028.5	45968.2	70721.5	0.625383	0.152254	1.37637e-05	0.000216147
Rpl3	45904.4	77117.4	56343	76949.6	66223	56807.6	64018.7	64508.9	64166.9	85234.6	85921.5	66457.5	79308.1	68854.5	47041.4	66809	75637.1	78481.2	75889.1	76870.2	68927.2	-0.146124	0.120757	0.193382	0.407355
Eif4a1	41415.8	61111.6	47535.5	66235.9	70922.8	59784	66334.7	67877	55694.9	76437.1	69914.4	66732.7	92053	78465	51195.3	74517.4	66378.7	66802.1	69604.6	68629.2	65882.1	-0.210279	0.122926	0.0611467	0.186067
Gapdh	52531.6	91398.8	59787.4	65806.3	77118.1	75303	78238.1	76256.3	68119.5	58088	76052.4	44672.8	65578.1	47736.7	46005.5	72023.5	60772.7	61585.6	58422.3	51881.8	64368.9	0.29449	0.128421	0.0172865	0.073507
Fgfr2	49854	57167.4	68248	73509.7	60822.4	67560.3	62802.7	62906.4	66517.7	59425.4	61206.5	78954	76614.2	55222.9	44854.5	58078	68515.6	66210.7	68451.6	65842.4	63638.2	5.64304e-05	0.108478	0.98125	0.991888
Nedd4	45539.7	58734.7	69388.4	80208.4	62284.3	60115.9	62343.2	62526.7	62710.8	56697.4	69306	71579.3	70975.4	54662.9	45555.4	47974.7	63715.7	65187.8	64854.9	66011.9	62018.7	0.0600404	0.113559	0.581545	0.771585
mt-Rnr1	77550.6	23728.3	39162	40027.9	39899.2	74194.6	41569.1	41037.4	60526.6	30488	46617.3	64649	46499.1	75908.9	124129	84841.2	87737.9	66595	104716	60310.1	61509.3	-0.682223	0.253891	0.00160702	0.0113366
Atp5b	41661.2	70972.1	50459	62013.8	62515.2	53442.5	59735.4	59877.2	53945.3	65667	64390.5	48155.3	72867.9	61842.8	41583.6	64817.7	65509.2	66948.4	66629	66794.6	59991.4	-0.12781	0.117613	0.259323	0.488201
Eno1	39822.8	63524.4	40137.3	49619.8	63918.8	57906.8	63623.5	61744.7	74911.4	76810	82451.8	47704.7	70537	50004.5	50523.6	83661.9	55645.7	57231.1	54734.5	49340.2	59692.7	-0.0870899	0.136274	0.493005	0.708866
Ftl1	55007.5	79027.6	44303.6	47074.5	53129	51750.8	55635.2	52453.4	69916.5	75751.3	72089.9	33181.2	44859.8	40494.7	50935.9	73212.8	67658	66911.1	60458.9	52950.9	57340.1	-0.0616514	0.14758	0.698691	0.849048
Aldoa	49311.6	73576.8	46868.7	49064.8	65473.3	59050.3	65259.1	63146.3	69359.4	70261.1	71243.3	39897.9	55201.9	37866.9	40994.4	66466.9	49750.7	51071.1	49632.2	45678.8	55958.8	0.225793	0.133476	0.0710436	0.207326
Rps3	37435.7	65429.7	42734.3	64814.7	56619.9	48404.6	54656.9	54732	45184.3	67709.3	67682.2	47282.5	60171.4	54752.5	40360.5	54010.1	60304	59616.8	59402.8	57219	54926.2	-0.0552224	0.123703	0.593129	0.780171
Top2a	32809.9	51597.7	43268.1	59790.4	52432.6	43969.6	50451.3	50940.6	38605.2	56137.3	48872.6	47912.1	72698.2	63687.1	44552.2	62539.4	65202.9	64982	66562.2	69301.6	54315.6	-0.371024	0.120769	0.00100001	0.00773339
Rpl13a	43891.8	83114.2	47966.9	62065.9	62264	53364	59794.9	60164.9	50847.7	60022.4	66017.8	37775.9	48035.8	41461.7	34172.6	50602.7	51170.8	51873.5	51147.6	47000.3	53137.8	0.310666	0.131961	0.0139354	0.0625577
Ptma	63468.2	58431.4	32865.8	32683.1	56262.8	51425.9	54542.7	54378	55889	60015.6	55105.5	36210.6	63532.3	51956.4	37656.5	63288.8	53824.8	49523.3	54199.7	48682.8	51697.2	-0.0564195	0.13878	0.661396	0.826223
Rps4x	34222.1	55187.9	44865.5	66060.7	54589	45713.1	51897.8	52457.5	43119.2	65191.6	58474.6	50472.4	55132.4	50989.4	36137.9	50263.1	52645.3	54416.7	53969.1	55559.9	51568.3	-0.0129635	0.120453	0.908191	0.959737
Dppa5a	38300.8	61182.2	52483.9	65283.3	40508.1	34070.4	38677.6	39862.3	49258.1	68866.3	67057.6	42147.1	51346	45864.8	31973.7	44287.8	61162.3	69621.7	66003.1	61486	51472.2	-0.194697	0.155843	0.180326	0.389519
Rps2	44230.7	77576.7	49099.6	48689.7	58855.6	53630.8	60021.9	58185.1	50678.9	69847.2	60512.5	39163.4	48956.1	35553.6	33952.7	48963.5	47002	46447.1	46383.4	43667.7	51070.9	0.335502	0.129235	0.0063081	0.0339679
Rpl7	28445.6	50966.4	40490.6	52763.9	52018.4	43347.9	49712.2	49912.8	43047.5	62492.3	62342.2	55827.5	57647.2	54945.7	37771.6	51748.1	50021.1	50496.1	51614.6	52637.7	49912.5	-0.134464	0.120813	0.24616	0.473825
a	31307.2	43105.2	41995.8	47016.5	40291.2	37353.6	39324.1	39521	55671.7	83416.4	68694.2	67625.3	57054.4	45077.2	31619.8	48123.9	54473	54009.1	54656.1	56178.6	49825.7	-0.303382	0.119706	0.00746677	0.0387603
Gm45713	41293.2	78339.3	44381.7	56957.5	57534.5	49480.1	55319	55734.1	47586.9	55216.6	61486.3	34615.7	43286.6	37498.6	31523.6	47252.9	47266.5	47804.7	47020.9	43109.8	49135.4	0.32567	0.133549	0.0105844	0.0506508
Tubb5	34619.2	54878.4	36865.7	38043.5	53125.8	48525.7	53261.8	52493.6	54770.5	61026.5	61768.6	34703.3	56290.8	41748.6	40463.6	68492	46622.8	46432.5	45240	41854	48561.3	-0.0472414	0.134993	0.685035	0.840543
Rpl7a	28506.9	55002.2	39286.1	50674.1	50810.8	44961.8	49654.1	48810	46144	50902.5	53088.4	40142.4	59586.9	48214	38790.3	53901.1	52088	52272.4	52183.4	49324.7	48217.2	-0.126845	0.117631	0.240104	0.467109
Ddb1	35000.1	52325.7	46626.7	54826.4	55136.4	49812.7	54466.4	53618.6	44321.6	50379.3	55583.1	49828	57543.4	39933.3	32361.9	43846.7	43965.8	45611.4	44091.9	43856.8	47656.8	0.180134	0.111414	0.0910603	0.24632
Rps24	32977.7	46534.4	38987.9	57988.2	51429.2	44498.3	48870.4	50472.4	40461.7	59581.2	53481.6	51206.9	56017.4	49747.9	33427	40956.9	45733.9	45896.6	47371.7	48054.5	47184.8	0.0147795	0.117805	0.885634	0.948728
Rpl5	30108	49821.2	35983.8	53724.7	47458.2	39766.4	45187.7	45903.1	38785	60133.1	52746	46813.4	55840.6	49586.5	35686.1	44488.4	49476.5	49710.5	51170.8	52697.3	46754.4	-0.146405	0.120932	0.205348	0.423424
Eif4a2	29849.8	36069.8	32398.6	50513.2	32701.8	28819	31951.3	32306.9	33199.8	58093.5	46835.9	45745.6	55219.6	55108.4	34502.4	50120.2	63212.1	63064.5	63595.3	66773.7	45504.1	-0.67438	0.14377	5.08126e-07	1.18406e-05
Rpl8	43935.3	66756.8	37588.9	41212.4	48133	45172.6	48971.7	46447	44819.1	57007.5	52652.4	24779.4	40325.2	32147.7	37486.4	52898.5	49914.6	49099.4	45813.6	41155.3	45315.8	0.102261	0.140596	0.43611	0.662768
Rplp0	37773	60363.9	38065	44902	55540.4	50094.9	55678.4	53264.6	60957.9	72076.6	67461.3	33001	31089.7	25447.8	27211.6	41510.8	31330.7	31188.5	29610.3	26787.8	43667.8	0.658547	0.146749	1.83367e-06	3.70919e-05
Serbp1	46759.9	56058.2	46715.1	57396.5	45025.8	42310.9	44354.7	44367.6	33799.9	45643.1	34568	30398.7	40656.3	30264.8	21956.6	44046	45511.9	43601.8	45777.8	44567.9	42189.1	0.255895	0.133811	0.0462541	0.152934
Hsp90b1	25796.9	35344.3	32433.2	42038.3	45939.8	40330.1	43577.7	45122.8	39566	55865.5	50623.7	44721	58234	44940.6	32853.2	46866.9	38413.5	38179.5	39423.6	39957.9	42011.4	-0.10644	0.125843	0.342085	0.575149
Limd1	66781.8	2910.49	2625.22	2765.4	195.982	115613	224.976	253.303	2035.28	2103.75	2190.57	2052.92	3518.84	89799.8	143411	60475.3	40.2345	58.3169	337296	3877.96	41911.5	-0.144782	0.412324	0.168181	0.371579
Rpl12	39031.9	60742.7	33681.1	48372.6	44523.5	38733.6	43443.9	44078.1	38066.9	54286.3	44898.6	28485.3	40324	30976.6	26668.8	39250	42255.1	41913	42459.2	40046.8	41111.9	0.199959	0.133174	0.123345	0.303585
Eef1g	28999.2	45126.8	34894.5	37739.4	41251.4	38355.5	42162.3	40659.4	40214.6	52804.1	46076	39070.8	48864.2	40787.1	26431.7	47397	43379.5	42759.7	42930.1	41526.4	41071.5	-0.101896	0.115818	0.355138	0.588399
Rpl6	25064.2	47433.2	33130.7	42825.2	41770.3	36943.3	41137.4	40766	34932.9	48195	51988.5	33410.8	43840.5	34993.5	32394.6	46338.1	43574.7	42780.7	41275.2	39922.7	40135.9	-0.0657784	0.12313	0.572362	0.765965
Atp5a1	27733.8	52143.7	33701.6	42691.5	40003.2	35274.7	39166.7	39090.1	42709.9	51846.5	47962.4	33400.9	40474.9	33204.4	26873.2	41250.1	42136.7	41986.4	41522.3	40198.4	39668.6	0.00776972	0.123062	0.938127	0.97341
Canx	27331.9	33894.6	33331.7	48752.4	43948.3	37997.7	41973.8	42325.4	32396.8	41670.6	37784.5	34315.7	50950.1	44325.4	29338.4	42134.9	40171.9	40024.1	41040.7	42325.9	39301.7	-0.0787916	0.117224	0.446093	0.671012
Macf1	32374.1	33669.3	49195.6	49837.5	35064.4	38333.1	36392	36457.5	44095.5	33153.2	49649.9	50706.9	39218.6	34198.9	26148.2	29180.6	40161.4	41995.8	40347	42295.5	39123.8	0.0773943	0.124507	0.517238	0.726505
Trip12	31689.7	41451.3	49053.6	53391	45338.5	45237	45537.6	46183.2	33627.9	36736.4	39529.7	45598.7	39786.6	32125.7	24823.7	29328.5	34721.6	34993.7	34858	36451.1	39023.2	0.399506	0.113716	0.000233284	0.00232683
Cnot1	23232.3	31287.5	35785.4	40061	31073	31521.7	30742.6	31219.7	33820.9	28191.6	36157.1	39036.3	56685.5	44026	36357.8	38656	51386.1	53421.2	52243.4	54993.1	38994.9	-0.578257	0.121159	5.70807e-07	1.31468e-05
Rps12	31347.6	51797.1	27882.9	44748.1	43136.4	37901.8	41979.9	41622	37717.2	51770	48031.8	27027.4	38314.8	30281.4	29300.6	40736.3	38554.3	37858.2	37889.8	35892.6	38689.5	0.133934	0.131057	0.276754	0.506698
Ldha	24355.6	43711.8	30901	40967.4	45225.6	39780.4	44192.5	43635.6	32651.6	42323.6	42497.5	30654.3	45987.6	38255.9	28869.4	40602.2	34746.9	35776.3	35401.6	33289	37691.3	0.0853269	0.124875	0.471453	0.692282
Rpl32	33865.4	55294.3	41190.7	58925.4	43693.9	36834	40857.1	41026.9	27689.7	36224.1	36426.6	29358.1	35716.3	31175.2	20918.9	29557.8	38309.9	39099.2	38786	37601.3	37627.5	0.353643	0.134852	0.0064713	0.0346819
Eif2s2	22318.7	29418.1	31009.8	36900.4	28430.1	25448.3	27428.8	27447.5	41163.3	65522.2	53165.9	52673.4	39976.4	33285.8	23880.6	35094.4	41109.9	40567	41541.7	43009.6	36969.6	-0.360249	0.126972	0.00275896	0.0176256
Ppia	22993.4	37850	26669.4	38657.6	41734.1	35277.5	40140.2	40510.4	29515.4	46098	40312.8	30385.1	48370.4	37628.2	31965.1	45731.5	36792.2	37102.4	36264.9	35205.3	36960.2	-0.109519	0.129175	0.366826	0.598851
Rpl9	26210.1	36881.9	29105.2	47610.6	37830.3	31893.5	35998.1	35818.2	29048.8	48643	42844.5	36867.3	39481.4	37108.2	25674.1	37630.9	39034.9	39952.4	39140.7	40401.8	36858.8	-0.077645	0.123823	0.513971	0.724362
Jarid2	61326.4	16389.6	19058.7	17736.7	26135.4	51862.8	28838.8	26357.4	30192.7	27657.5	27725.6	27006.4	16941.3	53911.1	89296.7	42609.8	55543.7	27872	63881.2	24670.4	36750.7	-0.392075	0.317972	0.0816124	0.228384
Pgk1	24212	41211.1	33632.5	45113.8	41982.1	35019.8	39534.2	40594.8	31953.3	38965.8	40789.3	36899.4	40014.1	36596.4	24502.5	33477.8	34326	36005.5	35951	35705.9	36324.4	0.110305	0.116717	0.309977	0.5424
Rps8	28111.4	47162.1	27807.3	41527.1	38373.9	33803.6	38365.4	37899.3	33882.7	49872.5	44663.8	26306.5	34407	28893.6	26072.7	39632.2	37840.5	37755.6	35890.9	32786.7	36052.7	0.0878368	0.130547	0.46488	0.686712
Dst	30025.7	27162.5	35446.2	32898.4	29707.5	33349.9	31833	31110.8	42173.8	30464.7	57004.6	54277	41352.8	37931.7	26021.1	27086.5	37665.4	39456.7	37643.7	37999.3	36030.6	-0.158009	0.122278	0.15626	0.354318
Camk1d	56734.5	7852.5	9374.5	8683.14	8391.09	82785.2	9415.2	3128.72	11265.2	11118.4	10551.5	9346.14	7392.38	71810.6	111173	48565	95188.8	6360.05	146965	3344.59	35972.3	-0.442744	0.619456	0.0511218	0.164155
Kpnb1	18945.4	33987.5	31753.5	35160.9	41156.3	36766.8	39770	40053.8	35466.8	38636.6	37639.9	36047.6	47929.7	38371.7	30954.9	42112.3	31964	32989.3	32737	33121.4	35778.3	-0.0487392	0.127142	0.634499	0.808095
Rpl23	22108.9	35149.9	27984	40230.2	36551.7	30799.1	35077.3	35637.1	27967.7	38504.1	39508.9	32493.6	43166.4	40868.5	26629.3	36726.1	38111.7	38638.5	38621.3	38417.5	35159.6	-0.172476	0.119791	0.121709	0.301028
Rpl23a	22217	42101.2	28645.7	38678.9	37197.3	31927.1	35609.7	36312.5	30221.4	38941.2	42885	28927.2	39653.5	33513.4	26751.2	37676	37851.7	37480.3	37372.4	35381.9	34967.2	-0.0598713	0.121162	0.598062	0.784481
Rpl19	22338.1	43975.5	28412.8	31874.9	39919.5	35911.2	38812	38767.5	32179.4	40789.5	37710.4	22958.6	39519.1	30172.4	32422	46171.4	35387.7	35290.5	35031.5	31370.3	34950.7	-0.0227881	0.13169	0.845374	0.928897
Eif4b	23149.9	33101.1	30323.8	35190.5	33653.8	31280.8	32856.6	32900.8	34371.4	43061.3	42561.2	34413.2	44047.9	31971.2	24292.9	38979.3	37655.7	38051.8	37968.3	37159.8	34849.6	-0.186841	0.112945	0.0850332	0.235348
Usp9x	24113.5	30323.1	38194.3	46463.9	35302.2	35140.3	34890.8	35702.3	32125.4	34304.8	39414.1	40496.6	38204	31731.1	25876.8	29066.6	34989.8	35078.8	34580.9	37500.5	34675	0.0619873	0.114226	0.562692	0.759474
Rcc1	39692.1	33493.5	20217.1	40614.8	37755.5	30801.9	31871.5	33930.9	28626.3	61891.2	43442.5	22243.8	26939.2	31822.2	27575.8	35590.7	35448.8	35050.8	34802.8	31200.9	34150.6	0.0395609	0.15123	0.739533	0.873384
Rps18	30140.3	56354.1	34726.9	45814.3	41207.7	37238	41008.4	40064.9	27776.8	32478.3	32350.8	20495.8	29535.4	24633.9	20523.8	32005.3	33546.6	32385.1	32752.5	29574.5	33730.7	0.447288	0.133611	0.000418393	0.00378534
Flnb	24515.4	36276.5	45463.2	31983.7	43126.9	45378.4	44597.9	43802.7	36913	30518	35903.9	32920.7	38180.4	23982.9	27350.8	29367.3	25740.4	26460.7	25518.6	24744.4	33637.3	0.481336	0.128752	8.02582e-05	0.000956169
Rps20	25651.7	44814.9	27281.3	38977.1	36634.8	31696.8	35464.4	34856.2	28538	44227.9	39441.8	25888	32938.7	27973.6	23215.8	34700.9	33861.8	34282.2	32986.1	33299.2	33336.5	0.11437	0.126818	0.364864	0.596972
Rif1	21803.8	27533.9	32055.6	41268	32266.7	31200.3	32232.3	32506	28512.6	35113.5	34879.1	37577.1	38948.8	38098.6	25347.7	30202	36242.3	35278.3	36287.2	38497.4	33292.6	-0.139949	0.115869	0.204229	0.421582
Rps5	25115.8	48978.2	27754.9	32271.3	36529.5	32208.6	36655.5	35787.9	37390.6	36528.7	38454.1	22195.7	32297.6	26376.2	25880.3	37183.5	34331.2	34156.2	33457	30399.6	33197.6	0.106032	0.129394	0.396058	0.626429
Akap12	23078.9	33592.6	36004.3	34469.9	36056.3	33731.5	35453.6	35599.8	39690.7	41008.1	43787.1	35910.6	36441	26076.8	20783.2	31010.3	29939.7	30875.3	30311.8	28723.2	33127.2	0.180832	0.110333	0.0869627	0.238942
Hspa9	26287.6	34423.3	26953.6	35542	34615.9	30607.3	33983.5	33629.3	27715.1	42162.4	31663.8	30302.4	42057.5	33661	22064.8	34444	35170.9	34781.4	35342.5	36415.9	33091.2	-0.0900993	0.116246	0.421973	0.64962
Trim28	26052	41867.2	29978.2	26466	34822.1	33527.7	36748	34845.7	42791.6	40180.2	37018.8	25043.6	31082.7	24639.5	24710.4	43854.2	32192.8	32318.7	31170.3	29624.7	32946.7	0.081489	0.12851	0.54232	0.74546
Mkrn1	28216.4	41303.9	36150.2	42535.3	33285.9	30295	32847.1	32609.1	30626.2	36967.2	32843.5	31866.5	32794.9	27314.2	17517.5	30349.8	34711.2	35067.7	35000.5	34897.5	32860	0.146565	0.124386	0.210458	0.429137
Set	19311.8	27020.1	25577.6	30941.2	33985.5	29893.8	33421.4	33197.8	32145.2	47285.2	38313	36016.8	44001.9	32774	26026.3	41002	31370.2	31062.5	31160.6	31797.5	32815.2	-0.186537	0.125404	0.113942	0.287922
Hnrnpa1	23434	27855.8	26074.3	30714	34372.4	29916.9	32227.6	34582.5	27568.4	38169.4	36334.1	39063.4	44824.5	35258.4	22906.6	37697.3	32595.1	33783.6	33039.3	31857.2	32613.7	-0.166949	0.119267	0.13392	0.320588
Rpl10	20514.2	35322	28096.6	36996.2	35987.2	30750.8	34992.2	35030.3	28272.1	39531.3	38407.9	28127.3	38291.2	31040	24889	34241	32440.2	32883.2	33205	31967.5	32549.3	-0.00122987	0.118715	0.955005	0.980896
Rpl17	23589	37223.6	26166.4	34553.9	32297.8	27949.4	30783.8	30810.3	25459.2	38191.2	38099.1	29642	37538.2	34099.6	21614.7	33269.8	36331.7	36627.7	37034.2	35714.8	32349.8	-0.146777	0.12169	0.202433	0.41958
Calr	19791.2	27993.2	20875	29082.3	34615.3	29872.1	32668.8	32804.7	25434.9	35878.5	37528.9	27666.8	50014.4	36755	28254.4	41085.9	31065.5	32048.1	31924.1	30991.5	31817.5	-0.276228	0.136999	0.0285044	0.106948
Kpna1	52015.1	7733.66	8409.4	7916.36	8772.27	70195.1	8619.34	3904.94	10713.6	11715.4	10417.4	8972.1	9289.68	58346	95513.8	41933.1	85706.9	5597.84	125075	2702.05	31677.4	-0.453971	0.613432	0.0521696	0.166391
Msh6	20606.2	31031.2	29900.1	36457.8	31250.6	28013.1	30943.3	30589.6	26880	37116.1	31969.2	33120.7	37385	29038.5	23052.6	33199.6	34105.4	34409.3	35043.1	35344.9	31472.8	-0.117097	0.113501	0.265878	0.49513
Cltc	18288.5	21424.5	32338.4	35485.2	32177.9	32730.9	31672.2	32934.6	38415.4	28836.4	34344.8	35394.6	37476.9	28210.8	30400.1	35286.2	30258.5	30342.3	30466.9	31645.4	31406.5	-0.0863179	0.120558	0.429314	0.656611
Ybx1	24528.3	43786.1	29911.6	33969.3	34331.8	31285.7	33992.9	33323.6	28690.2	37468.6	33487.7	26586.7	31638.9	25791.3	19554.9	33032.9	32529.6	31085.3	32041.4	30699.1	31386.8	0.156351	0.120256	0.186191	0.397668
Ubr5	21313.2	29158.1	34752.5	34718.4	33057	34080.9	33171.4	33698.6	29240.7	30389.6	35989.4	39496.7	35904.8	27794.2	22892.8	27833.4	29319.7	30222.8	29484.4	29774.4	31114.7	0.11762	0.109766	0.281524	0.51221
Ddx5	23511.5	29194	28653.4	30770.8	34073.7	30166.8	32826.2	33342.8	21464.7	32034.4	26792.3	29811.1	44019.6	35223.9	23202	31586.7	31889.5	33387.6	32517.1	34137.4	30930.3	-0.121798	0.114555	0.264329	0.493574
Exoc4	34659.5	24973.8	47767.2	38609.1	25367.4	35717.2	28326.7	29305.7	24535.8	14820.5	21394.5	34134.2	27575.6	30776.6	29721.5	21810.6	36884.6	36434.1	36153.5	38346.5	30865.7	0.0221871	0.14847	0.809638	0.910764
Rps3a1	12502.2	20072.6	17083.8	23200	28750.4	24454.7	27511.9	27625.7	32706.7	48670.4	43487.6	37153.7	48246.7	44610.9	30587.3	41475.7	26574.9	26630.4	27260.7	26599.2	30760.3	-0.533358	0.169369	0.000529179	0.00460139
Rpl14	21464.9	37197.6	25139.9	35672.1	33460.3	29701.9	32653.2	32604.4	28995.8	42010.8	34444.2	24323.9	32191.6	26082.4	22430.7	33177	31127.3	30757.5	30828.3	29439.7	30685.2	0.0639757	0.122912	0.584401	0.77366
Rps23	20872.6	36902.9	27743.3	36138.3	34889.9	29113.1	33263.3	33377.1	26866.8	32945.5	36550.4	28650.7	34857.2	26621.7	21255.6	28396.1	29573.8	30202.9	30153.9	29606.2	30399.1	0.11834	0.117208	0.289802	0.521176
Hnrnpu	18858.3	22851.9	28272	33363.5	32073.9	31128.2	31537.1	32199.1	28889.9	36515.1	28610.4	36276	40753	32438.8	26612.1	29193.1	29146.9	29117.6	29027	30519.6	30369.2	-0.0906243	0.118579	0.420672	0.648688
Tpt1	22769	31824.7	26051.2	36184.5	37222.1	32502	35260.4	35940.4	26110	42094.1	35053.8	30348.1	33723.5	29055	19527.4	28639.2	26242.6	25886.3	25976.9	25900	30315.6	0.240237	0.124464	0.0410889	0.14049
Snhg3	36239.7	28466.1	17465.2	36715.8	33674.1	26967	27762.5	29875.2	25468	55339.5	39087.9	19919.3	23374.4	28415	25162.2	31095.5	31625	31138.9	30929	27529.4	30312.5	0.0386235	0.153502	0.769596	0.89024
Cdk8	65243.7	23543.9	19444	15476.5	20592.1	44429	22738.8	17851.7	30764.1	25393.9	23242.7	18012.1	12973.5	29577.8	49669.8	34620.7	51287	24287.8	59238.1	16575.6	30248.1	-0.152948	0.279953	0.445494	0.670386
Rpl26	12424.8	21103.8	15586.2	21277.1	20375.8	16965.5	19298.6	19613.2	26921.9	36349.8	37741.7	31317.2	48872.5	41298.9	29577.2	37619.6	41916.9	42063.4	42882.7	40842.7	30202.5	-1.12034	0.123793	1.06152e-20	1.82112e-18
Rps6	20401.3	36751.9	24825	34359.8	32222.3	26845.9	30433.2	31092.2	26504.9	32337.6	37112.5	26228.7	34502.5	30292.4	21312.3	29166.8	31501.3	32504.7	31729.4	32159.6	30114.2	-0.0293404	0.120054	0.766697	0.888858
Rps14	19413.5	40296.2	27783	35965.6	32633.9	28728.7	31803.3	31036.3	29449.2	29352.8	35799.8	23279.6	29054.6	26464.5	21561.4	30688.2	31505.8	31738.4	31010.4	29023.9	29829.4	0.0895477	0.123408	0.439822	0.665541
Dync1h1	28027.5	29605	38875.2	34322	28648.9	32954.3	31421.6	30353.2	37052	19581.3	41519.1	28018.7	28693.9	20037.7	21810.5	26512.6	29022.5	31834.6	29330.3	28506.6	29806.4	0.220641	0.129994	0.0792581	0.223918
Gm17300	35389.1	27650.3	16873.8	35934.8	33081.7	26329.8	27134.2	29232.9	25258.4	54536.3	38738.6	19755.2	23055.1	28088.1	24894.2	30694.5	31118.4	30590.7	30429.1	26979.9	29788.2	0.0268636	0.153513	0.827241	0.920517
Fn1	30989.3	16841.5	30231.6	25243.6	20863.6	31290.6	24158.2	24230.9	46360.2	16847.7	37255.9	37017.9	30088	25217.4	33562.7	27797.1	33648.7	36018.9	33691.4	32272.4	29681.4	-0.275866	0.152808	0.0525065	0.167113
Rbm39	21208.3	23772.9	29950	32665.3	29268	28230.8	29114.4	29712.1	22724.5	31330.8	24591.3	32947.9	36702.7	35755	22484	29284.6	33129.4	32650.5	32506.4	34538.3	29628.4	-0.185259	0.114973	0.0936661	0.2511
Ctnnb1	21707	33161.8	27387.5	38562.9	34744.1	30992.4	33494.3	33986.8	26448.7	32104	30612.5	27715	33221.5	26606.5	19316.1	28475.1	27782.6	28606.2	27827.5	28122.4	29543.7	0.192105	0.11466	0.0790301	0.223433
Sspn	53914.8	5969.54	8052.29	6207.65	10768.9	62995.1	8775.4	2075.33	9863.1	9751.01	9193.69	7369.76	6308.21	51488.8	88070.2	38986.8	88068	6218.92	115659	1002.9	29537	-0.424985	0.585855	0.058855	0.181142
Sf3b1	20286.7	29637.2	28041.6	37866	32819.8	29040.2	31954	32218.9	23191.1	33732.4	31311.1	26770.6	33162.6	31757.4	20857.1	26908.6	28839.9	29590	29598.7	31021.3	29430.3	0.0588038	0.117354	0.615796	0.796123
mt-Nd1	17936.6	18606.8	25381.8	35420.1	27686.8	27357	26920.7	26497.2	36245.6	34815.7	31289.1	42417.5	29237.2	31208.3	22965	33363.8	29330.2	29135.7	29781.8	30981.9	29328.9	-0.181807	0.121162	0.116221	0.291799
Rps25	22347.8	31470.7	24351.4	36585.6	32052.9	27177.8	30854.8	31073.5	22884.5	37550.5	34047.5	27973	33119	27494.9	19445	27016.3	28987.4	28743.8	29834.1	29635.4	29132.3	0.0662395	0.120815	0.565137	0.761211
Huwe1	26110.1	20613.6	32905.5	35751.4	27355.1	33052.3	29202.9	29353.4	31894.8	18006.2	34904.6	40342.3	29824.1	25075.4	27022.7	23103.9	28760.9	30061.2	28510.6	29781.6	29081.6	0.0747681	0.129388	0.572875	0.766335
Rps27a	18257.8	26802.3	23134.2	33977.6	32172.8	26122.6	29381.3	30959.4	21912.6	36297.9	31119.1	26649.6	35576.1	35746.7	23116.1	29267.1	30004.5	29811.6	29966.9	31122.1	29069.9	-0.132905	0.125696	0.262051	0.490988
Ipo5	16713.2	26534.8	24831.4	30117.7	31046.4	27966.2	30433.9	30348.6	28298.6	35394.9	36144.4	36547.6	36409.2	28866.1	22736.5	27877.3	26525.7	26516.7	27034	27216.7	28878	-0.0319353	0.117224	0.782998	0.89699
Rpl41	20010.7	40519.1	23746	28711.9	32560.3	28162.9	31722.9	31253.5	32690.2	32538.4	37759	19971.2	28163.6	23032.4	23104.1	31527.8	28588.8	29006.3	27430.2	25315.9	28790.8	0.117009	0.130744	0.342267	0.575212
Hspa4	15938.5	23772.9	24502.5	28506	31246.8	27756.1	30571.7	30779.5	26076.9	39028.6	27460.8	30535.7	38753.1	31648.4	25332.2	33713.4	26816.3	26625.2	27605.6	27948.8	28731	-0.142518	0.128445	0.228078	0.452368
Rpl18a	20431.9	36170	21022.2	23349.1	27604.3	24239.8	26568.7	26319	30701.2	28594.6	32892.1	15483.9	30623.1	25825.8	27819.8	39188.6	35848.2	35845.7	34350.3	30022.6	28645	-0.298089	0.140253	0.0200487	0.0822523
Eif3a	25746.9	24791.8	19853.6	27690.7	28953.4	26218.5	27988.2	28295.4	24168.5	29677.9	31106.3	30100	40722.3	29794.4	18830	33303.6	30868	30954.6	30496.9	30813.7	28518.7	-0.210809	0.119233	0.061497	0.186828
Hspa5	15430.1	23459.7	19689.8	22406	31729.5	26007	30298.1	30403.9	26468.5	43311.3	34985.5	28591.5	43068.6	35446	25356.3	37028.1	23379.9	23593.3	23863.6	24056.5	28428.7	-0.208553	0.155182	0.140771	0.331395
Caprin1	18459.6	25244.9	24839.1	30930.6	32337.1	30119.2	31797.2	32114.1	26224.7	32818.5	31417.5	33184.9	35063.4	29751.7	19850.4	29324.7	24501.3	24415.6	25118.4	25448.4	28148.1	0.0749166	0.121587	0.524151	0.732003
Rps19	19952.6	38001	25097.6	31869	30440.7	27097.2	30158.2	29629.4	25005.8	36416.7	33791.9	18686.1	26630.5	23298.7	21918.8	29569.1	29427.8	30019.2	28297.4	26543.8	28092.6	0.10122	0.129842	0.436528	0.662975
Eef1b2	19303.7	28541.6	22504.4	30721.1	30452.1	26195.4	29401.5	29246.8	24915.3	37064.2	34079.9	25480.6	32271.7	26912.8	19307.5	32108.1	27583	27701.7	27721.9	27958.3	27973.6	-0.0281817	0.119897	0.786102	0.898537
1600010M07Rik	19350.5	24294.1	22402	29398.2	27502.9	25389.5	27455.1	27614.6	25077.5	35015.1	26635	32362.8	36087.5	32787.8	19792	27458.7	29053.8	28430.7	29608.4	30881.1	27829.9	-0.184175	0.116181	0.0918463	0.247608
Rpl13	24739.8	36963.6	19927.8	21983.6	25584.9	22967.5	25426.3	24447.5	23421.7	31415.5	27081.4	13901.3	28965	25046.4	25053.9	38723.7	36173	36006	34880.3	32915.6	27781.2	-0.313127	0.146097	0.0193088	0.0799992
Ddx3x	19784.7	24516.9	22960.1	31153.1	31436.5	27440.3	30271.7	30470.3	22742.2	36251.4	29927.8	30045.7	34457.7	30531	19496.5	28859.8	25586.9	25735.3	26496.2	27192.9	27767.8	0.00245622	0.121207	0.987069	0.99472
Eif4g2	17915.7	22547.3	27090.6	32148.2	28666.1	28299.4	28100.3	28719.9	26058.2	24358.4	29664.1	32491.1	35110.6	27107.3	22918.6	26867.2	27386.3	28437.1	27573.6	29321.6	27539.1	-0.067346	0.111968	0.526518	0.733813
Rps17	19411.9	32048.8	23536.1	36402.2	30100.1	25383.2	28435.4	28836.9	24707.9	31023.5	32680.5	27285.4	29728.6	25909.9	18312.9	24199.2	27440.6	27941.4	27858.5	28266.2	27475.5	0.0905156	0.119497	0.441107	0.666519
Tnks2	19060	25810.6	25287.1	32194.4	27756.6	25154.2	27557.8	27532	23012.4	28960.7	28760.8	27963.1	34040.5	27926.7	19156.4	28698.1	29596.2	29566.1	29796.4	31478.9	27465.4	-0.121258	0.112468	0.263928	0.493174
Rps7	17878.5	30677.1	20439.8	31310.4	27803.5	24073.1	26984.2	26814	24834.8	36621.6	35567.3	23870.9	30049.2	25365	20668.1	29285.9	29502.3	29006.3	28949.5	27813.3	27375.7	-0.0854423	0.1235	0.445354	0.670294
Hnrnpk	19608.8	29761	22787.3	35531.3	33548.5	29541.6	33093	33076.7	21910.4	32907.3	31335.3	25867	29701.5	26347.2	18721.7	24817	23393.4	22950	23377.2	23607.8	27094.2	0.279799	0.12621	0.0221464	0.0888712
Rpl31	18517.7	32766.8	22011.6	31260.7	29264.8	24650.8	27532.2	28136.4	25399.6	28930.6	31906.7	26712.6	31782.6	26853.5	18857.5	22971	27121	27774.6	27985.4	27527.6	26898.2	0.019418	0.117636	0.85743	0.934458
Ncl	22449.5	17794.7	19610.4	20014.5	25338.2	24377	24056.2	24265.2	26516	32509.7	24274.4	42852	34821.9	29459.2	19895.1	37614.6	29795.1	29117.1	25907.1	26027.7	26834.8	-0.35128	0.132017	0.00400684	0.0237256
Ctnna1	18746.9	26339.2	25900.2	30225.3	26515.3	25976.9	26387.7	26369.1	26368.1	29985.2	30223.9	26936	33014.1	23898.7	18297.4	26238.1	28909.9	28381.1	28012.6	28274.5	26750	-0.0616474	0.109293	0.605287	0.788671
Gm15564	47194	2394.25	3554.48	2547.67	4874.82	65840.7	4893.39	933.435	4821.79	5406.91	4444.75	2823.22	2464.13	53331.7	90528.5	36845.1	79679.1	2832.45	118781	597.803	26739.5	-0.338222	0.543476	0.0641322	0.192548
Csde1	16292	23443.6	23894.5	32195.5	27105.8	24249.6	26280.9	26966	23714	33184.6	28808.2	29032.2	31485.7	28139.1	20352	26157.9	27821.4	27232.8	27907.9	29051.9	26665.8	-0.117625	0.116473	0.31337	0.545821
Prdx1	16208	26286	21886.2	31600.3	27194.6	23354	26087.7	26549	22819.4	33571.2	33678.6	29182.8	29217.2	28346	19261.2	26795.8	26679.9	27474.9	27315.9	29075.8	26629.2	-0.0922858	0.120776	0.407212	0.636624
Tdgf1	16848.8	25616.3	22618.3	28737.9	22345.8	19446.3	21530.8	21792.8	23048.8	32507	27888.7	24099.2	32482.6	28439.8	18934.8	27521.4	33042.2	33083.2	34284.4	34527.6	26439.8	-0.409536	0.128553	0.000755153	0.0061607
Hspd1	18916.4	23281.4	17997.7	28296.5	28529.1	24613	27816.6	27653.1	25102.9	40478	32581	31377.6	31865.1	26867.3	17934.9	29072.8	23901.5	23477.8	24252.2	24619.7	26431.7	-0.0312824	0.125156	0.789613	0.900551
Snx5	17763.9	23987.1	22518.5	30682.1	28628	25024	27807.8	27701.4	23890.5	41670.6	26096	32149.2	28813	27548.7	19237.1	24840.8	24357.5	25042.5	24487.6	25853.5	26405	0.0291427	0.12108	0.825526	0.919447
Sptan1	17321.7	28433.9	24025	29612.4	31108.6	28017.3	30573	30382.9	26244.6	29567.2	28406.9	24220.2	29776.9	23290.4	17337.1	25675.4	22822.6	22830.5	22809.4	21801.3	25712.9	0.217607	0.118884	0.0540102	0.170433
Rpl10a	20422.2	38309.3	20517.9	23724.2	26014.9	23369.4	26043.1	25622	26754.2	27423.9	29223.4	18152.8	25561.6	21297.1	18160	28160.5	27214.1	27834.1	27153.1	26006.8	25348.2	0.0199895	0.128039	0.890253	0.951012
Snhg4	18407.9	19541.5	16464.3	28905.9	23272.4	21679.2	21693.6	22425.7	21471.3	37099.7	24428.2	25895.4	28467.7	32921.6	18572.3	28869.8	29243	27870.8	29403	29906.9	25327	-0.350391	0.131259	0.0039017	0.0232287
Nucks1	15899.7	17810.8	28580.4	26499.1	24547.9	22955.6	24046	24914.5	25092.9	31746.1	23913.5	31528.3	29352.7	25388.5	21205.8	25196.7	26791.7	25893.3	26880.9	27831.8	25303.8	-0.158284	0.115032	0.15191	0.348059
Usp7	17754.3	22137.5	25690.3	28923.7	25249.4	24024.1	25064.9	25037.9	27017.9	25917.1	27612.3	30225.9	30072.7	24876.7	17031.3	22650.2	25771.7	25632.6	26220.1	26895.2	25190.3	-0.0352219	0.108612	0.732188	0.868295
Rpl21	14907.1	23681.3	18587.7	25203.4	23342.2	20274.6	22359.7	22514.8	25733.8	35588.9	33106.1	27455.7	30606.6	26216.2	17679	25070.1	26659.1	26317.3	27574.6	26765.7	24982.2	-0.25603	0.11903	0.0238612	0.0938825
Prpf8	15010.4	20478.7	24179.9	23869.8	26678.3	27081.1	27521.3	27113.9	26283.2	18015.7	26396.7	26102.8	36278.4	24504.3	25428.4	27614.1	23423.9	25183.6	24076.8	23975.4	24960.8	-0.12084	0.125182	0.311026	0.543367
Cct2	13173.7	24079.9	18507.1	26211.5	25468.2	22095.1	24681.1	24420.7	23326.8	29919.7	29561.1	26986.7	31426.8	27347.3	21135.4	26932.4	25538.5	25292.6	25899.3	25830.8	24891.7	-0.210384	0.121213	0.06737	0.199648
Atrx	15740	18788.8	23132.9	27181.9	24560	24370	24400.1	24657.7	27483.4	31199.7	29944	40474.4	28191.9	24337.4	18740.6	20855.6	22840.5	21949.9	22816.2	23922.3	24779.4	-0.00359983	0.11444	0.957161	0.981739
Cct7	18780.8	31126.5	27169.9	32458.2	27099.5	23631.3	26118.1	26045.3	20640.7	25746.3	23524.9	19632.9	26365.3	21229.5	15717.1	21809.3	26200.1	26030.9	26151.3	25762.8	24562	0.152141	0.119774	0.181523	0.391012
Rps9	23939.2	31632.8	20199.2	21190.7	27457.8	25860	27810.5	26245.6	25642.3	35049.3	28316.7	13761.8	19163.9	16144.9	23322.3	32826.1	25107	24247.6	23085.6	20170.2	24558.7	0.133733	0.147276	0.33806	0.57092
Parp1	17131.2	26721.8	21145.1	19832.3	21490.8	20890.1	22301	21467.8	28489.5	32538.4	25824.2	19419.4	25690.1	17601.6	20305.6	34881.4	28669.3	28163.6	27859.5	26461.4	24344.2	-0.263448	0.129252	0.0272395	0.103536
G3bp1	14669.9	25585.3	20443.7	24764.3	25201.2	23428.3	25433.7	24830.6	24556.8	30822.6	27967.4	24159.7	29811.1	22244.8	18379.9	26094	23932.8	24055.7	24171.8	23426.5	24199	-0.0547938	0.114622	0.619945	0.798769
Rps11	14894.2	26694.5	22220.3	29556.8	28138.4	23555.7	26574.8	27509.2	20763.1	27455.3	27825.1	22829	26591.6	23060	17989.9	23971.1	22952.3	23329.1	23234.8	22968.9	24105.7	0.108061	0.11856	0.360904	0.593282
Rps15a	15822.3	20409.3	18065.5	25463.7	22279.2	19940.6	21774.7	21377	18471.9	30799.4	29414.3	24065.9	29562.5	28081.2	17615.4	26956.2	27138.1	27413.6	28121.1	27716.7	24024.4	-0.342178	0.123917	0.00377753	0.0226509
Flna	16680.9	24427.8	24991.4	26626.9	29731	28317.7	29537.3	29762.8	30019.5	24283.3	34775	26795.3	27103	18278.9	17117.2	19599.9	17873.8	18793.2	18095.6	17583.9	24019.7	0.41529	0.12556	0.000460487	0.00410071
Cct5	14768.3	27031.3	19625.8	26726.3	25999.1	22413.7	25057.4	25341.9	20766.4	27958	27795	20984.7	28417	23661.4	18653	24921	24659.3	24801.6	24406.2	24012.9	23900	-0.0459898	0.118748	0.689559	0.843327
Pfkp	13306	18335.7	16867.4	16984.1	14549	13868.6	14737.6	14465	20972.7	21477.4	27452.7	23773.3	38294.7	27631.5	19852.1	28300.9	35372.1	37693.7	36894.7	37151.5	23899	-1.05643	0.127977	1.47228e-17	1.85426e-15
Pou5f1	17144.2	32468.5	22651.6	21261.7	27591.7	24374.9	27946.3	26811.1	26382.5	28617.8	26698.6	15488.8	23647.8	17449.9	20264.4	27392.3	22844.2	23134.9	22135.1	20228.1	23726.7	0.16463	0.131239	0.196972	0.412286
Paics	15911	26586.8	21019.7	30232.4	23368.2	20058.3	21847.6	22326.7	21110.6	30851.3	27480.4	25721.3	24727.3	22804.8	15919.8	21168.9	25492.3	25136.4	25791.8	26978.1	23726.7	-0.0466998	0.12342	0.688277	0.842605
Xpo1	17347.5	17121.3	19482.4	26089.7	24403.9	22171.4	23688	24358.4	19840.9	27686.2	22896.9	30443.2	30143.4	26682.4	17586.2	26897.3	23778.6	23555.4	24182.4	25658.4	23700.7	-0.168289	0.120294	0.140071	0.330204
Rpl18	23269.4	34830.5	20506.4	20306.8	25264	23564.8	26410.7	25157.3	26739.9	30309	27227.2	12424.9	18644.2	15928.3	21250.5	27947.5	24936.4	24826.1	22918.9	20382.6	23642.3	0.150434	0.146475	0.267433	0.496885
Gpi1	17699.4	24601.1	19026.7	16978.2	20769.1	20084.9	21611.8	20780.1	28238	21418.6	26484.6	24975.7	31160.4	19968.7	17862.8	30833.6	27518.1	28104.7	26910.9	25810.5	23541.9	-0.336553	0.117967	0.00231086	0.0152351
Mdm4	18456.4	20239.7	29484.1	32801.4	19305.8	20855.8	19976.9	19771	19079.8	17399.6	18809.5	24506.6	26042.4	23351.1	19213.1	18662.6	29678.9	29725.3	29544.4	31486.7	23419.6	-0.171852	0.137299	0.166729	0.369578
Mdn1	18340.2	20132	22718.2	24378.6	22792.3	23893.2	23899.4	23141.4	22389.2	17987	32668.9	30930.8	27613.3	24882.2	17380.1	19532.3	23032.7	24130.4	23491.6	24063.1	23369.8	-0.0328086	0.11769	0.756156	0.883546
Rplp1	40161.7	41238.3	20823.8	19501	25088.3	25542.1	27681.5	25120.6	28649.4	27490.8	25262.1	11895.3	11948.2	11652.1	21417.1	21453.4	23549.1	22506.3	19432.7	16908.5	23366.1	0.535037	0.18855	0.00157255	0.011148
Setx	15544.7	24862.3	26299.5	31882	27343.7	25889.4	27693.6	27544.2	21171.3	27188.9	25242.5	27141	22884.2	18885.8	16223.9	18208.9	19387.8	19773.5	19775.7	20784.7	23186.4	0.385203	0.117593	0.000574713	0.00490857
Rpl11	15840	24848.7	16512.9	25462.5	23748.1	20516.9	22544.9	22758.8	21355.5	29698.4	30228.5	19424.3	26802.5	24129.1	16579.5	24718	24608.6	25192.3	24926.5	23282.7	23158.9	-0.127335	0.123754	0.268563	0.498052
Eprs	16974.7	24129.5	19994.4	27777.1	24484.5	22208.5	24035.2	24129.5	19797.9	28298.1	25923.7	25300.4	26048.3	22662.7	14732.8	22399.6	22707.1	23041.6	23407.3	23796.4	23092.5	0.0305311	0.1149	0.743703	0.876384
Myh9	18679.1	29164.3	20315.7	13494.5	27602.4	29205.5	29305.6	27797.5	32868.9	25525	32882.9	19184.8	22091.1	16074.6	22989	30217	16651.1	17092.7	16255.6	14293	23084.5	0.280842	0.165569	0.0567232	0.176529
Hnrnpa2b1	32766.3	18046	21876	21259.4	24683	22980.8	24028.5	24002.6	16374.9	17763	19309.2	22536.4	28995.6	23009	14069.6	25436.1	26593.5	25206.9	25417.8	24713.4	22953.4	-0.0263587	0.126645	0.830287	0.921699
CT010467.2	64246.2	31371.6	16862.3	13196.3	14505.2	43062.2	19550.6	14613.5	21597.1	18644.1	16414.2	7735.16	6572.19	14019.2	31070	20063.6	42633.6	12614.5	44259.5	4333.18	22868.2	0.131746	0.313294	0.508437	0.72064
P4hb	15554.3	22667.4	16905.8	20645.2	25870.9	22396.9	24434.5	25083.9	21848.6	27512.7	26521.6	17945.4	32624.1	24098.7	17904	27846	21418.9	21762.1	22382.2	21414.7	22841.9	-0.114083	0.12934	0.353063	0.58597
Mtf2	20921	21929.6	27716.5	28898.8	21931	21381.6	21544.3	22007	17035.7	19880.4	17236.6	25070.8	24634.2	25285	14636.6	18577.3	26869.9	25624.5	26407.1	28223.2	22790.6	-0.0258365	0.125306	0.819433	0.916068
Zfp106	15556	19459.8	25800.3	26700.2	21275.2	21907.4	21865.9	21782.3	23932.4	19205.6	26138.8	26929.9	27152.5	18045.8	20152.8	20018.5	24645.8	25091.4	24528.3	25186.5	22768.8	-0.077785	0.114799	0.482216	0.700791
Tet1	16795.5	13718	27045.8	21490.1	17776	21747.8	18833.8	18998.9	32652.7	18440.6	30589.3	34837.9	23378	19015.5	22705.6	18104.9	23715.2	25116.5	23609.8	24620.3	22659.6	-0.177797	0.131821	0.13714	0.325668
Fxr1	15844.9	19259.2	20679.2	25234.1	21417.9	19606.6	20570.7	21299.5	18403.5	25292.8	22625.1	26550.9	27572.1	26609.3	15868.3	22182.8	25470.6	25167.3	25928.4	27592.6	22658.8	-0.24281	0.117467	0.0306027	0.112833
Ncapd2	18630.7	27012.7	22133.2	29781.6	21735	19394.5	21657.1	21211	16829.4	21772.4	23297.1	20500.8	25265.9	19843.2	14050.8	20681.4	26028.7	27009.5	25596.1	25613.1	22402.2	-0.0173519	0.126045	0.880024	0.946141
Gm10252	20235	29998.7	17092.7	19082.1	20531.8	19846.1	21293	20062.1	25855.2	29158.8	28204.5	13933.4	19207.5	16707.7	17469.4	28767.1	26598	26116.1	24192.1	21177.3	22276.4	-0.0883749	0.141897	0.508759	0.720687
Slc25a36	17478.3	14135.2	26651.5	29443.2	17186.8	17081.8	17558.9	17448.8	19899.4	20547.1	21219.9	25879.3	23577.1	21495.7	18556.8	19980.9	28252	27763.5	28360.4	30148.5	22133.3	-0.296787	0.142595	0.0222078	0.0890389
Eif4g1	15158.9	23878.1	19847.2	20990.8	25380.7	23340	25092.6	24899.4	21410.7	24862.5	25946.8	21213.1	25641.8	21964.7	14380.6	27368.5	20589.6	20676.9	20392.9	19364.8	22120	0.0653519	0.121344	0.594297	0.781092
Lamc1	15346.1	18332	24851.9	19336.5	18620.2	21852.8	20287.7	20263	31637.8	20157.7	33183.6	22325.3	25436.7	16251.1	19053.3	21572.5	22970.9	24410.3	22538.1	22077.5	22025.3	-0.122827	0.119961	0.285812	0.516745
Rpl37a	16111.2	26324.4	20882.7	28400.7	25350.9	21222	24290.6	24114.4	20458.7	28109.6	26620	17062.8	21575	18259.6	14353.1	21315.6	21277.3	21724.2	21501.4	19863.5	21940.9	0.208251	0.124363	0.0825889	0.230289
Gm15441	20751.5	30825.7	25091.2	32674.8	14650.5	13149.5	14428.8	13909.5	16333	21750.6	20129.2	16650.5	23762.2	17849.9	13049.2	18350.5	30337.5	30831.6	31465.8	31066.7	21852.9	-0.198034	0.184957	0.215368	0.435806
Tfcp2l1	13904.8	17185.6	23931.6	22203.7	17124	18237.8	17335.3	17770.2	25230.8	20829.8	25307.2	30441.9	25993	18529.9	18386.7	20111.2	25579.4	26677.1	25535	26336.1	21832.6	-0.318127	0.122693	0.00628931	0.0338839
Ran	15644.7	29088.8	17292.4	21901.9	24612	21259.1	24003.5	23956.6	17954.6	27242.2	23686.9	19473.7	23719.7	20090.1	15717.1	24839.5	21316.1	21704.4	21329.9	21547.8	21819	0.0562488	0.122719	0.630275	0.805041
Txnip	20691.8	30788.5	25005.5	32612.1	14569.9	13076	14340.3	13852.5	16348.4	21712.3	19956.9	16597.4	23669.1	17750.6	12997.7	18284.1	30254.8	30739.4	31350.5	30975.4	21778.7	-0.200665	0.185629	0.216902	0.437832
Rps15	19516.8	34838	18718.3	21551.7	24209.8	22158.8	23750.1	23330.6	24319.6	23165.8	24465.2	13311.2	18462.7	14568.2	17122.4	24695.4	22798	23080.1	21216.5	18818.3	21704.9	0.201636	0.139127	0.119965	0.298204
Kxd1	14907.1	29121	17236.1	19440.6	22050.2	18892.4	21982.8	21818.4	20974.9	22821.6	26564.4	12979.2	23799.9	18299.6	20645.8	25751.9	25192	25497.9	24074.9	21651	21685.1	-0.138751	0.133216	0.25291	0.480857
Cct4	14597.2	21516.1	13766.1	24747.8	22033.7	19174.6	21482.1	21598.9	16387	24745	20205.5	19834.2	28903.7	25809.2	18108.4	23563.8	23953.7	23990.4	24123.3	24829.1	21668.5	-0.260394	0.124543	0.0273815	0.103976
Gm45552	13433.5	23980.9	19614.3	26243.5	25133.3	20991.6	23648.8	24575	18368.2	24867.9	25155.7	20408.2	23911.8	20324.6	16187.8	21570	20512.1	20927	20802.8	20525.8	21559.1	0.101249	0.119046	0.383078	0.614327
Ipo7	14832.9	19269.1	16480.9	23424.8	21355.1	19402.9	21328.8	21344.4	19163.6	28436.1	21777.3	24901.6	26332.3	25373.3	14896	21672.7	22046.2	21587.8	22574	23546.4	21487.3	-0.163515	0.118743	0.150359	0.345879
Tlcd1	13307.6	23910.3	17314.2	24862.6	22413	19270.5	21486.9	22018.7	17736.1	24314.7	25722.4	19030.5	24545.8	21981.3	16222.2	22316.9	22973.9	22926.7	22865.6	22525.6	21387.3	-0.091219	0.120783	0.431084	0.65822
D130009I18Rik	44561.6	3243.51	4372.38	2828.12	3632.97	57603	5546.7	797.758	4981.74	5174.67	4657.57	2805.94	2392.24	33992	65694.4	28599.1	69382.8	2793.96	84392.3	232.678	21384.3	-0.213364	0.430661	0.165039	0.367239
Tcp1	14027.5	21816.9	16008.6	23216.6	21435.7	18657.9	21265.9	20992.1	19241.9	28157.4	22452.8	21572.3	24827.5	23257.3	14681.2	22824.4	22114.8	22208.3	22418	22825.7	21200.1	-0.145972	0.119343	0.214614	0.434901
Cbx5	16117.6	19312.5	23753.7	29728.3	24211.1	22389.2	23444.8	24391.6	19209.9	21227.4	21598.1	22967.2	23077.5	19841.8	14203.6	17192.6	19660.5	20199.8	19986	20877.8	21169.5	0.216091	0.11478	0.0401544	0.138163
Mki67	14598.8	16662	22654.2	23782.2	19699.1	19386.8	19924.2	19736.1	23470.2	21142.7	23934.4	25560.8	26286.4	19080.3	16098.5	18886.9	22280.2	22962.9	23028.4	23689.6	21143.2	-0.129032	0.111131	0.226226	0.449946
Psme4	9910.1	13570.7	17604.7	18815.8	17086.6	17457.8	17399.5	17765	23582.7	24607	24623.7	29012.4	29079.3	25603.7	20113.2	21418.3	23295.8	22745.9	23464.4	25051	21110.4	-0.531228	0.120184	3.61066e-06	6.68584e-05
Uba52	14758.6	28140.5	16428.4	19056.1	21711.5	18477.2	21584.1	21488.2	20231.4	22597.5	25583.7	12080.5	22885.4	17834.7	20192.3	24989.9	24422.3	24594	22904.4	20506.1	21023.3	-0.120156	0.134439	0.318707	0.551448
Cct3	12266.6	19005.5	15756.4	21407.3	22517.7	19363.7	21843.6	21731.6	20808.4	30231.1	28768.9	23017.8	25194	23039.3	15237.8	22977.3	18891.6	19382.2	19284.5	19465	21009.5	-0.0738741	0.125755	0.511869	0.722899
Pabpc1	19000.3	13286	24816.1	19866.6	18201.6	21835.3	19157.4	19277.8	31717.2	14673	20269.1	27152.1	21900.2	16016.6	22920.3	19680.1	22555.1	22769.8	22547.8	22525	21008.4	-0.122317	0.132982	0.329226	0.562308
Acly	12897.7	21060.5	15225.2	17505.9	20008.6	18295.9	19441.8	19300.5	21225.3	24194.5	26049.8	18419.5	28939.1	19851.4	17179.1	27716.9	23172.1	23499.4	23004.2	23000.5	20999.4	-0.350899	0.121358	0.0023546	0.0154721
Rps28	16739	29744.9	17988.7	22499.5	22115.6	19133.3	21575.4	21536.5	22299.8	23089.3	24951	13422.3	20179.7	16633.2	15059.2	23349.5	22431.5	22321.4	22619.5	21384.9	20953.7	0.0585775	0.130123	0.646225	0.81584
Cct6a	13285	21657.2	14045.1	19588.5	21398.2	18316.2	20657.9	20645	18122.2	30108.2	22732.7	23588.2	25773.8	24182.9	15777.2	23256.8	20895.1	20577.1	21286.3	22288.1	20909.1	-0.198946	0.125851	0.0941465	0.252049
Matr3	13559.4	15078.6	15359.6	19922.2	18780.7	17892.6	18131.8	18884.1	16174.1	24340.6	18526.2	25726.3	26589.2	29024.7	15906.1	24898.4	23963.3	22522	24077.8	25097.6	20722.8	-0.448284	0.125636	0.000145222	0.00156558
Tfrc	11336.9	13611.6	13489.6	19497.4	24391.9	20422.3	23439.4	23282.9	23661.1	37291	28433.5	28997.6	27165.5	26470	16378.5	23051.2	12887.7	12598.2	12859.6	13158.2	20621.2	0.0393516	0.171393	0.800093	0.905809
Scd2	11716.2	15828.8	19925.3	15930.9	18022.8	18100.5	18089.3	18207.5	26296.4	21058	19598.3	18738	26953.4	17738.2	20102.9	29705.7	23923.1	24694.9	23379.2	22980.2	20549.5	-0.44727	0.120936	8.16382e-05	0.000970788
1810014B01Rik	12639.4	15525.5	16637	20777.8	22031.2	19574.4	20936.9	21549.4	19669.9	26902	24349.6	22329	28894.3	21333	16495.3	21949.7	19020.5	18722.1	19376.5	19355.8	20403.5	-0.125186	0.12414	0.274775	0.504763
Gm28037	12247.2	23578.6	16981.4	23674.5	21466.1	17900.3	20497.8	20474.4	15684.3	24425.3	24112.5	19916.9	21818.9	22046.1	15954.2	19864.4	21308.6	21358.6	22123.4	22272	20385.3	-0.0770219	0.12337	0.494994	0.710567
Fkbp4	19658.8	31769	20570.4	22378.8	23776.7	20908.3	23220.5	22603.3	23037.8	22817.5	27666.7	15716	19214.5	12201.1	12401.6	16510.8	18634.5	18803.1	17996.8	16791	20333.9	0.447389	0.131814	0.000296447	0.00283649
Odc1	12324.7	18298.6	15657.9	18800.5	20143.1	17441	19698.5	19663.9	21158.1	25230	24252.4	20703.2	28149.5	24522.2	15091.8	20301.7	20841.5	21030.8	21156.5	21681.4	20307.4	-0.263515	0.118723	0.0201819	0.0827455
Cct8	11832.4	20120.9	16524.4	21946.9	21930.4	18843.4	21303.1	21491.7	16231.5	26285.9	22456.2	22567.3	23580.7	22631	16038.4	21293	19803.6	19742.6	19964.7	20180.3	20238.4	-0.075597	0.122239	0.513149	0.723838
Asns	19652.4	28571.3	24068.6	31682	17562.9	15003.6	16265.1	16714.5	16626.4	21679.5	20655.4	19356.4	18947	17746.4	10360.7	14267.6	23030.5	23700.6	23894.6	24783.2	20228.4	0.0948499	0.160137	0.51686	0.726132
Nasp	14957.2	16247.2	18697.8	21007.3	20783.6	19450.5	20083.6	20621.7	17643.5	24443.1	20325.8	24978.2	25830.3	21888.9	13952.8	20601.2	21132	21176	20067.4	20624.2	20225.6	-0.115595	0.113498	0.299892	0.531968
Etl4	11784	8410.83	16914.8	11624.9	12971.6	17078.3	13974.8	14385.8	32499.3	19762.9	22989.4	37380.9	25559.3	26490.7	24629.6	18692.6	22258.6	22170.4	22071.1	22646.7	20214.8	-0.742861	0.14476	4.98756e-08	1.47389e-06
Gm47283	33859	16835.3	32696.8	22086.5	12657	20784.3	15240.2	14807.4	26946.2	11664.9	22489.8	26655.8	13546.2	16451.1	16586.4	10278.7	23020.8	22401.3	20957.8	22869.2	20141.7	0.168042	0.187889	0.311566	0.544001
Jade1	16784.2	20070.1	21767.2	24812.9	21497.8	22419.3	22140.8	22623.7	17976.6	16088.2	20126.9	23533.9	22488.3	20090.1	12839.6	16634.9	19713.4	19687.8	19606.2	19844.4	20037.3	0.179662	0.112121	0.101036	0.264621
Mybl2	20969.4	28144.2	22825.7	12513.5	19320.4	21297.6	21381.5	20360.9	30834.7	27844.6	26122.6	20541.5	16466.4	12199.7	11941.2	18062.3	17711.4	17691.6	17153.8	15868.6	19962.6	0.358298	0.135424	0.004386	0.0255231
mt-Cytb	11921.2	11306.5	15559.3	18073.9	18323.4	19460.3	18789.2	18280.9	16929.8	28403.3	18641.8	28340.9	25791.4	28129.4	18623.8	23403.4	19943.6	19046.3	20340.6	19304.5	19930.7	-0.372255	0.141477	0.00476452	0.0272708
Gm42047	8349.34	9817.18	13951.7	13666.1	9462.97	9944.75	10064.4	9813	24970.5	23816.1	29605.1	29754.3	26124.9	20800.5	16957.4	24432.3	28481.5	29692.1	28628.8	29038.2	19868.6	-1.23952	0.13231	7.44998e-22	1.37469e-19
Tpi1	15730.3	29119.7	18920.5	25481.4	29099.9	24628.4	27755.8	27649.6	16657.3	21667.2	21735.7	13969.2	17989	16611.2	12049.4	17969.5	14915.1	15074.9	14959.2	14059.7	19802.1	0.656077	0.136376	4.97254e-07	1.16128e-05
Supt16	16453.4	19856	18093.7	25844.7	22673.1	20834.1	22460.4	22983.6	14866.9	21141.3	20863.6	20536.6	23796.3	17211.2	13516.5	18500.9	18937.8	18986.2	19042.3	19086.7	19784.3	0.160325	0.115	0.124615	0.305573
Nsd1	14763.5	17430.7	23610.3	24795.1	20176	21049	20188.4	20514	22450.9	18888.7	24120.6	28986.5	19306.5	17694	13361.9	14103.4	18103.3	18485.9	18200.3	18693	19746.1	0.220601	0.116752	0.0492519	0.159604
Rpl27a	25272.4	31259	13926.1	15726.2	20797.6	18312	20073.5	19921.2	18487.4	26022.3	22393.8	12644.6	17974.8	14128.2	15236.1	20477.2	20530	20724.1	20400.7	20087.3	19719.7	0.125096	0.146896	0.35802	0.590984
Trp53inp1	15512.4	16424.3	21412.6	21758.7	19756.2	17957.7	19283	19410	11004.8	15159.3	12623	14318.6	26788.4	25253.3	14804.9	20573.7	25037.8	23469.1	24896.5	26088	19576.6	-0.277546	0.117317	0.0114834	0.0538586
Nop58	12549	16582.7	19874.1	19542.4	20866.1	18849	20352.5	20695.7	16526	22754.6	18454.5	23573.4	23620.7	23137.3	14645.1	20092.4	19565.9	19325.1	19548	20435.7	19549.5	-0.0920001	0.116187	0.396333	0.626684
Chd4	14760.2	16432.9	21161.7	15761.7	19666.1	21230.4	20539	20448.2	27181.2	15786.3	20549	22894.4	25165.7	16001.4	17106.9	20601.2	18807.4	19752.5	18345.6	17788.5	19499	-0.036256	0.117764	0.783881	0.897371
Naca	12694.3	21223.9	15148.4	21970.6	20872.4	18005.3	20190.4	20299.1	16399.1	25680.8	23095.8	20964.9	23188.3	18845.8	14779.1	18662.6	19217.2	19269.7	19705	19421.4	19481.7	-0.0170034	0.118632	0.838202	0.925575
Rpl24	11662.9	22600.6	16230	22764.6	20600.3	16995.6	19673.5	19614.4	15213.3	23462.3	23359.5	19034.2	20726.5	20920.5	15167.4	18732.7	20198.4	20208	21037.3	21142.7	19467.2	-0.0670802	0.123824	0.566052	0.761834
Tnpo1	14944.2	16808	20333.6	26000.9	21570.1	20271.8	21221.3	21398.5	17671.1	17141.5	21030.2	19852.7	22949	17349.2	13844.6	18551	19437	19091.8	19425	19821.8	19435.7	0.10156	0.111497	0.336559	0.569537
Hat1	13829	18556.1	20222.2	25450.7	20528.7	18451.3	20265.4	20688.1	14499.6	22425.4	18172.3	20216.8	21913.2	17644.4	14488.8	17792.8	19988.3	19668.6	20194.3	21298.4	19314.7	0.0351933	0.116071	0.702443	0.85093
Snora73a	23842.4	20684.2	14214.1	25499.2	22467.6	17275	18148.7	19476.4	15362.2	31393.7	24237.4	11313.9	14168.4	17307.8	12959.9	18539.7	19427.3	21656	18676	16711.6	19168.1	0.182968	0.15596	0.199874	0.416301
Eif5a	13047.8	22215.5	15348.1	16606.6	23197.6	21684.8	22919.8	22709.3	22171.8	21495.1	21201.4	13096.4	25236.4	18171.3	16517.7	21547.4	16499.1	15899.5	16238.2	15332.9	19056.8	0.0990902	0.137719	0.423564	0.651059
Nap1l1	12731.4	11318.8	13204.2	21763.5	18443.3	17607.6	18526.4	18383.9	21986.5	26878.8	22425	25227.5	24112.2	19354.9	15083.2	22022.4	17680.8	17384.9	18449.3	18423.3	19050.4	-0.188693	0.126868	0.114106	0.288221
Eif3c	14713.4	21774.8	13282.2	20299.7	22273.5	19513.5	21213.2	21398	18229.2	24008.7	20251.8	17417.1	24047.3	18301	13288	19610	17445.4	17582	17746.8	17363.1	18987.9	0.0812884	0.122545	0.496648	0.712044
Snd1	18152.9	21615.1	32772.3	26257.7	17209	21791.2	18387.2	18842.2	22200.5	12729	14347.4	18309.6	15634.4	13550.2	13092.2	14800.2	20115.7	20745.7	19342.6	19859.9	18987.8	0.32515	0.1469	0.0196369	0.0809711
Abce1	10429.8	15672.8	12966.1	18194.6	16618.5	14481.3	16046.9	16461.8	13413	21760.1	18559.7	18276.3	26931	24723.6	16691.2	21652.7	22965.7	22458.4	23554.5	24216.4	18803.7	-0.570576	0.124916	1.54259e-06	3.18119e-05
Aars	13194.6	24919.3	17114.5	19583.8	17408.2	15991.6	16911.7	16897.9	16264.6	18402.3	17420.5	12838.4	20818.4	17909.2	13464.9	22478.5	23725.7	24462.8	23327.8	22594.2	18786.4	-0.222228	0.129393	0.0633008	0.190647
Ewsr1	16070.8	21760	17341	12854.3	18520	17847.1	18274.4	18163.8	16811.7	19558	17470.2	18238	24862.8	19313.5	12795	20899.5	21338.4	21155.6	21278.5	20173.2	18736.3	-0.181913	0.115898	0.0946069	0.253002
Sf3b3	11422.4	13588.1	14927	16186.5	16117.5	15053.3	15960.4	16315	13731.8	16425.6	18186.1	18813.3	30608.9	24429.8	16739.3	20587.5	23293.5	23750.2	23370.5	23916.9	18671.2	-0.61235	0.115907	2.59322e-08	8.15694e-07
Usp48	12695.9	16213.8	20963.3	18443.1	16572.2	16623.8	16716.4	16731.9	20181.8	19780.7	19118.3	25106.6	22820.6	17001.5	14571.3	15617.3	20976.3	20849.5	20679.8	20728	18619.6	-0.17258	0.112566	0.114832	0.289166
Rest	13044.5	16299.2	24515.3	19123.5	19608.4	18605.4	19741.8	19485.1	20466.4	21993.7	21561	18708.3	19835.6	12205.2	14818.7	17581	17738.2	17875.3	17458.1	17057.1	18386.1	0.147073	0.114014	0.174126	0.380503
Rps26	17683.2	25659.6	14704.3	16638.5	20035.2	19445.6	20303.2	19240.5	21009.1	24247.8	19801.9	11033.7	15371.6	11790	15796.1	23414.7	18930.3	18506.3	18252.6	15373.4	18361.9	0.14217	0.142226	0.284218	0.515164
Apoe	23590.6	27035	12587.2	12036.6	20058.7	19248.8	20651.1	20054	26999.1	30229.8	26688.2	13889	13007.7	10581.6	14815.2	17529.7	15138.6	15198	14389.5	12870.7	18330	0.404	0.161449	0.00594712	0.0324424
Ranbp2	12213.3	14978.3	17736.5	23246.2	19487.9	17434	18585.8	19186.9	15792.4	21409.1	19783.4	20964.9	21338.1	18427.9	13918.5	16374.2	18102.5	17995.4	18142.1	19277.7	18219.8	-0.00508762	0.115243	0.953122	0.979959
Vcp	11840.5	15549	12433.6	14329.9	17987.2	16524.4	17750.8	17582.1	19461.4	23072.9	23239.3	22168.5	27324.6	17329.8	14238	23590.1	17109.3	17384.9	17725.5	17670.4	18215.6	-0.270832	0.126464	0.0221989	0.0890257
Ulk4	13767.6	19090.9	17348.7	24649.6	21814.3	19325.9	21193.6	21412.5	16472	20410.5	18910.2	15930.8	19479.7	15997.3	11482.5	18488.4	16531.9	17179.6	16758.5	16671.1	18145.8	0.239167	0.117662	0.0325121	0.117838
Actg1	8943.3	14245.4	8651.32	10839.1	16623	15850.1	16917.1	16765.7	19164.7	18064.9	22592.7	15067.9	34798.3	21785.4	22538.9	34266.1	16375.4	16618	16322.5	15616.9	18102.3	-0.649387	0.18757	0.00012923	0.00141626
Gdi2	10500.8	16648.3	13520.3	19770.8	18917.1	16483.1	18323.7	18852.7	17985.5	27029.1	19182	18883.6	21029.3	20026.6	13899.6	19398.2	17005.8	16759.1	17670.3	18244.3	18006.5	-0.103127	0.124404	0.379927	0.611095
Glud1	14924.9	17220.3	23785.7	19169.7	19867.8	18459.7	20086.3	19917.7	21555.2	20721.9	13257.9	15774	18848	15230.3	12444.5	17325.4	18092.8	17223.9	17548.2	18305.2	17988	0.164875	0.116014	0.124686	0.305608
Jmjd1c	9309.69	8337.79	15618.2	12625.9	14169.1	16618.9	14726.1	15013	30027.2	20719.2	24134.4	36276	20369.4	22687.6	18154.8	16381.7	15806.2	15711.2	15494.1	16363.2	17927.2	-0.369971	0.144234	0.0057909	0.0317441
Sfpq	14881.3	10131.6	21150.2	17414.8	15218.8	16229.6	15769.9	15767.1	19481.3	13914.8	14400.6	22819.1	20919.7	18523.1	17749.4	16524.6	21253.5	21029.1	20678.8	22100.2	17797.9	-0.299603	0.128019	0.0125346	0.057639
Hnrnpc	10833.3	14970.9	15384	21094.9	18263.1	17481.6	17852.1	17971.1	15171.4	18540.3	18452.2	19397.2	22155.9	19059.7	14188.2	19787.9	18595.8	18624.1	18732.2	18994.3	17777.5	-0.152684	0.115386	0.166613	0.369477
Tpr	11320.8	13307	17586.8	19398	18889.1	17462.7	18400	18644.2	16772	20127.7	16874.6	21574.8	23368.6	18112	15157.1	17623.7	17341.1	17592.5	17815.6	18105.3	17773.7	-0.0963653	0.114863	0.385055	0.616226
Cnbp	13814.4	21529.7	19130.4	26484.9	20905.4	18568.3	20468.1	20164.1	13287.2	18592.2	17445.9	15659.2	17564.7	14888.2	11226.5	15456.9	17012.5	17059.5	17271.1	17563	17704.6	0.307198	0.120864	0.00725937	0.0379193
Rpl15	11884.1	23342.1	15070.4	19955.4	20075.8	17458.5	19457.4	19199.2	14121.2	17943.3	20901.8	13496.4	18742	16911.9	13203.8	19365.6	18126.4	17797.7	18364	17972.9	17669.5	0.0577129	0.122977	0.643574	0.81397
Snrnp200	12229.5	19137.9	15949.7	19993.2	19178.4	17497	18773.6	18759	15837.7	16783.5	22634.4	16372.7	21384.1	17044.3	12612.9	16269	17752.3	18429.3	17113.1	17250.4	17550.1	0.0371166	0.11452	0.752097	0.881107
Morf4l2	10763.9	18458.3	15394.2	20810.9	21999.5	19137.5	21167.3	21784.6	14221.6	20347.6	19133.4	16980.1	19932.2	17415.4	13160.9	18508.4	14729.5	14555.3	14834.2	14822.8	17407.9	0.205742	0.130877	0.0985123	0.260223
Cenpf	11249.7	14229.3	16695.9	19341.2	17411.4	15887.2	16555	17088.9	16000.9	16631.9	17267.8	18557.7	23198.9	17691.3	13678	18574.8	18908	19269.7	19703.1	19999.5	17397	-0.210846	0.110254	0.0398531	0.137335
Wapl	10525	13860.4	17703.3	21157.6	18542.9	17560	18504.1	18639	17322.5	21784.7	19454.9	22657.4	18330.7	16122.8	13226.2	17686.3	15778.6	15575.9	16075.4	16845.3	17367.6	0.0689666	0.116583	0.542152	0.74546
Hdlbp	10867.2	15305.1	16693.4	18324.8	19901.4	18922.5	19307.4	19214.9	15753.8	16797.2	18669.6	20371.2	22917.2	17614	13956.3	18305.4	15824.8	16526.4	15927.2	16059.5	17363	0.0158466	0.118584	0.905019	0.957929
Uba1	12085.8	20585.1	15316.1	15828	18149	16979.5	18272.3	17905.9	17251.9	16324.5	18353.8	18202.2	21930.9	17197.4	12197.1	18492.1	17750.8	18810.1	17945.4	17427	17350.3	-0.0626894	0.111029	0.550615	0.75059
Rbm25	16054.7	10949.9	19680.8	16364	16901.4	17130.8	16707.6	17140.7	14408	16913.3	17284	22543.8	20909.1	17823.7	12648.9	17438.2	18585.3	17678.2	18522.9	18950.7	17231.8	-0.108683	0.117607	0.31658	0.549199
Ccnb1	10620.3	17155.9	15435.2	18496.3	17507.8	14768.3	16607	16528.7	12469.8	18814.9	17146.4	15435.8	21430	19376.9	13203.8	19316.7	19158.3	19949.1	19850.4	20856.3	17206.4	-0.249014	0.11939	0.0284007	0.10671
2610507B11Rik	10917.3	17263.6	17405	17434.9	17869.3	16318.6	17885.9	17494.2	13203.4	15171.6	15804.7	15297.5	22861.8	16605.6	13777.6	20158.9	18776.1	19578.2	19457	19227.5	17125.4	-0.170173	0.110671	0.110513	0.281701
Smarca5	8710.89	13656.1	12035.6	16296.6	14061.9	13106.8	13851.9	14072	12270.1	19344.9	13728.7	14880.2	24536.4	23839.4	16419.7	20744.1	22577.5	21553.9	22824.9	23851.3	17118.1	-0.707517	0.124343	2.69289e-09	1.04355e-07
Rlim	10922.1	12286.9	14970.5	19717.5	18371	17151.1	18003.5	18310	14253.6	18086.8	15375.6	19691	22269.1	20597.7	14317	19005.9	16672.7	16857.1	16985.2	17884	17086.4	-0.142479	0.123268	0.22476	0.447995
Pum1	12713.7	9823.37	20169.8	16024.4	14264.9	16761.8	15270.6	15314.6	21826.6	12670.3	15579.2	22864.8	18585.2	16751.9	19027.5	15866.7	19393	19270.2	18705.1	19281.2	17008.2	-0.26263	0.130504	0.0325134	0.117838
Sptbn1	10904.3	12819.3	16743.3	15674.1	17561.7	17831.7	17792	17758	19674.3	13832.8	19783.4	19979.8	24008.5	17561.6	15218.9	17190.1	16189.2	16508.9	16543.4	16405.6	16999	-0.128105	0.120179	0.279189	0.509745
Kpna2	9895.58	15227.1	14121.9	17120.2	17094.9	14242.5	16378.6	16236.4	12178.6	18440.6	16916.2	15728.3	22670.9	19178.3	14179.6	21454.7	19245.5	19547.3	19704	19903.5	16973.2	-0.348953	0.120447	0.00224853	0.0149141
Impdh2	11001.2	20290.5	14347.2	18569.7	16386.4	14253	15787.5	15896.9	15163.6	19939.2	18313.4	15935.7	19000.1	15553.1	12154.2	18957.1	19109.1	19644.1	19669.2	19260.4	16961.6	-0.162316	0.120969	0.152661	0.348799
Enah	12398.9	9250.18	18225.5	12418.9	13961	16784.9	14995.7	14882	29079.6	17760.3	17327.9	28695.2	18535.8	17572.6	17223.7	13796.4	16737.5	15861	16097.7	16904.9	16925.5	-0.211437	0.131712	0.0880491	0.240885
Cfl1	10872.1	19248.1	12131.6	15286	20264.2	17710.5	19339.1	18887.1	17835.4	23321.6	22768.5	15482.7	18696	19252.8	11735	19617.5	14247.5	13936.6	13896.3	13513.8	16902.1	0.0892146	0.13826	0.502071	0.715685
Nup205	14842.6	20758.4	19350.6	23558.6	18839.7	17212.7	18467.6	18628.5	12630.9	15140.2	17042.3	15448.1	16947.2	15473.1	9166.75	14403	17136.2	16850.1	16871.9	17959.7	16836.4	0.258932	0.122458	0.0254821	0.0984003
Gm17106	15217	16943	14400.9	19516.4	15870.1	14012.8	15069.3	14829	11651.3	18299.9	22407.7	16138.2	20263.4	15558.6	11284.9	15711.3	19931.7	19669.7	20111	19567	16822.7	-0.154316	0.129182	0.194977	0.409406
Mcm5	9847.16	16962.8	12281.3	13795	15013.9	13449.2	14584.2	14426.6	15383.2	14883.3	17526.9	11095.4	24079.2	19083.1	14662.3	23071.3	22091.7	22289.3	20991.7	20590.8	16805.4	-0.573923	0.123776	1.38055e-06	2.88556e-05
Mga	12571.6	13209.2	17828.7	20658.3	16630	17671.3	17122.5	17312.5	19324.7	16524	18857	22238.9	18924.6	16535.3	11731.6	13445.5	15917.2	16296.1	15928.1	17335.1	16803.1	0.065001	0.112983	0.514671	0.724783
Suz12	9463.02	10619.4	16985.2	15322.7	15840.3	15245.2	15876.7	16151.4	15900.5	16416.1	12752.5	18433	24111	19567.3	17795.8	19524.8	19130	18168.1	18922.1	19795.5	16801	-0.417829	0.122375	0.000333484	0.003124
Ahnak	13130.1	16023.2	19662.9	27820.8	23123.4	20169.6	21259.2	22052.5	16500.6	13565.1	20687.8	17845.4	14479.5	12608	11279.8	13431.7	12287.2	13323.7	13125	13376	16787.6	0.622664	0.127894	3.22989e-07	7.86725e-06
Csnk1a1	13672.4	11101	17357.7	16609	15117.9	15007.1	15426.7	15396.7	16937.5	18099.1	14035.2	22643.8	22145.3	13828.8	14935.5	16931.9	19082.3	17977.9	19067.5	19639.8	16750.6	-0.2428	0.117026	0.0287077	0.107495
Hectd1	9666.39	13666.1	13062.1	13492.1	14361.9	13169.1	14253.2	14060.9	19921.4	21986.9	24828.4	24673.3	21694	17176.7	11520.3	17166.2	17191.3	17676.4	17150.9	17728.9	16722.3	-0.35518	0.112455	0.000930232	0.0072844
Srsf3	11194.9	12227.5	16771.4	18575.6	17207.1	15300.5	16873.2	16857.7	13057.8	23557.9	16831.8	16095	19572.8	18174.1	13507.9	17375.5	17338.1	17345.2	17469.7	17799.3	16656.6	-0.140329	0.121464	0.24018	0.46717
Kat6b	15275.1	12867.6	22114	18927.1	14920	18767.8	15767.9	16150.2	20396.9	12394.4	13691.6	23031.4	15509.5	13421.9	13404.8	15841.6	17607.8	17770.3	17407.7	17784.9	16652.6	0.062697	0.127418	0.624025	0.800893
Pdia6	10702.6	15659.2	13808.3	17937.8	18726.1	16633.6	18116.3	17944.3	16408	19881.8	18496.1	15262.9	21706.9	17149.1	12228.1	18421.9	15976.8	16304.8	16123.9	15329.3	16640.9	-0.0408708	0.119441	0.745666	0.877557
Kdm5b	16424.3	14348.2	21547	18168.6	15427.4	15742.3	16097.6	15980.2	20021.8	14014.5	16132	19529.2	18639.5	12530.8	10891.5	14654.8	18265.7	17531.8	17945.4	18349.9	16612.1	0.0441953	0.120607	0.670183	0.8311
Birc6	10901.1	11037.8	17559.9	18072.7	16054.7	17891.2	16808.3	16628.3	19133.8	13607.4	22610.1	20989.6	19698.9	16440.1	15334	14602.2	15837.5	16213.9	16115.1	16297	16591.7	-0.0524075	0.121226	0.621724	0.799137
Mcl1	11303	14943.6	14143.7	20257.1	17097.4	15151.3	16328.6	16547.4	14019.7	20480.1	17711.9	16424.6	19108.5	18891.4	11491.1	16790.3	17795.6	17666.5	17319.5	18197.2	16583.4	-0.112753	0.118132	0.306439	0.538585
Rpl28	14681.2	25721.5	15494	15126.3	17704.4	16834.6	18051.4	17616.5	19288.2	18238.4	19628.4	10895.4	13282.2	10704.4	12813.9	19994.7	17021.4	17277.6	16757.5	14074	16560.3	0.19362	0.139669	0.147976	0.342424
Tcf20	8848.08	15566.4	19053.6	17941.4	15152.8	15377.5	14911.9	15194.1	18903.3	17925.6	18858.1	19974.9	16974.3	15467.6	13456.4	14889.2	17530.3	17562.1	17939.6	17993.2	16476	-0.104024	0.116165	0.358888	0.591432
Rpl22	10274.9	16565.4	14112.9	20658.3	16710.5	14392.3	15965.2	16210.2	15855.3	21451.4	19102.2	16543.1	17773.3	16120.1	11443	16076	17334.3	17182.5	17136.4	17278.4	16409.3	-0.0549174	0.119051	0.621566	0.799063
Rps27	11624.2	19483.3	13725.1	21849.9	17558.5	14598.9	16190.1	16032	13759.4	20874.9	18466	14779	16454.6	16979.5	10962	14553.3	17153.3	17580.8	18014.2	17138.2	16388.9	0.0257718	0.126532	0.854004	0.933217
Esrrb	14464.9	16191.5	18720.8	14009.2	15181.3	15344.6	15061.2	15106.7	18373.8	13708.5	17375.4	15871.5	20153.8	12722.5	11255.7	18324.2	19087.5	19393.3	18681.8	18083.2	16355.6	-0.143747	0.116413	0.212967	0.432751
Gm19553	9677.69	18819.8	15961.2	17208.9	18924.7	16032.2	18566.9	18226.1	16454.3	17596.4	19090.6	14034.6	18689	14929.6	12712.5	17259	15717.5	16177.1	15757.6	14715.4	16327.6	0.0717714	0.118576	0.503022	0.716367
Smc4	11406.3	13049.5	15098.5	18991	15083.7	13356.1	14407.9	14768.4	12688.2	20455.5	15058.7	16766.5	19658.8	18630.6	12073.4	16528.4	19006.3	19131.5	19418.2	20649.9	16311.4	-0.297604	0.122945	0.0106136	0.0507542
Srsf1	13393.2	13775	17522.8	14373.7	17116.4	15128.2	16603.6	16598	15054.4	25001.8	15829	16267.8	19893.3	16361.5	11123.4	15386.7	16065.5	15778.8	16638.4	17083.9	16249.8	-0.0401618	0.116925	0.72187	0.862461
Ywhae	13141.4	14030	11690	15869.4	15753.4	15679.3	15588.2	15623.8	16486.3	11294.7	16104.3	17661.5	22590.8	15783.5	12712.5	21893.3	18110.7	18384.4	18109.2	18488.3	16249.7	-0.290544	0.119072	0.00951551	0.0465824
Mybbp1a	10466.9	17604.1	15783.3	13745.4	18350.7	17674.8	18298.7	18008.4	18442.1	14832.8	19046.6	13938.4	21381.7	14855.1	13339.5	17299.1	15021.6	15287.8	15315.8	14079.4	16138.6	0.0335572	0.120889	0.765942	0.888659
Snx32	10462.1	18608.1	11870.4	14293.2	19404.2	16943.8	18469.6	18072.4	17004.8	22145.4	21665.1	14506.2	17600.1	18327.2	11126.9	18755.3	13610.4	13270	13327.6	12895.7	16117.9	0.094932	0.138081	0.463067	0.685422
Gas5	9974.67	11154.2	11208.7	16733.2	12495.9	11053.1	12010.2	12302.4	15719.6	23728.6	18977.2	19623.1	21068.2	18725.8	12393	15500.7	19714.1	19751.4	19794.2	20411.8	16117	-0.572182	0.126421	1.71233e-06	3.48149e-05
Mcm7	12941.2	22577	13794.2	17671.6	17556	16039.2	17111.7	16864.1	14153.2	18271.2	19074.4	16077.7	16799.9	16012.5	9713.04	13618.5	15888.1	16521.8	16093.8	15459.4	16111.9	0.151426	0.120858	0.193229	0.407191
Gm49804	20569.1	26066.9	11079.4	14161.9	17001.6	14906.3	16459.7	16141.5	15955.7	18142.8	16414.2	8663.48	13856.2	11548.6	12855.1	18017.2	17540	17954.6	17242	16249.9	16041.3	0.101201	0.14969	0.446718	0.671304
Cdh1	11039.9	14835.9	14383	12692.2	13368.7	13403	13398.5	13364.5	18573.4	14350.6	16911.6	15541.9	23336.7	13688.1	13239.9	18584.9	19669.4	20462.8	20158.5	18989.5	15999.7	-0.452771	0.114731	3.61859e-05	0.000492694
Hnrnpl	11650	18679.9	14491.8	15628	16869.1	15696.8	16650.9	16679.5	15888.4	17170.1	18484.5	14438.3	19060.2	12714.3	11272.9	18891.9	16058	16710.7	16350.6	16383.5	15988.5	-0.00242333	0.113184	0.916257	0.962569
Ckap5	11170.7	14104.3	13508.8	17438.5	16439.1	15044.9	15992.9	16477.5	11788.1	17928.3	14835.5	17096.1	21045.8	18427.9	11996.1	17086	16851.5	17181.3	17221.7	17965.7	15980	-0.179245	0.116482	0.102085	0.266293
Rps10	20036.5	26001.3	10639.1	14557.1	16808.8	14565.3	16460.4	15993	15788	17952.9	16297.4	8554.85	14070.6	12019	12722.8	17470.8	17535.5	17881.1	17462.9	16349.5	15958.3	0.0908791	0.149289	0.510731	0.721998
Ahctf1	10560.6	12160.7	16347.8	16774.6	15818.8	14807.6	15541.6	15874.2	13677.7	17049.9	18504.2	18141.7	20728.8	17761.6	12843.1	14186.1	16916.4	16761.5	16776	17548.1	15939	-0.160731	0.113873	0.126715	0.308944
Ncor1	9017.55	10594.6	16237.7	15217.4	13912.2	15806	14579.5	14653.1	16435.6	13813.7	16952.1	22142.6	20210.3	15978	16660.3	16547.2	16938.7	17237.9	17266.2	17526	15886.3	-0.3046	0.120829	0.00735011	0.0383021
Lamp1	9797.12	13340.5	14464.9	14398.5	14940.3	13005.3	14290.3	14352.7	13824.4	15427	16340.2	12097.8	23449.9	16449.8	13312.1	19840.6	19647.8	19900.7	19317.4	19061.1	15862.9	-0.451306	0.115064	3.94142e-05	0.000530055
Ube2d3	12113.2	11398.1	14905.2	12284	13302.1	12474.5	13047.2	13174.6	13360	18287.6	12313	21418	21229.7	18394.8	12655.8	16827.9	19563.6	18657.9	19397.9	20637.3	15772.1	-0.495554	0.121778	1.97352e-05	0.000292481
Ctsl	11901.8	16231.1	14948.8	20190.8	17729.1	15225.6	17000.9	16656.2	15736.2	23290.1	19785.7	16652.9	15767.6	14359.9	9037.9	13242.5	14225.9	14436.9	14797.4	14195.7	15770.7	0.217948	0.120028	0.0536729	0.169753
Tuba1b	9855.23	20747.3	11719.4	15548.7	18520.7	15264.1	18306.8	17443.5	17085.3	18707	22152.1	14518.6	15224.3	14699.3	11585.6	18290.4	13788.5	14373.4	14308.1	12889.8	15751.4	0.129593	0.132178	0.294692	0.526149
Hk2	19926.7	25316.7	20584.5	17237.3	17346	17655.9	18248.7	17698.6	16361.6	12638.9	14605.3	10688	16057.5	9429.82	8957.16	11628.4	14792.1	15852.9	15028	14664.7	15735.9	0.503382	0.13619	9.47196e-05	0.00109357
Calu	14258.3	21509.9	19244.3	28164	17017.5	14720	16121.9	15990.1	11396.4	16134.7	14606.5	12184.2	12854.5	13184.6	8495.04	12646	16342.6	16388.8	16259.5	17123.9	15732.1	0.338545	0.14821	0.0133363	0.0604502
Gm20390	9923.02	18900.2	11302.1	12730.1	17883.9	15584.1	17336.6	17123.8	14945.2	20092.2	19511.6	11859.5	18343.7	16449.8	13317.2	20834.3	15068.6	15003.2	14276.1	13770.3	15712.8	-0.0631136	0.137066	0.617694	0.797084
St13	11985.7	15832.5	13069.8	16701.3	16978.2	14901.4	16548.2	16365.1	14542.6	19537.5	16125.1	17820.7	19066.1	16474.6	9747.4	15717.5	15689.9	15420.2	15727.6	15616.3	15693.4	-0.00454992	0.113781	0.915679	0.962326
Srrm2	15367.1	10935.1	18033.5	12318.3	12955.8	17173.5	14370.1	13988.7	21213.2	8662.25	15790.8	21172.3	16236.6	13801.2	19098	13423	17415.6	17392.4	17410.6	16996.2	15687.7	-0.175348	0.141768	0.192364	0.405935
Lama1	11905	14684.9	16093.1	15971.2	9487.7	11280.7	10165.1	9688.97	19426.1	12234.5	26722.9	16302.4	16672.6	12776.3	11778	14735	20974.8	22106.8	20014.1	20646.3	15683.3	-0.43906	0.164661	0.00312267	0.0194404
Spp1	8186.33	13548.4	9607.45	13797.4	15978	13610.2	15125.4	15071.8	18367.1	27518.1	25232	24580.7	16955.5	18240.3	10724.9	16297.8	12089.7	12377.2	12923.5	12791.9	15651.2	-0.0876169	0.136302	0.494098	0.709881
Topbp1	10404	15102.1	15204.8	17265.7	15097.6	13810.5	14430.9	14539.6	12794.1	15603.3	16376.1	16904.8	19628.2	15627.6	11585.6	14715	17502	17596	18094.7	18351.1	15531.7	-0.187241	0.113399	0.0869582	0.238942
Stip1	9856.84	16644.6	12984	17624.2	16597.6	14397.2	15751.7	15856.7	12751.1	19810.8	18234.7	14871.6	18281.2	15429	11918.8	15370.4	15924.7	15988.2	16340.9	15963.5	15529.9	-0.0523438	0.117908	0.601107	0.786507
Hells	10502.5	12332.8	14857.9	17382.9	14464.6	14381.8	14749.1	14878.5	12082.6	17194.7	14304.6	20384.7	18492.2	17753.3	12652.4	14218.7	17199.5	16754.5	16897.1	17976.4	15473	-0.199187	0.117866	0.0750562	0.215754
Son	11516.1	14542.5	16451.5	18767.3	15996.3	15539.2	15876.7	16103.6	15047.8	13311	17236.6	19051.5	17686.1	14710.3	10742.1	13449.3	15529.8	16188.2	15525.1	16108.5	15469	0.051831	0.110995	0.620715	0.798808
Calm2	10680	11991.1	14370.2	16954.5	15944.3	13359.6	14978.1	15573.7	12437.8	18436.5	15726.1	18138	19550.4	18365.8	11826.1	14286.4	16276.3	16121.1	16885.4	17166.8	15453.4	-0.178599	0.117768	0.107059	0.275552
Atp1a1	10773.6	17882.6	15327.6	16798.3	15297.4	13851.8	15248.3	15144	18136.6	19473.3	17467.9	12832.3	16086.9	13259.1	9891.7	15935.6	16780	16685.6	16074.5	15572.1	15426	0.00691632	0.118518	0.997749	0.999008
Ubr4	20331.9	12357.5	17426.8	12049.7	14050.5	17323.3	15795.6	15085.8	23514.3	8337.13	16524.1	15738.2	14282.7	12173.5	13662.5	15542.1	16460.4	16211.5	15537.7	15122.9	15376.4	0.056069	0.141507	0.671676	0.831843
Rpl37	12242.4	19680.2	11576	17910.6	15991.9	14548.5	16094.9	15837.5	14847	17754.8	18830.4	9839.93	15850.1	13296.4	11255.7	16992	16815	16867.6	16277.9	14957.6	15373.3	0.0178966	0.129026	0.893331	0.952259
Mcm3	10210.3	17177	12561.6	15856.4	15939.3	14423.1	15429.4	15279.7	14958.5	15285	17454	13691.5	20536.8	14506.1	11929.1	15879.2	16400	17221	16567.6	16141.9	15372.4	-0.132679	0.113228	0.219201	0.440764
Gars	14096.9	22210.6	21521.4	22252.2	16278.6	15382.4	15941.5	16174.7	12954.1	16461.1	15477.4	12503.9	12960.5	9999.52	8003.72	13622.2	15187.8	14971.1	15338.1	15817.9	15357.8	0.398306	0.140624	0.00195805	0.0133015
Uba2	9540.49	17987.8	11581.2	16139.2	16437.8	14192.1	15997.6	15913.2	14115.7	21146.8	16950.9	15975.2	17620.1	16411.1	11645.7	14692.4	14652	14919.8	15276.1	15824.5	15351	-0.0352093	0.120982	0.757931	0.8841
Btf3	9379.09	14913.9	11496.7	17146.2	16241.8	14184.4	15842.2	15520.8	13620.4	22310.7	17965.2	15924.6	17284.2	16997.4	11437.8	16200	14724.3	14742.5	15549.3	15272	15337.7	-0.0805716	0.123524	0.483347	0.701431
Slc25a5	9935.93	14970.9	10308.9	15461.2	15744.6	13696.4	15438.2	15142.8	14644.1	19931	19696.6	15093.8	18825.7	15790.4	10991.2	18660	15540.9	15277.9	15730.5	14956.4	15291.9	-0.166965	0.123782	0.153192	0.34961
mt-Nd5	19934.8	6303.79	12861.1	8496.18	12430	16076.3	13904.6	12979.6	21275	15354.6	12345.4	18799.7	12093.2	16300.8	19324.7	22621.4	16397.8	14224.7	16365.1	15579.9	15183.4	-0.317874	0.170581	0.0377068	0.131654
Mcm6	9364.56	13543.5	14616	17287	14491.3	13143.9	14485.6	14356.7	11548.7	16995.3	14789.2	14967.9	19278.2	15086.9	12707.3	15266.4	17401.4	17341.1	17389.3	17954.4	15100.7	-0.233463	0.116065	0.0351593	0.124931
Gm24830	12166.5	19776.7	15965.1	22110.2	26315.5	15471.3	21007.2	25120.6	14367.2	19417.3	14644.7	14447	17152.3	10354	10017.1	11926.6	233.956	193.029	209.288	29950.4	15042.3	0.257116	0.433924	0.172928	0.378824
Ppp6r3	11701.7	15806.5	16939.1	19271.4	13819	14089.9	13797.2	13941	13820	12988.6	12448.3	16599.9	17774.5	13284	10963.7	12649.7	17553.4	17339.4	17447.4	18595.1	15041.5	-0.0707545	0.121236	0.562281	0.759147
Otud4	9322.6	9040.96	11954.9	14461.3	12185.2	11804.4	12433.1	12134.1	12117.9	13492.7	13446.5	16003.6	23676.1	20360.5	14234.6	15528.3	19316.3	19082.5	19776.7	20327.7	15035	-0.683584	0.118516	2.24969e-09	8.91394e-08
Ctsd	10415.3	18438.5	13854.4	17113.1	16364.8	13963.1	15587.5	15711.8	13159.3	14469.4	15203.3	11875.6	17516.4	13953	10541.1	16352.9	16403	16947.5	16203.3	15868	14997.1	-0.0256203	0.115622	0.820038	0.916397
Rnu1b2	12129.4	19690.1	15919	22029.7	26233.1	15415.3	20939.6	25036.8	14287.8	19338.1	14585.7	14419.8	17091	10311.3	9972.44	11876.5	0	0.583169	113.364	29860.3	14962.5	0.122595	0.390462	0.347652	0.580694
Vdac1	10328.1	14666.3	10962.9	15596	14651.7	13333.7	14104.6	14172.7	14337.4	18907.8	15921.5	12697.7	20017.1	13962.6	11472.2	17408.1	16549.8	16601.1	16773	16624.5	14954.4	-0.244565	0.118215	0.0300549	0.111292
Pds5a	9780.98	10568.6	15523.5	14219.9	13741	14103.2	13967.4	13792.5	14746.7	16727.5	16046.5	22447.5	17725	16298	11609.6	14686.2	15173.6	15464.5	15678.2	16505.2	14940.3	-0.202542	0.114462	0.0619039	0.187794
Rpl39	12210.1	14615.6	12063.7	18993.3	14736.1	12074	13906.6	14268.8	10735.7	23945.8	16407.3	13966.7	13714.7	16302.2	10133.9	14812.7	16274.8	16136.3	16428.1	16937.7	14933.2	-0.0862035	0.135643	0.499308	0.713798
Etf1	9082.11	12872.5	15047.3	17085.8	15538.4	14522.6	15624.7	15567.9	12922.1	17114.1	16092.7	18740.4	17259.5	15231.7	11929.1	14356.6	14889.7	14442.8	14795.5	15503.5	14931	-0.0401401	0.114107	0.751184	0.880667
Taf1d	9324.21	10789	10401	13112.3	13883	12774.2	13982.9	13807	12945.2	24982.7	13521.6	19255.2	21243.8	16953.3	14411.5	15842.9	15518.6	15108.2	14857.5	15818.5	14926.6	-0.372093	0.132695	0.00273449	0.0174904
Csnk2a1	10076.3	13902.5	13117.1	17753.2	14286.4	12566.3	14020.8	14016.1	12619.8	19935.1	15476.3	16762.8	16982.6	14845.5	10456.9	15151.1	16172	16168.4	16608.3	17302.9	14911	-0.159104	0.119435	0.16416	0.366085
Tkt	17621.9	21524.7	13288.6	11501.8	15204.8	14647.9	16115.1	15215.6	18110.1	19980.1	18919.4	8328.94	10576.5	8970.47	13164.3	17104.8	15190	15113.4	14760.6	12837.8	14908.9	0.179978	0.153494	0.184396	0.395056
Bzw1	8055.59	12061.6	10829.8	13748.9	16197.4	13850.4	15368.6	15345.5	13606	21122.2	14938.4	17128.2	21698.7	18466.5	13449.5	16373	13447.3	13479.4	13573.7	14294.2	14851.7	-0.215791	0.138564	0.0933823	0.250509
Rps29	18813.1	22578.3	12545	15213.8	17066.3	16024.5	17663	16479.8	17709.7	16782.2	16356.4	6895.72	10153.5	8973.22	12142.2	16401.8	14906.1	14412.4	13696.7	11840.3	14832.7	0.372261	0.159688	0.0116827	0.0546399
Dhx15	9430.74	11436.5	13311.7	16451.6	14068.2	13523.4	14107.9	14160.5	13394.2	17384.6	14707.1	15641.9	20179.7	15757.3	12116.4	14588.4	16106.5	15668.6	16695.5	17212.8	14797.2	-0.246794	0.113778	0.0211523	0.0857622
Ctbp2	12867	11708.8	15622	13692.1	12717.9	16014.7	13895.1	13805.3	22716.8	13586.9	17079.3	21687.1	17762.7	10983.1	11692.1	11303.8	14781.7	14658.5	14063	14111	14737.4	0.01385	0.116907	0.918026	0.963466
Nono	9688.98	15700.1	12176.4	14747.6	15731.9	13493.3	14697.7	14920.4	13447.2	17183.8	18515.8	15818.4	18445	15583.5	10374.4	14206.2	14865.9	14995.6	15070.6	15039.3	14735.1	-0.0906102	0.115161	0.437286	0.663666
Psmd2	10045.7	14826	12300.5	14668.3	16314.1	13813.3	15726.7	15636.6	12968.4	15461.2	18175.7	14268	18731.4	14451	10365.8	17795.3	14465.8	15224.2	14616.2	14481.5	14716.8	-0.0761326	0.118282	0.497754	0.712508
Dnmt1	12841.2	17496.4	13534.4	12521.8	15250.5	15142.2	15791.5	15231.9	15335.7	12893	18150.3	12702.7	17666.1	9806.4	11357.1	17691.3	15135.6	15633.6	14749	14133.7	14653.2	0.0151677	0.119225	0.872118	0.942113
Il31ra	27185	1240.46	1905.87	1448.37	2555.38	36640.8	2767.94	485.642	2662.96	3005.36	2331.67	1536.91	1321.04	28820.5	47701.1	20052.3	47388.7	1758.84	61162.4	308.447	14614	-0.260926	0.473682	0.0985271	0.260241
Rpl36a	10789.7	15718.6	11444.2	18727.1	15692.5	13064.1	14514.6	14955.9	11032.4	17474.8	18521.5	14788.9	15542.5	15365.5	10027.4	13415.4	15060.4	15243.5	15288.7	15179.5	14592.4	-0.00306081	0.123988	0.983259	0.992915
Rpl27	11078.7	20051.6	10890	14096.8	15682.4	13881.2	15307.1	15270.9	13699.8	18254.8	14571.8	9064.68	14863.7	12546	12324.3	18331.7	15875.5	15915.3	15370	14574.6	14582.5	-0.0385696	0.13132	0.756253	0.883626
Bclaf1	9730.95	10552.5	16153.2	14770.1	15932.9	14837.7	15530.7	16000.6	12294.4	17451.6	16566.9	18608.3	16790.5	16167	11132	14510.7	13462.2	13170.9	13704.5	13926.1	14564.7	0.00278519	0.12031	0.947278	0.97746
Nars	12274.6	16123.4	14997.4	17335.5	15499.7	13460.4	14624.8	15232.5	13451.6	17601.8	17073.5	13876.6	15650.9	13871.6	7943.6	12283.8	14702.7	14999.7	14524.2	14900.3	14521.4	0.130158	0.11814	0.275166	0.505161
Fat1	9881.05	9387.6	14160.3	13836.5	11366.3	15546.2	13103.3	13050	18170.8	7875.4	16956.7	15334.5	18024.3	14169.6	18403.9	14159.8	16728.6	17184.3	16364.2	16000.5	14485.2	-0.347096	0.139485	0.00686229	0.0363053
Nsun2	8806.11	14738.1	13033.9	15658.8	15520.7	13895.2	15361.8	15250.6	11930.4	14928.4	16275.5	14391.4	17324.3	15137.9	10843.4	16685	15058.9	14853.3	14988.3	14950.4	14481.6	-0.0865639	0.115788	0.436404	0.662965
Pdia3	9810.04	10927.6	11224.1	17014.8	16208.8	14225	15178.8	15569.1	13714.1	19398.2	17491	16971.4	18826.8	13816.4	11374.3	15187.4	12668.6	12720.7	13579.5	13677.9	14479.2	-0.0205324	0.123777	0.867179	0.93924
Gart	10529.9	15955.1	12152	14970.1	14379	13106.1	14402.5	13897.3	15120.6	15745.3	16597	15193.8	17721.4	13129.5	9307.61	15366.7	15755.5	15631.3	15682	14886.6	14476.5	-0.0947966	0.112027	0.37719	0.608388
Prrc2c	12261.7	8571.77	15993.2	12738.4	12384.9	16234.5	13780.9	13895	19328	8330.3	16703.4	19719.4	15257.3	13546.1	16175.8	14238.8	14704.2	15287.8	14603.6	14723.1	14423.9	-0.144736	0.137637	0.261692	0.490612
Mthfd1	11724.3	17091.5	14104	15462.3	14622.6	14024	14699.8	14700.3	12339.6	15842.3	16612	12191.6	17290.1	11703.1	9506.89	14533.3	15538.7	15954.9	15665.6	14773.8	14419	0.018377	0.115093	0.880614	0.946459
H1f1	11866.3	22450.8	12767.7	16237.4	15057.7	13540.9	15142.3	14971.6	12165.3	15927	14480.4	8488.19	13542.7	11614.8	10515.3	15773.9	15813.6	16122.3	16332.2	14803.1	14380.7	0.0804331	0.134372	0.520886	0.729765
Slc2a1	11827.6	16052.9	14822	9287.81	14125.3	14800.5	15039.6	14091.8	20834.8	12039.2	11996.1	8216.6	14848.4	11625.9	18866	16065.9	15980.5	16057	16124.8	14263.1	14348.3	-0.146512	0.141775	0.257216	0.485756
Ddx21	10956	14271.4	11887.1	13411.7	14758.9	13573.1	14591	14287.4	14154.3	15802.7	15205.6	16532	19710.7	13406.7	9762.86	15231.3	14620.8	14902.9	14900.1	14809.6	14338.8	-0.114877	0.110007	0.279641	0.510336
Rad23b	9090.18	15051.4	11659.2	15030.4	14770.3	13417	14595.7	14601.3	13373.3	19100.4	14732.6	15540.7	17356.1	12631.5	11066.7	16255.2	14441.2	14393.2	15015.4	14560.9	14334.1	-0.0935868	0.115623	0.422433	0.650073
Atp2a2	11391.8	13169.6	16268.4	12472.1	14448.2	15178.6	14555.2	14806.3	17361.1	12957.2	15220.7	16098.7	18404.9	13066	10255.9	12940.5	14263.9	14470.8	14348.8	14339.5	14300.9	0.00303859	0.107388	0.981776	0.99215
Rps13	11656.5	16278.2	8675.63	14396.2	15093.8	12669.9	14365.3	14747.5	14154.3	20441.9	16956.7	12045.9	15919.6	13365.3	10046.3	17520.9	14105.2	14761.8	14425.3	14333	14298	-0.0761078	0.12884	0.529599	0.73598
Rpl30	10820.4	14953.6	12546.3	19284.4	15889.8	13518.5	15108.5	15182.4	9242.03	15786.3	14016.6	11538.6	16486.4	14840	10480.9	14029.5	15513.4	14926.2	15772.1	15992.7	14296.4	-0.00904944	0.122209	0.943857	0.976042
Dnajc19	10360.4	12258.5	14874.5	15610.2	13698.5	11938.9	12852	13321.4	11898.4	16018.5	14082.6	15541.9	16333.2	16322.9	9197.67	14504.5	16125.1	16094.3	16682	17541.5	14262.8	-0.212659	0.119195	0.0643552	0.193072
G3bp2	8573.69	13676	13961.9	17394.7	15261.9	13821	15086.9	15011.2	14087	20232.9	15184.8	18063.9	14007	13679.9	10118.5	13332.7	13381.7	13305	13111.5	13442.8	14236.7	0.101443	0.117079	0.360227	0.592695
Usp34	9839.09	7581.39	14672.3	14344.1	12508.6	15182.9	13335.7	13619.5	14923.2	9778.33	13972.7	17481.3	17779.2	18103.7	16059	12902.9	15505.9	15312.9	15121	16107.3	14206.5	-0.298553	0.134324	0.0173522	0.0736663
Elovl6	9860.07	10819.9	16411.8	16093	12992.6	13929.5	13313.4	13308.6	21240.8	14492.6	14467.7	18133.1	14851.9	13304.6	11288.4	10298.7	14137.9	14362.3	13853.7	14646.8	14090.4	0.00122781	0.11739	0.99825	0.999236
Rbbp4	8788.36	12095.1	12097	15463.5	14230	12597.8	13830.3	14133.7	15666.7	18289	14802	15935.7	16428.7	14413.7	9639.17	15997	14061.2	14066	14348.8	14815	14084.9	-0.128109	0.114623	0.239808	0.466734
Rpl38	9267.72	14006.5	10772.2	16188.9	15183.9	12919.8	14806.5	14600.1	11029.1	16947.5	14460.8	10836.1	18310.7	15013.8	11583.8	14674.9	14699	14800.8	15066.8	14957.6	14006.3	-0.136391	0.122532	0.25817	0.486889
Rnu3a	14445.5	12961.6	9261.86	21821.5	13234.2	9591.16	10117.8	11674.6	10215	25373.4	14503.6	10823.8	10293.7	12657.7	13970	11848.9	16520.7	16432	16914.5	17211	13993.6	-0.139714	0.169011	0.360806	0.593237
Uhrf1	15065.3	20682.9	13283.5	12275.7	16147.9	15798.3	16744.8	15887.6	15192.3	14566.4	14155.4	9556	13454.3	9123.58	9180.49	16441.9	13430.1	13603	12869.3	12243.6	13985.1	0.298877	0.131954	0.0156383	0.0680182
Hnrnph1	10742.9	9724.33	10193.7	11559.8	14878.2	13549.3	14844.3	14812.1	10844.9	12927.1	15824.4	16399.9	21441.8	21132.9	10786.7	16950.7	13127.6	12878.7	13620.2	13395.7	13981.8	-0.266557	0.144355	0.0463542	0.153185
Rad21	9916.56	10753.1	13247.7	15557	13635.7	13435.9	13672.2	13748.8	13860.8	12490	13495	17933.1	18751.4	13747.4	11886.2	12906.6	15091.6	14754.2	15169.5	15290.5	13967.2	-0.160888	0.111106	0.122526	0.30239
Trim71	10086	13614.1	15660.4	12497	13009	13303.5	12968.9	13033.7	22965	12898.4	13610.7	19919.3	14096.6	9690.53	12095.8	13211.2	14111.1	14488.8	13945.7	13910.6	13955.8	-0.0180306	0.119238	0.87937	0.945774
Ect2	9380.71	10212.1	14462.4	14029.3	13463.2	13997.4	13460.7	13989.9	11366.7	12700.4	14643.5	15771.5	18330.7	16837.4	11310.7	13342.7	15083.5	14783.9	14836.2	15575.1	13878.9	-0.20029	0.115339	0.0619676	0.187893
Setd5	13832.2	12280.8	22285.6	17057.4	13624.3	15189.9	14176.8	14437.1	12950.8	8718.26	14127.7	16594.9	12977	10816.1	10843.4	10055.6	14178.9	14408.9	14187	14725.5	13873.4	0.239819	0.134046	0.0556102	0.174007
Iqgap1	12131	16350	14477.7	15891.9	14255.3	13920.4	13903.2	14092.4	16844.8	14149.8	17761.7	16492.5	14687	10816.1	7424.79	10837.6	13264.7	13770.4	13077.6	12842	13849.5	0.228223	0.115625	0.0354338	0.125724
Nufip2	9170.88	9011.25	13910.7	14309.8	14242.7	14167.6	14382.9	14442.3	13537.6	12517.3	10435.9	16457.9	18459.2	16631.8	12942.7	15033.3	14301.1	14007.1	14125.9	14742.8	13841.5	-0.196476	0.122387	0.0910786	0.24632
Gm21992	12818.6	9905.07	13956.8	14172.5	13363	15049.8	13793.8	14058.6	15114	9607.57	14250.3	19892.2	16627.9	12901.9	11197.3	13266.3	14050.8	14598.5	13793.6	14074	13824.6	-0.0405722	0.119055	0.718895	0.860924
Brwd1	11267.5	12191.6	14827.2	16593.6	12068.5	12411.5	12066.9	12294.8	11244.2	11998.2	14322	16764	16830.5	14064.7	10101.3	11025.6	16602.7	16912.5	16012.4	16887.6	13824.4	-0.172038	0.124159	0.138493	0.327802
Ubb	9400.07	14853.3	15492.8	10291.3	15918.3	13134.8	13972.8	14012.6	12403.6	17197.5	14050.2	15972.8	13071.3	16321.5	9087.72	16359.2	13521.8	14462.6	13747.1	12880.2	13807.6	-0.0292483	0.124345	0.809726	0.910766
Sparc	8425.2	11864.8	11436.5	11989.3	15805.4	13823.1	14349.1	14840	20885.6	16228.9	19088.3	12722.4	17382.1	14521.3	10188.9	16173.7	11361.8	11960.8	11807.3	11206.1	13803	-0.0257539	0.133389	0.840453	0.926609
Aff4	7677.91	10828.6	13311.7	14029.3	15422.4	15694.7	15611.8	15871.3	14805.1	12136.2	14988.2	16990	18916.4	13810.9	13891	14331.5	11644.2	11725.2	11875.1	11917.3	13773.9	0.00457232	0.133151	0.973272	0.988597
Tra2b	8115.31	9921.17	15339.2	13943	13359.8	13052.2	13253.3	13287.6	12838.2	11678.5	12649.6	18004.7	16063.4	16590.5	13897.9	12823.9	15166.9	15005.5	14696.6	15769	13772.8	-0.239306	0.120643	0.0368368	0.129364
Lamb1	8062.05	13199.3	11540.2	11588.2	13626.2	13926.7	13648.5	13699.3	20319.7	14543.2	23130.5	14803.7	16107	11621.7	10944.8	15320.3	12110.6	12943.4	11659.1	12279.4	13753.7	-0.0472292	0.123586	0.686508	0.841446
Hmmr	8676.99	12803.2	12097	17072.8	13598.9	11837.4	13476.9	13298.1	8523.89	12431.2	11725.5	10314	18056.1	16384.9	11996.1	13867.8	16691.3	16686.2	16750.8	17259.3	13677.4	-0.289931	0.12137	0.0119244	0.0555248
Rpl35a	12737.9	13771.3	10849	15868.2	12465.5	10565.1	11525.1	11406.2	9323.66	14805.5	19273.3	12794	15881.9	12703.2	9168.46	12826.4	16718.2	16307.7	16713	16240.3	13597.2	-0.204088	0.137511	0.105027	0.271666
Nop56	9734.18	13907.5	9951.76	13763.1	13432.1	11885	13080.3	13179.3	13055.6	16242.6	15877.6	16756.6	17129.9	13059.1	9070.54	14607.2	14108.9	14336.6	14445.7	14203.5	13591.4	-0.153997	0.114753	0.164065	0.365949
Smg1	8664.08	9261.32	13016	15144	12045.6	13319.7	12293.3	12739.1	15383.2	11419	16613.2	19313.2	16693.8	12892.2	12934.1	12169.8	13886.8	14343.6	14398.2	15051.3	13579.1	-0.199261	0.120312	0.0774287	0.220299
Rbpj	11407.9	10473.3	17876.1	15109.7	12111.6	14825.8	12430.4	13330.1	20829.3	14254.9	22315.1	27949.5	9239.01	9962.28	7538.17	8203.4	10613	9989.69	10502.2	10834.4	13489.8	0.45218	0.13248	0.000283089	0.0027334
Dstn	8447.8	12149.5	11734.8	15680.1	15531.4	13773.4	14666	15077.6	12957.4	19685.1	14209.8	15614.8	15159.5	13697.8	9716.48	13562.1	11899	11601	11890.6	12221	13463.7	0.092591	0.123183	0.429345	0.656611
Gm28635	10378.2	15005.5	11897.3	15087.2	14093	13931.6	13504.6	13920.6	12918.8	13834.2	14747.6	13634.7	16922.5	10549.9	9390.07	13731.2	13822.8	13998.4	13773.3	13863.4	13450.2	0.0248003	0.109603	0.835318	0.923901
Slc38a2	8922.32	10074.7	12561.6	13812.8	12432.5	13211.1	12731.1	12891.6	16506.2	12727.7	15859.1	15196.3	17705	12592.9	10412.2	14575.9	13906.2	14600.8	13722.9	14260.8	13435.2	-0.195782	0.110977	0.066005	0.196659
H3f3b	12114.9	21126.1	11409.6	12718.2	17936.5	15704.5	17125.8	17258.9	9275.13	14268.6	12390.5	9311.57	14745.9	12765.3	9463.94	13478.1	12094.9	11714.7	12050.5	11730.5	13434.2	0.326496	0.13261	0.00875325	0.0437766
Fem1b	8930.39	13401.1	15124.1	16198.4	13922.4	12875.7	13860	13941.5	16443.3	15425.7	11763.6	15183.9	14815.4	12001.1	10723.2	10025.5	13100	13286.9	13610.5	13993.5	13431.3	0.0793742	0.114103	0.438655	0.664695
Cdv3	8297.7	13267.4	11774.4	13612.8	14202.1	12261	13753.2	13703.4	13064.4	17017.1	13544.8	15876.5	16888.3	14113	10013.7	12995.6	13435.3	13329.5	13332.4	13843.7	13416.3	-0.090137	0.113517	0.408491	0.637869
U2surp	8499.45	9709.47	14557.1	14418.7	13440.3	12723.1	13324.9	13317.3	11748.3	15734.4	14987	17119.6	16173	13794.3	11461.9	12099.6	13509.1	13324.8	13836.2	14343.7	13406.1	-0.108143	0.115206	0.324236	0.556978
Rcc2	13953.2	18736.8	10777.3	8795.56	14365.1	14003.7	14978.8	14343.9	17619.2	17679.7	16021	8122.78	10278.4	8802.17	13921.9	16336.6	13083.7	12998.3	12361.5	10810.6	13399.5	0.134983	0.151231	0.330619	0.563607
Anln	8465.55	12192.9	11393	12571.5	11537.6	10363.5	11154.9	11412	9416.33	11014.6	13012.7	11959.5	19740.1	14966.9	10963.7	15923.1	17640.6	17836.2	17896	18286.7	13387.4	-0.555275	0.117467	7.49252e-07	1.68412e-05
Ywhaz	10376.6	9817.18	12187.9	13408.1	14647.9	14817.4	14340.3	14776	13194.6	11898.5	16259.3	15930.8	19529.2	13930.9	10896.7	12098.3	12163.5	12278	12215.2	12289.6	13352.8	-0.012491	0.121944	0.913251	0.961607
Nup153	7847.38	9449.5	12340.2	14667.2	13177.1	12944.4	13422.9	13186.9	12430.1	14122.4	15007.8	17683.7	16649.1	14612.4	11570.1	13206.2	12890.7	13176.1	13400.2	13890.9	13283.8	-0.152832	0.118179	0.160155	0.360215
Zc3h11a	8447.8	10006.6	15767.9	16345.1	11893.4	13641	12607.4	12799.1	14566.8	11054.2	13861.7	16204.8	14631.6	11385.9	14466.5	10218.5	14033.6	14645.7	14302.3	14506	13269.3	-0.0782696	0.124639	0.48391	0.702032
Rtn4	7117.84	9023.63	11578.6	12724.2	12664	12429	12218.3	12520.7	15660.1	12944.9	12099	17571.4	17545.9	15424.8	12417	15671.2	13943.5	13517.3	13715.1	14497.6	13264.2	-0.339662	0.122731	0.00303023	0.0189878
Ash2l	7556.86	11721.2	12315.9	14134.7	11696.2	10796.9	11270.4	11575.6	9349.04	12697.6	13330.8	14197.6	16274.3	15180.7	11223.1	14554.6	16426.8	16642.5	17011.4	16736.1	13234.6	-0.419348	0.121704	0.000278496	0.00269973
Hnrnpf	10181.3	15868.4	15161.2	18305.8	15263.2	14321.6	15322.7	15057.2	10791.9	12744.1	12912.1	12394	14382.9	10810.6	8704.63	10818.8	13040.4	12793.6	12884.8	12840.2	13230	0.290245	0.114653	0.0077511	0.039884
Gm38394	8418.75	9976.88	15710.3	16291.8	11859.2	13601.1	12559.4	12757.1	14564.6	11020.1	13810.8	16139.4	14585.6	11351.4	14454.5	10165.9	13977	14603.1	14258.7	14463.6	13228.5	-0.0786129	0.12472	0.482601	0.701044
Lars	9014.32	12636.1	11189.5	15799.6	12835.9	11562.9	12231.1	12548.7	11657.9	16167.4	15087.6	15798.7	15813.5	12808.1	9378.05	12364	14290.7	14518	14382.7	14454.1	13226.9	-0.126513	0.116122	0.235604	0.461837
Hdgf	10179.6	13723	12845.8	12926.5	14645.4	13809.1	14340.3	13855.4	14063.8	17309.5	15628.9	12739.7	16269.6	10047.8	8909.06	13643.5	12591.2	12663.5	12472	11848.7	13225.6	0.100014	0.112632	0.342587	0.575598
Luc7l2	16135.4	10920.2	22459.6	14183.2	12426.8	13739.8	12716.9	13219.5	12010.9	7931.41	9539.51	16202.4	11366.1	11605.2	11140.6	9633.3	14954.6	14367	14142.4	15103.8	13189.9	0.159209	0.145028	0.245598	0.473358
Tubb4b	9450.11	16177.9	10971.9	12002.3	15357.7	14008.6	15384.8	14916.9	15750.5	14416.1	17183.4	10704.1	15304.5	11352.7	9501.74	14528.3	12039.8	11627.8	11725	10966.3	13168.5	0.145902	0.125924	0.230434	0.455188
Pola1	11708.1	8259.8	15017.9	14157.1	11097.4	13209.7	11489.3	11907	13539.8	10990	13887.1	20940.2	12874.5	15368.3	11425.8	9500.46	14290.7	13902.2	14400.2	15059	13151.2	-0.123649	0.131884	0.308893	0.54116
Pfkl	12695.9	17356.5	10777.3	9168.3	14017.5	13342.1	14503.2	13947.9	16566.8	16509	15066.8	8025.26	11374.3	8864.25	12477.2	17653.7	12653	13602.4	12888.6	11094	13129.2	0.062483	0.143687	0.637183	0.809946
Nid2	12973.5	15534.2	16054.7	12635.4	12269.5	13647.3	13581.6	13094.9	17569.6	10943.6	12586	7708	11732.6	8958.05	10017.1	15618.5	14617	14818.3	14199.6	13701.1	13113	0.0732801	0.134793	0.56367	0.759975
Tomm70a	8013.63	12528.4	12363.2	14208	13267.8	12027.8	13083.7	13188	12016.4	16543.1	15003.2	14165.5	15500.1	12768	9570.45	13661.1	13013.6	13306.8	13668.6	14347.9	13112.3	-0.0941793	0.113304	0.392275	0.623137
Msh2	8680.22	12352.6	12391.4	11797.6	12492.1	10902.6	11960.9	12043.2	12939.7	18426.9	14189	14243.3	16127	12089.4	9106.62	14733.8	14327.2	14374	14496.1	14526.3	13110	-0.226399	0.114388	0.0366317	0.128865
Strbp	8697.97	10703.6	13915.8	15677.7	12303.1	13145.3	12253.4	12768.8	12472	11244.1	13358.6	15811	15856	13606.7	11290.1	10823.8	14405.4	14144.2	14414.7	15028.6	13096	-0.124836	0.115122	0.242985	0.470135
Tnpo3	12072.9	18837.1	14335.7	21309.1	14157	13149.5	14022.8	13855.4	10474.2	11223.6	12619.5	11276.8	12126.2	10716.8	7022.8	10600.8	13313.1	13383.2	13456.4	13917.1	13093.5	0.333629	0.135208	0.00827417	0.0418963
Zfp207	9467.86	8719.09	12113.6	13056.7	13375	12239.3	13044.5	13074.5	10811.8	13787.7	11210.8	16687.5	18042	16558.7	11391.4	12380.3	13687.9	13302.7	13984.5	14426.6	13068.1	-0.238812	0.121652	0.038903	0.134926
Ddx17	10744.6	11713.8	12777.9	15700.2	14325.1	12800.1	14126.2	13988.1	13781.4	14373.8	17191.5	14148.2	15200.8	11972.1	7776.96	11346.4	11940.7	12573.1	12583.4	12284.8	13067.5	0.138451	0.112322	0.197215	0.41266
Ccng1	9306.46	10896.7	10156.6	15602	13873.5	12017.3	13610	13918.8	6595.62	11980.4	8588.8	8279.56	18256.5	17745.1	11669.7	16304	15541.7	15055.1	15613.2	16289.2	13065	-0.321245	0.128785	0.00817469	0.041529
Tomm20	6690.13	12102.5	10392.1	10795.4	11414.5	9684.28	10891.4	10776.1	10494.1	15405.2	10895	11133.6	17782.7	16655.3	11630.2	16628.6	16837.4	16623.8	16795.3	17416.8	13052.2	-0.626003	0.122799	8.67525e-08	2.38385e-06
Afdn	10252.3	10746.9	16547.4	14705	13671.8	15028.8	14393	14251.3	14898.9	10346.6	13892.9	16744.3	14331.1	11716.9	10188.9	10223.6	12200.7	12404.6	12032.1	12401.1	13048.9	0.185667	0.115393	0.09583	0.255312
Fubp1	9099.86	10691.2	10269.2	13130	12997	12740.6	12827	13157.8	11304.9	13039.1	12211.2	13321.1	19497.4	14980.7	9927.78	15154.9	14459.8	13670.1	14243.2	14242.9	13048.3	-0.273474	0.115738	0.0137322	0.0618378
Eif3l	9566.32	12763.6	11848.7	13193.9	14778	12728.7	14345.1	14112.7	12447.7	18839.5	17352.2	12023.7	14827.2	12866	8189.26	13250	11647.1	12176.6	11886.8	11758	13030.1	0.086278	0.121103	0.443351	0.668427
Itgb1	7337.35	8862.69	9295.14	13251.9	13109.9	11411.6	11651.4	12618	9261.89	13552.8	12318.8	11869.4	20342.3	17534	12372.4	16745.2	14518.7	14571.7	14870.1	15084.7	13029	-0.496892	0.132028	7.17324e-05	0.000870277
Aplp2	10005.3	13040.9	13741.8	15784.2	13667.4	12447.9	13283	13230.5	12554.7	12242.7	16074.2	13184.1	15229	11823.1	8476.15	11313.8	13079.9	13703.3	13779.1	13696.4	13017.9	0.0526058	0.112346	0.62543	0.801952
Hnrnpab	9141.83	10037.5	11774.4	8805.02	13489.8	12135.6	13579.6	13279.5	12272.3	20448.7	12548.9	11934.8	18054.9	11928	12097.5	18804.2	12619.5	12324.7	12343.1	12315.2	12996.8	-0.231923	0.138344	0.0705932	0.206544
Chd2	12463.5	10883.1	13867.2	13890.9	12124.3	13132	12296	12560.3	10548.1	9343.92	13289.2	16836.9	16015.1	13849.5	9836.73	10107	14637.1	14632.3	14493.2	14955.2	12988.1	-0.0869138	0.120798	0.427408	0.655076
Rps16	18096.4	15857.3	9711.13	11301.8	14608	12795.2	13880.9	14044.6	13660.1	10587	14560.2	10831.2	12424.3	7628.27	9340.25	18047.2	12817.7	13980.9	13189	12174.4	12976.8	0.137403	0.141719	0.328537	0.561623
Actr2	9469.48	9123.91	10399.8	13178.5	13073.1	12436.7	12681.1	13288.2	12274.5	16099.1	12067.8	15733.3	17085.1	13773.7	9407.25	16711.3	13176.8	13111.4	13022.3	13245.3	12967.9	-0.207665	0.121802	0.0729209	0.211394
Etnk1	13774.1	10451	19901	16028	11469.7	12597.8	11917.6	12184.7	16944.1	9263.32	10619.8	15061.7	11915.3	9353.95	10510.1	9848.85	14346.6	14340.1	13740.3	14458.8	12936.3	0.11864	0.141396	0.363087	0.59523
Fasn	14850.6	14202.1	10337	6716.48	12167.4	16226.8	15006.5	13572.4	17207.7	9460.04	14881.8	8925.19	12285.3	9685.01	15395.9	19161.3	12806.5	12925.9	12133.8	10682.3	12931.5	-0.0209074	0.156832	0.872349	0.942234
Kars	8081.42	12987.6	10513.7	10753.9	11685.4	10371.9	11113	11123.8	11179.1	12410.8	13754.1	10760.8	18472.1	14303.4	9953.55	15430.6	16060.3	16355.6	16202.4	15903.8	12870.9	-0.47617	0.117024	1.90641e-05	0.000284064
Rnf4	10768.8	13007.4	11444.2	14341.7	14108.8	12704.2	13639.7	13350.5	9565.25	13580.1	12646.1	12371.8	16396.9	14904.8	8314.66	11716.1	13653.6	13652.6	13290.7	13935.6	12869.7	-0.0314404	0.115125	0.77435	0.892774
Mcm2	14000	20607.4	15343	13401	15521.3	14652.8	15715.9	15323.9	13795.8	14906.6	12537.4	6796.97	10360.9	7919.34	8213.31	12280	11710.5	11971.9	11549.6	10785.5	12869.7	0.517201	0.141067	8.68896e-05	0.00101986
Gm49450	8743.17	15393	8474.68	11712.4	16055.3	14126.3	16059.7	15644.8	14214.9	16626.4	17885.4	9896.71	14073	13661.9	9853.91	15780.2	9919.28	9907.47	10252.2	8913.35	12859.7	0.173379	0.153232	0.215572	0.435951
Srsf7	8996.57	12476.4	11760.4	13856.6	12495.3	11310.8	12390.5	12657.6	9570.77	14761.8	13781.9	13855.6	15390.5	13119.8	8950.29	14067.1	14006.1	14085.9	14575.5	14931.4	12852	-0.166839	0.116291	0.122512	0.302379
Ptbp1	13097.8	18639	11158.8	9180.13	14627.6	14721.4	15009.9	14418.5	15409.6	13335.6	15775.8	8141.3	12265.3	9013.23	10547.9	14886.7	12252.1	12293.2	11445.9	10498.5	12835.9	0.22174	0.139827	0.0860133	0.237052
Pum2	7818.33	8020.87	13616.3	13261.4	12142.7	12513.7	12078.4	12589.4	13842.1	11454.5	13178.1	17688.7	15923.1	12983.2	14590.2	11107.1	13118.7	12888.6	13707.4	13910.6	12821.7	-0.211982	0.124186	0.0692592	0.203759
Tns3	11093.2	9433.4	14316.5	11724.3	10655.4	12398.9	11079.9	11102.8	15574	10910.8	14880.6	16606	14778.9	12770.8	8271.72	12859	14317.5	14928.6	14321.7	14374.1	12819.9	-0.197973	0.119666	0.0808865	0.226903
Bub1b	7723.1	12454.1	11300.9	13649.5	11975.9	10709.4	11865.6	11884.8	10122.3	12625.2	13229	11807.7	16917.8	14954.5	10219.8	12899.1	15263	15695.4	15341.9	15501.7	12807	-0.32481	0.116886	0.00315455	0.019589
Sp1	8362.26	9148.67	13821.1	15219.8	12899.3	12875.7	12670.9	12892.8	12468.7	9477.8	12115.2	13832.2	16096.4	12603.9	12083.7	12880.3	13500.2	14214.8	13951.5	14326.4	12772.1	-0.155969	0.116781	0.176249	0.38382
Qk	11832.4	6737.08	15912.6	11669.8	11054.9	12742	11292.7	11460.3	17365.5	10361.6	12946.8	18609.6	12957	10990	13415.1	10882.7	13813.1	12930.6	13684.1	13919.5	12728.9	-0.126335	0.133569	0.299294	0.531478
Ptges3	11772.7	8504.92	9881.37	13550.1	12582.8	12212.7	12928.3	12586.5	12502.9	14677.1	12270.2	12755.7	17646	11645.2	9128.95	16089.7	13765.4	12862.4	13432.2	13678.5	12723.7	-0.187198	0.120536	0.103632	0.269154
Col4a1	9383.93	11519.4	9260.58	7808.67	11990.4	12211.3	11808.2	11759.6	17384.2	16130.6	16676.8	7333.96	12237	9822.96	16507.4	21311.8	13488.2	13877.1	12317	11637.5	12723.3	-0.328097	0.160195	0.0233193	0.0924006
Skp1a	7006.48	10577.3	9918.49	13999.8	14619.4	12491.3	14200.5	14154.1	10467.6	18656.4	14931.5	15054.3	15128.9	14197.1	11157.8	14220	10618.2	10444	10998.3	11594.5	12721.8	-0.0239822	0.137826	0.890477	0.951101
Larp4	8860.99	8459.11	11666.9	12685.1	12394.5	11575.5	12335.1	12072.9	13191.2	12054.2	12411.3	16666.5	17149.9	15060.7	10060.1	13028.2	13530.7	13125.4	13871.1	14043.6	12712.2	-0.2635	0.116069	0.0158276	0.0686907
Cse1l	7986.19	12464	11730.9	15236.3	12838.4	11933.3	12860.1	13150.2	11781.4	16977.5	13422.2	15460.4	12462.1	12838.4	8457.25	13604.7	12444.4	12647.8	12551.4	13200.6	12702.4	-0.00101049	0.117935	0.999356	0.999756
Cep192	9998.88	13292.2	12106	16457.5	12195.9	12084.5	12158.1	12362.9	10041.8	10468.2	11539.2	14734.6	14833.1	13624.7	9158.16	10459.2	14127.5	14897.6	14409.8	15051.3	12700.1	-0.0751388	0.119467	0.510427	0.721885
Atp5o	9107.94	13734.1	12488.7	12423.6	12308.8	11841.6	12277	12475.3	12786.4	11903.9	14239.9	14526	14579.7	11271.4	8168.64	14093.4	13546.3	13867.2	13578.5	13544.8	12638.2	-0.0802002	0.110757	0.450868	0.675206
Phykpl	8941.69	9313.32	13447.4	7129.45	12511.8	11688.2	12743.9	12329.1	12663.9	15816.4	10395.4	13408.8	17911.2	13493.6	11982.4	16801.6	13190.9	12808.7	12937.1	12820.5	12616.8	-0.314895	0.1316	0.0103095	0.0495836
Ncoa3	8444.57	10888	12783.1	10927.9	11978.4	12403.8	12550	12010	17099.6	13770	19326.5	16407.3	14976.9	9078.06	9299.02	12350.2	11629.2	12085	11479.8	11308.7	12539.8	-0.00296842	0.110804	0.976425	0.989772
Cdc42	7623.03	11817.8	9258.02	14835.2	13191.1	11290.5	12512.8	12482.9	11524.4	15939.3	14579.9	14172.9	14777.7	13241.2	9460.51	12677.3	12265.5	12156.7	12494.3	13330.1	12481.6	-0.100892	0.119893	0.379599	0.610726
Gpbp1	7243.74	7952.78	10649.3	12938.3	10493.6	10168.8	10189.4	10469.8	12048.4	13856.1	14212.1	16151.7	15623.8	15677.3	10140.8	12828.9	14596.9	14256.7	14723.8	15190.9	12470.7	-0.471223	0.119726	3.62928e-05	0.000493937
Sbno1	8430.05	9138.76	11249.7	12792.8	11325.1	11153.3	11203.5	11511.6	11757.2	12192.2	13926.4	14379.1	18113.9	13627.4	10568.6	11114.6	13693.1	14279.5	13968	14874.1	12464.9	-0.323785	0.113143	0.00269857	0.0172955
Smarcc1	8525.27	11765.8	13885.1	11894.7	11866.8	12470.3	11954.8	12171.3	12440	12362.9	12558.2	15406.1	14096.6	12995.7	8314.66	12751.2	13450.2	13393.1	13258.8	13237.6	12440	-0.0944218	0.109691	0.367599	0.599377
Dhx9	10676.8	8207.8	13121	10750.4	12284.7	12881.3	12161.5	12694.8	11035.7	8569.36	12296.8	17654.1	16226	13579.2	11814	12234.9	13090.4	13072.9	12621.2	13677.3	12432.5	-0.178297	0.124185	0.128234	0.311407
Ankrd17	8999.8	7336.27	13279.7	11571.6	11531.9	13344.2	11998.7	12174.2	14548.1	9331.63	11982.2	17725.7	15333.9	14062	12714.2	11515.6	12612	12637.3	12592.1	13185.1	12423.8	-0.189361	0.127771	0.108496	0.278259
Pdk1	9156.36	12901	11912.7	15981.8	10518.4	9588.36	10634	10308.5	11158.2	15528.1	11680.3	12758.2	13660.5	11970.7	8041.52	11431.6	15003.7	15134.4	15363.3	15378.2	12405.5	-0.19796	0.133533	0.113981	0.287974
Srsf5	10508.9	12246.1	10235.9	15023.3	12480.1	11540.5	12466.9	12428.7	10887.9	14560.9	13507.8	9943.62	14236.8	14055.1	7469.45	12162.2	13530	13961.7	13393.4	13232.2	12393.6	-0.0626846	0.120598	0.558719	0.756903
Smc3	9095.02	10848.4	9983.76	13677.9	12745.2	11644.1	12670.2	12466.6	9994.37	15021.3	13993.5	12802.6	16451.1	12482.5	8964.03	13203.6	12844.5	12695	12866.3	13351.5	12390.1	-0.129296	0.115813	0.234827	0.460816
Nanog	11756.5	14507.9	14626.2	17406.5	11754.5	11017.4	11708.2	11628	10540.4	13114.3	12643.8	11338.6	12846.2	8842.18	6820.09	11298.8	13990.4	13587.3	13796.5	13793	12350.8	0.122243	0.13384	0.334929	0.568241
Nme2	8155.66	15457.4	8687.15	10029.8	13735.9	11961.3	13247.9	13032.6	12153.2	16325.9	15571.1	9147.39	13627.5	12085.2	10523.9	16148.6	12422	12103.7	11402.3	11166.7	12349.3	-0.0710921	0.135135	0.592773	0.779945
Faf1	8601.13	8347.69	14918	14166.6	11920	13582.2	11981.1	12378.6	13226.5	11469.5	14335.9	17341.8	12572.8	12438.4	9975.88	10728.6	12209.7	11922.9	11862.5	12612.3	12329.6	0.0218429	0.118743	0.848164	0.930613
Anapc5	9606.67	17418.4	13074.9	12431.9	13047.1	12001.2	13157.4	12891.6	12213.9	12511.8	12340.8	10463.3	12995.9	11311.4	7436.81	11848.9	12939.1	13156.9	12722	12716.7	12314.3	0.115443	0.11795	0.315935	0.548551
Psmd1	7952.29	11138.1	11019.3	12875.6	12851.1	11696.6	12687.8	12613.9	10264.6	13771.4	11953.3	14034.6	14566.8	13070.1	8659.96	14765.1	12474.2	12457.1	12650.3	12864.7	12218.3	-0.114285	0.115298	0.284478	0.515488
Mapk1	7563.31	11681.6	12863.7	13653.1	12482	11972.5	12602	12200.5	12148.8	14085.6	11850.4	13195.2	14379.4	10065.7	9762.86	12988.1	12342.3	12347.4	12794.6	13291.9	12213.5	-0.0362307	0.110163	0.701325	0.850401
Cdc5l	7881.28	12738.8	10276.9	13079.1	10581.1	9719.29	10322.5	10560.7	11825.6	13556.9	14065.2	13685.3	15259.7	12237	8568.91	11272.5	14327.9	14175.1	14657.9	14929	12186	-0.285483	0.121082	0.0128241	0.0585967
Slc20a1	6633.64	10983.4	10110.5	10726.7	12393.2	12075.4	12273	12419.4	17429.5	18175.6	22462	19845.3	13620.5	11021.7	8639.35	8510.44	8949.93	9192.5	8785.24	9151.99	12170	0.1604	0.124346	0.189826	0.402559
Wdr38	7857.07	14628	10280.7	14696.7	13016	12264.5	13241.8	13125.7	11886.2	15600.5	13985.4	9362.19	12598.8	10707.2	9098.03	12822.7	12612.8	12090.9	12285	11050.4	12160.5	0.0782173	0.123955	0.501157	0.715154
Tardbp	8426.82	8595.29	10746.6	14144.1	13026.8	11983.7	12673	12956.3	12538.2	13912.1	13936.8	14360.5	14413.6	14966.9	8383.38	11968	11566.7	11556.7	11327.7	11666.7	12157.5	-0.0431896	0.120543	0.691549	0.844525
Kif5b	8213.77	8303.13	11442.9	11975.1	11715.8	11124.6	11867.6	11763.7	10313.2	17179.7	13831.6	11608.9	15999.7	13656.4	9637.45	12956.8	12793.8	12418	13095	13214.9	12155.6	-0.243617	0.121408	0.0343919	0.122948
Septin2	8833.55	12034.4	11980.5	15831.5	13927.4	12097.8	13036.4	13516.5	10936.4	14555.5	13044	12485.4	12874.5	12230.1	7484.92	11242.4	11586.8	11281.4	11815.1	12144.6	12147	0.145614	0.116591	0.187972	0.399882
Rbbp7	8465.55	12695.5	10232.1	10984.7	12882.2	11276.5	12588.5	12622	11601.6	12901.2	9984.79	11079.3	16084.6	14117.1	8448.66	14319	12594.9	12923	12810.1	13428.5	12102	-0.171374	0.11588	0.11255	0.285267
Utp20	8308.99	10708.5	11193.3	15965.2	13128.9	12616.7	12770.9	12815.4	10140	10789.2	11990.3	13032.3	14668.1	12132.1	9312.77	11986.8	12340.1	12443.7	12322.8	12724.5	12069.5	-0.012102	0.113594	0.958384	0.982312
Smc2	7687.59	9391.31	11231.7	13585.6	12478.2	11294.7	12267.6	12440.4	10445.5	13428.5	11568.2	13916.1	16156.5	13159.8	10168.3	11558.2	12451.1	12044.8	12915.8	13158.8	12067.4	-0.154961	0.115773	0.15949	0.359152
Gm26377	11993.8	8513.58	9713.69	12737.2	11916.2	10285.7	11623.7	11723.5	7550.93	14365.6	10718.1	11832.4	14993.4	15055.2	8333.56	13595.9	14062.7	12877	14787.7	14515.5	12059.8	-0.262445	0.130831	0.0314185	0.11488
Polr3h	9327.44	16478.7	10110.5	12017.7	11361.3	11002	11699.4	11234.4	11933.7	13418.9	13920.7	10409	14565.6	11744.5	8718.37	9430.28	13257.3	13902.2	13508.7	13052.6	12054.7	-0.0652355	0.12199	0.560444	0.758037
Rpl35	7811.87	14532.6	10166.8	14527.5	12870.8	12132.8	13109.4	13020.9	11769.3	15448.9	13866.3	9331.33	12443.2	10486.5	8965.75	12755	12457.8	11945.6	12184.2	10896.5	12036.2	0.0818571	0.123953	0.482271	0.700806
Ptprk	8321.91	6416.45	12852.2	11047.4	8696.8	11648.3	9473.3	9771.08	17362.2	11039.2	15068	20750.1	12564.6	12486.6	12791.5	8682.12	12790.8	12921.9	12569.9	13413.6	12033.4	-0.298633	0.137174	0.0198118	0.081523
Nampt	6830.55	10168.8	10065.7	14734.6	11654.3	11087.5	11583.9	11858.6	10507.3	15836.9	12605.6	14338.3	14038.8	11916.9	10783.3	11850.2	12546.4	12237.2	12725.9	12959	12016.5	-0.155936	0.119606	0.169299	0.373347
Rplp2	21198.6	19167.6	9147.94	9565.89	13273.5	13059.9	13795.1	13399.4	13998.7	13566.4	12700.5	5927.9	6688.85	6962.01	12331.1	11541.9	12639.6	11578.2	10631	8962.87	12006.9	0.409481	0.183203	0.0121255	0.0562302
Arcn1	8798.04	13380.1	11431.4	16695.3	13087.7	11732.3	12751.3	12755.4	9069.94	12173.1	13710.2	12919.9	12592.9	11247.9	8297.49	10439.1	12021.2	12189.4	12217.2	12608.2	12005.9	0.128455	0.119015	0.276651	0.506586
Ankrd11	9035.3	8730.23	11894.8	7807.49	9287.92	11646.9	10148.2	10009.2	17083.1	8644.49	9382.21	13258.2	15381.1	12332.1	11845	14988.2	14839.1	14683	14300.4	14060.9	11967.9	-0.486313	0.129151	6.646e-05	0.000818513
Nup98	7836.08	8850.31	12733.1	11267.5	11614.3	11988.6	11724.4	11902.9	14056.1	9244.2	12798.8	13935.9	16165.9	11024.4	11724.7	11698.6	12482.4	12553.3	12360.6	12655.3	11930.9	-0.181362	0.115635	0.102481	0.266975
Zfp57	7303.46	11924.2	10170.6	11287.6	9227.66	8622.1	8955.79	9022.23	10136.7	12801.4	12455.3	12647.1	14670.5	13977.8	8366.2	12951.8	15783.8	16352.1	15859.4	16056	11928.6	-0.54475	0.129946	9.47024e-06	0.000155573
Itpr1	12355.4	10405.2	14358.7	13449.5	8859.16	10616.9	9584.1	9793.2	13249.7	8947.76	15589.6	17494.8	12663.6	9552.59	8453.81	8068.06	13413	14348.9	13174.5	13558.6	11896.9	-0.0518561	0.141673	0.690348	0.843676
Xrn2	6769.21	6912.88	8702.51	10814.3	10379.5	10069.4	10246.2	10436.1	10196.2	12988.6	12419.4	14435.8	18684.2	16007	11109.7	13549.5	13374.2	13012.8	13245.2	14024.5	11868.9	-0.573617	0.126809	1.86349e-06	3.75991e-05
Oga	9243.51	9433.4	11444.2	12256.7	12050.7	11737.2	12131.8	12332.1	9634.75	11235.9	12173.1	14348.2	16121.1	13653.6	8970.9	10645.9	12393	12544	11990.4	12906.5	11862.3	-0.121649	0.113573	0.268236	0.497737
H1f3	18036.7	23733.3	11380.2	11084.1	11520.5	11705	12741.9	11834.8	12819.5	14069.2	12707.4	6479.71	6073.7	6029.51	9331.66	11559.5	12451.1	11896.7	11797.6	9680.59	11846.6	0.445098	0.186288	0.00729962	0.0380919
Myo10	9241.9	12221.3	13077.5	7561.36	12653.2	13726.5	13016.8	12768.2	13344.6	10792	12590.6	12300.2	15619.1	10634.1	9620.27	13356.5	11310.4	11298.9	11078.7	10625	11841.9	0.00955962	0.120681	0.929288	0.969338
Tmpo	9288.71	9388.84	10974.5	13414	12053.9	11109.9	11986.5	11869.1	9809.04	15670.2	9800.9	11721.3	14803.6	13579.2	8603.27	11430.4	12660.4	12192.3	13069.8	13369.4	11839.8	-0.126871	0.118366	0.236253	0.462431
Phf3	7931.31	8696.8	13557.4	15564.1	12084.3	11977.4	11912.9	12019.9	12711.4	11555.6	12298	14484	12630.6	11165.1	9819.55	10184.7	11859.5	12033.1	11831.5	12269.9	11829.4	0.022523	0.115658	0.802086	0.907118
Bsg	10050.5	16830.3	9122.34	13229.4	13933.8	12454.2	13557.3	13188.6	13309.3	12565.1	12249.4	8116.61	11678.4	10287.8	7742.6	12758.8	11761.9	11549.1	11117.4	10597.6	11805	0.205647	0.127752	0.0876501	0.240145
Ssrp1	7461.63	11427.8	9295.14	13688.6	13043.3	11417.9	12163.5	12477	10205.1	12819.2	13053.2	13270.5	14749.4	12750.1	9027.6	11871.5	11502.6	11851.2	11774.4	11787.2	11781.8	-0.0586159	0.117276	0.585213	0.77405
Brca1	7595.6	10957.4	10832.4	12370.3	12651.3	11344.4	12634.4	12560.9	9925.97	13132	13215.1	12201.5	15031.1	13681.2	8519.1	11540.7	11577.8	11670.4	11991.4	12060.5	11774.7	-0.0762901	0.116621	0.516723	0.726039
Ankrd10	7288.93	7762.13	10443.3	9513.83	8718.36	8655.01	8869.31	8786.4	10122.3	10861.6	9205.26	13252	17628.4	15438.6	10176.9	13156	16150.4	16461.1	16062.8	16654.4	11760.4	-0.771101	0.117008	7.65625e-12	4.82131e-10
Itga6	7973.28	13533.6	11974.1	12617.7	9782.63	9422.41	9544.24	9701.78	12938.6	11712.7	11264	11513.9	13684.1	11670	7940.16	10807.5	14676.6	14636.4	14483.5	15088.3	11748.3	-0.257315	0.129282	0.0326335	0.118125
Raly	9692.21	13440.7	9521.69	8384.95	11056.2	11238.7	11196.1	11333.4	15078.7	14756.3	14377.5	13329.8	14982.7	9731.91	7778.68	12100.8	11830.4	12103.7	11466.3	11515.2	11745.8	-0.0808096	0.114302	0.441187	0.666519
Cdk4	7660.16	15879.6	10913	12497	15358.9	13280.4	14982.8	14706.7	10700.4	14376.5	13820	10528.8	11714.9	8963.57	8781.93	12488.1	9578.78	9350.54	9539.06	8942.58	11703.2	0.377553	0.133702	0.00264556	0.0170367
Ywhaq	7524.58	11192.6	10657	11977.5	11919.4	10801.1	11702.1	11881.9	10493	13950.3	13382.8	16445.6	13265.8	11933.5	8139.44	11856.5	11470.5	11337.4	11600	12171.4	11685.1	-0.0616731	0.113656	0.577247	0.768997
Cox4i1	9464.63	14525.2	8941.87	10447.5	10969.3	9834.12	10970.4	10850.1	10604.4	13261.8	12529.3	7378.4	14181.4	10003.7	9151.28	14389.2	14716.9	14650.4	13875	12603.4	11667.4	-0.241534	0.130992	0.0476948	0.155959
Hmgb2	6611.04	11322.6	7947.33	8321.05	10369.3	9361.5	9926.63	9876.47	9839.93	13349.2	12053.9	9381.94	17791	12430.1	10838.3	16673.7	14546.2	14120.3	14480.6	14066.3	11665.4	-0.614426	0.124873	2.7269e-07	6.77731e-06
Mtmr7	5721.71	6196.09	9071.15	9617.96	7125.77	7256.04	7156.66	7254.35	11791.4	13380.7	11291.7	12524.9	16814	15898	10448.3	12924.2	17040	16867	16853.5	17580.3	11640.7	-1.04481	0.124901	8.25671e-18	1.08735e-15
Utrn	8321.91	8941.92	13449.9	12757.3	12190.9	14035.9	12768.9	12772.3	12838.2	8290.68	11527.7	14853.1	13304.6	11809.3	10376.2	10291.2	10870.8	11006.2	10990.5	11034.9	11621.6	0.0765495	0.120703	0.492623	0.70855
Rps21	14665	18299.8	9322.02	11403.6	14235	11746.3	13701.9	13816.3	12420.2	15709.8	12913.3	6846.35	8762.91	7162.03	7945.31	12590.8	10603.3	10621.8	9673.74	9931.16	11618.5	0.42983	0.152596	0.00224664	0.0149121
Gm49369	7986.19	14454.6	10804.2	13127.7	12713.5	10880.9	12054.8	12199.3	10295.5	11181.3	11420.1	9459.71	13976.4	10623	8434.92	12142.2	12640.3	13154	12498.2	12281.8	11616.4	-0.0282417	0.11443	0.845489	0.928934
Actn4	8591.45	13874	13558.7	8636.99	12759.2	13534.6	12705.4	12592.9	17441.6	11913.5	14841.3	10894.2	9736.31	8876.66	8398.84	13756.3	10124.2	10347.8	10146.6	9444.33	11608.7	0.231123	0.129206	0.0592931	0.182085
Copa	8133.06	12668.2	11226.6	13870.8	13293.2	11851.4	12762.8	12821.8	10307.7	10163.6	12588.3	11231.2	13494.4	12628.7	7825.06	10657.2	11365.5	11740.4	11693	11718.6	11602.1	0.070409	0.11357	0.474295	0.694654
Ilf3	7818.33	14314.8	10659.6	12075.7	11712	10861.3	11583.2	11599.5	11698.7	12099.3	13069.4	10221.4	12913.4	10726.5	7763.22	12268.8	12534.5	12674	12600.9	11796.2	11549.5	-0.0355378	0.115084	0.729496	0.866981
Igf2bp1	9364.56	7724.99	14077.1	10227.4	12570.1	14813.2	13753.2	13172.3	17899.4	9895.81	10588.5	11565.7	11910.5	7709.66	13856.6	13322.7	9635.41	9684.11	9285.2	9311.29	11518.4	0.153557	0.146627	0.257905	0.486618
Rrn3	7242.12	11598.6	9551.13	13693.3	11486.2	10046.3	11364.3	11133.1	10454.4	12521.4	12583.6	12489.1	13206.8	12409.4	8130.85	11380.2	12436.2	12122.3	12511.7	12669	11451.5	-0.1285	0.116086	0.247469	0.475376
Slc25a3	7372.86	12221.3	10035	11563.3	11642.2	10217.8	11036	11127.3	10568	14652.5	11033.8	10163.4	12899.3	11547.2	8091.34	14307.7	12415.3	12448.3	12652.2	13031.1	11451.3	-0.180703	0.119112	0.118176	0.295212
Tdh	6128.45	9468.07	7085.91	7204	9440.77	9052.01	9696.25	9330.27	14145.5	14099.2	15394.1	9765.86	17252.4	14128.2	9676.96	16240.1	12900.4	13041.4	12601.8	12281.8	11446.7	-0.649513	0.133002	2.68951e-07	6.68963e-06
Papola	7393.84	9775.08	13231	11539.7	11061.3	11075.6	11170.4	11275.2	10647.4	11611.6	11360	13527.3	14419.4	11526.6	9627.14	9818.77	12077	11997	12733.6	12809.2	11433.9	-0.123022	0.110701	0.239337	0.466303
Aco2	8956.22	15237	9251.62	11695.9	10593.8	10342.5	11005.6	10539.1	11420.7	12574.7	13500.8	9733.76	13525	11832.8	7845.68	9163.35	12695.5	13260.1	12941.9	12468.5	11429.2	-0.0825777	0.123265	0.453091	0.67695
Tet2	7721.49	7977.54	13031.4	11479.3	8829.99	9336.99	8744.32	8905.19	12956.3	10360.3	12303.7	15661.7	13789	10566.5	10060.1	10036.8	13696.9	14291.1	14153.1	14559.7	11423.1	-0.380679	0.128352	0.00153456	0.0109201
Gm20628	10463.7	20193.9	11250.9	13667.3	12828.3	11656.7	13132.4	12287.8	10458.8	14388.8	12252.9	7141.38	7830.76	7578.62	7838.8	11760	11263.4	11467.4	11239.5	9665.08	11418.3	0.382263	0.149459	0.00538556	0.0299872
Cand1	7708.58	10593.4	11240.7	14228.1	12124.9	11316.4	11815.6	12052	10474.2	11216.8	12982.7	13921.1	13104.3	10272.7	8472.71	10932.9	11203.1	11570.1	11307.3	11672.1	11410.5	0.0411426	0.110978	0.724159	0.863419
Grtp1	8076.57	10801.4	9932.56	10777.6	10376.9	9280.28	10103.6	10100.1	9994.37	11020.1	11914	8643.73	16314.4	10829.9	8697.76	13786.4	14541.8	14651.5	14216.1	13816.9	11393.8	-0.399782	0.117296	0.000301653	0.00287763
Ranbp17	7970.05	7354.84	13424.3	10615.5	8471.64	10946.7	8704.46	9100.84	12055	8458.71	10486.8	16162.9	12237	13572.3	11697.2	9657.11	14261.6	13952.3	14052.3	14662.9	11392.2	-0.407116	0.137882	0.00151228	0.0107906
Bub1	8029.77	11417.9	10486.8	13383.3	10994	9977.66	10813	10813.4	9008.17	14407.9	10848.8	11641	13979.9	10389.9	8575.79	11072	12608.3	12620.4	12558.2	13853.9	11374	-0.142865	0.118262	0.207426	0.425701
Mdm2	9674.46	9724.33	11256.1	9010.92	11129.1	10976.1	11381.2	11193.1	6050.67	7312.58	5327.23	9062.21	18161	17132.6	11664.6	10120.8	14836.1	14029.3	14688.9	14655.7	11369.3	-0.424554	0.124693	0.000335841	0.00314145
Ptcd3	9840.7	13628.9	12539.9	16328.5	12775	11308	12723.6	12728.6	7812.38	10229.1	11262.8	11623.7	11050.3	12427.3	7186	7739.72	11083.8	11443	11727.9	11912.5	11368.6	0.248034	0.126996	0.040268	0.138404
Sf3b2	10429.8	12903.5	8816.43	10662.8	12154.7	11562.2	12548.6	12016.4	12326.4	11849.3	13471.9	8467.2	12763.7	9636.73	7256.43	14985.7	11507.8	11634.2	11268.6	10731.2	11349.7	0.0206977	0.123949	0.873163	0.942729
Etv5	9853.61	6269.13	11198.5	8338.8	10156.8	11030.7	10913	10590.4	20754.3	11388.9	16163.3	13213.7	12133.3	11402.4	8096.49	13281.3	10856.6	10724.5	10392.7	10125.7	11344.2	-0.133885	0.13029	0.269608	0.499056
Manf	7217.91	11536.7	8984.11	12107.6	12201.6	11119.7	11549.4	11756.7	11139.4	12313.8	12795.3	11188	15108.8	11710	8572.35	11521.9	11221.7	11661.1	11414.9	11460.9	11329.1	-0.0890539	0.114714	0.404001	0.633306
Zfp292	6870.9	8678.24	12368.3	14257.7	10444.1	11294	10429.3	10652.1	12790.8	11428.5	11357.7	14428.4	12061.4	11591.4	9773.17	9390.18	11885.6	11899.6	12185.2	12588.5	11318.8	-0.0976066	0.118818	0.400329	0.630303
Immt	9856.84	15726.1	14439.3	16769.9	13661.7	12067	13379.6	13599.1	8489.7	11742.7	10360.7	10617.6	10851.1	7763.46	6699.83	8396.39	10170.4	10411.9	10336.5	10707.4	11302.4	0.511308	0.124202	1.46936e-05	0.000228488
Zfp638	11056.1	10615.7	16418.2	15520.3	11807.1	11055.2	11671.7	11897.7	8259.14	10092.5	8698.67	12457	11868.1	9755.36	7912.67	7911.41	11885.6	11752	12433.2	12681.5	11287.5	0.194296	0.12864	0.10883	0.278814
Rpn2	7484.23	11963.8	11094.8	12421.2	11664.4	10599.4	11350.8	11407.9	12577.9	12974.9	13469.6	11587.9	12603.5	9403.61	7421.35	11642.2	11220.9	11667.5	11444.9	11145.9	11257.3	0.0230841	0.110846	0.837852	0.925419
Gm37376	16046.6	10957.4	8689.71	9401.41	11599.7	10656.1	11390.7	11523.8	7295.01	12330.2	9760.42	14509.9	11672.5	12984.6	6869.91	11285	12496.5	12115.3	12147.4	11353.5	11254.3	-0.00494893	0.138032	0.942493	0.975556
Xpo4	8460.71	8200.38	12089.3	14024.6	11918.1	12232.3	12096	12110.2	11104.1	9845.27	11194.6	14312.4	13384.8	10850.6	9125.52	9866.39	10767.9	10843.5	10669.8	11565.9	11233.1	0.0545451	0.11544	0.585407	0.774184
Msi2	9004.64	7486.06	12579.5	9616.78	8945.42	11611.9	9550.99	9530.58	15168.1	6798.93	9489.78	13518.6	12046.1	13103.3	11078.8	11202.3	13795.9	13253.7	13463.2	13251.3	11224.8	-0.336675	0.134938	0.0072928	0.0380626
Yme1l1	8620.5	10017.7	10064.4	14805.6	12145.2	10628.1	11886.5	11785.9	8109.12	14291.8	11962.6	10704.1	12682.4	11121	8069	10444.1	11271.6	10913.4	11559.3	11986.5	11153.4	0.0328777	0.12014	0.807247	0.909979
Wdr43	9067.58	11406.7	9196.58	11060.4	11337.2	10750	11358.9	11550	10037.4	13865.6	12236.7	11258.3	14544.4	11692.1	7058.88	10392.7	11263.4	11175.3	11722	11570.1	11127.2	-0.0568598	0.113873	0.609028	0.791647
Cul4b	7705.35	7346.17	11752.7	13325.3	12219.4	11496.4	12135.2	12665.7	11052.3	11301.5	11794.8	15107.4	12769.6	11558.3	9171.9	10272.4	10010.9	9760.51	10170.8	10663.2	11114	0.0644146	0.121504	0.576065	0.768601
Wnk1	13908	7958.97	18741.3	15616.2	9758.53	14393.7	10875.2	11330.5	9593.93	4943.81	7795.38	10395.4	8919.65	8813.21	12484	7348.73	12457	12265.2	11787	12751.9	11106.9	0.205807	0.160943	0.159616	0.35936
Rangap1	8097.56	13043.4	10989.8	9696.06	11623.8	10598	11488.6	11187.8	13927	12939.4	11231.6	8103.03	11788	9171.86	8177.23	13603.4	11907.9	11808.6	11421.7	10901.3	11085.3	-0.0303423	0.120613	0.789847	0.900598
Igfbp2	11627.4	15484.6	7463.5	7239.5	8484.96	7944.32	8569.34	8170.32	12510.6	14858.7	12495.7	6390.83	8784.13	8214.53	11698.9	14127.2	15234.7	14522.1	14509.6	12817.6	11057.4	-0.361019	0.172876	0.0197279	0.0812538
Bcat1	9698.67	16982.6	15445.4	17334.3	11651.1	11166.6	11072.4	11302.5	10672.8	8031.13	10752.8	9753.51	9565.43	7778.63	6378.58	8130.72	11320.8	11470.9	11125.2	11162.6	11039.8	0.406401	0.144608	0.00246478	0.0160368
Eif2s1	6832.16	10998.2	8798.51	13443.6	13170.1	11581.8	12967.5	12822.9	9703.14	13991.3	12249.4	11175.6	12565.8	12448	8154.9	10905.3	9622.74	9172.09	9818.11	10005.7	11021.3	0.121901	0.129627	0.332547	0.565544
Gigyf2	8933.62	7389.5	12109.8	11135	10040.8	10537.1	10167.8	10207.8	10582.3	9856.2	11695.4	15013.6	13493.2	12072.8	8416.02	9695.96	12325.9	12178.9	12005.9	12361.8	11011	-0.186542	0.117258	0.0975513	0.258546
Eif3d	6914.48	13664.8	8938.03	10117.3	11484.9	10325.7	11455.5	11283.9	10876.9	13425.7	14236.4	8401.77	12733.1	9651.91	9360.87	12151	11457.1	11550.3	11177.5	10548.7	10987.8	-0.0674496	0.124035	0.570109	0.764432
Hmgcs1	7944.22	10639.2	9863.45	13072	11256.6	10376.8	10787.3	11174.4	10394.8	13607.4	10679.9	11402.8	12628.2	11670	6983.29	10763.7	11696.3	11491.4	11734.6	11504.4	10983.5	-0.0522626	0.114171	0.639574	0.81153
Snrnp70	13094.6	16307.9	8746.03	6760.26	11694.9	11502.7	12208.1	11656	11086.5	14746.7	10869.6	8253.64	11328.4	8345.58	8800.83	11455.4	10902.8	10950.2	10733.7	10074.4	10975.9	0.133705	0.138316	0.289284	0.520535
H1f2	19700.8	26227.8	13511.4	10839.1	12451.5	11363.3	12845.2	12049.1	9407.5	10688.1	9242.27	5005.76	5216.97	4512.13	8149.75	9063.09	10323.9	10745.5	9759.97	8311.97	10970.8	0.78755	0.20064	1.7654e-05	0.000267065
Prpf40a	7761.84	7914.4	9190.18	13378.5	10735.9	10757	10758.3	10830.3	8530.51	12033.7	11320.6	12708.8	14493.7	11845.2	9341.97	10599.5	11855	11075.6	11941	12331.3	10970.2	-0.180602	0.118514	0.10238	0.266797
Tpx2	7221.14	11438.9	9744.41	12669.7	11259.8	9741	10810.3	10770.3	9606.07	11026.9	11334.5	10349.8	13040.7	11203.8	7478.04	11762.5	12077	12240.7	11840.3	12281.2	10894.9	-0.126868	0.114641	0.253722	0.481876
Lrp2	8263.8	9138.76	11165.2	13406.9	14382.8	13274.1	12910.1	13275.4	11470.4	7949.16	16813.3	11516.3	12039	9803.64	8979.49	8908.95	8750.25	8523.6	8543.97	8650.84	10888.3	0.330668	0.13766	0.00879963	0.0439331
Tra2a	10594.5	11539.2	15984.3	11795.3	11519.2	10789.9	11303.5	11391.6	8847.11	10592.5	7443.78	13244.6	11079.7	9214.63	7538.17	8257.29	11383.4	11034.7	11542.8	11738.9	10841.7	0.196388	0.124716	0.0974367	0.258371
Pde4d	9280.64	15672.8	15581.1	18215.9	8008	12475.9	9178.74	9507.29	9427.36	9872.59	9504.81	9542.42	9375.7	8686.3	6012.67	7660.77	12192.5	11968.4	11980.7	12476.3	10831	0.245561	0.162763	0.0963731	0.256257
Eif3e	6991.95	7595	9080.11	14171.3	11069.5	9540.05	10288.7	10680.6	9621.51	14125.2	13038.2	12923.6	12456.2	10918.2	9079.13	10504.3	11033.2	10769.4	10912	11806.9	10830.3	-0.127201	0.122203	0.27516	0.505161
Smarcad1	9254.81	11115.8	13967	15291.9	13000.8	12920.5	13129	13256.2	9085.39	10807	9546.45	12877.9	10435.1	9600.87	6717.01	7490.34	9344.08	9062.45	9473.17	9804.09	10809	0.478161	0.11747	1.99283e-05	0.000294727
Kif11	6854.76	11779.4	10721	12447.3	10739.7	9210.26	10373.2	10483.2	9781.46	13779.6	11452.5	11149.7	12332.4	9831.23	7816.47	10092	11653.8	11589.9	11684.3	12394	10808.3	-0.0756878	0.118126	0.510538	0.721885
Usp37	7366.4	9002.59	11650.3	11455.6	10850.7	10513.3	10907.6	10772.6	8923.23	10953.2	11473.3	12422.4	13825.5	10890.6	8496.76	10134.6	11516.7	11417.3	11436.2	11777.7	10789.3	-0.106459	0.110254	0.305737	0.538017
Slc22a14	9495.3	11306.5	11153.7	12673.3	10732.7	10574.2	10925.8	10882.7	9581.8	11092.5	12885.5	12418.7	12541	9527.76	6376.87	8826.24	10940.8	11240.6	11106.8	11286.7	10778.5	0.0907335	0.114035	0.399537	0.629701
Vps35	4992.17	8636.14	7562.06	11442.6	9849.22	8824.45	9501.67	9591.73	8003.22	12010.5	10313.3	10727.5	12404.3	16115.9	10633.8	13633.5	12496.5	12633.2	12491.4	13521.6	10769.2	-0.523993	0.134684	3.14479e-05	0.000438144
Eif5	7564.93	7223.61	11626	12118.3	10343.3	10295.5	10725.9	10766.2	9786.98	10812.4	8960.06	11901.5	13013.6	12008	8582.66	11864	11963.8	11666.3	11569.9	12591.4	10769.2	-0.190214	0.115297	0.0789426	0.223285
Dkc1	7456.79	12941.8	10141.2	13078	11375.2	9805.42	11049.5	10995.1	8366.15	12016	9650.54	10116.4	12146.2	10900.3	7612.04	10174.7	11752.9	11536.8	11814.1	12357	10764.3	-0.0194202	0.117846	0.84615	0.92933
Lbr	8623.73	11291.6	10499.6	13838.8	10648.4	9477.03	10339.4	10428.5	10001	10852.1	12050.5	8670.89	11767.9	11423.1	6361.41	10028.1	12401.2	12257.1	12094.1	12113.6	10758.4	-0.0458601	0.122455	0.669978	0.8311
Ppp1cb	9338.74	6139.14	10178.3	10307.8	10559.6	10332	10213.8	10607.3	9259.68	11462.7	9881.86	15158	13556.8	12067.3	8422.89	11937.9	11324.5	10949.6	10989.5	11721	10720.4	-0.208408	0.123227	0.0740268	0.213704
Ppp2ca	5508.66	9684.71	10298.6	10022.7	11626.4	9822.92	11068.4	11035.8	9401.99	12806.9	11775.2	11533.6	13642.9	11221.7	9553.27	12322.6	10809.7	10462.6	10685.3	10893.5	10708.9	-0.16377	0.121693	0.154985	0.352407
Mtdh	8668.92	9283.61	12898.3	11889.9	10426.4	10012	10456.3	10408.1	10811.8	14347.8	10615.1	16503.6	10119.3	9080.82	6534.91	9697.21	10718	10067.3	10632	10995.5	10708.3	0.102981	0.117817	0.370503	0.601946
Heatr1	6259.18	10137.8	9053.23	12298.2	11467.8	10625.3	11263.6	11481.3	10477.5	11509.1	13128.4	11747.2	13583.9	11690.7	8866.11	9157.08	10124.2	10540.2	9989.61	10570.1	10698.5	-0.03112	0.118804	0.790016	0.900703
Odf2	12016.4	12503.6	10223.1	9681.86	11397.4	11689.6	12204.1	11590.8	11850.9	7875.4	8138.89	10222.6	13578	9095.99	7007.34	10627.1	10935.6	11471.5	11104.8	10668	10694.2	0.104517	0.116354	0.35714	0.590107
Dnm1l	7811.87	7040.39	10741.5	11097.1	10065.5	9954.56	10467.8	10482.1	12889	12261.8	12533.9	13877.9	13554.5	11159.6	7740.88	9242.3	10443.1	10338.4	10801.6	11369	10693.6	-0.114256	0.112606	0.288229	0.519378
Pias2	8725.41	6257.99	13447.4	10091.3	9211.81	10229	9491.54	9615.02	12320.9	9570.69	9384.53	14970.4	11799.8	10532	10156.3	9667.13	11842.3	11806.3	12134.8	12510.9	10688.3	-0.211082	0.12579	0.0762322	0.217966
Hmgcr	6564.23	10973.4	8897.07	10169.4	10567.8	9189.25	9886.77	9960.91	10710.3	12622.5	12027.3	12054.6	13903.3	10774.8	7833.65	10932.9	11588.3	11730.5	11506.9	11657.8	10677.6	-0.218738	0.112303	0.0384903	0.133772
Dido1	9808.42	9884.03	9872.41	8102.14	10438.4	10930.6	10654.9	10534.5	9395.37	7445.08	9961.66	14229.7	13136.1	13554.3	7639.53	11218.6	11536.1	11771.9	11537	11542	10659.6	-0.18038	0.122032	0.120791	0.299481
Sae1	8386.47	10526.5	10228.2	9778.89	10394.7	10066.6	10744.8	10377.8	9494.65	12865.7	11187.6	10555.9	12080.2	10685.1	6297.84	13445.5	11382.6	11557.3	11412	11607.6	10653.8	-0.125904	0.116089	0.259642	0.488531
Mcm4	8659.24	10681.3	8999.47	9942.19	10430.8	10257	10367.8	10453.5	10864.7	9390.37	11190	9615.25	14967.4	9542.93	7459.15	12584.6	11937.7	11841.8	11803.4	12054.5	10652.2	-0.192773	0.111432	0.0693331	0.20387
Rpn1	9779.37	16811.8	11370	15960.5	12067.8	11108.5	11687.9	11920.9	8063.89	10725	11354.2	6489.59	8773.52	7655.86	6388.89	10035.6	10821.6	10885.4	10639.8	10184.7	10636.2	0.376169	0.141179	0.00364965	0.0220059
Cobl	7234.05	4675.85	9717.53	8813.31	4042.69	5827.65	4267.78	4653.78	15884	7827.58	12738.6	15929.5	11091.5	11039.6	11032.4	9574.4	16862.7	17457.8	16169.4	17593.4	10621.7	-1.11699	0.195815	1.27367e-09	5.34705e-08
Rev1	8325.13	5871.74	11786	9545.78	8914.98	9918.15	9431.41	9433.34	9208.94	6956.03	10297.1	13354.4	13230.4	13003.9	11259.2	10218.5	13021.1	12503.7	12654.2	13388.5	10616.1	-0.408463	0.130561	0.000874477	0.00693854
Alg13	6462.55	7528.15	11629.8	9124.52	10232.9	11110.6	10484.7	10422.7	9355.66	11093.9	10642.9	13864.3	14122.5	11409.3	9993.06	11162.2	11133.8	10567.6	10826.8	10959.7	10606.4	-0.20876	0.119137	0.0641901	0.192649
Ubxn7	8541.41	7582.62	14041.3	12217.7	10526	10167.4	10539.4	10652.1	11578.5	9548.83	10915.8	12196.5	12016.6	9885.03	8367.92	8381.36	10889.4	11241.8	11166.9	11613	10603.5	0.00921063	0.116601	0.921764	0.965509
Ppp2r5c	7156.58	12858.9	11393	11282.9	9110.33	9405.61	9140.23	9199.83	11470.4	9196.39	8880.26	10837.4	11506.3	10238.2	7479.76	10684.7	12966.7	12770.2	13233.6	13176.7	10599.4	-0.191994	0.125782	0.106363	0.274361
Psip1	6585.22	9304.65	9410.34	11831.9	10689	9757.8	10204.3	10313.8	9622.61	12149.8	10948.2	11496.6	13198.6	11956.9	7847.39	10530.6	11474.3	11076.1	11386.8	11642.2	10571.4	-0.176667	0.113667	0.104741	0.271131
Psat1	7169.49	11030.4	9896.73	12248.5	10144.8	9188.55	9524.64	9771.08	8810.71	10375.3	11074.3	10396.7	12984.1	10846.5	7433.38	10184.7	12252.1	12551.6	12510.8	12587.3	10549.1	-0.194834	0.117462	0.0833034	0.231696
Zfp568	7295.39	10231.9	12625.6	13356	10822.8	9964.36	10642.8	10524.6	11731.8	10960	11701.2	12197.8	11421.5	8952.53	7699.65	7682.07	10610	10485.4	10771.5	10866.1	10527.1	0.115594	0.115071	0.30518	0.537512
Ganab	7866.75	11707.6	11674.6	11850.9	11023.2	10371.9	10889.4	10838.4	10629.8	10973.6	12059.7	11494.1	12346.6	8636.64	7088.08	8241	10255.3	10660.9	10560.3	10624.4	10489.7	0.129222	0.110099	0.230036	0.454714
Gnl3	5844.38	10579.8	8239.16	8982.52	11532.5	10258.4	11284.6	11295	9361.17	14350.6	10080.8	12884.1	13451.9	12557	8792.24	11904.1	9533.33	9562.23	9445.07	9838.09	10488.8	-0.107573	0.132305	0.372523	0.603868
Sod1	9463.02	12615	7518.54	12340.8	11486.2	10076.4	11073.1	11035.3	8133.39	10169	12020.4	7203.11	13259.9	9058.75	7962.49	10871.5	11556.2	11636.6	11204.6	11028.9	10485.7	-0.0190692	0.123476	0.900042	0.955513
Agfg1	7205	9331.89	10075.9	10651	9808.63	9640.17	9236.84	9687.22	10554.8	10276.9	11207.3	12053.3	13897.4	11643.8	7709.96	8916.47	11596.5	11707.1	12006.9	12261.5	10473.4	-0.232353	0.111548	0.0309573	0.113731
Baz1b	7829.63	9481.68	12900.8	10053.4	10839.9	10795.5	10925.2	10900.7	10684.9	9880.79	10526.1	14087.7	12465.6	9086.34	8215.03	8895.17	10471.4	10437	10312.3	10432.9	10461.1	0.0561542	0.109001	0.596827	0.783313
Eif4h	10923.7	14106.8	8859.95	8258.33	11952.4	10930.6	11790.6	11710.7	12093.6	14644.3	10652.1	7059.91	11052.6	7534.47	7667.01	11176	9855.95	9944.2	9600.1	9314.27	10456.4	0.199364	0.132871	0.11661	0.292522
Hnrnpm	11732.3	10342.1	9109.54	8472.51	11758.3	11341.6	11655.5	11796.9	10408	11597.9	8101.87	12245.9	12797.9	9745.71	6277.23	11902.8	10004.2	9775.67	9520.65	9806.47	10419.7	0.0956075	0.122971	0.389682	0.620527
Esco2	7090.41	9383.88	10870.8	13434.1	9915.19	9013.5	10117.1	9990.6	6382.72	11675.8	9405.35	9317.75	10775.7	11798.3	8158.33	10894	12188.1	11865.2	12437.1	13251.3	10398.3	-0.180151	0.127696	0.142279	0.333974
Phip	8455.87	6779.17	9237.54	10685.3	10104.2	10227.6	10045.5	10279.4	10400.3	9305.67	11379.6	15446.9	14018.8	11425.9	9408.97	8116.93	10607	10118	10543.8	11087.4	10383.7	-0.154133	0.121445	0.177883	0.386002
Atf4	9167.65	16145.7	10671.1	13835.3	11956.8	10205.2	11294	11254.2	8635.31	10849.3	10063.4	7736.4	9959.03	7106.85	6387.17	10034.3	10663.6	10459.1	10668.8	10480.6	10378.7	0.298797	0.130685	0.0174739	0.0741028
Taok1	6612.65	7622.24	11034.6	10869.9	9854.93	10046.3	9923.25	10196.7	9456.04	9887.62	8300.81	13105.1	12915.8	11645.2	9434.74	10204.8	11381.1	11247.6	11332.5	12104.6	10358.8	-0.226753	0.116172	0.04029	0.138465
Hyou1	6050.97	9381.41	9416.74	7780.28	10154.3	9778.81	10170.5	9837.46	11689.9	10878	14354.4	11081.8	14305.1	9164.97	8945.14	12281.3	10369.3	10716.3	10248.3	9963.38	10328.4	-0.226562	0.119344	0.0465768	0.15374
Pcm1	5639.4	6673.95	9237.54	8865.37	8470.37	8800.65	8209.92	8693.81	8181.92	8117.19	8618.87	12160.7	15924.3	11968	11640.5	12059.5	13333.3	12718.3	12998.1	14033.5	10317.3	-0.671065	0.118915	4.12054e-09	1.5189e-07
Atad2	7169.49	9765.18	10312.7	10300.7	9884.74	9301.98	9844.2	9802.52	8638.62	11823.3	10546.9	11102.8	12772	11413.4	6954.08	10182.2	11411.7	11298.9	11595.1	12102.2	10311.1	-0.184297	0.11338	0.0874541	0.239836
Arf1	6517.43	11113.3	10037.5	9732.74	11958.1	10662.4	11603.5	11692.7	10513.9	10626.7	10853.4	8326.47	12191	9480.86	7881.75	13600.9	10196.5	10163.5	9468.33	9567.83	10309.4	0.0124125	0.121591	0.915845	0.962326
Tmem39a	7966.82	8110	8620.6	10893.6	9503.56	9888.74	9388.17	9497.97	11126.2	10204.5	12324.6	13721.1	13206.8	11241	6818.37	9510.48	10823.8	11015.5	10968.2	11164.4	10299.7	-0.183914	0.113098	0.0894828	0.243578
Ssr3	6105.85	9635.19	9342.5	11926.6	11072.7	10163.9	11038.7	11284.5	7870.84	12354.7	10740	9939.92	12001.3	12048	8233.92	10746.1	10155.5	10063.8	10318.1	10929.9	10298.6	-0.0599856	0.12129	0.591465	0.779014
Brip1os	5910.55	7124.57	9860.89	10549.2	9925.33	9860.03	9804.34	9917.82	8665.1	10100.7	10231.1	13189	13589.8	11012	10006.8	11489.3	10880.4	10918.7	11052.5	11564.1	10282.6	-0.290422	0.11942	0.0108049	0.0514055
Arl6ip1	6904.79	10276.5	8450.36	12203.5	11266.8	9215.16	10309	10788.4	8162.07	11830.2	11984.5	10121.4	12687.1	11188.6	7806.16	9446.57	10656.9	10799.1	10548.7	10935.9	10279.1	-0.0741665	0.118707	0.508969	0.720823
Rccd1	7129.14	11020.5	7921.73	11842.6	9618.36	8447.75	9478.7	9521.27	7758.32	10268.8	10403.5	9891.77	13285.8	11125.1	7685.91	10298.7	12058.4	12471.1	12462.3	12811	10275	-0.273611	0.121679	0.0168325	0.0719599
Trim24	8016.86	9897.64	12106	11766.9	8713.29	9333.49	8802.42	9122.39	10904.5	10425.8	9952.41	12600.2	11132.8	10915.5	6555.53	7631.95	11679.9	11641.8	11701.7	12302.1	10260.2	-0.0901901	0.12525	0.429084	0.656429
Gm50252	11006	11999.7	14850.2	14522.8	10848.8	11067.2	10979.2	11085.3	11795.8	12443.5	11953.3	13117.4	7492.55	6774.4	3818.9	7377.55	8407.51	8457.12	8494.56	8498.11	10249.5	0.671341	0.135093	1.97975e-07	5.03876e-06
Cnn3	7845.77	10296.3	9752.09	10178.8	10774.6	9825.02	10357.7	10898.4	11693.2	11526.9	11785.6	10946	12664.7	9740.19	6148.39	9924.04	10098.1	10297	10202.8	10003.4	10247.9	0.0160536	0.109051	0.892294	0.952042
Smg7	5579.68	5382.73	9804.57	7725.84	8181.79	8744.63	8432.87	8546.49	10719.1	10520.1	12315.3	17485	12959.4	11625.9	10975.7	11164.7	11182.2	10901.2	11078.7	11405.4	10236.6	-0.51798	0.129331	2.2909e-05	0.0003317
Kif20a	6916.09	11044	8488.76	11970.4	11427.9	9777.41	10848.8	11088.8	8665.1	9315.23	12683.1	8757.3	12810.9	9704.32	8048.39	10795	10236.7	10816.6	10589.4	10620.2	10230.2	-0.0304616	0.117942	0.771867	0.891319
Adh5	6711.11	10661.5	8908.59	12624.8	10021.7	8453.36	9622.61	9749.53	9063.33	11461.3	9857.57	9249.85	12195.7	10860.3	7316.56	10020.5	11796.9	11704.8	12235.6	12058.7	10228.7	-0.188203	0.121157	0.109978	0.280856
Gab1	7700.51	7226.09	9818.65	8226.38	8174.18	9129.74	8575.42	8431.19	11112.9	6703.31	11863.1	12643.4	14239.1	9567.76	9587.63	11285	12463.7	12801.2	12466.2	12365.9	10219.1	-0.464752	0.121876	5.55693e-05	0.000706311
Atp13a3	7175.95	6551.39	12163.6	10867.5	9043.1	10002.2	9256.43	9533.5	11067.7	9843.9	11011.8	13165.6	12376	9621.56	9501.74	8477.85	10992.9	11026	10991.5	11695.9	10218.3	-0.168213	0.118605	0.136708	0.325007
Pdia4	8833.55	11601.1	10508.6	13153.7	13337.6	11364	12856	12852.6	9328.08	10057	11090.5	10442.3	11222.3	10136.1	6136.36	6728.39	8365.04	8609.33	8737.76	8520.18	10194	0.441116	0.120416	0.000123957	0.00136745
Rrbp1	6528.73	8067.91	10791.4	6677.43	10562.1	10434.9	10401.6	10266.6	21491.2	12337	16918.5	15076.5	9770.48	8286.27	6978.13	9832.55	7291.38	7526.38	7323.13	6966.01	10176.4	0.183819	0.132115	0.137413	0.326195
Glrx3	7694.05	10262.8	10134.8	11863.9	11528.1	10131.7	10915.7	10896.1	7383.26	9458.67	11221.2	10327.5	12215.8	10115.4	6918.01	10206	10342.5	10399.1	10534.1	10777.2	10166.3	0.0296408	0.113315	0.776783	0.893838
Vdac2	6974.2	10447.3	8304.44	11248.6	11623.2	9944.05	11418.4	11509.3	9105.24	13607.4	11613.3	10926.3	11659.5	11220.3	6686.09	9950.35	9105.65	9170.34	9312.33	9425.84	10162.6	0.0817385	0.122435	0.482118	0.700745
Dnmt3l	6120.38	10681.3	8157.25	9814.39	10089.6	8617.2	9673.28	9479.34	11247.5	13077.4	12217	8648.67	12133.3	10250.6	7450.56	11533.1	10957.2	11271.5	11029.3	10619.1	10153.4	-0.211763	0.119824	0.0619341	0.187832
Stt3a	6924.16	10438.6	10266.6	12248.5	11951.1	10368.4	11161.6	11377.7	8574.64	10883.5	10449.7	10989.2	11969.5	10783	7361.23	8154.53	9620.51	9800.75	9558.44	10064.2	10147.3	0.115015	0.115523	0.270429	0.499889
Gm42743	8223.45	16398.3	10397.2	13055.5	11327	10236.7	11596	10877.5	8857.04	13301.4	11051.2	6677.22	7161.41	7002.01	7146.49	10326.3	10010.2	10253.9	10022.6	8691.41	10130.6	0.350193	0.145118	0.00977644	0.0475314
Map4k4	7900.65	11308.9	12647.4	11369.3	11701.9	12348.5	11906.8	11960	8814.02	9100.76	7648.49	9218.99	11859.9	8266.95	7129.31	9812.5	10007.9	9951.79	9415.04	9508.77	10093.9	0.247378	0.108842	0.0181409	0.0763096
H2az1	10297.5	14904	6535.53	8186.15	10175.2	9128.34	10489.4	9952.17	9563.04	13976.3	11121.7	7068.55	9255.5	7962.1	8160.05	12494.3	10907.3	10672.6	10556.4	10408.5	10090.7	-0.0159032	0.140366	0.928087	0.968572
Slc25a13	9351.65	11049	15962.5	16987.6	9457.26	10175.8	9634.09	9573.67	9736.24	8205.99	9384.53	11950.9	8448.27	7166.16	6236	6689.55	10299.3	10497.6	10020.6	10782.5	10080.5	0.347174	0.150982	0.0109226	0.0518335
Hmgn1	9756.77	10023.9	7169.11	10749.2	11845.2	10236	11321.1	11421.9	8595.6	12574.7	11211.9	9595.5	13282.2	9923.65	6457.61	9882.68	9475.22	9129.52	9308.46	9465.21	10071.3	0.0873798	0.123566	0.434217	0.661286
Zmynd8	7757	9635.19	10714.6	10391.8	9995.1	10427.9	10186.1	10337.7	11633.6	10434	9975.54	10599.1	12816.8	8044.86	7076.05	9788.69	10244.9	10593.9	10531.2	10042.7	10061.3	0.00696312	0.106028	0.96037	0.983169
Srsf10	8329.98	6810.12	9460.26	12879.2	10498.7	9592.56	10523.2	10550.8	8028.59	10550.2	9791.64	10355.9	11925.9	10665.8	7137.9	11262.4	10709.8	10179.2	10769.6	11048.6	10053.5	-0.0837494	0.118731	0.469142	0.690293
Fau	11162.6	16763.5	9103.14	8944.65	12120.5	10985.9	11867	11738.7	11239.8	11760.5	12535.1	5939.01	7669.32	5590.85	7902.37	10568.2	9465.53	9208.83	8803.65	7668.82	10051.9	0.425839	0.152222	0.00224777	0.0149121
Ftsj3	6669.15	11003.2	8452.92	10370.5	11726	9778.11	11157.6	11159.3	9141.65	11801.5	10778.2	9621.43	13056	10745.8	7263.31	9680.92	9470.74	9492.25	9865.59	9665.67	10045	0.0172655	0.119023	0.875213	0.943862
Rab1a	5810.48	6425.11	9153.06	10235.6	9512.44	9162.64	9130.09	9303.49	7365.61	10251	10699.6	9883.13	13748.9	10549.9	9773.17	13605.9	11508.5	11423.1	11426.5	11882.7	10042.6	-0.422816	0.123437	0.000296757	0.0028386
Cs	6498.06	9900.12	9096.74	10822.6	9911.38	9255.07	9838.12	9854.35	11571.8	9928.6	12063.2	9894.24	13100.8	7752.42	8512.22	9858.87	10384.2	10887.8	10665.9	10505.7	10015.1	-0.10977	0.111756	0.303401	0.535678
Nipbl	8144.36	5830.88	11869.2	9575.36	8562.34	9925.85	8939.57	9245.25	11841	9449.11	9753.48	14995.1	11350.8	10184.4	8857.52	8439	10627.9	10465.6	10830.6	11233	10006	-0.16667	0.123389	0.148539	0.343339
Rpl34	4892.11	8668.33	4847.25	7911.62	7526.61	6271.57	7108.01	7139.64	7691.03	11912.1	11930.2	7887	14391.2	12548.7	10156.3	13510.7	13711.8	13918.5	13774.2	13009.7	9940.32	-0.917931	0.135565	1.68796e-12	1.17227e-10
Thrap3	5549.01	7970.11	9589.53	10821.4	10022.4	9649.27	9937.44	10017.4	11118.5	11853.4	12167.3	11225	11882.3	10199.5	7747.76	9944.09	9716.62	9852.06	9791.95	9526.66	9929.08	-0.0867103	0.113862	0.416045	0.64456
Kif20b	6410.9	7851.26	8737.07	12678	9833.37	9101.03	9871.9	9775.73	7923.79	11138.9	10105.1	9809.06	11876.4	11783.1	7744.32	9961.63	10924.4	10631.2	10866.5	11487.1	9925.54	-0.187594	0.120815	0.110675	0.281991
Luzp1	6131.68	8190.47	10531.6	10780	8614.98	8497.47	8655.14	8941.29	10314.3	10494.2	10366.5	9780.67	12694.2	9723.64	7974.52	9479.15	11570.4	11844.2	11885.8	12010.9	9924.05	-0.28763	0.115355	0.0084365	0.0425012
Hjurp	6125.22	6428.83	10619.9	9652.27	7823.44	7978.63	8544.34	8289.69	9031.34	8420.46	9083.82	9410.33	13741.8	10188.5	9195.95	11399	13092.6	13078.2	12765.6	12831.9	9885.09	-0.528859	0.117874	2.36035e-06	4.61855e-05
Calm1	6725.64	11026.7	8451.64	11622.5	12442.7	10521	11708.2	12040.9	8916.61	11225	11003.7	11067	11770.3	9167.72	7033.11	9103.2	8279.36	8198.78	8484.87	8631.15	9871	0.232619	0.123405	0.0417831	0.142184
Grb10	4299.76	3502.24	5928.82	5997.02	6479.47	6746.3	6508.75	6565.49	13907.2	13106.1	14357.8	18760.2	15159.5	11430	10152.8	13735	9893.95	10295.9	10162.1	10258.1	9862.32	-0.954173	0.140831	1.85525e-12	1.28004e-10
Celf1	7130.76	6583.57	9777.69	10770.5	9437.6	9969.26	9730.7	9794.37	11110.7	9364.41	10253.1	11815.1	12225.2	10882.4	7244.41	9808.74	10326.1	10078.3	10130.1	10131.6	9828.23	-0.131929	0.113634	0.225213	0.448646
Tsc22d1	6807.95	9529.96	6334.57	12921.8	8093.63	7873.6	7640.39	8145.28	11898.4	12797.3	16202.6	12005.2	9116.45	6821.31	7283.92	10597	10531	10775.8	10539	10519.4	9821.73	-0.157101	0.134124	0.206413	0.424546
Ap2b1	5457.01	8995.16	9869.85	10540.9	11623.8	10925.7	11456.9	11679.9	9752.78	8371.28	10653.3	10809	11982.4	10326.4	8359.33	10732.3	8503.63	8718.38	8778.45	8536.89	9803.68	0.0784334	0.127366	0.5249	0.732597
Mlec	7369.63	10191	11751.4	10051.1	10120	9225.66	9927.3	9927.72	11581.8	10513.3	10697.3	10553.4	11513.4	7904.16	6601.91	8115.68	10052.7	9941.29	9937.29	9904.91	9794.05	0.080139	0.109361	0.4457	0.6706
Rbm26	8843.24	5673.66	11847.4	9184.87	9442.67	10693.3	9823.26	9857.84	11156	8263.36	10764.3	17120.8	9771.66	9565	9975.88	7125.66	9181.65	8891	9118.55	9572.6	9793.63	0.0395507	0.132799	0.7656	0.888577
Nup155	7012.93	9995.45	10474	12158.5	10161.9	9772.51	10062.4	10050.6	9378.82	10603.4	9444.67	11415.1	11413.2	8567.67	7055.44	7964.04	10006.5	10169.9	9975.08	10063.6	9787.29	0.0767702	0.110567	0.469606	0.690784
Ywhag	13512.6	11774.4	12202	6367.4	11322.6	11987.2	11498.8	11465.6	13482.5	9593.91	9518.69	8396.84	8879.58	4753.53	8251.1	9446.57	8409	8599.42	8268.8	7902.1	9781.63	0.443535	0.145054	0.00097631	0.0075872
Pafah1b1	6264.03	8366.26	9007.15	11408.3	10947.1	10301.1	10461.7	10816.3	9582.9	11857.5	10391.9	13679.1	11657.2	9067.03	7654.99	9068.11	8430.61	8532.93	8896.66	9080.4	9773.57	0.0911463	0.117914	0.41724	0.645629
Picalm	6320.52	8513.58	11085.8	10903	10431.5	10339.7	10225.2	10518.8	9581.8	8132.22	9560.33	11160.8	12141.5	9709.84	8582.66	8447.78	9741.95	9595.47	10003.2	10425.8	9771.07	-0.00185836	0.111805	0.961952	0.983741
Snhg1	6912.86	7140.66	7626.06	11032	8781.15	7952.72	8566.64	8614.62	7088.72	13074.7	10172.2	10965.8	12385.5	12174.9	8371.36	8425.22	11388.6	11369.5	11272.5	11781.8	9754.87	-0.359407	0.12796	0.0028492	0.0180819
Copb2	5737.85	10793.9	8748.59	11400	10885	9297.08	10551.6	10677.7	8145.52	11218.2	9536.04	8826.43	11725.5	9747.09	8069	9710.99	9908.85	9885.3	9995.42	10039.7	9744.99	-0.0134417	0.117848	0.884061	0.947885
Anapc1	6938.69	6999.54	11024.4	10455.7	9131.89	9492.43	9550.99	9471.19	10347.4	7469.67	9930.44	12466.9	11554.6	10610.6	8467.56	8422.71	10367.8	10526.8	10579.7	10991.3	9740.02	-0.14567	0.117214	0.194535	0.408721
Txnrd1	5531.26	7119.62	9279.78	6778.01	7978.2	7854.7	8188.98	7997.96	12087	9425.89	11054.6	10060.9	13789	10137.5	8404	12392.8	11755.2	11803.3	11347.1	11495.5	9724.06	-0.561661	0.114278	2.9785e-07	7.32803e-06
Atp5c1	5984.8	10161.3	9042.99	11691.1	9894.26	8520.57	9591.53	9569.02	8419.1	13015.9	11895.5	8996.79	10359.7	9982.97	7282.2	8739.77	10232.2	10058.5	10437.3	10474.1	9717.48	-0.054305	0.121531	0.643843	0.814078
Snapc3	6141.36	7853.74	9154.34	11226.1	9813.71	9262.77	9478.03	9517.19	9506.78	10114.4	10043.8	10443.6	12235.8	9649.15	7436.81	10676	10513.9	10171.6	10465.4	10620.2	9716.23	-0.158532	0.111123	0.129416	0.313213
Hnrnpdl	8899.73	8368.74	7390.55	9260.6	9971.63	8749.53	9582.07	9662.77	9110.76	11735.9	11040.8	11005.3	12806.2	10239.5	5698.29	10399	9987.83	9929.63	10175.6	9991.42	9700.29	-0.128192	0.117867	0.253033	0.481028
Rdx	7269.56	8252.37	10498.3	12049.7	10095.3	9307.58	10123.2	10069.2	8287.82	9752.38	9162.46	9616.49	11664.2	8920.81	6844.14	10083.2	10476.6	10150.6	10430.5	10749.7	9690.21	-0.0278559	0.110559	0.791391	0.901517
Kdm1a	6042.9	8985.25	10977	10961	9404.62	9087.02	9635.44	9456.05	9105.24	9035.19	9425.01	10174.5	11204.7	10467.2	7393.87	8896.42	10623.4	10611.9	10828.7	11141.7	9672.85	-0.107474	0.112351	0.292524	0.52364
Pdha1	6720.79	9755.28	8218.69	10983.5	10409.9	9028.21	9894.2	9963.82	9193.5	14424.3	11363.4	11917.5	10459.9	9323.6	6122.62	8954.07	9215.93	8756.87	9193.15	9396.6	9664.8	0.0621244	0.116807	0.566663	0.762282
Gldc	4997.02	7297.89	9316.9	7963.69	9416.03	9112.23	9427.36	9602.79	15193.4	13409.3	14652.8	12818.7	11317.8	7811.74	7787.27	10526.8	8162.38	8520.11	8110.87	7776.21	9661.07	-0.0525411	0.121793	0.638194	0.810622
Gnb1	7669.84	8331.6	10042.6	9066.54	10200.6	10025.3	10003.6	10313.2	8684.95	8868.53	10574.7	11517.6	12756.7	8101.42	7139.62	10843.9	9687.56	9816.49	9605.92	9668.06	9645.93	-0.0334679	0.110256	0.747773	0.87856
Prc1	6533.57	9770.13	7216.47	11130.2	8927.66	7747.57	8882.15	8906.35	7383.26	9485.99	9893.42	9384.41	12722.5	10556.8	7380.12	9971.66	11381.1	11700.7	11773.4	12104.6	9642.61	-0.318338	0.121812	0.00585355	0.0320145
Kdm4c	8252.5	7442.73	9255.46	12066.2	9789.61	11285.6	10252.9	10628.2	9219.97	10450.4	9833.28	12705.1	11450.9	9853.3	6637.99	7623.17	8893.31	8858.93	9041.03	9278.47	9640.96	0.124368	0.1169	0.247343	0.475249
Rsl1d1	6590.06	10387.9	8042.05	10273.5	10617.9	9056.22	10152.3	10273.6	7465.99	12418.9	12139.5	10185.6	10338.5	9923.65	6430.12	10480.5	9335.14	9277.06	9090.45	9703.86	9609.14	0.0175235	0.12208	0.902557	0.956791
Ssr2	6283.39	10243	9339.94	10626.1	11396.8	9753.6	11167.7	10918.2	8926.54	12595.2	10423.1	9180.72	10780.4	9709.84	6426.69	9415.24	8680.96	8619.83	8857.91	8813.12	9607.92	0.146928	0.120193	0.197522	0.41311
Dmxl1	6990.34	6987.16	10690.3	11338.5	8600.39	8909.18	8682.84	8912.18	9004.86	9003.77	9839.06	12743.4	10959.5	10482.3	7921.26	7464.02	10721.7	10494.7	10699.8	11438.8	9594.21	-0.1563	0.120762	0.168213	0.371623
Tbl1xr1	7653.7	5916.3	12588.5	9822.67	8063.18	9991.67	8632.17	8920.33	9724.1	8537.94	10546.9	14558.1	9243.72	9875.37	8409.15	8025.45	10460.2	10150.6	9870.43	10604.7	9579.76	-0.086242	0.127588	0.464566	0.686502
Rfc1	6824.09	8417.02	8260.92	11307.7	8879.46	8276.21	8927.41	8892.96	7762.73	11184	10581.6	9695.49	12273.5	9529.14	7000.47	9533.04	10802.2	10815.5	11163	11397.6	9576.2	-0.22326	0.117404	0.0454102	0.150917
Cd81	8836.78	14173.6	8475.96	8803.84	9846.69	8764.94	9453.03	9417.62	6947.52	9995.54	10922.8	6455.02	10870	8329.03	6866.47	9585.68	11232.9	11191	10826.8	10447.2	9572.12	-0.026179	0.130125	0.832707	0.922717
Syncrip	8100.78	5119.04	8383.8	10117.3	9043.73	8876.27	9098.34	9007.09	8902.27	9727.79	9840.22	15159.2	12182.8	8919.43	9177.05	9710.99	10052.7	9507.99	9911.13	10511.7	9567.48	-0.21894	0.126014	0.0665199	0.197734
Gatad2a	8580.15	7956.49	8806.19	6276.29	8242.04	8844.06	8441.65	8166.24	13353.4	7637.7	7987.37	8374.61	12504.5	9196.69	7723.7	13001.9	11861	11827.3	11330.6	11060.5	9558.62	-0.409845	0.127497	0.000660718	0.00549669
Eef1d	5823.4	10200.9	7522.38	10933.8	10567.8	9153.54	10207.7	10183.9	9150.47	12464	11615.6	7654.92	10160.5	10294.7	7203.18	10597	9603.37	9703.36	9275.51	8746.3	9553.12	-0.0166808	0.125852	0.887146	0.949268
Sinhcaf	8033	10522.8	8844.59	12415.3	10675	9953.16	10626.6	10630.6	8334.16	12439.4	10143.2	11613.9	10291.4	8359.38	5658.78	7453.99	8651.9	8620.99	8822.06	8915.74	9550.29	0.265296	0.118514	0.0163976	0.0705664
Igf2r	6464.16	8419.5	9703.45	9975.32	9965.29	10040.7	10542.8	10159.5	11509	10244.2	15626.6	9501.68	10957.2	7719.32	7069.18	9064.35	8017.83	8961.56	8401.54	8439.04	9539.1	0.121245	0.118557	0.280743	0.511405
Tjp2	7037.14	9775.08	11805.2	9543.41	11186.2	11198.8	11276.5	11117.4	10145.5	12061	9842.53	10201.6	9693.88	5444.63	7665.3	10401.5	8122.89	8042.49	8278.49	7745.19	9529.24	0.31846	0.122773	0.00611459	0.0331735
Fam120a	7700.51	7666.81	11930.6	7831.16	8852.19	9210.26	9124.69	9209.73	13244.2	7132.25	8623.49	10878.1	10740.3	9565	7991.7	8985.4	10497.5	10347.8	10573.9	10405.5	9525.55	-0.132988	0.119062	0.241204	0.468227
Eif1a	6314.06	10037.5	9202.98	10136.2	10680.1	9878.94	10502.9	10641	7602.78	12163.5	9472.43	9694.26	10811.1	10089.2	6607.07	9762.38	9125.03	8797.69	9175.71	9467.6	9508.12	0.0633069	0.118199	0.583015	0.772534
Cenpe	5733.01	6831.17	8437.56	10781.2	9294.89	8529.68	9125.36	9300.57	8500.73	9077.54	9593.87	10122.6	12583.4	11737.6	7965.93	10051.9	10609.2	10492.4	10566.1	10789.1	9506.19	-0.291379	0.117199	0.0080865	0.0411891
Dnajc13	7371.25	7526.91	12297.9	10667.6	9271.43	9813.82	9852.99	9653.45	11088.7	7543.44	9521	11937.3	10212.4	9211.87	7558.79	7456.5	9589.21	9764.59	9533.25	10131.6	9500.2	0.0545594	0.116527	0.637228	0.809946
Dbf4	6388.31	9183.33	8929.07	10869.9	9613.92	9161.24	9373.31	9601.63	9589.52	12567.8	10348	11727.4	10036.8	10162.3	5864.93	8764.83	9133.22	9281.14	9493.52	9812.44	9495.13	0.0140869	0.11408	0.924706	0.966938
Ivns1abp	5784.66	7720.04	7340.63	9190.78	7784.75	7165.01	7736.32	7801.14	8563.61	11703.1	10992.2	9973.25	12927.5	11361	6930.03	9820.02	11451.9	11602.7	11517.6	12175	9477.07	-0.509828	0.120594	8.96009e-06	0.000148112
Rpa1	5879.89	8688.14	8473.4	9853.44	9655.14	8610.9	9637.47	9452.56	7866.43	9077.54	9733.82	8937.53	13104.3	10449.2	7488.35	10343.9	10548.9	10472.6	10696.9	10338.6	9465.45	-0.230459	0.112938	0.0322825	0.117229
Dek	6562.62	5645.19	8217.41	7295.12	8862.97	8148.07	8703.11	8761.36	7730.74	9771.5	7700.54	12734.7	14611.5	12077	8979.49	11137.1	10640.5	9851.48	10611.7	11078.4	9456.03	-0.486801	0.1286	6.28228e-05	0.000781909
Ogt	7361.56	7347.41	11142.1	11643.8	9233.37	9004.4	8869.31	9092.69	11643.5	9619.87	10908.9	12196.5	10729.7	7888.99	7067.46	6714.61	9419.33	9670.7	9665.99	9878.07	9454.92	0.0481429	0.116941	0.666244	0.829128
Ppp1ca	6617.5	13240.2	8342.84	9122.15	11260.4	9954.56	10936.7	10712.7	9044.57	10868.5	10444	7494.44	9997.92	8217.29	6863.03	10657.2	8876.91	9009.97	8819.15	8609.08	9454.45	0.154187	0.124017	0.176581	0.384305
Nbr1	5676.52	10821.2	8749.87	10769.3	10498.1	9282.38	10284.7	10225.9	7419.66	10323.4	9523.32	9080.73	11162.2	9938.83	7624.07	8961.59	9505.02	9650.87	9869.46	9680.59	9452.38	-0.00781502	0.116792	0.990305	0.996107
Uck2	6677.22	9876.6	8766.51	9336.33	7922.38	7706.96	7705.25	7798.81	10328.6	11659.4	11443.2	8927.66	11166.9	7075.12	6553.81	10808.8	11378.2	11554.3	11412	10843.4	9447.08	-0.271718	0.125411	0.0212846	0.0861537
Scaf11	6590.06	7552.91	11627.2	9161.2	9391.3	9264.87	9327.37	9528.25	10633.1	11412.2	10782.8	11131.2	10577.7	9020.12	6340.79	8930.26	9227.85	9327.21	9503.21	9598.85	9446.42	-0.0013919	0.109657	0.98819	0.995276
Tpm3	5997.71	10761.8	9643.29	9171.85	11310.5	10100.9	10711.7	11097	9856.48	9991.44	10955.2	9560.94	11889.3	8109.7	7551.91	8591.89	8450.73	8549.26	8514.91	8104.35	9446.04	0.159426	0.117161	0.147401	0.34155
Tnks	5408.59	5309.69	8842.03	8336.43	7358.54	9047.11	7809.29	8135.38	10256.9	5278.5	8274.21	10915.1	12365.4	12145.9	13301.7	9655.85	11537.6	11539.8	11537	11848.7	9445.19	-0.604167	0.140755	5.03024e-06	8.92895e-05
Ldhb	7900.65	13661.1	10559.8	13389.2	9645	8598.29	9172.65	9213.81	7415.25	7999.71	9264.24	8077.11	9771.66	7792.43	5803.09	7809.9	10656.9	10785.1	10847.1	10404.9	9438.39	0.13924	0.133365	0.276823	0.506709
Cad	10906	11707.6	9035.31	5088.24	8373.97	9431.52	9197.65	8752.04	13105.2	7973.75	8827.05	6511.81	7483.12	6361.95	11319.3	12390.3	11219.5	11040.6	10352	9643	9435.99	-0.118157	0.152335	0.396759	0.626998
Golga4	7414.82	9741.66	10695.4	7684.43	8886.44	9273.27	9297.64	9169.55	9955.76	8965.52	11590.1	10990.4	12225.2	8146.94	7160.23	7739.72	9841.8	10291.8	9535.18	9985.46	9429.57	-0.050353	0.110346	0.636382	0.809524
Sun1	9007.87	12217.6	8667.95	10877	9218.15	8468.06	9078.75	8926.15	7238.75	8196.42	8296.18	8395.6	11758.5	7683.45	5990.34	9495.45	11258.9	11399.2	10971.1	11231.2	9418.84	-0.0524186	0.122873	0.632693	0.807033
Ncaph2	8728.64	12943.1	10156.6	9182.5	10626.2	9698.29	10948.1	10416.9	7172.56	10102.1	12609.1	7219.15	9598.43	6988.22	6093.41	9391.43	9145.14	9479.42	9065.26	8802.38	9418.34	0.249235	0.126578	0.0383065	0.133279
Pa2g4	7487.46	8659.67	5615.23	10189.5	10274.8	9176.65	9765.83	10036	8714.74	10155.4	11318.3	10901.6	11751.4	9820.2	6509.15	11885.3	8815.07	9196.58	8961.58	8834.6	9403.45	-0.080382	0.127108	0.503997	0.71711
Gm37240	6669.15	7058.96	9795.61	10490.1	8611.17	9890.84	8945.65	9009.42	9945.83	6492.93	10257.7	13012.5	10920.6	9238.08	9525.79	7641.97	9894.7	9860.23	10225.1	10351.2	9391.88	-0.125845	0.122602	0.27484	0.504795
Pcna	5557.08	11041.5	6950.24	8919.8	9797.22	8724.33	9689.49	9588.81	8414.68	12245.5	11506.9	7879.59	10072.2	10823	7347.48	11023.1	9598.15	9317.88	9598.16	9569.02	9383.21	-0.126212	0.128078	0.303397	0.535678
Sgo2a	6460.94	8018.39	8362.04	12444.9	9797.85	8706.12	9807.05	9407.14	8295.55	10398.5	9339.42	9562.17	11480.4	9680.87	7208.33	8640.77	9570.59	9434.51	10211.5	10615.5	9372.13	-0.0679479	0.115724	0.541176	0.744911
Numa1	7771.52	12919.6	9814.81	7943.57	9817.51	9899.24	10307	10027.3	10454.4	7879.49	11124	6179.73	9827.05	6092.96	8551.74	10402.8	9742.7	10146.6	9441.2	9035.65	9368.94	0.0891004	0.12837	0.460194	0.682825
Polr2b	6076.8	9392.55	9074.99	12039	9773.75	8404.34	9444.25	9587.65	6598.93	9368.51	8751.88	8881.98	11152.8	10267.1	7533.02	8525.47	10528.8	10498.2	10458.6	10943	9365.08	-0.111375	0.118683	0.353299	0.586209
Ppp1r12a	7288.93	5928.68	11535.1	9373.01	8962.55	9100.33	8855.12	8874.91	8719.15	8677.28	7964.24	11616.3	11359	9693.29	8282.02	8945.29	10719.5	10362.3	10321	10711.5	9364.48	-0.182202	0.117309	0.0972339	0.25792
Uggt1	6654.62	9813.46	11503.1	11274.6	9954.51	9724.89	10117.1	10346.4	9450.52	8813.89	10268.2	8509.17	10415.1	8854.59	6467.92	7358.75	9209.22	9463.09	9363.68	9489.08	9352.59	0.157784	0.11265	0.148046	0.342494
Ptp4a2	6627.18	7757.18	11092.2	10775.2	9590.45	8595.49	9177.38	9207.99	7729.64	11201.8	8271.89	10130	10769.8	9520.86	7218.64	8278.59	10048.9	10123.8	9958.6	10799.8	9343.78	-0.0696155	0.115873	0.534164	0.739862
Magi1	14981.4	8806.98	17501	12883.9	7605.26	11432.6	8655.14	8908.68	8687.16	4865.94	6575.18	10417.7	6594.58	8076.59	6433.56	5095.48	9980.38	9831.07	9508.05	9998.58	9341.96	0.41126	0.180458	0.0106471	0.0508684
Lncenc1	7422.89	8925.83	13041.6	14776	13872.9	14854.5	13679.6	14177.4	11512.3	8632.2	9644.76	14450.7	5755.52	5505.32	5595.22	5636.86	4830.37	4780.24	4867.88	4747.22	9335.46	1.24632	0.140805	8.9096e-20	1.40123e-17
Ghitm	6226.9	9154.86	9146.66	10907.8	10278	9356.6	10061.7	10156.6	7899.52	10540.6	11032.7	10218.9	10476.4	9316.7	6263.48	9089.41	8886.6	9056.04	8864.69	9191.97	9306.3	0.0765892	0.114821	0.495001	0.710567
Col18a1	13440	15979.8	9128.74	7518.76	11604.2	14032.4	12604.7	12027.5	13788	12990	10978.3	6266.15	4656.03	3878.97	6569.27	7595.6	6203.56	5836.94	5673.05	5172.61	9297.23	1.04254	0.167323	6.83783e-11	3.65968e-09
Ccna2	5382.77	8153.33	8327.48	8847.62	9010.75	7812.68	8721.35	8744.47	7800.24	10451.8	8407.21	9476.99	12479.7	10509.9	7429.94	11153.4	10542.2	10376.3	10988.6	11141.7	9287.92	-0.355448	0.116296	0.00122652	0.00915722
Asah1	6157.5	8183.04	8237.88	9021.57	7789.82	6955.66	7467.43	7526.29	8147.73	12026.9	8070.65	9897.95	11509.9	11064.4	6479.94	9779.92	11603.9	11576.5	11855.8	12349.8	9285.13	-0.462482	0.126162	0.000107308	0.00121504
Tasor	7413.21	6714.8	12341.5	13565.5	10550.1	11249.9	10875.2	11175.6	10513.9	9524.24	9449.3	13258.2	7153.16	7057.19	6662.04	7984.09	7377.81	7302.45	7499.47	7819.17	9274.34	0.481784	0.127748	6.70668e-05	0.000825026
Tmem131	10442.7	6395.4	11855.1	8493.81	7696.59	10354.4	8401.79	8392.76	11207.8	5398.71	9983.64	12038.5	9286.14	9238.08	7857.7	7266.01	10172.6	10239.9	9923.72	10472.3	9255.88	-0.0403479	0.137919	0.745023	0.877027
Ttc3	8010.4	9298.46	9490.98	10905.4	10262.8	9820.12	10332	10275.9	7711.99	8604.88	9910.77	10706.5	10773.3	9915.38	5742.96	7089.31	8815.07	8851.93	8934.45	9310.69	9238.17	0.159856	0.114561	0.140096	0.330204
Tnpo2	5326.28	8616.34	8536.12	7499.83	8574.39	8086.46	8707.84	8563.38	8928.74	7995.61	9643.6	6473.54	12343	9999.52	8008.88	13163.5	11208.3	11447	10973.1	10653.1	9237.43	-0.427622	0.12005	0.000158378	0.00167777
Gm49909	6609.43	10359.4	8975.15	9691.32	10898.3	9944.05	10755.6	10593.3	9373.31	9604.84	11466.4	8905.44	11694.9	7534.47	6861.32	7992.87	8440.3	8221.52	8463.55	7878.83	9213.21	0.201324	0.115235	0.0717098	0.20882
Lap3	5783.05	10282.7	7066.71	8603.86	9613.28	8509.37	9457.76	9236.52	8529.41	10389	10434.7	8298.08	12162.7	10523.7	7033.11	9515.5	9788.9	9625.79	9635.95	9516.52	9200.33	-0.167975	0.118982	0.139414	0.329311
Slc3a2	7158.19	11923	10023.4	8911.52	9006.31	8601.09	9086.18	9040.28	8999.34	9017.43	10900.8	6243.93	8222.01	7349.63	6430.12	11920.4	10350.7	10602	10168.9	9875.68	9191.54	-0.0210016	0.128908	0.867017	0.939128
Stag1	8400.99	6484.54	11728.4	10362.3	9140.77	10929.9	9223.32	9616.77	9877.44	6378.18	7887.91	12655.7	9518.3	8744.24	8424.61	7115.63	9234.55	8990.72	9166.02	9634.65	9175.75	0.0894564	0.126059	0.453465	0.677151
Snora73b	8773.83	5116.57	2288.59	7301.03	8424.71	6949.35	6815.48	7616.55	10306.6	19338.1	13571.4	8932.59	8399.95	10788.6	12587.1	11555.7	9734.5	6968.87	9744.47	8276.77	9174.53	-0.48106	0.19485	0.00511246	0.0288154
Upp1	5465.08	8797.08	6447.21	8999.09	7507.58	6975.96	7444.46	7410.41	6422.43	7477.87	8564.51	6511.81	13653.5	10937.5	7852.55	11592	12777.4	13456.6	12545.6	12618.9	9172.88	-0.664623	0.123964	2.06001e-08	6.67819e-07
Slc38a4	8438.12	10655.3	10250	13325.3	11956.8	10752.8	11629.1	11994.9	7668.97	9740.08	9729.19	8936.3	9235.47	7464.12	4961.31	6530.39	7432.94	7584.12	7388.05	7582.91	9162.81	0.590815	0.117174	1.6268e-07	4.23554e-06
H3f3a	6985.49	9932.31	8171.33	7251.33	9976.71	9030.31	9940.14	9731.48	7726.33	9526.98	10138.6	8379.55	12341.8	10721	6237.72	9554.35	9386.55	8654.23	9557.47	9229.55	9123.66	-0.0886451	0.118887	0.460946	0.683558
Tle4	6231.75	5021.24	9996.56	8582.56	8187.5	11170.8	9271.29	9499.72	10858.1	6315.34	10646.4	12757	10349.1	9842.27	10657.9	8873.86	8707.04	8528.85	8029.48	8703.34	9111.5	-0.101189	0.140706	0.437158	0.663535
Fbxo15	5986.41	8680.71	11597.8	11859.2	9309.48	9488.23	8884.17	9321.54	7053.42	7502.46	7351.25	8594.35	10219.5	8173.15	7771.81	8776.11	10387.9	10279.5	10006.1	10780.1	9101.16	-0.0259021	0.116219	0.842007	0.927581
Fkbp9	7100.09	12732.6	10873.3	13905.1	9383.05	8593.39	8938.22	9112.49	8486.39	9842.54	10292.4	8240.06	8364.6	7214.44	5593.5	6084.25	9204.75	9378.53	9384.03	9195.55	9095.97	0.296006	0.138128	0.0227188	0.0906638
Pfas	8066.89	10309.9	10564.9	7574.38	10332.5	10394.3	10819.8	10459.4	10469.8	8540.67	9967.45	7321.62	11294.2	6771.65	6596.76	8802.43	8502.88	8879.92	8174.81	7870.47	9085.73	0.209062	0.117193	0.0552954	0.173193
Ctnnd1	6341.5	8576.72	8920.11	10162.3	9726.81	9698.99	9069.96	9495.65	10551.4	8095.33	11154.1	10333.7	10738	7486.19	6524.61	9398.95	8719.7	9055.45	8739.7	8900.22	9084.47	0.045653	0.110551	0.667125	0.829606
Fam169a	6599.74	6919.07	9654.81	10317.3	9583.47	9546.35	10076.6	9950.43	8394.83	9425.89	10182.6	11099.1	10016.8	9530.52	5980.03	9773.65	8625.08	8093.81	8879.22	8965.25	9080.72	0.0548136	0.116313	0.643297	0.813748
Cdk1	5950.9	8844.12	8272.44	10306.6	9543.52	8117.27	9218.6	9054.84	7502.4	9767.4	9517.53	8757.3	11344.9	9098.75	6548.66	9946.59	9701.72	10012.4	10017.7	9970.54	9074.71	-0.133101	0.114351	0.221883	0.444185
Ankrd28	6979.04	6233.23	10887.4	9413.25	9358.32	10420.2	9383.44	9536.41	9245.34	7285.25	9842.53	12113.8	10512.9	9416.02	7433.38	7875.07	8738.33	8464.7	8802.68	9052.96	9049.71	0.0377925	0.119318	0.756409	0.883684
Senp3	5345.65	10974.7	8048.45	8046.52	10372.5	9290.78	10400.2	10179.3	10237.1	10416.3	10481	8215.37	10779.2	7850.36	7488.35	10268.7	7984.31	8411.64	8075.02	7973.69	9041.95	0.0666075	0.12448	0.549964	0.750402
Usp24	6777.29	7560.34	10123.3	11855.6	8301.66	8877.67	8402.47	8401.49	8745.62	7919.11	10793.2	10332.5	10259.5	7679.31	6835.55	7868.8	10075.8	10015.4	9721.22	10256.3	9040.1	-0.0435414	0.118642	0.694621	0.846194
Rlf	7421.28	9841.94	10971.9	12429.5	9001.87	9331.39	9194.27	9143.35	6897.88	8069.38	8364.42	10262.1	8806.52	9327.74	5564.3	7163.25	9398.47	9714.44	9631.11	10145.9	9034.05	0.134636	0.124108	0.252199	0.480125
Eml4	6911.25	7096.1	10860.5	11756.2	8487.5	8922.48	8595.69	8875.49	9325.87	9014.7	9216.82	12668.1	9012.74	8003.48	6428.4	7768.55	9453.61	9089.86	9465.42	9727.12	9034	0.0474485	0.118856	0.674941	0.834032
Usp28	8560.78	9097.91	12900.8	12010.6	8321.32	8857.36	8779.45	8475.45	7489.16	6839.91	7023.94	8682	10402.1	7095.81	6351.1	7233.43	10424.5	10524.5	10322.9	11110.7	9025.18	0.0598852	0.128747	0.620361	0.798797
Doxl2	0	0	0	0	0	0	2.02681	8.73457	37022.2	65742.1	38712	38730.1	0	0	0	0	0	0	0	0	9010.86	0.14113	0.422599	0.0910461	0.24632
Glg1	4911.47	5746.7	9022.51	9761.14	7243.74	7385.57	7505.94	7277.06	8352.91	7846.71	8029.01	8619.04	12034.3	10381.6	9311.05	9386.42	11606.2	12065.8	11828.6	11823.6	9006.97	-0.57157	0.121701	1.46176e-06	3.03424e-05
Sdha	6383.46	7441.49	7815.49	7749.51	7799.97	7276.34	7709.3	7639.84	7878.56	9316.6	11355.3	10101.6	12739	8610.43	6634.55	10434.1	10617.4	10704.1	11082.6	10848.8	9006.92	-0.423217	0.114883	0.000103617	0.00118125
Vps13b	7493.91	6992.11	11867.9	11049.8	7674.39	9710.89	8151.14	8491.17	8740.11	7068.05	7757.21	11886.7	9031.6	8855.97	6986.72	7585.58	9939.4	10085.3	10164	10535.5	9003.37	-0.0343412	0.127519	0.793999	0.902706
Gls	8662.46	4336.64	10054.2	8516.3	7593.21	8054.95	7668.76	7843.65	9363.38	7464.21	9253.83	13881.6	9366.28	10209.2	9075.7	7398.85	10377.5	9513.83	10518.6	10836.2	8999.47	-0.272096	0.13875	0.0354673	0.125814
Agps	6084.87	7939.16	11160.1	11129	9398.91	9377.6	9334.12	9479.34	9016.99	10222.3	8151.61	11054.6	9143.55	9153.93	7165.39	6279.75	8677.98	8515.44	8751.32	9324.41	8968.02	0.124146	0.118305	0.251706	0.479616
Sars	8347.73	11564	9586.97	11446.2	10523.4	9322.29	10213.8	10210.7	10095.9	10756.4	10350.3	6878.44	8713.42	6670.95	4688.17	7430.18	8207.08	8246.02	8322.09	7675.38	8962.47	0.41045	0.124027	0.000472726	0.00418855
Rbpms	7033.91	5158.66	8374.84	5539.08	6088.14	8248.2	6668.2	6612.65	13274	5831.75	7406.77	10879.3	11793.9	9151.17	12611.1	8714.71	11819.2	11166.5	11490.5	11338	8960.03	-0.675006	0.147137	1.08233e-06	2.33363e-05
Sgk1	7584.3	11593.7	9630.49	10536.2	8098.7	7545.91	7910.63	7917.02	6696.01	10600.7	9554.55	7526.54	8755.84	8064.18	5117.64	9249.82	10693.4	10673.2	10631	10802.2	8959.1	-0.0555544	0.137308	0.664497	0.82809
Ext1	7589.14	5679.85	9828.89	7837.07	8269.31	12234.4	9444.25	9783.3	10081.5	6151.42	7862.46	14186.5	9587.82	10657.5	8749.29	8630.74	8287.55	8004.58	7963.59	8125.82	8947.75	0.0140393	0.141603	0.927995	0.968572
Oxsr1	7329.28	9060.77	9505.05	10950.4	9076.71	8960.29	9289.53	9141.6	7622.64	9184.09	10914.7	10805.3	10055.7	8046.24	5670.81	6989.06	8835.93	9018.13	8924.76	9237.31	8930.91	0.127032	0.114343	0.258172	0.486889
Brd2	8279.94	8647.29	6161.77	5459.8	7994.05	7945.02	8066.69	7817.44	6853.75	8427.29	9115.04	9059.74	14036.5	10756.8	6840.7	10242.3	10423.7	11416.1	10432.4	10328.5	8915.25	-0.455279	0.127023	0.000147646	0.00158632
Prkci	6622.34	7774.51	9987.6	10955.1	8475.45	7922.61	8466.65	8607.63	9792.5	8930	9409.97	9805.36	10269	7530.34	6074.52	8444.02	9630.19	9625.79	9540.03	10370.9	8911.72	-0.0488816	0.114067	0.643496	0.813904
Kat7	5384.38	7962.68	7939.65	9912.6	9762.97	9000.2	9753	9650.54	8874.69	7736.06	9641.29	9075.79	11275.4	11007.9	6983.29	9040.54	8815.07	8899.17	8856.94	8570.89	8907.15	-0.0763877	0.119281	0.510038	0.721822
Tmed5	11651.6	7794.32	9081.39	9052.34	8661.28	8010.84	8601.77	8569.2	7282.87	7249.74	5427.85	10239.9	10567.1	9858.82	5847.75	7481.56	10917.7	9573.89	10768.6	11017.6	8882.81	-0.0806508	0.13226	0.518067	0.727123
Smarca4	9015.94	11401.8	7828.29	6123.64	8544.58	9734.7	9430.73	9113.65	13045.6	7190.99	8480.08	6950.04	8145.41	4986.66	10724.9	10842.6	9237.53	9352.87	8786.21	8563.74	8875	0.0111552	0.143769	0.941897	0.975395
Herc4	5934.76	7882.21	10521.4	11095.9	8462.76	9013.5	8656.49	8870.25	8217.22	10368.5	7896	11257.1	8620.32	8781.48	6461.04	8110.67	9174.2	9292.22	9152.46	9700.87	8873.47	0.0231094	0.11778	0.849365	0.931065
Arih1	6331.81	6571.19	9054.51	10314.9	7839.3	8831.46	8313.96	8169.16	8779.82	8417.73	8401.43	12024.9	10396.2	9610.52	6887.08	7848.75	9806.78	9495.16	9528.4	10350	8848.66	-0.161544	0.116991	0.146432	0.340362
Hnrnpa3	8631.8	6750.7	6945.12	6901.07	8092.36	8066.85	7845.77	7864.61	6554.81	7908.18	8003.57	12774.3	11766.8	8977.36	6878.5	11417.8	10814.9	10147.7	10587.4	9914.46	8842.2	-0.370158	0.127558	0.00209306	0.0140771
Larp4b	5570	7114.67	9909.53	9640.44	9254.3	9301.28	9243.59	9355.89	8764.38	9725.06	10378	10106.6	10799.3	8959.43	7297.66	7203.35	8373.24	8554.51	8411.23	8680.07	8832.13	0.0236054	0.11336	0.843225	0.928033
Phc1	9671.23	9724.33	11304.7	7831.16	8684.75	10190.5	9512.48	9304.07	12886.8	6359.06	10254.3	9121.47	8497.76	5608.78	5873.52	8248.52	8637.74	8599.42	8138.96	8011.87	8823.07	0.280873	0.128579	0.0201492	0.0826328
Ddx39b	6585.22	9870.41	7962.69	10144.5	10184.1	9498.73	10114.4	9902.68	10601.1	10576.1	11067.4	7247.55	9658.53	6364.71	6114.03	9244.81	8023.05	8153.29	7626.4	7501.17	8822.05	0.22435	0.120713	0.0494465	0.160054
Kdm3a	7481	8392.26	10316.6	11666.3	10956	9985.36	10817.1	10851.8	6923.25	8401.33	7366.29	10832.4	9864.76	8083.49	6729.04	6229.62	7664.66	7819.72	7761.08	8258.87	8820.04	0.342936	0.118895	0.00238721	0.0156346
Ubr7	7093.63	10750.6	7368.79	9846.34	9076.71	8120.77	8930.79	8769.51	7078.79	10503.7	10091.2	7799.35	9966.11	9373.26	5514.48	7999.13	9341.85	9268.31	9442.17	9897.16	8811.63	-0.0155655	0.121569	0.891334	0.951632
Septin11	5883.12	7453.87	10047.8	9388.4	9889.18	10029.5	9714.49	9783.89	9863.1	7796.16	7758.37	9001.72	10304.3	8013.14	6809.78	9980.43	8444.02	8294.42	8372.47	8193.84	8751.1	0.0720678	0.114673	0.516441	0.725931
Cd9	8236.36	11781.8	11133.2	11816.6	7134.01	6651.77	7017.48	7052.88	7299.42	10263.3	10336.4	8279.56	8077.06	6641.98	4444.22	7620.67	10448.3	10361.8	10657.2	9763.52	8750.87	0.0474525	0.155963	0.733279	0.869102
Nup133	5962.2	7369.69	7734.86	7206.37	7581.16	7045.98	7501.21	7412.16	7822.3	7779.77	7491.2	6780.92	14289.8	10040.9	7189.44	9685.93	11616.6	11475.6	11039	11688.8	8735.69	-0.566791	0.112048	1.36743e-07	3.63176e-06
Morc3	4984.1	9152.38	7917.89	10139.8	8767.83	7956.92	8745.67	8790.47	7092.03	10311.1	9130.08	9395.52	9583.11	9327.74	6924.88	8856.32	9353.77	9197.16	9341.4	9657.32	8731.28	-0.106812	0.118269	0.329211	0.562308
Gpx4	8281.56	13449.4	8184.13	10359.9	9967.19	8339.92	9636.12	9624.92	9609.38	7995.61	12248.2	5931.61	7862.58	5360.48	6167.28	8059.29	8528.22	8318.91	8620.52	8056.62	8730.09	0.320187	0.138772	0.0132389	0.0601195
Jpt2	5490.91	8919.64	8225.09	9520.93	9993.83	8762.84	9735.43	9644.13	7803.55	8675.91	8833.99	8073.41	11540.5	7360.66	7395.58	9843.83	8514.8	8500.86	8823.02	8868.6	8726.38	-0.0114322	0.114857	0.926158	0.967512
Sdc4	6786.97	10530.3	8168.77	9632.16	8011.18	6989.96	7743.76	7709.72	9306.01	10163.6	11095.1	5597.07	9452.3	8300.06	6047.03	7759.77	10667.3	10246.9	10247.3	9954.43	8720.48	-0.132378	0.134304	0.294054	0.525341
Aspm	6854.76	8269.7	8976.43	12597.5	8852.82	8339.22	8776.08	8891.21	6817.35	9195.02	9906.15	9583.16	9228.4	8313.85	5882.11	7015.38	8796.45	9268.89	9219.31	9422.85	8710.33	0.082191	0.121222	0.471606	0.69241
Rrm1	5080.95	8738.9	7838.53	10480.6	9239.71	8075.25	8493	8691.48	7321.48	9352.12	9451.61	9181.96	10125.2	9337.39	6816.65	8455.29	9326.2	9229.24	9215.44	9529.65	8699.03	-0.103212	0.1171	0.35809	0.591038
Trpm7	5440.87	5517.67	8190.53	9690.14	7850.08	7886.9	7866.04	7813.37	7591.75	7887.69	8929.99	10926.3	11117.4	10050.6	8044.95	8865.09	10013.9	9701.02	9966.36	10570.7	8696.07	-0.353934	0.120084	0.00188516	0.0129114
Dlg1	6543.25	5838.31	11211.3	9558.79	8116.46	9365	8194.38	8437.6	9384.34	7857.64	8459.26	12444.6	8654.5	8231.09	7259.87	8049.26	9158.56	8794.19	8922.82	9265.95	8687.36	-0.0225177	0.120241	0.856497	0.934034
Ccdc73	5242.35	7500.92	7384.15	10640.3	9062.76	8050.05	8747.03	8812.6	7127.33	10887.6	9021.36	10178.2	10038	9376.02	7010.77	8717.21	8913.42	8752.79	8700.94	9294.58	8672.92	-0.103714	0.119921	0.365493	0.597608
Ipo11	5282.7	6179.99	9880.09	9810.84	8262.97	8453.36	8049.8	8357.82	8069.4	8078.94	9887.64	12015.1	9299.11	8771.83	8086.18	7981.59	9174.2	9008.22	9137.93	9642.41	8671.5	-0.129123	0.119785	0.243722	0.470953
Atp5pb	6780.51	9002.59	7192.15	10277.1	9164.24	7996.83	8767.97	8859.77	7314.86	9849.37	9362.55	7201.87	10458.7	8855.97	5569.45	8992.91	9209.97	9099.19	9690.21	9483.71	8656.49	-0.0614691	0.117704	0.577156	0.768997
Kansl1	7539.1	5263.89	10393.4	6822.98	7414.98	9430.12	8109.26	8194.19	8823.95	5404.17	5898.58	11221.3	9229.58	11039.6	9908.88	8532.99	10260.5	9736.01	9825.86	10069	8655.92	-0.285208	0.139065	0.02776	0.105024
Qrich1	6703.04	8951.83	8077.89	7356.65	9098.28	8727.13	9006.46	8927.32	9181.36	9227.81	7960.77	8964.69	11566.4	7920.72	5919.9	9856.37	8993.89	8629.16	8819.15	8884.71	8638.68	-0.068908	0.109998	0.492852	0.708772
Bptf	5455.4	7380.83	9672.73	8035.87	8611.17	9489.63	9094.96	9043.19	10677.2	6815.33	9121.98	10878.1	10066.3	7924.85	7522.71	9184.65	8531.2	8506.69	8276.55	8209.95	8624.96	-0.0278685	0.116246	0.80195	0.907043
Cdk12	6018.69	5200.75	8058.69	5956.79	8103.14	8552.08	8136.96	8094.62	8791.96	6027.1	8078.74	12295.3	12359.5	11030	8850.65	10721.1	9037.85	8886.92	8952.86	9203.9	8617.88	-0.409716	0.137346	0.00142056	0.0102841
Lmnb1	6202.69	10472.1	7795.02	7058.46	8616.88	8831.46	8740.27	8526.11	11094.2	12771.4	7683.19	8633.85	8938.5	6984.08	6280.66	9995.47	8518.53	8427.38	8412.2	8369.84	8617.61	0.00613684	0.120604	0.956542	0.981351
Ssb	5326.28	8209.04	7661.9	10301.9	9056.42	7933.82	8956.46	8839.97	7034.67	11358.9	8146.98	8830.13	9288.5	10279.5	6557.25	8520.46	8929.81	8687.47	9140.83	9234.92	8614.76	-0.0803599	0.121355	0.471928	0.69258
Kctd18	5608.73	7868.6	8280.12	10994.2	9051.98	8065.45	9040.91	8746.8	7497.98	9595.28	8844.4	8941.23	10109.9	9033.92	6478.22	7878.83	8774.84	8682.23	9234.82	9553.51	8614.09	-0.036263	0.114472	0.714409	0.858113
mt-Nd2	7819.94	3093.71	7339.35	7505.75	7142.89	8777.54	7473.51	7341.7	10876.9	8085.77	7358.19	13149.5	6155.02	11341.7	11568.4	11311.3	9110.87	8293.25	9465.42	9026.7	8611.87	-0.381391	0.165713	0.0105669	0.0505887
Rictor	6452.87	5657.57	8441.4	9507.91	7916.67	8620.7	8192.36	8290.86	7443.93	7507.92	8417.62	11290.4	11317.8	9876.75	7993.42	7187.06	9318.75	9569.81	9329.77	9829.14	8608.14	-0.220169	0.120136	0.0541782	0.17079
Resf1	6929	8637.38	11866.6	13569	9596.16	9426.61	9563.15	9690.14	8860.35	9285.18	8842.09	9588.09	7597.43	6207.46	5131.38	6257.19	7674.35	7722.91	7357.04	8103.75	8595.27	0.475117	0.124096	6.04806e-05	0.000757212
Ddx1	5452.17	8361.31	6453.61	10409.6	8941.62	7721.66	8897.68	8787.56	6397.06	10856.2	8461.57	9538.72	9802.3	9891.93	6988.44	8720.97	8917.15	8815.19	9142.77	9224.18	8589.08	-0.124257	0.123824	0.291076	0.522315
Lrpprc	6017.08	9227.9	7713.1	9795.46	8617.52	8388.24	8687.57	8689.15	8413.58	8462.81	9377.59	11678	9774.02	9051.85	6098.57	6821.13	8547.59	8737.04	8634.08	9033.86	8588.31	0.0109665	0.11333	0.936926	0.973009
G2e3	5498.98	5980.68	8186.69	9416.8	8087.92	7225.93	8257.21	8009.02	6912.22	9405.4	6672.34	9032.58	11232.9	9904.34	7426.51	9429.03	9738.97	9601.3	9913.06	10980.6	8545.63	-0.337821	0.119458	0.00257543	0.0166373
Psap	9789.05	12629.9	9938.96	7258.43	9628.51	8762.84	9458.43	9313.97	10083.7	9473.7	9329.01	6787.09	7855.51	5444.63	4660.68	8464.07	7801.76	8430.88	8201.94	7559.04	8543.61	0.363163	0.133011	0.00356667	0.0216137
Lin28a	5482.84	7858.69	8292.92	7773.18	8976.5	8580.09	9324.67	8965.75	8490.8	10181.3	11678	10052.3	11050.3	7942.79	6335.64	8386.37	7768.23	7917.11	7731.05	7912.83	8535.07	0.00820185	0.114736	0.967547	0.986009
Tjp1	6862.83	7644.52	10243.6	10449.8	9432.52	9146.54	9346.28	9221.96	8726.87	5968.36	10080.8	10072	8792.37	6971.66	6167.28	8051.77	8198.89	8240.77	8174.81	8416.97	8510.53	0.183042	0.116044	0.0970515	0.257587
Gm50163	7117.84	5622.9	6100.34	7554.26	7818.36	7195.12	7607.96	8041.05	5866.45	10070.7	6621.45	10838.6	10674.4	11361	6620.81	11698.6	9821.68	9072.37	9921.78	10560.6	8509.31	-0.449974	0.135195	0.000392072	0.00358191
Arid5b	6249.5	6041.34	10273	9612.04	7369.95	8523.37	7295.16	7700.4	7493.57	5532.59	7839.33	9189.36	10211.2	7437.91	8522.53	8903.94	10477.4	10810.2	10111.7	10554	8507.43	-0.2692	0.125574	0.0250032	0.097237
Dars	5508.66	7815.36	7928.13	10415.5	8737.39	7694.35	8790.26	8595.98	6876.92	11884.8	8400.27	8577.07	9337.99	8337.3	6436.99	8954.07	8646.68	8672.9	9238.69	9231.34	8504.04	-0.0687189	0.120829	0.567894	0.762848
Peak1	15297.7	4327.98	5585.79	4887.08	4913.51	12938.1	5235.24	4559.45	5676.71	4980.69	5373.49	5120.56	3482.3	11231.4	19759.4	8801.18	16574.4	6454.52	19137.2	5414.83	8487.57	-0.399492	0.349649	0.0859836	0.237011
Eftud2	5161.65	7235.99	7780.94	6942.49	9043.73	8685.82	8909.85	8800.37	9083.18	7953.26	8711.39	6303.18	12649.4	8455.94	7823.34	11895.3	8755.47	8595.92	8666.06	8218.9	8483.61	-0.238728	0.12881	0.048618	0.15813
Gm49496	4719.4	5345.59	7706.7	8138.82	7180.31	6922.05	6846.56	7109.36	8991.62	8917.71	8803.92	11101.5	10689.7	11214.8	7206.62	8594.4	10019.9	9727.85	9982.83	10406.1	8481.28	-0.502184	0.119478	1.02586e-05	0.000166627
Acin1	6268.87	10510.4	9880.09	5362.77	9384.32	9074.42	9464.51	9054.84	10921	8167.74	10033.4	7187.06	8365.78	6796.48	7374.97	10025.5	7974.62	8380.73	7982.97	7377.68	8479.41	0.0927922	0.127984	0.448029	0.672399
Wdr5	6559.39	7909.45	7568.46	9900.77	7869.74	7107.6	7480.27	7650.32	8769.89	8823.45	9937.37	8677.06	10350.3	8138.67	5229.31	8418.95	9692.78	9968.11	9905.31	9610.19	8478.37	-0.180798	0.117895	0.100192	0.263129
Smchd1	5942.83	6597.19	8418.36	8252.42	7291.31	7424.08	7618.09	7581.61	8594.5	8752.41	8806.23	10857.1	10080.4	10504.4	5643.32	8189.62	9695.76	9598.39	9439.26	10097.6	8469.25	-0.288519	0.116042	0.00904365	0.044848
Cacybp	5323.05	6255.51	6744.16	8678.41	9036.12	7335.86	8399.09	8575.6	8433.44	11983.2	10448.6	10022.6	11141	10376.1	6366.56	7887.6	7964.19	7673.34	8298.84	8432.48	8468.79	-0.158353	0.125202	0.180689	0.389998
Ddx39	5016.39	9260.09	6481.77	7917.54	8719	7586.52	8553.13	8432.94	7371.12	8804.32	9622.78	6011.85	11667.8	9555.35	7570.81	9292.43	9323.96	9580.31	9413.1	9090.54	8463.59	-0.266393	0.12429	0.0255487	0.0985614
Smc1a	6507.74	8294.46	7660.62	10367	8854.09	8162.08	8561.23	8687.41	6111.35	7588.52	9591.56	9539.95	10124	8800.79	6102	7708.39	8990.91	9046.12	9084.63	9239.1	8451.1	-0.0395567	0.115831	0.726097	0.864451
Polr1a	9240.29	12710.3	13622.7	12307.6	10361.7	10722.7	10770.5	10362.1	6722.48	4691.09	9010.95	8174.63	5722.53	5679.13	4095.49	6461.46	7049.97	7079.09	7241.74	6942.75	8448.46	0.804644	0.137142	6.56292e-10	2.92548e-08
1700126G02Rik	8741.55	6529.1	12361.9	10407.2	7470.8	7898.11	7674.17	7902.46	11164.8	6573.53	6703.56	9779.44	8176.05	6121.93	7021.08	6453.95	9509.49	9528.99	8966.43	9510.56	8424.76	0.0704605	0.138489	0.592517	0.779754
Dcp2	6801.5	6907.92	8826.67	11471	8187.5	7730.06	8057.23	8187.79	9794.7	9932.7	8293.87	10141.1	9647.93	6974.42	6206.79	6045.4	8405.28	8630.91	8626.33	9194.35	8403.18	0.0524214	0.118254	0.663317	0.82741
Marchf7	6318.9	5637.76	9044.27	9028.67	8193.84	7593.53	7858.61	8018.34	5985.59	8156.81	8105.34	8986.91	10217.1	10376.1	6431.84	8802.43	9880.54	9084.61	10077.8	10239	8401.9	-0.263496	0.120468	0.0215585	0.0870846
Med13l	11140	5494.15	10009.4	7056.09	7434.65	9510.64	7866.72	7969.42	10935.3	4465.68	6964.95	10065.8	8090.02	7397.91	8891.88	7639.47	9565.37	9394.28	8991.62	9104.86	8399.41	-0.0464778	0.144715	0.722139	0.862527
Chd1	5645.85	5648.9	7777.1	8038.24	7876.72	7783.28	7933.6	7993.88	7899.52	7648.63	9655.17	10547.3	12536.3	8571.81	7826.78	8053.02	9011.77	8820.44	9291.02	9361.4	8396.03	-0.301532	0.116736	0.00648301	0.0347329
Ruvbl2	10926.9	11807.8	7085.91	5959.16	9277.13	9046.41	9405.74	9272.04	9624.82	10155.4	10323.7	4151.51	6021.85	5817.08	7654.99	9855.11	8478.29	8223.27	7911.27	6882.49	8394.05	0.22286	0.157337	0.119353	0.297262
Glul	6465.78	9438.35	6221.93	6787.48	7594.48	7235.03	8069.4	7866.36	9654.6	8323.47	9028.3	5576.08	10888.8	7734.49	6650.01	10927.8	10061.6	9677.7	9830.71	9679.4	8385.59	-0.312838	0.126015	0.00853731	0.0428865
Pkn2	4798.49	5620.43	7948.61	10088.9	7908.43	8001.73	7934.28	8021.83	8552.58	9599.38	8433.81	10046.1	10122.8	9100.13	7830.21	7994.12	8596.76	8742.29	8948.02	9416.29	8385.26	-0.207542	0.119231	0.0621169	0.188225
Epha2	6932.23	8514.82	5663.87	4430.32	5894.69	6137.84	6535.1	6007.06	10090.3	7909.55	8866.38	4418.15	9095.24	7444.81	9510.33	13765.1	12023.4	12110.1	11561.2	10709.7	8381.01	-0.739857	0.156214	4.34383e-07	1.02884e-05
Gtpbp4	5513.5	7878.5	8341.56	9090.2	8639.72	7932.42	8501.78	8558.13	7385.46	9888.98	8197.87	9836.22	10015.6	8854.59	5914.75	8056.78	8607.19	8630.91	8724.19	8933.04	8375.07	-0.0646892	0.112238	0.540449	0.744525
Fxr2	5741.08	9895.17	6573.92	8784.91	8249.02	7559.22	8253.84	8392.18	7454.96	10423.1	9229.54	5847.66	9725.7	7686.21	6698.11	9655.85	9411.88	9765.17	9389.85	8693.2	8371.53	-0.148131	0.124426	0.21042	0.429087
Psmb7	4796.88	6593.48	7354.71	9442.83	8751.34	7919.81	8485.57	8508.06	7383.26	9869.86	9723.41	8675.82	10755.7	9439.47	7026.23	8645.78	8245.83	8483.95	8458.71	8779.11	8366.99	-0.159009	0.12016	0.161686	0.362197
Hmgb1	4761.37	7245.89	6270.57	9239.3	9102.08	7891.11	8690.27	8662.37	8515.07	13582.8	12185.8	11570.6	8640.36	7688.97	6079.67	9155.83	7044.01	6977.62	7085.74	6935.59	8366.25	0.0483436	0.127635	0.689757	0.843327
Larp1	6368.94	5998.01	9369.38	4598.35	8032.74	9000.9	8581.5	8301.92	11581.8	5760.72	6944.13	9599.2	10008.5	9545.69	9616.84	10528.1	8426.88	8538.77	8569.17	7928.94	8365.02	-0.250333	0.142986	0.0596477	0.182872
Slc16a1	5408.59	7817.84	6602.08	8499.73	9034.22	8073.15	8724.05	8791.64	7115.2	11868.4	9419.22	8431.4	10603.6	9278.08	6242.87	8991.66	8029.01	7825.55	8222.29	8317.93	8364.83	-0.0915704	0.123174	0.43651	0.662975
Mbtps1	5889.57	7404.35	9356.58	6437.22	7297.01	7523.51	7439.73	7104.7	10819.5	6757.95	6085.95	7069.78	10940.7	7763.46	8287.18	9292.43	10458.7	10603.2	10506	10246.2	8364.19	-0.393024	0.122616	0.000738701	0.00606014
Ap2a2	6690.13	11206.2	8232.77	7737.68	8687.92	8538.78	8817.96	8738.65	10047.3	8216.91	9793.96	8105.5	9446.41	6521.97	5459.5	7931.46	8344.93	8583.67	8052.73	8080.48	8361.75	0.127515	0.114098	0.247917	0.475978
Clic4	5773.36	8737.66	9247.78	9434.55	9208.63	8746.03	9038.21	8857.44	10849.3	7886.32	8785.42	9188.13	8622.68	7897.26	5299.74	7779.82	7685.53	8001.67	8044.01	8077.5	8358.05	0.155608	0.112067	0.144529	0.337408
Hspe1	4680.67	7889.64	6664.8	9480.69	9493.41	7708.36	8980.11	9078.13	7683.31	10994.1	10825.6	8773.35	9233.11	10140.2	6296.12	8337.49	7585.69	7585.87	7876.39	7844.82	8357.6	-0.0167875	0.128967	0.881406	0.946625
Xrcc5	5697.5	7935.45	7718.22	11074.6	8146.91	7802.18	7897.79	8123.15	7662.35	9296.11	9177.5	9400.46	9644.39	7764.84	6115.74	7252.23	8843.39	8807.61	9060.41	9307.71	8336.43	-0.048192	0.115516	0.661416	0.826223
Agrn	11583.8	11115.8	10847.7	5339.1	7521.54	8472.26	8222.76	7854.71	13470.3	6080.38	9629.72	6643.89	5496.27	5280.48	7438.53	7782.33	8976.01	8858.34	8380.23	7724.9	8335.96	0.212787	0.160619	0.153861	0.350833
Ybx3	7297	9414.83	6404.97	6179.25	7300.82	7413.58	7701.87	7472.72	12570.2	8848.04	9415.75	5911.86	9178.9	6561.97	6729.04	10827.6	9785.91	9489.92	9012.93	9157.96	8333.75	-0.230055	0.132676	0.0613062	0.18648
Cbfa2t2	5694.28	6598.43	9467.94	7369.67	6782.64	7607.53	7000.59	7274.15	10438.9	7518.85	7256.41	11999	9299.11	8582.84	6880.21	8055.53	9888.74	9705.11	9340.43	9761.13	8326.08	-0.283207	0.120593	0.0127206	0.0582412
Pou2f1	5739.47	4622.61	8730.67	7179.15	7178.41	8823.05	7420.14	7586.85	10516.1	6635	8977.41	12858.2	10405.7	7985.55	9761.14	7710.9	8587.08	8662.98	8312.4	8819.68	8325.63	-0.264316	0.132962	0.0321727	0.116951
Fkbp3	6228.52	7049.05	7444.3	11458	8495.74	7246.23	8191	8257.67	7143.88	10405.4	8234.88	9351.08	9339.17	8138.67	5928.49	7710.9	8923.85	8584.84	9071.07	9217.02	8320.99	-0.0508191	0.119869	0.656277	0.822952
Srsf6	8520.43	8053.06	7015.51	7282.1	8884.53	8117.97	8811.88	8833.56	6646.37	8316.64	8614.24	8998.02	12327.7	8009	5856.34	7459.01	8551.31	8441.38	8662.18	8708.71	8305.5	-0.0501585	0.115547	0.655091	0.82205
Scarna10	7611.74	10494.4	7857.73	13935.9	8262.97	6382.9	7466.08	7699.24	5756.14	9977.78	8238.35	7161.14	7835.48	7526.2	5232.74	6179.5	9498.31	9541.82	9345.27	9881.65	8294.26	0.0848419	0.149924	0.537379	0.742407
Kif15	6367.32	7637.09	7733.58	9603.76	7941.41	7775.57	7925.49	8029.4	5907.27	7757.91	6979.99	9678.21	10284.3	9640.87	6203.36	7466.53	9373.88	9261.31	9962.48	9973.52	8275.16	-0.176726	0.117441	0.107724	0.276725
Tars	7616.58	9402.45	8307	8259.52	8892.78	8022.74	8654.47	8446.91	6721.38	9468.23	9415.75	7742.57	8917.29	8454.56	4349.74	8426.47	8517.78	8616.33	8707.72	8532.71	8273.65	0.0559561	0.119156	0.591319	0.778888
Ccnf	6080.03	11133.1	8804.91	7714.01	8705.68	7954.82	8457.87	8469.62	7670.07	7327.6	8245.29	6227.88	9164.76	6690.26	6127.77	9848.85	9560.15	9497.5	9092.39	8685.44	8272.9	-0.0320307	0.118486	0.817033	0.914577
Srpk1	6309.22	8675.76	8473.4	9260.6	8689.82	7964.62	8393.01	8470.79	9202.32	8879.46	9582.3	8404.24	10032.1	6949.59	5340.97	7217.14	8436.57	8266.43	8511.03	8370.43	8271.49	0.0690049	0.108867	0.540534	0.744525
Urb2	4328.81	6604.62	6033.78	6743.69	6776.3	6431.22	6903.31	6545.11	8070.51	7372.68	8443.07	9011.6	13238.6	9163.59	7740.88	10333.8	10347	10453.3	10271.6	10576.1	8269.48	-0.683308	0.112979	3.76281e-10	1.74342e-08
Lrrc59	5917.01	9499.02	7600.46	6563.83	9585.38	8539.48	9334.8	9309.89	8232.67	8100.8	7957.3	5940.25	11032.6	8668.37	6294.41	10320	8067.01	8371.4	8122.49	7921.78	8268.95	-0.046079	0.122812	0.687501	0.842049
Uqcrc1	8241.2	11133.1	6945.12	6149.67	7891.94	7190.22	7970.08	7636.93	8638.62	10203.2	8251.07	4800.84	8190.19	5502.57	7624.07	10771.2	9791.88	9968.7	9571.03	8772.55	8262.21	-0.13255	0.142481	0.313659	0.546042
Herc1	5810.48	6224.56	8676.91	10344.5	8155.15	8916.88	8636.23	8614.62	7902.83	7211.49	9453.92	9290.59	8830.09	10330.6	6227.41	6916.37	8350.14	8365.57	8181.6	8536.29	8248.81	-0.0113626	0.119704	0.950415	0.978728
Gsta4	6699.81	8400.93	7509.58	9848.7	9868.25	8464.56	9267.91	9701.2	6790.88	9876.69	9984.79	9811.53	7795.41	8724.93	4454.53	8293.63	7082.76	7164.24	7267.9	7452.25	8223.02	0.238677	0.124893	0.0430404	0.145276
Cog5	6157.5	6808.89	9831.45	9271.25	7695.32	8354.63	7663.36	8106.27	8873.59	8487.4	7714.42	9773.26	9052.81	9203.59	5710.32	6372.49	8639.98	8626.24	8845.31	9176.45	8218.23	-0.0349532	0.115755	0.748314	0.87888
Cemip2	5787.89	6980.97	10328.1	10261.7	7826.61	8086.46	7824.83	8019.5	8593.39	7838.51	7863.62	7573.45	9519.48	7660	6550.38	6753.46	9004.32	9347.04	9168.93	9259.38	8212.4	-0.0436364	0.116221	0.699386	0.849325
Eif3b	7461.63	8045.63	7373.91	6477.45	8840.77	8963.79	8894.31	8814.35	10224.9	8419.09	9028.3	6495.76	10430.4	5621.2	6617.37	11168.5	8067.01	8100.22	7492.69	7698.65	8211.8	-0.00611442	0.126089	0.957639	0.981957
Atxn10	6320.52	7442.73	9306.66	8060.72	8526.82	8848.26	8688.25	8752.04	10155.4	7722.4	8001.25	10458.4	9862.4	6352.3	6146.67	7976.58	7919.48	7717.08	7839.57	8037.53	8206.75	0.0824759	0.108717	0.412722	0.641823
Rmnd5a	7493.91	8153.33	10342.2	11627.2	8575.66	8135.47	8503.81	8368.89	6229.38	9076.17	7547.87	7473.45	8480.09	8089.01	4944.13	5985.25	8526.73	8644.32	8668	9043.41	8195.41	0.169648	0.126095	0.147166	0.34113
Morf4l1	5734.63	7285.51	7187.03	8581.38	8618.78	7982.13	8197.08	8400.33	6320.94	9420.42	8617.71	10002.9	9819.98	7181.34	6270.36	10544.4	8441.04	8331.16	8477.12	8456.35	8193.53	-0.113503	0.117348	0.313852	0.546289
Myh10	5432.8	6985.92	8870.19	7450.13	8958.11	8570.99	8869.31	8845.79	8352.91	7925.94	8750.72	8219.07	10459.9	8334.55	5981.75	9876.42	7946.31	8140.46	8076.95	7755.93	8190.21	-0.0528855	0.115063	0.635828	0.809041
Herc2	7894.19	6782.89	10491.9	8614.51	7704.83	8552.08	8071.42	7892.56	7853.19	4777.15	8835.15	9536.25	9380.42	7564.82	7007.34	6275.99	9025.93	9325.46	9018.75	9115	8185.99	-0.0112073	0.124841	0.905544	0.95826
Slc6a6	7603.67	8414.55	13762.2	9470.04	8065.72	8507.27	8202.49	8205.26	8947.5	7297.55	7493.51	6024.19	8271.5	6570.25	5840.88	5745.89	8735.35	9095.11	8704.82	8517.2	8173.75	0.20909	0.131879	0.0906097	0.245598
Bclaf3	6778.9	5507.77	9900.57	9262.96	6386.87	6990.66	6743.19	6708.73	9820.07	7434.16	8173.58	12322.4	8722.85	7083.4	6522.89	6771	9469.25	9131.27	9539.06	10188.9	8172.93	-0.188518	0.133782	0.1317	0.31697
Ilf2	4753.3	8798.32	7815.49	9002.64	8222.38	7394.67	8049.8	8155.76	6739.03	8987.38	8749.56	9621.43	9200.12	8949.77	6392.33	7185.81	8673.51	8556.26	8845.31	8912.16	8150.25	-0.0930033	0.117915	0.411277	0.64071
Pkp4	5875.05	5906.4	9014.83	7508.11	6873.34	8734.83	7538.37	7465.15	10041.8	6125.46	8225.63	11416.3	9887.15	7571.72	7625.78	7753.51	8961.11	8865.92	8584.67	8943.18	8145.92	-0.1945	0.120336	0.0903625	0.245226
Gm35188	6052.59	6394.16	10742.8	11197.7	7997.86	7911.41	7911.98	7941.47	8632	8949.13	8142.36	10800.3	7453.66	6937.18	5746.4	6804.84	8239.12	7897.28	8292.05	8825.65	8143.5	0.122419	0.123858	0.295055	0.526507
Txn1	5145.51	7531.87	6986.07	8898.5	8554.09	7010.27	8026.16	8021.25	7472.61	11391.7	9377.59	7614.18	9928.4	7424.12	6249.74	8980.38	8366.53	8324.16	8524.6	8733.17	8128.04	-0.132921	0.119004	0.242841	0.470003
Iars	8231.52	6454.82	9686.81	9265.33	7649.02	8078.06	7661.33	7837.24	8990.52	4953.37	7958.46	10512.7	9018.64	6218.49	7057.16	6847.45	9118.32	9073.53	8860.81	8919.91	8119.68	-0.00497318	0.127062	0.965472	0.984961
Dnaja2	3633.17	5403.78	7157.59	7633.54	7041.41	6438.92	6979.65	7022.01	7884.08	8511.99	8517.09	7882.06	10872.3	10456.1	8007.16	10035.6	9636.9	9549.4	9601.07	10026	8114.49	-0.579785	0.12265	7.09284e-07	1.60565e-05
Nisch	10458.9	10213.3	7921.73	4233.89	9471.85	9369.9	9585.45	9076.39	10850.4	7555.74	9045.65	6705.62	8517.8	5039.08	7943.6	8060.54	7174.4	7431.91	7096.4	6522.73	8113.76	0.254486	0.146472	0.062922	0.189867
Wdr82	5105.16	8181.81	7738.7	9706.71	9279.04	8075.25	8855.8	8868.5	7227.72	9964.12	9703.74	9670.8	8528.4	8173.15	5555.71	7579.31	7354.71	7534.55	7291.16	7689.11	8104.17	0.1302	0.117623	0.251534	0.479443
Apc	5949.29	5894.02	10180.9	7790.93	7394.69	8302.11	7690.38	7797.64	10709.2	6133.66	9678.3	11450.9	8220.83	8105.56	6904.26	6588.04	7986.54	8178.37	8261.05	8500.49	8085.86	-0.0366534	0.122276	0.7518	0.880953
Eif3k	5823.4	10252.9	7138.39	8354.18	9046.9	7925.41	8859.85	8817.84	8128.97	9145.84	11705.8	6255.04	8278.57	7013.05	5511.04	8492.89	7882.97	7886.2	7769.8	7261.34	8077.52	0.126505	0.125094	0.285436	0.516454
Drg1	5221.37	7244.65	8441.4	8602.68	8542.04	7839.99	8270.05	8483.6	6457.73	7503.83	6688.53	7825.28	10137	8934.6	6086.54	9437.8	8741.31	8774.37	9109.83	8991.5	8066.7	-0.151438	0.111627	0.15465	0.3519
Mars1	6740.16	10043.7	8563	8524.58	8440.56	7596.33	8305.18	8119.08	8811.81	10767.4	7539.77	6625.38	8510.73	6585.42	4854.8	7778.57	8563.23	8401.14	8414.14	8076.31	8063.06	0.103508	0.120698	0.356972	0.590107
Gm15459	459.997	851.73	467.189	876.834	1052.85	878.734	955.302	1030.1	11344.6	14715.3	14972	13094	18547.5	15446.9	12853.4	12999.4	10022.9	10024.1	10204.7	10261.1	8052.93	-3.9161	0.170855	1.64417e-117	3.72734e-114
Idh2	7395.46	12223.8	8671.79	8990.8	7199.34	6590.86	7088.42	7157.69	9558.63	10790.6	9541.82	6098.26	6820.84	4694.22	5091.87	8142	8895.54	8714.3	8946.08	8403.25	8050.78	0.112785	0.147925	0.415121	0.64397
Ppp2r1a	4838.84	7538.06	6904.16	8147.1	8669.52	7978.63	8528.81	8345.59	11004.8	7408.2	9252.68	7377.17	9481.76	8283.51	6206.79	9821.28	7841.99	7925.86	7733.95	7692.69	8049.07	-0.0833257	0.121626	0.469794	0.690869
Dlgap5	5055.12	7414.26	6691.68	9432.18	8859.8	8021.34	8680.14	8949.44	6628.72	10372.6	7584.88	7145.09	9923.68	8458.69	6534.91	9236.03	7646.78	7858.21	8309.49	8143.13	8047.31	-0.0605948	0.123002	0.60521	0.788671
Adipor2	6972.58	10406.5	9629.21	13356	8594.05	8033.24	8467.33	8400.33	6957.45	8215.55	7404.45	7290.75	7207.37	6041.92	4427.04	6763.48	7999.21	8240.77	8212.6	8271.99	8044.59	0.340265	0.134499	0.00708325	0.0371886
Chd6	5855.68	5192.09	9686.81	8743.49	7361.71	8043.05	7482.3	7438.36	9582.9	7286.62	8749.56	10380.6	8563.76	8326.27	6256.61	7470.29	8593.04	8553.35	8547.85	8684.25	8039.93	-0.107576	0.117739	0.328305	0.561409
1700022I11Rik	4856.6	6652.9	5807.22	6122.46	7799.97	7162.21	7721.46	7638.09	9422.95	9044.75	11161	9662.16	12047.2	7595.17	6524.61	10457.9	7625.18	7776.56	7915.14	7793.51	8039.36	-0.305906	0.126624	0.0101009	0.048795
Dtl	5702.35	5012.58	7308.63	7712.83	6711.6	7211.92	6888.44	6878.19	6993.85	7477.87	7132.66	9610.31	12290	9239.45	7687.63	7471.54	9696.5	9717.94	9742.53	10274.2	8038.05	-0.483572	0.117666	1.53795e-05	0.000237525
Nfx1	6233.36	9276.18	8790.83	9691.32	8499.55	8206.89	8599.74	8664.11	7306.04	7961.46	9219.14	10367	8674.53	6472.31	5260.23	6386.27	7889.68	7749.16	7519.82	7947.44	8035.75	0.214066	0.113256	0.047406	0.155367
Phb2	8994.95	13092.9	6740.32	7573.2	9279.67	9344.69	10061.1	9369.87	8368.35	9167.7	7724.83	4930.46	7860.23	5964.68	5267.1	7621.92	7337.57	7396.92	7373.51	7074	8027.2	0.381195	0.135773	0.00268492	0.0172289
Gm8730	8877.13	11181.4	5882.74	6205.29	5192.58	6010.4	6110.15	5485.89	6743.44	6446.49	6264.06	2961.48	6917.47	5690.17	9594.5	11880.3	14232.6	13538.9	11650.3	9650.16	8025.77	-0.529007	0.19348	0.00203861	0.0137604
Mif	12702.4	11994.8	5503.87	5842.01	8970.79	8973.59	9574.64	8910.43	8977.28	10242.8	9693.34	4704.55	5358.39	4668.01	7663.58	8647.03	7941.84	7655.26	6896.8	5565.18	8024.33	0.355292	0.173347	0.0202587	0.0828834
Asna1	4759.76	9836.98	5909.62	7424.1	7502.51	6859.03	7464.06	7302.69	6119.07	7048.92	7584.88	4811.95	10450.4	8432.49	7694.5	10395.2	10360.4	10388.6	10264.8	9768.29	8018.91	-0.422041	0.1286	0.000572909	0.00489844
Ide	6536.8	8261.04	8801.07	9517.38	7367.42	7385.57	7493.78	7546.67	7554.24	8991.48	8784.26	9774.5	8878.4	7581.37	4681.29	6312.33	8570.69	8720.72	8512	8989.71	8013.04	0.01325	0.119693	0.905797	0.958267
Tmem245	6707.88	4761.27	9476.9	8284.37	6210.55	7956.22	6536.45	6730.86	10302.1	6344.03	8340.13	12320	8325.71	7749.67	8046.67	5881.24	9077.34	8948.15	8851.12	9374.53	8011.26	-0.20066	0.137116	0.115225	0.289916
Kdm5a	7316.37	8007.25	8881.71	12505.2	9020.26	8407.14	8447.73	8760.78	6554.81	7027.07	7693.6	6514.28	8815.94	6989.6	4954.44	6779.78	8242.85	8399.39	8157.37	8601.32	8003.85	0.211746	0.119871	0.0666153	0.197981
Gm22133	7203.39	10330.9	6055.54	6611.16	7526.61	7218.93	7601.88	7334.71	10187.4	11174.5	10242.7	4357.66	6180.94	5996.4	7600.02	10110.8	9434.24	9204.75	8447.08	7214.2	8001.69	-0.0846485	0.148467	0.530687	0.736787
Strn3	7359.95	4552.05	8941.87	7796.84	7498.7	8226.49	7676.87	7847.72	7828.92	7088.54	7189.33	12275.5	8924.36	9093.23	7180.85	6798.57	8318.85	8079.81	8202.91	8853.09	7986.72	-0.115209	0.126774	0.336971	0.569816
Blm	5720.1	6491.96	8035.65	9812.02	6485.18	6454.32	6462.14	6482.8	7214.48	7629.5	7168.51	9317.75	9636.14	7904.16	5921.62	7863.79	10016.1	10263.8	10291.9	10449	7981.05	-0.342923	0.128868	0.00464771	0.0267324
Sec61a1	8589.83	12410.7	8923.95	8608.59	10057.3	9734.7	10440.1	9878.22	8329.74	8189.59	6825.01	5051.43	6724.2	4503.85	4992.23	8759.82	6911.39	7179.4	6808.63	6542.42	7973.06	0.556883	0.133804	1.2288e-05	0.000195782
Qars	5392.45	9890.22	6151.53	9896.04	8248.38	7122.3	7761.32	7922.26	7117.4	9047.48	8806.23	7482.1	8168.98	7022.7	5756.7	9000.43	8365.79	8713.72	8749.39	8667.55	7964.15	-0.0403978	0.12252	0.715795	0.858932
Cars	7337.35	11097.2	9665.05	10466.4	8173.54	8239.1	8411.93	8112.67	7582.92	6313.98	7539.77	7215.45	8478.91	6651.64	4595.4	5755.92	8394.1	8593	8352.13	8239.18	7960.78	0.249902	0.12667	0.0347954	0.123971
Ddx6	6052.59	5330.74	9172.26	9163.57	7652.19	8468.76	7624.85	7817.44	8619.87	7401.37	7774.56	10207.8	9361.56	5372.9	8228.77	7730.95	8207.83	8214.52	8275.58	8446.8	7956.25	-0.0556087	0.12133	0.643814	0.814078
Tmeff1	5489.29	6461.01	9345.06	7576.75	7014.14	7230.13	6902.63	7056.37	8399.24	8166.37	8386.39	10846	9649.1	7704.14	6333.92	6626.89	8910.44	8946.99	8900.54	9158.56	7955.2	-0.198491	0.114724	0.0693798	0.203924
Brd8	6748.23	7302.84	7318.87	7879.67	8205.26	7975.13	8381.52	8460.89	7045.7	8491.49	8683.64	8542.5	10829.9	8214.53	5093.59	7467.78	7940.35	8212.19	7991.69	8138.35	7946.21	-0.0334392	0.110806	0.749041	0.879127
Dlc1	6018.69	5437.21	8237.88	5360.4	4951.57	5649.11	5401.44	5261.12	9589.52	4301.76	5891.64	7219.15	9374.53	8134.53	8321.54	11064.4	11990.6	12268.7	12195.9	12065.8	7936.78	-0.844376	0.14817	1.83196e-09	7.38788e-08
M6pr	6535.18	10865.7	8867.63	11376.4	9159.16	7912.81	8974.7	9060.66	6476.48	7510.66	8236.04	7241.38	7588	7003.39	4404.71	6331.13	7947.8	7489.64	7668.07	7980.25	7931.49	0.339865	0.125351	0.00403298	0.0238492
Srsf11	7187.25	5778.89	7832.13	6847.83	7856.42	7984.93	7999.81	7911.19	7962.4	6831.72	5668.42	10217.7	10719.1	9897.45	6490.25	7159.49	8682.45	8490.36	8432.55	8603.71	7927.7	-0.184046	0.120539	0.10035	0.263258
Gtf3c1	6002.55	8648.52	7655.5	7522.31	7910.97	7830.89	8107.23	7915.27	8688.26	5065.39	10040.3	7050.03	10078.1	6088.83	7776.96	7584.33	8721.94	9034.46	8664.12	8011.27	7919.86	-0.0932114	0.121601	0.437779	0.664096
Xpo7	4528.95	7509.58	9537.05	8550.61	8368.26	8353.23	8209.92	8467.88	8277.9	8863.07	8428.03	10064.6	7927.4	8266.95	6117.46	6783.54	7445.61	7525.22	7388.05	7782.18	7919.77	0.0912168	0.115257	0.401266	0.631121
Mettl23	12234.3	6520.44	5145.48	3913.21	7517.73	7333.06	7811.99	7589.76	9533.26	6988.82	7566.38	5276.11	9911.9	7826.91	8098.21	9975.42	8939.5	8592.42	8725.16	8864.43	7918.22	-0.246606	0.155188	0.0763109	0.218076
Pbrm1	4856.6	4932.11	8891.95	6223.04	7967.41	8242.6	8141.01	8172.65	9122.89	7014.77	7761.84	11085.5	10629.6	8180.05	9309.33	7923.94	7341.3	7317.61	7515.95	7711.18	7917.06	-0.177207	0.133877	0.156244	0.354308
Nckap1	4065.73	5782.6	7769.42	7127.09	7380.1	7253.94	7039.78	7459.91	8765.48	9544.73	6539.33	10531.2	10032.1	8649.06	8117.11	8298.65	8463.39	8143.38	8385.07	8991.5	7916.98	-0.332602	0.122143	0.00393508	0.0233748
Rad51b	8421.98	4953.16	8775.47	7464.33	5845.22	9248.77	6987.76	7016.77	8457.71	4992.99	7107.21	11952.1	8285.64	9055.99	8048.39	5777.22	9083.3	8912.58	8653.46	9283.25	7916.16	-0.168149	0.145576	0.210967	0.429898
Psmc1	4499.9	7633.38	5962.1	7917.54	8855.99	7651.64	8380.17	8554.06	7329.2	10270.1	9812.46	8093.16	10641.4	8220.05	6632.83	8604.42	7261.57	7319.94	7295.03	7305.49	7912.02	-0.0808172	0.12766	0.505853	0.718527
Phf20	5565.15	7398.16	8475.96	8116.34	7545	7431.08	7536.35	7428.46	6472.07	8028.4	7499.29	6352.56	9947.25	7836.57	5591.78	9375.14	9427.53	9460.76	9125.33	9520.7	7906.69	-0.223043	0.113827	0.0396886	0.136949
Tead1	5929.92	4368.83	8847.15	6601.7	6115.41	8884.67	6781.02	6959.71	10782	5680.12	7612.64	11752.1	8563.76	8622.85	8957.16	7233.43	8736.84	8608.16	8468.4	8369.84	7893.79	-0.279716	0.140216	0.032105	0.116785
Sox2ot	12316.6	10867	5466.75	3980.66	6750.29	6959.16	7074.23	6815.88	6850.44	10565.2	8651.25	5394.61	5526.9	6898.55	8534.56	8613.2	9531.1	8964.48	9125.33	8882.92	7888.46	-0.110712	0.166891	0.463197	0.685487
Gcn1	8216.99	12143.3	8593.72	6155.59	7753.67	8314.02	8486.24	8098.7	9149.37	8249.7	8971.63	4387.29	6308.21	4680.42	6990.16	8680.87	8364.3	8670.56	7930.65	7122.33	7863.39	0.181497	0.146604	0.183997	0.394433
Arhgap5	5807.26	6331.03	10191.1	10914.9	7780.31	7677.55	7702.54	7741.16	8435.64	8550.24	7890.22	10472	7193.23	6775.78	5464.66	6421.36	7836.03	7566.04	7900.61	8441.43	7854.65	0.14164	0.123204	0.228265	0.452651
Baz2a	7121.07	6713.56	9782.81	6671.51	7160.65	7926.81	7175.57	7206.61	10093.7	4132.36	8009.35	9620.19	7973.36	6781.3	8132.57	6969.01	9040.83	8995.97	8911.2	8452.77	7843.56	-0.112003	0.133111	0.366147	0.598237
Gm42416	6142.97	7313.98	8387.64	8072.55	7938.24	7824.59	7962.65	7838.41	6561.42	9261.96	7056.32	8099.33	9973.18	7887.61	5358.15	7333.69	8478.29	8234.35	8620.52	8494.53	7842.02	-0.0594486	0.110112	0.561455	0.758616
Atf2	12923.5	3793.17	4367.26	4177.09	5018.16	10813	5090.66	4631.65	5939.26	5599.52	5572.42	5855.07	3762.77	10563.7	18534.5	8589.39	14405.4	5582.68	16266.3	4993.03	7823.93	-0.475719	0.344723	0.04801	0.156602
Rsrc2	5429.58	6241.89	7496.78	8902.05	7580.52	7079.59	7324.88	7449.43	5620.45	8348.06	6120.65	9202.94	9671.49	9380.16	6684.37	7353.74	9397.73	8801.19	8875.35	9462.83	7821.18	-0.252115	0.120155	0.0254009	0.0982179
H2bc18	6462.55	12818	7821.89	9801.37	8729.78	7882.7	8831.48	8388.1	6832.79	10113	8808.55	5197.1	5786.16	5294.27	5497.3	7876.32	7758.55	7885.03	7774.65	6744.08	7815.19	0.33598	0.14398	0.0114168	0.0536413
Slc44a1	5745.92	6681.37	8964.91	11040.3	6774.39	6931.15	6841.83	7021.43	9660.12	9051.58	9196	11274.4	7703.49	5668.1	5665.65	5577.96	7909.8	7949.18	8188.38	8374.61	7811.03	0.0648261	0.127714	0.589882	0.777784
Naa25	5749.15	7659.38	7137.11	9415.61	8385.38	7852.59	8397.74	8246.02	7586.23	9491.46	10603.6	10207.8	8291.54	7942.79	4808.42	5948.91	7011.97	7065.68	7006.29	7241.05	7802.43	0.168917	0.116242	0.126607	0.30874
Sin3a	5482.84	7154.28	7148.63	8846.44	8029.57	7956.22	8149.79	8144.12	8508.45	6099.5	9866.82	9243.68	9725.7	7127.54	6261.77	7146.96	7887.44	8008.67	7425.84	7682.54	7794.84	-0.00832303	0.113448	0.944317	0.976067
Kntc1	6378.62	7513.3	8260.92	10013.2	7631.26	6967.56	7443.79	7249.11	6275.71	8857.6	9448.14	8423.99	7201.47	9309.81	4447.66	6496.55	8126.62	8722.46	8406.39	8705.73	7793.99	0.000331417	0.128371	0.996013	0.998443
Tfdp1	3792.96	5206.94	6431.85	6538.98	6802.3	6476.03	6870.88	6753.57	6699.32	7227.88	7884.44	7927.74	12167.4	9388.43	7709.96	10891.5	9263.61	9229.82	9445.07	9165.71	7793.72	-0.633609	0.12154	5.03929e-08	1.48502e-06
Kif23	6039.68	7768.32	6125.93	8395.6	8165.3	6976.66	8082.91	8064.34	5847.7	6838.55	7614.95	7783.31	10567.1	8389.72	5468.09	8819.97	8575.9	8459.46	8675.75	8930.05	7779.47	-0.170938	0.115234	0.116591	0.292495
Xpot	6128.45	8523.49	8318.52	9906.69	8186.23	7539.61	8154.52	7852.96	7799.14	8955.96	8633.9	8046.25	8370.49	5233.58	4997.39	7596.86	7648.27	7924.11	7826	7869.88	7775.61	0.156888	0.115691	0.159839	0.359733
Map4	6725.64	6228.27	11526.1	8170.77	7829.15	8587.79	7966.03	8069.58	8033	5267.57	7422.96	8680.76	8146.59	6435.06	6534.91	7050.47	8204.85	8215.69	8172.88	8153.86	7771.1	0.082668	0.119913	0.445255	0.670294
Aqr	5960.59	6693.75	7751.5	9047.6	7784.12	7537.51	7921.44	7965.93	6434.56	6656.86	8297.34	9136.28	9467.62	8461.45	5461.22	7187.06	8432.84	8238.43	8478.09	8405.63	7765.99	-0.0730292	0.112888	0.495011	0.710567
Eif3h	5432.8	8162	6436.97	7022.96	7861.49	7522.81	7580.94	7569.96	7586.23	7654.09	9368.33	8573.36	10560	7482.05	5605.53	8178.34	7968.66	8069.9	8371.51	8212.93	7761.05	-0.148439	0.111248	0.158864	0.358505
Sp3	5326.28	5345.59	8047.17	9567.08	7784.75	7627.83	7803.21	7955.45	7130.64	7915.01	6769.49	9834.99	9003.32	8614.57	6761.68	6997.83	7865.09	7700.17	8403.48	8688.43	7757.1	-0.0972133	0.118604	0.388642	0.619556
Skil	4804.95	5782.6	8678.19	9593.11	8902.93	8610.2	9140.9	9007.09	7867.53	7893.16	8077.59	9352.31	9020.99	7566.2	7405.89	6316.09	6709.47	6448.69	6886.15	7071.02	7756.75	0.150769	0.125259	0.1978	0.413502
Plppr3	7427.74	10673.9	6654.56	6249.07	8876.29	8790.14	9113.88	8743.89	8493.01	9074.81	9739.6	4888.48	8238.51	5523.26	6072.8	8506.68	7339.06	7405.67	6871.61	6433.24	7755.81	0.213354	0.134545	0.0885789	0.241896
Sqstm1	5126.14	9304.65	6858.08	7676.14	9809.9	8641.01	9469.24	9435.09	6403.68	7577.59	8386.39	5824.21	9955.5	7516.54	6218.82	8982.89	7087.97	7140.91	6969.47	6523.93	7745.41	0.121008	0.129173	0.319235	0.551824
Rbfox2	6136.52	5444.63	9132.58	6439.58	6794.69	9128.34	7133.69	7504.75	8930.95	5412.37	8022.07	10373.2	9124.7	8916.67	6837.27	6847.45	8346.42	8195.28	7950.02	8076.9	7737.4	-0.141268	0.125901	0.237316	0.463762
Lnpep	5450.56	5319.6	9973.52	8570.73	6902.51	8020.64	7216.11	7554.24	8175.31	5975.19	6443.33	7956.13	9368.63	7537.23	8166.92	6431.39	8646.68	8802.36	8725.16	9451.49	7734.39	-0.173063	0.123847	0.148194	0.342769
Ckap2	4554.77	8436.83	6210.41	7392.15	6518.16	6039.81	6381.74	6471.74	3939.28	7066.68	4590.48	5482.26	10578.9	9811.92	7716.83	8903.94	11075.7	10732.1	11211.4	11512.2	7731.36	-0.61853	0.131782	7.8174e-07	1.74234e-05
Gm28036	5427.96	7096.1	6776.16	8008.65	6833.38	6718.99	7101.93	6852.56	8122.35	7848.07	7757.21	7794.42	10906.5	7843.47	5715.47	7257.24	8958.87	9212.91	9057.5	9297.57	7729.37	-0.296249	0.111737	0.00541343	0.0300812
Ppp1cc	5482.84	9390.07	7536.46	8297.38	7579.25	6879.34	7463.38	7454.67	8113.53	9173.16	7657.75	7406.79	8566.11	7464.12	4823.88	7333.69	8555.78	8454.21	8584.67	8366.85	7729.2	-0.0431422	0.117068	0.689662	0.843327
U2af2	5474.77	10697.4	6365.29	6969.71	9385.59	8428.15	9244.94	9121.22	7001.57	9026.99	8499.74	5864.95	8463.59	6640.6	6141.51	9464.12	7041.03	7149.07	7008.23	6557.93	7727.32	0.153071	0.131556	0.222674	0.445291
Pole	6456.09	8982.78	7761.74	8406.25	7276.08	7029.18	7314.07	7276.48	7321.48	7046.19	9876.08	9678.21	8193.73	8166.25	4554.17	5833.61	8002.19	8520.69	8283.33	8491.55	7723.51	0.00963395	0.122747	0.934733	0.971973
Gnl3l	5897.64	8787.18	6367.85	9465.31	8104.41	7331.66	7967.38	7746.4	7054.52	8912.24	7944.58	7995.63	9254.33	7357.91	5141.69	6705.84	7750.35	8058.23	8350.19	8081.08	7713.72	0.0206967	0.115052	0.850583	0.931725
Actr3	4614.49	7897.07	7853.89	9244.03	8423.44	7329.56	7957.25	8302.5	7751.7	8070.74	6768.33	8377.08	8405.85	6978.56	6057.34	8340	7935.13	7757.32	7861.85	8175.34	7705.07	0.00565154	0.113003	0.982065	0.992203
Eif3m	4738.77	6969.82	6591.84	9758.77	8245.85	6924.85	7852.53	7828.51	6017.58	9677.24	7961.93	8889.39	8369.31	8359.38	6071.08	7893.86	8009.64	7824.97	7835.69	8280.35	7705.07	-0.0817033	0.122163	0.489715	0.706834
Rhoa	4709.72	7034.2	6621.28	8280.82	8311.81	7503.9	7916.71	8211.66	7334.72	8529.74	8808.55	9104.18	10316.1	6833.72	6491.97	8054.27	7287.65	7265.12	7412.27	7969.51	7699.9	-0.0662944	0.115376	0.546579	0.748362
Zfp462	4383.69	3524.53	5078.92	5249.17	4773.98	6198.75	5176.47	5283.83	14138.8	6716.97	11399.3	14659.3	10314.9	7017.19	9354	7499.11	8183.99	8696.22	7997.5	8217.11	7693.19	-0.725966	0.141087	5.50635e-08	1.59891e-06
Med13	4491.83	4543.38	7441.74	7102.24	6598.71	7246.93	6768.86	6789.09	7961.3	6083.11	8365.58	11138.6	9579.58	9570.52	8252.82	7534.2	8544.61	8272.84	8483.9	8973.61	7687.17	-0.411385	0.128168	0.000660579	0.00549669
Firre	4774.28	6837.36	9763.61	6627.73	6240.99	6740.7	6416.2	6499.69	10656.2	8322.1	10291.3	12500.2	7108.38	7382.74	5687.99	5811.06	7867.33	8053.57	8013.97	8138.35	7686.69	-0.0977166	0.122827	0.403776	0.633217
Atp6v1a	5616.8	6439.97	7180.63	9532.76	8113.92	6962.66	7741.73	7770.28	6311.01	9429.98	8247.6	7462.34	9841.19	7531.71	6047.03	6614.35	8297.24	7999.33	7779.49	8484.39	7670.22	-0.06671	0.116217	0.528915	0.735453
Gm49759	7781.21	11926.7	6616.16	5475.18	9225.13	9226.36	9583.42	9206.82	9165.92	7624.04	9028.3	4492.22	6680.6	5343.93	6986.72	8837.52	7035.81	6874.98	6320.29	5966.1	7669.87	0.313421	0.149917	0.0221064	0.0887666
Gm45732	4104.46	6071.05	5400.19	6543.71	6288.56	5978.9	6402.68	6110.13	7580.72	6748.39	7750.27	8568.43	12043.7	8549.74	7009.06	9685.93	9526.63	9682.36	9517.74	9771.27	7666.7	-0.66827	0.113676	1.00779e-09	4.3165e-08
Nolc1	5450.56	8695.57	6489.45	6420.65	8289.61	7697.15	8360.58	8190.7	8274.59	8934.1	10077.3	7226.56	9930.75	7499.99	5358.15	7585.58	7287.65	7334.52	7358.98	6670.69	7656.66	0.013159	0.118453	0.910337	0.960483
Ppp4r3a	5314.98	4277.22	9158.18	7511.66	7437.18	7536.81	7646.47	7507.07	8330.85	8715.53	6741.73	9168.38	8736.99	8944.26	6933.47	7514.15	7806.23	7778.9	7898.67	8166.39	7656.26	-0.160599	0.122304	0.163597	0.365341
Elp1	5224.59	7219.9	7732.3	8758.87	8207.79	7493.4	8194.38	8065.5	6522.81	8617.17	9163.62	8314.13	8996.25	7603.45	5294.59	7266.01	7505.22	7851.79	7297.94	7795.3	7656.25	0.0293826	0.112831	0.793363	0.902316
Ppid	4627.41	7666.81	6246.25	8660.66	7879.25	6948.65	7634.31	7734.76	7256.4	9591.18	8617.71	8377.08	8969.14	8501.46	5578.04	7329.93	7792.07	7620.27	7934.52	8078.69	7652.23	-0.0971159	0.11672	0.381803	0.612839
Gm37013	5923.47	7294.17	8033.09	7774.36	7741.62	7619.43	7736.32	7656.14	6329.77	9067.98	6828.48	8043.78	9728.06	7740.01	5267.1	7113.12	8230.18	7987.09	8404.45	8290.49	7640.46	-0.0628083	0.110338	0.540453	0.744525
Bzw2	4783.97	7681.66	7435.34	9167.12	6784.54	6336.69	6714.14	6702.33	6936.49	8162.27	8151.61	7907.99	8517.8	8426.97	5330.66	7079.29	8971.54	8957.48	9347.21	9394.81	7639.5	-0.222964	0.124075	0.0526773	0.167489
Ap3b1	6762.76	6286.46	8551.48	9157.65	7001.45	7494.8	7057.34	7148.96	8922.13	5685.59	8722.96	11269.4	8251.47	6186.77	6014.39	5852.41	8155.67	8128.8	7962.62	8163.41	7638.83	0.0162516	0.123106	0.890275	0.951012
Gm37388	5925.08	7291.7	8029.25	7771.99	7734.01	7612.43	7732.95	7652.07	6317.63	9054.32	6834.26	8048.72	9726.88	7742.77	5265.38	7100.59	8230.93	7988.25	8404.45	8289.29	7637.65	-0.06322	0.110359	0.538008	0.742861
Poldip3	5053.51	9689.66	8790.83	7779.09	9128.09	8462.46	8738.92	8994.28	6627.61	7585.79	8598.05	6266.15	7595.08	6550.94	5432.02	8670.84	7086.48	7248.21	7389.99	7039.99	7636.4	0.208431	0.120019	0.0695295	0.204277
Nudt4	5620.03	7509.58	6920.8	7420.55	7385.81	6639.87	7264.08	7268.33	7984.46	7704.64	7321.18	8261.04	8797.09	6124.69	5346.12	10781.2	8342.69	8470.54	8704.82	8856.67	7636.21	-0.20585	0.116803	0.0631921	0.190392
Srgap2	6598.13	5741.75	9955.6	8162.48	7132.11	8836.36	7503.24	7629.94	8437.85	4912.39	6785.68	9289.35	8726.38	6561.97	7998.57	5705.79	8071.48	8166.7	7939.37	8425.92	7629.05	-0.000592283	0.127225	0.994583	0.998001
Chchd3	7700.51	6945.06	11554.3	10838	7486.02	8806.95	8035.62	8014.26	7581.82	5460.18	6540.49	8646.2	7400.63	5868.12	5136.54	5511.54	7740.66	7649.43	7674.85	7989.2	7629.02	0.308445	0.131378	0.0126231	0.0579635
Usp15	5350.49	6059.91	8104.77	7884.41	6996.38	7240.63	6864.12	7177.49	7394.29	7233.34	6916.38	9657.22	9609.04	8777.34	5938.8	6588.04	8376.96	8558.01	8773.61	9053.55	7627.74	-0.221562	0.11507	0.0440261	0.147753
Dnajb6	6073.57	5827.17	6490.73	7477.35	8590.24	8017.14	8588.93	8498.74	8622.07	9496.92	7904.1	9863.38	10641.4	7813.12	5277.41	7301.1	6414.42	6506.42	6347.42	6642.06	7619.68	0.0584204	0.124046	0.617665	0.797082
Pgam1	5734.63	9060.77	6850.4	6283.39	8578.83	8220.89	9122.66	8452.74	7871.94	9214.15	8322.78	5615.58	10078.1	7157.89	5913.03	7720.92	7078.28	7170.65	7124.5	6788.23	7618.02	0.0709061	0.123531	0.548104	0.74926
Fdft1	5289.16	9430.93	7279.19	10194.2	8155.78	7323.95	7729.57	7869.27	6868.09	7895.89	7270.29	7884.53	8154.84	6454.38	5335.82	7046.71	7894.15	8109.55	8112.8	8033.35	7616.62	0.0882566	0.117265	0.427728	0.655302
Kif13b	6788.58	7556.63	8836.91	8148.29	7454.94	8169.08	8136.28	7562.39	6811.84	6007.98	8166.64	8954.81	9074.02	6396.44	5012.85	7113.12	8045.4	8190.61	7785.31	8115.68	7616.39	0.0632243	0.112084	0.557523	0.755827
Rrm2	5949.29	6391.69	6132.33	5728.41	6026.62	6106.33	6097.31	6071.69	8372.77	9218.24	6621.45	5915.56	9852.97	5548.09	6808.06	12059.5	9858.93	9368.03	10001.2	9932.36	7603.04	-0.566951	0.132121	5.75647e-06	0.000100494
Rian	11640.3	14651.5	15597.7	17137.9	21697	21190.5	21830.1	21533.1	397.127	282.777	180.427	408.608	783.666	955.948	652.804	844.652	533.479	519.021	658.869	528.596	7601.2	4.71971	0.170543	6.33518e-170	3.3511e-166
Washc4	5660.38	6350.83	8243	8780.17	8008.64	7686.65	7976.84	7904.79	6319.84	7611.74	8310.06	9039.99	8692.21	8577.33	5265.38	6472.74	7327.89	7458.15	7940.33	8091.82	7585.94	0.0173107	0.114394	0.875032	0.943757
Nup88	4814.63	6998.3	5857.14	6659.68	6787.71	6110.53	6685.09	6745.42	9044.57	9436.81	10588.5	9304.17	9075.2	9122.2	4650.37	7495.35	7984.31	8085.64	8181.6	8087.64	7585.74	-0.277817	0.117204	0.0103169	0.0496044
Nmt1	3947.9	7003.25	6357.61	8110.42	8410.12	7718.16	8228.16	8233.21	6544.88	6372.72	8413	5650.15	10181.8	8578.71	7445.4	9726.03	7635.61	7853.54	7746.55	7473.73	7581.55	-0.181881	0.130694	0.142751	0.334709
Nup160	5087.4	5886.59	8120.13	7501.01	7051.56	7400.27	7151.25	7198.45	6459.94	7134.99	7151.16	8702.98	10568.3	7871.06	6612.22	7148.21	8543.86	8719.55	8424.8	8841.76	7578.77	-0.2493	0.111559	0.0187147	0.0780921
Vapa	5051.89	6444.92	7207.51	8374.3	7602.72	7431.08	7474.87	7645.08	7365.61	7634.97	7695.91	8533.86	10182.9	7585.51	5873.52	7242.2	8011.87	7766.65	8075.98	8308.98	7575.52	-0.127775	0.109092	0.216951	0.437848
Fgf4	4972.81	6430.06	7039.83	7370.85	4212.67	3972.16	4296.16	4246.17	7718.61	11163.5	9770.83	7250.02	8478.91	7875.19	4765.47	7614.4	10917.7	11394.5	10924.6	10947.2	7568.09	-0.716698	0.173366	5.72681e-06	0.000100032
Nup188	6078.41	7841.36	7454.54	7040.71	6989.4	7595.63	7434.33	6989.99	9841.03	5397.34	7825.45	7424.08	8011.07	5610.16	5978.31	10168.4	8584.1	8976.73	8125.4	7991.59	7567.9	-0.131089	0.122731	0.261559	0.490442
Prpf4b	5331.12	5629.09	7197.27	8683.14	7800.61	6965.46	7439.06	7703.31	6919.94	10032.4	8807.39	8270.92	8560.22	9529.14	5298.02	6474	7629.65	7401	7762.05	7866.9	7565.04	-0.0847376	0.120537	0.462999	0.685385
Ube3c	5384.38	5932.4	8250.68	8315.13	7671.85	7476.59	7422.17	7705.06	7499.09	8069.38	7450.72	9688.09	8688.67	8810.45	5418.28	6309.83	7568.55	7676.84	7875.42	7967.13	7559.03	-0.047209	0.113881	0.658949	0.82492
Psma3	4703.26	7707.66	7181.91	8170.77	8092.99	6654.58	7618.77	7924	6788.67	9406.76	9153.21	8159.82	9039.85	7883.47	5540.25	6527.88	7503.73	7469.23	7452	8148.5	7556.37	-0.032131	0.116528	0.761978	0.88627
Tcf25	4737.16	8389.79	6815.84	8084.39	7612.23	7368.07	8090.34	7540.85	6060.6	7125.42	7347.78	5036.62	9830.58	8062.8	6199.92	8296.14	8665.31	8872.34	8569.17	8245.74	7547.55	-0.169871	0.117099	0.124145	0.304939
Thbs1	7498.75	9581.96	7788.62	10696	8378.41	8191.49	7820.77	8214.57	9182.46	5852.25	11509.2	8382.02	4435.67	5003.21	4013.03	8027.96	6063.48	7019.61	7015.98	6235.76	7545.56	0.473112	0.145922	0.000495292	0.00435325
Pard3	6530.34	3830.31	9163.3	5730.78	5379.05	7525.61	5897.33	6083.34	7210.07	5139.16	6384.35	9807.83	8744.06	7909.68	9439.89	7486.58	9680.86	9718.52	9239.66	9847.04	7537.39	-0.484487	0.146168	0.000365974	0.0033785
Cyfip1	5274.63	7445.21	8191.81	8621.61	8083.48	7438.78	7867.39	8101.61	6397.06	7521.58	9403.03	8588.18	8171.33	6768.89	5069.54	7668.29	7399.42	7627.27	7478.16	7615.13	7536.62	0.0719845	0.112837	0.50575	0.718437
Dhx16	6383.46	11526.8	7777.1	8534.04	9055.78	8258	8934.84	8881.9	5563.09	7637.7	6292.98	4646.53	8128.91	6008.82	5260.23	7499.11	7684.78	7669.84	7540.17	7393.78	7533.89	0.255428	0.123004	0.0277801	0.105062
Mbtd1	5507.05	4152.18	8116.29	6891.61	6985.6	7169.21	7003.3	7274.73	8663.99	8576.19	7384.79	10865.8	9242.54	7225.48	6476.51	8162.05	7672.86	7480.9	7748.49	7896.13	7524.78	-0.20075	0.119322	0.0731926	0.211932
Tpd52	5045.44	5846.98	6585.44	7063.19	6549.87	6391.31	6490.51	6528.8	8057.27	7700.54	8438.44	9549.83	9797.59	8275.23	5091.87	8343.76	8792.72	8586	8640.87	8664.56	7522.01	-0.368321	0.112446	0.000595881	0.0050513
N4bp1	3878.5	6058.67	7372.63	6663.23	6190.89	6485.83	6384.44	6280.74	6360.65	4986.16	5422.07	7103.12	10903	8653.2	8422.89	8728.49	10186	10254.5	9864.62	10025.4	7511.25	-0.616985	0.116984	3.57459e-08	1.08643e-06
Ncapg	5442.49	6600.91	7382.87	9448.74	7242.47	6515.24	7024.91	7098.88	5788.13	7677.32	7052.85	8059.83	8727.56	7766.22	5268.82	7844.99	8615.39	8563.26	8754.23	9308.9	7509.2	-0.172703	0.118672	0.118035	0.29489
Ipo9	5502.21	8261.04	8707.63	7198.09	7945.85	7123.7	7759.29	7838.41	6593.42	7337.16	8001.25	7522.83	8791.2	7746.91	4873.7	6994.07	7786.11	8001.08	8081.8	8015.45	7504.06	0.00101928	0.110985	0.993439	0.997578
Psmc6	4835.61	6487.01	5771.38	8922.17	8391.09	7389.77	8055.88	8124.9	5566.4	9514.68	7434.53	8294.37	8388.17	9003.57	5803.09	8921.48	7371.85	6763.6	7330.88	7708.2	7503.93	-0.0710418	0.129389	0.559256	0.757239
Ube3a	6044.52	3964.01	8507.96	9164.75	7385.81	7788.18	7416.09	7610.72	7378.84	7387.71	7584.88	9579.45	8517.8	7257.21	7727.14	5990.26	7731.72	7093.09	7747.52	8041.11	7495.94	-0.0465432	0.12613	0.683885	0.840087
Got2	4630.63	7776.99	7243.35	6225.4	6563.82	6026.51	6454.71	6443.79	7858.71	7236.08	6849.29	5915.56	10036.8	7072.36	6218.82	9158.34	9547.49	9740.68	9528.4	9352.45	7494.01	-0.434976	0.118899	0.000121069	0.001344
Pcnt	8751.24	7882.21	10572.5	4593.62	7648.39	8158.58	8063.99	7642.17	8673.92	6585.83	7716.73	4565.05	7635.14	6470.93	6000.65	7327.42	8090.11	8261.18	7748.49	7418.24	7490.32	0.0869546	0.133378	0.467608	0.688885
Tax1bp1	7151.74	7877.26	8858.67	11867.4	8617.52	7942.22	8493	8482.44	5411.96	7555.74	6563.62	7790.71	7440.7	6421.27	4416.74	5650.65	7345.77	7254.63	7179.73	7464.18	7489.3	0.357852	0.12423	0.00247805	0.0161132
Slc29a1	6441.57	10994.5	8102.21	6879.77	6509.91	5931.98	6483.76	6329.65	7656.83	8414.99	9859.88	4699.61	6622.86	5119.08	5761.86	8283.61	9126.52	9264.81	9008.09	8274.98	7488.32	-0.0782076	0.148343	0.56415	0.760394
Mcm10	5918.62	10145.2	7475.02	8282	7991.51	7377.17	7776.86	7629.94	6457.73	8350.79	7403.3	9258.49	8316.28	6041.92	5153.72	5869.96	7522.35	7679.76	7531.45	7538.76	7486.04	0.154724	0.117222	0.164038	0.365914
Ssr1	3704.18	5115.33	5601.15	6576.85	6568.9	6192.45	6512.13	6475.81	8157.66	10778.3	8377.14	7682.08	10607.2	8316.61	6684.37	9799.97	8189.2	8081.56	7926.77	8254.69	7480.12	-0.510377	0.124988	1.85988e-05	0.000278176
Sub1	5402.14	7538.06	5677.95	8829.87	8547.75	7156.61	8233.57	8140.62	4902.31	8617.17	8338.97	7210.51	8951.46	8402.14	5720.63	7824.94	7515.65	7098.92	7697.13	7746.98	7477.67	-0.0298168	0.124989	0.796161	0.903646
Smc5	5400.52	6909.16	8244.28	7344.82	6658.96	6626.57	6452	6737.85	5884.1	7525.68	5183.81	9154.8	9086.99	8195.22	6273.79	6836.17	9356	8864.18	9186.37	9603.03	7476.22	-0.284888	0.122538	0.013465	0.0609199
Ccnt2	4282	6359.5	8071.49	9009.74	7142.26	7538.21	7128.28	7352.76	8249.21	7255.2	7383.64	9418.97	7117.81	9086.34	6132.92	6412.59	7903.84	7544.46	7833.75	8082.27	7465.26	-0.0717006	0.12039	0.528824	0.735453
Mms22l	6034.83	3930.58	8337.72	6869.13	6349.45	7670.55	6606.04	6864.21	6860.37	5733.4	7224.03	10594.2	8713.42	9235.32	8345.59	6180.75	8434.33	8353.32	8147.68	8762.41	7462.37	-0.299414	0.135603	0.0179635	0.0757341
Pes1	5038.98	8231.32	5684.35	7906.89	8696.16	8028.34	8474.76	8683.33	5907.27	8315.27	8200.18	7343.84	10065.1	7186.86	6064.21	7841.23	6849.54	6951.96	6904.55	6743.48	7455.88	0.0464999	0.124415	0.691911	0.844851
Acsl3	5361.79	5729.37	7348.31	8118.7	8441.2	7626.43	8088.31	8335.69	7340.23	7655.46	6708.19	8711.62	9482.94	8752.51	5365.02	7373.79	7141.62	6901.23	7165.2	7329.35	7448.85	-0.00932873	0.11759	0.929136	0.969294
Cpsf6	8909.41	5325.79	6837.6	7115.25	7412.45	7565.52	7562.69	7500.67	8777.61	8722.36	6232.83	8942.47	9589	8180.05	5775.6	4586.69	7614.74	7249.96	7454.9	7572.17	7446.39	0.00467907	0.126645	0.970264	0.987216
Api5	4435.34	7024.29	6690.4	8364.83	7523.44	6828.92	7735.65	7650.9	7126.23	7311.21	7610.33	7828.98	10075.7	7240.65	6514.3	7134.43	7829.33	7817.39	8005.25	8122.84	7443.52	-0.146071	0.112172	0.176013	0.38349
Cdc23	5715.26	8731.47	7179.35	8735.21	8429.78	7162.91	7860.63	8171.48	5560.88	6827.62	9625.1	6600.69	8135.98	6766.13	4925.24	7723.43	7495.53	7700.17	7602.18	7803.65	7437.63	0.0837129	0.120336	0.465757	0.687535
Lrpap1	5132.6	10709.8	6607.2	7011.12	8736.12	8126.37	8082.91	8549.98	9047.88	9387.64	10028.7	6316.76	6799.63	6821.31	4875.42	7004.1	6541.83	6459.18	6377.46	6129.57	7437.28	0.277603	0.128377	0.0212228	0.0859694
Mat2a	6275.32	8256.08	8552.76	7872.57	8736.75	7616.63	8241	8360.73	5970.15	8100.8	6260.59	7851.2	8642.71	6930.28	4617.73	6888.8	7104.36	7270.37	7398.71	7750.56	7434.91	0.164055	0.112004	0.130989	0.315714
Pikfyve	5314.98	5840.79	8249.4	8639.36	7392.79	7434.58	7183.01	7387.12	6558.11	6954.66	7192.8	8926.42	8500.12	8530.43	5445.76	6754.71	7987.29	7747.99	8198.07	8385.35	7431.19	-0.0910891	0.114561	0.40401	0.633306
Chd9	5560.31	4528.53	8071.49	7676.14	5762.14	6536.24	5802.75	5965.71	6063.91	5232.05	6643.42	7836.39	10293.7	8418.69	8072.44	5962.69	9871.6	9800.75	9893.69	10388.8	7419.07	-0.511528	0.133253	4.76261e-05	0.000619001
Cd2ap	4890.49	4353.97	7852.61	8555.34	7374.39	7567.62	7384.33	7651.49	6076.05	6693.75	6674.65	9190.6	9195.4	8331.79	8123.98	6911.36	7845.72	7551.46	8137.03	7980.25	7417.11	-0.185083	0.126657	0.122258	0.30202
Hcfc1	7600.44	6900.5	8886.83	5688.18	7520.27	8631.9	8161.95	7875.09	8452.19	5360.46	8928.83	7745.04	8925.54	6684.74	5090.16	6956.48	7311.5	7639.52	7008.23	6893.23	7413.05	0.104396	0.119235	0.349943	0.582938
Psma2	4185.16	6566.24	5849.46	9118.6	8247.12	7207.72	7726.19	7993.88	6487.51	8652.69	8233.73	7611.72	9003.32	7737.25	6270.36	8352.53	7149.81	7201.56	7244.65	7418.24	7412.89	-0.0772988	0.124221	0.513468	0.723936
Golgb1	5939.61	6092.1	6632.8	6895.16	7637.6	7214.72	7495.81	7383.04	7032.46	6931.44	8732.21	9869.55	10240.7	7036.5	5310.05	7717.16	7267.54	7744.49	7545.01	7433.16	7407.56	-0.115608	0.112946	0.287324	0.518304
Trrap	9482.39	6704.9	7812.94	5982.82	7636.97	9337.69	8343.69	8041.05	8912.2	4340.01	6608.72	7652.45	8652.14	5571.54	5803.09	8198.39	7425.49	7461.07	7196.2	6965.42	7406.46	0.129525	0.130007	0.288119	0.519268
Gm45894	6273.71	6869.55	6293.61	4110.83	5956.85	7186.72	6577.67	6319.17	11561.9	6312.61	5782.92	5943.95	8330.42	6528.87	7948.75	11103.3	9165.26	9018.71	8567.23	8218.9	7403.55	-0.435027	0.143068	0.00103354	0.00795408
Ezr	5440.87	9367.79	5457.79	5137.94	6943.74	7013.77	7228.95	6964.37	9801.32	10766	10437	5689.65	7207.37	5658.44	6382.02	9311.23	7496.28	7437.16	7488.82	6829.39	7403	-0.096665	0.134421	0.439107	0.664993
Elp3	4002.78	7731.18	7569.74	8486.71	7892.57	7458.39	7927.52	7916.43	7888.49	8076.21	8380.61	9117.76	7880.26	7235.14	5973.16	6383.77	6824.96	7228.38	7130.31	6891.44	7399.79	0.081728	0.11545	0.47175	0.692429
Fabp3	4390.14	7221.13	4662.93	5163.97	4490.47	4092.59	4294.8	4199	8382.69	9401.3	9331.32	6224.18	9802.3	8389.72	5474.97	8329.98	11486.2	10964.2	11216.3	10412.6	7396.54	-0.947154	0.149527	3.33924e-11	1.87576e-09
Lig1	5571.61	8092.67	6493.29	6266.82	7038.24	6976.66	6933.03	6947.48	7948.06	6595.39	7819.67	7561.1	9485.3	5305.31	5980.03	9469.13	8207.08	8518.36	8388.95	7987.41	7379.28	-0.204903	0.115768	0.063155	0.190298
Lman1	5712.03	7261.99	6681.44	8831.06	7373.76	6606.26	7233.68	7207.77	5741.8	8927.27	7340.84	6752.53	9149.44	7465.5	5045.49	6900.08	8126.62	8103.72	8410.26	8504.67	7368.81	-0.104197	0.11769	0.341564	0.574547
Mib1	5737.85	4751.36	9211.94	7102.24	5890.89	6466.23	6135.15	6168.36	7623.74	6266.17	7195.11	8647.43	9433.45	6468.17	6940.34	6705.84	9001.34	8981.39	9127.27	9499.82	7367.7	-0.336067	0.127187	0.00509485	0.0287365
Rtraf	4767.83	8050.58	5900.66	8775.44	8174.81	7018.67	7928.19	7797.64	6617.68	9271.52	8044.05	8085.75	8536.65	6735.78	5481.84	7433.94	7120.75	7124.58	7026.64	7398.56	7364.58	0.03546	0.117446	0.751195	0.880667
Cbx1	5190.7	5953.44	6713.44	7414.63	7793.63	6985.76	7534.32	7758.05	6595.62	10701.8	8955.43	8778.29	8285.64	8581.46	4660.68	7555.5	6879.35	6798.59	7076.05	7025.08	7361.87	-0.0340861	0.120912	0.760116	0.885426
Actl6a	5377.93	7897.07	4997	6573.3	7805.68	6764.5	7739.7	7700.4	7199.03	9939.53	9959.35	7631.47	9354.49	8632.5	5004.26	6910.11	7056.68	6811.42	6972.38	6898	7361.24	-0.0643563	0.125331	0.589951	0.777808
Atg16l1	5184.24	7259.51	5901.94	9803.74	7784.12	7160.81	7572.83	7675.36	5792.54	10379.4	7069.04	7920.33	8152.48	7053.05	5825.42	6783.54	7500.75	7304.78	7367.7	7667.63	7357.96	0.0176194	0.122383	0.894402	0.952728
Eif4ebp1	5728.17	10798.9	6704.48	6166.24	6596.17	6303.78	6640.5	6427.48	8130.08	7807.09	6864.33	5063.78	7632.79	6233.67	5655.35	8593.15	9146.63	8979.06	9105.95	8560.75	7356.92	-0.185104	0.134845	0.14178	0.333195
Brd1	5668.45	8389.79	9506.33	5574.58	7470.8	7191.62	7364.74	7476.21	9672.25	6740.19	6121.8	7599.37	6705.35	6555.07	5462.94	8601.92	7833.8	7929.94	7767.87	7493.42	7356.32	0.00319587	0.121286	0.955843	0.981137
Rfwd3	3883.34	5653.85	7092.31	6316.52	6214.35	5653.31	6262.16	5959.89	5637	6613.15	7122.25	7072.25	10243	8748.38	6588.17	9337.54	9481.92	9554.06	9589.44	9941.9	7348.24	-0.619088	0.116546	3.07722e-08	9.50046e-07
Trap1	5713.64	9781.27	6078.58	8321.05	7468.26	6833.82	7635.66	7357.42	8377.18	7981.95	9083.82	7015.47	7593.9	6519.21	4318.82	6951.46	7226.56	7685.59	7480.1	7315.63	7336.97	0.0952647	0.120197	0.412244	0.6415
Akr1a1	5332.73	9111.53	6264.17	8220.47	8499.55	7246.93	7997.78	8225.06	7211.17	9550.2	8665.13	6508.1	7921.5	6163.32	4799.83	7450.23	6725.12	6949.05	6959.78	6772.12	7328.69	0.161304	0.120282	0.148707	0.343473
Epb41l2	6050.97	5953.44	9680.41	6964.97	8193.84	8908.48	7995.76	8283.29	7331.41	5640.5	6860.86	9232.57	8728.74	6720.61	6203.36	6279.75	6890.52	6766.51	6851.26	7011.36	7327.43	0.15101	0.117142	0.183918	0.394324
Clcn3	4039.9	4446.82	6360.17	6969.71	6009.49	5985.9	6031.78	5937.18	6296.67	6674.62	6692	8209.2	10433.9	9108.41	6838.98	9165.86	9250.2	9203.58	9140.83	9745.02	7327.01	-0.645331	0.117297	9.70069e-09	3.36114e-07
Smyd3	8593.06	5583.29	10092.6	7592.13	5303.57	8643.81	6056.78	6381.48	9172.54	5979.29	7132.66	13171.7	6079.6	6407.48	5560.86	4488.94	7482.12	7557.88	7426.8	7633.02	7316.98	0.12523	0.151591	0.370095	0.601653
Dnmt3b	4206.15	7102.29	6850.4	6731.86	9003.14	9021.91	9380.06	8875.49	9376.62	9496.92	11445.6	9443.66	6856.19	6335.74	4772.34	9080.64	4733.51	4614.62	4572.35	4420.88	7316.02	0.383395	0.159767	0.0081822	0.0415366
Myl6	5208.45	9950.88	6398.57	8303.3	9629.77	8191.49	9198.33	9361.72	5995.52	8496.96	8358.64	7400.62	7888.51	6559.21	5062.67	6402.56	6057.52	6052.72	6116.82	5649.89	7314.21	0.385026	0.129285	0.00165386	0.0116001
Cfdp1	4330.43	6323.6	5186.44	6327.17	6331.06	5952.29	6145.28	6163.11	5271.86	7845.34	6538.17	8175.87	11045.6	9722.26	6567.55	7759.77	8875.42	8963.31	9302.64	9440.16	7313.36	-0.579512	0.120398	2.96022e-07	7.28871e-06
Nup93	4096.39	5265.13	6177.13	7763.71	6281.58	6328.99	6321.61	6474.65	6652.98	6288.02	6704.72	6155.05	11179.9	8109.7	7156.8	8356.29	9096.71	9387.86	9092.39	9311.88	7310.07	-0.533057	0.115255	1.34876e-06	2.8349e-05
Diaph3	5708.8	4105.14	8392.76	7383.87	6379.89	8430.95	6772.91	7119.84	7763.84	5438.33	7143.07	10917.6	7810.73	7890.37	8630.76	5739.63	7648.27	7442.99	7398.71	7815.59	7296.7	-0.135745	0.136619	0.288894	0.520134
Macroh2a1	4535.41	7962.68	6498.41	6740.14	6187.72	5899.07	6156.77	6252.79	7560.86	7350.83	8626.96	7868.48	8793.55	6552.32	5268.82	8264.81	8990.17	8798.86	8700.94	8483.79	7274.67	-0.323958	0.119393	0.004356	0.0253764
Nap1l4	4974.42	6863.36	6767.2	8303.3	7430.21	6892.64	7074.91	7390.61	7196.83	7555.74	7422.96	6703.15	9412.24	6641.98	5287.71	7831.2	7798.78	7959.1	7827.94	8041.11	7268.77	-0.115219	0.110087	0.268137	0.497582
Parg	5339.19	5400.07	8609.08	8673.68	7654.09	7891.81	7780.24	7768.53	6314.32	7305.74	7211.3	8279.56	7952.14	8951.15	5899.29	5311.03	7141.62	7186.98	7213.64	7371.71	7262.76	0.042056	0.120069	0.67973	0.837212
Mycbp2	5950.9	4710.51	8903.47	8519.85	6924.08	8164.88	7374.2	7415.07	8272.38	5539.42	7398.67	9474.52	7631.61	7461.36	6035	6071.72	7114.79	7482.06	7325.07	7482.08	7262.58	0.0331283	0.122556	0.791097	0.901343
Raf1	6063.89	8899.83	10196.2	10739.7	7793.63	7729.36	7705.25	7840.15	6890.16	6096.77	7128.03	5348.94	6455.52	6971.66	4150.46	5364.92	7283.18	7470.98	7399.67	7602	7256.52	0.31743	0.131592	0.0102769	0.0494645
Acaca	4640.32	4891.26	8299.32	7277.37	6319.64	6751.9	6421.6	6518.32	7179.18	7400	8572.6	7980.82	8932.61	7197.89	5964.57	7590.59	7968.66	8416.3	8252.33	8524.36	7254.98	-0.276378	0.115669	0.0117222	0.0548001
Ankhd1	5314.98	6043.82	10023.4	8085.57	7550.08	8175.38	7439.06	7712.63	7597.26	6788	8066.02	9483.16	7232.11	6393.68	5272.25	5982.74	6719.15	6769.43	6922	7122.92	7234.69	0.187677	0.115253	0.087843	0.240595
Clk1	5440.87	6572.43	5867.38	7303.4	7421.96	6925.55	7562.02	7539.1	4992.77	8880.82	5630.25	8016.62	9748.09	8962.19	5990.34	6918.88	7744.39	7607.44	7486.88	8035.74	7232.36	-0.179818	0.123026	0.129219	0.312969
Ubr3	6372.17	7016.87	10474	8425.18	6747.76	7506.7	6899.25	6987.08	6244.83	5457.45	6963.8	9112.83	7073.02	6273.67	4923.52	6233.38	8160.89	7677.43	7818.25	8214.72	7229.14	0.0923676	0.125892	0.452121	0.676263
Rabgap1	4424.04	6301.31	7861.57	7846.54	7158.11	7620.83	7145.17	7489.61	6810.73	6191.03	7063.26	8391.9	9242.54	7014.43	6672.35	6578.01	7549.18	7574.2	7750.43	7836.47	7226.09	-0.110476	0.112414	0.351917	0.584894
Gabpa	6013.85	6079.72	6388.33	7813.41	7305.89	6655.28	7201.92	7105.87	5212.29	7859	7687.82	7594.43	9723.35	7293.07	5069.54	7477.8	7798.03	7734.58	8010.1	8325.69	7217.5	-0.155591	0.115143	0.151538	0.347609
Pten	5720.1	4646.14	8292.92	6968.52	6716.68	7382.77	6991.81	6969.02	6849.34	5297.62	6303.39	11100.3	8081.77	7602.07	7744.32	6398.8	7672.12	7613.28	7790.15	8162.22	7215.17	-0.167761	0.128552	0.166758	0.369594
Rnf17	4086.71	5733.08	8106.05	7227.67	8496.38	8573.79	8618.66	8462.64	8242.6	9502.39	7543.24	10332.5	7619.82	8024.17	5821.98	6255.94	5322.12	5104.48	5342.65	5801.43	7210.91	0.238419	0.139634	0.0656511	0.195849
Serpinh1	7645.63	8581.67	4442.77	4784.13	9060.86	7550.11	8328.15	8183.13	9233.21	10447.7	9575.36	4062.63	7265.11	5873.63	7122.44	8664.58	6063.48	5920.34	6048.99	5243.01	7204.85	0.134401	0.159901	0.333901	0.567098
Ireb2	4903.4	4232.65	8452.92	7666.68	6500.4	8043.75	6803.99	6878.77	8196.26	5169.21	6934.88	9407.86	7896.76	7047.53	9278.41	6057.94	7470.94	7388.17	7509.16	8183.1	7201.14	-0.165465	0.136121	0.194518	0.408721
Cdc20	6623.95	7203.8	6215.53	5150.96	7486.65	6840.82	7568.1	7261.34	7368.92	8430.02	7498.14	5242.78	9379.24	6101.24	5275.69	10084.4	7598.35	7767.23	7606.06	7261.93	7198.26	-0.151257	0.12571	0.200406	0.416999
Capns1	4483.76	10808.8	6804.32	7711.64	7662.97	6539.04	7268.81	7398.18	7527.77	8274.29	8159.7	6606.86	6348.28	7025.46	5060.95	6739.67	7424	7625.52	7367.7	7105.02	7197.14	0.0951766	0.126029	0.446319	0.671074
Ythdf3	6878.97	2886.97	7707.98	6118.91	6215.62	7085.89	6608.07	6708.15	9076.56	5162.38	6683.9	8931.36	7892.04	7483.43	9740.53	7128.16	7958.97	7409.17	7890.92	8157.44	7186.27	-0.303569	0.147942	0.0248358	0.0967639
Arl15	6422.2	3904.59	7905.09	6742.51	4392.16	6789.71	4929.87	5349.05	8804.09	5617.28	6026.96	10444.8	7616.29	8546.98	7371.53	5431.34	9407.41	9308.55	9047.82	9591.1	7182.47	-0.468425	0.157081	0.00114965	0.00869377
Ctcf	4474.07	5396.35	6800.48	6097.61	6490.89	6380.8	6363.5	6513.08	6654.09	6839.91	7017	6794.5	10791	8317.99	5785.91	8553.04	8581.86	8580.75	8415.11	8647.26	7174.76	-0.457074	0.111322	1.77165e-05	0.000267755
Slc4a7	5608.73	4066.76	7903.81	8295.02	5737.4	6734.4	6162.17	6252.21	7340.23	6476.54	6324.2	9430.08	7500.8	9105.65	6634.55	5728.35	8534.18	8089.14	8444.18	9032.07	7170.02	-0.282007	0.134166	0.023094	0.0917687
Zzz3	4143.2	6718.51	6960.48	8526.95	7328.73	7173.41	7144.5	7390.61	6643.06	6714.24	6976.52	8636.32	8903.15	6708.19	6778.86	6461.46	7535.77	7570.12	7271.78	7751.75	7166.88	-0.0814798	0.114979	0.450963	0.675284
Supt6	7287.32	5433.49	6883.68	6334.27	8050.5	8690.02	8731.49	8410.81	9486.93	6697.84	7994.31	9067.15	8887.83	4716.29	5392.51	8514.2	5663.37	5977.49	5467.64	5464.94	7157.6	0.229601	0.135576	0.0685937	0.202448
Ptprg	6326.97	5033.62	9546.01	6806.41	6150.29	9604.46	7082.34	7196.12	10668.4	5783.94	7797.69	13033.5	5641.21	5846.05	6289.25	5560.42	6117.87	6227.08	5865.87	6429.66	7150.36	0.241506	0.14066	0.0676667	0.200283
Bms1	7400.3	8747.56	7792.46	9417.98	7981.37	7699.25	8041.02	8075.4	5480.36	6428.73	7085.24	5377.33	8191.37	5019.76	4200.28	6772.26	7191.54	7381.18	7452	7223.75	7147.96	0.26113	0.120167	0.0202431	0.0828834
Cd164	5752.38	5512.72	7882.05	7589.76	7355.36	6945.85	7286.37	7562.39	7222.2	7891.79	7168.51	8491.89	7487.84	7203.41	4253.53	8388.88	7026.13	7049.93	6902.62	7735.04	7135.43	-0.00291439	0.114685	0.972041	0.988162
Myef2	5427.96	4960.58	5816.18	6153.22	6308.22	6276.47	6427.01	6423.99	4537.18	7062.58	6414.42	9351.08	10006.2	9918.14	6287.54	7304.86	8523.74	8160.87	8537.19	8743.91	7132.07	-0.465457	0.126647	9.36027e-05	0.00108346
Plaa	4314.29	6132.95	5896.82	7856.01	7376.29	6686.08	7276.24	7348.69	6398.16	8626.74	8241.82	8752.36	8833.62	7661.38	5430.3	7492.84	6904.68	6935.63	7159.38	7223.75	7127.4	-0.109598	0.117531	0.312711	0.545081
Zc3h7a	13230.2	6671.47	5145.48	4010.24	6050.72	8709.62	6068.26	5449.21	8684.95	6163.71	6524.29	4941.57	3458.73	6370.23	12332.8	6433.89	10022.9	5746.55	11666.8	4848.05	7126.48	-0.0860954	0.229563	0.62203	0.799271
Strap	5377.93	8512.35	7629.9	9905.5	8190.03	7295.95	7974.14	8044.54	4598.95	7869.93	6895.56	6485.88	7258.04	6470.93	4940.7	6317.35	6982.17	7121.08	7088.65	7550.69	7125.51	0.208643	0.122111	0.0711349	0.207526
Setd2	4422.42	4361.4	7202.39	7200.45	6851.14	6929.05	6801.29	6947.48	8429.03	6329	7584.88	10030	8773.52	7582.75	6607.07	7393.84	7095.42	7164.82	7283.4	7506.54	7124.8	-0.208726	0.121313	0.0692344	0.203723
Mprip	4950.21	7848.79	8122.69	6182.8	8280.73	7731.46	8197.08	7992.72	7919.38	6252.5	8070.65	5232.9	7406.52	5665.34	5918.19	9534.29	6798.13	6901.81	6785.38	6637.88	7121.47	0.083005	0.124546	0.482251	0.700806
Atic	5214.91	7689.09	6684	7550.71	8745	7874.3	8511.92	8690.32	4784.28	8737.39	8753.03	6043.94	8350.46	7265.48	5383.92	6888.8	6360.02	6316.89	6356.14	6041.27	7112.09	0.183341	0.129418	0.132276	0.3179
9830144P21Rik	3654.15	6400.35	5896.82	6680.98	7401.03	7174.81	7136.39	7338.79	10402.5	10573.4	13158.5	10843.5	7773.02	6206.08	5172.61	5235.84	5200.68	5288.76	5106.23	5319.97	7098.22	0.171978	0.126529	0.148562	0.343339
Eed	5703.96	6366.93	6527.85	7464.33	7262.76	6847.13	7062.07	7190.88	4249.26	8936.83	6934.88	9218.99	7820.16	7912.44	5402.81	7019.14	7598.35	7487.9	7314.41	7636.6	7097.88	-0.0894339	0.123281	0.455617	0.679146
Eif3i	3999.55	8641.1	6188.65	8421.63	7839.93	6764.5	7778.21	7762.71	6280.13	8050.25	8047.52	6169.86	7874.37	6810.27	6189.61	6556.71	7362.91	7242.38	7134.19	6642.06	7087.83	0.0361056	0.12235	0.753157	0.881763
Immp2l	10791.4	5629.09	11861.5	9222.73	6270.8	9532.34	7547.83	7587.43	6832.79	4349.57	6183.1	10153.5	4915.29	5443.25	5541.96	3809.71	6511.28	6113.36	6507.3	6922.46	7086.33	0.536008	0.167134	0.000546724	0.00472419
Cebpz	4633.86	7091.15	5903.22	8453.58	7165.09	6269.47	6776.29	6786.76	6287.85	9158.14	7576.79	7573.45	8263.25	7224.1	5085	6833.66	7579.73	7566.04	7726.2	7743.99	7084.88	-0.116695	0.117086	0.292651	0.52377
Chd8	5896.03	5622.9	6767.2	8239.4	7966.78	7878.5	7751.19	7792.4	6987.23	5344.07	9278.12	7905.52	8022.85	6850.27	4789.52	7942.74	6567.9	6746.69	6643.91	6669.5	7083.14	0.0856116	0.120763	0.45349	0.677151
Large1	6217.22	4006.1	8038.21	6064.47	4213.3	6257.57	4834.61	5205.22	7816.79	4857.75	5097.07	9802.89	7133.12	8944.26	7325.15	6530.39	9817.21	9806.58	9581.69	10012.3	7078.1	-0.577755	0.159479	8.55331e-05	0.00100841
4932438A13Rik	5478	4540.91	6983.51	8467.78	5985.39	7134.9	6279.72	6582.96	8030.8	5268.93	8315.84	10344.8	7808.37	7215.82	6311.59	5985.25	7754.82	7637.77	7414.21	8009.49	7077.54	-0.158877	0.126921	0.183671	0.393982
Smu1	4887.26	6883.17	6138.73	8083.2	7706.1	6563.55	7451.22	7431.37	5974.56	8693.67	6759.08	7674.67	8593.22	7313.76	4940.7	7307.37	7087.23	7027.77	7362.86	7446.88	7066.32	-0.0435668	0.115636	0.681708	0.838509
Rere	6830.55	4284.65	8355.64	4984.11	5725.98	7720.26	6327.69	6212.61	8678.33	5759.35	5356.14	10925	6904.51	8556.63	6985.01	6550.44	7792.82	7508.89	7750.43	7977.27	7059.32	-0.224014	0.140518	0.0867349	0.238461
Ube2s	3092.47	5770.22	4854.93	5632.56	4996.6	4633.84	5107.55	5100.99	7584.03	9320.7	7699.38	6674.76	9300.28	8564.91	6155.26	9179.64	9504.27	9643.29	9310.39	8987.33	7055.67	-0.820188	0.123608	4.82064e-12	3.13519e-10
Exoc6b	9009.48	5885.35	11682.3	10143.3	6579.68	8781.74	6953.3	7181.57	7778.18	4703.38	5989.95	9825.11	5343.07	4870.78	4949.29	4517.76	6689.35	6624.22	6496.64	7083.55	7054.4	0.463953	0.156584	0.00130991	0.00963474
Btaf1	4793.65	5913.83	7230.55	7944.76	7023.65	6929.75	7141.12	7050.55	5457.19	7714.2	7154.63	8949.88	8020.49	8061.42	5291.15	6589.29	7280.2	7289.62	7454.9	7737.43	7051.41	-0.0850405	0.115852	0.430885	0.658092
Copb1	5035.75	7039.15	6721.12	8556.53	7914.14	7136.3	7331.64	7546.67	5869.76	7561.2	7192.8	6058.76	8607.36	7642.07	4727.68	6792.31	7098.4	7270.96	7216.55	7701.04	7051.01	0.00531994	0.115224	0.962474	0.983863
Pvt1	7505.21	3747.36	8458.04	6018.32	4930	7983.53	5652.77	5915.05	8023.07	4503.93	5353.83	9737.46	6586.33	8049	8215.03	6124.36	8607.94	8438.46	8428.67	8556.58	7041.75	-0.286695	0.156249	0.0435301	0.146569
Slc12a7	6044.52	7144.38	6844	6256.17	5148.18	5852.16	5287.26	5397.38	9982.23	4248.48	8676.7	8057.36	8006.35	5640.51	6071.08	6571.75	8963.34	9232.74	8760.04	8558.37	7037.15	-0.329461	0.143515	0.0128519	0.0586983
Wdr1	5686.21	5744.22	6476.65	6560.28	8477.35	8341.33	8024.13	8160.42	6657.4	7804.36	9958.19	7949.96	9129.41	7551.03	4476.86	7183.3	5678.27	5773.96	5433.73	5549.66	7030.84	0.163044	0.13403	0.203371	0.420667
Hnrnpd	5334.35	3628.52	6846.56	5979.27	5929.58	6711.99	6075.02	6178.84	7285.08	5040.8	5701.96	11000.3	8292.71	8255.92	8629.04	7372.54	8004.42	7961.43	7903.52	8418.16	7027.5	-0.434275	0.138849	0.00073236	0.00602011
Stt3b	4558	4090.28	6522.73	7150.75	6557.48	6956.36	6653.33	6605.08	9088.7	7492.9	9067.62	10160.9	8407.02	6618.53	5571.17	7997.88	6621.55	6806.17	6784.41	6781.66	7024.63	-0.160223	0.119441	0.149347	0.344438
Zmym2	4756.53	5173.52	7588.94	8182.6	7205.68	7232.93	7419.47	7401.68	6783.15	6380.92	7387.11	9264.66	8270.32	7661.38	6031.57	5725.84	6907.66	6708.78	7085.74	7192.13	7018.03	-0.0153493	0.117468	0.896398	0.953672
Npepps	4601.58	4904.87	7784.78	5961.52	6861.29	7349.16	6883.71	6928.85	7204.55	5938.31	6742.89	8262.28	10111.1	7865.54	7419.64	5995.28	7318.2	7142.66	7624.47	7434.95	7016.78	-0.229234	0.121096	0.0468244	0.154081
Map4k3	5455.4	5433.49	8486.2	6647.85	5775.45	6742.1	5891.93	6208.53	7431.79	4943.81	5758.63	9878.19	7890.86	7273.76	7256.43	5476.45	8547.59	8328.24	8268.8	8628.77	7016.21	-0.259013	0.131913	0.0365809	0.12874
Supt5	5256.87	9140	5967.22	5842.01	7540.56	7022.87	7745.78	7409.25	8420.2	7781.14	6909.44	5910.62	8524.87	5114.94	5921.62	7984.09	7087.23	7235.38	6887.11	6452.93	7007.71	0.0131123	0.120963	0.883116	0.94757
Cpne1	4646.77	6482.06	6113.14	6999.29	6109.07	6089.52	6412.14	6164.86	7353.47	7320.77	7421.8	7283.35	9825.87	7112.37	5246.48	6692.05	8071.48	8273.42	8118.62	8357.31	7004.69	-0.311782	0.111162	0.00329022	0.020257
Prdx2	3912.39	6214.66	4909.96	6454.97	6575.24	5847.96	6324.99	6451.36	6482	8772.9	9478.21	6448.85	8906.68	7687.59	5579.76	9326.26	7821.88	7843.63	7738.8	7275.06	7002.66	-0.385889	0.126906	0.00130629	0.00961258
U2af1	5079.33	7507.11	6732.64	7417	7752.4	7042.48	7672.82	7571.13	6507.37	7818.02	7930.7	7367.29	8088.84	6864.07	4270.71	7136.94	6711.7	6821.33	6908.43	6673.08	6993.67	0.0802822	0.112276	0.459918	0.682582
Rybp	7250.19	5518.91	10417.7	8519.85	7359.8	7949.92	7227.6	7604.32	8198.47	4972.5	4915.48	7711.71	6846.76	5221.16	5954.26	5645.64	7206.44	6890.15	6938.47	7442.71	6989.6	0.219433	0.129363	0.0664086	0.197478
Tpp2	4380.46	5095.52	7481.42	8535.23	7170.16	7258.84	7091.12	7266	6392.65	5889.13	7390.58	8838.77	7703.49	7953.82	6426.69	6244.66	6979.93	6908.22	7098.34	7613.93	6985.95	-0.0601731	0.12031	0.587656	0.7758
Gm37819	0	0	0	0	5.70822	4.90131	10.8096	5.82305	0	72918.1	66733.8	1.23447	0	0	0	0	0	0	0	0	6984.02	0.0806263	0.399682	1.03888e-12	7.42611e-11
Dock1	6754.69	6094.57	10171.9	7706.91	6330.42	8382.64	6870.88	6864.79	8121.25	4986.16	6995.02	10031.3	6568.65	5632.23	5306.61	4967.66	6947.15	7045.85	6890.02	6989.88	6982.93	0.210024	0.131552	0.0887256	0.242156
Asxl1	7029.07	4776.12	8660.27	5466.9	6657.69	7606.83	6775.62	7116.35	9468.17	4889.17	5666.11	8489.42	7417.13	6621.29	6107.16	7614.4	7526.82	7292.53	6894.87	7541.74	6980.88	-0.0662575	0.1278	0.573074	0.766475
Erp29	5647.47	7965.16	5291.39	8620.43	7482.85	6981.56	7461.35	7451.17	6894.57	8696.4	8141.2	5637.8	6838.51	7597.93	4112.67	7179.54	6903.94	6900.06	6881.3	6895.02	6979.02	0.0874327	0.124773	0.473518	0.694126
Trps1	4235.2	2482.15	5446.27	5233.79	3544.81	5126.77	4004.97	4194.92	8331.95	5025.77	7502.76	10486.8	8463.59	9420.16	9706.17	6644.43	9819.44	9501.58	9749.32	10582.7	6975.17	-1.06683	0.154741	4.84914e-13	3.60426e-11
Kdm5c	5260.1	8186.76	8305.72	7256.07	7588.13	7563.42	7860.63	7674.78	7541	6529.82	7424.12	6251.33	7821.34	4323.15	5550.55	7163.25	6778.02	6977.62	6846.42	6599.1	6975.07	0.185609	0.114759	0.0961322	0.255852
Vcl	5113.23	6425.11	8162.37	7214.65	8826.82	9591.16	8809.86	9043.19	7751.7	5165.11	6895.56	8764.71	8352.82	5572.92	6292.69	6358.7	5258.79	5285.85	5400.78	5213.77	6974.99	0.37657	0.137974	0.00386017	0.0230419
Lama5	13404.5	10277.7	7048.79	4861.04	7187.92	8941.39	8235.59	7712.05	10572.4	5628.21	7632.3	4398.4	4088.02	3832.07	6303	5655.66	6533.63	6356.55	5584.88	5164.85	6970.95	0.573353	0.181153	0.000419687	0.00379429
Lgr4	4509.58	4346.55	7697.74	8211	6658.33	7772.77	6949.25	7216.5	8276.79	6727.9	6609.88	7843.79	7811.91	8300.06	6662.04	5727.09	6988.87	6958.38	6880.33	7045.96	6959.74	-0.0687388	0.123796	0.544554	0.746858
Zfr	5486.07	5192.09	7819.33	7305.77	6835.92	6879.34	6715.49	6837.42	5778.2	5822.19	7267.98	7569.74	8867.8	7407.57	5059.23	7095.58	7927.68	7598.7	7631.25	8094.2	6959.58	-0.159012	0.112989	0.147918	0.342323
Mtrex	3939.83	5044.77	6055.54	6954.32	6199.77	5768.14	6204.73	6337.81	7207.86	9093.93	7055.17	9293.06	8381.1	8393.86	5352.99	7426.42	7345.02	7627.27	7586.68	7921.19	6959.47	-0.347338	0.118317	0.00216383	0.0144885
Kansl1l	3657.38	2384.35	5560.19	5088.24	3997.03	5562.98	4390.74	4548.97	10521.7	6450.58	7917.98	11292.9	7932.11	9558.1	9410.69	6750.95	8455.2	8151.54	8480.99	9018.35	6956.55	-0.904061	0.150671	2.47758e-10	1.18424e-08
Ube2i	4265.86	7608.62	6649.44	6208.84	7248.81	6693.09	7368.12	7207.77	6537.16	6803.03	7123.4	7564.81	8547.26	7395.15	5133.1	7880.08	7114.05	7144.99	7311.5	7224.94	6951.5	-0.107674	0.112891	0.319725	0.552415
L1td1	5712.03	6841.07	7385.43	7028.87	7475.87	6968.26	7264.75	7370.82	7715.3	10704.5	9083.82	8802.97	7883.79	4821.12	4220.89	5467.68	5997.17	6198.51	6126.51	5870.04	6946.97	0.24882	0.111893	0.0199351	0.0818906
Slc25a4	3862.36	4949.44	3429.04	4911.93	6832.74	5680.62	6501.32	6578.88	7399.8	7359.02	7330.43	4267.55	12030.7	11894.9	6969.54	11875.3	6979.93	6819.58	6753.4	6480.37	6945.34	-0.652815	0.178642	6.61161e-05	0.00081491
Usp5	7834.47	10949.9	6180.97	8358.91	8384.75	7726.56	8349.1	8191.28	6596.72	7303.01	7503.92	4336.68	6549.79	4230.73	4298.2	6693.31	6524.69	6609.64	6332.89	5936.27	6944.59	0.455034	0.135906	0.000409925	0.00372572
Manba	5187.47	5683.56	6250.09	9234.57	8913.71	8253.1	8639.6	8904.61	6684.97	8797.49	7894.85	8369.68	7486.66	7288.93	4504.35	6094.28	5193.23	5121.98	5131.42	5203.63	6941.91	0.376061	0.138034	0.00359346	0.0217444
D10Wsu102e	6059.04	4201.7	6631.52	6608.8	4662.99	5400.54	4939.33	4859.33	9279.54	4476.61	8304.28	10967	7479.59	7448.95	6684.37	5366.17	8886.6	9275.31	8377.32	8903.21	6940.61	-0.483988	0.152494	0.000609677	0.00515449
Gm37988	5395.68	5733.08	6589.28	5843.19	6600.61	6254.07	6645.9	6588.2	7200.14	7626.77	5589.77	9422.68	9158.87	6771.65	5186.36	7823.69	7464.98	7236.55	7646.75	8001.13	6938.97	-0.236763	0.113271	0.027612	0.104614
Kpna4	5513.5	4449.3	7980.61	6776.83	6528.31	6661.58	6445.25	6520.07	7631.46	7629.5	5989.95	7362.35	8740.52	8138.67	5382.2	6066.71	7840.5	7391.67	7835.69	7877.04	6938.09	-0.203013	0.117511	0.0690779	0.203376
Xpnpep1	5792.73	10080.9	7317.59	8425.18	8560.43	7716.06	8546.37	8514.46	6256.96	6796.2	7545.56	5290.92	6616.97	4452.82	4499.2	7309.88	6407.71	6231.75	6342.58	6040.67	6937.24	0.414412	0.124164	0.000457094	0.00407622
Tor1aip2	5163.26	6438.73	6616.16	7826.42	7449.23	6715.49	7016.81	7373.73	5649.13	8397.24	6981.14	7474.69	8211.4	7955.2	4562.76	6353.69	6950.13	6873.23	7277.59	7436.14	6936.11	-0.0246989	0.115406	0.825134	0.919274
Mcph1	5335.96	3669.37	7709.26	7001.66	4727.68	6335.29	5334.56	5396.8	7859.81	4811.3	5692.71	7861.08	8448.27	7287.55	7787.27	6443.92	9420.82	9288.72	8951.89	9273.7	6931.88	-0.515163	0.142174	9.59769e-05	0.00110687
Klf9	5263.33	5712.04	8040.77	6901.07	6416.68	6581.76	6547.94	6703.49	8709.22	6912.32	5653.39	9873.26	8059.38	6087.45	6074.52	5506.53	7529.8	7258.13	7420.99	7341.88	6929.7	-0.0775394	0.116178	0.490647	0.707504
Srsf2	11756.5	5565.96	4826.77	3154.71	6642.47	6523.64	6969.52	6764.05	8306.58	6068.09	6829.63	4876.14	7320.5	6579.9	7675.6	8668.34	7621.45	7222.55	7421.96	7510.12	6915.23	-0.172897	0.160223	0.240306	0.467273
Ppm1b	6425.43	5872.97	8705.07	6187.54	6186.45	7307.85	6500.65	6605.08	6959.65	7087.17	5863.88	9930.04	7807.2	6291.6	4834.19	6052.92	7529.8	7298.37	7349.29	7481.49	6913.83	-0.0171171	0.117836	0.852269	0.932542
Rars	4160.95	5573.38	6280.81	6606.43	7587.5	6469.03	7031.67	7236.88	6236	7327.6	7020.47	8503	10087.5	7229.62	6196.49	7141.95	6667	6762.43	7194.26	6869.96	6909.15	-0.175178	0.119844	0.125765	0.307371
Tmsb10	9519.51	10120.5	5002.12	7812.22	8332.11	7302.25	7641.74	7707.97	5655.75	8035.23	7605.7	3668.83	6565.11	5250.13	4564.48	6363.72	7184.09	6933.88	6868.7	6044.85	6908.94	0.318672	0.148144	0.0215831	0.0871508
Lrp6	6059.04	5594.43	9394.98	8964.77	6011.39	6656.68	6042.59	6218.43	7053.42	4924.68	5897.42	7488.27	7399.45	5581.19	5377.05	6302.31	8043.91	8518.94	8131.21	8382.96	6902.16	-0.0658834	0.131333	0.604775	0.788506
Cul1	5695.89	7556.63	9300.26	10724.4	8094.26	7609.63	7800.51	7781.92	5660.17	6788	6231.68	6714.26	6350.64	6430.93	4172.79	4764.64	6576.1	6439.36	6306.73	7035.82	6901.73	0.402256	0.124797	0.000755236	0.0061607
Lonp1	5466.7	10162.6	6887.52	5753.26	7199.34	6836.62	7423.52	7115.18	7463.79	8204.62	6759.08	5024.28	6416.63	5372.9	5090.16	8273.58	7275.73	7481.48	7145.82	6544.81	6894.88	0.0758726	0.127769	0.530367	0.736554
Thada	5529.64	4444.35	7775.82	8129.35	6507.38	7295.25	6658.74	6601.59	9024.72	5162.38	6611.04	8661.01	7181.44	7498.61	7168.82	4698.22	7155.03	7132.75	7260.15	7376.48	6893.64	-0.0583656	0.129328	0.623246	0.800363
Tsr1	4698.42	6846.03	5721.46	6989.82	7569.74	6499.83	7694.44	7351.02	5289.51	8177.3	6070.91	7491.97	8942.04	7454.47	5220.72	7936.47	6860.72	7048.77	6901.65	7081.16	6892.32	-0.0956085	0.119816	0.398484	0.628759
Mllt10	4693.58	5293.6	8008.77	7530.6	5639.09	7076.79	5844.64	6096.15	8382.69	5064.02	6813.44	9725.12	7095.41	6305.4	6514.3	6284.76	7944.82	7658.76	7812.44	7937.89	6886.11	-0.178992	0.127247	0.135579	0.323291
Nvl	5597.43	6080.95	6339.69	10983.5	7045.22	6686.08	7014.78	7027.84	6763.3	7002.48	7303.83	7572.21	7180.26	5917.78	4713.93	6019.09	6952.37	7030.11	7062.49	7342.48	6881.79	0.108671	0.120955	0.341171	0.574221
Dcaf1	4480.53	6328.55	5628.03	8184.97	6961.5	6613.96	6681.03	6952.72	6609.96	6913.68	7540.93	7740.1	9124.7	7032.36	5596.94	6145.66	7020.17	7394.59	7317.32	7343.67	6880.57	-0.125424	0.112944	0.244728	0.472417
Rpl7l1	5374.7	8693.09	6232.17	9148.18	7590.04	6522.94	7266.1	7437.78	6500.75	9158.14	8023.23	6866.1	6827.91	5444.63	4109.23	6017.83	6500.85	6487.18	6742.74	6639.07	6879.13	0.233848	0.122856	0.0428089	0.144724
Capzb	4578.98	7248.37	6979.67	6226.59	7088.98	6845.03	6801.29	6911.96	7566.38	5890.5	7299.21	7083.36	8850.12	6641.98	5160.59	7101.85	7415.06	7458.74	7430.68	6975.56	6877.74	-0.103711	0.109236	0.312645	0.545025
Ptbp3	5208.45	6177.52	6630.24	8780.17	6840.99	6595.76	6765.48	6879.35	6330.87	7126.79	5751.7	8742.49	7538.51	8024.17	5019.72	5415.05	7598.35	7021.36	7409.36	7641.97	6874.92	-0.0435637	0.118685	0.704235	0.852051
Stag2	4160.95	5046	6704.48	6909.36	6613.93	6667.18	6572.26	6822.87	7002.68	7854.91	6775.27	7799.35	9403.99	7319.28	5746.4	7027.91	7245.18	6904.73	7345.42	7502.37	6871.23	-0.221294	0.11337	0.0389399	0.134965
Ptprf	9211.23	8962.97	6428.01	3871.8	6056.43	8426.05	7695.79	7083.74	12987.2	6719.7	7702.85	5653.85	4353.17	4363.15	7062.31	6784.79	6338.42	6223.58	6029.62	5439.89	6869.73	0.265312	0.163958	0.0718646	0.209155
Zbtb44	4609.65	4953.16	8772.91	7477.35	5687.93	6498.43	5548.05	6020.45	7878.56	5559.91	6037.37	8119.08	7686.99	6261.25	6985.01	5942.64	8411.98	8134.05	8104.08	8591.18	6864	-0.25311	0.129961	0.037718	0.131665
Fanci	6031.61	7627.19	7937.09	8676.04	6816.89	6288.38	6775.62	6906.72	5471.53	6816.69	6638.8	7864.78	6943.4	7059.95	3801.73	5615.56	7470.94	7369.51	7471.38	7654.5	6861.91	0.0856775	0.124542	0.465789	0.687535
Pmm1	5908.94	9184.57	5201.8	5278.75	7713.71	7214.72	7899.82	7714.37	7312.66	8003.81	7243.69	4736.64	8055.85	5069.42	5993.77	8699.67	7037.31	6526.83	6423	5993.54	6860.64	0.0513646	0.133174	0.666644	0.829463
Pabpc4	7553.63	6593.48	5533.31	4315.54	5780.53	5975.39	5993.95	5784.03	9558.63	8154.07	8204.81	4918.11	7967.46	4939.76	5380.48	8876.37	7993.99	7922.36	7819.22	7665.84	6846.55	-0.271248	0.139394	0.0362824	0.128047
Ranbp1	4743.62	7757.18	4614.29	6717.66	7458.11	6941.65	7547.83	7480.29	6211.73	9315.23	8379.46	5960	8067.63	7491.71	4988.8	7742.23	6345.12	6136.11	6543.15	6411.76	6842.68	-0.0127546	0.129405	0.92867	0.969002
Cdca2	5269.79	5884.12	7576.14	8344.71	7095.96	6956.36	7018.83	7215.92	5643.62	5602.26	8392.18	6846.35	8599.11	6330.23	5856.34	5306.02	7239.22	7362.51	7020.83	7270.29	6841.54	0.0126571	0.115559	0.935516	0.972405
Pcmtd1	4643.55	4319.31	7683.66	7469.06	6648.81	7338.66	6897.9	7004.55	7692.13	7180.07	7093.33	8652.37	7938	7986.93	5669.09	5668.19	6474.77	6537.91	6751.46	7052.52	6835.11	-0.0473398	0.12028	0.65626	0.822952
Psmd14	4419.2	4634.99	5900.66	7808.67	7220.9	7701.35	7393.12	7555.41	6850.44	6303.05	7917.98	9300.46	8738.17	8220.05	6096.85	6210.83	5997.91	5864.35	6073.22	6169.54	6818.86	-0.0158736	0.131153	0.88823	0.949932
Rev3l	5570	4280.93	8180.29	8902.05	6233.38	6964.76	6279.72	6544.52	7505.7	5382.32	7677.41	8575.83	6778.41	7108.23	5663.94	5363.67	7084.25	7360.76	7264.99	7631.23	6817.62	-0.0280943	0.127671	0.794708	0.903092
Rpgrip1	6236.59	7724.99	6339.69	7969.61	7815.19	7230.83	7870.77	7971.17	4783.18	7050.29	7137.28	6658.71	8035.81	6145.38	4114.38	6723.38	6696.06	6648.71	6604.19	6572.85	6816.45	0.184618	0.116596	0.0990565	0.261096
Ube2b	4922.77	4747.65	6991.19	6872.68	6249.24	5988.7	6277.7	6425.15	7422.97	7397.27	5181.5	8140.07	8325.71	8337.3	5239.61	6613.1	7818.9	7482.65	7800.81	8037.53	6813.62	-0.277807	0.118476	0.0134639	0.0609199
Tm9sf3	5056.74	6160.19	6572.64	8022.85	7345.85	6543.95	6899.93	6904.39	6130.1	6589.92	7342	8598.05	7496.09	5886.05	4621.17	8021.69	6961.31	6827.16	7028.58	7248.21	6812.84	-0.0130184	0.113538	0.894689	0.952856
Elavl1	5452.17	4030.86	5749.62	6495.2	6386.23	6338.09	6195.27	6214.94	6959.65	4984.79	7464.6	7467.28	9789.34	7280.66	5607.24	8692.15	7793.56	7635.44	7893.83	7743.4	6808.72	-0.388177	0.122096	0.000805758	0.00647749
Nf2	6138.13	6435.02	8557.88	7448.95	8620.69	8916.18	8853.09	8791.64	8062.79	7484.7	7487.73	8651.14	7113.09	5490.15	3746.75	4775.92	4831.86	4999.51	4895.01	4703.67	6800.19	0.623908	0.120574	5.47182e-08	1.59166e-06
Tcerg1	6552.94	3976.39	7117.91	6010.04	5883.28	6994.87	6304.72	6287.73	8098.09	4570.87	6149.56	9397.99	8535.47	6619.91	7426.51	5801.03	7609.53	7320.53	7651.6	7662.26	6798.56	-0.230948	0.131991	0.0622001	0.188387
Il4i1	5623.26	8641.1	7715.66	6060.92	7210.76	6868.83	7022.89	7037.74	7739.57	7532.51	7404.45	4050.28	6525.05	4655.59	5521.35	7980.33	7323.42	7354.35	6848.36	6754.22	6793.53	0.0732833	0.128848	0.532513	0.738386
Rock2	4837.23	4740.22	7091.03	8425.18	7145.43	7435.98	7214.76	7468.06	6056.19	6588.56	5723.94	8210.43	8026.39	8011.76	5992.06	5714.56	6695.31	6492.43	6681.7	7097.87	6782.45	-0.0132046	0.120937	0.942733	0.975563
Kmt2c	6564.23	4461.68	8250.68	7372.03	6657.06	8774.74	7447.17	7754.55	8401.45	4596.83	7066.73	10664.5	6593.4	5979.85	6634.55	4833.57	5722.23	6095.87	5566.47	6177.89	6780.78	0.237189	0.139604	0.0656894	0.195926
Eif4e	4344.95	5754.13	5319.55	7866.66	6762.34	6520.84	6464.84	6757.07	5315.99	7964.19	7102.59	8488.19	8438.84	8356.62	5669.09	5955.17	7023.15	6853.99	7069.27	7581.12	6780.43	-0.173482	0.12302	0.129918	0.314055
Gmps	3449.17	6128	6174.57	7820.51	6998.92	6588.76	6876.28	7109.94	5678.92	7990.15	6821.54	8121.55	8100.63	6628.18	7119	6517.86	6883.82	6535	6868.7	7181.39	6779.64	-0.116638	0.12342	0.328795	0.561944
Nktr	5682.98	4517.39	6899.04	7703.36	6891.1	7291.05	6931.01	6974.85	5892.93	5226.59	6894.4	9185.66	7940.36	7992.45	5519.63	6011.57	6883.82	6947.88	6950.09	7017.92	6767.7	-0.0588287	0.121573	0.620718	0.798808
Eif2s3x	4470.85	6787.84	5832.82	7548.35	7535.49	6603.46	7001.94	7209.52	6382.72	8386.31	8261.48	7116.69	8057.03	6967.53	4552.45	6571.75	6433.79	6470.85	6454	6685.01	6766.49	0.0236293	0.115881	0.856099	0.933939
Fnbp4	5689.43	6131.71	6140.01	6552	6547.97	6269.47	6651.98	6614.4	6411.4	6118.63	6475.72	6925.35	9612.57	7709.66	4512.94	6270.98	7637.1	7628.44	7622.53	7723.11	6762.27	-0.198115	0.110985	0.0600221	0.183701
Pcbp2	6418.97	3440.34	7391.83	4952.16	5802.73	7256.04	6022.32	6225.42	7899.52	3973.9	7262.19	8836.3	7843.73	7323.42	8484.74	6443.92	7282.44	7372.43	7368.67	7525.63	6756.33	-0.290566	0.144436	0.0278407	0.105229
Naa15	4157.72	4257.41	7073.11	6808.78	5892.16	6613.26	6283.78	6138.66	7443.93	6242.94	6961.48	10425.1	8068.81	6076.41	7316.56	6535.4	6991.86	7032.44	7103.18	7569.19	6749.61	-0.242464	0.124119	0.0393848	0.13615
Hnrnpul1	5607.12	7759.65	6280.81	5913.01	6908.85	7100.59	6933.71	6874.11	6978.41	7513.39	6681.59	7167.31	7917.97	6115.03	3987.26	7709.64	6892.76	7030.69	6892.93	6568.67	6741.68	0.00614896	0.112384	0.952471	0.979586
Ppib	5942.83	8896.12	5766.26	7505.75	8028.94	6850.63	7427.57	7490.19	6031.92	7848.07	8209.44	7557.4	7533.8	5063.91	4121.26	5881.24	6257.2	6127.36	6228.25	6041.87	6740.5	0.271562	0.118366	0.0155094	0.0676988
Prpf39	4201.3	3015.72	4525.97	6567.38	5457.06	5294.81	5444	5580.23	7052.32	7492.9	6852.76	10599.1	8831.26	9737.43	7046.85	6743.43	7434.43	7219.05	7568.27	7976.67	6732.05	-0.605895	0.137948	3.08769e-06	5.84557e-05
Usp14	4249.72	5504.06	6580.32	7912.81	7277.99	6908.74	6882.36	7288.13	6168.71	7247	7763	8184.51	8346.92	6970.28	5583.19	5698.27	6339.16	6374.62	6639.07	6630.12	6727.45	0.00423052	0.115769	0.994166	0.997939
Gga2	5426.35	7286.75	5461.63	6505.85	7408.64	6840.12	7224.22	7151.29	7678.9	8027.03	7685.5	7341.37	8669.82	6119.17	4181.38	6420.11	6287.01	6358.3	6301.88	6141.5	6725.84	0.0721882	0.112833	0.503867	0.716957
Abcf1	4887.26	9793.65	6425.45	5239.7	6863.19	6833.12	7177.6	6651.09	7838.85	7225.15	7191.64	6069.87	6638.18	5088.74	5206.97	8017.93	7100.64	7167.74	6851.26	6196.98	6723.25	0.0394242	0.124113	0.739692	0.873443
Thoc2	5897.64	5075.72	6636.64	6910.54	6443.32	6543.25	6347.96	6457.76	6737.93	6641.83	6825.01	9407.86	8852.48	6615.77	4865.11	5603.03	7232.52	6863.9	6944.28	7559.04	6723.08	-0.106657	0.113444	0.323843	0.556597
H2bc3	11813	12665.8	6207.85	6447.87	7326.19	6574.75	7449.87	7286.96	6662.91	7975.12	5941.37	3228.13	4442.74	3611.36	4741.42	6072.97	6735.55	6533.25	6859.98	5827.68	6720.24	0.489565	0.180765	0.00235379	0.0154703
Gm34868	5699.12	8275.89	6252.65	7110.52	6847.33	6625.17	6762.11	6954.47	5889.62	8488.76	7692.44	4781.09	7943.89	5250.13	4780.93	6351.18	7295.1	7227.22	7225.27	6704.7	6707.88	0.0389509	0.121653	0.714485	0.858139
Abcf2	4348.18	6962.4	4737.17	7549.53	6818.16	6272.27	6714.81	6793.75	6276.82	7987.41	7954.99	6605.63	8674.53	6761.99	5243.05	6605.58	7064.87	6877.9	7130.31	6747.66	6706.35	-0.121749	0.118116	0.275001	0.505032
Fbxl5	4696.81	4777.36	6000.5	7727.03	5762.14	5469.86	5585.21	5850.42	5761.65	7398.64	7132.66	8626.45	8163.09	8102.8	5234.46	5760.93	7907.56	7620.27	8183.53	8347.17	6705.43	-0.343455	0.124239	0.00330512	0.020333
Ubtf	3211.91	6740.8	4794.77	5410.1	6436.97	5962.79	6437.14	6415.25	7195.72	7745.62	8251.07	6678.46	8516.62	6767.51	6258.33	9685.93	7193.77	6968.29	7028.58	6370.6	6703.51	-0.340326	0.132034	0.00570321	0.0313598
Washc2	6428.66	8870.12	8779.31	9584.83	7991.51	7384.87	8088.99	8096.37	5152.73	6171.91	5884.7	5071.18	7170.84	5245.99	3920.26	4525.28	6267.63	6498.26	6351.3	6446.37	6696.56	0.464117	0.121294	5.85376e-05	0.000739596
Gm28039	5287.54	4852.88	7547.98	7318.78	7001.45	7372.27	6718.87	7144.3	6231.59	5814	7569.85	9133.81	7344.07	7135.82	4737.98	6468.98	6541.83	6474.93	6539.27	6686.8	6696.15	0.033241	0.116745	0.767961	0.889195
Elp2	4664.53	7420.45	5497.47	8257.15	6627.88	5959.29	6494.57	6415.25	6027.51	7050.29	7095.65	6822.89	7590.36	6811.65	4406.43	6798.57	7528.31	7303.61	7603.15	7491.03	6693.3	-0.100767	0.118334	0.358831	0.591413
Got1	5282.7	7208.75	6357.61	5368.69	6206.74	5924.28	6445.25	6152.05	7923.79	6293.49	6680.43	6258.74	8660.39	6219.87	4500.91	7657.01	7728.74	7851.21	7629.31	7498.19	6692.41	-0.221056	0.114465	0.042498	0.143949
Tanc1	6112.31	5635.28	9266.98	5772.2	6068.48	7529.11	6618.2	6699.42	8966.25	4938.34	6228.21	8025.26	6538.01	6436.44	4834.19	6288.52	7044.01	7020.78	6874.52	6852.06	6687.43	0.0440632	0.123065	0.703501	0.851391
Ncapd3	5545.79	5360.45	8074.05	7104.6	6027.89	5890.67	6206.08	6276.08	6218.35	5701.98	7591.82	8683.23	7340.53	7411.7	4636.63	5319.81	7440.39	7524.05	7744.61	7554.27	6682.65	-0.112054	0.122	0.334799	0.568197
Nudc	6360.87	6978.49	5053.32	4277.67	6890.46	6817.72	7193.82	6868.87	6408.09	10805.6	6518.51	5327.95	8564.94	5921.91	5517.91	8331.23	6644.65	6364.71	6439.47	6257.84	6677.2	-0.086749	0.135837	0.49128	0.707863
Slk	5760.45	5808.6	7297.11	8076.1	6130.63	5953.69	6172.3	6277.25	6641.95	8227.84	7433.37	8489.42	7304	6105.38	3810.32	5501.52	7037.31	6841.74	7191.36	7416.46	6673.84	0.0075799	0.119466	0.95514	0.980904
Map3k7	5324.66	4501.29	6680.16	8026.4	6371.65	6535.54	6435.11	6568.4	5785.92	6495.67	6246.71	8217.84	8805.34	6959.25	6309.87	4923.8	7157.26	7304.2	7193.29	7625.27	6673.38	-0.144576	0.120402	0.208026	0.426341
Lpp	6117.15	4048.19	7702.86	8135.27	7384.54	9940.55	7920.09	8227.39	7703.17	4225.26	6952.23	9437.49	6420.17	6393.68	6883.65	5059.14	5188.76	5374.49	5020	5320.57	6672.73	0.34635	0.153365	0.0151735	0.0666544
Taf1	5297.23	6208.47	7258.71	6453.78	6964.67	6704.29	6925.6	7208.93	5857.63	5972.46	6139.15	6867.33	9279.07	6466.79	4856.52	6490.29	7114.05	6989.87	6894.87	7479.7	6671.47	-0.0616711	0.106603	0.540425	0.744525
Lasp1	5079.33	10142.8	6655.84	5406.55	7723.86	7677.55	7913.33	7712.63	8340.77	5395.98	7178.92	6092.09	6137.34	4400.4	6081.39	7555.5	6254.97	6189.76	5802.89	5627.82	6668.48	0.253077	0.133097	0.0421745	0.143228
Eif2b5	4919.54	9096.67	6408.81	7179.15	8195.11	7157.31	7942.38	7802.3	6393.75	7889.06	6862.02	6778.45	6706.53	5175.64	4212.31	7030.41	6049.33	5945.41	5837.77	5687.48	6663.47	0.306903	0.120014	0.00669488	0.0356096
Sntb2	5300.45	4678.32	7080.79	6883.32	4782.86	4905.51	4926.49	4834.3	5775.99	4717.04	3136.66	5534.11	8259.72	8100.04	5701.73	7885.09	9995.28	10115.7	10229.9	10392.3	6661.78	-0.659797	0.145063	1.07151e-06	2.31186e-05
Cnot2	4470.85	5062.1	6767.2	7469.06	6417.31	7053.68	6648.6	6643.52	7254.19	5363.19	6766.02	8967.16	7761.24	7741.39	5859.78	5422.57	6994.09	6576.98	6760.18	7065.05	6653.21	-0.0914192	0.118787	0.419356	0.647288
Srrt	5418.28	7505.87	3965.35	4442.15	7792.36	7224.53	7813.34	7589.76	9011.48	9473.7	8418.78	5956.3	7631.61	7189.61	4798.11	9299.95	5030.05	4930.11	4943.45	4545.57	6649.02	0.0830908	0.158252	0.569622	0.76422
Gnas	4771.05	7110.95	6590.56	5634.93	7019.85	7084.49	7174.22	6976.01	7846.57	7016.14	8559.88	6437.74	7966.29	5520.5	4523.25	7417.65	6435.28	6275.49	6254.41	5965.5	6629.04	0.0516342	0.114602	0.637217	0.809946
Gm25360	10186.1	6309.98	4478.61	9173.03	6898.71	5416.65	5014.32	5840.52	4446.72	11113	6014.24	4615.67	3030.96	6241.94	7785.55	5777.22	7887.44	6833	8215.51	7158.12	6621.86	0.00878848	0.178992	0.959157	0.982646
Sntg1	3602.5	3964.01	6824.8	5705.93	4107.38	4248.03	4062.4	4140.19	2373.94	3404.25	2510.95	3345.4	8976.21	10156.8	7350.92	9515.5	12004.8	11641.2	11701.7	12784.7	6621.08	-1.17238	0.144412	5.92991e-17	6.99641e-15
Cep55	5079.33	6005.44	6479.21	9164.75	6769.95	6492.83	6360.12	6706.99	5411.96	6331.74	6429.45	7857.37	7744.74	5839.15	5057.51	5908.81	7096.91	7063.35	7187.48	7427.79	6620.74	-0.00669671	0.115925	0.951113	0.979093
Arih2	5118.07	7370.93	7262.55	7930.56	6662.13	6135.74	6241.22	6360.52	6368.38	8222.38	8288.08	7578.38	6892.72	4884.58	3920.26	6016.58	6687.12	6732.11	6826.07	6911.13	6620.47	0.107589	0.119192	0.34032	0.573153
Gm42890	6601.36	5046	6157.93	6598.15	6842.26	6487.93	6874.26	6858.39	6954.14	5856.34	8298.49	7019.17	8465.95	6464.03	3976.95	7040.44	6664.76	6714.03	6636.16	6844.9	6620.08	-0.0290103	0.116246	0.760487	0.885509
Bdp1	4344.95	4279.69	6820.96	7670.23	6280.32	6410.21	6250	6334.31	5648.03	6309.88	6579.81	8436.34	7968.64	7658.62	6265.2	5874.97	7280.2	7149.66	7153.57	7531	6612.33	-0.211509	0.120711	0.061669	0.187279
Wac	4796.88	3502.24	7512.14	6256.17	5946.7	6518.04	5925.71	6226	6833.9	5596.79	5600.18	8828.9	7268.65	9013.23	7452.28	5478.96	7581.22	7105.34	7126.44	7662.26	6611.6	-0.297143	0.135089	0.0174161	0.0739071
Spata5	4616.11	3889.73	6284.65	5892.89	5726.62	6831.72	6068.94	6205.04	7603.88	5005.28	6643.42	9631.3	8740.52	8217.29	6892.24	5789.75	7131.93	6874.4	6902.62	7094.88	6602.16	-0.31241	0.130773	0.0108955	0.0517434
Bod1l	4884.04	5183.42	6513.77	8415.71	6830.84	6595.06	6655.36	6729.7	6181.95	6783.91	8082.21	8652.37	7375.88	6908.21	4719.09	5269.68	6326.5	6568.24	6700.11	6538.25	6595.71	0.0401691	0.116061	0.74529	0.877212
Plod2	4436.95	6342.17	5654.91	7962.51	6619	5965.59	6094.61	6235.32	6459.94	8491.49	7490.04	5461.28	7650.46	6799.23	4660.68	6468.98	7141.62	7100.67	7079.93	7593.65	6585.45	-0.127627	0.119588	0.24772	0.475685
Ubap2l	4259.41	4357.69	6490.73	7568.46	6554.31	7193.72	6694.54	6754.15	6925.46	4342.74	8377.14	9023.94	6929.25	6101.24	8067.29	6369.98	6626.02	6451.6	6298.01	6270.96	6582.83	-0.0801963	0.13438	0.526011	0.733407
Noc2l	4614.49	6675.18	4372.38	5546.18	6091.31	5572.79	5937.19	5677.47	7897.32	8390.4	9012.11	5390.91	8777.06	5737.07	5205.25	7808.65	7095.42	7416.17	7448.12	6980.93	6582.32	-0.315823	0.124241	0.00667381	0.0355121
Zc3h14	5347.26	6682.61	6531.69	7559	6799.76	6186.15	6649.28	6541.03	5526.69	7496.99	5971.45	6520.45	8139.52	6393.68	4183.1	6230.88	7181.11	7040.6	7105.12	7529.81	6580.81	-0.0376002	0.113014	0.726773	0.864858
Atp11b	5965.43	5239.13	9044.27	8564.81	5908.01	6654.58	6147.98	6061.21	6796.39	4092.75	5245.11	8324	6243.4	5657.06	5973.16	5337.35	7519.37	7297.78	7602.18	7877.63	6577.58	-0.000427198	0.135655	0.99029	0.996107
Hbs1l	5087.4	4844.21	6631.52	7735.31	6317.1	6433.32	6391.87	6538.12	5311.58	6461.51	6663.08	7811.7	8323.35	6043.3	5088.44	6854.97	7207.18	7045.85	7194.26	7446.88	6571.55	-0.131839	0.113571	0.223468	0.44629
Clasp2	5363.4	5920.02	7395.66	6951.96	6094.48	6541.85	6016.92	6083.34	6586.8	4853.65	7283.01	7640.11	8150.12	6701.29	5102.18	4857.38	7409.1	7391.67	7325.07	7583.51	6562.58	-0.101506	0.117741	0.352354	0.585467
Sugt1	4110.92	5086.86	5209.48	6916.46	7035.7	6282.78	6822.91	6753.57	5798.06	9753.74	7143.07	8341.28	8095.91	7465.5	5069.54	6991.57	5930.86	5964.07	6228.25	6197.58	6559.91	-0.0964096	0.126706	0.422714	0.650288
Htt	5358.56	6323.6	8079.17	7263.17	5892.16	6703.59	6433.76	6092.66	7158.22	4124.17	6570.56	7235.2	7402.99	6422.65	5231.02	5045.36	7567.06	7335.1	7336.69	7612.74	6559.42	-0.0452679	0.122577	0.701528	0.850565
Nup62	5263.33	8415.78	7062.87	6078.67	6983.06	6632.87	6829.67	6803.65	7659.04	7345.36	7047.07	3963.87	6430.77	4605.93	5256.79	7581.82	7015.7	7072.1	6566.4	6441.59	6552.82	0.0762647	0.127443	0.527336	0.734255
Usp47	4461.16	5811.07	6783.84	7450.13	7023.02	6579.66	6762.78	7008.04	5523.38	7152.75	6244.4	6222.94	8680.42	7054.43	5354.71	5402.52	6801.11	6674.96	6710.77	7139.63	6542.09	-0.0463533	0.112795	0.653606	0.821023
Farsb	4270.71	6976.01	6229.61	8183.78	6795.96	6610.46	6801.29	6925.35	6061.71	7044.83	7906.41	7489.5	7520.83	5806.04	4808.42	5412.54	6385.36	6309.31	6567.37	6586.57	6534.6	0.0888811	0.114563	0.421399	0.649146
Ubqln4	3536.33	7706.42	6968.16	5272.84	6152.83	5941.08	6222.3	5878.37	6632.02	7184.16	7089.86	6466.13	7159.05	5646.03	5892.42	7600.62	7459.02	7636.02	7198.14	7033.43	6533.76	-0.203219	0.11997	0.0730495	0.211692
P4ha1	4022.15	6594.72	5284.99	7549.53	7182.85	6009.7	6365.53	6720.96	5918.3	7409.57	6971.89	6139	8488.34	7093.05	5280.84	6095.53	6622.29	7046.44	6803.79	7032.24	6531.59	-0.119492	0.117394	0.284514	0.515524
Gm12868	6117.15	7507.11	6932.32	4261.11	6983.06	7476.59	7568.77	6918.36	7993.29	6094.04	5314.51	3356.51	5845.09	4350.74	9046.49	8526.73	6903.19	6746.1	6762.12	5818.73	6526.1	-0.00171086	0.149152	0.969987	0.986996
Nbeal1	4722.63	4991.53	8815.15	9099.67	6367.84	6828.92	6377.01	6672.05	6095.9	5233.42	6629.54	7701.83	6233.97	6070.89	5737.81	5141.85	6783.98	6787.51	6902.62	7297.73	6524.59	0.0752506	0.126177	0.546654	0.74838
Psrc1	4511.2	8979.06	6841.44	6862.03	7033.17	6398.31	6841.15	6671.47	5395.41	5763.45	5701.96	3321.95	6884.47	5851.56	5505.89	7683.33	7595.37	7757.32	7663.22	7149.17	6520.55	-0.0451458	0.12586	0.699993	0.84977
Pitrm1	4180.32	7115.91	7064.15	7951.86	6586.02	6279.98	6696.57	6541.61	5713.12	7562.57	7309.61	6140.23	7168.48	6259.88	4798.11	5477.71	6664.76	7080.84	6704.96	7071.61	6518.41	0.0318877	0.116381	0.787017	0.899134
Gnai3	4341.72	5698.42	5523.07	7078.57	7205.68	6217.66	6999.92	7158.27	5716.43	6950.57	7044.76	7036.45	8639.18	6486.1	4863.39	7751	6292.97	6309.89	6397.81	6649.21	6518.05	-0.0807907	0.117965	0.476493	0.696087
Scpep1	4464.39	6309.98	6125.93	8348.26	6389.41	5864.76	6103.39	6164.86	6244.83	6988.82	8269.58	5600.77	7212.08	6345.4	4478.58	6400.06	7057.42	7475.65	7357.04	7113.38	6515.73	-0.0939591	0.120209	0.414152	0.643102
Cops2	4385.3	6171.33	6312.81	7774.36	7156.85	6710.59	7237.73	7145.46	4867.01	9005.14	6213.17	6794.5	6005.35	8066.94	4628.04	6649.44	6249.75	5967.57	6352.27	6600.89	6514.73	0.059637	0.126882	0.620087	0.798769
Camta1	5484.45	5445.87	8022.85	6082.22	5835.71	6770.81	6042.59	6288.31	8579.05	4385.09	6230.52	7717.88	7288.68	6854.41	5974.88	4574.16	7216.12	7180.56	7144.85	7082.95	6510.1	-0.0840737	0.12515	0.477337	0.696763
Fbxo38	4740.39	6714.8	5222.28	8379.03	6665.94	6300.98	6605.37	6828.69	5342.46	7599.45	7612.64	5840.26	7866.12	6716.47	4914.93	5512.8	6729.59	7044.69	6780.53	6775.1	6509.62	-0.0225427	0.119179	0.844392	0.928565
Espl1	5733.01	7971.35	5615.23	4949.79	5961.92	6416.51	6255.4	6086.83	7286.18	5040.8	7187.02	4911.94	7193.23	4861.13	5328.94	9357.59	7569.29	8209.28	7322.16	6851.47	6505.45	-0.190131	0.130636	0.121445	0.300634
Mdh1	3550.85	6680.14	4365.98	7251.33	6816.89	5774.44	6579.69	6684.86	6296.67	7398.64	6850.45	5999.5	8369.31	7523.44	5718.91	7026.65	6661.04	6645.8	6952.03	6945.73	6504.62	-0.208698	0.126204	0.0826395	0.230354
Ascc3	3904.32	4783.55	6635.36	7966.06	6983.06	7515.1	7022.21	7242.13	7218.89	6594.02	7118.78	8875.81	7192.05	6882	5677.68	5601.77	5649.96	5410.06	5625.57	6142.69	6502.05	0.100553	0.124939	0.394004	0.624527
Adss	5009.93	6170.09	4724.37	7340.08	6852.41	6391.31	6540.51	6882.84	5276.28	6274.36	8151.61	9114.06	7439.52	7192.37	4567.91	6485.28	6462.85	6071.96	6429.78	6656.37	6501.69	-0.0344291	0.121803	0.757488	0.883995
Metap2	4033.44	6348.36	5420.67	7367.3	6816.89	5995.7	6541.86	6833.93	6039.64	6945.1	6988.08	6796.97	8358.71	6328.85	5024.87	7012.87	6704.25	6909.39	6704.96	6819.85	6499.58	-0.115418	0.113622	0.286802	0.517747
Uqcrc2	4273.93	5872.97	5172.36	8044.15	5936.55	5063.75	5822.34	5727.55	5903.96	8457.34	7020.47	5932.84	7952.14	6385.4	4933.83	6593.05	7676.59	7550.88	7778.52	7807.23	6495.29	-0.280366	0.125718	0.0183554	0.0769774
Ei24	5549.01	8575.48	6710.88	7385.05	7600.18	6973.86	7173.55	7549	4860.4	5624.11	4871.53	6736.48	7503.16	6178.49	4212.31	5798.53	6529.16	6594.48	6580.93	6764.96	6488.58	0.185259	0.113463	0.0924969	0.248849
Ice1	4047.97	4892.49	7434.06	6789.84	6244.16	6184.05	6060.15	6160.79	7896.21	6406.87	6465.31	7268.53	7397.1	4843.2	6105.44	7497.86	6778.02	7139.16	6939.44	7079.37	6481.5	-0.14813	0.116562	0.160527	0.360695
Ppp1r9a	6565.85	6045.05	10107.9	9240.48	5733.59	7299.45	6195.27	6150.3	7021.43	5176.04	4551.16	8525.22	5377.24	5274.96	5229.31	3803.44	6665.51	6821.92	6542.18	6921.27	6462.38	0.26301	0.148502	0.0538494	0.170125
Ktn1	6121.99	7217.42	7165.27	10096	7758.75	7643.24	7666.74	7889.07	4170.94	6262.07	5093.6	6215.53	6599.29	4801.81	4117.82	5864.94	6154.38	5923.25	6189.49	6262.02	6460.68	0.397725	0.12039	0.000507995	0.00444398
Cds2	4806.56	7192.66	6771.04	6833.63	8397.43	7751.07	8097.1	8249.51	8010.94	7216.95	7320.02	7285.82	7558.54	5030.8	4243.23	5186.97	4544.26	4984.93	4854.31	4873.7	6460.47	0.465787	0.123816	7.29959e-05	0.000884253
Dnaja1	4422.42	4965.54	6746.72	6529.51	7297.01	6261.07	6988.43	7310.84	5501.32	8587.12	6062.82	8591.88	7742.38	6570.25	5122.8	6609.34	5897.33	5819.45	6075.16	6093.17	6459.73	0.0137586	0.121753	0.892476	0.952043
Sgpl1	4302.99	7431.59	6246.25	8225.2	6946.91	6378	6751.3	6683.11	5931.54	6431.46	5625.63	6572.29	6318.82	7752.42	4296.48	5908.81	6645.39	6611.39	7023.73	7003.6	6454.35	0.0345237	0.118908	0.756656	0.883801
Luc7l	5145.51	5660.04	6732.64	7529.41	7166.99	6987.16	7348.53	7240.38	4996.08	7883.59	5791.02	6515.51	7423.02	5850.18	4389.25	7252.23	6337.67	6092.95	6227.28	6375.37	6447.24	0.0981019	0.115927	0.37396	0.605425
Cubn	4172.25	3894.68	5551.23	6589.86	2927.68	3059.82	2790.91	3092.62	6841.62	4941.08	9641.29	7506.79	7877.9	6464.03	5825.42	5591.75	10585.4	10561.8	10457.6	10567.2	6447.04	-1.02737	0.1931	1.24245e-08	4.20394e-07
Akap1	4814.63	6977.25	6608.48	5780.48	5859.81	5773.04	6260.81	5926.12	6437.87	5620.01	6591.38	4350.26	8173.69	6508.17	4555.89	7323.66	7880.74	8108.97	7773.68	7511.32	6441.81	-0.244364	0.119382	0.028026	0.10564
Kpna3	3762.29	5041.05	5722.74	8337.62	6499.13	6489.33	6691.84	6790.84	7364.5	6282.56	6488.44	7940.08	7626.89	6658.53	6076.23	5603.03	6267.63	6173.43	6451.1	6550.18	6440.87	-0.0533522	0.120107	0.6397	0.811593
1700027H10Rik	0	0	0	0	1.90274	4.20112	2.02681	5.24074	55426.8	38449.4	34918.4	0	0	0	0	0	0	0	0	0	6440.4	0.118459	0.412555	0.0910816	0.24632
Hdac1	2982.72	4016	5392.51	4844.48	5649.24	5238.8	5360.91	5397.97	7720.82	8962.79	7911.04	9218.99	9435.81	7259.97	6174.15	6760.98	6441.98	6518.08	6798.94	6682.03	6438.41	-0.497958	0.124665	2.43938e-05	0.000349846
Septin7	4627.41	5190.85	6602.08	7372.03	7444.79	6949.35	7331.64	7516.97	4501.88	6711.5	5122.51	8036.37	7941.54	7043.39	5765.29	5999.04	6108.93	6015.98	6173.02	6241.73	6434.82	0.0471968	0.123511	0.708534	0.854503
Paip2	4267.48	6483.3	6159.21	6767.36	6508.01	5928.48	6250	6379.73	5564.19	7077.61	5911.3	7001.89	8015.78	6726.12	4609.14	6554.2	6775.78	6986.37	7166.16	7448.08	6429.01	-0.142629	0.11154	0.178939	0.387514
Sec31a	5894.41	6708.61	5899.38	6565.01	6551.77	7045.98	6939.11	6609.74	6988.34	3544.95	6899.03	8019.09	7525.55	5178.4	5526.5	6184.51	6579.08	6692.45	6614.85	6440.4	6420.36	0.0346913	0.121281	0.746561	0.877861
Top1	5776.59	3101.14	6415.21	3949.89	5432.96	5825.55	5634.52	5559.26	7278.46	6991.55	6953.39	9678.21	8461.23	7126.16	5517.91	7392.59	6977.7	6597.4	6745.65	6961.84	6418.86	-0.385162	0.132152	0.00170428	0.0118925
Gna13	3760.67	6128	6751.84	7383.87	6482.01	6079.72	6336.48	6405.94	6817.35	6079.01	6180.79	6534.03	7945.07	6501.28	5785.91	5280.96	6879.35	7000.95	6844.48	7192.13	6418.49	-0.105736	0.113162	0.328108	0.561102
Tbc1d13	4138.36	7576.43	5089.16	5373.42	5507.8	4948.22	5435.9	5298.97	7190.21	7315.31	8291.55	6477.24	6725.38	5068.04	4835.9	8814.96	7827.84	7876.29	7417.12	7148.58	6417.83	-0.33361	0.129991	0.00634221	0.0341168
Knop1	3905.94	6875.74	4716.69	8308.03	6481.37	5844.46	6395.93	6245.8	6587.9	9761.94	8362.11	8185.74	6301.14	6164.69	4834.19	5060.39	5915.21	6310.48	6017.99	6075.87	6417.58	0.0574685	0.12334	0.625847	0.802312
Fam91a1	4375.62	4532.24	5557.63	7580.3	6445.85	6147.64	6241.22	6581.79	6473.17	6326.27	6649.2	7488.27	8943.22	6043.3	5590.07	6512.85	6548.53	6636.47	6601.28	7034.03	6415.45	-0.167276	0.115663	0.125134	0.306382
Phb	4590.28	7500.92	4230.3	6833.63	7170.8	6224.66	7163.41	7279.39	5524.48	7476.5	7462.28	5199.57	7928.57	6875.1	4880.57	7078.04	6396.53	6253.33	6119.73	6112.27	6415.02	-0.0159382	0.12744	0.893584	0.952259
Gm17232	3077.94	5755.37	3879.59	4025.63	5313.72	5093.16	5474.41	5243.07	8264.66	7874.03	8192.09	5543.99	9369.81	7946.92	5914.75	8990.41	7225.07	7271.54	7035.36	6764.36	6412.79	-0.643505	0.136046	5.98262e-07	1.37393e-05
Dnajc8	4236.81	6002.96	6655.84	7033.61	6509.28	5572.09	6095.96	6304.03	4985.05	7797.53	7929.54	6147.64	7750.63	6412.99	4968.18	5654.41	7115.54	7058.68	6968.5	6982.12	6409.07	-0.116714	0.118753	0.30049	0.532442
2610020C07Rik	4269.09	4662.23	6233.45	6079.86	6121.12	6226.06	6204.73	6267.35	6466.55	6525.72	6577.5	8651.14	8596.75	6745.44	5028.31	6755.96	6557.47	6609.06	6782.47	6803.74	6408.2	-0.207451	0.11292	0.0520447	0.166143
Wdr75	3452.4	6253.03	5831.54	8157.75	6839.09	6074.12	6601.99	6735.52	6876.92	7103.57	7214.77	7131.51	6556.87	7327.56	5090.16	5587.99	6208.77	6220.08	6196.27	6577.03	6401.85	0.00471603	0.120526	0.96588	0.985188
Tlk2	3408.82	5639	6270.57	7715.19	6714.14	6779.91	6858.04	6751.83	5323.71	6655.5	5696.18	7425.31	7196.76	7181.34	6086.54	6415.1	6497.87	6403.2	6450.13	6541.83	6400.55	-0.067258	0.121145	0.563181	0.759733
Ctsb	5573.22	6769.27	5238.92	7347.18	6861.29	5735.93	6514.16	6798.99	6070.53	7572.13	7056.32	6367.37	7484.3	6320.57	3592.14	6356.2	6622.29	6746.1	6583.84	6380.14	6399.55	0.0231049	0.117228	0.862351	0.93693
4930549G23Rik	4675.83	5541.2	6221.93	6366.22	6605.68	6588.76	6607.39	6480.47	6031.92	5076.32	7200.9	7427.78	7559.72	7173.06	4291.33	7527.93	6596.96	6430.61	6644.88	6851.47	6395.02	-0.101675	0.114888	0.3469	0.579896
Akap8	4955.05	6473.39	6241.13	5913.01	6804.84	6262.47	6790.48	6564.91	5851.01	6819.42	6215.49	6957.45	8471.84	5995.02	4267.28	6802.33	6754.92	6632.97	6522.8	6518.56	6390.72	-0.0468772	0.108668	0.623936	0.800893
Foxo3	6346.34	6040.1	6924.64	4761.65	5464.67	6483.73	5966.25	5844.01	8595.6	3269.01	5587.46	7687.02	6620.5	6479.21	6033.29	6093.03	7535.77	7366.6	7248.52	7412.88	6388.01	-0.175463	0.135079	0.165857	0.368317
Copg1	5487.68	10382.9	9965.84	8092.67	8735.49	8019.24	8609.88	8527.27	4840.54	5096.81	5563.17	4151.51	5637.68	4074.85	3997.57	4844.85	5354.16	5583.85	5341.68	5177.38	6374.25	0.735061	0.121783	3.3762e-10	1.58044e-08
Insig1	3786.5	6905.45	5455.23	6982.72	5737.4	5343.13	5553.45	5659.42	5890.72	8031.13	7676.25	5614.35	7051.81	7742.77	4756.88	5580.47	7184.83	7642.44	7047.96	7822.15	6373.25	-0.246874	0.128424	0.0404503	0.138941
Tnrc6a	4792.04	4497.58	7690.06	6281.02	5956.85	6497.03	6308.1	6125.26	6136.72	5863.17	6575.18	8401.77	7754.17	6498.52	5253.36	5589.24	6772.06	6736.77	6694.3	6963.03	6369.31	-0.0999972	0.114084	0.319226	0.551824
Srpr	3973.73	6132.95	6611.04	6898.71	7046.49	6440.32	6724.27	7015.03	7111.89	6856.31	6254.81	6358.73	7710.56	6360.57	4653.81	6272.23	6193.87	6249.24	6206.93	6283.49	6367.75	0.0280004	0.111347	0.820865	0.916797
Arhgap12	4065.73	5130.19	7216.47	8827.51	5753.26	6235.16	5827.75	5908.65	6159.88	5886.4	5511.13	6908.07	6268.15	6978.56	5177.77	5926.35	7375.57	7244.71	7307.63	7590.07	6364.95	-0.12462	0.124265	0.289312	0.520535
Anp32a	4094.78	5125.23	5370.75	5694.1	5764.67	5165.98	5539.94	5657.09	6641.95	9346.65	7165.04	8182.04	7752.99	7004.77	4136.72	7010.36	6982.91	6643.47	7072.18	6893.82	6362.27	-0.311125	0.116072	0.00460083	0.0265252
Gm28967	5923.47	7925.54	6019.7	10703.1	6338.67	4897.81	5750.73	5938.35	4359.57	7898.62	6346.18	5374.86	5938.18	5812.94	4038.8	4737.07	7279.46	7318.78	7016.95	7598.42	6360.86	0.089577	0.150594	0.51936	0.728422
H1f5	6430.27	7835.17	4584.85	4489.49	6388.77	6022.31	6858.72	6338.97	7737.36	8736.02	7052.85	4330.51	5935.83	4735.6	5109.05	9135.78	6573.86	6484.84	6579	5816.35	6358.78	-0.0349384	0.140768	0.784257	0.897578
Cttn	4872.74	6672.71	6694.24	6759.08	7638.24	7067.69	7303.94	7274.15	6961.86	6357.69	6977.67	5594.6	7570.33	5764.66	3982.11	6359.96	5774.39	6067.88	5746.69	5581.28	6351.09	0.198666	0.113651	0.0697347	0.204664
Cdkal1	4943.75	4654.8	6788.96	6505.85	4836.77	6988.56	5343.34	5615.75	7345.75	3972.53	5870.82	9626.36	6311.75	7370.32	6242.87	5353.64	7239.22	7412.08	7065.4	7509.53	6349.9	-0.228319	0.137768	0.0751911	0.216024
Lifr	4307.83	5495.39	6975.83	7700.99	4517.74	4699.65	4533.29	4752.77	7370.02	5005.28	6277.94	6858.69	7467.8	5910.88	5311.76	5447.63	8544.61	8584.25	8372.47	8836.98	6348.59	-0.40424	0.146519	0.00277366	0.0176981
Ddost	3928.53	7806.7	5844.34	6827.71	7193.63	6434.02	6957.35	6755.9	5785.92	6928.71	8240.66	6232.82	7078.92	5360.48	4940.7	6289.78	6158.11	6003.15	6259.25	5926.72	6347.67	0.0980248	0.117986	0.380506	0.611685
Suclg2	5784.66	5922.49	8907.31	8569.54	4722.6	5640.7	4992.7	5173.2	6349.62	4770.32	5740.13	6452.55	7089.52	5549.47	4746.57	4357.35	7870.31	8149.21	7860.88	8298.24	6347.37	-0.102166	0.148376	0.459554	0.682259
Paxbp1	4236.81	4397.3	6370.41	7715.19	5932.75	5483.86	5836.53	5796.85	5185.82	6036.67	5971.45	7512.96	7597.43	7228.24	5430.3	6188.27	7374.83	7303.61	7459.75	7839.45	6344.92	-0.280356	0.120492	0.014347	0.0638901
Jam2	5618.42	8418.26	9359.14	10004.9	5827.46	6463.42	5997.32	6117.7	6059.5	4814.03	5536.57	6668.58	5827.41	4964.59	4093.77	3815.97	6608.14	6828.91	6721.43	7031.05	6338.83	0.294904	0.148735	0.0304726	0.112535
Hibadh	6394.76	7525.68	9237.54	11213.1	6194.06	6741.4	6245.27	6389.63	5467.12	5576.3	6351.96	6562.42	5420.84	4975.62	3306.97	3909.96	6231.13	6174.01	6113.91	6636.69	6333.42	0.446371	0.149182	0.00123617	0.00921278
Vps54	3976.95	3980.1	7185.75	4571.13	5080.32	5371.83	5206.87	5158.64	7449.44	6939.64	6395.91	9277.01	7646.93	7290.31	5655.35	6169.47	7338.32	7056.35	7345.42	7539.36	6331.76	-0.437866	0.120746	0.000121626	0.0013483
Gm15283	4637.09	4892.49	6616.16	7585.03	7009.7	6552.35	7012.75	6991.73	5472.63	6891.83	5130.61	6656.24	7639.86	7551.03	4777.5	5885	6201.32	6224.75	6295.1	6606.86	6331.5	0.00247176	0.117078	0.977537	0.990208
Ezh2	5568.38	5824.69	9926.17	8424	6090.04	6340.19	6070.96	6271.42	6109.14	4797.64	4870.38	6611.8	5988.86	5099.77	4514.66	5693.26	6873.39	7131.58	7029.55	7391.99	6331.39	0.115109	0.130363	0.335213	0.568505
Dhx36	3594.43	5020.01	5987.7	7658.39	6097.02	5668.71	5886.52	6253.95	5138.39	6625.44	6923.32	7219.15	7658.71	6676.46	5806.52	6150.67	6971.74	6760.1	7023.73	7415.86	6326.84	-0.21911	0.119746	0.0533433	0.169047
Prelid1	5314.98	8649.76	5388.67	5328.45	7542.47	6791.11	7435.01	7102.95	7129.54	8032.49	7428.74	4531.72	6510.91	4822.5	4603.99	7411.38	5653.69	5692.32	5714.72	5443.47	6326.44	0.202233	0.13118	0.100717	0.264003
Crk	3423.34	6529.1	5547.39	7283.28	6553.04	6070.62	6382.42	6439.71	5978.97	6711.5	5174.56	6061.23	7473.7	6393.68	5631.3	7339.95	6719.9	6809.09	6840.61	7133.66	6324.85	-0.154799	0.117314	0.158784	0.358427
Drosha	4842.07	5213.13	8303.16	6025.42	5823.66	7079.59	6302.7	6264.44	7895.11	4969.76	6372.78	7549.99	6830.26	5873.63	4839.34	6019.09	6383.87	6709.95	6570.28	6589.55	6322.89	0.000160828	0.115917	0.99357	0.997652
Yap1	5294	6150.28	7332.95	5851.48	6462.34	6728.09	6553.34	6476.98	9005.96	5503.9	6284.88	8285.73	5539.87	4767.33	4208.87	7793.61	6072.42	6024.14	5982.14	6117.04	6321.77	0.116773	0.120096	0.304893	0.537298
Snx2	4401.44	5929.92	6353.77	7553.08	6416.04	5968.39	6089.88	6329.65	5331.43	8445.05	6342.71	7035.22	6964.61	6570.25	4354.89	5609.29	6707.98	6369.96	6773.75	6822.83	6318.51	-0.0291555	0.116641	0.787221	0.899252
Cdk5rap2	4658.07	5584.52	7071.83	6207.65	5752.62	6835.22	6041.91	6234.74	6659.6	4244.38	7104.9	8684.47	7151.98	6421.27	5167.46	5645.64	6600.69	6978.21	6591.59	6725.58	6318.12	-0.074107	0.119216	0.502122	0.715713
Tpm4	3934.99	4498.82	4806.29	6588.68	7416.25	6258.97	6881.01	7193.79	4595.64	8639.03	7527.05	7046.33	8553.15	6847.51	5849.47	8149.52	5261.03	5365.16	5425.01	5519.24	6317.85	-0.085725	0.145627	0.527	0.734012
Pakap	4099.62	5574.62	6675.04	6464.43	6300.61	6189.65	6093.93	6276.66	7994.39	7077.61	6811.13	5876.06	6965.79	5528.78	4475.14	7616.91	6646.14	6593.9	6612.91	6349.12	6311.12	-0.0833548	0.113277	0.439755	0.665503
Cul3	3444.33	4016	6401.13	6775.64	5735.5	6137.14	6047.99	6131.09	7630.36	6700.58	5667.26	8042.54	7444.23	7511.02	7007.34	5204.51	6672.21	6306.39	6449.16	6862.2	6309.33	-0.234933	0.128409	0.0518201	0.165726
Cep295	4751.69	5058.38	5850.74	8297.38	5696.17	6055.22	6052.05	6073.44	5841.08	5491.6	7140.75	7790.71	7671.67	5748.11	5093.59	5577.96	7011.97	6973.54	6789.25	7124.71	6304.5	-0.108238	0.117186	0.324749	0.55746
Plekha7	7474.54	7202.56	7487.82	3798.43	5831.27	6945.85	6244.59	6219.02	8092.57	4936.98	5230.08	6632.78	6212.76	7391.01	4485.45	4992.72	7095.42	6859.82	6508.26	6409.97	6302.6	0.0311577	0.133886	0.804378	0.908221
Ppm1a	3160.26	6516.72	5951.86	7200.45	6056.43	5902.57	6224.33	6221.93	6638.64	6625.44	6428.3	6974.73	6870.33	6113.66	5569.45	6547.93	6686.37	6631.8	6749.53	6933.8	6300.23	-0.131479	0.11684	0.245005	0.472647
Map2k1	5875.05	7257.03	6904.16	6465.62	6759.81	6657.38	6558.07	6757.07	5192.44	8212.82	5952.94	5119.33	7441.88	5001.83	4019.9	5955.17	6275.09	6421.28	6589.65	6580.6	6299.86	0.128039	0.117381	0.250611	0.478636
Fnbp1l	5134.21	4087.81	6392.17	6130.74	5365.1	5810.85	5118.36	5324.6	6536.05	4688.35	6597.16	8604.23	8260.9	6201.94	5581.48	5876.22	7444.12	7254.04	7468.47	8018.43	6294.76	-0.35077	0.123398	0.0030478	0.0190603
Pcf11	4457.93	5041.05	7623.5	7237.14	6279.68	5989.4	6144.6	6458.93	6251.44	6356.33	5838.44	7475.92	7351.14	5821.22	4904.62	5680.73	6598.45	6719.86	6598.37	6987.49	6290.81	-0.0379655	0.111655	0.722006	0.862461
Glyr1	4548.32	6104.48	5958.26	6401.72	7060.44	6444.52	7124.23	6976.59	5182.51	6438.29	6979.99	8064.76	7309.89	7360.66	4157.33	6042.9	5867.53	5927.92	5999.58	5807.4	6287.87	0.0594936	0.118731	0.614226	0.795079
Peg3	3315.2	3744.89	5644.67	5455.07	6794.69	6934.65	7262.05	6941.66	13686.5	11787.8	15538.7	13061.9	5147.45	4263.83	3635.09	3121.7	2300.07	2446.98	2295.38	2347.06	6286.27	0.793376	0.184204	2.77339e-06	5.29933e-05
Zwint	4267.48	5369.12	6110.58	6825.34	7871.64	7079.59	7462.7	7557.15	5211.19	6468.34	6734.79	7957.37	8211.4	6276.43	5005.98	6175.74	5227.5	5285.85	5276.76	5302.07	6283.85	0.149376	0.12925	0.212665	0.432359
Cggbp1	3589.59	4351.5	5183.88	6383.97	5746.28	5538.48	5784.51	5785.2	6938.7	7124.06	5130.61	9093.07	8176.05	5217.02	7555.35	6965.25	6786.96	6419.53	6746.62	7055.51	6278.61	-0.347361	0.127776	0.00398262	0.0236042
Srbd1	5003.47	4263.6	7451.98	7531.78	5610.55	6803.01	6096.64	6069.95	6424.64	5088.61	6811.13	7629	7492.55	5152.19	6526.32	4686.94	6623.78	6800.34	6526.67	6954.08	6277.36	-0.0513976	0.123762	0.667289	0.829746
Pnisr	5361.79	4880.11	6278.25	5929.58	5646.07	5388.64	5604.12	5576.15	5672.3	7425.96	6679.28	7725.29	7954.5	6112.28	3918.54	6590.54	7314.48	7143.24	7186.51	7154.54	6277.11	-0.238088	0.116587	0.0316013	0.115389
Nup107	4362.71	6722.23	6308.97	7062	6639.3	5794.05	6466.19	6531.13	4752.29	6682.82	7022.78	6110.6	7179.08	6618.53	4239.79	6096.79	6719.15	6736.19	6759.22	6704.1	6275.4	-0.0297101	0.115504	0.782309	0.896781
Far1	4921.16	4812.03	6269.29	7602.78	6279.05	5964.19	5904.09	6166.03	6541.57	5759.35	5087.82	7836.39	7490.19	6931.66	4777.5	5465.18	6817.51	6540.24	6875.49	7428.39	6273.49	-0.116905	0.116543	0.295382	0.526827
Azin1	4553.16	4441.87	6941.28	5156.87	6377.99	6500.53	6202.71	6449.61	5426.3	5860.44	6099.83	8252.4	8901.97	6619.91	5892.42	6104.3	6429.32	6472.6	6077.09	6695.15	6272.79	-0.173694	0.119142	0.124404	0.305269
Zfp532	4701.65	5278.74	6361.45	6712.93	6399.55	7963.22	7090.45	7029.58	8420.2	5708.81	6893.24	9604.14	6857.37	3992.08	5416.56	6338.65	5225.26	5287.01	5140.14	5014.5	6271.78	0.229956	0.127255	0.0548767	0.172273
Rai14	5092.24	6599.67	8830.51	8070.19	6502.94	6789.01	6620.23	6669.72	8737.9	6389.11	5533.1	6863.63	5579.93	4797.67	3873.88	4838.58	5966.62	5905.17	5773.82	5975.64	6270.48	0.345017	0.122986	0.00316863	0.0196614
Trim33	3520.19	3366.07	6279.53	5230.24	5556.64	5455.16	5281.18	5474.25	7749.5	7150.01	7286.48	9864.61	7666.96	7178.58	5751.55	6562.97	6400.26	6299.98	6552.84	6773.91	6270.04	-0.377261	0.123839	0.00123629	0.00921278
Rabggtb	5800.8	6375.59	4652.69	7618.16	6339.93	5844.46	6465.52	6301.12	5304.96	7772.94	6734.79	6271.09	7901.47	6083.31	4059.41	5421.31	6497.12	6746.1	6539.27	6640.86	6268.55	-0.013625	0.119576	0.90823	0.959737
Ss18	4219.06	5268.84	6763.36	6821.79	6402.73	6176.35	6319.59	6371	7535.49	7465.58	6501.16	7259.89	7296.93	6342.64	4265.56	5507.78	6206.54	6150.69	6267	6197.58	6266.98	0.00693541	0.109579	0.977308	0.990066
Gpc3	4674.21	4050.67	6516.33	5737.88	6100.82	7664.24	6771.56	6704.66	5649.13	4156.95	6354.28	6959.92	9088.16	8304.2	6461.04	5457.66	6073.91	6304.06	5843.58	6453.53	6266.34	-0.143463	0.134765	0.252229	0.480125
Tbl1x	5087.4	4563.19	7558.22	6473.9	6400.82	8056.35	6814.8	6960.87	6728	5756.62	6026.96	9304.17	7354.67	5734.31	5450.92	4734.56	5662.63	5520.28	5526.74	5600.97	6265.82	0.170365	0.124297	0.146636	0.340479
Seh1l	4554.77	5402.54	6125.93	6244.34	6485.81	6448.72	6466.19	6346.54	5918.3	4936.98	7148.85	7282.11	7295.75	7006.15	4220.89	7470.29	6442.73	6314.56	6463.69	6706.49	6264.08	-0.10129	0.115434	0.356791	0.589999
Igf2bp3	6585.22	6850.98	12120	8581.38	5800.19	6496.33	5981.78	6033.84	6869.2	4196.57	5970.29	6885.85	4269.5	5353.59	3784.55	4007.71	6415.16	6328.55	6336.76	6304.97	6258.62	0.401807	0.160158	0.00582826	0.0318936
Ppat	4782.35	6282.75	5045.64	6856.11	6343.11	5875.97	6314.18	6203.29	5418.58	7670.49	6176.16	7429.01	8384.63	5143.91	4956.16	5853.67	6462.85	6407.87	6748.56	6597.91	6247.66	-0.0770196	0.113006	0.477169	0.696646
Scd1	3497.59	4772.41	4780.69	7034.79	4831.7	4709.46	4800.16	4720.75	7207.86	5234.78	6156.5	5441.52	8583.79	5763.28	6449.02	7198.34	8395.59	8649.57	8311.43	8393.7	6246.65	-0.626441	0.127094	2.26053e-07	5.70138e-06
Colgalt1	4094.78	7770.8	5945.46	5972.17	5200.83	4627.53	5095.39	4979.87	5548.75	6708.77	6899.03	4730.47	7569.15	5606.02	4921.8	6463.97	8181.75	8488.61	8211.63	7875.25	6244.6	-0.360138	0.137354	0.00502671	0.0284127
Ccnl1	3973.73	3601.28	6188.65	6354.38	5621.33	5483.16	5625.74	5693.78	5114.12	6171.91	5509.97	7429.01	7740.02	8006.24	5572.89	7372.54	7447.1	7289.62	7047.96	7634.22	6243.88	-0.422389	0.123126	0.00029119	0.00279631
R3hdm1	5410.21	3184.08	7025.75	6025.42	5018.16	6423.51	5448.06	5768.31	7485.85	4376.89	6362.37	8869.64	6929.25	6174.35	7046.85	5494	7163.97	6721.03	6661.35	7278.04	6243.36	-0.243401	0.13778	0.057691	0.178583
Mlf2	7955.52	10098.2	5186.44	6680.98	7825.98	7118.8	7562.69	7422.06	5321.5	6928.71	6915.22	3283.68	4770.34	3727.23	4495.76	6960.24	6113.4	5847.44	5674.02	4880.27	6238.42	0.449375	0.153044	0.00135359	0.00988048
Ogdhl	8029.77	7368.45	6611.04	6596.96	6469.32	6585.26	6594.56	6468.82	6426.84	6092.67	6567.09	5509.42	6514.44	3314.78	3638.52	6886.3	6384.61	6473.76	6284.44	5945.22	6238.11	0.243026	0.131173	0.0484439	0.157694
Eif5b	4793.65	3820.4	6724.96	7075.02	6286.66	5990.1	6176.36	6072.86	5744	4946.54	6475.72	7511.72	7331.1	6840.62	5117.64	6649.44	6702.02	7078.51	6497.61	6848.48	6234.17	-0.16172	0.118969	0.152173	0.348313
Zfp644	4638.7	4708.04	6995.03	6967.34	6539.09	6758.9	6273.64	6651.67	5905.06	5742.96	6958.01	8405.48	6833.8	6477.83	4368.63	5971.47	6074.66	5992.07	6048.99	6173.12	6224.22	0.0434308	0.115022	0.694396	0.846115
Wdr36	3755.83	5304.74	5281.15	8248.87	6317.1	5881.57	6321.61	6298.21	5527.79	6727.9	6509.26	6546.37	7127.23	6081.93	5117.64	7035.43	6351.08	6383.96	6576.09	7066.25	6223	-0.111373	0.118618	0.30956	0.541938
Pdcd11	4583.83	6001.72	6023.54	6600.51	6646.28	6261.77	6824.94	6705.24	6387.13	6227.92	7272.6	6804.37	8317.46	5450.15	4538.71	5570.44	6182.7	6292.4	6017.02	5739.98	6222.44	0.0462325	0.108857	0.688031	0.842499
Zmym4	4845.3	4637.47	8226.37	7244.23	6229.58	6464.12	6206.76	6258.61	5202.37	7808.46	5851.16	6724.13	6480.27	6459.89	4640.06	5143.11	6427.08	6326.8	6323.2	6863.4	6218.12	0.0380902	0.119814	0.737698	0.872059
Vps41	4911.47	5335.69	5532.03	9175.4	6156	6236.56	6044.62	5960.47	5188.03	4874.14	6006.14	5837.79	7261.58	7138.58	4688.17	5369.93	6993.35	7128.08	7122.56	7368.73	6216.47	-0.0942982	0.121416	0.409416	0.638749
Mcm3ap	4861.44	9247.71	7163.99	7167.32	5927.67	5768.14	5777.08	5905.74	5280.69	3975.27	6008.46	4009.54	6519.16	4832.16	4792.96	6481.52	7724.27	7732.24	7577.96	7459.41	6210.64	-0.0311998	0.134061	0.799958	0.905717
Hif1a	4637.09	4798.41	6472.81	7421.73	6875.87	6425.61	6870.88	6860.13	5266.35	6895.92	4969.84	6666.11	7316.96	7579.99	4633.19	5695.76	6068.7	6087.12	6166.23	6451.74	6208.02	0.0122028	0.118353	0.931881	0.970498
Diaph2	5642.63	2900.59	7526.22	5134.39	4519.01	6585.96	4862.99	5220.36	7662.35	5333.14	6916.38	10900.3	5509.23	6564.73	6851.01	5081.7	6850.29	6275.49	6730.15	7075.79	6207.14	-0.230097	0.149554	0.0908766	0.246054
Glod4	3671.9	6251.8	5098.12	7444.21	6535.28	6136.44	6702.65	6659.82	5620.45	8002.44	6887.46	6884.61	6776.06	5884.67	4751.73	6871.26	5927.13	5871.93	6080.97	5997.12	6202.8	0.0092914	0.119621	0.934184	0.971752
Setdb1	5368.24	5798.7	4989.32	6444.32	6286.02	6195.95	6506.73	6394.87	5714.22	6415.07	7517.8	7720.35	8417.63	5990.89	4214.02	5337.35	6091.8	6104.03	6243.75	6182.67	6196.69	-0.0210169	0.112872	0.879585	0.945832
Ccar1	3691.27	4949.44	6508.65	6034.89	6957.69	6467.63	6514.83	6648.76	5064.48	5979.29	6318.42	7216.69	7671.67	8260.06	5179.49	6192.03	6211.75	5943.08	5853.27	6223.83	6194.36	-0.0979906	0.124211	0.40371	0.633202
Nop2	4721.02	8485.11	5904.5	7645.38	7166.36	6436.12	7289.75	7076.75	6370.58	7483.33	7346.63	5016.87	5155.69	6079.17	3425.5	5780.98	5693.92	5792.04	5797.07	5201.24	6193.4	0.325061	0.128775	0.00768603	0.0396263
Rbm6	4703.26	5194.56	8218.69	5514.23	6120.49	6081.12	6133.79	6273.17	5817.91	6141.85	5504.19	7245.08	6559.22	7593.79	4380.66	5593	6558.96	6558.32	6723.37	6834.16	6187.49	-0.0679901	0.116654	0.540166	0.744515
Dgkh	5931.54	3881.07	7472.46	7844.17	5194.48	6430.52	5538.59	5574.99	6746.75	4200.67	5287.9	8222.78	6222.19	5578.43	5925.06	5130.57	7082.01	7200.98	7126.44	7124.12	6185.79	-0.0892822	0.136156	0.477759	0.697122
Kif2c	4645.16	7591.29	5329.79	6893.97	6470.59	5708.62	6374.98	6361.1	5409.76	6763.41	6121.8	5763.72	7451.3	5990.89	4050.82	6054.18	6754.92	6803.84	6584.81	6568.08	6184.65	-0.024558	0.115487	0.830979	0.922153
Nmt2	3518.57	4860.31	5341.31	6369.77	5773.55	5485.26	5712.22	5825.96	5502.42	6226.55	7255.25	7283.35	8293.89	7239.27	5236.18	6284.76	6753.43	6851.07	6704.96	7090.11	6180.41	-0.320523	0.116377	0.00364184	0.0219743
Rpl36	13527.1	11674.1	6124.66	5421.93	6692.58	7090.79	7451.22	6817.04	5964.63	6529.82	5679.99	2578.8	2664.46	2971.3	5346.12	5207.02	6676.69	6054.46	5046.16	3910.78	6171.49	0.700612	0.211481	0.000206665	0.00210431
Pfn1	7088.79	7179.04	3865.51	4754.55	7645.22	7428.98	7811.32	7706.22	6612.17	6521.62	7923.76	4078.67	7523.19	4887.34	5069.54	7841.23	5068.05	4952.27	4827.18	4626.71	6170.57	0.222243	0.15506	0.117075	0.293316
Golm1	4570.91	7377.12	6581.6	8104.5	6970.38	6704.29	7163.41	7057.54	5832.25	7068.05	7330.43	6725.37	6318.82	5319.1	3719.27	4544.08	5376.52	5660.24	5375.59	5572.93	6168.62	0.361016	0.117118	0.00135668	0.00988936
Inpp5d	7495.53	10963.5	9821.21	8445.3	6842.89	6800.91	7016.13	6860.13	4494.16	3550.42	3990.22	3042.96	5610.57	4823.88	3013.21	4710.75	6509.79	6390.95	6535.39	6441.59	6167.98	0.503903	0.149495	0.000285224	0.00275066
Xpo5	3586.36	6106.95	5971.06	6780.38	6935.49	6349.99	6854.66	6629.54	6286.74	6207.42	7843.96	7624.06	7153.16	6610.25	5141.69	4760.88	5569.49	5628.75	5652.7	5577.11	6163.53	0.0890189	0.119588	0.448312	0.672626
Ythdc1	7133.98	3680.51	7539.02	4619.65	6558.75	6508.94	6623.61	6428.06	5525.58	4808.57	3447.78	7788.24	6034.81	8211.78	6914.57	5500.27	6700.53	6088.87	6288.32	6764.36	6158.31	-0.0835591	0.142667	0.525982	0.733399
Nid1	5316.59	5278.74	9228.58	8326.97	6333.59	6776.41	6270.94	6582.96	8203.99	4867.31	7708.64	6890.79	5150.98	3957.6	4514.66	4803.49	5623.88	6062.05	5780.6	5341.45	6151.01	0.365142	0.132205	0.00354653	0.021526
Plekhf2	4953.44	5064.57	6544.49	6122.46	6014.57	5734.53	5645.33	5994.25	7801.34	8200.52	7295.74	8357.33	6363.6	4745.26	3427.22	6742.18	5997.17	5819.45	5953.07	6143.89	6146.02	0.0261796	0.11261	0.814706	0.913324
Ep400	5313.37	4290.84	6876	4799.51	4858.97	6448.02	5525.75	5212.79	8947.5	3437.03	6781.06	7827.75	6535.65	5461.18	7350.92	5591.75	7084.25	7164.24	6624.54	6736.92	6143.4	-0.247362	0.141362	0.0579156	0.17912
Nfe2l1	5374.7	6858.41	5927.54	5233.79	6891.73	6569.85	6802.64	6691.27	7437.31	7237.44	7192.8	3919.43	6311.75	3921.73	5181.2	8073.07	5894.35	5944.83	5802.89	5521.03	6139.39	0.098727	0.131606	0.428291	0.655763
Psmb1	3353.94	6468.44	5116.04	7465.51	6785.81	5675.01	6316.88	6306.94	4990.57	6200.59	7869.4	6162.45	6517.98	6556.45	5344.41	6368.73	6532.14	6123.86	6400.71	6221.45	6138.87	-0.0700012	0.124231	0.560891	0.758288
Knl1	5132.6	6386.74	8253.24	9068.9	5962.56	5735.23	5849.37	6033.26	5296.13	6971.06	5119.04	7274.71	5700.14	4677.66	3870.44	5069.17	6401.75	6365.29	6467.57	7016.73	6132.58	0.181678	0.134381	0.151796	0.34793
Mme	3994.71	3933.06	6182.25	6666.78	3634.24	3879.03	3519.21	3734.9	7483.64	6542.11	6570.56	8379.55	7017.64	6429.55	4705.34	5356.15	8654.88	8575.51	8251.36	9112.62	6131.15	-0.664755	0.159309	7.34436e-06	0.000124185
Msmo1	3423.34	4547.1	4252.06	6030.16	4596.39	4033.08	4241.43	4395.24	4947.54	6865.87	6397.07	5540.28	8801.8	7419.98	4993.95	7413.89	8386.65	8454.79	8662.18	9197.33	6130.01	-0.805415	0.128816	7.05037e-11	3.76075e-09
Epcam	4687.12	6399.12	4538.77	5234.97	6458.54	5725.43	6324.31	6385.56	7402.01	10110.3	8765.75	5374.86	6469.66	4914.93	4110.95	7663.28	5685.73	5452.63	5519.96	5282.38	6125.31	0.0211241	0.12918	0.878356	0.94531
Dyrk1a	5547.4	3832.78	7087.19	5115.46	5466.58	6814.22	5722.35	5947.66	7523.35	4667.86	5839.6	8762.24	7519.65	6030.89	6234.28	4913.77	6195.36	6468.52	6369.71	6430.26	6124.46	-0.123366	0.127574	0.297492	0.529487
Prmt5	3352.33	5885.35	4689.81	5475.18	6247.33	5691.82	6305.4	6149.72	5813.5	6939.64	7478.48	7115.46	8774.7	6563.35	5373.61	6507.83	5797.49	6194.43	6215.65	5912.4	6124.17	-0.209901	0.123188	0.0726738	0.210853
Vps13d	4958.28	4429.49	7979.33	7147.2	5188.78	5942.49	5325.1	5303.63	6495.24	4170.61	6334.61	7164.84	6545.08	5626.71	5139.97	5542.87	7026.13	7581.2	7239.8	7341.28	6124.13	-0.152753	0.130212	0.213271	0.433148
Hspb1	8020.08	10090.8	5571.71	5194.74	6994.48	6055.22	7034.37	6643.52	7485.85	7516.12	6652.67	3436.75	3747.45	3867.94	4555.89	6928.91	6032.93	5946	5532.56	5152.92	6123.04	0.368132	0.160957	0.0122463	0.0566084
Rapgef6	4709.72	4266.08	6814.56	6451.42	5565.52	6436.82	5841.26	5886.52	5310.47	4576.34	5390.84	7620.36	7740.02	7139.95	5389.07	5422.57	6981.42	6886.06	6778.59	7229.12	6121.84	-0.202625	0.120117	0.0755747	0.216812
Klhl24	4520.88	5756.6	6326.89	8000.37	5647.34	5315.82	5350.1	5658.26	5640.31	7063.95	6808.81	6861.16	5881.62	6752.33	3561.22	5606.79	6827.94	6822.5	6759.22	7125.31	6114.37	-0.0749884	0.126299	0.53075	0.73681
Gm20716	4762.98	4304.45	8464.44	6254.99	5580.74	6618.87	5720.33	6005.89	7774.87	5827.66	6985.77	8773.35	6233.97	5137.02	5782.47	3998.94	5970.35	5959.41	5839.71	6239.94	6111.81	0.0712331	0.125141	0.548156	0.74926
Naa50	4856.6	3285.6	6474.09	6139.02	5706.96	5951.59	5864.9	5941.26	7614.91	6551.67	5224.29	8689.4	7552.65	5553.6	6270.36	5482.72	6292.22	5859.1	6246.65	6601.49	6107.95	-0.152906	0.124851	0.184006	0.394433
Zwilch	4543.48	6938.87	7482.7	8033.5	5735.5	5336.82	5885.85	5919.13	4760.01	6163.71	5333.01	5952.59	6725.38	5779.83	4353.17	4673.16	6998.56	6999.2	7104.15	7312.05	6101.53	-0.0024252	0.126513	0.985344	0.994051
Poglut1	3894.64	5744.22	6234.73	8691.43	6708.43	6052.41	6456.06	6512.5	6892.36	8077.57	6899.03	7566.04	5292.39	6090.21	3944.31	4871.16	5421.97	5377.99	5622.67	5678.53	6101.43	0.229373	0.122037	0.0471215	0.154738
Mthfd1l	4997.02	5712.04	6155.37	7878.49	6177.57	6581.06	6037.86	6245.22	5644.72	5574.93	5717	6868.57	7433.63	5492.91	4155.61	5391.24	6462.85	6580.48	6453.04	6353.3	6095.64	0.0366315	0.111038	0.712141	0.85688
Xpo6	4620.95	5305.98	7098.71	5772.2	5329.58	6219.06	5870.99	5874.87	7388.77	4259.41	5929.81	8501.76	6665.28	5244.61	5241.33	5981.49	6875.62	6539.66	6446.25	6578.22	6087.23	-0.0950233	0.119237	0.39932	0.629495
Gtse1	5423.12	7106	7071.83	3438.7	5756.43	5934.78	6143.25	5781.12	5942.57	5748.42	4600.89	3604.64	7241.54	5392.21	5882.11	7534.2	7462.75	7650.02	7242.71	6682.63	6082	-0.213194	0.131392	0.0788046	0.223074
Gm28043	4745.23	7260.75	5735.54	7046.62	6328.52	5918.68	6228.38	6180	4636.46	6122.73	7211.3	6434.03	6885.65	5686.03	3935.72	5565.43	6324.26	6575.82	6461.76	6350.31	6081.66	0.0446856	0.116571	0.68843	0.842662
Npc2	4196.46	8003.54	5421.95	7251.33	6663.4	6034.91	6564.15	6646.43	5921.61	7622.67	8381.77	5842.73	6113.77	5168.74	4074.87	5050.37	5607.49	5765.8	5753.47	5492.99	6078.92	0.219675	0.12181	0.0573971	0.177984
Rsf1	5892.8	4436.92	6924.64	6150.85	5976.51	6344.39	6074.34	6148.56	5844.39	5533.95	6521.98	9173.31	7123.7	5888.81	4536.99	4579.17	5976.31	6053.88	6059.65	6298.41	6076.98	0.0418337	0.117705	0.724242	0.863454
Rbm28	5666.84	7866.12	8100.93	7866.66	6273.97	5711.42	6083.12	6086.25	4815.17	6113.17	5560.86	4713.19	6224.54	5128.74	3262.3	5166.92	6664.02	6883.73	6703.02	6572.85	6073.19	0.178988	0.131897	0.1413	0.332364
Tln1	6835.39	8186.76	7768.14	5161.61	7384.54	7834.39	8074.8	7423.22	7920.48	4740.26	7825.45	4260.14	4552.33	2910.61	5119.36	6166.96	4893.7	5147.05	4968.64	4283.66	6072.88	0.585445	0.149346	2.73376e-05	0.000387686
Actn1	6806.34	4357.69	6101.62	4611.37	6294.9	6780.61	6518.21	6439.71	9627.03	4574.97	6185.41	6315.53	7734.13	4868.03	5457.79	5932.62	5939.05	5619.42	5719.56	5439.29	6066.16	0.0322415	0.130665	0.791209	0.901407
Ifitm2	4475.69	7602.43	5222.28	6776.83	5845.86	5393.54	5815.59	6101.39	5561.99	6140.49	7966.55	4128.05	6541.55	5826.73	4332.56	6173.23	6944.17	7179.98	6799.91	6440.4	6063.46	-0.0801332	0.127564	0.507471	0.719923
Cap1	3981.8	6458.54	6645.6	7008.76	7385.81	6786.21	7068.83	7162.93	4348.54	7372.68	7078.3	6331.57	6232.79	5454.29	4518.09	5957.68	5209.62	5446.8	5416.29	5376.65	6062.09	0.24779	0.122949	0.0343413	0.122863
Dicer1	4375.62	5206.94	8213.57	4703.66	6058.96	6567.75	6397.96	6220.76	6507.37	4870.04	6413.26	8135.13	6811.41	5770.18	5863.21	5082.95	6003.88	6108.7	5949.2	5961.92	6061.12	0.00503491	0.119724	0.961826	0.983741
Peg10	4449.86	4467.87	7816.77	6883.32	7737.82	10169.5	8404.49	8622.19	8564.71	4070.89	6292.98	7743.8	5103.84	4352.12	6883.65	5337.35	3472.83	3831.42	3472.62	3541.48	6060.98	0.647894	0.183852	0.000118202	0.0013177
Bbx	4803.33	3608.71	6029.94	6884.51	5987.29	6875.13	6164.87	6404.19	7073.28	4188.37	5751.7	8356.1	7071.85	6561.97	6290.97	5319.81	6044.86	5908.67	5761.22	6111.07	6059.89	-0.0614891	0.130287	0.615292	0.795805
Sbf2	4625.79	4164.56	6406.25	6294.04	4990.26	5748.53	5212.95	5204.06	7051.21	4562.68	5674.2	8423.99	7490.19	5814.32	6107.16	4925.05	7099.89	7101.25	6929.75	7344.27	6058.52	-0.282257	0.126035	0.0169826	0.072465
Gm17494	4214.22	5599.38	5570.43	6731.86	6439.51	6030.01	6369.58	6379.73	5719.74	6760.68	6070.91	7069.78	7306.36	5641.89	4088.62	6935.17	6031.44	5906.92	6059.65	6242.92	6058.44	-0.0240337	0.112362	0.821958	0.91734
Gapvd1	4448.25	5872.97	5890.42	7030.06	6117.95	5817.85	6058.13	5962.8	5874.17	5572.2	6393.6	6668.58	7962.75	5284.62	4617.73	5304.77	6538.84	6440.52	6407.5	6722.6	6049.32	-0.0577016	0.108956	0.581937	0.771911
Rcbtb1	4057.66	5504.06	6294.89	5840.83	5053.68	5254.2	5352.8	5327.51	5858.73	5502.53	5472.96	6514.28	8388.17	6046.06	4940.7	5570.44	7284.67	7548.54	7489.78	7541.15	6042.18	-0.338984	0.114108	0.00181498	0.0125417
Ctps	3723.55	5684.8	6346.09	7109.34	6036.76	5533.58	5985.84	5901.66	4714.78	8143.15	5544.67	6867.33	5988.86	6137.11	4743.14	6260.95	6476.26	6590.98	6360.02	6590.75	6036.98	-0.0778896	0.121054	0.500883	0.715106
Mbnl2	5281.09	4902.4	7797.58	6750.79	5617.53	6527.14	5814.91	5844.59	8513.97	4540.82	5862.73	8380.79	5663.6	5741.21	5590.07	3542.78	6127.56	6066.13	5984.08	6129.57	6033.97	0.101432	0.131969	0.413937	0.642878
Tbrg1	4725.86	7916.88	5489.79	6101.16	6981.79	5969.09	6592.53	6468.24	5057.86	7443.72	6530.08	5368.69	6730.1	4422.47	4322.25	6748.45	5893.6	5962.91	5894.94	6051.41	6033.59	0.11578	0.120054	0.313577	0.545931
Ccnb2	4698.42	7507.11	6541.93	7511.66	6297.44	5272.41	5970.3	6066.45	4131.23	5946.5	5602.5	4858.86	6971.68	4932.86	4202	6027.86	6886.05	6975.87	7149.69	7068.63	6030.97	-0.0111937	0.12377	0.936114	0.972549
Atr	4913.09	5565.96	7142.23	7740.04	6171.23	5761.84	6193.25	6269.09	5029.18	6115.9	4605.52	7832.68	6133.8	5520.5	4243.23	5603.03	6187.91	6312.81	6536.36	6736.32	6030.7	0.0664092	0.119264	0.556395	0.755058
Kdm3b	4399.83	5533.77	6297.45	5975.72	5537.61	5824.85	5600.07	5669.32	8432.33	4860.48	6217.8	7966.01	6133.8	4083.13	5167.46	7190.82	6385.36	6483.68	6366.8	6388.5	6025.74	-0.0920165	0.120212	0.407187	0.636615
Nup85	3852.67	7540.53	5109.64	6155.59	6595.54	5759.74	6389.85	6480.47	4504.08	6211.52	5666.11	5397.08	7598.61	6259.88	4887.44	6223.36	6351.83	6550.74	6563.49	6291.85	6019.5	-0.0720804	0.116945	0.497584	0.712488
Ddx46	5949.29	5882.88	4911.24	5070.49	5833.17	5738.73	5802.75	5801.5	5758.34	6659.59	7405.61	5834.08	8346.92	6012.96	3693.5	5773.46	6674.45	6543.16	6418.15	6260.82	6018.56	-0.132017	0.117185	0.235881	0.462163
Tcea1	3568.61	4833.07	6401.13	6179.25	6159.17	5754.84	6183.79	6145.06	4882.46	7372.68	6845.82	6717.96	7319.32	6430.93	5045.49	5965.2	6034.42	5878.35	6157.51	6492.31	6018.37	-0.113209	0.117503	0.307527	0.53972
Prrc2b	7879.66	4995.25	7652.94	3736.9	5530.64	7007.47	6515.51	6039.08	8968.46	4118.7	4822.96	5699.53	4399.13	4307.98	7223.79	7015.38	6317.56	6267.9	6186.58	5667.2	6017.63	0.0497869	0.151571	0.720578	0.861902
Smg5	5106.77	9003.82	6365.29	4843.3	6590.46	6328.99	6691.84	6468.82	6221.66	4786.71	7202.05	5246.48	6360.07	5241.85	4174.51	5725.84	5874.23	6126.78	6003.45	5987.57	6017.53	0.157849	0.121596	0.164405	0.366372
Calm3	5344.03	8012.2	4386.46	5562.75	6788.98	6000.6	6424.3	6510.17	6618.79	8102.16	7782.66	4271.25	6776.06	4447.3	4638.35	5994.02	5875.72	5712.73	5836.8	5263.89	6017.46	0.123956	0.13	0.311582	0.544001
Ndufs2	3810.71	7491.01	5017.48	5515.42	5713.93	5000.03	5659.52	5502.2	5788.13	7354.92	7619.58	5521.76	6381.28	6161.94	4104.08	6760.98	6705.74	6684.87	6874.52	6612.82	6014.05	-0.184413	0.12481	0.118768	0.296174
mt-Nd4	3855.9	2645.56	6768.48	4354.59	4236.14	6676.98	5119.04	4834.3	8164.27	5789.41	5345.73	8045.01	6589.86	6366.09	9123.8	6040.39	6909.9	6232.91	6673.95	6425.49	6009.89	-0.450525	0.155439	0.00151352	0.0107971
Senp6	3702.57	5301.03	7463.5	5555.65	6190.89	6179.15	6169.6	6271.42	5414.17	6852.21	5285.59	8401.77	6237.51	6618.53	5476.68	5141.85	6038.89	5783.29	5986.98	6097.95	6008.46	-0.0155767	0.119472	0.89514	0.953034
Ass1	5508.66	6766.79	6461.29	3984.21	6565.09	6254.77	6591.85	6449.61	7763.84	4792.18	6493.07	5315.61	6484.98	5214.26	4318.82	7502.87	6086.58	5942.5	5995.7	5544.29	6001.85	0.0417673	0.123726	0.72999	0.867276
Tmbim6	5450.56	7920.59	5343.87	4072.96	6553.68	6302.38	6466.19	6485.71	6594.52	6980.62	7206.68	3861.41	6517.98	4058.3	5595.22	7175.78	6106.7	5982.15	5694.37	5442.27	5990.6	0.0575353	0.13446	0.667688	0.829883
Gm26749	3886.57	3842.69	6073.46	6693.99	5765.31	6491.43	5892.6	5899.33	6433.46	5174.67	8965.84	7827.75	7008.21	5654.3	5675.96	5369.93	5545.65	5747.13	5904.62	5864.67	5985.88	-0.0627647	0.124789	0.59442	0.781171
Pspc1	5132.6	3686.7	8464.44	5778.11	5323.24	6428.41	5479.81	5744.44	6830.59	4885.07	5644.13	8158.58	5718.99	6212.97	5572.89	4893.72	6386.1	6388.04	6458.85	6415.34	5980.15	-0.0552229	0.128981	0.650991	0.81927
Tm9sf2	4766.21	5024.96	6250.09	7514.03	6734.44	6679.78	6712.11	6785.02	4886.87	6692.38	6007.3	6563.65	5911.08	7537.23	3672.88	5357.4	5484.55	5597.84	5704.06	5618.27	5975.01	0.156525	0.122751	0.185893	0.39732
Psmc3	4338.5	6608.33	4624.53	5960.34	7030	5871.77	6647.93	6774.53	5770.48	7805.73	8437.28	4835.4	6748.95	5506.7	4140.15	6900.08	5538.94	5423.48	5357.18	5121.3	5972.08	0.0869278	0.129572	0.476248	0.695941
Cip2a	4926	4799.65	4765.33	8316.32	6072.92	5781.44	6076.37	6159.62	4175.35	5699.25	4965.22	6484.65	7678.74	5745.35	5213.84	5917.58	6433.04	6628.3	6606.13	6960.65	5970.29	-0.115355	0.119938	0.313904	0.54635
Gm14546	4411.13	7685.38	6056.82	8112.79	6679.26	5974.69	6703.33	6364.59	5192.44	6197.86	6892.09	4934.16	5987.68	5377.04	3746.75	5195.74	6130.54	5996.15	5795.14	5968.48	5970.1	0.209939	0.122596	0.0646837	0.193618
Prkdc	5424.73	4632.52	8010.05	8007.47	5332.75	5922.18	5392.66	5457.94	5713.12	4708.84	6674.65	6885.85	6058.38	5687.41	4220.89	4407.48	6593.24	6604.98	6588.69	7038.2	5968.1	0.0261106	0.131151	0.834016	0.923265
Efr3a	4498.28	5107.9	6178.41	7757.79	6322.81	6017.41	5972.33	6164.86	5546.54	4928.78	6346.18	7752.44	5927.58	5872.25	4052.54	6277.25	6062.74	5969.32	6129.42	6435.03	5965.99	0.0384933	0.117091	0.749064	0.879127
Ptk2	5561.93	4849.17	7837.25	5716.58	5816.05	6578.96	6089.2	6247.55	5621.56	5580.4	5965.66	7319.15	6926.9	6338.5	4167.64	4314.74	6134.26	5985.65	5997.64	6224.43	5963.66	0.0775836	0.116162	0.515561	0.725401
Wdr77	5692.66	4841.74	5219.72	6129.56	6199.77	5839.56	6218.25	6227.75	6327.56	5547.61	7684.35	6696.98	7797.77	5320.48	3702.09	6182	5842.19	5907.51	5859.09	6029.34	5963.3	-0.00515537	0.114656	0.94336	0.975922
Akr1b3	4398.21	7670.52	6046.58	8100.95	6667.84	5961.39	6693.87	6355.28	5186.92	6200.59	6901.34	4893.42	5980.61	5326	3758.78	5193.23	6112.66	5985.65	5780.6	5952.97	5958.37	0.210716	0.122697	0.0638498	0.191887
Ankfy1	3550.85	5594.43	6042.74	6214.75	6362.13	6483.03	6366.88	6522.98	5056.75	4412.41	5023.05	5756.31	7752.99	7313.76	5021.44	6461.46	6234.85	6276.65	6265.06	6339.57	5952.61	-0.116337	0.115382	0.273266	0.503185
Tmem243	4206.15	4824.41	5501.31	7200.45	5832.54	5832.56	5780.45	5923.21	5685.54	6222.45	6355.43	7036.45	7120.16	6259.88	4023.34	5990.26	6231.13	6091.79	6490.82	6435.03	5952.17	-0.097823	0.113369	0.355493	0.588711
Smad2	3730.01	4580.52	5388.67	6118.91	5228.1	5593.79	5381.85	5526.07	5687.74	4855.01	6321.89	6966.09	8567.29	6185.39	5483.56	5842.39	6799.62	6886.06	6641.98	7225.54	5950.52	-0.344762	0.114385	0.00150583	0.0107616
Mapk1ip1l	4656.46	3903.35	7887.17	6340.18	6485.81	6915.04	6690.49	6663.9	7215.58	6074.92	6190.04	6298.24	7082.45	4716.29	5827.14	4689.45	5331.81	5423.48	5219.6	5379.63	5949.55	0.165652	0.123276	0.155361	0.35306
Mipol1	3776.82	3583.95	6100.34	7063.19	5316.26	4934.22	5201.46	5278.01	5597.29	7201.92	5404.72	6764.87	6381.28	7162.03	5103.9	6091.77	6858.49	6726.86	7067.33	7323.38	5946.9	-0.323383	0.126536	0.00615734	0.033337
Zfp979	6307.6	5537.48	7380.31	8025.22	6712.24	6179.15	6891.82	6796.08	5208.99	7894.52	4957.12	8473.37	5089.7	4979.76	3202.18	4379.91	5152.25	4761.58	5279.67	5663.62	5943.63	0.456071	0.129751	0.000217313	0.0021927
Zfp740	3842.99	5631.57	4647.57	7938.84	6237.19	5630.2	6264.86	6121.77	6266.89	7156.84	6503.47	5193.4	6937.5	4487.3	5414.84	6453.95	6019.52	6095.29	5999.58	6026.35	5943.5	-0.0313801	0.121473	0.788545	0.899969
Lrba	4742	3790.69	7732.3	6979.17	5453.26	6554.45	5723.7	5908.65	6144.44	3799.04	6545.11	7401.86	5841.55	5607.4	6323.61	4902.49	6282.54	6196.17	6324.17	6614.01	5943.33	-0.0334396	0.1319	0.793366	0.902316
Gm28539	4039.9	5400.07	6950.24	5726.05	5839.51	6047.51	5892.6	5882.44	6178.64	5040.8	6327.67	8014.15	5949.97	7654.48	4504.35	4768.4	6154.38	6031.72	6153.64	6287.67	5942.21	-0.0454964	0.119243	0.670112	0.8311
Psmd4	4002.78	7106	5562.75	5269.29	6953.89	6013.9	6794.53	6621.97	5888.51	8569.36	6391.29	3966.34	6600.47	5803.28	4871.98	6252.18	5626.12	5798.45	5382.37	5308.63	5939.21	0.0715624	0.129786	0.547159	0.74876
Psmb6	3851.06	6340.93	3934.63	5642.03	6613.3	6023.01	6606.04	6606.83	5267.45	7428.69	6941.82	4160.15	7758.88	4974.24	6198.2	8126.96	5889.13	5781.54	5690.49	4941.12	5938.83	-0.0984075	0.141189	0.451719	0.676074
Csnk2a2	2837.45	3026.86	5754.74	5094.16	4135.93	4354.46	4200.22	4265.97	5226.64	4547.65	5245.11	5546.45	8620.32	7062.71	7852.55	6769.75	8435.83	8325.33	8666.06	8794.03	5938.11	-0.912735	0.127356	1.19356e-13	9.78843e-12
Gemin5	3617.03	5317.12	5229.96	6055.01	6051.35	5924.98	6076.37	6092.66	6962.96	5916.45	6823.85	6441.44	7566.79	5194.95	4689.88	7222.15	5886.15	6004.9	5808.7	5807.4	5934.51	-0.104644	0.114414	0.318959	0.551673
H1f4	6431.88	9986.78	4422.3	3779.5	7114.98	6475.33	7063.42	6752.41	6765.5	6204.69	6209.7	3920.66	4798.63	4619.73	5340.97	7101.85	5345.22	5532.53	5578.1	4962.6	5920.34	0.22693	0.150643	0.0926582	0.249071
Cadm1	4264.25	3008.29	5453.95	5404.19	3882.23	5381.64	4340.75	4488.41	8530.51	5076.32	7531.68	10143.6	6843.23	6214.35	5928.49	4661.88	6628.25	6921.05	6597.41	6974.96	5913.77	-0.450384	0.139064	0.000507828	0.00444374
Ap1g1	3223.21	3652.04	5261.96	6076.31	4917.32	5120.47	4907.58	4953.09	4551.52	4980.69	5286.75	6782.15	7877.9	8327.65	6303	6009.06	7468.71	7420.25	7597.34	7533.99	5912.55	-0.590312	0.12544	7.7225e-07	1.72482e-05
Appbp2	3947.9	3517.1	4353.18	6484.55	5762.77	5876.67	5679.79	5601.19	6576.87	6229.28	6525.45	6895.72	8273.86	5492.91	5323.79	7918.93	5635.8	5857.94	5923.03	6340.77	5910.88	-0.273477	0.128426	0.0230002	0.0915105
Spag5	3712.25	6069.81	5244.04	5678.71	5592.79	5084.76	5315.64	5372.93	3705.42	4658.3	5016.11	5848.9	8222.01	7341.35	5277.41	5857.43	7362.91	7575.95	7596.37	7479.1	5900.61	-0.405141	0.118896	0.000327639	0.00308198
Prpf19	3804.25	6286.46	4205.98	7073.84	6887.92	5812.95	6650.63	6671.47	4702.65	7477.87	7007.75	7026.58	6315.28	6977.18	4590.24	5334.84	5353.42	5281.77	5393.03	5157.09	5900.56	0.0827812	0.130477	0.493752	0.709692
Srp72	4054.43	5276.27	5395.07	6727.13	6020.27	5473.36	5840.58	6004.15	6180.84	5614.55	5315.66	5498.31	7696.42	6744.06	4248.38	5783.49	6468.81	6351.3	6510.2	6685.61	5894.44	-0.157972	0.111845	0.135604	0.323327
Orc3	3507.27	5871.74	6495.85	6776.83	5517.32	5211.49	5473.73	5556.94	5345.77	7128.16	5921.71	6609.33	6107.88	5972.95	4306.79	5676.97	6389.83	6423.03	6564.46	7000.62	5892.93	-0.114074	0.119208	0.313156	0.545616
Sox2	10339.4	7976.3	3832.23	3404.39	5023.87	5223.39	5323.75	5106.81	5269.66	7958.73	6353.12	3982.39	3976.07	4826.64	5974.88	6318.6	6940.44	6561.24	6730.15	6588.96	5885.55	-0.042396	0.169035	0.781154	0.89629
Rab7	6101.01	7822.79	7140.95	6336.63	6931.69	7053.68	6727.65	6766.38	5110.81	4501.2	5460.24	5394.61	6237.51	3972.77	3360.22	6091.77	5532.24	5832.28	5664.33	5649.3	5884.4	0.350084	0.116999	0.00162543	0.011436
Rps27l	4135.13	5542.43	4017.82	7890.32	6178.2	5354.33	6127.04	6156.71	4275.74	6450.58	4842.62	4807.01	7261.58	7066.84	4957.88	6155.69	6685.63	6133.78	6679.76	6759.59	5873.93	-0.167014	0.126386	0.155599	0.353349
Gm21985	4273.93	5398.83	7155.03	6946.04	5857.27	6011.8	5661.55	5838.19	5448.36	5088.61	5314.51	6659.94	7011.75	5506.7	4684.73	4760.88	6450.18	6462.68	6306.73	6636.09	5873.69	-0.0228293	0.112866	0.859863	0.935721
Yeats2	4787.19	4709.27	7112.79	5982.82	5612.45	6027.21	5873.69	5742.11	5764.96	4456.12	6112.55	5847.66	6713.6	5772.94	3940.88	6828.65	6462.85	6664.46	6237.93	6774.5	5871.23	-0.0987044	0.114627	0.367031	0.598973
Gm38393	6236.59	4814.5	6662.24	5749.71	7444.16	7281.24	7286.37	7273.57	4961.88	6197.86	5871.98	9801.66	5767.31	5840.53	3671.16	4681.93	4594.18	4027.37	4706.07	4541.99	5870.62	0.448129	0.13634	0.00047647	0.00421349
Mis18bp1	4533.79	5636.52	5910.9	6051.46	6011.39	5414.54	5771.67	5712.99	5217.81	7244.27	4925.89	7116.69	6786.66	6255.74	3794.85	5663.18	6165.56	5942.5	6543.15	6643.85	5867.17	-0.0782158	0.115053	0.475462	0.695594
Ahsa1	4361.09	6958.68	4394.14	5862.13	6643.74	5830.46	6530.37	6447.86	6691.59	6251.14	6923.32	5820.51	7836.66	5530.15	4454.53	4884.95	5406.32	5481.21	5549.03	5346.82	5860.23	0.0726436	0.118099	0.516218	0.72574
Haus6	4501.51	4288.36	5872.5	6544.9	5396.81	5602.19	5521.02	5438.73	5691.05	5128.23	4467.89	7304.33	7271	6480.59	4588.53	5900.03	6658.8	6637.63	6695.27	7155.74	5857.26	-0.232518	0.116997	0.0364014	0.128339
Yars	5649.08	8393.5	5561.47	5832.54	5903.57	5577.69	5865.58	5708.92	6635.33	4717.04	6571.71	5046.5	6398.95	3826.55	4002.72	6056.68	6569.39	6403.2	6181.74	6207.72	5855.5	0.0775303	0.126715	0.516138	0.725731
Phgdh	4006.01	7476.16	4596.37	3999.59	5469.11	4940.52	5421.03	5371.76	6410.3	6141.85	6962.64	4700.85	6680.6	4954.93	5102.18	8061.79	6774.29	6925.14	6791.19	6270.37	5852.83	-0.293378	0.130745	0.016726	0.0716301
Mapre1	3623.48	4521.1	5652.35	6754.34	6373.55	5835.36	6106.77	6090.91	5687.74	6880.9	6686.22	8447.45	6477.91	5888.81	4451.09	5848.65	5304.99	5526.7	5272.89	5534.75	5848.3	0.0227207	0.117895	0.862819	0.937203
Ccnd3	6380.24	7602.43	4400.54	5395.9	6391.31	6101.43	6464.16	6227.17	7242.06	5941.04	6464.15	3078.76	5295.93	3745.17	5411.4	7440.21	6097.01	6247.49	5824.2	5174.99	5846.28	0.0995482	0.143068	0.455064	0.678641
Prmt7	3195.77	5834.6	4442.77	5562.75	4040.79	3722.19	4246.84	3933.47	6131.2	4782.61	4799.83	4340.38	7724.7	5966.06	5263.66	7497.86	8861.27	8896.83	8762.95	8653.23	5832.99	-0.77882	0.139369	3.4622e-09	1.30969e-07
Trim37	3728.39	4132.37	5476.99	6484.55	5141.21	5228.29	5076.48	5421.26	4933.2	5755.25	4876.16	6035.3	7793.05	7075.12	4839.34	6170.72	6973.23	6945.55	7252.4	7317.42	5832.81	-0.391726	0.117034	0.000407764	0.00370713
Sarnp	4459.55	5106.66	5594.75	6560.28	5721.54	5084.76	5377.8	5580.23	5415.27	6648.67	5322.6	6875.97	6472.02	7545.51	3717.55	5039.09	6443.47	6364.71	6668.14	6644.44	5832.15	-0.150816	0.120112	0.176428	0.384074
Uba3	5652.31	7861.17	6548.32	9980.05	5814.78	5498.57	5621.69	5711.25	4539.38	5961.53	4471.36	4783.55	5278.25	5103.91	3069.9	4758.37	6362.26	6158.85	6574.15	6851.47	5830.06	0.224951	0.146167	0.0968351	0.257141
C2cd5	6099.4	6343.41	10049	7721.11	5285.82	5826.95	5414.95	5418.93	4486.43	3805.87	5346.89	6294.54	5198.12	4709.39	3576.68	4587.94	6557.47	6579.32	6539.27	6729.76	5828.56	0.200909	0.147974	0.141272	0.332322
Tlk1	4848.53	2687.65	6367.85	6110.62	4991.53	6286.98	5358.2	5381.66	6878.02	4599.56	6676.96	7466.05	5891.04	7061.33	5366.74	5808.55	6114.89	6116.28	6084.84	6432.05	5826.47	-0.191884	0.134443	0.121624	0.300958
Psmb3	3219.98	6438.73	4035.74	5697.65	6263.19	5427.15	5963.54	5963.97	4964.09	5962.9	7743.33	5700.76	6576.9	6291.6	5026.59	7735.96	6018.78	6040.47	5873.62	5510.29	5822.76	-0.170186	0.131301	0.166812	0.369686
Gpbp1l1	4112.53	6682.61	5972.34	6440.77	6476.93	5740.83	6133.79	6163.11	5065.58	5740.23	6119.49	7261.13	6092.56	6490.24	3824.06	4863.64	5764.7	5677.74	5837.77	5981.61	5822.08	0.0904606	0.115515	0.407571	0.636934
Asxl2	5300.45	3614.9	7060.31	6064.47	5586.45	6329.69	5804.1	5867.3	7258.6	7109.03	4214.59	8277.09	5893.4	5443.25	4896.03	4926.3	5652.94	5415.89	5776.73	5939.25	5821.54	0.0486812	0.125009	0.681043	0.838327
Tex10	3391.06	3747.36	4670.61	7586.21	6017.74	5696.02	5844.64	5947.08	5874.17	6354.96	7294.58	7622.83	6697.1	6614.39	5715.47	5250.88	5444.32	5343	5478.3	5831.26	5821.1	-0.100176	0.129446	0.412483	0.641596
Gm49325	4724.25	6629.38	4738.45	5863.31	6386.87	5794.05	6133.79	6284.82	5895.13	6932.81	6151.87	7157.43	7116.63	5803.28	3581.83	5044.1	5659.65	5501.04	5487.02	5494.18	5818.99	0.0835628	0.113661	0.439182	0.665013
Pitpnc1	5549.01	4232.65	7256.15	5335.55	4462.56	5516.77	4679.22	4843.61	8128.97	5092.71	4115.13	7635.17	5689.53	6305.4	4628.04	4948.86	6995.58	6912.31	7038.27	6952.29	5815.89	-0.21449	0.139179	0.0972709	0.257996
Epha4	4738.77	6935.16	6746.72	10125.6	2213.52	2501.77	2301.1	2421.22	4512.91	4032.64	4504.9	4197.18	6223.37	6237.8	4586.81	4224.51	9574.31	9971.03	9839.43	10378.6	5813.37	-0.494239	0.321337	0.036303	0.128092
Wsb1	4088.32	4902.4	4979.08	5522.52	5047.97	4753.57	4771.1	4943.19	4953.06	6438.29	4063.08	7324.08	7373.53	6295.74	4633.19	6916.37	7146.09	7301.86	7180.7	7609.16	5812.17	-0.454575	0.121374	7.95031e-05	0.000948598
Cx3cr1	4537.02	8274.65	4634.77	5954.43	6546.7	6186.15	6520.24	6527.06	4968.5	6084.48	6701.25	5102.05	6757.2	5451.53	4117.82	5317.3	5528.51	5541.28	5770.91	5660.63	5809.12	0.143443	0.120022	0.21277	0.432478
Taldo1	4543.48	8743.85	4984.2	5537.9	6166.15	5453.75	5968.95	5981.44	6108.04	6707.41	6785.68	3641.67	5431.45	4674.9	4506.07	6468.98	6387.59	6289.48	6259.25	5453.61	5804.69	0.0527864	0.133091	0.67574	0.834531
Tuba1a	3625.1	7024.29	3055.29	4906.01	7575.45	6669.28	7686.33	7902.46	6572.46	6371.35	7885.59	4763.8	7093.06	7975.89	5296.3	7120.64	3503.38	3438.95	4137.31	3321.33	5796.21	0.167736	0.188174	0.310489	0.542876
Nr6a1	3378.15	4964.3	6621.28	6068.02	6537.82	7131.4	6464.84	6821.7	6416.91	6574.9	7042.44	7048.8	6323.53	5474.98	4305.07	5803.54	4863.15	4682.85	4483.21	4865.95	5793.64	0.213436	0.125785	0.0718416	0.209107
Mrfap1	6593.29	5972.01	3795.11	4746.26	5819.85	4998.63	5657.5	5616.91	5977.87	8843.94	5885.86	4753.93	6361.24	4968.72	3798.29	7615.66	5987.48	6266.16	5993.77	6204.74	5792.86	-0.112995	0.135359	0.372112	0.603595
Zfp808	3402.36	3565.38	6084.98	5548.55	4853.26	5378.83	4788.67	5124.87	7430.69	6115.9	6308.01	10183.1	6235.15	5801.9	5514.48	5263.41	5866.78	5994.4	6002.49	6380.74	5792.2	-0.257079	0.124241	0.0283272	0.10651
Nlrp12	4762.98	4882.59	3322.8	5025.53	4864.04	4604.43	4508.3	4661.93	3281.82	4764.85	4730.43	4042.87	9738.67	8224.19	4779.21	6762.23	8499.16	8041.91	7982.97	8211.74	5784.63	-0.734861	0.129195	2.61012e-09	1.01644e-07
Aurka	3999.55	6399.12	4808.85	6464.43	6067.84	5256.3	6072.99	5929.03	5480.36	6763.41	6742.89	5156.36	6381.28	5567.4	3789.7	6747.19	5848.9	6139.61	6215.65	5857.51	5784.42	-0.0430002	0.118275	0.693933	0.845777
Mak16	3713.87	5305.98	4917.64	5272.84	5965.73	5150.57	5751.4	5586.05	4232.71	4859.11	5855.79	4137.93	8797.09	6844.76	4775.78	7288.57	6740.76	6674.37	6705.93	7053.72	5781.53	-0.373116	0.119523	0.00102064	0.00786831
Prpf6	5082.56	6156.47	5068.68	5195.92	6350.08	5506.97	6143.25	6092.07	5281.79	5014.84	6985.77	6332.81	7381.78	5149.43	3720.98	6628.14	5948.74	6050.38	5800.95	5707.17	5779.94	-0.022433	0.115105	0.836403	0.924521
Wdr92	4025.37	5089.33	4650.13	6292.85	6001.25	5724.03	6212.16	6191.07	4547.11	6479.27	5506.5	5826.68	8242.04	6055.72	4600.55	6307.32	5905.52	5874.85	6071.28	5960.73	5778.19	-0.137183	0.117378	0.220858	0.442804
Gtf2h1	3405.59	5479.3	5780.34	6316.52	6310.76	5828.35	6323.64	6335.48	4698.24	6494.3	5523.85	7205.58	6447.27	6904.07	4756.88	5252.13	5665.61	5579.18	5591.66	5618.87	5775.88	0.00133062	0.120129	0.995092	0.998137
Hdac4	4984.1	4746.41	6384.49	5353.3	4648.4	6480.93	5182.55	5325.76	9277.33	3259.44	6020.02	7645.05	5477.41	5212.88	6114.03	4717.02	6126.81	6297.65	6059.65	6143.29	5772.83	-0.0858012	0.138403	0.504121	0.71719
Fndc3a	4078.64	4110.09	6662.24	5427.85	5938.46	6705.69	5987.86	6324.41	6242.62	4161.05	6406.32	8448.68	6717.13	5356.35	5784.19	5593	5251.34	5358.16	5380.44	5501.34	5771.79	0.00852963	0.126652	0.941861	0.975395
Cecr2	5240.73	4959.35	9535.77	6811.14	5417.11	6457.82	5848.69	5756.67	6164.3	3672	4523.4	5488.43	5557.54	4520.41	5165.74	4777.17	6395.79	6224.75	6392.96	6525.12	5771.75	0.116843	0.131642	0.331849	0.564889
Arid2	4060.88	3564.14	6942.56	4950.98	5124.72	6093.73	5332.53	5477.74	7793.62	4502.57	6823.85	9059.74	5863.94	6058.48	5657.06	5076.69	5782.59	5710.98	5706.96	5761.46	5767.26	-0.119149	0.128866	0.320531	0.553342
Gspt1	4172.25	4873.92	5711.22	4845.66	5751.99	5696.72	5782.48	5814.31	6031.92	5711.54	5847.69	7746.27	7774.2	5884.67	4224.33	5946.4	5721.49	5761.71	5946.29	5905.84	5757.55	-0.133294	0.111009	0.207571	0.42584
Fubp3	4236.81	6249.32	6282.09	4430.32	6306.32	5934.78	6085.83	6018.12	6117.97	5845.42	6394.76	6359.97	5754.34	6077.79	3490.78	7184.56	5780.35	5573.93	5626.54	5400.51	5757.53	0.0184495	0.118677	0.866362	0.938796
Abl2	3918.85	3800.6	6859.36	4878.79	5650.51	6072.02	5829.77	5827.12	8433.44	5185.6	5876.61	7290.75	6715.96	4825.26	5675.96	6250.93	5437.61	5654.41	5411.44	5553.24	5757.41	-0.0788732	0.123758	0.501807	0.715405
Sltm	4559.62	4571.86	6262.89	7180.34	5940.36	6004.1	5998.67	6063.54	5865.35	6087.21	4752.41	7031.52	6563.94	6208.84	4291.33	4396.2	5907.76	5690.57	5844.55	5900.47	5756.08	0.0505124	0.115645	0.64237	0.813261
Casp8ap2	4267.48	5549.86	4764.05	7375.58	5895.96	5245.1	5745.32	5778.79	5117.43	7186.9	5067	5771.13	7007.03	6059.86	4203.72	5067.91	6078.38	5990.32	6365.83	6530.49	5753.41	-0.0765148	0.118304	0.496278	0.711678
Topors	4264.25	4812.03	4368.54	6943.67	6144.59	5612	5913.55	6168.94	5138.39	6954.66	5497.25	6705.62	7593.9	5692.93	4409.86	5863.69	5737.88	5510.37	5799.01	5914.79	5752.29	-0.0659963	0.117709	0.55509	0.753851
Eda2r	5611.96	6047.53	7277.91	8957.67	5288.99	5163.18	5133.23	5148.16	2547.13	2762.19	2166.28	3360.22	6936.32	6233.67	4186.54	5384.97	8168.34	8020.33	7937.43	8684.25	5750.81	-0.161538	0.144083	0.206941	0.425114
Rbbp5	4666.14	5978.2	4665.49	6381.6	5543.32	5361.33	5360.91	5411.36	4907.83	5367.29	6201.61	7326.55	7296.93	6167.45	4085.18	4599.22	6468.06	6246.91	6386.18	6532.28	5747.69	-0.127398	0.118022	0.254595	0.482758
Prdx6	3499.2	5895.26	4404.38	6374.5	6377.99	5556.68	6162.17	6234.74	7459.37	7453.28	6903.65	6698.21	6625.22	5397.73	3982.11	5599.27	4964.49	5132.47	5024.84	5031.21	5738.84	0.0841996	0.119124	0.459706	0.68238
Cdc27	3257.1	4840.5	5373.31	6575.66	6525.77	5836.06	6376.34	6247.55	5543.23	6621.34	6074.38	5641.51	7311.07	6545.42	4853.08	5496.51	5375.03	5180.88	5556.78	5520.43	5737.6	-0.024281	0.122429	0.845465	0.928934
Cox7b	3610.57	6089.62	5868.66	5992.29	5365.1	4801.88	5218.35	4997.92	5737.39	6077.65	5895.11	5687.18	6479.09	6654.39	3867.01	5316.05	6593.98	6555.41	6929.75	6999.42	5736.84	-0.219791	0.120529	0.0576596	0.178571
Arhgef12	4816.25	4014.77	7935.81	7066.74	5187.51	5887.87	5554.8	5487.64	6318.74	5241.61	5370.02	6363.67	5637.68	5477.74	4018.18	5245.87	6191.64	6285.98	6353.24	6259.63	5735.77	0.0139784	0.123012	0.909123	0.960035
Adam23	5825.01	5278.74	10055.4	9557.61	8122.17	10757.7	8551.78	9004.76	4771.04	2972.57	4160.23	5289.69	4014.96	3707.92	4853.08	3042.75	3632.28	3628.48	3679.97	3753.27	5732.97	1.12252	0.147873	4.73316e-15	4.49764e-13
Cdk13	5147.12	3342.54	6246.25	6001.76	4987.72	6030.71	5170.39	5271.02	6452.21	4911.02	5464.86	8277.09	7004.67	5003.21	5557.43	4838.58	6262.42	5894.09	6329.98	6464.27	5732.87	-0.150204	0.125491	0.204187	0.421541
Rpl3-ps1	5471.54	8805.75	4936.84	5541.45	6304.42	5764.64	6404.71	5909.81	3571.94	4666.5	3403.83	2544.23	7187.33	5406.01	4603.99	6465.22	7074.56	7106.5	7097.37	6353.89	5731.03	-0.0578737	0.12799	0.645845	0.815607
Alms1	4525.72	4750.13	7980.61	8428.73	5623.87	6136.44	5471.7	5651.27	4562.55	5126.86	4825.27	6521.68	5608.22	4559.03	4693.32	4961.39	6108.19	6260.91	6141.04	6650.41	5729.37	0.0988477	0.128582	0.415777	0.644238
Ago2	4854.98	4028.38	6806.88	4949.79	4250.09	5843.06	4835.96	4710.85	9537.67	3588.67	6372.78	7183.36	5287.68	4590.76	7338.89	4576.66	6696.8	6689.54	6343.55	6078.26	5728.23	-0.2102	0.149348	0.124928	0.306009
Rtcb	3739.69	5926.21	5429.63	6459.7	5960.65	5233.9	5829.77	5756.67	5635.9	6912.32	6921	5136.61	6627.57	6266.77	4009.59	4844.85	5898.07	5897.59	6055.78	5960.73	5725.15	-0.0345766	0.116537	0.747343	0.878227
Gm45717	4096.39	7083.72	5061	6408.82	5557.91	5158.98	5487.92	5826.54	5306.06	5751.16	7432.21	3983.62	6210.4	5497.05	4083.46	5852.41	6496.38	6698.87	6431.72	6041.27	5723.29	-0.075265	0.125944	0.53289	0.738747
Scaf8	4191.62	3603.76	7124.31	5399.45	5153.89	5929.88	5309.56	5554.02	5475.94	5110.47	4168.33	8203.02	6101.99	5873.63	6617.37	5309.78	6284.77	6296.48	6268.94	6434.44	5720.58	-0.197154	0.130156	0.106625	0.27486
Samm50	4516.04	7226.09	4575.89	6562.65	6088.14	5433.45	5886.52	5850.42	5645.83	7140.45	6635.33	5220.56	6421.34	4932.86	3616.19	5408.78	5740.86	5955.33	5859.09	5586.65	5715.12	0.0786292	0.118812	0.499706	0.714143
Mtch2	4344.95	5687.28	4639.89	6192.27	5630.21	4986.03	5493.32	5428.25	4924.38	7753.82	5907.83	5862.48	6988.18	5928.81	3714.11	5764.69	6193.87	6307.56	6070.31	6480.37	5714.93	-0.148424	0.118467	0.187412	0.399228
Mreg	4997.02	4872.69	5535.87	4980.56	4954.74	5168.78	5104.85	5035.19	5844.39	4106.41	6148.4	8262.28	6863.26	5869.5	4081.74	5868.7	6791.43	6515.17	6548.96	6716.04	5713.3	-0.255344	0.120809	0.0253427	0.0980409
Uba6	3765.52	3810.5	4596.37	7519.95	5975.24	5492.27	5624.39	5738.61	5553.16	6610.42	6244.4	6705.62	6745.42	6159.18	4672.7	6054.18	5570.98	5544.77	5817.42	6048.43	5712.48	-0.120401	0.122248	0.301168	0.533129
Sec23a	3893.02	6444.92	5798.26	7499.83	6015.2	5481.06	6124.34	5990.17	3915.01	5538.05	6542.8	5272.4	5735.49	5730.17	4076.59	5641.88	6151.4	5773.38	6257.31	6313.92	5709.76	0.0427933	0.121737	0.70485	0.852194
Gja1	3625.1	4658.52	4886.92	5715.4	6301.88	5750.63	5883.15	5848.09	6368.38	5967	6797.25	6769.81	6794.91	6815.79	3733.01	6750.95	5452.51	5321.42	5335.87	5239.43	5700.8	-0.078411	0.122678	0.482458	0.700938
Maged1	4217.44	7429.11	6525.29	6224.22	7524.71	6841.53	7370.15	7494.26	4896.8	6151.42	6667.71	3987.32	4765.63	4320.39	3949.47	6903.84	4641.12	4900.96	4801.02	4370.17	5699.13	0.438286	0.136083	0.000578043	0.00492773
Psmd8	3788.11	6826.22	4513.17	7241.87	6445.85	5496.47	6045.29	6355.86	5714.22	5783.94	6732.48	5518.06	6289.36	5177.02	4102.36	5587.99	5383.22	5583.85	5700.18	5603.95	5694.47	0.0953591	0.118974	0.397609	0.627932
Glo1	5206.84	7519.49	6872.16	8374.3	6323.44	5420.15	6062.18	6000.07	6008.76	8546.14	6698.94	5997.03	4169.34	4056.92	2410.22	4397.46	4908.6	4905.62	5066.51	4926.21	5693.52	0.535963	0.139635	4.40752e-05	0.00058213
Abhd15	3786.5	4240.08	6550.88	5914.19	5451.99	5605	5555.48	5655.93	5043.52	5420.57	4757.03	7421.61	6863.26	5559.12	5212.13	5833.61	6165.56	6111.62	6149.76	6558.53	5692.82	-0.165403	0.115524	0.131918	0.317346
Sall4	9093.41	7599.96	6385.77	3619.75	6176.93	7644.64	7063.42	6606.83	8644.14	5592.69	6494.22	4814.42	3072.2	2776.8	4683.01	6086.76	4751.39	4597.12	4223.54	3915.55	5692.13	0.617006	0.169186	7.26542e-05	0.000880786
Zfp652	3694.5	2995.91	6009.46	5917.74	5039.09	5196.09	5183.9	5130.11	7350.16	7013.41	7144.22	7825.28	5852.16	5946.74	4346.3	6110.57	5668.59	5778.63	5772.85	5770.41	5687.31	-0.190418	0.120649	0.0958791	0.255372
Snrpb	5599.05	7851.26	4541.33	3999.59	6202.94	5786.34	6372.28	6138.66	5696.57	7570.76	6683.9	3341.7	5462.09	4022.43	5377.05	7060.49	5730.43	5821.78	5506.4	4970.36	5686.77	0.0708313	0.142596	0.595399	0.781958
Pip4p1	2916.54	6316.17	5136.52	5872.78	7065.51	5902.57	6818.86	6746	4857.09	5956.07	6711.66	6620.44	5711.92	6735.78	4731.11	6386.27	4654.53	4794.24	4778.73	4950.67	5683.17	0.116021	0.137337	0.369913	0.601542
Zfp516	5760.45	7739.85	6607.2	4184.19	4991.53	5029.44	4977.84	4829.64	6884.64	4789.44	5985.33	5747.67	6040.71	3819.66	3990.7	5858.68	6529.9	6870.9	6573.18	6438.02	5682.45	-0.0567602	0.135484	0.654217	0.821525
Ints6	4708.11	3458.91	7288.15	6892.79	6259.39	6887.04	6437.14	6701.75	7214.48	5150.09	5797.96	8214.13	5323.03	4567.31	4959.59	4833.57	4670.18	4570.88	4681.84	4879.07	5674.77	0.312422	0.130963	0.0116621	0.0545595
Psma4	3776.82	5813.55	4394.14	6452.6	6029.79	4834.09	5713.57	5685.04	4239.33	7132.25	6660.77	5809.4	7075.38	6184.01	4633.19	4938.83	6017.29	5848.02	6041.24	6171.93	5672.56	-0.122864	0.123194	0.292912	0.524068
Rims2	3784.89	2128.09	4792.21	4032.73	4113.09	5319.32	4403.58	4403.39	2817.4	2329.15	2542.17	4134.23	10175.9	8782.86	9245.77	8110.67	8003.68	7986.51	7878.32	8461.12	5672.25	-1.0202	0.147455	4.55977e-13	3.39713e-11
Iws1	5825.01	4193.04	5821.3	6748.43	5890.25	5528.67	5683.17	5707.17	4833.92	7249.74	5043.87	6948.81	6668.82	5855.7	3942.59	4112.98	5918.94	5726.72	5694.37	6040.67	5671.71	0.0439517	0.121795	0.718956	0.860924
Atm	4299.76	4808.31	5036.68	7372.03	5321.97	5399.84	5546.7	5506.27	5389.9	6398.67	6171.54	7590.73	6699.46	5160.47	4071.44	4849.86	5754.27	5817.7	5986.98	6187.44	5668.5	-0.0369843	0.115132	0.734768	0.870151
Sf1	6243.04	4417.11	5135.24	3974.74	5686.66	6135.74	5873.69	5867.89	7323.69	3249.88	6575.18	6392.06	6855.01	5131.5	4878.85	7016.63	5841.45	5534.28	5689.52	5507.3	5666.47	-0.0892861	0.133669	0.479238	0.69851
Prdm5	8208.92	6978.49	12999.4	10213.2	5347.97	7316.95	5828.42	6112.45	4433.48	2747.17	3941.64	5492.14	3252.51	3987.95	2966.82	2990.12	5161.19	5002.43	4952.17	5339.06	5663.62	0.849933	0.184632	6.88566e-07	1.56098e-05
Rpl29	5689.43	9170.95	4749.97	4101.36	6294.27	6291.18	6899.93	6382.06	6029.72	7286.62	6585.59	3535.51	3937.18	3981.05	5060.95	6933.92	5410.79	5326.67	5105.26	4338.55	5655.55	0.269275	0.153915	0.0559078	0.174606
Fam49b	3048.89	4852.88	6463.85	5813.61	5219.85	5609.2	5354.83	5427.66	5148.31	5241.61	4944.4	6710.56	6579.26	6395.06	5846.03	4888.71	6364.5	6074.88	6365.83	6686.8	5651.84	-0.215265	0.120407	0.0579025	0.179097
Gm12940	3960.81	4086.57	5836.66	6214.75	4867.85	4959.42	5099.45	5011.9	5339.15	5726.57	4775.54	6711.79	7036.49	6108.14	4370.35	5793.51	6678.18	6732.69	6594.5	7125.91	5651.51	-0.310134	0.117146	0.00520268	0.0291839
Ak2	3952.74	7624.71	5334.91	5617.18	6136.98	5380.94	6159.47	6027.44	5787.03	6714.24	6236.3	4014.48	5843.91	4004.5	4736.27	6447.68	6115.64	5752.38	5658.52	5446.45	5649.59	0.0637991	0.12535	0.589744	0.777693
Mta2	3132.82	6288.93	4880.52	6708.19	5979.68	5273.11	6000.7	5784.03	5623.76	6316.71	5802.58	6558.72	6186.83	5050.11	4731.11	5868.7	5544.9	5925	5729.25	5590.23	5648.8	-0.0169943	0.116883	0.879135	0.945769
Dhx30	4243.27	5745.46	5359.23	7209.92	5865.52	5519.57	6047.99	5863.23	5934.85	4726.6	6006.14	4347.79	6805.52	4285.9	4471.71	6149.42	6213.99	6297.65	6089.69	5768.02	5647.57	-0.00271975	0.115841	0.952343	0.979586
Abcc4	5628.1	4184.37	7389.27	5366.32	4312.88	5542.68	4860.28	4695.71	9206.73	4536.72	6274.47	7047.56	5284.15	4455.57	3963.21	5302.26	6316.07	6206.67	6214.68	6149.85	5646.88	-0.0544809	0.135574	0.653643	0.821023
Nupl1	3507.27	5102.95	6124.66	7099.87	6504.84	6018.11	6574.29	6492.7	4787.59	5451.99	5914.77	5195.87	6041.89	6628.18	4176.23	5593	5373.54	5226.95	5475.39	5642.73	5646.64	0.0930018	0.120027	0.41128	0.64071
Aamp	5179.4	9579.48	4968.84	5979.27	7264.67	6608.36	7307.32	6746	5854.32	5958.8	6100.98	3634.27	4231.79	4058.3	3817.19	6390.03	5150.76	5126.64	4814.58	4154.79	5646.29	0.469787	0.143071	0.000429044	0.00386188
Ctdspl2	3494.36	3616.14	5649.79	6147.3	5455.16	5418.05	5446.71	5654.76	5592.88	7568.03	6162.28	6542.67	6563.94	6697.16	4464.84	5554.15	5724.47	5333.67	5767.04	5969.68	5641.15	-0.155669	0.120853	0.170979	0.375798
Marf1	4078.64	5429.78	6750.56	7007.57	5714.57	5705.82	5793.97	5840.52	5252.01	4363.23	5179.19	6009.38	6538.01	5048.73	4327.4	5118.04	6114.15	6219.5	6130.38	6165.96	5639.37	0.0255299	0.111961	0.861234	0.936604
B4galt6	5955.75	4007.34	6984.79	5834.91	4304	4964.32	4499.51	4564.11	6562.53	4517.6	5645.29	8075.87	6193.9	4447.3	4184.82	4976.43	6915.11	6646.38	6657.48	6838.94	5638.82	-0.167251	0.139153	0.196178	0.411139
Sirt1	3676.75	3583.95	5564.03	3553.49	4910.34	4787.18	4950.14	5047.42	6742.34	7986.05	5348.05	8051.18	8138.34	4836.3	6010.95	6098.04	5731.92	5723.22	5853.27	6142.1	5636.75	-0.399457	0.125983	0.000782746	0.00633099
Ubqln1	3955.97	5086.86	7311.19	5823.08	6919	6607.66	6858.72	6881.68	6285.64	7895.89	5890.49	6821.66	6099.63	4121.75	4332.56	4475.15	4331.17	4334.12	4375.66	4308.12	5635.8	0.416057	0.123452	0.00037341	0.00343727
Cox7c	4075.41	6399.12	3860.39	5058.66	5557.27	4975.53	5662.22	5586.63	5085.43	7553	6934.88	4065.1	6099.63	5279.1	4480.3	7902.64	5999.41	5812.45	6346.45	5963.71	5634.87	-0.1957	0.132948	0.116475	0.292273
Mark3	3686.43	5100.47	7559.5	6015.96	5845.86	5603.59	5918.28	5884.77	6675.05	5956.07	5674.2	4882.31	5419.67	5440.49	4038.8	5893.77	5679.76	5736.05	5793.2	5868.85	5633.65	0.0552347	0.116397	0.645553	0.815335
Tfdp2	4440.18	4696.89	7341.91	5831.36	4676.94	5190.48	4783.94	4933.87	6185.26	5390.51	5529.63	7025.34	6292.89	5261.16	3896.21	4891.21	6623.78	6489.51	6450.13	6728.56	5632.99	-0.136893	0.123065	0.227972	0.452352
Dis3	3760.67	5434.73	5642.11	6225.4	6826.4	6200.85	6783.05	6612.07	4517.32	6304.42	4841.46	5332.89	7287.5	6706.81	4648.65	4616.76	5132.13	5059.58	5217.66	5245.39	5619.79	0.102193	0.123848	0.383677	0.614945
Snw1	4385.3	5640.23	4235.42	7266.72	6296.81	5390.74	5942.6	6164.28	4183.07	7115.86	5955.25	6235.29	5945.25	6214.35	3717.55	5565.43	5615.69	5499.29	5339.74	5661.83	5618.53	0.0514858	0.124933	0.663881	0.827755
Tnrc6b	4196.46	3980.1	8290.36	5955.61	5127.25	6048.91	5310.24	5410.78	6020.89	4095.48	5538.88	6852.52	4931.79	5749.48	5048.93	5258.4	6023.99	6172.27	6055.78	6246.5	5615.73	-0.0338769	0.127875	0.78085	0.896038
Nub1	3823.62	6405.31	5428.35	5818.34	6553.04	5801.75	6385.79	6454.85	5801.37	6154.15	6475.72	5202.04	6408.38	5208.75	3629.94	5930.11	5034.52	5269.52	5214.75	5099.22	5604.98	0.14983	0.116431	0.187739	0.399483
Arhgap19	4340.11	5188.37	5836.66	7085.67	5516.05	4995.83	5341.31	5344.98	4300.01	4859.11	4782.48	4951.44	7188.51	5120.46	4066.28	5958.93	6696.8	6887.23	6802.82	6804.33	5603.37	-0.168024	0.115955	0.128393	0.311658
Psma7	3770.36	5549.86	4536.21	6773.28	6016.47	5243	5889.9	6014.63	5406.45	7096.74	7221.71	5853.84	6555.69	5701.2	3915.11	4931.32	5476.36	5383.24	5456.01	5264.48	5602.79	0.0352298	0.117655	0.76318	0.887096
Hsd17b12	3541.17	4613.95	6160.49	6309.42	5243.32	6008.3	5107.55	5667.57	5181.41	6257.97	6245.56	7158.67	6509.73	5066.66	4392.69	5321.06	5773.64	5767.55	5600.38	6028.74	5597.79	-0.0542562	0.113892	0.614539	0.795312
Ube2k	3127.98	3748.6	6308.97	5053.92	4882.43	5276.61	4791.37	4978.12	6959.65	6367.25	4895.82	8279.56	6072.52	5503.95	5655.35	5767.2	5989.72	5944.25	6012.18	6283.49	5594.95	-0.28341	0.123048	0.0147811	0.0653584
Gm49336	3483.06	5084.38	6026.1	7085.67	6453.47	5973.99	6520.91	6442.04	4729.12	5393.25	5948.31	5137.85	5906.36	6644.74	4119.54	5487.73	5307.22	5155.22	5414.35	5573.53	5594.34	0.0962965	0.120851	0.382411	0.613659
Gm20721	4039.9	6131.71	5407.87	4581.78	6050.08	5900.47	6200	5947.08	6014.27	6446.49	7236.75	5248.95	6753.67	4670.77	3870.44	6529.14	5405.57	5245.03	5204.09	4954.84	5591.95	0.0530351	0.117941	0.661453	0.826223
Pum3	3767.13	4745.17	4621.97	6470.35	5853.47	5626.7	5989.22	6044.32	6796.39	6503.86	5770.2	5613.12	6937.5	6742.68	3976.95	5005.25	5324.36	5400.15	5264.17	5342.64	5589.78	-0.0257002	0.119256	0.819088	0.915882
Dmtf1	3820.39	4665.94	5154.44	6723.58	5561.08	5564.38	5499.4	5637.29	5385.49	5995.68	6075.54	6505.63	6574.54	6007.44	3741.6	5613.05	5706.59	5625.25	6023.8	5907.63	5589.44	-0.0711648	0.113598	0.475808	0.695697
Tti2	3457.24	4975.44	4794.77	4888.26	5370.81	4705.96	5158.22	5045.67	4208.45	5068.12	5376.96	4235.45	8404.67	6170.21	4626.32	7616.91	6784.72	6904.73	6825.1	7152.16	5588.51	-0.47979	0.116848	1.66581e-05	0.000254547
Fam57b	9259.65	8493.78	5180.04	4209.04	6701.46	6880.74	7645.79	6874.69	7425.18	6416.43	5991.11	2823.22	2837.69	2849.91	5426.86	5561.67	4737.98	4764.49	4260.36	3398.29	5586.92	0.645963	0.187046	0.000138243	0.00150208
Erh	3818.78	5294.84	5606.27	4922.58	6322.18	5651.21	6120.28	6244.64	4725.81	7040.73	6367	5346.47	6925.72	6022.61	3854.98	6366.22	5271.46	5253.77	5336.84	5221.53	5585.7	-0.0071562	0.121257	0.946503	0.977021
Gm17638	3379.77	7415.5	4390.3	5252.72	5940.36	5246.5	5912.87	5742.69	5618.25	6450.58	7224.03	4355.19	6275.22	4578.34	5265.38	6086.76	5704.35	5855.02	5600.38	5410.06	5585.21	-0.0438617	0.127303	0.717083	0.859731
Tmtc1	11743.6	9719.38	5322.11	4302.52	6158.54	6698.69	6756.02	6186.41	5971.25	5654.17	4827.58	2752.86	3496.45	2894.05	4593.68	4686.94	5410.04	5299.84	4700.25	4495.45	5583.49	0.6134	0.184535	0.000221784	0.00223248
Epb41l4a	5172.95	4523.58	7162.71	5948.51	5013.72	5955.79	5121.07	5314.11	6401.47	5943.77	6298.76	8442.51	5491.55	4524.55	3159.23	4889.96	5641.02	5414.73	5552.91	5627.22	5580.01	0.124188	0.120837	0.292026	0.523072
Chtop	3757.45	7469.97	5686.91	7405.17	6348.81	5748.53	6183.11	6455.43	4924.38	5744.33	5388.53	5647.68	5337.18	3909.32	4179.66	5738.37	5426.44	5372.16	5243.82	5545.49	5575.64	0.247382	0.120847	0.0314173	0.11488
Lmtk2	4822.7	4808.31	7334.23	3284.87	5489.41	6534.14	5983.14	5935.43	10992.7	5913.72	8315.84	7135.21	4379.1	3921.73	4258.69	5290.98	4337.13	4113.09	4345.63	4104.67	5565.04	0.316264	0.138475	0.0145035	0.0644425
Nacc1	4086.71	4854.12	5292.67	3722.7	4809.5	4984.63	4951.49	4686.39	7482.54	4236.18	5472.96	4752.69	6618.14	4360.39	5583.19	8639.51	6979.19	7066.85	6547.02	6155.82	5564.14	-0.443924	0.132066	0.000360128	0.00333132
Rnmt	3018.22	4876.4	4418.46	6568.56	5365.73	4852.99	5340.64	5226.19	5058.96	6383.65	5496.09	6153.81	6250.47	7326.18	4614.3	5654.41	6035.17	6162.35	6135.23	6336.59	5563.72	-0.266929	0.123462	0.0219883	0.0884044
Bhlhb9	4207.76	6151.52	5776.5	8057.17	6590.46	5638.6	6388.5	6357.02	4572.48	5550.34	4870.38	4824.29	6160.91	4575.59	3781.11	5426.33	5518.08	5513.28	5517.05	5759.07	5561.82	0.201205	0.116817	0.0699693	0.205188
Mtcl1	6940.3	4238.84	7338.07	3069.51	4697.23	5943.89	5233.89	4976.96	7985.57	5570.84	5689.24	6187.14	5906.36	4241.76	4787.8	5080.45	6004.62	5981.57	5673.05	5609.32	5557.82	-0.0246512	0.136502	0.843062	0.928033
Serinc3	4259.41	6430.06	6316.65	6807.59	7364.88	6643.37	7087.07	7271.82	4872.53	5610.45	4951.34	4993.41	5612.93	4952.17	3245.12	5892.51	4658.26	4546.39	4764.2	4834.92	5555.76	0.409875	0.120947	0.000319397	0.00302057
Clta	5306.91	6829.93	3627.43	4958.08	6667.84	6028.61	6846.56	6586.45	6311.01	6398.67	5865.04	5146.49	7246.26	5030.8	3757.06	5750.9	4668.69	4715.51	4803.93	4553.33	5554.97	0.188348	0.132373	0.129452	0.313246
Gsr	4495.06	4772.41	3491.76	2951.18	4237.41	4058.28	4183.33	4161.15	5312.68	6005.25	4443.6	3498.48	9176.55	6676.46	4942.42	7740.97	7826.35	7725.25	7783.37	7589.47	5553.57	-0.84919	0.132327	2.40599e-11	1.39092e-09
Txndc5	3999.55	7320.17	5612.67	4971.09	5762.77	5408.94	5677.76	5846.34	5545.44	6257.97	5892.8	4592.21	6275.22	4953.55	3806.88	5817.32	5869.76	5906.92	5847.46	5666.6	5551.57	0.013138	0.116219	0.904052	0.957512
Scaf4	3789.73	4987.82	4671.89	6941.31	5556.01	5539.18	5477.11	5646.61	4687.2	5050.36	5565.48	6409.35	7439.52	5230.82	5110.77	4838.58	6096.27	6006.64	5995.7	5880.19	5546.03	-0.117817	0.1148	0.280283	0.511067
Lrrc4	5490.91	5117.81	9708.57	8167.22	4670.6	6716.19	5098.1	5337.99	6024.2	3412.44	4462.1	6437.74	4117.49	4323.15	4619.45	3732.01	5810.15	6153.02	5578.1	5939.25	5545.82	0.282454	0.15739	0.0502298	0.16211
Slc7a5	5881.5	4419.59	5022.6	3422.14	4449.24	4753.57	4773.13	4501.8	7104.16	2964.37	5241.64	4321.86	6389.53	5298.41	5243.05	8150.77	7377.81	7778.31	6963.66	6791.21	5542.42	-0.492274	0.146052	0.00025472	0.00250521
Hspg2	10439.5	4721.65	4723.09	2997.33	4249.46	6485.83	4929.87	4633.98	8346.29	4382.35	5160.68	4292.24	3529.44	4258.32	7168.82	5990.26	7096.91	6137.86	5964.7	5281.79	5539.52	-0.05678	0.176659	0.710267	0.855494
Man2c1os	4449.86	4581.76	5076.36	6271.55	5578.84	5601.49	5662.22	5682.71	6195.18	3957.51	6467.62	7295.69	6930.43	5287.37	4547.3	4704.49	5720.74	5747.72	5340.71	5658.25	5537.89	-0.0308759	0.116114	0.778173	0.894486
Fancd2	4835.61	7802.98	7518.54	9420.35	5398.08	4814.48	5212.27	5169.12	4500.78	5039.43	4974.47	4863.79	5174.55	4579.72	3410.04	3357.3	5971.84	6104.62	6152.67	6358.67	5532.97	0.251152	0.153961	0.0748056	0.215228
Kdm6a	4499.9	2838.69	6383.21	4566.4	5292.79	6065.02	5550.07	5587.8	5278.48	5135.06	6520.82	7982.05	6510.91	6993.73	5395.94	4808.5	5348.95	4987.85	5324.24	5556.23	5531.33	-0.123239	0.134356	0.326515	0.559524
Abcc5	3802.64	6742.04	6134.89	7136.55	5701.25	6081.82	5823.69	5790.44	5213.4	4329.08	6587.91	5485.97	5770.84	4421.09	4215.74	4745.84	5629.1	5649.75	5559.69	5724.47	5527.31	0.163537	0.118403	0.147	0.34082
Ndufa4	4325.58	7732.42	6461.29	8234.67	6278.41	5154.07	5932.47	5960.47	3726.38	5581.76	5290.22	5123.03	4836.34	4594.9	3310.4	5006.51	5433.89	5722.64	5831.96	5933.28	5523.53	0.273481	0.134823	0.0309784	0.113795
Scarb2	2939.14	4235.13	5058.44	5533.17	4957.91	4940.52	5134.58	4941.44	7218.89	7753.82	7289.95	6500.7	6556.87	5970.19	4167.64	5000.24	5370.56	5514.45	5570.35	5748.93	5520.14	-0.201257	0.115095	0.0664089	0.197478
Bmpr1a	3923.69	3579	5352.83	6463.25	5639.73	5578.39	5591.29	5746.77	5939.26	6156.88	4908.54	5901.98	7382.96	5359.1	4779.21	5527.84	5622.39	5373.32	5651.74	5855.72	5516.69	-0.109788	0.116726	0.319409	0.552056
Adipor1	4282	7041.63	5104.52	4533.27	6357.69	5647.71	6192.57	5874.87	5456.09	7417.76	6664.24	4156.45	6213.94	4742.5	3959.77	5920.08	5161.19	5246.78	5228.32	5111.16	5515.63	0.106205	0.124383	0.378107	0.60928
Plekha1	4549.93	4810.79	6343.53	6258.54	6137.61	5847.96	5952.73	6002.4	4958.57	6640.47	5041.55	6546.37	6756.02	4812.85	4045.67	4327.28	5269.22	5298.68	5288.39	5373.07	5513.08	0.149217	0.111631	0.17448	0.381014
Ibtk	3959.2	3931.82	5891.7	6395.8	4859.6	4834.79	5044.05	4975.8	4915.55	5555.81	5718.15	6688.33	6415.45	5385.31	4085.18	5881.24	6362.26	6435.86	6291.23	6577.03	5510.21	-0.231695	0.118014	0.0393981	0.136181
Phkg1	4582.21	6411.49	4344.22	5470.45	5930.21	5345.93	5732.49	5788.69	4571.38	7469.67	4903.92	4973.66	5833.3	5412.9	3538.89	7051.72	5958.43	5795.54	5497.68	5588.44	5510.06	-0.034094	0.124297	0.789103	0.900239
Trappc8	3249.03	5468.15	6396.01	5698.83	5906.11	5637.2	5556.15	5901.08	4559.24	6107.7	5558.55	6348.86	6305.86	5228.06	4571.35	5190.73	5451.77	5465.46	5570.35	5790.69	5498.06	0.0116309	0.114201	0.946429	0.977021
Rnf2	3454.01	4295.79	4854.93	5663.33	5378.42	4931.42	5188.63	5337.99	4627.64	6223.82	5604.81	6874.74	7182.62	5652.92	4387.53	6373.74	6011.33	5547.69	6142.01	6219.06	5497.62	-0.259895	0.116162	0.0182561	0.0766417
Luc7l3	4091.55	3801.83	3981.99	5437.32	5353.68	4996.53	5306.18	5324.01	5704.29	6777.08	5955.25	6526.62	7612.75	7429.64	3827.49	5369.93	5693.92	5471.3	5463.76	5775.18	5495.02	-0.258266	0.124665	0.0266095	0.101751
8030462N17Rik	4083.48	4091.52	4948.36	5664.51	5008.02	5309.52	5281.18	5292.57	5865.35	5630.94	5922.87	8293.14	6684.14	6251.6	3841.24	4987.71	5655.92	5523.78	5704.06	5787.11	5491.35	-0.149317	0.11481	0.170459	0.375072
Racgap1	3970.5	5742.99	5551.23	4999.49	5443.11	5030.84	5527.1	5330.42	4693.82	4393.28	6053.56	5989.63	7096.59	5065.28	4162.49	6047.91	5950.97	6245.74	6245.69	6261.42	5490.1	-0.165356	0.111358	0.120343	0.298815
Ndufs1	4934.07	5179.71	4536.21	5904.73	5495.12	4712.96	5349.42	5385.74	4274.63	7379.51	5771.36	5220.56	6377.74	6419.89	3227.95	5402.52	5764.7	5986.82	6248.59	6183.26	5487.77	-0.123225	0.125114	0.297778	0.529634
Pml	5631.33	6059.91	6115.7	5332	5585.81	6248.47	5952.06	5645.45	8562.5	4077.72	5834.97	7042.63	4405.03	2721.63	4535.27	6005.3	5126.91	5149.39	4926.98	4737.08	5484.81	0.279982	0.136601	0.0285234	0.107007
Zfp704	5613.57	3846.4	7085.91	4901.28	4141	5637.9	4482.62	4609.53	7953.58	4497.1	4763.97	9496.74	4288.36	5528.78	4710.5	4239.55	5990.46	6022.39	5938.54	5913	5483.06	-0.0678871	0.144159	0.601409	0.786537
Hbp1	4004.39	5885.35	5352.83	7146.02	5638.46	5506.27	5530.48	5785.78	4314.35	6732	5910.15	5634.1	5751.99	5921.91	3703.81	4234.54	5430.16	5582.1	5636.23	5855.72	5477.83	0.0818073	0.120678	0.474283	0.694654
Fto	4141.58	2581.19	5978.74	4339.2	3664.05	4902.01	3845.53	4108.16	5953.6	3237.59	4767.44	6171.09	6212.76	7440.67	7215.2	5000.24	7349.49	7850.04	7360.92	7410.49	5476.5	-0.686826	0.151074	9.94392e-07	2.16461e-05
Snora74a	6882.2	4396.06	3407.28	6541.35	5456.43	4492.4	4339.39	4918.73	4600.06	10072	5165.31	3708.33	3267.83	6352.3	5310.05	5799.78	6371.95	5689.4	6427.84	6275.14	5473.69	-0.142611	0.165406	0.341988	0.575046
Cul2	3705.8	4412.16	4378.78	6536.61	5107.59	4793.48	5165.66	5083.52	5269.66	6226.55	6443.33	6668.58	6917.47	5563.26	4026.77	5351.14	5927.88	5915.67	5752.5	6207.13	5472.68	-0.200761	0.115144	0.0631121	0.190223
Atp2b1	3907.55	4292.07	6776.16	6159.14	5443.11	5399.14	5260.92	5337.41	5320.4	4971.13	6032.75	6426.63	6226.9	5817.08	4241.51	4318.5	5985.99	5752.38	5771.88	5976.24	5470.84	-0.0416569	0.115776	0.676158	0.834897
Shmt1	3123.14	5072	3888.55	5988.74	5170.38	4645.04	5337.94	5043.34	4363.99	8031.13	5814.15	5825.44	6236.33	6243.32	4657.24	6159.44	5876.47	6183.35	5804.83	5936.27	5470.05	-0.274699	0.127984	0.0228062	0.0908985
Msantd2	4188.39	3975.15	6253.93	6353.2	4759.39	5448.15	4905.55	4889.03	6604.45	5094.08	6149.56	8556.08	5721.35	5319.1	4835.9	3394.9	5606	5612.42	5724.4	5924.33	5465.77	-0.0422259	0.126406	0.720886	0.8621
Zfp518a	4102.85	6298.84	7131.99	7373.22	5580.11	5316.52	5494.67	5505.69	5517.86	4906.93	4646	6351.33	5344.25	4269.35	3726.14	4574.16	5722.23	5374.49	5848.43	6199.97	5464.25	0.169737	0.124344	0.145394	0.338829
N4bp2l2	3702.57	4310.64	5923.7	6640.75	4850.72	4853.69	4694.09	4808.67	4514.01	6033.93	5298.31	6495.76	6091.38	5673.62	4145.31	5235.84	6357.79	6282.48	6587.72	6764.36	5463.27	-0.2241	0.12287	0.0533349	0.169038
Ctc1	5040.6	7508.34	5519.23	5545	5197.02	5744.33	5777.08	5678.05	3788.15	3288.13	4333.72	3814.5	6533.3	5163.22	3495.94	6494.05	6794.41	6690.7	6474.35	6319.89	5460	-0.0534861	0.119897	0.63072	0.80548
Rnf213	6825.71	7030.48	9435.94	8451.21	6078.62	6993.47	6960.06	6629.54	5115.22	2665.2	5663.79	4773.68	4122.2	3394.79	2958.23	3468.84	4514.46	4808.81	4545.22	4720.38	5457.79	0.809306	0.143986	3.52529e-09	1.32723e-07
Fbxo22	3993.09	5407.49	5567.87	4762.83	5250.3	4865.6	5367.66	5297.23	5851.01	6615.88	5422.07	6041.47	5713.1	5694.31	3166.1	6742.18	5660.39	5681.24	5949.2	6049.03	5454.9	-0.12874	0.116752	0.247194	0.475093
Gm27597	3153.8	6781.65	4709.01	5081.14	6246.07	5628.8	6072.99	5937.18	5000.49	6331.74	6114.86	3405.89	5881.62	4945.27	5411.4	6911.36	5592.59	5510.95	5489.93	4865.35	5453.6	-0.0321591	0.134226	0.821561	0.917262
Mcam	4675.83	8722.8	6332.01	7776.73	5402.52	4868.4	5408.2	5339.74	2265.83	2911.1	2439.24	2415.85	5675.39	5857.08	3597.29	5733.36	7608.78	7300.11	7495.6	7054.91	5444.04	-0.0434246	0.140828	0.725835	0.864307
Susd6	3736.46	3990.01	6562.4	5271.65	5176.09	5687.62	5123.09	5195.32	5889.62	4010.78	4246.98	4726.77	7018.82	5361.86	5076.41	6282.26	6358.53	6220.08	6478.23	6443.98	5442.85	-0.251673	0.116421	0.0220725	0.0886981
Wdr33	4093.16	5486.72	6148.97	4862.23	4990.26	6226.76	5486.57	5286.16	6890.16	4957.47	4746.62	7588.26	6344.75	5154.95	4545.58	4042.8	5522.55	5308.01	5625.57	5539.52	5442.35	0.0153327	0.116558	0.88993	0.950836
Gm50179	0	0	0	0	4.43973	0.700187	0	0	44204.7	20872.2	18818.8	24944.8	0	0	0	0	0	0	0	0	5442.28	0.153248	0.425162	0.193938	0.408063
Spg11	4604.81	5551.1	6522.73	6988.64	5265.52	4944.72	5246.05	5220.36	5620.45	5506.63	5275.18	5519.3	6120.84	5159.09	3337.89	3894.92	5948.74	6051.55	5901.72	6049.03	5436.46	0.0588641	0.122517	0.630795	0.805511
Il6st	4332.04	4098.95	6242.41	5520.15	4722.6	4835.49	4765.7	4692.79	5599.49	5666.46	6029.28	8611.63	6287	4225.21	4313.66	4688.2	5798.23	5925	6166.23	6006.67	5426.36	-0.132107	0.119638	0.237865	0.46429
Dnajc7	4511.2	5277.51	4778.13	4772.3	5967	5486.66	5909.49	5913.89	4949.75	7084.44	5271.71	5947.66	6451.98	6695.78	3164.38	5678.22	5264.75	5107.98	5174.06	5104.59	5425.57	-3.34025e-05	0.12211	0.995805	0.998349
Diaph1	5415.05	3471.29	5209.48	4630.3	5184.97	6133.64	5366.99	5483.57	8579.05	3648.77	6729.01	7257.42	6152.66	3905.18	5505.89	5599.27	4917.55	5063.66	5069.41	5092.66	5420.79	-0.0123652	0.134398	0.920789	0.964966
Uri1	4716.18	3333.88	6035.06	5315.44	4236.77	5200.99	4306.97	4415.04	8412.48	5122.76	5049.65	9759.69	5161.59	4668.01	5588.35	3785.9	6000.15	5577.43	5805.79	5904.65	5419.84	-0.154019	0.138668	0.223215	0.445965
Psma1	3016.61	5109.14	4322.46	6185.17	5822.39	4964.32	5549.4	5700.76	4464.37	6895.92	6140.31	6092.09	6581.61	5764.66	4648.65	5512.8	5207.38	5063.08	5485.08	5787.11	5415.67	-0.103837	0.123958	0.377611	0.60882
Dcaf8	3994.71	6144.09	6250.09	5747.35	5322.6	5152.67	5320.37	5110.31	5479.25	6361.79	6231.68	6024.19	5801.48	4488.68	3236.53	4961.39	5685.73	5690.57	5660.46	5574.12	5411.9	0.0608685	0.114826	0.581502	0.771575
Nudt21	3034.36	4641.18	3308.72	5530.8	4583.7	4023.97	4258.32	4567.02	3702.11	6080.38	5067	4883.55	6659.39	7895.89	4662.4	6950.21	6885.31	6874.4	7171.98	7378.27	5407.95	-0.64749	0.132872	2.57089e-07	6.40882e-06
Nusap1	2787.42	4691.94	4685.97	6392.25	5042.27	4242.43	4785.97	4720.75	4794.21	6732	5328.39	4884.78	6397.78	5742.59	5026.59	5794.77	6462.85	6258.57	6604.19	6739.9	5405.78	-0.362292	0.126171	0.00220831	0.0147118
Kcmf1	5047.05	6820.03	6247.53	6254.99	5890.25	5889.97	5818.29	5793.35	5349.08	4975.23	4738.53	5484.73	6212.76	3438.93	3518.27	4871.16	5492	5473.63	5309.71	5426.76	5402.61	0.245782	0.115008	0.0248431	0.0967805
Cyp51	3794.57	4788.5	3917.99	5537.9	4760.03	4467.19	4382.63	4705.02	5286.2	8244.24	7675.1	6714.26	5988.86	4953.55	3351.63	6113.08	5717.76	5636.92	5773.82	6074.08	5394.17	-0.237786	0.122368	0.0370766	0.129969
Ddx42	3859.13	3983.82	5035.4	5953.24	5895.96	5614.1	5823.69	5753.75	4921.07	5374.12	4434.35	7135.21	6662.93	5585.33	4315.38	6298.55	5207.38	5197.21	5313.58	5332.5	5384.83	-0.0608051	0.119946	0.596475	0.783008
Spin1	3565.38	3446.53	6132.33	4990.03	5354.31	5385.84	5451.44	5462.02	6372.79	5487.51	5970.29	7801.82	6381.28	5047.35	4607.42	5664.43	5006.96	5253.77	5084.91	5207.21	5383.68	-0.0783673	0.117702	0.483038	0.701311
Laptm4a	3813.94	6179.99	5204.36	5992.29	6402.73	5242.3	5900.04	6118.86	4068.35	6585.83	5832.66	3940.41	5455.02	6257.12	3643.68	5545.38	5299.77	5344.75	5367.84	5424.97	5381.01	0.0747739	0.125616	0.528741	0.735453
Srebf2	6512.59	6228.27	6177.13	3157.08	4741	5380.24	5337.94	4898.93	7805.76	3762.16	5544.67	5052.67	4800.98	3848.62	4621.17	6110.57	6134.26	6195.01	5671.11	5490	5373.51	-0.0126347	0.141461	0.920152	0.964614
Tenm4	5356.94	4253.7	7236.95	5136.76	5732.96	8282.51	6269.59	6513.66	7527.77	4406.94	4916.64	8117.85	4962.43	4916.31	4741.42	2946.26	3961.6	4084.52	3900.89	4132.72	5369.92	0.496558	0.148722	0.000330679	0.00310598
Ube4b	4850.14	4310.64	6517.61	4442.15	5037.19	5852.16	5344.69	5213.96	7549.83	3994.39	4086.21	6706.85	5899.29	3996.22	5548.84	5415.05	5652.94	5832.86	5728.28	5411.25	5369.53	-0.0560313	0.126927	0.627726	0.803465
Lima1	3888.18	3616.14	3811.75	4708.4	4559.6	4418.88	4663.01	4698.62	8228.26	6845.38	5779.45	7356.18	7973.36	4873.54	4310.23	5164.41	5478.59	5660.83	5910.44	5432.73	5368.9	-0.358975	0.11656	0.00119614	0.00897475
Rbm3	3119.91	5195.8	4319.9	6398.17	5840.78	5263.3	5428.47	5639.04	4176.45	6662.33	6519.67	4711.96	6263.43	5966.06	4696.75	5364.92	5652.2	5433.39	5307.77	5367.7	5366.4	-0.088296	0.125489	0.466805	0.688488
Ccdc58	4853.37	5059.62	4917.64	6263.27	5230.64	4939.82	5131.2	5171.45	4052.9	5167.84	4506.05	5527.94	6644.07	6321.95	3310.4	5014.03	6084.34	6162.93	6381.34	6565.09	5365.3	-0.147363	0.119521	0.193676	0.407726
Slmap	5536.1	3181.61	6854.24	4863.41	4951.57	6002.7	5283.89	5328.67	6433.46	3422.01	4286.3	6830.3	5516.3	5472.22	6045.31	4333.54	5749.8	5481.21	5691.46	5997.12	5363.06	-0.0665623	0.136476	0.599117	0.785238
Capza2	5071.26	5294.84	6474.09	8503.28	6029.15	5622.5	5921.66	6046.65	3491.41	5427.4	4766.28	5087.23	5155.69	4863.89	3186.72	4542.83	5401.1	5219.95	5422.1	5729.84	5362.89	0.283861	0.126984	0.0177984	0.075204
Ttc37	3986.64	5687.28	6468.97	7119.99	6094.48	5812.25	5879.77	5823.63	4454.44	4401.48	5275.18	5251.42	6051.31	4839.06	3841.24	4378.66	5452.51	5415.89	5441.48	5563.39	5361.95	0.177973	0.112764	0.0965832	0.256665
Nif3l1	3573.45	5241.6	5389.95	6612.35	5842.69	5097.36	5780.45	5474.25	3896.26	6218.35	6212.02	5235.37	6211.58	4844.58	4200.28	5140.6	5390.67	5418.23	5619.76	5737.6	5356.87	0.0167057	0.118093	0.90287	0.956866
Tubb2b	4656.46	7067.62	5656.19	5828.99	5181.8	4670.95	5010.27	5184.26	5160.45	5312.65	5172.25	3220.72	5716.63	3687.23	3899.65	6269.73	6441.24	6399.12	6370.68	6207.13	5355.7	-0.0504509	0.132466	0.68432	0.840156
Mms19	4269.09	6472.16	5640.83	6859.66	5677.15	5390.04	5627.09	5406.7	4377.22	4385.09	5831.5	4704.55	5546.94	6286.08	3361.94	4067.87	5728.19	5862.6	5919.16	5682.71	5354.83	0.082139	0.123097	0.46422	0.686212
Ndc1	3652.54	5211.89	4880.52	7079.75	4966.16	4922.31	5054.18	5067.22	4337.51	5095.44	4205.34	5742.73	6334.14	5545.33	4224.33	5210.78	6465.08	6227.67	6287.35	6556.14	5353.32	-0.178826	0.119473	0.108764	0.278699
Bcas3	4880.81	3335.12	5649.79	5630.2	4610.98	6346.49	4877.17	5216.29	6340.8	3297.69	4726.96	7631.47	5735.49	5448.77	5261.95	4899.99	5752.04	5647.41	5488.96	5867.66	5332.3	-0.105737	0.133389	0.390183	0.620906
Utp4	3181.24	4123.71	4019.1	4549.83	4539.94	4066.68	4572.48	4406.88	4635.36	4889.17	5368.87	5383.5	8296.25	6855.79	4227.77	6465.22	6737.78	6769.43	6869.67	6677.85	5331.83	-0.635278	0.114914	8.2208e-09	2.88939e-07
Rngtt	5177.79	3468.82	6091.38	5007.78	4868.48	5831.16	5092.02	5266.95	5142.8	4710.21	4377.67	7396.92	6193.9	5258.41	4026.77	5725.84	5720	5613.59	5663.36	5980.42	5330.71	-0.100548	0.12113	0.36539	0.597524
Adk	3566.99	3717.65	5785.46	4419.67	5058.76	6471.13	5311.59	5399.71	5047.93	4617.32	6063.97	8433.87	5959.39	7174.44	5021.44	4607.99	4910.84	4834.47	4969.61	5151.13	5326.17	-0.0893175	0.134817	0.479639	0.698667
Cdyl	4336.88	3822.88	5981.3	3987.76	4504.42	6154.64	4996.08	5046.84	6684.97	3926.09	5708.9	7436.42	6829.09	5510.84	4923.52	4596.71	5675.29	5561.1	5296.14	5533.55	5325.67	-0.160327	0.126364	0.177764	0.385848
Ptk7	7203.39	7379.59	5754.74	4259.92	5815.41	6146.24	6243.24	5975.61	5523.38	5001.18	4460.95	2297.34	4022.03	2887.16	5571.17	6532.9	5743.1	5691.73	5366.87	4614.78	5324.54	0.234718	0.157556	0.102393	0.266809
Sfmbt2	4086.71	4466.63	5892.98	7514.03	8799.55	9467.23	8836.88	9201	5946.98	4505.3	6539.33	7796.88	3589.54	5349.45	3200.46	3708.2	1843.33	1906.38	1936.88	1899.01	5324.34	1.22713	0.258884	1.93634e-07	4.93618e-06
Dppa4	3705.8	6671.47	4893.32	6192.27	6150.93	5309.52	6094.61	5933.1	4731.33	6087.21	6153.03	5651.38	5736.67	5028.04	3439.25	4757.12	4914.56	4987.26	4973.49	5065.22	5323.78	0.194511	0.117532	0.0861406	0.237341
Limk2	5011.54	6156.47	5543.55	5010.14	6172.49	5895.57	6222.97	6174.76	5960.22	5387.78	4627.49	4972.43	6189.19	3655.5	3449.55	6095.53	5006.96	5081.16	4912.45	4797.34	5316.16	0.219226	0.11624	0.0476031	0.155772
Sec24c	3541.17	6489.49	6832.48	5621.91	6584.75	6312.18	6557.4	6311.6	5883	5233.42	5670.73	5066.25	5180.44	3131.32	4624.6	5233.34	4448.89	4668.85	4504.53	4376.73	5313.65	0.391886	0.124458	0.000952102	0.00743183
Fnip1	3076.33	3743.65	4421.02	6059.74	5452.62	5347.33	5357.53	5501.03	4600.06	5137.79	4511.84	6156.28	6895.08	7622.76	5088.44	5368.68	5446.55	5231.03	5264.17	5981.01	5313.15	-0.24131	0.130732	0.0482613	0.157212
Trim6	5022.84	4658.52	5629.31	5198.29	5336.56	5165.98	5371.04	5445.72	4744.57	7145.91	5927.5	6635.25	6316.46	5215.64	3130.02	4224.51	5402.59	5297.51	5153.71	5215.56	5311.87	0.0599811	0.115207	0.585259	0.77405
Sumo2	3999.55	4961.82	3878.31	6050.27	5797.65	5105.76	5810.86	5745.6	4337.51	6087.21	5796.8	4923.05	6450.81	6041.92	3540.6	6397.55	5334.79	5105.07	5506.4	5353.38	5311.25	-0.0711496	0.123346	0.535268	0.740679
Pald1	5079.33	8659.67	5082.76	4199.57	5243.32	5083.36	5525.08	5134.18	5249.8	4737.53	6889.77	3087.4	4707.89	4052.78	4483.73	5688.24	5950.23	6066.71	5803.86	5483.44	5310.43	0.0510082	0.141491	0.697609	0.848228
Slc39a10	3236.12	4323.02	4217.5	6536.61	5396.81	5235.3	5400.77	5368.27	5481.46	5294.89	5200	5045.26	7240.36	5417.04	4602.27	5743.38	5589.61	5512.12	5565.5	5764.44	5308.54	-0.177715	0.117992	0.1128	0.285763
Wtap	3868.81	4235.13	4783.25	5901.18	5103.15	4675.15	4856.91	4966.48	4820.68	7035.26	5313.35	6426.63	6400.13	5440.49	3581.83	5487.73	5813.13	5643.91	5799.98	6002.49	5307.78	-0.185555	0.115962	0.0912482	0.246513
Myo9b	3229.66	6089.62	4712.85	3888.36	4827.89	4808.18	4874.47	4844.19	4758.91	4096.85	5548.14	3877.46	7060.06	5265.3	4914.93	7172.03	6598.45	6704.7	6583.84	6223.83	5303.99	-0.408873	0.122651	0.000394659	0.00360037
Ppp1r15b	6107.47	4507.48	7176.79	8077.29	5035.29	5191.18	5162.28	5107.98	5560.88	6212.89	4344.13	4393.46	4480.45	2714.73	3822.34	5615.56	5602.28	5559.94	5650.77	5744.16	5303.37	0.21311	0.146771	0.116258	0.291869
Zranb2	4459.55	3772.12	4771.73	6188.72	5344.17	4785.78	5176.47	5126.03	4450.03	6801.66	5175.72	5062.54	7445.41	5321.86	4569.63	4275.9	5901.8	5631.08	5720.53	6074.68	5302.77	-0.164479	0.120232	0.145365	0.338811
Cstf3	3662.22	3600.04	6668.64	5786.39	5928.94	6254.77	5852.07	5849.25	5227.74	4338.64	4541.91	5595.83	6482.62	5716.38	4906.34	5054.13	5007.7	5008.84	5083.95	5475.09	5302.07	0.0253246	0.121274	0.817968	0.915194
Itpk1	4932.46	5728.13	7271.51	3536.92	4772.08	5631.6	5071.75	5064.89	7663.45	4344.1	4013.35	4313.22	4914.11	4145.2	5263.66	5598.01	6289.24	6001.4	5887.18	5570.54	5300.64	-0.0489409	0.135483	0.697336	0.848078
Nudcd3	3881.73	5137.61	5222.28	5300.05	5315.63	5681.32	5457.52	5428.83	6073.84	4251.21	4720.02	6406.88	6472.02	4314.87	4171.08	6051.67	5514.36	5491.71	5523.84	5325.34	5287.09	-0.0444567	0.111666	0.672717	0.832635
Setd3	4068.95	4831.83	5035.4	7560.18	5267.42	5289.91	5127.82	5128.94	4550.42	4296.29	5475.27	5353.88	5673.03	4440.4	3817.19	6052.92	5942.78	5934.33	5950.16	5904.05	5285.06	-0.0394133	0.119297	0.705397	0.852612
Tuba1c	3621.87	6228.27	4088.22	6069.21	6393.21	5429.95	6427.68	6094.99	5321.5	5723.84	6297.6	4372.48	5784.98	5582.57	3561.22	5694.51	4679.12	4914.95	4768.08	4552.73	5280.35	0.152256	0.127788	0.214726	0.434996
Spidr	4283.62	3895.92	6799.2	6369.77	4843.75	5538.48	4866.36	5332.75	4301.11	4473.88	4546.53	6824.13	5436.16	5755	4469.99	4198.2	5738.63	5769.29	6029.62	6080.65	5277.65	-0.0471848	0.1247	0.689683	0.843327
Gnpat	3358.78	5580.81	4572.05	5527.25	4868.48	4410.48	4803.53	4512.86	3880.82	4901.46	5067	4560.12	7305.18	5799.14	4329.12	5230.83	6544.81	6746.1	6911.34	6637.88	5277.4	-0.370578	0.119703	0.00109355	0.00834307
Hdac2	3441.1	5203.23	4559.25	5211.31	5440.57	4726.96	5306.86	5291.4	5094.26	7379.51	4945.56	6788.33	6269.33	5997.78	3842.96	4678.17	5123.93	5242.11	5283.54	5523.41	5267.48	-0.086448	0.117433	0.420776	0.648785
Mtpn	4501.51	5866.78	7934.53	5833.73	6257.48	6045.41	6391.87	6350.62	4496.36	4203.4	4064.24	5890.87	5191.05	4881.82	3537.17	4105.46	5033.78	4621.62	4864.97	5273.43	5267.31	0.370877	0.116546	0.000932935	0.00730017
Mtor	5018	6943.83	6585.44	6467.98	5604.21	5927.08	6032.45	5677.47	4388.26	4738.9	5987.64	3850.3	5188.69	4343.84	2758.96	4744.59	5158.21	5555.27	5206.03	5142.78	5266	0.317371	0.125656	0.0079519	0.0406863
Psmb4	3968.88	7039.15	3444.4	5038.54	6199.13	5126.07	5804.78	6021.03	4775.45	6361.79	6335.77	4590.98	6472.02	5247.37	4152.18	5086.71	5000.25	4927.2	4878.53	4837.31	5265.38	0.0635609	0.128459	0.601105	0.786507
Utp6	3205.45	4729.08	4660.37	5476.37	5840.78	5159.68	5580.48	5682.13	4207.34	5824.92	5046.18	5669.9	7057.7	6560.59	4289.61	5144.36	5231.97	5176.21	5396.91	5293.72	5261.69	-0.118466	0.121536	0.306412	0.538576
Gm20671	3978.57	4885.07	6346.09	5960.34	4995.33	5119.07	5059.59	5137.09	5448.36	4734.8	5896.27	4745.29	6314.11	3913.46	3988.98	5247.12	5762.47	6048.63	5891.06	5748.33	5261	-0.0452756	0.114973	0.681287	0.838394
Cabin1	6767.6	5803.65	6417.77	4201.94	4869.75	5936.18	5625.07	5425.92	5987.8	2520.4	4944.4	4684.8	5920.51	4085.89	4607.42	4377.4	6017.29	5897.01	5542.25	5561	5259.7	0.0885058	0.135804	0.486517	0.704333
Dse	3429.8	5177.23	5203.08	6318.89	5254.74	4651.34	5114.31	5024.71	4921.07	6439.66	5468.33	6738.95	6056.03	3983.81	4286.18	4862.39	5593.34	5498.12	5476.36	5689.27	5259.38	-0.0407438	0.11541	0.708734	0.854552
Rfc5	3978.57	5579.57	4688.53	5217.22	5585.81	5028.04	5677.09	5492.88	4836.13	7424.59	5987.64	4684.8	6309.39	4765.95	3478.76	5566.68	5120.21	5285.26	5319.39	5083.11	5255.48	0.00968288	0.117398	0.927327	0.968153
Tm7sf3	4519.27	7148.09	5896.82	6669.15	4798.08	4549.81	5081.21	4933.87	4212.86	4081.82	4050.36	3505.88	5667.14	4753.53	3128.31	5719.57	6462.1	6746.69	6574.15	6601.49	5255.01	-0.0618313	0.133535	0.635996	0.809181
Cmtm4	2695.42	3241.03	5319.55	3751.1	4140.37	3965.16	4111.04	4161.73	5042.41	5003.92	5411.66	4341.62	7055.35	6217.11	5055.8	7912.66	6772.06	7068.6	6938.47	6869.36	5253.72	-0.754083	0.12179	1.23059e-10	6.21916e-09
Fignl1	4002.78	5543.67	4231.58	7947.12	5793.21	4925.81	5351.45	5485.31	3699.9	5905.52	5032.3	4562.58	5662.43	4885.96	4009.59	5178.19	5585.88	5550.61	5724.4	5886.15	5248.22	0.025194	0.125274	0.840246	0.926485
Ola1	3536.33	3809.26	5075.08	5348.57	4962.35	5084.06	5013.65	4976.96	5007.11	6298.95	5624.47	5967.41	7097.77	5626.71	3988.98	5128.07	5661.14	5465.46	5477.33	5799.64	5247.46	-0.20635	0.11245	0.050157	0.161925
Usp10	6196.24	4488.91	4144.54	3183.11	4127.68	4920.21	4951.49	4463.95	7565.27	3779.92	5669.58	3410.83	6142.05	3742.41	6198.2	6832.41	6428.57	6363.54	6178.83	6115.85	5245.18	-0.354536	0.153094	0.0114114	0.0536317
Rae1	3207.06	6009.15	5645.95	6737.78	5441.84	5070.05	5573.72	5308.29	5021.45	6145.95	6216.64	5169.94	5070.85	4899.75	3641.96	4549.09	5208.13	5190.79	5577.13	5213.77	5244.97	0.119137	0.119641	0.307632	0.539809
Cyb5b	3010.15	3744.89	4229.02	3938.06	4150.51	3746	4134.69	4178.04	4746.77	5686.95	5507.66	4923.05	8991.53	5218.4	5105.62	6250.93	6842.09	6908.81	6748.56	6823.42	5244.26	-0.739464	0.113932	1.56666e-11	9.25932e-10
Atp6v1b2	3403.98	4678.32	4222.62	4700.11	4944.59	4712.96	4867.72	4952.5	4343.03	3422.01	4799.83	5013.16	8641.53	5143.91	5339.25	6227.12	6301.16	6593.9	6125.54	6449.35	5244.13	-0.452907	0.116272	4.31962e-05	0.000571711
Rpl22l1	2706.72	4081.62	4167.58	5206.57	4961.72	3865.03	4603.56	4893.69	4100.34	6973.79	5797.96	4747.75	6772.52	6421.27	4722.52	6417.6	6029.95	5933.75	5851.33	6624.75	5244	-0.465171	0.130752	0.000145309	0.00156599
Sipa1l1	5781.43	3695.37	6500.97	4387.72	4563.41	5829.76	4867.04	4971.72	5505.73	3629.65	5579.36	8012.92	5575.22	5400.49	4500.91	3843.54	5666.35	5651.49	5359.12	5546.08	5243.41	-0.0278571	0.133448	0.813614	0.912959
Mapk6	3589.59	3528.24	5626.75	5489.38	5333.38	5313.72	5336.58	5503.95	6649.67	4927.42	5422.07	6834	6578.08	4159	5019.72	5184.46	5010.68	5069.49	4975.43	5137.41	5234.45	-0.0431609	0.117959	0.685493	0.840851
Nemf	4220.67	5334.45	4604.05	6050.27	5390.47	4778.07	5285.91	5328.67	3915.01	6749.75	5329.54	4993.41	6507.37	5777.07	3755.34	4069.12	5572.47	5566.94	5457.95	5920.75	5230.37	-0.0514653	0.121025	0.656647	0.823188
Mphosph8	4067.34	4991.53	4208.54	6232.5	5451.35	5230.4	5322.4	5206.97	5335.85	6035.3	5356.14	6246.4	6706.53	5222.54	3650.55	4252.08	5355.65	5158.13	5251.57	5319.37	5230.06	-0.00585286	0.112346	0.950496	0.978728
Sumo3	4269.09	6072.29	4189.34	5303.6	5873.13	5266.81	5610.88	5765.4	5136.18	6432.83	5560.86	6219.24	6323.53	5324.62	3209.05	4465.13	4974.17	4867.13	4800.05	4863.56	5226.34	0.115952	0.116198	0.300353	0.532399
Surf4	4351.41	5564.72	4916.36	5636.11	6119.22	5882.27	6303.37	5987.26	5501.32	5051.73	5818.78	4394.7	6503.84	4393.5	3339.61	5619.32	4861.66	4823.98	4818.46	4635.66	5226.16	0.183502	0.116231	0.0977145	0.258827
Apaf1	3539.55	4480.25	6987.35	5369.87	4952.2	4872.6	4858.26	4918.73	4658.52	4288.1	4074.65	4582.34	5922.86	5768.8	4078.31	5630.6	6536.61	6090.04	6053.84	6847.29	5225.54	-0.210508	0.118389	0.0579839	0.179296
Orc2	3339.41	5661.28	5415.55	6507.03	5623.87	5049.75	5602.1	5401.46	4070.55	6442.39	5114.42	4834.17	5873.37	4914.93	4104.08	4670.65	5307.97	5180.88	5634.29	5756.69	5225.24	0.038285	0.118806	0.750409	0.880234
Taf5l	3873.66	3571.57	4358.3	3893.1	4339.52	4023.27	4307.64	4306.73	5828.95	6158.25	4997.6	5178.58	7346.42	6973.04	3449.55	6240.9	6251.24	6377.54	6472.41	6480.37	5221.43	-0.56768	0.119995	5.32893e-07	1.23633e-05
Nras	3265.17	4907.35	4801.17	6294.04	5896.6	5108.56	5378.47	5604.1	4573.58	5643.24	5890.49	5035.39	6397.78	5356.35	3956.34	5249.63	5076.25	5283.51	5283.54	5411.25	5220.64	-0.0218349	0.115895	0.829863	0.921689
Pdhb	4243.27	6353.31	4071.58	6794.58	6532.75	5834.66	6376.34	6313.35	4747.88	7282.52	5474.11	4911.94	5290.04	4542.48	3258.87	4913.77	4228.34	4238.48	4438.64	4540.8	5219.38	0.366982	0.128832	0.00271068	0.0173661
Plxna1	7979.73	6649.19	8035.65	5070.49	5522.39	6678.38	6175.01	5774.72	6643.06	2881.04	4757.03	2471.4	3789.88	3285.81	4282.74	4290.93	5217.81	5247.94	5020.97	4610.6	5219.24	0.484303	0.162769	0.00102066	0.00786831
Tpm1	4364.32	5140.09	4877.96	4870.51	8777.35	7125.1	8051.83	8218.65	6090.39	5980.66	6753.3	8356.1	5856.87	4912.17	3016.64	3903.7	1998.31	2006.69	2116.13	1936	5217.64	0.888023	0.266285	0.000112477	0.0012647
Nomo1	7279.25	5921.26	6511.21	5136.76	5938.46	6457.82	6529.02	6146.23	7309.35	2952.08	4737.37	3472.55	4042.06	3466.52	3707.24	5581.72	4956.29	4907.37	4811.68	4440.57	5215.24	0.436413	0.146277	0.00130929	0.00963241
Atp5h	3132.82	5227.99	4426.14	6163.87	5875.03	4753.57	5454.14	5541.21	4105.85	4934.25	5634.88	5348.94	5657.71	6302.64	3842.96	6057.94	5356.4	5164.55	5596.51	5681.51	5212.94	-0.0945442	0.12323	0.414903	0.643795
Agap1	6307.6	3341.31	6858.08	4194.84	4031.91	5852.86	4658.28	4666.01	8082.64	3397.42	4806.77	6731.54	4442.74	4397.64	5170.9	4701.98	5784.82	5822.36	5564.53	5429.15	5212.17	-0.0425565	0.147753	0.75324	0.881808
Chka	2868.12	3632.23	5427.07	4945.06	3974.19	4140.2	4065.78	4120.39	8455.5	5267.57	5934.44	7116.69	5575.22	4170.03	5067.82	5393.74	5998.66	5867.85	6018.96	6157.01	5209.83	-0.387397	0.126906	0.00120991	0.00906519
Txnl1	3512.12	4246.27	6123.38	5653.86	5916.26	5303.91	5729.78	5702.51	4345.23	6322.17	4937.46	4226.81	5773.2	6669.57	4009.59	4844.85	5216.32	5019.34	5164.37	5464.94	5209.1	0.000628629	0.122268	0.992949	0.997414
Prmt1	3336.19	6187.42	4167.58	5033.81	5826.19	5703.72	5723.03	5835.86	7125.12	5193.8	6421.36	5082.29	5700.14	3836.21	4330.84	6333.64	4606.85	4695.68	4546.19	4419.68	5205.28	0.1081	0.127495	0.368233	0.599948
Helz	4548.32	2956.29	5689.47	5459.8	4878.63	6826.12	5402.12	5455.03	5507.93	3482.11	4126.69	6609.33	6394.24	4822.5	5911.31	5254.64	5293.07	5231.03	5080.07	5169.03	5204.89	-0.0576058	0.134898	0.645475	0.81527
Cenpa	5261.72	6617	4757.65	5949.69	5399.98	4997.93	5527.1	5366.52	4206.24	5809.9	4755.88	4777.38	6252.83	4880.44	3032.1	4205.72	5557.57	5557.02	5579.07	5595.6	5204.37	0.0990122	0.120853	0.387582	0.6184
Gm49776	5611.96	6297.6	3609.51	4954.53	5819.22	5501.37	5959.49	5915.64	5079.92	5864.54	7173.14	4120.65	5323.03	4881.82	2947.93	5972.72	4615.79	4788.99	4867.88	4743.05	5202.44	0.173978	0.133179	0.161391	0.361764
Sfrp1	4501.51	5694.7	4687.25	5620.73	3162.99	3170.45	3034.81	3121.15	4499.67	4658.3	4492.17	3066.41	7217.97	5301.17	3710.68	5030.32	8373.98	8308.41	8041.1	8314.95	5200.44	-0.662892	0.178503	4.83519e-05	0.000626876
Copg2	4905.02	7796.79	6291.05	9206.17	5167.85	5093.86	5141.33	5314.7	4048.49	4290.83	4884.26	5231.67	4330.78	4445.92	2784.73	3419.96	5266.24	5323.17	5401.75	5597.99	5197.13	0.378427	0.152135	0.00687588	0.036353
1810013L24Rik	4175.48	4443.11	5921.14	5096.52	5419.01	5878.07	5457.52	5595.95	5588.46	4946.54	4523.4	6648.83	6908.04	3954.84	5000.82	4091.68	5072.52	5047.91	4876.6	5152.32	5189.94	0.0611463	0.115229	0.581843	0.771819
Smc6	3412.05	4590.43	5383.55	6262.09	5389.2	4971.33	5358.2	5313.53	4955.27	5598.16	4969.84	5321.78	6479.09	5050.11	4049.1	4709.5	5517.34	5263.1	5499.61	5689.27	5189.13	-0.0492878	0.110608	0.634396	0.80804
Eif4a3	4533.79	6774.22	3746.47	3063.59	5686.03	5245.1	5856.12	5688.54	5274.07	5300.35	5725.09	3884.86	6969.32	5410.14	4428.76	6118.09	5220.05	4984.35	5111.08	4729.32	5187.47	-0.0714353	0.135175	0.56935	0.764125
Rapgef1	5118.07	4756.32	8213.57	3987.76	5621.97	6049.61	5776.4	5807.91	6277.92	4622.78	5248.58	5188.46	5211.08	3987.95	3739.88	4769.65	4987.58	4913.79	4897.91	4561.68	5186.94	0.269943	0.121949	0.0203039	0.083042
Alkbh1	3941.45	5812.31	5263.24	4861.04	5506.53	5198.19	5571.02	5583.14	4044.08	5796.24	3928.92	5920.5	6533.3	5884.67	4406.43	3828.51	5459.22	5235.11	5333.93	5616.48	5186.21	-0.0174027	0.117906	0.876912	0.944618
Fbxw11	3226.43	3767.17	4950.92	5828.99	5335.29	5679.22	5395.36	5385.74	5726.35	4258.04	5276.34	5999.5	7073.02	5444.63	5143.41	4701.98	5087.42	5237.44	5041.31	5163.66	5186.11	-0.105638	0.121203	0.361238	0.593501
Auts2	4948.6	2505.67	4207.26	3609.1	3217.54	5552.48	4081.99	3995.78	6155.47	4226.62	5132.92	9337.5	5766.13	7466.88	4870.26	4982.7	5972.58	5802.54	5783.51	6032.92	5182.42	-0.494172	0.156513	0.000603142	0.00510467
Tmsb4x	2259.63	4341.59	2748.09	5072.86	6035.5	4748.67	5539.94	5676.89	4635.36	7327.6	6748.67	5687.18	6872.69	7640.69	5808.24	6321.11	3798.43	4049.53	4070.45	4247.86	5181.55	-0.192465	0.174001	0.215533	0.435944
Dnajc1	4367.55	3255.89	6826.08	5491.75	4558.33	5057.45	4748.13	4890.2	5439.54	4154.22	4546.53	6625.38	5452.66	5320.48	4435.63	4744.59	6105.21	5835.78	5756.38	5970.87	5179.13	-0.14008	0.125204	0.237532	0.463926
Puf60	5008.32	6361.98	3996.07	3744	5537.61	5257	5664.93	5615.75	4936.51	5569.47	6545.11	4945.27	6912.76	4491.44	3641.96	5337.35	5190.25	5191.96	5007.4	4586.14	5177.06	0.0272435	0.123224	0.821801	0.917268
Pdxdc1	3470.15	5078.19	5314.43	5860.94	5470.38	5163.88	5282.54	5551.69	4675.07	4950.64	5287.9	5551.39	5445.59	5441.87	3339.61	6069.21	5244.64	5291.68	5495.74	5497.76	5174.17	-0.0217201	0.113671	0.853074	0.932959
Rbm33	3849.45	3097.42	6070.9	5111.91	4111.19	5037.14	4558.97	4466.86	5885.2	3736.2	6032.75	6692.04	5986.5	4392.12	5751.55	4742.08	6122.34	5982.73	5919.16	5879.59	5171.31	-0.274471	0.131374	0.0250957	0.0974295
Marcksl1	6173.64	9583.2	4546.45	4530.9	7263.4	6695.89	7240.43	7131.49	5035.79	4292.19	5241.64	3073.82	3887.69	3770	3368.81	5545.38	4020.47	4210.48	3930.93	3823.07	5168.28	0.671463	0.149235	1.8703e-06	3.76886e-05
Tacc3	4025.37	5297.31	4831.89	4659.88	5373.34	4797.68	5445.36	5470.17	4112.47	5141.89	5681.14	5272.4	7242.72	5081.84	3707.24	5242.11	5475.61	5359.91	5539.34	5578.9	5166.83	-0.105216	0.111636	0.319683	0.552378
Slc38a1	4186.78	4454.25	5574.27	5237.34	5323.87	5732.43	5537.91	5552.86	7700.96	5696.51	7872.87	6476.01	5447.95	3219.6	3241.69	4945.1	4271.56	4436.17	4270.05	4150.02	5166.41	0.276786	0.116684	0.0143915	0.0640403
Commd1b	3399.13	4772.41	4860.04	4694.2	4966.79	4999.33	4837.31	5094	4836.13	5204.73	5738.97	5403.26	7345.24	4571.45	4179.66	5729.6	5696.9	5578.6	5705.03	5620.66	5161.67	-0.22304	0.109513	0.0328484	0.118727
Lin7c	3712.25	4415.87	3618.47	6750.79	5476.09	4942.62	5473.06	5417.76	3862.06	6330.37	4795.2	6306.88	5874.55	5694.31	4281.02	5389.98	5326.6	4970.35	5264.17	5324.14	5161.33	-0.074207	0.125848	0.5392	0.74379
Psmc4	3762.29	6139.14	4458.13	5305.97	6249.24	5247.2	5677.09	5941.84	5452.78	6266.17	6746.36	4769.98	5766.13	5146.67	3131.74	4842.34	4550.22	4623.37	4583.01	4534.23	5159.69	0.184373	0.122135	0.109803	0.280566
Zfp266	3026.29	4163.32	4798.61	5530.8	4704.85	4439.88	4513.7	4565.27	5308.27	6551.67	5677.67	6115.54	6786.66	5131.5	4354.89	4415	5684.24	5558.77	5854.24	5989.36	5158.53	-0.271963	0.115648	0.0133831	0.0606185
Zbtb20	5394.07	3617.38	7431.5	5324.9	4180.32	6242.87	4717.06	5050.91	5317.09	3353.7	5012.64	8114.14	3981.96	5294.27	4906.34	3656.82	5348.95	5177.96	5357.18	5661.23	5157.06	0.0824608	0.147068	0.564574	0.760771
Tcf12	4186.78	3941.73	6230.89	4620.83	5285.18	6137.14	5455.49	5627.39	4893.49	3050.44	5028.83	6766.11	6018.32	5567.4	5155.44	4584.18	5251.34	4891.04	5049.06	5338.46	5153.98	-0.0114305	0.126508	0.925474	0.967162
Ehmt1	4754.91	3336.35	7064.15	4985.29	5176.09	5857.76	5448.06	5131.27	5855.42	5051.73	4817.17	6763.64	5908.72	4205.9	4815.29	3854.82	5063.58	5072.99	4999.65	4905.92	5153.44	0.0947768	0.122255	0.413542	0.642595
H4c4	10736.5	9635.19	4470.93	3895.46	5573.13	5996.4	6434.44	5677.47	5029.18	4682.89	4130.16	2133.16	2466.48	2643	5256.79	5036.58	5661.14	5456.13	4779.7	3364.28	5152.95	0.51928	0.209975	0.00466592	0.0268031
Cox7a2l	3148.96	4844.21	4397.98	5496.48	4492.37	3968.66	4345.48	4311.97	4915.55	6770.25	6615.66	4097.19	6124.38	5530.15	3913.39	5138.09	6302.65	6267.32	6113.91	6241.73	5151.82	-0.35319	0.128785	0.00346806	0.0211428
Hspa14	3189.31	5958.39	5622.91	5058.66	5490.04	5072.15	5362.26	5370.6	4080.48	5089.98	6106.77	4625.54	5556.37	5694.31	3755.34	5180.7	5464.44	5326.67	5508.33	5466.73	5149	-0.0260522	0.117886	0.816265	0.914234
Atad5	3497.59	3073.9	4227.74	5128.47	4791.1	4719.96	4822.45	4857	3932.66	4314.05	4567.35	5789.64	8350.46	6310.91	5308.33	5490.24	5728.19	5801.95	5891.06	6368.21	5148.56	-0.458946	0.124493	9.83218e-05	0.00113022
Arid4b	3899.48	3057.81	5446.27	5107.17	4732.12	5080.56	4796.78	5015.39	5852.11	4897.36	4400.8	7120.4	5967.64	5572.92	4195.13	5763.44	5521.81	5416.48	5349.43	5730.44	5146.18	-0.209639	0.120505	0.0661904	0.19705
Ccny	3881.73	3754.79	6355.05	5758	5247.76	5651.91	5267	5573.24	5582.95	4314.05	5102.85	7478.39	5067.31	4427.99	4174.51	5297.25	4923.51	5025.75	4876.6	5033	5139.68	0.0906169	0.118746	0.441036	0.666488
Alpl	7435.81	9304.65	6092.66	5109.54	5795.12	5930.58	6090.56	5899.91	7251.98	5094.08	5681.14	4142.87	3746.28	2805.77	2240.15	3734.52	4121.8	4249.56	4062.7	3951.35	5137.05	0.799877	0.148852	1.45082e-08	4.85205e-07
Psmd12	3613.8	4398.54	3980.71	5382.89	5970.8	5051.15	5714.92	5729.3	3837.79	5565.37	5054.27	5958.77	7097.77	5865.36	3975.23	6021.59	4748.41	4815.23	5033.56	4920.24	5136.79	-0.0824849	0.127763	0.49535	0.710829
Rps6ka1	3510.5	5468.15	5122.44	4582.97	4724.51	5079.86	5198.76	4933.87	6425.74	7102.2	5291.37	3228.13	4538.19	3325.82	5832.29	6653.2	5630.59	5648.58	5469.58	4967.97	5136.74	-0.112225	0.1391	0.404826	0.634206
Arhgap32	3986.64	3134.56	6207.85	4515.52	3546.08	4606.53	3802.97	3970.15	6242.62	3908.33	4299.02	7582.09	5115.63	5448.77	6436.99	3902.44	6439	6529.75	6420.09	6634.3	5136.47	-0.432874	0.15121	0.00189404	0.0129582
Myl12a	3499.2	5407.49	4757.65	5087.06	6559.38	5954.39	6399.98	6337.22	5741.8	5368.66	6991.55	5615.58	6275.22	4534.2	3497.66	5101.75	4051.01	3894.41	3873.76	3744.92	5134.64	0.302791	0.134267	0.015918	0.0689793
Fermt2	3985.02	4875.16	5543.55	6426.57	6150.93	5777.94	5846.66	5929.61	3642.54	5293.52	4784.79	5606.94	5563.44	5174.26	3373.97	5188.22	4840.06	4818.15	4792.3	5069.99	5134.18	0.186239	0.11688	0.101295	0.264994
Brca2	4961.51	4035.81	7155.03	7256.07	4342.69	4249.43	4376.55	4363.21	5158.24	4326.35	5489.15	6040.24	5361.92	4302.46	4092.05	3046.51	5819.1	6111.62	5982.14	6178.49	5132.43	-0.00485414	0.145995	0.969316	0.986631
Ergic2	4601.58	5205.7	5748.34	7689.16	5827.46	5440.45	5504.13	5538.3	3451.7	4488.91	3709.17	5855.07	5156.87	5222.54	3590.42	4031.52	5308.71	5242.69	5269.01	5690.46	5128.61	0.186863	0.124059	0.111614	0.283595
Vdac3	3379.77	4439.39	3404.72	5631.38	4631.91	3942.75	4680.57	4640.97	3670.12	6095.41	4729.27	4720.6	7215.62	5814.32	4330.84	5931.36	6164.07	6172.27	6408.47	6506.63	5125.52	-0.45457	0.126852	0.000159453	0.00168746
Upf2	3928.53	4377.49	6270.57	6980.36	5182.43	5427.85	5355.5	5196.49	3633.71	3838.66	4447.07	5244.01	5681.28	5481.87	4124.69	4307.23	5744.59	5636.33	5755.41	5881.38	5124.77	0.00610289	0.118306	0.978313	0.990547
Ttll4	2747.07	3156.85	4106.14	4156.97	4393.43	4325.05	4331.29	4408.05	6082.67	5779.84	5932.12	6456.26	7558.54	6348.16	4177.95	6239.65	5496.47	5780.96	5418.22	5574.72	5123.52	-0.531447	0.121155	4.09812e-06	7.47937e-05
Ints7	3620.25	4929.63	4725.65	4676.45	4839.94	5018.24	4916.36	4854.09	6035.23	5039.43	5603.65	6243.93	6680.6	4905.27	3492.5	5232.08	5404.83	5499.29	5361.06	5382.61	5123.06	-0.147268	0.108022	0.154154	0.351173
Col4a2	4643.55	4876.4	3997.35	2629.32	5107.59	5469.16	4906.23	4943.19	7053.42	6117.26	6157.66	3015.8	4964.79	3818.28	6763.4	8160.79	5303.5	5259.6	4677	4584.95	5122.46	-0.213857	0.161441	0.142513	0.334325
Chchd2	4343.34	5990.58	3711.91	5140.31	5563.62	4989.53	5350.77	5397.38	3977.89	7234.71	4807.92	4600.85	5011.92	5168.74	3399.74	6806.09	5432.4	5266.02	5043.25	5130.25	5118.36	-0.0239482	0.12967	0.843229	0.928033
Abcc1	4341.72	6204.75	6020.98	7684.43	4914.78	4834.09	4848.8	4831.97	4986.15	4710.21	5026.52	5202.04	5185.16	4474.89	3008.05	3683.14	5381.73	5719.73	5590.69	5710.75	5118.03	0.15521	0.13281	0.217427	0.438538
Cdc16	2443.63	4511.2	3356.08	4316.72	4141.63	3555.55	4161.04	4217.63	3915.01	5632.31	5043.87	4672.45	7645.75	6738.54	4791.24	6415.1	6488.18	6451.02	6859.02	6991.67	5117.38	-0.742967	0.125597	6.99487e-10	3.08766e-08
Vps13a	4165.79	4147.23	6692.96	6850.19	4808.23	4943.32	4681.25	4815.08	4465.48	3931.55	4795.2	6385.89	5152.16	4970.1	3944.31	4174.39	5793.02	5675.99	5808.7	6143.89	5117.24	-0.0177905	0.128018	0.883242	0.94757
Zcchc7	4107.69	3065.24	5466.75	6142.57	4589.41	6023.01	4954.87	5192.41	5539.92	3896.03	5021.89	7180.89	5477.41	5429.46	5882.11	3502.68	5253.58	5013.51	5191.5	5303.26	5111.71	-0.0447858	0.134928	0.707565	0.85395
Usp22	2947.21	4961.82	5125	4484.75	5308.01	5273.81	5739.92	5596.53	5001.6	3345.51	5241.64	5239.07	6713.6	5730.17	4871.98	5920.08	5301.26	5356.41	4964.77	5095.64	5110.94	-0.140376	0.123501	0.226846	0.450852
Pan3	3381.38	3659.47	5776.5	5307.15	4688.36	5277.31	4702.87	4858.75	5746.21	4729.34	5396.62	7158.67	6210.4	4939.76	4987.08	3906.2	5466.67	5226.95	5278.7	5517.45	5110.79	-0.128719	0.118952	0.254042	0.482327
Amd1	3024.68	3727.56	4168.86	5330.82	5023.24	4535.11	4816.37	4978.12	4830.61	6790.74	6912.91	6767.34	6710.06	4652.83	4272.43	5487.73	4782.69	4981.43	5018.06	5368.29	5108.99	-0.193874	0.120772	0.08866	0.242034
Nop53	7111.39	7448.92	4501.65	3488.4	5231.27	5128.17	5633.85	5296.06	5197.95	6324.91	5078.56	3179.98	3957.22	2863.71	4646.94	6381.26	5538.94	5324.34	5116.89	4686.97	5106.87	0.161323	0.154558	0.258448	0.487204
Cab39	3389.45	4963.06	5347.71	5285.85	5158.97	4717.86	4947.44	4947.84	5445.06	6068.09	5661.48	5440.29	6459.05	4611.45	3748.47	4420.01	5461.46	5107.4	5401.75	5549.66	5106.62	-0.0668433	0.109286	0.522241	0.730719
Emb	2380.68	4396.06	3214	4962.81	5035.29	4872.6	4997.43	4999.67	6112.45	6752.49	8017.44	7562.34	6513.26	5177.02	4731.11	5072.93	4244.74	4234.39	4375.66	4432.81	5104.26	-0.133309	0.135373	0.283545	0.514473
Cdca3	4840.46	8249.89	4295.58	6240.79	5767.84	5145.67	5525.75	5601.19	3781.53	5676.02	3719.58	3740.43	4546.44	3760.34	3568.09	5990.26	5432.4	5496.37	5279.67	5339.06	5099.87	0.193281	0.135053	0.132831	0.318771
Gm40477	0	0	0	0	0	6.30168	0	0	38919.6	20241.1	18255.5	24565.9	0	0	0	0	0	0	0	0	5099.42	0.0855212	0.399112	0.300659	0.532551
Arhgap21	7950.68	2604.71	3917.99	3299.07	3906.96	5939.68	4040.78	4218.22	5193.54	3534.02	4123.22	5372.39	2680.96	6025.37	10185.5	5153.13	6824.21	5316.76	6719.49	4954.84	5098.08	-0.345135	0.198734	0.0448791	0.149729
Prmt3	4107.69	3817.93	5740.66	5817.16	4983.28	5325.62	5031.21	5057.32	4937.62	5344.07	5837.28	5819.27	6080.77	5255.65	3401.45	4328.53	5252.83	5235.11	5066.51	5519.83	5097.99	-0.00749821	0.1129	0.935308	0.97222
Psma5	3474.99	4740.22	3294.64	6405.27	5689.83	4938.42	5512.92	5554.02	5087.64	6094.04	5323.76	5763.72	5949.97	5339.79	3738.16	5843.64	4654.53	4649.03	5001.59	4892.2	5097.42	-0.0130799	0.12575	0.902846	0.956866
Gm43738	3184.47	5723.18	4749.97	4977.01	5284.55	4668.85	5322.4	5266.37	4602.26	5398.71	6814.6	4773.68	6200.98	5534.29	3970.08	4442.57	5074.01	5467.8	5255.45	5223.91	5096.76	-0.0632015	0.117848	0.56275	0.759474
Nat10	5105.16	5690.99	4976.52	3748.73	5089.83	5207.99	5252.13	5178.44	4905.62	4513.5	5001.07	6199.49	6231.61	5463.94	3093.95	4854.87	5437.61	5558.77	5357.18	4996.01	5093.17	-0.0213354	0.117433	0.82832	0.921156
Swi5	3586.36	5459.49	4993.16	7098.69	5757.06	4946.82	5358.2	5601.19	3862.06	6043.5	5254.36	5273.64	4883.47	4681.8	3415.2	5184.46	5138.83	5035.08	5112.04	5140.39	5091.29	0.135226	0.121706	0.240337	0.467276
Rrp1	4572.53	5502.82	4734.61	5161.61	5627.68	5151.97	5460.89	5514.43	5196.85	6229.28	5952.94	2862.73	5827.41	3477.56	4274.15	5738.37	5185.03	5376.24	5118.83	4828.96	5089.74	0.0599916	0.128192	0.620025	0.798769
Zfp148	3618.64	3124.66	4989.32	5350.94	4203.79	5145.67	4412.36	4531.5	5336.95	5043.53	4891.2	7757.38	6464.95	4939.76	5186.36	4240.81	5659.65	5450.88	5673.05	5723.87	5087.26	-0.277315	0.1238	0.0215093	0.086897
Cnot10	3968.88	5663.76	5668.99	5571.03	5368.27	4876.1	5333.88	5305.96	4803.03	5487.51	5485.68	5498.31	5821.52	4280.39	3085.36	4723.29	4902.64	5302.76	5266.1	5285.96	5084.97	0.0964104	0.111169	0.339681	0.572472
Fstl1	3255.49	5604.33	4705.17	4755.73	4765.73	4098.89	4558.29	4762.09	6361.76	7420.49	7713.26	5834.08	5146.27	4019.67	3078.49	5220.8	4815.47	5150.55	5105.26	5189.31	5078.06	-0.0327887	0.118189	0.700095	0.84981
Gm20537	4551.55	2431.39	4875.4	4953.34	4628.1	4789.28	4714.35	4675.33	4529.46	4546.28	4344.13	8577.07	5318.32	5487.39	5887.26	5133.08	5632.82	5106.23	5566.47	5705.38	5072.63	-0.265823	0.139991	0.0387753	0.1346
Braf	4558	4334.17	7518.54	7148.39	5207.17	6081.82	5140.66	5597.7	5827.84	3577.74	4543.06	6979.67	4080.95	3945.18	4427.04	3299.66	4738.73	4737.67	4754.51	4891.01	5069.48	0.353755	0.138279	0.00613662	0.0332703
Ppp4r2	4756.53	5099.24	7509.58	6367.4	5627.68	5201.69	5477.78	5574.4	4371.71	4756.66	3669.84	4982.3	5449.13	3764.48	3379.12	4324.77	5395.14	5084.65	5149.83	5423.78	5068.29	0.243403	0.119722	0.0319392	0.116288
Oxr1	3286.15	3472.53	4687.25	5831.36	4288.78	4981.83	4403.58	4551.88	4786.49	4793.54	5725.09	7477.16	6018.32	5208.75	4538.71	4743.34	5724.47	5477.13	5545.15	5802.63	5067.21	-0.25752	0.120984	0.0250866	0.0974295
Idh1	3691.27	6766.79	5049.48	7157.85	5595.33	4824.99	5382.52	5370.02	3502.44	4961.57	4559.26	4655.17	4856.37	4679.04	3382.56	5017.79	5500.2	5329	5397.88	5655.26	5066.74	0.12514	0.125438	0.292595	0.523708
Cdca7	3074.71	4913.54	3685.03	5608.9	4527.26	4082.09	4482.62	4376.6	4592.34	6014.81	6798.4	3979.92	5790.88	5993.64	3983.82	5308.53	6119.36	6013.64	6044.15	5873.03	5063.16	-0.346889	0.129886	0.00435952	0.0253923
Arglu1	2748.68	3066.47	4227.74	4125.03	3918.38	4009.97	4094.15	4059.25	5528.89	5206.09	4575.45	6704.38	7448.95	6412.99	4724.24	5673.21	6067.95	5942.5	6389.09	6333.61	5062.85	-0.671637	0.116737	2.23501e-09	8.86683e-08
Pdpk1	3360.4	4097.71	5731.7	6515.31	5477.99	5342.43	5496.03	5409.61	5446.16	5188.34	4378.83	4952.68	5991.21	4599.04	4311.94	4576.66	5044.95	5176.79	4975.43	5139.2	5060.62	0.0522874	0.1139	0.628786	0.803851
Lims1	4385.3	3397.02	5520.51	5284.67	5495.12	5581.19	5308.88	5459.69	4490.85	5115.93	4936.3	6640.19	5689.53	5581.19	3367.1	5393.74	4881.78	4748.17	4857.22	4905.92	5052.02	0.0349165	0.119289	0.770579	0.890758
Zdhhc2	3169.94	3138.28	4090.78	4598.35	4204.42	3834.22	4073.21	4207.74	4047.39	4665.13	3340.22	5356.35	7913.26	5895.7	5024.87	6458.96	6721.39	6452.77	6828.98	6977.35	5049.97	-0.7139	0.117661	2.84212e-10	1.33833e-08
Gm17036	3044.05	3263.31	4496.53	5573.4	4771.44	4395.77	4610.31	4655.53	4521.73	6522.99	6085.95	5040.32	6599.29	5767.42	4420.17	5012.77	5346.71	5348.25	5714.72	5805.01	5049.78	-0.313229	0.122734	0.00689275	0.03643
Coro1c	3578.29	5187.13	5053.32	4394.82	5422.18	5200.29	5437.92	5299.56	5620.45	5692.42	7038.97	3752.78	5066.13	3386.51	4549.01	6996.58	5059.11	5068.91	4731.26	4436.99	5048.63	0.0118288	0.130362	0.939843	0.974159
Tmem209	4746.84	6345.88	6765.92	7368.48	4988.35	4729.06	4926.49	4792.95	4325.38	4118.7	3588.88	4246.56	5437.34	4356.26	3011.49	3760.83	5670.82	5553.52	6047.06	6145.08	5046.3	0.139482	0.136423	0.269369	0.498847
Cox6c	3696.11	4912.3	4979.08	6058.56	5476.72	4780.88	5258.21	5264.04	4039.67	6294.85	5046.18	4130.52	5464.45	4879.06	3363.66	5844.89	5303.5	5379.74	5305.83	5389.18	5043.37	-0.0124169	0.11905	0.885785	0.948728
Tbc1d1	3715.48	4379.97	5702.27	5103.62	4499.35	4533.71	4493.43	4640.97	6461.04	6704.67	5021.89	6477.24	5525.73	4298.32	3166.1	4760.88	5284.13	5485.87	5198.28	5368.89	5041.09	-0.0689203	0.113762	0.516818	0.726108
Taf15	4562.84	2605.95	5430.91	4141.59	4777.78	5366.93	4686.65	4880.3	4515.12	4122.8	3569.22	6505.63	6983.46	5501.19	6048.75	4839.83	5682	5465.46	5433.73	5662.42	5039.13	-0.294477	0.135226	0.019943	0.0819035
Vbp1	3497.59	4363.88	4621.97	5245.62	4643.32	4201.12	4647.47	4821.48	4270.22	6326.27	4460.95	4942.8	6520.33	6241.94	3717.55	4615.51	5876.47	5555.85	5950.16	6248.29	5038.44	-0.288638	0.120249	0.0112712	0.05313
Arhgap35	3402.36	3249.7	6928.48	6317.7	5061.29	5594.49	5273.75	5137.09	5185.82	4090.02	5247.42	4091.02	5067.31	4786.64	5629.58	4408.73	5280.4	5407.73	5204.09	5372.47	5036.8	-0.00595302	0.128253	0.961213	0.9836
Bub3	3382.99	6204.75	4045.98	4591.25	5647.97	4730.46	5362.93	5501.62	4555.93	5819.46	4839.15	4492.22	5872.19	4848.71	3734.73	6651.95	5144.8	5126.06	5000.62	5176.19	5036.5	-0.0638089	0.122432	0.564661	0.760808
Kat6a	3470.15	2748.31	5428.35	4303.71	3802.31	4570.12	4083.34	4139.02	5344.67	4094.11	4669.13	5498.31	7212.08	5356.35	5127.95	5285.97	6488.18	6271.99	6358.08	6452.33	5035.22	-0.547772	0.122973	2.71687e-06	5.207e-05
Rc3h2	3781.66	2648.04	4968.84	6230.14	5230.64	5129.57	5230.51	5463.77	4638.67	4652.84	4125.54	5573.61	6390.7	5847.42	5085	4980.19	5111.27	4943.53	5126.58	5541.91	5035.02	-0.136114	0.128124	0.254617	0.482758
Gnai2	4735.55	7481.11	4875.4	4074.14	5921.33	5224.79	5766.27	5726.97	6067.22	5283.96	4744.31	2657.8	4326.07	3772.75	4308.51	6026.61	5114.99	5102.73	5023.87	4364.2	5029.93	0.181041	0.140112	0.166875	0.369801
Plcg1	4478.92	5127.71	6424.17	4922.58	4791.1	5078.45	5107.55	5013.06	7009.3	2943.88	4854.19	6615.5	4711.42	4185.21	4794.68	3681.88	5000.25	5358.16	5199.25	5296.7	5029.7	0.09012	0.131415	0.477685	0.697058
Rnf169	4190.01	3544.33	7124.31	5437.32	3795.97	4751.47	4366.42	4116.31	6167.61	3584.57	3518.33	5673.6	4492.23	5034.94	4741.42	4828.55	6296.69	6350.13	6111.01	6447.56	5028.64	-0.219208	0.144381	0.101132	0.26472
Txnl4a	3641.24	6496.92	4226.46	4635.03	5339.09	5097.36	5431.84	5598.28	5320.4	6245.67	5919.4	4867.5	4956.54	4469.37	3150.64	6215.84	4776.72	4744.67	4855.28	4580.77	5028.45	0.0929209	0.122465	0.434714	0.661768
Ralgapb	3200.61	4368.83	5141.64	5098.89	4645.86	4593.93	4592.07	4561.78	5453.88	4503.93	5722.78	6311.82	6146.77	5510.84	3830.93	4467.63	5505.42	5715.06	5380.44	5792.48	5027.28	-0.209422	0.113136	0.0518923	0.165839
Eif1	3531.48	5416.16	4689.81	5120.19	4923.66	4714.36	4883.25	4899.51	4617.71	5945.14	4481.77	4368.77	5742.56	5895.7	3219.36	5467.68	5487.53	5758.8	5429.85	5933.88	5026.36	-0.15648	0.117645	0.164779	0.366794
Yes1	3326.5	3066.47	4184.22	5709.48	4648.4	4905.51	4684.63	4822.07	4099.24	5236.15	4064.24	5784.71	6799.63	6262.63	4629.76	5636.86	5482.32	5522.03	5708.9	5931.49	5025.26	-0.350448	0.124913	0.00280628	0.0178599
Lypla1	4035.06	3992.48	4744.85	4134.49	4670.6	4409.78	4715.03	4664.84	5549.85	5628.21	3410.77	7162.37	5869.83	4644.56	4068	6385.02	5535.22	5266.6	5610.07	5873.62	5018.56	-0.264153	0.121879	0.0201727	0.0827183
Ldlr	5103.54	4612.71	4246.94	2847.05	4547.55	5121.87	4899.47	4695.12	7306.04	4697.92	5080.88	4145.34	6560.4	4296.94	4207.15	6566.73	5475.61	5509.78	5343.62	5033.6	5014.91	-0.226737	0.132764	0.0661395	0.196948
Pebp1	3679.97	6665.28	3891.11	5100.07	5071.44	4336.96	4952.84	4794.12	4893.49	6841.28	6986.93	3537.98	4710.24	3891.39	4090.33	5683.23	5339.26	5528.45	5177.93	5097.43	5013.49	-0.0317536	0.13378	0.789042	0.900239
Fdps	3066.64	5258.94	4756.37	5165.16	5180.53	4571.52	5207.54	5134.76	4300.01	5219.76	6878.21	5113.16	5978.25	5563.26	4052.54	4169.37	4973.43	5335.42	5192.47	5143.97	5013.06	-0.06855	0.118881	0.543652	0.746558
Rbm17	3968.88	5871.74	6216.81	5013.69	5614.99	4916.71	5413.6	5448.63	4097.03	4688.35	4407.74	4376.18	6159.73	3474.8	3956.34	5171.93	5532.98	5286.43	5304.86	5288.35	5010.49	0.0731092	0.112644	0.497381	0.712488
Fbxl3	3518.57	3737.46	5116.04	5110.72	5167.85	5123.97	5031.89	5133.02	4452.24	5191.07	4736.21	5576.08	6892.72	4732.84	4049.1	5680.73	5213.34	5041.5	5232.19	5470.31	5010.39	-0.143792	0.11223	0.176713	0.384462
Cdc37	5095.47	7127.05	3784.87	3539.29	5937.82	5354.33	5752.08	5610.51	5643.62	5539.42	6405.17	3224.42	5017.82	3659.64	4265.56	6047.91	4720.84	4791.9	4572.35	4083.2	5008.66	0.161975	0.142019	0.220749	0.442669
Dynll1	3633.17	6376.83	4419.74	5156.87	6038.03	4845.29	5652.09	5978.52	4868.12	5860.44	6096.36	4107.07	6116.13	4179.69	3774.24	4550.34	4524.89	4571.47	4597.55	4761.54	5005.42	0.167789	0.121925	0.147752	0.342065
Ruvbl1	3852.67	6097.05	4833.17	5021.98	5699.98	5154.78	5631.82	5591.87	5314.89	5533.95	5527.32	4708.25	6024.21	4950.79	3167.82	4092.93	4650.06	4826.31	4759.36	4632.67	5003.59	0.160745	0.113797	0.137867	0.326987
Zranb1	3547.62	3134.56	5738.1	5629.01	4401.68	4668.85	4581.26	4539.07	5333.64	4865.94	4805.61	7030.28	5671.85	4499.72	4655.52	4689.45	5465.93	5436.31	5487.02	5872.43	5002.69	-0.187468	0.121228	0.102325	0.266698
Hmgxb4	3999.55	4924.68	4766.61	4774.66	5463.41	4803.28	5294.7	5274.52	4420.25	6238.84	6025.81	6027.9	5858.05	5619.82	2958.23	4359.86	4744.69	4652.53	4914.38	4880.27	5000.1	0.0450152	0.116237	0.686792	0.841534
Csrp2	2955.28	5464.44	2986.17	5225.51	5134.87	4712.26	4915.68	4950.17	6036.33	6951.93	6176.16	4756.4	6143.23	4850.09	4353.17	5079.19	4902.64	4973.27	4732.23	4682.19	4999.06	-0.11472	0.126662	0.337662	0.570494
Arpc2	3499.2	4404.73	5544.83	5309.52	5654.31	5089.66	5489.95	5419.51	4105.85	4958.84	6874.74	4745.29	5787.34	4375.57	3830.93	5490.24	4857.94	4869.46	4722.54	4929.79	4998.01	0.0515607	0.117673	0.646725	0.816231
Mfge8	5208.45	6155.23	5163.4	4240.99	5095.54	4371.27	4835.96	4583.32	6117.97	5355	5693.87	3089.87	4963.61	3523.08	3349.92	5952.67	5646.24	5894.09	5761.22	4903.54	4995.26	-0.0104918	0.13609	0.929788	0.969563
Ttc39b	3943.06	3132.09	5412.99	4816.08	3997.66	4643.64	4200.22	4187.35	5632.59	4042.2	6641.11	7496.91	5616.47	5326	3952.9	4303.47	5763.96	5674.24	5460.86	5637.96	4994.09	-0.25603	0.127316	0.0315119	0.115129
Ubfd1	3160.26	5739.27	4129.18	4827.91	6069.11	5323.52	5688.57	5708.92	5039.1	5472.48	4367.26	5927.9	5919.33	4732.84	3851.54	6110.57	4249.95	4509.07	4482.24	4525.88	4991.75	0.0744343	0.126163	0.531488	0.737608
Ifrd1	4296.53	3790.69	5039.24	4761.65	5309.28	5270.31	5065.67	5427.08	3634.82	5401.44	3867.62	5360.05	6790.2	6388.16	3800.01	4695.72	5439.85	5084.65	4922.14	5483.44	4991.43	-0.113421	0.120139	0.305404	0.537736
Ppp2r2a	3996.32	2421.49	5677.95	4606.63	4325.57	5717.03	4437.36	4646.21	5774.89	3221.19	5589.77	6573.53	5286.5	5799.14	5474.97	5011.52	5209.62	5225.78	5362.03	5468.52	4991.3	-0.228114	0.141085	0.0799316	0.225245
Psmd7	3302.29	4695.66	3563.44	3922.68	4486.03	3889.54	4325.21	4318.96	4380.53	5282.59	4969.84	4834.17	6925.72	5721.9	3552.63	7145.71	6114.89	6173.43	6114.88	6038.29	4987.92	-0.528502	0.120641	4.18684e-06	7.62375e-05
Cdc42se2	2847.14	4886.3	5370.75	5122.56	5212.24	5014.74	4990	5124.28	4505.19	4538.09	4569.67	5140.31	6060.74	5055.63	4160.77	5576.71	5405.57	5409.48	5329.08	5437.5	4987.84	-0.126024	0.111239	0.23299	0.458582
Wdr26	3791.34	4834.31	6216.81	5236.15	5323.24	5397.04	5265.65	5149.32	5731.87	4674.69	5321.45	5481.03	5805.02	4712.15	3461.58	3765.85	4870.6	4823.98	4776.8	5112.95	4987.59	0.133054	0.110165	0.211388	0.43048
Gm29609	4811.4	5079.43	6022.26	4261.11	5373.34	5345.23	5531.16	5491.13	6403.68	3391.95	4618.24	6284.66	5455.02	3491.35	4092.05	4802.24	4872.84	4825.73	4864.97	4664.29	4984.1	0.161368	0.120539	0.157482	0.356311
Naa35	3529.87	5578.33	5644.67	6835.99	6297.44	5868.27	6213.52	6391.38	4880.25	5386.42	5304.1	6155.05	4701.99	4423.85	3054.44	3634.26	3869.21	3956.22	3904.76	4046.21	4983.81	0.527434	0.120435	4.41435e-06	7.94683e-05
Klf12	4976.03	2702.51	6431.85	4519.07	4832.96	7903.01	5641.28	6000.65	6239.31	3528.56	4620.56	6852.52	4679.6	5759.14	5308.33	3749.55	3978	3808.68	3974.53	4127.35	4981.67	0.243173	0.160654	0.0953009	0.254194
Gcnt2	3489.52	4334.17	5593.47	4298.97	3180.75	3374.2	3182.76	3242.86	5573.02	3987.56	5585.15	6711.79	5760.24	3909.32	4147.02	5417.55	7077.54	6884.9	6906.49	6963.03	4981.02	-0.569657	0.153184	5.49341e-05	0.000699638
Cops3	3366.85	4126.19	4175.26	5050.37	5370.17	4761.97	5185.92	5271.02	3608.34	5968.36	5008.01	4392.23	6833.8	5426.7	3925.41	6443.92	5062.84	5079.41	5175.02	5385.6	4980.87	-0.196507	0.124948	0.09622	0.255958
Tipin	3581.52	4948.2	4714.13	5979.27	4908.44	4397.87	4785.29	4821.48	3738.51	5125.5	4694.58	4577.4	6130.27	5451.53	3456.43	4896.23	5705.1	5579.76	5993.77	6124.8	4980.5	-0.171966	0.117856	0.130186	0.314543
Tbcd	2890.72	5359.21	4869	4824.36	4758.76	4822.19	4997.43	4776.65	4542.69	4949.27	5028.83	5653.85	5797.95	5423.94	3746.75	5319.81	5518.83	5526.11	5303.89	5442.87	4977.66	-0.15935	0.113095	0.137343	0.326052
Npat	3098.93	4117.52	4853.65	5129.66	4739.73	4670.95	4777.19	4716.67	4059.52	4799.01	5387.37	5225.49	6635.82	5630.85	3928.85	5164.41	5392.16	5442.72	5823.24	5910.02	4975.19	-0.263022	0.113941	0.0152233	0.0667989
Utp14a	3160.26	4269.79	5245.32	6316.52	4709.92	4167.51	4517.08	4496.56	4795.31	6894.56	5452.14	5474.86	4461.59	4851.47	3346.48	5457.66	5269.97	5340.67	5465.7	5794.87	4974.41	-0.105379	0.126183	0.377934	0.609185
Erc1	4895.33	4600.33	7599.18	5755.63	4686.45	6116.13	5082.56	5209.3	4653.01	2659.74	4331.41	5431.65	5019	3945.18	4945.85	3342.27	5190.25	5294.6	5226.38	5484.04	4973.41	0.167745	0.135435	0.175866	0.383355
Ttf2	3508.89	5135.14	5497.47	6175.7	4657.28	4238.23	4642.74	4516.36	4740.15	4700.65	5474.11	4257.67	5967.64	4363.15	3648.83	4413.75	5759.49	6049.8	5888.15	5830.07	4973.26	-0.115867	0.122173	0.316339	0.548931
Gon4l	4062.5	4113.81	6434.41	4811.35	5009.28	5287.11	5308.21	5130.11	6123.48	3603.69	6286.04	5526.7	5133.3	5168.74	3568.09	4199.45	4970.45	4944.69	5003.53	4758.56	4972.17	0.0819878	0.11895	0.473963	0.694457
Znrf2	5243.96	5034.86	8642.36	6860.84	5138.04	5423.65	5252.81	5281.51	4442.31	4792.18	5227.76	5926.67	3854.69	4345.22	2576.86	2955.03	4622.49	4645.53	4509.37	4666.68	4972.14	0.50267	0.141731	0.000137679	0.00149646
Zc3h15	2942.36	4881.35	5087.88	4779.4	5087.93	4459.49	4829.88	5009.57	4688.31	6740.19	4175.27	5067.48	6237.51	4796.3	4511.22	4718.27	5389.18	5181.46	5428.88	5429.74	4972.08	-0.15454	0.116906	0.163655	0.365395
Taf7	3400.75	5122.76	4038.3	5395.9	5103.15	4474.89	5010.94	4936.2	4097.03	7033.9	5629.1	4690.97	6350.64	4589.38	4059.41	4587.94	5173.85	5001.26	5330.05	5359.34	4969.29	-0.0975681	0.119572	0.379386	0.610497
Atf7ip	4233.58	3726.32	6507.37	5817.16	3865.74	4908.31	4085.37	4132.62	6286.74	3353.7	4628.65	6097.03	5135.66	3866.56	4949.29	3983.9	6009.09	6156.52	5753.47	5874.22	4968.56	-0.142647	0.140958	0.274173	0.504124
Ythdf1	3746.15	4543.38	4589.97	6382.78	5315.63	5083.36	5224.43	5309.46	5700.98	5014.84	4065.39	4445.31	5575.22	4977	3320.71	5492.75	5097.86	5188.46	5017.09	5245.39	4966.81	0.010712	0.115038	0.933295	0.971338
Myo1b	4238.43	4271.03	5227.4	4908.38	4177.79	4473.49	4366.42	4357.97	5745.11	4625.51	4813.7	5693.36	6794.91	4571.45	3653.99	4002.7	5610.47	5994.98	5723.44	6064.54	4965.75	-0.217354	0.117503	0.0509303	0.163689
Fgfr1op	3587.97	3753.55	4618.13	5149.77	4375.04	4683.55	4648.14	4778.39	4542.69	5800.34	5395.47	7006.83	5934.65	6254.36	3652.27	4005.21	5222.28	5356.99	5087.82	5461.37	4965.74	-0.185699	0.118903	0.0990861	0.261135
Zfp655	4125.44	4487.68	5858.42	6150.85	5324.51	5434.85	5457.52	5494.63	4595.64	5558.54	4469.04	6290.84	5518.66	4254.18	3300.1	4049.07	4644.84	4650.19	4751.6	4886.83	4965.17	0.214066	0.112764	0.0459592	0.152276
Slc25a12	4336.88	6030.2	6643.04	5589.97	5684.76	5474.06	5559.53	5642.53	5270.76	6293.49	4880.79	6216.77	4750.31	2731.28	3066.46	3985.15	4202.27	4205.23	4379.54	4266.95	4960.5	0.486432	0.118308	1.79101e-05	0.000270423
Atg2b	2992.4	4745.17	6736.48	5294.14	4709.29	5095.96	4921.76	4895.44	4155.5	4547.65	5095.91	5031.68	5371.35	4690.08	4421.89	4457.61	5570.24	5669.57	5374.62	5388.58	4958.27	-0.0507928	0.117244	0.648862	0.817724
Rnf10	3712.25	4143.52	5836.66	4018.53	3997.03	4303.35	4180.63	4100.59	4983.95	4927.42	4334.88	4451.48	5414.95	4381.09	3702.09	7299.85	6634.22	6433.52	6188.52	6051.41	4954.8	-0.399877	0.127429	0.000912324	0.00716894
Ube2d2a	3294.22	3749.84	6253.93	4603.08	5179.9	4903.41	4814.34	5035.19	5040.21	4849.55	4211.12	6141.47	5749.63	4590.76	4377.22	5435.1	5210.36	5022.84	5121.73	5476.28	4953.01	-0.105265	0.115135	0.336863	0.569805
Rtel1	3555.69	5215.61	3523.76	5458.62	5077.78	4663.24	5053.51	4982.78	4766.63	4857.75	5481.05	6093.32	6292.89	5737.07	3724.42	4123.01	5037.5	5152.3	5191.5	5054.48	4952.15	-0.0936961	0.11756	0.401632	0.631476
Hprt	4608.04	4601.57	3875.75	5866.86	4758.76	4329.96	4440.73	4604.28	3607.24	5651.43	4895.82	4219.4	5987.68	5757.76	2994.31	5133.08	5868.27	5739.55	5805.79	6279.91	4951.31	-0.209963	0.128655	0.0813164	0.227858
Ahcy	4188.39	5271.32	3928.23	4115.56	5154.53	5158.98	5171.06	5126.61	7096.44	7510.66	8101.87	6501.93	3416.31	3543.77	2585.45	6723.38	4078.58	3957.39	3897.01	3449.6	4948.85	0.244221	0.137916	0.0608968	0.185484
Sec14l1	2851.98	6498.15	3999.91	4547.47	4346.5	4017.67	4227.24	4102.34	6104.73	5696.51	6613.35	3652.78	3758.06	3721.72	5535.09	6318.6	5828.04	5909.84	5761.22	5473.89	4948.25	-0.257163	0.147677	0.0586	0.180584
Incenp	4193.23	4420.82	5564.03	3138.14	4819.64	5201.69	4975.81	4871.56	6155.47	4475.25	4049.2	4144.1	6604	4145.2	4585.09	6161.95	5563.53	5431.64	5367.84	5089.08	4947.86	-0.188463	0.12272	0.102731	0.267516
Tox4	3384.61	4955.63	4812.69	5404.19	5678.41	5126.77	5478.46	5656.51	4533.87	5539.42	4295.56	5487.2	6025.39	5748.11	3501.09	4366.13	4630.69	4923.12	4605.3	4749.61	4945.14	0.0650994	0.117048	0.560091	0.757799
Kif18a	3270.01	3389.59	4877.96	5369.87	4502.52	4758.47	4723.14	4739.38	3845.52	5151.45	4208.81	5703.23	5684.82	6853.03	3947.75	5282.21	5568	5422.89	5658.52	5908.82	4943.3	-0.288785	0.123726	0.0128082	0.0585407
Slf2	3416.89	3888.49	4485.01	5576.95	5391.1	5025.94	5568.99	5456.78	5411.96	4794.91	3881.5	5131.67	6296.43	5087.36	3808.6	6166.96	4776.72	4798.32	4957.02	4925.61	4942.36	-0.0660195	0.120036	0.566059	0.761834
Ppp4r3b	3421.73	3394.54	5029	4595.98	5127.89	4986.03	5146.06	5177.27	3926.04	5106.37	3489.42	5399.55	6806.7	6908.21	4485.45	4961.39	5246.13	4878.8	5183.75	5501.93	4938.61	-0.230881	0.126668	0.0529394	0.168154
Evi5	3294.22	3340.07	5898.1	5474	4195.55	4461.59	4148.87	4307.89	5823.43	4848.18	4327.94	5679.78	5697.78	4847.33	4411.58	4462.62	5790.78	5750.05	5831.96	6063.94	4932.78	-0.264368	0.123374	0.0232324	0.0921665
Tex14	3721.94	4266.08	5601.15	5728.41	5441.84	5473.36	5333.21	5404.95	4603.37	4344.1	3021	5147.72	5290.04	5360.48	3698.65	5601.77	5098.6	4982.6	5182.78	5313.41	4930.77	0.0133638	0.116042	0.89675	0.953816
Anp32b	4369.16	3675.56	4359.58	4947.43	4680.74	5095.96	4715.03	4872.73	5286.2	3753.96	6076.7	7985.76	5830.94	4695.6	3800.01	4648.09	5191.74	5032.17	4865.94	4710.83	4929.71	-0.0702983	0.120132	0.53214	0.738123
Eps15l1	4018.92	4230.18	3934.63	4192.47	3979.27	4434.28	4181.3	3939.87	5324.81	3419.27	4859.97	5000.82	7843.73	4241.76	4578.22	5180.7	6474.77	6337.89	6247.62	6119.43	4927	-0.487885	0.120403	2.01519e-05	0.000297203
Gm49383	3822.01	5608.05	3985.83	5332	5187.51	4585.52	5212.27	5110.31	4002.16	6137.75	4816.02	5342.77	5698.96	4183.83	3360.22	5678.22	4996.52	5006.51	5356.21	5061.64	4924.22	-0.0170363	0.118003	0.88127	0.946568
Gm25939	379.296	129.988	103.678	218.913	213.741	186.25	173.63	218.947	5236.56	10599.3	7047.07	6185.91	4310.75	8991.16	11571.8	7897.62	8910.44	7164.24	11010.9	7868.69	4920.94	-5.3683	0.206321	9.48573e-151	3.34509e-147
Ehmt2	4311.06	6266.65	3507.12	3185.48	5229.37	5126.07	5673.03	5285.58	7475.92	7188.26	5568.95	3847.83	3309.07	3138.21	6062.49	6839.93	4334.15	4475.83	4001.66	3590.99	4920.88	0.0918898	0.160319	0.52739	0.734297
Dpp3	2840.68	5773.94	4144.54	3786.6	5253.47	4655.54	5183.9	5021.21	5414.17	6647.3	6378.56	4240.39	5841.55	4676.28	4147.02	5634.36	4767.04	4781.41	4616.92	4530.06	4916.75	-0.0792543	0.126711	0.506979	0.719528
Gprasp1	3386.22	5237.89	5182.6	7221.75	5774.82	5290.61	5681.82	5687.37	4227.2	5080.42	4634.43	4616.9	5201.65	4190.72	3487.35	4549.09	4633.67	4731.25	4696.38	4788.39	4915.03	0.24526	0.117433	0.0307785	0.113245
Mtmr3	3734.85	4033.34	4597.65	4655.15	4567.21	5224.09	4983.24	4792.95	5053.44	3133.77	4369.58	6008.14	6155.02	6316.43	3899.65	5106.76	5432.4	5459.05	5413.38	5327.72	4913.19	-0.217118	0.120411	0.0569739	0.177018
Nrf1	4383.69	5485.49	5402.75	5104.81	5195.75	5488.76	5314.29	5399.13	5096.47	4595.46	3999.47	5876.06	5730.78	4684.56	3051	3996.43	4919.78	4729.5	4888.22	4889.22	4911.58	0.166803	0.111205	0.118901	0.296418
Ccnl2	4751.69	5813.55	6045.3	4440.97	4987.09	4714.36	5239.3	4955.41	3398.75	5139.16	5809.52	5004.52	5467.98	4193.48	3044.13	4406.23	5298.28	5296.93	5055.85	5133.23	4909.79	0.100488	0.121497	0.382479	0.613682
Akap9	3439.48	4226.46	6292.33	6362.67	4887.51	4871.2	4724.49	4936.78	5212.29	5505.26	5122.51	5976.05	4897.62	4757.67	3516.55	3463.83	4921.27	5008.26	4979.3	5055.67	4907.86	0.109745	0.120289	0.346458	0.579529
Rps3a3	5623.26	10099.4	8004.93	10415.5	566.383	492.932	608.718	536.885	3888.54	5486.14	4973.31	3489.83	3894.76	3805.86	2599.19	3597.92	7327.89	7422.58	7556.64	7746.38	4906.85	-0.081093	0.333697	0.649686	0.818212
Hsph1	3058.57	3986.29	4074.14	4605.45	5755.16	5664.51	5909.49	5796.85	6487.51	5971.09	7521.27	7470.99	5920.51	5268.06	3188.43	4701.98	3112.21	3168.94	3234.27	3240.78	4906.83	0.254234	0.153563	0.0726281	0.210759
Rbbp6	3381.38	3356.16	5430.91	5359.22	4442.27	4631.74	4239.41	4453.47	5119.63	3393.32	5088.97	6979.67	5140.38	4872.16	4837.62	4930.06	5596.32	5733.72	5390.13	5750.72	4906.36	-0.233674	0.126317	0.0467165	0.153909
Vps4b	2984.33	4111.33	4552.85	4966.36	4846.28	4752.17	4860.96	4778.39	4577.99	5192.43	5268.24	6369.84	6177.41	5088.74	3763.93	5431.34	4944.37	4900.96	5271.92	5274.63	4905.72	-0.172692	0.113472	0.108995	0.279111
Dennd2c	3744.53	4601.57	4427.42	4909.56	4324.3	4299.15	4343.45	4261.31	3835.59	4013.52	5003.38	4688.5	6539.19	6043.3	3258.87	5010.27	6277.32	6106.37	6270.88	6142.1	4905.03	-0.36217	0.120195	0.00147826	0.0106249
Sumo1	4075.41	4280.93	4852.37	5562.75	5625.14	5006.34	5475.76	5527.24	3809.11	6389.11	4640.22	5579.78	5953.5	5309.44	3368.81	4022.75	4629.2	4486.32	4537.47	4893.39	4901.25	0.108125	0.120137	0.342136	0.575172
Kif4	3470.15	4548.34	4015.26	5911.83	4733.39	4416.08	4685.3	4883.21	3549.88	5510.73	5427.85	5265	6510.91	4495.58	4164.2	4559.12	5293.07	5609.51	5436.63	5516.25	4900.11	-0.166092	0.119188	0.141773	0.333195
Rbm5	3928.53	5282.46	5204.36	5923.66	5488.14	4979.73	5221.06	5185.42	3678.94	4782.61	5053.12	5097.11	5966.46	4346.6	3385.99	4145.56	5060.6	4959.86	5108.17	5122.49	4896.04	0.10825	0.112029	0.330822	0.563799
Dhx40	2940.75	4193.04	4808.85	4661.07	5004.21	4777.37	4922.44	5041.01	4646.39	6544.84	3931.23	6582.17	5090.88	6228.15	3904.8	5181.95	4828.88	4741.17	4798.11	5092.06	4895.97	-0.120362	0.124377	0.307913	0.540106
Akap13	3776.82	3395.78	5075.08	4613.73	4573.56	5633	4947.44	4875.06	6409.19	2797.71	5579.36	6004.44	5747.27	4474.89	5146.85	5109.27	4813.23	5095.73	4702.19	5032.4	4890.15	-0.10801	0.130829	0.381275	0.612147
Zfp91	2776.12	3557.95	4252.06	5530.8	4652.84	4726.26	4653.55	4603.7	4653.01	6141.85	5115.57	6201.96	5681.28	5829.49	3946.03	5133.08	5126.17	4928.36	4901.79	5343.24	4887.76	-0.209787	0.120788	0.0604033	0.184423
Nr2c2	4884.04	4153.42	7764.3	6743.69	4446.07	5245.1	4814.34	4884.37	5185.82	3422.01	4265.48	6456.26	3755.7	4021.05	3422.07	3947.56	5024.09	5042.67	5021.93	5244.8	4887.24	0.24519	0.141967	0.0627887	0.189591
Sipa1l2	3844.6	3908.3	5963.38	3349.96	3311.4	3791.51	3486.11	3345.92	6313.22	3883.74	3475.54	4965.02	5307.71	3601.7	5732.65	5956.43	7017.19	6984.04	6901.65	6582.39	4886.12	-0.590228	0.153326	3.41937e-05	0.000471229
Gm22513	2503.35	2947.63	2364.1	4187.74	3391.95	2656.51	2677.41	2908.03	5881.9	9238.73	4249.29	4983.54	6311.75	5724.65	4995.67	5748.4	6342.14	6101.12	7208.8	7241.05	4883.19	-1.04049	0.146692	1.69693e-13	1.36347e-11
Acp6	4441.79	7785.65	4961.16	6457.33	4520.28	4408.38	4702.87	4330.02	3863.17	4348.2	4659.88	4509.5	5105.02	4534.2	3018.36	3396.15	5547.88	5870.77	5701.15	5486.42	4882.41	0.092506	0.140833	0.483291	0.701431
Gm22973	5687.82	3073.9	2737.86	4582.97	4390.26	3534.54	3377.34	3814.68	3244.31	8234.67	3792.44	3370.09	3056.89	6418.51	7304.54	5631.85	6700.53	5784.46	6927.81	5981.01	4882.32	-0.550128	0.188995	0.00111674	0.00848938
Usp1	3544.4	4667.18	4125.34	5023.16	5010.55	4521.11	4707.6	5016.56	3376.68	7139.08	4432.03	5084.76	6018.32	5640.51	3995.85	4412.49	5102.33	4942.94	5333.93	5531.17	4881.3	-0.147141	0.124907	0.213704	0.433749
Lamp2	3207.06	3866.21	4308.38	5141.49	4269.12	4502.9	4102.26	4300.32	6091.49	4803.1	4287.46	6467.37	6338.85	5085.98	4116.1	4361.11	5576.2	5393.15	5506.4	5814.56	4876.98	-0.297207	0.115849	0.0060646	0.032953
Hnrnpr	4606.42	2915.44	3505.84	4381.8	4913.51	4629.64	4744.76	4887.87	3889.64	4880.97	4841.46	6674.76	6949.29	6160.56	3765.65	5762.18	4954.8	4794.82	5082.01	5170.22	4875.58	-0.272302	0.134033	0.0289319	0.1081
Dlst	4114.15	4820.69	4395.42	6337.82	4892.58	4597.43	4818.4	4774.32	4805.24	5339.97	4898.14	3784.87	5972.36	4314.87	3188.43	4660.63	5445.81	5479.46	5393.03	5275.82	4865.47	-0.0301256	0.117943	0.768337	0.889396
Tecr	3139.28	5390.16	3953.83	4973.46	4152.42	3956.06	4218.46	3994.61	4587.92	3258.08	6166.91	3357.75	5902.83	5566.02	4452.81	4760.88	6531.39	6694.2	6469.51	5742.37	4863.45	-0.415822	0.136733	0.00114473	0.00866273
Pds5b	3883.34	2660.42	5542.27	5490.57	4363.62	5457.96	4646.12	4636.89	5323.71	4051.77	4665.66	6450.08	5261.75	5720.52	4665.83	3911.22	5066.56	5008.26	5236.07	5211.39	4862.7	-0.112527	0.129319	0.348151	0.581219
Fkbp5	3592.82	5007.63	6243.69	4268.21	4641.42	4492.4	4882.58	4768.49	6863.68	5524.39	4388.08	4257.67	4131.63	3883.11	3628.22	6037.89	5262.52	5097.48	5196.34	5068.2	4861.82	-0.0141493	0.125162	0.905491	0.958236
Idh3a	4288.46	4591.67	4159.9	5976.91	5101.25	4477.69	4716.38	4894.27	4381.64	6029.84	4742	4939.1	5981.78	4083.13	3100.82	4970.16	5087.42	5037.42	5282.58	5365.31	4860.39	-0.0176816	0.116642	0.827573	0.920701
Morc1	5970.27	5392.64	6593.12	8291.47	6485.81	6785.51	6252.03	6397.78	4263.6	4003.95	4747.78	6606.86	3527.08	3088.55	2097.56	2982.6	3358.83	3418.54	3403.83	3526.56	4859.72	1.01693	0.126018	1.20146e-16	1.37661e-14
Yy1	3300.68	2967.44	5062.28	5406.55	4530.43	4659.04	4719.08	4631.65	4037.46	6671.89	4144.04	6206.89	4181.12	5699.82	4262.12	5971.47	5223.77	5042.67	5246.73	5142.78	4855.4	-0.185459	0.131745	0.129466	0.313257
Prr14l	3169.94	3838.97	5534.59	5416.02	4362.35	4834.09	4586.67	4625.83	4968.5	4781.25	5394.31	6315.53	5242.9	3714.82	4013.03	5463.92	5128.4	5289.35	5131.42	5254.94	4853.34	-0.0999571	0.115966	0.36435	0.596471
Ints3	3552.47	5328.26	6870.88	4856.31	5401.88	5315.82	5559.53	5453.87	5820.12	4079.09	5298.31	4587.27	3819.34	4236.24	3174.69	5461.42	4513.71	4716.67	4543.29	4402.98	4849.61	0.258164	0.123206	0.0270085	0.10288
Amot	2931.07	4534.72	5182.6	4792.41	7537.39	8373.53	7857.93	8024.74	5520.07	3908.33	5978.39	4915.64	6906.86	4272.11	5691.42	5114.28	1345.62	1376.28	1368.12	1356.09	4849.38	0.593697	0.378956	0.0229058	0.0911923
Hnrnpul2	4679.05	4644.9	5014.92	3696.67	4717.53	4700.35	4675.17	4735.3	4565.86	4438.36	5546.98	6118.01	6515.62	4272.11	3367.1	4527.79	5157.46	5315.01	5236.07	5049.11	4848.67	-0.0885811	0.11337	0.40783	0.637213
Atp11a	4495.06	4346.55	6009.46	5292.95	4801.25	5066.55	4858.93	4875.06	4526.15	3141.96	4798.67	5335.36	5900.47	4063.82	3676.32	4305.97	5339.26	5419.98	5556.78	5157.09	4848.38	0.0108156	0.116331	0.925137	0.966968
Myo1e	4532.18	4064.29	5724.02	4067.04	4262.14	4633.84	4323.18	4298.57	5845.49	4300.39	5062.37	5745.2	5876.9	4567.31	3063.03	4634.31	5389.93	5576.27	5518.02	5480.46	4848.25	-0.146171	0.118373	0.193071	0.406966
Dnajc10	3384.61	4693.18	4765.33	6246.7	5287.72	4708.76	5089.31	5065.47	4045.18	6009.34	4671.45	4379.88	5160.41	5326	3257.15	4681.93	4876.57	4832.14	5227.35	5232.86	4847.07	0.0240316	0.118998	0.848244	0.930613
2700049A03Rik	3947.9	4231.41	5423.23	5457.43	4481.59	4730.46	4554.91	4622.92	4976.22	3816.8	4318.69	6409.35	5365.46	5633.61	3698.65	3557.82	5383.97	5452.63	5265.13	5611.11	4846.97	-0.0851182	0.121152	0.458356	0.681246
Cep85	3555.69	5344.36	5284.99	4979.38	4588.78	4299.85	4467.08	4606.03	4766.63	5161.01	4371.89	5283.51	5893.4	4382.46	3257.15	4502.72	5440.59	5702.81	5389.16	5609.32	4844.34	-0.103572	0.115042	0.339801	0.572525
Gfm2	3121.52	5338.17	4755.09	6666.78	5042.27	4855.1	5044.72	4940.86	3778.22	5166.48	5339.95	4966.26	5019	4212.79	3703.81	4641.83	5009.94	5148.8	5109.14	5023.45	4844.21	0.0671363	0.119202	0.573977	0.767156
Dag1	4262.64	4559.48	6283.37	5092.97	5404.42	5467.76	5218.35	5184.26	8228.26	4344.1	5129.45	4740.35	4731.45	3016.82	3889.34	4034.03	4344.58	4532.98	4222.57	4168.51	4842.78	0.306985	0.125106	0.0093546	0.045945
Nrd1	3546.01	3902.11	5914.74	4025.63	4614.15	4691.95	4781.24	4850.6	4489.74	4200.67	4358.01	7135.21	5724.88	5072.18	4554.17	4227.02	5156.72	5249.69	5161.46	5199.45	4842.78	-0.13787	0.118827	0.221399	0.443526
Usp50	4017.3	4795.93	5542.27	4872.88	4790.47	4508.5	4657.6	4679.98	4287.87	4618.68	4454.01	5521.76	6033.64	3749.3	3411.76	5037.84	5494.24	5340.08	5648.83	5380.23	4842.16	-0.0752217	0.11249	0.478767	0.698071
Nol11	3465.31	4258.65	3741.35	5045.64	4677.57	4346.76	4927.17	4645.63	3607.24	4831.79	4330.25	3957.7	7186.15	6061.24	3597.29	5407.53	5629.84	5526.7	5597.48	5966.1	4840.37	-0.332317	0.119524	0.00329656	0.0202921
Osbpl1a	3389.45	5288.65	4666.77	4639.77	4293.22	4819.39	4319.13	4524.51	4199.62	5100.91	5604.81	5390.91	5906.36	5554.98	3361.94	3907.46	5416.75	5352.33	5425.98	5555.03	4835.9	-0.157172	0.117792	0.159916	0.359877
Ppp2r2d	2856.82	4183.13	4616.85	5362.77	4550.09	4698.25	4736.65	4668.92	5468.22	4830.43	4376.52	6185.91	5876.9	4485.92	4183.1	4976.43	4936.92	5156.97	5150.8	5367.1	4833.43	-0.156252	0.112785	0.145789	0.339402
[truncated: 40,758 more rows]
