# Supplementary material for: LIS1 RNA-binding orchestrates the mechanosensitive properties of embryonic stem cells in AGO2-dependent and independent ways
Source: Nat Commun. 2023 Jun 6;14:3293. doi: 10.1038/s41467-023-38797-8 (PMC10244377; doi:10.1038/s41467-023-38797-8)
Supplement: Supplementary file 14 — Supplementary Data 11 [file 41467_2023_38797_MOESM14_ESM.xlsx]

## Sheet: 11a. miRs.B
	AGO1.4.KO_1	AGO1.4.KO_2	AGO1.4.KO_3	AGO1.4.KO_4	Dox.AGO2_1	Dox.AGO2_2	Dox.AGO2_3	Dox.AGO2_4	AGO1.4.KO_LIS1.OE_1	AGO1.4.KO_LIS1.OE_2	AGO1.4.KO_LIS1.OE_3	AGO1.4.KO_LIS1.OE_4	Dox.AGO2_LIS1.OE_1	Dox.AGO2_LIS1.OE_2	Dox.AGO2_LIS1.OE_3	Dox.AGO2_LIS1.OE_4	DoxAGO2.vs.AGO1.4KO.baseMean	DoxAGO2.vs.AGO1.4KO.lfcSE	DoxAGO2.vs.AGO1.4KO.log2FC	DoxAGO2.vs.AGO1.4KO.pvalue	DoxAGO2.vs.AGO1.4KO.padj	DoxAGO2.vs.AGO1.4KO.weight	AGO1.4KO_LIS1OE.vs.AGO1.4KO.baseMean	AGO1.4KO_LIS1OE.vs.AGO1.4KO.lfcSE	AGO1.4KO_LIS1OE.vs.AGO1.4KO.log2FC	AGO1.4KO_LIS1OE.vs.AGO1.4KO.pvalue	AGO1.4KO_LIS1OE.vs.AGO1.4KO.padj	AGO1.4KO_LIS1OE.vs.AGO1.4KO.weight	DoxAGO2_LIS1OE.vs.AGO1.4KO.baseMean	DoxAGO2_LIS1OE.vs.AGO1.4KO.lfcSE	DoxAGO2_LIS1OE.vs.AGO1.4KO.log2FC	DoxAGO2_LIS1OE.vs.AGO1.4KO.pvalue	DoxAGO2_LIS1OE.vs.AGO1.4KO.padj	DoxAGO2_LIS1OE.vs.AGO1.4KO.weight	DoxAGO2_LIS1OE.vs.AGO1.4KO_LIS1OE.baseMean	DoxAGO2_LIS1OE.vs.AGO1.4KO_LIS1OE.lfcSE	DoxAGO2_LIS1OE.vs.AGO1.4KO_LIS1OE.log2FC	DoxAGO2_LIS1OE.vs.AGO1.4KO_LIS1OE.pvalue	DoxAGO2_LIS1OE.vs.AGO1.4KO_LIS1OE.padj	DoxAGO2_LIS1OE.vs.AGO1.4KO_LIS1OE.weight	DoxAGO2_LIS1OE.vs.Dox.AGO2.baseMean	DoxAGO2_LIS1OE.vs.Dox.AGO2.lfcSE	DoxAGO2_LIS1OE.vs.Dox.AGO2.log2FC	DoxAGO2_LIS1OE.vs.Dox.AGO2.pvalue	DoxAGO2_LIS1OE.vs.Dox.AGO2.padj	DoxAGO2_LIS1OE.vs.Dox.AGO2.weight	LIS1OE.vs.Dox.AGO2.baseMean	LIS1OE.vs.Dox.AGO2.lfcSE	LIS1OE.vs.Dox.AGO2.log2FC
mmu-mir-222	117.72	130.405	110.259	115.812	191.168	180.888	157.478	171.276	246.266	263.832	272.259	224.986	161.672	178.171	221.582	203.717	184.218	0.12286	0.559633	4.20432e-06	3.3709e-05	11.7634	184.218	0.125067	1.0806	1.80901e-18	2.99275e-15	14.6516	184.218	0.125976	0.685649	6.83886e-08	7.26985e-07	11.8145	184.218	0.117281	-0.394949	0.000377386	0.00288463	7.69685	184.218	0.114924	0.126016	0.319509	0.666473	13.9566	184.218	0.113928	-0.559633
mmu-mir-541	375.839	480.567	408.124	531.97	3653.29	3403.83	3779.97	2919.63	951.67	948.086	925.152	705.568	4203.48	4968.55	5009.52	4476.3	2358.85	0.137751	2.93409	4.53422e-101	4.44904e-99	11.7634	2358.85	0.140108	0.973099	2.8095e-12	1.16924e-09	14.5606	2358.85	0.137803	3.37362	8.95608e-133	1.14367e-130	11.8635	2358.85	0.135958	2.40052	9.66188e-70	1.12694e-67	7.69685	2358.85	0.133528	0.439536	0.00101145	0.0284853	15.6517	2358.85	0.135906	-2.93409
mmu-mir-30c-2	45.3598	39.846	38.673	36.907	1682.94	1513.18	1666.11	1560.02	109.915	86.3622	87.2286	62.7511	1470.72	1582.28	1728.34	1774.91	842.847	0.148975	5.28531	2.88444e-279	1.2485e-276	8	842.847	0.171991	1.08782	1.0209e-10	2.93502e-08	14.546	842.847	0.149357	5.31509	8.91409e-281	2.79236e-278	11.0541	842.847	0.126678	4.22727	3.54969e-245	1.39297e-242	8.82398	842.847	0.0930595	0.0297744	0.762279	0.909157	15.8059	842.847	0.126227	-5.28531
mmu-let-7a-2	1434.23	1723.04	1425.96	1838.99	7044.21	6421.93	6779.47	5496.71	3572.94	3236.21	2689.55	2387.6	7373.4	8194.86	7205.85	9449.8	4767.17	0.151224	2.00232	4.49044e-40	3.20469e-38	7.22637	4767.17	0.151783	0.887741	4.68279e-09	1.02696e-06	14.5606	4767.17	0.151267	2.32627	1.93588e-53	1.16064e-51	10.3665	4767.17	0.150844	1.43853	1.45917e-21	5.01032e-20	8.82398	4767.17	0.150282	0.323944	0.0310373	0.221501	15.6517	4767.17	0.150801	-2.00232
mmu-mir-221	606.958	621.84	524.143	624.874	675.68	556.705	540.067	531.484	1174.28	986.047	1004.45	812.704	623.593	671.179	686.018	821.891	716.37	0.132658	-0.0454576	0.743375	0.819806	10.0545	716.37	0.132785	0.741246	2.07449e-08	3.1426e-06	14.546	716.37	0.133263	0.236804	0.0718329	0.221584	10.3665	716.37	0.132208	-0.504442	0.000135864	0.00210563	4	716.37	0.132081	0.282262	0.0319441	0.227362	15.4798	716.37	0.131598	0.0454576
mmu-let-7e	290.519	317.561	321.726	393.251	477.92	412.16	472.435	346.966	666.447	786.75	549.805	437.728	499.864	606.389	563.704	552.611	480.99	0.179953	0.3687	0.0382965	0.139247	8.19611	480.99	0.180604	0.881445	8.83711e-07	9.33149e-05	14.6516	480.99	0.180375	0.746592	3.28977e-05	0.000277088	11.8635	480.99	0.178652	-0.134853	0.437065	0.670322	8	480.99	0.177994	0.377892	0.034559	0.238517	15.6517	480.99	0.178227	-0.3687
mmu-mir-146b	363.959	293.412	293.75	411.068	2612.41	2477.91	2764.51	2155.95	786.102	535.256	678.004	497.418	2305.48	2842.64	3119.87	3274.3	1588.25	0.17781	2.8739	5.41545e-59	4.0798e-57	10.0545	1588.25	0.180411	0.872221	1.21694e-06	0.000119286	14.546	1588.25	0.177948	3.0792	2.59795e-67	1.68738e-65	10.3665	1588.25	0.176277	2.20698	5.00411e-36	3.19675e-34	8.82398	1588.25	0.173614	0.205297	0.238073	0.610743	13.9566	1588.25	0.176138	-2.8739
mmu-mir-28a	70.1998	73.6548	56.7753	77.632	157.549	139.589	169.82	148.321	175.308	173.673	114.983	96.4225	183.118	184.245	152.448	239.621	138.335	0.214347	1.13356	6.9805e-08	9.78388e-07	8.19611	138.335	0.219789	0.99965	2.99823e-06	0.00026106	14.6516	138.335	0.215584	1.43547	1.04022e-11	1.43604e-10	11.8635	138.335	0.207521	0.435817	0.0341751	0.129981	7.69685	138.335	0.201748	0.301911	0.123841	0.476897	13.9566	138.335	0.206235	-1.13356
mmu-mir-296	12.96	8.45219	14.8109	7.63593	281.479	218.882	302.121	298.408	29.2179	42.7066	34.3628	13.7746	341.491	334.071	336.805	295.818	160.812	0.281669	4.52897	4.90544e-60	3.81479e-58	10.0545	160.812	0.31525	1.3742	4.10532e-06	0.000342047	14.546	160.812	0.282339	4.77704	4.01549e-66	2.53759e-64	10.3665	160.812	0.227729	3.40284	2.49159e-50	2.45204e-48	7.69685	160.812	0.178368	0.248068	0.167445	0.523286	15.2972	160.812	0.226898	-4.52897
mmu-mir-16-2	102.6	124.368	125.893	148.901	2179.98	1680.85	1997.85	1893.74	285.223	176.52	239.218	165.296	2064.62	2065.17	2123.64	2264.3	1102.39	0.166575	3.93886	1.75809e-124	3.46623e-122	8.19611	1102.39	0.175105	0.782985	6.78357e-06	0.000513299	14.5606	1102.39	0.166802	4.07462	1.12266e-132	1.34928e-130	11.8635	1102.39	0.162503	3.29163	1.04358e-91	1.50567e-89	8	1102.39	0.153274	0.135754	0.376194	0.692427	15.2972	1102.39	0.16227	-3.93886
mmu-mir-181a-1	455.758	466.078	418.82	554.878	455.507	373.339	400.854	304.588	954.453	801.934	851.14	560.169	435.525	477.823	476.844	527.634	532.209	0.171662	-0.30432	0.079047	0.182193	11.7634	532.209	0.171326	0.739608	1.43492e-05	0.000937596	14.6516	532.209	0.17228	0.0168317	0.913252	0.865054	11.8635	532.209	0.171258	-0.722777	2.33077e-05	0.000241847	8	532.209	0.171594	0.321152	0.0619975	0.326433	15.2972	532.209	0.170637	0.30432
mmu-let-7c-1	587.518	742.585	607.248	738.14	810.816	711.161	693.596	650.671	1328.72	1461.51	1070.53	801.99	795.163	766.338	608.021	870.284	827.769	0.184067	0.0992141	0.584839	0.858508	7.22637	827.769	0.184229	0.800461	1.28381e-05	0.000937596	12.7652	827.769	0.184683	0.183917	0.308963	0.504606	11.8635	827.769	0.183941	-0.616544	0.000813442	0.00578262	7.69685	827.769	0.183779	0.0847029	0.634632	0.850926	15.6517	827.769	0.183323	-0.0992141
mmu-mir-26a-1	384.479	415.365	327.486	533.243	3422.57	2809.95	3162.4	2666.25	1097.76	745.941	729.548	483.643	3311.8	3301.23	3286.5	3598.21	1892.27	0.218259	2.85763	2.65265e-39	1.81584e-37	7.22637	1892.27	0.219992	0.878801	5.99905e-05	0.00312081	14.5606	1892.27	0.218363	3.01992	1.21364e-43	7.66081e-42	8	1892.27	0.217237	2.14112	6.11395e-23	2.20983e-21	8.82398	1892.27	0.215482	0.162298	0.451326	0.743041	15.8059	1892.27	0.217132	-2.85763
mmu-mir-155	23.7599	31.3938	22.2164	25.4531	25.7088	21.4752	26.1641	31.7831	45.9139	55.044	56.8308	36.7324	23.9209	28.3454	15.9539	33.5625	31.5161	0.241766	0.0308387	0.860453	0.876731	10.0545	31.5161	0.241114	0.894066	8.08953e-05	0.00368461	14.6516	31.5161	0.25424	-0.0141224	0.815603	0.820083	11.8635	31.5161	0.236945	-0.908188	0.000169327	0.00143732	7.69685	31.5161	0.237608	-0.0449611	0.943673	1	13.9566	31.5161	0.223507	-0.0308387
mmu-let-7g	578.878	527.658	422.112	601.966	6664.51	5253.18	5103.48	5055.28	1273.07	808.578	811.49	765.258	5294.76	5474.71	5512.96	7443.85	3224.48	0.194989	3.37072	4.1941e-67	4.38193e-65	8	3224.48	0.196701	0.778812	7.17968e-05	0.00368461	12.7652	3224.48	0.195063	3.47468	3.86352e-71	2.82393e-69	11.0541	3224.48	0.19421	2.69587	7.1893e-44	1.11706e-41	4	3224.48	0.192476	0.10396	0.588579	0.826795	15.2972	3224.48	0.194136	-3.37072
mmu-mir-151	57.2398	43.4684	41.9643	66.1781	458.144	444.372	576.598	508.53	118.263	106.292	107.053	61.2206	477.593	499.082	746.288	642.371	309.666	0.230901	3.22605	2.78859e-45	2.01169e-43	8	309.666	0.243654	0.898676	0.000141151	0.00573103	14.5606	309.666	0.231366	3.47657	6.31606e-52	4.66753e-50	8	309.666	0.222339	2.57789	3.81976e-31	2.18366e-29	8	309.666	0.208285	0.250521	0.235257	0.5889	15.2972	309.666	0.221855	-3.22605
mmu-mir-196a-2	29.1599	80.8995	39.4958	40.725	597.235	570.746	628.926	511.178	139.133	107.241	76.6555	70.4037	672.259	676.24	586.749	643.151	341.887	0.270662	3.57298	1.3264e-40	8.93075e-39	8	341.887	0.281833	1.03257	0.000165888	0.00642216	14.5606	341.887	0.271101	3.7325	5.48793e-44	3.53782e-42	8	341.887	0.2614	2.69993	3.53514e-25	1.40737e-23	8.82398	341.887	0.249314	0.159518	0.520943	0.82026	13.9566	341.887	0.260944	-3.57298
mmu-mir-30d	206.279	212.512	206.53	206.17	2693.49	2589.42	2863.24	2488.79	439.66	260.035	290.762	283.145	2763.27	2888.19	2575.67	3556.85	1532.75	0.157175	3.67059	4.61828e-121	7.58778e-119	8.19611	1532.75	0.163342	0.612742	0.000179398	0.00674517	14.6516	1532.75	0.157344	3.81855	1.33904e-130	1.73942e-128	10.3665	1532.75	0.155386	3.2058	4.83206e-95	1.62673e-92	4	1532.75	0.148889	0.147961	0.31836	0.666473	13.9566	1532.75	0.155214	-3.67059
mmu-mir-664	6.47998	3.62237	4.93698	3.81797	14.5024	23.1272	19.2528	13.243	12.522	18.0317	15.8597	15.3052	8.24858	16.1974	12.4086	21.0741	13.0394	0.437643	1.69731	1.75539e-05	0.000147965	10.0545	13.0394	0.461874	1.52365	0.000221758	0.0082115	14.2303	13.0394	0.45511	1.43795	0.000367945	0.00374103	8	13.0394	0.364703	-0.0856928	0.816781	0.836474	9.17734	13.0394	0.333484	-0.25936	0.439009	0.734994	15.6517	13.0394	0.342658	-1.69731
mmu-mir-434	146.879	131.613	107.791	143.81	365.197	333.692	306.564	298.408	296.353	223.972	244.504	130.094	401.706	395.823	466.208	512.804	281.589	0.208993	1.29205	4.58553e-10	8.02434e-09	8.19611	281.589	0.213405	0.751108	0.000356814	0.0125595	14.6516	281.589	0.20932	1.73715	6.68048e-17	1.44633e-15	10.3665	281.589	0.206211	0.986045	1.72026e-06	1.93341e-05	9.17734	281.589	0.201642	0.445106	0.0270566	0.219687	13.9566	281.589	0.20588	-1.29205
mmu-let-7d	159.839	175.081	155.515	244.35	808.18	646.735	776.037	631.248	317.223	381.512	245.826	220.394	792.688	761.277	714.38	714.179	484.029	0.188648	1.95591	1.78243e-25	7.56798e-24	7.22637	484.029	0.193316	0.661993	0.000472451	0.0157455	14.546	484.029	0.189288	2.01524	9.34805e-27	2.66209e-25	11.0541	484.029	0.187162	1.35325	5.25017e-13	1.18518e-11	9.17734	484.029	0.182337	0.0593281	0.746209	0.897387	15.8059	484.029	0.186515	-1.95591
mmu-let-7i	1460.15	1320.96	1068.86	1539.91	2403.44	2311.89	1953.92	1767.49	3351.72	2091.67	1977.18	1704.99	2032.45	2206.89	2206.96	2844.23	2015.17	0.215348	0.646047	0.00266339	0.0151183	8.19611	2015.17	0.215625	0.759222	0.000423398	0.015764	12.7652	2015.17	0.215508	0.785058	0.000264125	0.00192046	11.8635	2015.17	0.215213	0.0258353	0.903407	1	4	2015.17	0.214935	0.139011	0.516995	0.786536	15.4798	2015.17	0.215052	-0.646047
mmu-mir-485	6.47998	4.82982	11.5196	7.63593	96.2432	57.818	96.7578	99.7637	16.696	26.573	25.1113	10.7136	110.531	121.48	102.814	147.519	58.9054	0.358785	3.3629	3.07432e-22	1.02156e-20	8.19611	58.9054	0.396566	1.26959	0.000575365	0.0198641	12.7652	58.9054	0.35936	3.81876	5.07779e-28	1.52526e-26	11.0541	58.9054	0.301499	2.54916	1.21117e-17	3.86284e-16	8	58.9054	0.249728	0.455856	0.0630327	0.326433	15.6517	58.9054	0.300813	-3.3629
mmu-mir-1981	4.31998	2.41491	1.64566	0	139.091	155.283	155.997	113.007	16.696	3.79614	10.5732	6.12206	156.723	205.504	175.493	213.863	85.0331	0.546311	5.51816	1.65941e-28	7.32465e-27	8.19611	85.0331	0.608038	1.73412	0.000680785	0.020344	14.2303	85.0331	0.546638	5.93144	2.80241e-32	9.08855e-31	11.8635	85.0331	0.334512	4.19732	1.63047e-39	1.06638e-37	8.82398	85.0331	0.201603	0.413282	0.0394642	0.254703	15.2972	85.0331	0.333979	-5.51816
mmu-mir-191	90.7197	153.347	138.235	189.626	1847.08	1835.31	2487.07	1771.91	306.093	229.666	289.44	179.07	2109.16	2493.38	3176.6	2567.92	1241.54	0.236585	3.78615	4.96183e-58	4.42169e-56	8	1241.54	0.241802	0.807922	0.000738611	0.02084	14.5606	1241.54	0.236656	4.16775	8.00854e-70	5.13455e-68	11.8145	1241.54	0.233891	3.35983	6.58208e-47	5.92239e-45	7.69685	1241.54	0.228494	0.381594	0.095516	0.396401	15.2972	1241.54	0.233819	-3.78615
mmu-mir-127	157.679	165.421	143.995	274.894	920.244	498.061	718.772	741.606	587.141	479.263	334.376	197.437	727.525	629.673	886.328	890.577	522.062	0.330744	1.95018	3.18259e-09	5.24068e-08	8	522.062	0.332509	1.10284	0.000836381	0.0228249	14.5606	522.062	0.331063	2.07266	3.28052e-10	4.11204e-09	11.8635	522.062	0.328961	0.969823	0.00319255	0.0329015	4	522.062	0.327177	0.122481	0.70908	0.884841	15.6517	522.062	0.328641	-1.95018
mmu-mir-409	93.9597	106.256	64.1807	111.994	770.605	803.67	869.833	662.148	274.092	176.52	124.235	114.789	1087.99	1176.33	1315.31	1415.09	572.938	0.261582	3.03148	1.81137e-31	7.04319e-30	10.0545	572.938	0.268046	0.866699	0.0009974	0.0255697	14.5606	572.938	0.261539	3.71601	2.52508e-46	1.28352e-44	10.3665	572.938	0.257371	2.84931	1.34618e-28	7.18545e-27	7.69685	572.938	0.250631	0.684526	0.00629663	0.09841	13.9566	572.938	0.257414	-3.03148
mmu-mir-140	153.359	131.613	121.779	156.537	1327.63	1103.5	1264.27	1078.86	250.44	276.169	206.177	140.807	1293.38	1281.62	1687.57	1672.66	759.148	0.192779	3.07433	1.03641e-57	7.13868e-56	10.0545	759.148	0.19979	0.629471	0.00127772	0.0291961	14.6516	759.148	0.192966	3.38812	1.76505e-69	1.09734e-67	11.8145	759.148	0.190427	2.75865	1.75487e-47	1.41781e-45	8.82398	759.148	0.183057	0.31379	0.0874172	0.396401	13.9566	759.148	0.190236	-3.07433
mmu-mir-676	18.3599	15.6969	15.6338	12.7266	298.618	293.22	293.729	247.202	43.1312	36.0633	18.503	16.8357	287.051	310.787	359.849	355.919	163.958	0.237979	4.09724	6.47113e-69	7.75205e-67	7.22637	163.958	0.279174	0.835664	0.00129653	0.0322363	12.7652	163.958	0.238827	4.31022	2.96918e-75	3.21295e-73	8	163.958	0.209969	3.47455	6.78362e-62	6.39884e-60	9.17734	163.958	0.150939	0.21298	0.167239	0.523286	15.2972	163.958	0.209003	-4.09724
mmu-let-7b	266.759	301.864	233.684	265.985	267.635	183.366	245.35	172.159	498.096	586.503	425.57	257.127	292	256.121	308.442	288.013	303.042	0.230673	-0.297454	0.201925	0.350765	11.7634	303.042	0.230276	0.724108	0.00150654	0.0324829	14.2303	303.042	0.231263	0.0991489	0.666969	0.890845	8	303.042	0.229941	-0.624959	0.00604636	0.0547674	4	303.042	0.230339	0.396603	0.0872701	0.388597	15.2972	303.042	0.229348	0.297454
mmu-mir-181d	12.96	13.282	12.3424	12.7266	1007.92	771.457	925.123	715.12	36.1746	19.9297	29.0762	18.3662	753.92	896.93	1058.28	1058.39	458.874	0.273796	5.95181	1.19196e-108	1.22804e-106	11.7634	458.874	0.316799	0.959326	0.00153499	0.0326827	14.2303	458.874	0.274105	6.09143	2.6899e-113	2.6171e-111	11.8635	458.874	0.239369	5.13211	1.61722e-104	3.06249e-102	8	458.874	0.178608	0.139623	0.441042	0.746632	15.2972	458.874	0.239016	-5.95181
mmu-mir-135b	21.5999	16.9044	13.1653	17.8172	228.742	147.849	135.757	128.898	6.95665	7.59228	7.92987	4.59155	111.356	125.53	150.676	168.593	80.8724	0.295334	3.13429	1.07891e-27	4.66993e-26	8	80.8724	0.425073	-1.24195	0.00186625	0.0365497	14.5606	80.8724	0.298251	2.93027	5.54755e-24	1.30966e-22	11.8145	80.8724	0.389981	4.17221	1.06481e-28	5.66007e-27	8	80.8724	0.242115	-0.204027	0.388687	0.73271	13.9566	80.8724	0.387755	-3.13429
mmu-mir-382	96.1197	118.331	102.854	117.084	330.919	321.303	334.703	240.139	208.7	191.705	136.13	127.033	331.593	417.082	441.391	494.852	250.621	0.193539	1.48962	7.93038e-15	2.02182e-13	8.19611	250.621	0.200706	0.606703	0.002014	0.0394314	14.2303	250.621	0.193887	1.94582	5.57668e-24	1.30966e-22	11.8635	250.621	0.19078	1.33912	2.30416e-12	5.10436e-11	8.82398	250.621	0.183225	0.456194	0.0131105	0.136988	15.8059	250.621	0.190426	-1.48962
mmu-mir-27b	444.958	598.898	303.624	488.7	1284.12	1120.84	1193.18	1153.9	865.408	714.623	886.824	457.624	1340.39	1360.58	1244.4	1279.28	921.085	0.218918	1.36992	3.43712e-10	4.42647e-09	11.7634	921.085	0.220305	0.670305	0.0022042	0.0412925	14.5606	921.085	0.219198	1.50659	5.41956e-12	8.62047e-11	10.3665	921.085	0.218467	0.836288	0.000128037	0.00101349	8.82398	921.085	0.217068	0.136676	0.528276	0.786536	15.8059	921.085	0.218186	-1.36992
mmu-mir-295	104.76	83.3144	88.8656	100.54	42445.9	34571	34699	32593.6	175.308	111.037	149.346	131.624	28330.6	30443	39686.2	40594.2	17769.3	0.179275	8.56339	0	0	11.7634	17769.3	0.192034	0.582681	0.00241481	0.044175	14.5606	17769.3	0.179292	8.50987	0	0	11.8635	17769.3	0.175769	7.92718	0	0	8	17769.3	0.161731	-0.05352	0.740458	0.896655	15.8059	17769.3	0.175751	-8.56339
mmu-mir-199a-2	1287.36	1404.27	946.254	1403.74	1201.72	1022.55	717.291	894.342	3019.19	2004.36	2008.9	1394.3	980.756	945.522	1084.87	1301.91	1351.08	0.241863	-0.39396	0.103256	0.248427	10.0545	1351.08	0.241723	0.74063	0.00215312	0.0441811	12.7652	1351.08	0.242153	-0.224984	0.353863	0.545153	11.8145	1351.08	0.241881	-0.965613	6.48505e-05	0.000528815	9.17734	1351.08	0.24202	0.168976	0.483563	0.796799	13.9566	1351.08	0.24159	0.39396
mmu-mir-218-1	12.96	8.45219	3.29132	5.09062	89.6512	75.9893	56.2775	82.1064	26.4353	17.0826	14.5381	9.18309	48.6666	57.7032	54.9523	46.0509	38.0269	0.360956	3.1882	7.50461e-21	1.86513e-19	10.0545	38.0269	0.405708	1.0759	0.00266822	0.0462685	14.5606	38.0269	0.368887	2.64495	1.84627e-14	2.99384e-13	11.8635	38.0269	0.313762	1.56905	3.00564e-07	4.4025e-06	7.69685	38.0269	0.253254	-0.543254	0.0284589	0.225689	13.9566	38.0269	0.304399	-3.1882
mmu-mir-214	52.9198	62.7877	55.1296	62.3601	32.96	50.3842	32.5817	20.3059	98.7845	135.712	87.2286	76.5258	52.7909	66.8142	40.7711	46.0509	60.8817	0.269864	-0.758273	0.00422205	0.0230077	8	60.8817	0.262184	0.762008	0.0027108	0.0466405	14.2303	60.8817	0.269516	-0.172767	0.548955	0.819703	8	60.8817	0.263817	-0.934775	0.000327553	0.00457348	4	60.8817	0.27145	0.585506	0.0244937	0.194055	15.2972	60.8817	0.264172	0.758273
mmu-let-7f-1	2019.59	1911.4	1487.68	2367.14	5907.75	5434.06	4915.89	4129.16	4489.82	2707.6	2526.99	2497.8	5844.94	5761.2	5821.4	7570.3	4087.05	0.217718	1.38826	1.7642e-10	2.74391e-09	10.0545	4087.05	0.218057	0.650317	0.00283606	0.047259	14.546	4087.05	0.21776	1.68237	1.07086e-14	1.81571e-13	11.8145	4087.05	0.217595	1.03206	2.08409e-06	2.284e-05	9.17734	4087.05	0.217254	0.294112	0.175627	0.54466	13.9566	4087.05	0.217553	-1.38826
mmu-mir-182	238.679	167.836	168.68	189.626	34343.7	36802.8	35186.3	28146.6	363.137	231.564	268.294	260.188	28751.2	37550.6	38886.7	43111.4	17791.7	0.180405	7.45056	0	0	10.0545	17791.7	0.186911	0.552002	0.00312396	0.0491099	14.546	17791.7	0.180417	7.59169	0	0	11.8145	17791.7	0.17883	7.03969	0	0	7.69685	17791.7	0.172018	0.14113	0.412037	0.716875	15.4798	17791.7	0.178818	-7.45056
mmu-mir-6236	44.2798	42.2609	60.0666	38.1797	32.3008	24.7791	27.1514	46.7918	66.7839	84.4641	76.6555	94.892	70.9378	46.5675	49.6344	34.343	52.5055	0.276277	-0.483552	0.0588664	0.210279	7.22637	52.5055	0.270812	0.791628	0.00347677	0.0524082	14.2303	52.5055	0.275585	0.122257	0.682239	0.757909	11.8145	52.5055	0.268571	-0.669371	0.0115245	0.0529862	8	52.5055	0.274082	0.605809	0.0205593	0.186944	13.9566	52.5055	0.269282	0.483552
mmu-mir-24-2	392.039	301.864	261.66	437.794	955.84	612.871	763.696	761.912	791.667	464.078	577.559	407.117	758.044	799.745	882.782	1024.05	637.045	0.235906	1.14879	1.01614e-06	1.37434e-05	7.22637	637.045	0.237436	0.683644	0.00383065	0.0567383	14.2303	637.045	0.23628	1.31166	2.55127e-08	2.82934e-07	11.8145	637.045	0.235365	0.628018	0.0074916	0.0334234	9.17734	637.045	0.233821	0.162876	0.486286	0.776923	15.2972	637.045	0.234989	-1.14879
mmu-mir-10a	3128.75	2878.57	1799.53	4027.96	2402.79	1721.32	1661.67	2261.9	8510.77	4048.58	5052.65	4106.37	2234.54	2632.07	3391.09	3823.78	3355.15	0.306013	-0.556163	0.0691147	0.236559	7.22637	3355.15	0.305914	0.875658	0.00418727	0.0583272	14.6516	3355.15	0.306019	0.0297521	0.922211	0.913974	10.3665	3355.15	0.305908	-0.845906	0.00567363	0.0272945	8.82398	3355.15	0.306007	0.585915	0.0554469	0.306561	15.6517	3355.15	0.305901	0.556163
mmu-mir-5121	32625.6	22888.5	30095	26556.5	21774.7	21642.9	16047	18302.7	38080.7	30348.2	40790	48108.7	23958	23305	28435.2	20459.1	27713.6	0.171341	-0.528373	0.00204135	0.010066	10.0545	27713.6	0.171336	0.488126	0.0043905	0.0583272	14.546	27713.6	0.171355	-0.222155	0.194566	0.410273	10.3665	27713.6	0.171346	-0.710281	3.38711e-05	0.000344088	7.69685	27713.6	0.171351	0.306218	0.0739775	0.35533	15.4798	27713.6	0.171332	0.528373
mmu-mir-673	4.31998	0	0	0	110.086	118.94	147.111	162.447	6.95665	5.69421	9.25152	0	155.898	217.652	244.626	276.305	91.2056	0.770348	6.02712	1.33293e-19	3.90296e-18	8.19611	91.2056	0.841431	1.63843	0.00441034	0.0583272	14.546	91.2056	0.770204	6.75477	1.40505e-23	3.69135e-22	10.3665	91.2056	0.43657	5.11633	4.5625e-34	2.61965e-32	9.17734	91.2056	0.275721	0.727641	0.00804639	0.105602	15.6517	91.2056	0.436824	-6.02712
mmu-mir-148b	74.5197	50.7131	36.2045	78.9047	997.37	826.797	697.545	879.333	173.916	77.8208	88.5503	117.85	918.892	985.003	1001.55	1611	538.498	0.313184	3.8007	2.06523e-34	8.73467e-33	10.0545	538.498	0.321787	0.919419	0.0037065	0.0583272	12.7652	538.498	0.313291	4.20949	9.39039e-42	3.70492e-40	11.8145	538.498	0.307487	3.29007	5.55526e-27	2.86798e-25	7.69685	538.498	0.298473	0.408791	0.16962	0.523286	15.4798	538.498	0.307378	-3.8007
mmu-mir-3074-2	392.039	301.864	261.66	437.794	955.84	612.871	763.696	761.912	791.667	464.078	577.559	407.117	758.044	799.745	882.782	1024.05	637.045	0.235906	1.14879	1.01614e-06	1.23667e-05	8.19611	637.045	0.237436	0.683644	0.00383065	0.0583272	12.7652	637.045	0.23628	1.31166	2.55127e-08	3.20722e-07	10.3665	637.045	0.235365	0.628018	0.0074916	0.0372108	8	637.045	0.233821	0.162876	0.486286	0.798257	13.9566	637.045	0.234989	-1.14879
mmu-mir-9-3	4.31998	0	3.29132	0	117.997	109.028	99.7198	82.1064	11.1306	5.69421	7.92987	6.12206	81.6609	107.308	65.5883	142.836	52.7957	0.58568	5.15202	1.06722e-21	3.93377e-20	7.22637	52.7957	0.652929	1.58674	0.00448696	0.0588143	14.5606	52.7957	0.587364	5.11141	2.22772e-21	4.71182e-20	11.8145	52.7957	0.408879	3.52467	9.01932e-20	3.21499e-18	8	52.7957	0.289633	-0.040608	0.92094	0.961241	15.8059	52.7957	0.406456	-5.15202
mmu-mir-32	4.31998	2.41491	0	0	52.0768	37.1687	20.2402	31.7831	11.1306	7.59228	3.96494	6.12206	24.7457	20.2467	35.4531	44.4898	18.8593	0.714289	3.75834	4.98114e-10	6.25847e-09	11.7634	18.8593	0.769298	1.61182	0.00509365	0.0628859	14.6516	18.8593	0.719427	3.58627	3.00258e-09	3.82788e-08	11.0541	18.8593	0.515344	1.97444	4.14904e-05	0.000399082	8	18.8593	0.428915	-0.172076	0.682566	0.877951	15.6517	18.8593	0.508147	-3.75834
mmu-mir-9b-3	4.31998	0	3.29132	0	117.997	109.028	99.7198	82.1064	11.1306	5.69421	7.92987	6.12206	81.6609	107.308	65.5883	142.836	52.7957	0.58568	5.15202	1.06722e-21	3.59284e-20	8	52.7957	0.652929	1.58674	0.00448696	0.0631112	12.7652	52.7957	0.587364	5.11141	2.22772e-21	5.3152e-20	10.3665	52.7957	0.408879	3.52467	9.01932e-20	3.30276e-18	7.69685	52.7957	0.289633	-0.040608	0.92094	0.961241	15.8059	52.7957	0.406456	-5.15202
mmu-mir-450b	3.23999	0	3.29132	2.54531	21.7536	28.909	15.7972	48.5575	0	0	0	0	29.6949	22.2714	15.9539	28.0988	13.7571	0.647825	3.18611	2.97019e-08	3.10671e-07	11.7634	13.7571	1.20306	-1.70892	0.00567766	0.0674385	14.6516	13.7571	0.655343	2.93521	2.74598e-07	3.19437e-06	10.3665	13.7571	1.1106	4.64413	1.64793e-09	3.12063e-08	8	13.7571	0.453598	-0.250897	0.62378	0.880643	13.9566	13.7571	1.10618	-3.18611
mmu-mir-10b	6224.02	4601.61	2929.27	5990.39	17598.7	16418.7	13824	17709.4	13831.2	5398.11	8725.51	7932.66	22319	25813.6	30443.6	41692.4	15090.8	0.313867	1.7309	3.47376e-08	4.16636e-07	10.0545	15090.8	0.313951	0.861841	0.00603847	0.0687254	14.6516	15090.8	0.313861	2.60643	9.9355e-17	1.87009e-15	11.8145	15090.8	0.313797	1.74459	2.69437e-08	4.5375e-07	7.69685	15090.8	0.313713	0.875536	0.00525366	0.0844704	15.6517	15090.8	0.313803	-1.7309
mmu-mir-493	4.31998	2.41491	1.64566	2.54531	15.8208	14.0415	22.2148	14.1258	5.56532	3.79614	13.2165	15.3052	14.8474	39.4811	21.2719	33.5625	14.0109	0.608746	2.23372	1.46336e-05	0.000108465	11.7634	14.0109	0.649044	1.48855	0.00641901	0.072273	14.546	14.0109	0.607264	2.92251	3.3247e-08	3.62822e-07	11.8145	14.0109	0.483122	1.43396	0.00103413	0.00691675	8	14.0109	0.427457	0.688798	0.0940269	0.394645	15.4798	14.0109	0.484983	-2.23372
mmu-mir-298	90.7197	72.4473	37.0273	59.8148	5108.14	4887.27	5882.48	5219.49	102.958	126.222	157.276	59.6901	4749.53	5558.74	6431.19	6073.25	2788.52	0.282116	6.32061	3.41842e-112	5.32082e-110	8.19611	2788.52	0.292446	0.769805	0.00671815	0.0735464	14.6516	2788.52	0.282168	6.43336	4.27704e-116	4.36935e-114	11.8635	2788.52	0.277221	5.66355	5.65059e-93	8.56029e-91	8	2788.52	0.2663	0.112753	0.672323	0.909157	13.9566	2788.52	0.277168	-6.32061
mmu-mir-540	17.2799	2.41491	3.29132	1.27266	82.4	53.6881	95.7705	78.5749	12.522	15.1846	21.1463	12.2441	135.277	148.813	138.267	160.007	61.1346	0.447069	3.47598	2.36778e-16	7.49257e-15	7.22637	61.1346	0.488419	1.20389	0.00671538	0.0735464	14.5606	61.1346	0.446082	4.37502	1.2001e-24	2.95422e-23	11.8635	61.1346	0.388543	3.17114	6.32771e-17	3.87317e-15	4	61.1346	0.335086	0.899043	0.0069199	0.102719	13.9566	61.1346	0.389676	-3.47598
mmu-mir-195a	0	0	5.75981	7.63593	34.2784	41.2986	22.2148	32.666	12.522	6.64324	7.92987	16.8357	21.4463	32.3948	31.9078	46.8314	20.0228	0.566381	2.95035	9.63105e-09	1.68255e-07	7.22637	20.0228	0.609587	1.46222	0.00679872	0.0796894	12.7652	20.0228	0.571113	2.97294	8.99198e-09	1.0954e-07	11.0541	20.0228	0.473764	1.51073	0.000565814	0.00414388	7.69685	20.0228	0.416704	0.022596	0.935372	1	13.9566	20.0228	0.468048	-2.95035
mmu-mir-134	25.9199	27.7715	20.5707	22.9078	185.235	187.495	201.414	130.664	62.6099	33.2162	52.8658	21.4272	259.005	277.38	281.852	369.968	135.019	0.281257	2.80862	1.95089e-24	7.20849e-23	8	135.019	0.304539	0.783294	0.00756752	0.0846892	12.7652	135.019	0.280905	3.55878	4.92858e-38	1.76665e-36	11.8635	135.019	0.267084	2.77549	7.37965e-26	6.5763e-24	4	135.019	0.240198	0.750165	0.00173269	0.0392216	15.2972	135.019	0.267454	-2.80862
mmu-mir-181b-1	43.1998	57.9579	27.9762	41.9976	67.8976	70.2075	92.3149	56.5033	77.9145	83.515	75.3338	56.6291	57.7401	70.8635	90.4054	128.786	68.7027	0.297029	0.7322	0.010048	0.0347389	11.7634	68.7027	0.303661	0.763929	0.00877391	0.0848841	14.6516	68.7027	0.299204	1.0063	0.000528941	0.00363876	11.8635	68.7027	0.292053	0.242368	0.40903	0.883642	4	68.7027	0.28515	0.274097	0.339553	0.649846	15.6517	68.7027	0.289824	-0.7322
mmu-mir-200b	0	3.62237	0	0	264.999	301.479	307.552	284.282	5.56532	3.79614	5.28658	3.06103	199.616	250.047	368.712	320.795	144.926	0.859465	7.25254	4.8833e-23	1.35315e-21	10.0545	144.926	0.941583	1.50999	0.00908885	0.0859212	14.6516	144.926	0.859879	7.22859	7.3019e-23	1.81632e-21	10.3665	144.926	0.444319	5.7186	1.16144e-41	7.48188e-40	9.17734	144.926	0.222533	-0.0239572	0.890512	0.961241	15.6517	144.926	0.443518	-7.25254
mmu-mir-103-2	92.8797	66.41	46.9013	71.2687	1492.43	1259.61	1331.41	1138.01	212.874	94.9035	132.165	64.2817	1300.8	1209.74	1010.41	1651.59	698.48	0.323479	4.21456	3.18601e-39	1.60014e-37	10.0545	698.48	0.331212	0.852534	0.00902811	0.0868811	14.2303	698.48	0.32372	4.20099	6.14199e-39	2.25019e-37	11.8145	698.48	0.319263	3.34845	6.55081e-26	5.92482e-24	4	698.48	0.311234	-0.0135675	0.966683	0.978366	15.4798	698.48	0.319019	-4.21456
mmu-mir-211	0	0	0	0	34.2784	44.6024	43.4423	42.3775	2.78266	3.79614	0	0	39.5932	50.6168	97.4961	63.2224	26.388	1.07131	5.39832	6.91583e-13	1.77079e-11	7.22637	26.388	1.22204	1.4031	0.00842427	0.0878919	12.7652	26.388	1.07135	5.99395	1.10953e-14	2.10919e-13	10.3665	26.388	0.679554	4.59084	9.86144e-14	2.32552e-12	9.17734	26.388	0.340744	0.595627	0.0864761	0.379984	15.8059	26.388	0.679486	-5.39832
mmu-mir-323	3.23999	2.41491	3.29132	0	211.603	200.711	230.047	161.564	4.17399	7.59228	9.25152	6.12206	226.836	302.688	294.261	295.818	122.476	0.508493	5.96362	2.55752e-36	9.94318e-35	11.7634	122.476	0.593246	1.26623	0.00990823	0.0897321	14.546	122.476	0.508662	6.43946	1.448e-41	5.58208e-40	11.8635	122.476	0.348615	5.17323	5.86075e-53	5.36639e-51	8.82398	122.476	0.1678	0.47584	0.00504832	0.0840947	15.4798	122.476	0.348368	-5.96362
mmu-mir-301b	0	0	0	0	46.144	34.6908	22.2148	45.0261	0	5.69421	0	0	20.6214	26.3207	30.1351	24.1962	15.9402	1.08624	5.24865	4.05926e-12	9.86649e-11	7.22637	15.9402	1.23859	1.27712	0.0101808	0.0905827	14.5606	15.9402	1.09176	4.718	1.64938e-10	3.08483e-09	8	15.9402	0.717985	3.44088	1.2564e-07	1.9685e-06	7.69685	15.9402	0.401644	-0.530647	0.166369	0.516327	15.6517	15.9402	0.709557	-5.24865
mmu-mir-672	2.15999	7.24473	1.64566	6.36328	735.008	805.322	817.505	569.448	9.73931	6.64324	5.28658	18.3662	758.044	1021.45	939.507	972.532	417.266	0.417672	7.09686	3.87438e-72	3.45933e-70	10.0545	417.266	0.492903	1.04013	0.0117853	0.0980945	14.5606	417.266	0.417802	7.43111	1.77322e-78	1.59468e-76	10.3665	417.266	0.325315	6.39098	2.33324e-91	2.9133e-89	8.82398	417.266	0.193199	0.33425	0.0842551	0.380546	15.2972	417.266	0.325148	-7.09686
mmu-mir-26b	92.8797	115.916	85.5743	136.174	899.149	809.452	708.899	629.482	281.049	123.375	149.346	136.216	856.203	713.697	827.83	1056.05	476.331	0.264156	2.8117	9.30735e-27	3.07367e-25	10.0545	476.331	0.27056	0.675403	0.0116566	0.0987816	14.2303	476.331	0.264479	2.99227	5.24006e-30	1.82871e-28	10.3665	476.331	0.261848	2.31687	6.20002e-19	1.89235e-17	8.82398	476.331	0.255225	0.180571	0.477705	0.766692	15.2972	476.331	0.261521	-2.8117
mmu-mir-128-2	2.15999	0	0.82283	1.27266	84.3776	74.3374	72.0747	81.2235	6.95665	0.949035	7.92987	3.06103	87.4349	79.9745	86.8601	82.7355	42.0107	0.730448	5.25849	2.37027e-17	7.71888e-16	7.22637	42.0107	0.822996	1.47171	0.0127508	0.102542	14.5606	42.0107	0.73159	5.3683	6.99575e-18	2.0381e-16	8	42.0107	0.403994	3.89659	6.48898e-26	3.02474e-24	8	42.0107	0.13944	0.109808	0.418632	0.725752	15.2972	42.0107	0.401923	-5.25849
mmu-mir-99b	467.638	990.113	352.171	1150.48	1065.93	652.517	958.692	1190.98	2145.43	2151.46	978.018	904.535	830.632	686.364	1304.67	906.968	1046.04	0.42856	0.385382	0.366976	0.517405	11.7634	1046.04	0.428621	1.06067	0.0131588	0.104285	14.5606	1046.04	0.428826	0.332454	0.437543	0.601596	11.8635	1046.04	0.428437	-0.728215	0.0884826	0.403448	4	1046.04	0.428376	-0.052928	0.900225	0.961241	15.2972	1046.04	0.428171	-0.385382
mmu-mir-186	55.0798	60.3728	48.547	54.7242	665.133	439.417	577.585	557.97	114.089	68.3305	95.1585	52.0375	388.508	446.44	570.795	486.266	292.528	0.226154	3.33281	5.446e-50	4.12517e-48	8	292.528	0.242119	0.582932	0.0140009	0.107732	14.6516	292.528	0.22734	3.08964	1.02484e-42	6.21029e-41	8	292.528	0.222377	2.50671	9.35052e-30	5.25835e-28	7.69685	292.528	0.204879	-0.243174	0.226673	0.574566	15.8059	292.528	0.221164	-3.33281
mmu-mir-6539	106.92	76.0697	83.9286	97.9945	53.3952	50.3842	47.3916	38.846	172.525	111.037	138.773	97.953	69.2881	61.7525	46.089	79.6134	83.2475	0.216644	-0.927095	1.57512e-05	0.000178491	7.22637	83.2475	0.210725	0.507081	0.0152957	0.116076	14.6516	83.2475	0.218186	-0.50065	0.0288647	0.11188	11.0541	83.2475	0.215773	-1.00773	4.68738e-06	5.76622e-05	7.69685	83.2475	0.221558	0.426445	0.0384447	0.250082	15.4798	83.2475	0.214215	0.927095
mmu-mir-25	201.959	223.379	222.987	234.169	6386.99	5375.42	6694.06	5506.43	388.181	292.303	298.692	198.967	6212	6867.69	6994.9	8001.93	3381.25	0.164571	4.75679	3.07959e-184	5.76877e-182	11.7634	3381.25	0.171178	0.415222	0.0143205	0.123042	12.7652	3381.25	0.164629	4.98531	5.49581e-202	1.0208e-199	11.8635	3381.25	0.163735	4.57009	1.17351e-171	3.23234e-169	8	3381.25	0.156815	0.228526	0.145165	0.494143	15.4798	3381.25	0.163676	-4.75679
mmu-mir-1291	200.879	154.554	158.806	167.991	128.544	118.114	86.8846	89.1693	212.874	177.469	313.23	295.39	66.8135	107.308	81.5422	104.59	154.01	0.229129	-0.685431	0.00254402	0.0149293	8	154.01	0.227378	0.547503	0.0162883	0.124415	14.2303	154.01	0.234846	-0.91375	9.37946e-05	0.00104097	8	154.01	0.233505	-1.46125	3.65944e-10	7.44138e-09	8	154.01	0.23521	-0.22832	0.337038	0.649616	15.8059	154.01	0.227754	0.685431
mmu-mir-320	48.5998	71.2399	69.9405	68.7234	545.818	515.406	753.822	585.339	70.9579	162.285	109.697	62.7511	668.135	734.956	554.841	657.201	354.982	0.270177	3.19526	1.14434e-32	4.59787e-31	10.0545	354.982	0.280948	0.642197	0.017753	0.128622	14.546	354.982	0.270639	3.31868	5.48097e-35	1.86642e-33	11.8635	354.982	0.266509	2.67648	1.09594e-23	4.72785e-22	7.69685	354.982	0.255128	0.123421	0.62703	0.852834	15.2972	354.982	0.266039	-3.19526
mmu-mir-666	1.08	4.82982	4.11415	5.09062	32.3008	25.6051	39.9867	32.666	13.9133	7.59228	13.2165	1.53052	32.9943	52.6415	56.725	69.4666	24.6096	0.498539	2.81549	3.21491e-10	6.49614e-09	7.22637	24.6096	0.556799	1.07441	0.0208496	0.145538	14.546	24.6096	0.497843	3.49713	1.62143e-14	2.84432e-13	11.0541	24.6096	0.413717	2.42273	8.84936e-10	3.31018e-08	4	24.6096	0.331176	0.681644	0.0379315	0.260333	13.9566	24.6096	0.414554	-2.81549
mmu-mir-532	11.88	21.7342	8.2283	17.8172	58.6688	57.818	32.5817	43.2604	27.8266	21.8278	37.0061	16.8357	84.1355	56.6908	74.4515	67.9055	39.9168	0.33755	1.62482	3.35685e-07	3.14407e-06	11.7634	39.9168	0.363335	0.755834	0.021652	0.149091	14.546	39.9168	0.337797	2.17352	1.30005e-11	1.77815e-10	11.8145	39.9168	0.318027	1.41769	4.97512e-06	5.86537e-05	8	39.9168	0.288217	0.5487	0.0502956	0.289336	15.8059	39.9168	0.317764	-1.62482
mmu-mir-145a	56.1598	30.1864	25.5077	31.8164	51.4176	45.4284	25.1768	25.6031	79.3058	51.2479	59.4741	59.6901	18.1469	28.3454	28.3625	39.0262	40.9309	0.346997	0.0381363	0.90839	0.836973	11.7634	40.9309	0.348107	0.780846	0.0221144	0.150061	14.5606	40.9309	0.360139	-0.325049	0.359867	0.667157	8	40.9309	0.353109	-1.10589	0.00142359	0.00945817	7.69685	40.9309	0.352015	-0.363185	0.293636	0.621965	15.8059	40.9309	0.339695	-0.0381363
mmu-mir-132	6.47998	12.0746	5.75981	5.09062	12.5248	6.60777	12.8352	14.1258	33.3919	14.2355	18.503	6.12206	7.42372	22.2714	26.5898	9.36628	13.3376	0.571255	0.584565	0.244299	0.542662	7.22637	13.3376	0.575862	1.19072	0.023121	0.152736	14.5606	13.3376	0.573999	1.06009	0.051506	0.175758	10.3665	13.3376	0.537836	-0.130637	0.723449	1	4	13.3376	0.532901	0.475522	0.395709	0.707587	15.2972	13.3376	0.534907	-0.584565
mmu-mir-378a	82.0797	61.5802	44.4328	66.1781	832.57	635.998	671.874	553.556	123.828	108.19	96.4801	50.507	735.773	737.993	732.107	931.164	404.02	0.250211	3.38493	2.29373e-42	1.09915e-40	11.7634	404.02	0.262875	0.56848	0.0246631	0.157535	14.6516	404.02	0.250557	3.60428	1.22227e-47	6.2329e-46	11.0541	404.02	0.246723	3.0358	6.16775e-35	3.85056e-33	8.82398	404.02	0.233183	0.219352	0.34572	0.658572	15.4798	404.02	0.246371	-3.38493
mmu-mir-31	143.639	119.538	95.4483	118.357	115.36	68.5556	77.0113	66.2148	274.092	186.011	154.633	119.38	108.881	88.0732	104.587	138.933	123.67	0.277342	-0.538536	0.0522157	0.178765	8	123.67	0.275807	0.617862	0.0233681	0.162535	12.7652	123.67	0.278365	-0.113885	0.696608	0.766317	11.8145	123.67	0.276371	-0.731747	0.00792009	0.0360404	8.82398	123.67	0.277902	0.424651	0.121891	0.473589	13.9566	123.67	0.27534	0.538536
mmu-mir-677	2944.07	2394.38	2595.21	2890.2	2164.15	2055.84	1518.51	2234.53	2978.84	2939.16	4013.84	4395.64	2399.51	2058.08	2853.98	1854.52	2643.15	0.185735	-0.440824	0.0174852	0.073258	8.19611	2643.15	0.18574	0.404439	0.0295058	0.174798	14.5606	2643.15	0.185903	-0.23974	0.19513	0.379464	11.8145	2643.15	0.185843	-0.64418	0.000517714	0.00369084	8	2643.15	0.185838	0.201084	0.280576	0.615454	15.8059	2643.15	0.185676	0.440824
mmu-mir-1839	35.6399	13.282	26.3306	17.8172	243.245	194.929	177.718	122.718	54.2619	27.522	31.7195	50.507	112.181	142.739	161.312	199.033	100.685	0.343348	2.93551	4.56963e-18	1.50271e-16	7.22637	100.685	0.363862	0.791459	0.0304234	0.177647	14.546	100.685	0.345769	2.67347	4.66042e-15	8.20861e-14	11.8635	100.685	0.334721	1.88201	9.3896e-09	1.65194e-07	7.69685	100.685	0.312299	-0.262049	0.395624	0.700955	15.6517	100.685	0.33222	-2.93551
mmu-let-7a-1	30.2399	35.0162	14.8109	25.4531	66.5792	42.1245	34.5564	31.7831	52.8706	47.4517	37.0061	39.7934	56.9152	35.4318	60.2703	73.3692	42.7295	0.337657	0.709112	0.0262375	0.0868851	10.0545	42.7295	0.347414	0.725764	0.0271165	0.179407	12.7652	42.7295	0.339762	1.07035	0.000994778	0.00694685	11.0541	42.7295	0.329939	0.344589	0.287721	0.506637	8.82398	42.7295	0.319648	0.361241	0.249629	0.594504	15.8059	42.7295	0.32777	-0.709112
mmu-mir-1983	12.96	4.82982	11.5196	1.27266	95.584	98.2906	124.897	104.178	16.696	8.54131	14.5381	21.4272	123.729	93.1349	83.3148	96.7849	56.9811	0.341143	3.62597	1.57479e-27	6.72029e-26	8	56.9811	0.397163	0.914906	0.0295527	0.189349	12.7652	56.9811	0.344175	3.53538	6.24603e-26	2.36559e-24	8	56.9811	0.307256	2.62047	2.63152e-19	9.41727e-18	7.69685	56.9811	0.230318	-0.0905941	0.714033	0.885358	15.6517	56.9811	0.303855	-3.62597
mmu-let-7f-2	108	78.4846	74.0547	171.809	150.298	136.285	122.428	100.647	246.266	159.438	142.738	133.155	101.458	134.641	131.177	194.35	136.577	0.311288	0.23533	0.433386	0.621325	10.0545	136.577	0.312961	0.651881	0.0343688	0.189527	14.6516	136.577	0.313059	0.374369	0.21825	0.403549	11.8635	136.577	0.310934	-0.277513	0.373519	0.572898	9.17734	136.577	0.309251	0.139039	0.647109	0.863831	15.2972	136.577	0.309151	-0.23533
mmu-mir-3068	21.5999	8.45219	17.2794	27.9984	112.064	63.5998	55.7838	71.512	34.7833	45.5537	19.8247	32.1408	54.4406	36.4441	67.3609	69.4666	46.144	0.374324	1.95211	7.55539e-08	8.71494e-07	10.0545	46.144	0.394103	0.780874	0.0352758	0.191961	14.5606	46.144	0.380897	1.5464	2.7595e-05	0.00026773	10.3665	46.144	0.367528	0.765523	0.0368379	0.119528	9.17734	46.144	0.346233	-0.405715	0.229543	0.582048	15.6517	46.144	0.360712	-1.95211
mmu-mir-152	129.6	54.3355	80.6373	101.812	909.037	627.738	589.433	657.734	187.83	126.222	145.381	96.4225	752.27	591.204	730.334	942.872	420.179	0.276827	2.9121	4.14448e-26	1.13865e-24	11.7634	420.179	0.284504	0.596028	0.0344852	0.191961	14.2303	420.179	0.277225	3.02778	5.1116e-28	1.45654e-26	11.8145	420.179	0.274766	2.43175	6.52758e-19	1.89456e-17	9.17734	420.179	0.266808	0.115673	0.6627	0.875061	15.2972	420.179	0.274364	-2.9121
mmu-mir-125b-2	218.159	217.342	162.92	262.167	212.922	142.067	128.846	153.618	353.398	390.053	348.914	191.314	113.83	150.838	214.491	205.278	216.635	0.276295	-0.43067	0.11897	0.245389	11.7634	216.635	0.275875	0.574689	0.0349642	0.193363	14.2303	216.635	0.27807	-0.328688	0.230182	0.440433	11.0541	216.635	0.277076	-0.903377	0.000953743	0.0066642	7.69685	216.635	0.277494	0.101982	0.726344	0.888968	15.8059	216.635	0.275294	0.43067
mmu-mir-143	5529.58	4354.08	2885.66	5282.79	5619.02	4607.27	3112.54	3311.62	11232.2	6052.94	6400.73	4534.92	4293.39	3926.85	4752.49	4807.24	5043.96	0.301618	-0.11658	0.699288	0.885397	8	5043.96	0.301628	0.644475	0.032568	0.196947	12.7652	5043.96	0.301682	-0.0219107	0.942285	0.897455	11.0541	5043.96	0.301632	-0.666386	0.0271222	0.175404	4	5043.96	0.301621	0.0946693	0.753625	0.914353	15.2972	5043.96	0.301567	0.11658
mmu-mir-146a	70.1998	35.0162	47.7241	68.7234	77.7856	52.8622	66.1508	50.3233	139.133	59.7892	118.948	48.9765	64.3389	95.1596	77.9968	99.907	73.3147	0.350757	0.154214	0.642763	0.844842	8.19611	73.3147	0.352707	0.71665	0.0394938	0.200442	14.5606	73.3147	0.35173	0.5973	0.082888	0.234521	11.0541	73.3147	0.347572	-0.119351	0.737998	0.805942	9.17734	73.3147	0.345594	0.443086	0.195599	0.543946	15.8059	73.3147	0.346588	-0.154214
mmu-mir-100	218.159	350.162	170.326	585.422	378.381	209.797	211.287	295.76	916.887	703.235	363.453	417.831	163.322	139.702	214.491	113.176	340.712	0.421448	-0.272843	0.518532	0.753561	8.19611	340.712	0.42117	0.85695	0.0409207	0.204771	14.5606	340.712	0.424116	-1.0652	0.0114463	0.0553856	11.8145	340.712	0.423409	-1.92215	4.95889e-06	0.000110496	4	340.712	0.423685	-0.792359	0.0588732	0.316793	15.4798	340.712	0.420737	0.272843
mmu-mir-30a	455.758	301.864	221.341	353.798	4428.51	3677.22	3626.44	2934.64	744.362	381.512	401.78	400.995	3667.32	3581.64	3458.45	4406.84	2065.15	0.261082	3.45613	4.03109e-40	2.59163e-38	8.19611	2065.15	0.263557	0.531837	0.0428818	0.213304	14.546	2065.15	0.261177	3.49948	4.62082e-41	2.00083e-39	10.3665	2065.15	0.260582	2.96764	4.05771e-30	4.55347e-28	4	2065.15	0.258077	0.043342	0.86635	0.961241	15.2972	2065.15	0.260486	-3.45613
mmu-mir-92a-2	6.47998	8.45219	5.75981	13.9992	595.258	562.486	714.329	633.897	11.1306	12.3375	26.4329	7.65258	571.627	698.512	849.102	747.741	341.575	0.318764	6.01952	4.27344e-85	5.62956e-83	8	341.575	0.38301	0.669838	0.0383505	0.216731	12.7652	341.575	0.319078	6.2134	4.21006e-90	4.10167e-88	10.3665	341.575	0.283959	5.54356	1.86062e-87	2.22218e-85	8.82398	341.575	0.188535	0.193874	0.31079	0.634555	15.6517	341.575	0.283605	-6.01952
mmu-mir-23b	47.5198	47.0908	52.6611	61.0875	85.0368	100.768	124.403	94.4665	101.567	65.4834	83.2637	50.507	120.429	100.221	182.584	154.544	91.9771	0.246636	0.944447	9.39799e-05	0.000605157	11.7634	91.9771	0.257095	0.521457	0.0389668	0.217623	12.7652	91.9771	0.247448	1.40349	1.16754e-08	1.31794e-07	11.8635	91.9771	0.243468	0.882036	0.000297391	0.00228695	8	91.9771	0.232397	0.459046	0.0537418	0.317469	13.9566	91.9771	0.242643	-0.944447
mmu-mir-411	385.559	347.747	215.581	408.522	951.885	865.618	818.492	767.209	633.055	448.893	424.248	319.878	1191.09	1172.29	1168.18	1276.16	712.15	0.216755	1.32349	8.63239e-10	1.51185e-08	8	712.15	0.21914	0.426801	0.0489215	0.228933	14.6516	712.15	0.21684	1.82145	3.46591e-17	7.57387e-16	10.3665	712.15	0.216368	1.39465	1.09253e-10	2.09868e-09	8.82398	712.15	0.213953	0.497963	0.0197921	0.181267	13.9566	712.15	0.216283	-1.32349
mmu-mir-183	48.5998	36.2237	30.4447	40.725	13479.3	8063.96	14588.2	17169.9	80.6972	51.2479	38.3277	71.9342	11611.5	12722	16905.8	16380.8	6957.49	0.294455	8.38013	6.16246e-180	1.05817e-177	11.7634	6957.49	0.312758	0.621861	0.0431381	0.230091	12.7652	6957.49	0.294475	8.49252	1.09045e-184	1.85664e-182	11.8635	6957.49	0.288595	7.87066	4.56991e-165	1.15385e-162	8	6957.49	0.268651	0.112392	0.675815	0.878195	15.4798	6957.49	0.288575	-8.38013
mmu-mir-410	83.1597	63.9951	46.9013	75.0867	512.858	480.715	412.208	422.892	203.134	116.731	64.7606	52.0375	583.175	500.094	652.337	688.422	309.907	0.352214	2.74622	3.84238e-15	1.02373e-13	8.19611	309.907	0.359727	0.690023	0.0502607	0.233294	14.546	309.907	0.352394	3.15206	2.07059e-19	4.79355e-18	10.3665	309.907	0.349104	2.46203	1.47237e-12	7.02536e-11	4	309.907	0.341358	0.405835	0.233729	0.585575	15.4798	309.907	0.348922	-2.74622
mmu-mir-5099	1587.59	2606.9	1554.33	2717.12	1367.84	1022.55	1302.28	1545.01	3273.8	3127.07	2975.02	2177.92	2790.49	1817.14	2300.91	2229.17	2149.7	0.231113	-0.69232	0.0027416	0.0155028	8.19611	2149.7	0.231004	0.448446	0.0517697	0.237651	14.546	2149.7	0.231039	0.110114	0.631635	0.870294	8	2149.7	0.230961	-0.338332	0.142698	0.36035	7.69685	2149.7	0.23107	0.802434	0.000510415	0.0175656	15.6517	2149.7	0.231036	0.69232
mmu-mir-379	232.199	208.89	165.389	197.262	878.714	708.683	549.446	493.521	502.27	246.749	259.043	183.662	904.044	900.979	804.786	1124.73	522.523	0.292044	1.70549	4.60835e-09	7.32723e-08	8.19611	522.523	0.294938	0.565922	0.0537931	0.242191	14.5606	522.523	0.29212	2.21051	3.14313e-14	5.38448e-13	11.0541	522.523	0.291142	1.64459	1.47765e-08	2.45994e-07	8	522.523	0.28821	0.505021	0.0789866	0.387513	13.9566	522.523	0.291066	-1.70549
mmu-mir-351	68.0398	94.1815	56.7753	85.2679	375.085	280.004	329.766	398.172	70.9579	122.425	179.744	87.2394	261.48	440.366	528.251	465.192	240.184	0.305412	2.16976	7.40895e-13	1.68547e-11	8.19611	240.184	0.313107	0.591095	0.0526087	0.242191	14.2303	240.184	0.305851	2.46269	4.88723e-16	1.31042e-14	8	240.184	0.303121	1.8716	6.19485e-10	1.06245e-08	9.17734	240.184	0.295165	0.292935	0.323442	0.641669	15.8059	240.184	0.302677	-2.16976
mmu-mir-98	123.12	179.911	106.145	190.898	459.463	430.331	367.778	364.623	336.702	188.858	167.849	154.582	548.531	487.946	503.434	633.785	327.747	0.25957	1.4287	2.88215e-08	4.21962e-07	8.19611	327.747	0.263892	0.496113	0.0562751	0.247197	14.6516	327.747	0.259818	1.85001	7.37764e-13	1.07349e-11	11.8145	327.747	0.258612	1.35389	1.45774e-07	2.24591e-06	7.69685	327.747	0.2542	0.421302	0.0958907	0.394645	15.6517	327.747	0.258363	-1.4287
mmu-mir-872	4.31998	8.45219	3.29132	8.90859	148.32	99.1165	96.7578	126.25	4.17399	17.0826	10.5732	9.18309	116.305	95.1596	138.267	115.517	62.6049	0.383044	4.0335	2.59852e-29	1.16436e-27	8.19611	62.6049	0.452774	0.635674	0.0587421	0.252891	14.5606	62.6049	0.385233	4.01762	1.01842e-28	3.23645e-27	11.0541	62.6049	0.340549	3.38194	7.92753e-24	3.02451e-22	8.82398	62.6049	0.240192	-0.0158837	0.926687	0.961241	15.8059	62.6049	0.338071	-4.0335
mmu-mir-16-1	15.1199	15.6969	15.6338	21.6351	205.011	187.495	198.452	188.933	29.2179	18.0317	26.4329	22.9577	190.542	222.714	223.355	241.182	113.901	0.205663	3.44287	2.23551e-66	2.25777e-64	8	113.901	0.26114	0.481421	0.0588873	0.252891	14.2303	113.901	0.207129	3.61265	1.40599e-71	1.06311e-69	11.0541	113.901	0.193858	3.13123	1.14307e-61	1.08274e-59	8.82398	113.901	0.108091	0.169784	0.124304	0.448949	15.8059	113.901	0.19229	-3.44287
mmu-mir-484	4.31998	20.5267	4.93698	7.63593	195.123	204.015	266.084	246.319	8.34798	21.8278	26.4329	9.18309	246.633	285.479	379.348	348.113	142.145	0.426075	4.46624	9.89493e-28	4.34499e-26	8	142.145	0.468728	0.752742	0.05882	0.252891	14.2303	142.145	0.426283	4.93105	3.62967e-33	1.22078e-31	11.8145	142.145	0.399446	4.17831	3.42121e-26	1.61966e-24	8	142.145	0.348412	0.464812	0.182452	0.537594	15.2972	142.145	0.399224	-4.46624
mmu-mir-129-2	10.8	20.5267	9.87396	13.9992	42.848	68.5556	59.2395	45.0261	23.6526	19.9297	25.1113	19.8967	30.5197	24.2961	46.089	52.2951	32.0412	0.331014	1.89167	1.66722e-09	1.97437e-08	11.7634	32.0412	0.3645	0.645267	0.0524718	0.252891	12.7652	32.0412	0.342261	1.40893	1.29631e-05	0.000114635	11.8145	32.0412	0.325247	0.763667	0.015711	0.117247	4	32.0412	0.287221	-0.482732	0.0801312	0.372324	15.4798	32.0412	0.31339	-1.89167
mmu-mir-335	16.1999	6.03728	3.29132	6.36328	692.819	721.073	595.85	675.391	19.4786	15.1846	11.8948	4.59155	570.802	556.785	691.336	808.622	337.232	0.340997	6.22734	3.13095e-79	3.01919e-77	10.0545	337.232	0.407797	0.619694	0.0677857	0.270221	14.6516	337.232	0.341453	6.19611	2.78243e-78	2.11427e-76	11.8145	337.232	0.309184	5.57642	1.27119e-74	2.96273e-72	4	337.232	0.213484	-0.0312319	0.884554	0.961241	15.2972	337.232	0.308681	-6.22734
mmu-mir-341	21.5999	2.41491	1.64566	12.7266	56.6912	37.1687	42.455	56.5033	15.3046	15.1846	40.971	10.7136	90.7344	92.1226	104.587	113.176	44.6249	0.593253	2.21517	7.58857e-05	0.000501174	11.7634	44.6249	0.61395	1.02363	0.0685637	0.27176	14.6516	44.6249	0.591538	3.25487	8.79633e-09	1.00968e-07	11.8635	44.6249	0.568196	2.23124	5.79977e-05	0.000480196	9.17734	44.6249	0.545767	1.0397	0.0531696	0.301651	15.4798	44.6249	0.569982	-2.21517
mmu-mir-193b	2.15999	3.62237	3.29132	2.54531	14.5024	23.9532	27.6451	15.8916	5.56532	7.59228	6.60823	6.12206	18.1469	13.1604	17.7266	39.8067	13.0212	0.575158	2.46091	9.42858e-07	9.55043e-06	10.0545	13.0212	0.643583	0.93626	0.0705702	0.272792	14.6516	13.0212	0.580763	2.57145	3.63124e-07	3.6881e-06	11.8145	13.0212	0.497406	1.63519	0.000317899	0.00222202	8.82398	13.0212	0.404995	0.110548	0.739955	0.897387	15.6517	13.0212	0.49085	-2.46091
mmu-mir-34a	55.0798	78.4846	70.7634	89.0859	646.675	513.754	486.751	557.087	144.698	75.9228	101.767	76.5258	618.643	550.711	673.609	877.308	351.054	0.233058	2.89237	7.15827e-36	3.84904e-34	8.19611	351.054	0.245752	0.438	0.0714389	0.279917	14.2303	351.054	0.233403	3.19533	2.98783e-43	1.251e-41	11.8145	351.054	0.231259	2.75733	3.52311e-33	2.26429e-31	7.69685	351.054	0.217722	0.302955	0.162246	0.509362	15.8059	351.054	0.230911	-2.89237
mmu-let-7c-2	2.15999	0	12.3424	7.63593	9.2288	11.5636	4.93662	3.53146	26.4353	22.7768	5.28658	4.59155	9.89829	7.08635	7.09062	11.7079	9.14201	0.788675	0.34764	0.647752	0.848564	8.19611	9.14201	0.785182	1.27125	0.076442	0.288069	14.6516	9.14201	0.795539	0.605987	0.399098	0.576677	11.8635	9.14201	0.760553	-0.66526	0.343606	0.59101	8	9.14201	0.764159	0.258347	0.684511	0.878682	15.4798	9.14201	0.753371	-0.34764
mmu-mir-486a	18.3599	38.6386	27.9762	29.2711	94.9248	89.2049	120.454	139.493	29.2179	53.1459	62.1174	24.4883	129.503	134.641	161.312	201.375	84.6326	0.313062	1.92195	3.49622e-10	5.17089e-09	10.0545	84.6326	0.332168	0.548729	0.0767834	0.288698	14.6516	84.6326	0.313478	2.41546	3.98214e-15	8.0966e-14	10.3665	84.6326	0.306706	1.86673	9.8167e-10	1.98172e-08	7.69685	84.6326	0.285904	0.493508	0.0815012	0.373422	15.6517	84.6326	0.306281	-1.92195
mmu-mir-486b	18.3599	38.6386	27.9762	29.2711	94.9248	89.2049	120.454	139.493	29.2179	53.1459	62.1174	24.4883	129.503	134.641	161.312	201.375	84.6326	0.313062	1.92195	3.49622e-10	6.26646e-09	8.19611	84.6326	0.332168	0.548729	0.0767834	0.294297	14.2303	84.6326	0.313478	2.41546	3.98214e-15	1.03123e-13	8	84.6326	0.306706	1.86673	9.8167e-10	1.91893e-08	8	84.6326	0.285904	0.493508	0.0815012	0.392097	13.9566	84.6326	0.306281	-1.92195
mmu-mir-181b-2	14.04	4.82982	6.58264	3.81797	10.5472	2.47791	12.3416	6.18005	19.4786	13.2865	23.7896	7.65258	13.1977	27.3331	3.54531	13.2689	11.3981	0.643572	0.0954785	0.84245	0.958986	8.19611	11.3981	0.640535	1.03569	0.0795119	0.295075	14.5606	11.3981	0.63753	0.882708	0.119911	0.310496	10.3665	11.3981	0.609596	-0.152981	0.8289	1	4	11.3981	0.612787	0.787229	0.158778	0.509362	15.6517	11.3981	0.615912	-0.0954785
mmu-mir-129b	10.8	19.3193	9.87396	12.7266	42.848	67.7296	59.2395	45.0261	23.6526	18.9807	21.1463	18.3662	28.87	24.2961	46.089	51.5145	31.2799	0.331025	1.94797	5.60099e-10	6.91085e-09	11.7634	31.2799	0.367651	0.60293	0.0719991	0.301565	12.7652	31.2799	0.342584	1.4482	7.94689e-06	8.18569e-05	10.3665	31.2799	0.326345	0.84527	0.00776714	0.0356192	8.82398	31.2799	0.284449	-0.499775	0.0661825	0.332765	15.8059	31.2799	0.314189	-1.94797
mmu-mir-148a	212.759	158.177	96.2711	197.262	4319.74	3565.72	3012.82	3485.55	368.703	155.642	232.61	183.662	3495.75	3028.91	3481.5	4106.33	1881.34	0.288359	4.42785	1.7251e-53	1.09442e-51	10.0545	1881.34	0.29312	0.498868	0.0862926	0.30767	14.6516	1881.34	0.28846	4.40038	8.09834e-53	4.43944e-51	11.0541	1881.34	0.287484	3.90151	4.04249e-42	2.77612e-40	8.82398	1881.34	0.282628	-0.0274676	0.922798	0.964976	15.2972	1881.34	0.287382	-4.42785
mmu-mir-292a	231.119	259.603	190.074	234.169	38629.1	33266	39433.8	32693.4	299.136	247.698	277.546	267.84	34206	37535.4	36791.5	48103.7	18916.6	0.13674	7.29211	0	0	8.19611	18916.6	0.145427	0.254456	0.0758662	0.309137	12.7652	18916.6	0.136755	7.41323	0	0	10.3665	18916.6	0.136664	7.15878	0	0	4	18916.6	0.12738	0.121126	0.341587	0.690919	13.9566	18916.6	0.136648	-7.29211
mmu-mir-329	19.4399	7.24473	7.40547	15.2719	61.3056	48.7323	38.5057	38.846	43.1312	16.1336	21.1463	6.12206	65.9886	42.5181	60.2703	62.4419	34.6565	0.457593	1.84263	2.28906e-05	0.000227169	8.19611	34.6565	0.482178	0.762635	0.088707	0.311196	14.546	34.6565	0.45958	2.14012	1.07495e-06	1.06102e-05	11.8635	34.6565	0.44278	1.37748	0.00133322	0.0079615	8.82398	34.6565	0.415873	0.297491	0.465073	0.754703	15.6517	34.6565	0.440718	-1.84263
mmu-mir-652	5.39998	6.03728	3.29132	5.09062	26.368	25.6051	35.05	18.5402	16.696	5.69421	3.96494	10.7136	64.3389	46.5675	72.6789	72.5887	26.1641	0.440478	2.20157	2.09542e-08	2.20292e-07	11.7634	26.1641	0.504135	0.785915	0.0777352	0.311196	12.7652	26.1641	0.434745	3.44928	1.07402e-17	3.09918e-16	8	26.1641	0.383923	2.66336	1.54428e-13	4.30377e-12	7.69685	26.1641	0.295408	1.24771	2.13735e-05	0.00152025	15.4798	26.1641	0.390404	-2.20157
mmu-mir-679	1.08	2.41491	0	0	17.1392	14.8675	14.8099	3.53146	1.39133	1.89807	10.5732	0	28.87	19.2344	3.54531	19.5131	8.67927	1.16037	2.85824	0.000695496	0.00344496	11.7634	8.67927	1.22851	1.25296	0.0915593	0.315579	14.546	8.67927	1.16121	3.32604	0.00012748	0.0010277	11.0541	8.67927	0.92919	2.07308	0.010552	0.0490355	8	8.67927	0.837025	0.467792	0.53941	0.829042	13.9566	8.67927	0.928144	-2.85824
mmu-mir-300	25.9199	32.6013	9.87396	29.2711	189.85	156.109	138.225	143.024	59.8272	58.8401	14.5381	26.0188	219.412	144.764	150.676	209.18	100.508	0.421559	2.63427	1.45811e-10	2.76422e-09	8.19611	100.508	0.438285	0.683015	0.0934013	0.320248	14.546	100.508	0.422462	2.84016	5.48339e-12	7.6736e-11	11.8635	100.508	0.414376	2.15715	1.50101e-07	2.24033e-06	8	100.508	0.396643	0.205888	0.596952	0.822179	15.8059	100.508	0.413455	-2.63427
mmu-mir-423	30.2399	26.564	16.4566	34.3617	384.314	229.62	414.676	361.974	45.9139	55.993	22.468	29.0798	365.412	470.736	469.754	406.653	210.264	0.303766	3.64314	2.34211e-34	8.61793e-33	11.7634	210.264	0.329246	0.496313	0.0935632	0.325245	14.2303	210.264	0.304194	3.94282	1.06816e-39	4.54107e-38	10.3665	210.264	0.297412	3.44651	2.91892e-31	1.76775e-29	7.69685	210.264	0.268933	0.299681	0.267966	0.611522	15.6517	210.264	0.296974	-3.64314
mmu-mir-34c	226.799	131.613	128.361	249.441	278.183	123.896	87.8719	168.627	411.834	221.125	276.224	235.699	193.017	145.776	152.448	268.5	206.213	0.38519	-0.159854	0.678029	0.915702	7.22637	206.213	0.38532	0.634217	0.097868	0.328415	14.6516	206.213	0.38613	0.0451425	0.896632	0.881265	11.0541	206.213	0.385173	-0.589075	0.127092	0.500045	4	206.213	0.385043	0.204996	0.585342	0.82026	15.8059	206.213	0.38423	0.159854
mmu-mir-93	61.5598	44.6758	34.5589	55.9969	4724.49	3958.05	3923.13	3412.27	86.2625	56.9421	62.1174	50.507	3945.3	3794.24	3968.98	5016.42	2074.72	0.20268	6.31821	2.99561e-216	8.85916e-214	8.19611	2074.72	0.226811	0.371865	0.0856565	0.329247	12.7652	2074.72	0.202787	6.3805	3.04338e-220	7.11606e-218	10.3665	2074.72	0.200017	6.00864	6.14286e-200	3.72242e-197	4	2074.72	0.172171	0.0622957	0.716877	0.88711	15.6517	2074.72	0.199908	-6.31821
mmu-mir-27a	42.1199	32.6013	13.1653	45.8156	100.198	57.818	50.3536	135.961	98.7845	51.2479	64.7606	22.9577	122.904	86.0486	125.859	161.568	75.7602	0.485542	1.33891	0.00470596	0.0278886	7.22637	75.7602	0.4927	0.81197	0.0876139	0.335412	12.7652	75.7602	0.485799	1.86147	8.90676e-05	0.00078886	10.3665	75.7602	0.479799	1.0495	0.0268603	0.17498	4	75.7602	0.472445	0.522563	0.260802	0.623616	13.9566	75.7602	0.479539	-1.33891
mmu-mir-192	22.6799	21.7342	8.2283	38.1797	371.13	344.43	295.704	275.454	64.0012	24.6749	26.4329	27.5493	315.096	285.479	377.576	438.654	183.563	0.387588	3.76681	2.72184e-23	9.70216e-22	8	183.563	0.40987	0.629164	0.101173	0.336774	14.6516	183.563	0.388169	3.90534	8.2353e-25	2.2022e-23	11.0541	183.563	0.3797	3.27618	2.23078e-18	1.43808e-16	4	183.563	0.355531	0.138535	0.696321	0.879572	15.6517	183.563	0.379105	-3.76681
mmu-mir-431	31.3199	19.3193	25.5077	30.5437	163.482	84.2491	152.542	138.61	68.1752	38.9104	26.4329	24.4883	249.932	170.072	191.447	243.523	103.66	0.329815	2.29411	1.30955e-12	3.27803e-11	7.22637	103.66	0.350668	0.549521	0.10488	0.350975	14.2303	103.66	0.329656	2.95608	7.66617e-20	1.56632e-18	11.8635	103.66	0.323132	2.40656	4.62583e-14	1.15517e-12	8.82398	103.66	0.300373	0.661976	0.0265456	0.203686	15.4798	103.66	0.323294	-2.29411
mmu-mir-92a-1	275.399	311.523	302.801	315.619	2776.55	2589.42	3414.17	2985.85	439.66	439.403	303.979	277.023	3078.37	2997.53	4211.83	3598.99	1769.88	0.172053	3.28282	2.12041e-81	2.61286e-79	8.19611	1769.88	0.176962	0.275757	0.112594	0.365287	14.2303	1769.88	0.172163	3.52183	3.21013e-93	3.06046e-91	11.0541	1769.88	0.172025	3.24607	2.22348e-79	2.80088e-77	7.69685	1769.88	0.166972	0.239009	0.153679	0.524363	13.9566	1769.88	0.171915	-3.28282
mmu-mir-200a	0	0	0	0	120.634	59.4699	60.2268	82.9893	2.78266	0.949035	0	0	76.7118	47.5798	60.2703	104.59	38.5127	1.08985	6.35456	1.82938e-15	5.00941e-14	8.19611	38.5127	1.37105	0.950785	0.101661	0.366297	12.7652	38.5127	1.09131	6.19551	6.12003e-15	1.55823e-13	8	38.5127	0.920257	5.24472	9.57006e-12	1.88629e-10	9.17734	38.5127	0.39353	-0.159051	0.697076	0.921321	13.9566	38.5127	0.918536	-6.35456
mmu-mir-125a	117.72	164.214	125.07	100.54	206.33	193.277	214.743	186.284	157.22	221.125	215.428	90.3004	119.604	184.245	205.628	222.449	170.261	0.27517	0.653477	0.0167036	0.0723162	8	170.261	0.278902	0.427707	0.117375	0.369222	14.546	170.261	0.277413	0.524705	0.0582512	0.175235	11.8145	170.261	0.276405	0.0969983	0.748452	0.865339	7.69685	170.261	0.272639	-0.128771	0.625253	0.849135	15.4798	170.261	0.274153	-0.653477
mmu-mir-292b	200.879	227.002	162.097	213.806	33485.4	29429.4	34740	28683.4	257.396	209.737	235.253	244.883	29633.8	32648.8	31090.6	42384	16490.4	0.14589	7.28915	0	0	8	16490.4	0.155283	0.235882	0.123057	0.383753	14.2303	16490.4	0.145907	7.39289	0	0	11.0541	16490.4	0.145934	7.157	0	0	8.82398	16490.4	0.135897	0.103736	0.445124	0.747658	15.2972	16490.4	0.145917	-7.28915
mmu-mir-210	32.3999	47.0908	9.05113	16.5445	506.266	353.516	389.5	409.649	58.4359	49.3498	33.0411	21.4272	419.028	395.823	386.439	576.026	231.474	0.411435	3.93019	2.62947e-22	7.20344e-21	10.0545	231.474	0.429954	0.60792	0.130433	0.388818	14.546	231.474	0.411902	4.0294	2.61831e-23	6.37927e-22	11.0541	231.474	0.405372	3.42148	1.85732e-17	6.09279e-16	7.69685	231.474	0.385675	0.0992163	0.794958	0.961241	13.9566	231.474	0.404897	-3.93019
mmu-mir-412	6.47998	1.20746	1.64566	10.1812	11.8656	16.5194	18.7592	22.9545	4.17399	9.49035	9.25152	10.7136	18.1469	31.3824	17.7266	18.7326	13.0769	0.492021	1.65591	0.00010256	0.00065427	11.7634	13.0769	0.547313	0.678322	0.114121	0.388818	12.7652	13.0769	0.496423	1.9362	7.91774e-06	7.71632e-05	11.0541	13.0769	0.452056	1.25788	0.00276263	0.0167659	7.69685	13.0769	0.383259	0.280292	0.423898	0.717874	15.8059	13.0769	0.447218	-1.65591
mmu-mir-125b-1	33.4799	51.9206	44.4328	59.8148	35.5968	14.8675	21.2275	23.8373	69.5665	101.547	52.8658	41.3239	22.2712	34.4194	37.2258	42.9288	42.9578	0.353449	-0.960247	0.00560185	0.0295695	8	42.9578	0.345845	0.475793	0.146112	0.416185	14.2303	42.9578	0.354688	-0.459327	0.184072	0.394139	10.3665	42.9578	0.351907	-0.93512	0.00565427	0.0264318	9.17734	42.9578	0.359382	0.500919	0.157506	0.509362	15.4798	42.9578	0.350658	0.960247
mmu-mir-744	29.1599	35.0162	14.8109	34.3617	254.451	249.443	286.818	319.597	37.5659	51.2479	37.0061	19.8967	294.474	321.923	276.534	368.407	164.42	0.257365	3.24728	3.53763e-38	2.37321e-36	7.22637	164.42	0.287758	0.351432	0.138067	0.42458	12.7652	164.42	0.258242	3.43065	4.02726e-42	1.84639e-40	10.3665	164.42	0.253508	3.07922	4.48409e-34	5.66093e-32	4	164.42	0.2184	0.183374	0.391366	0.704698	15.2972	164.42	0.252615	-3.24728
mmu-mir-22	748.437	696.702	499.458	726.686	1099.55	668.211	619.546	788.398	1344.03	860.774	787.701	523.436	810.01	783.548	804.786	820.33	786.35	0.268097	0.249199	0.350756	0.664921	7.22637	786.35	0.268654	0.395858	0.139187	0.425846	12.7652	786.35	0.268543	0.268567	0.315314	0.626466	8	786.35	0.268383	-0.127291	0.634367	0.815658	7.69685	786.35	0.267825	0.0193674	0.942002	0.964976	15.6517	786.35	0.267937	-0.249199
mmu-mir-294	21.5999	18.1118	13.1653	26.7258	10203.1	8337.35	8969.35	7825.71	55.6532	28.471	11.8948	18.3662	6689.6	7295.91	8950.14	10362.2	4301.71	0.354369	8.72352	1.65665e-136	3.58532e-134	8	4301.71	0.385912	0.501866	0.160396	0.425927	14.6516	4301.71	0.354407	8.63784	7.0971e-134	1.11159e-131	11.0541	4301.71	0.346786	8.13597	3.64214e-123	7.69597e-121	8.82398	4301.71	0.311303	-0.0856791	0.783034	0.917352	15.8059	4301.71	0.346748	-8.72352
mmu-mir-196b	28.0799	24.1491	9.87396	31.8164	42.1888	35.5168	42.455	37.0803	38.9573	39.8595	22.468	22.9577	43.7175	35.4318	31.9078	43.7093	33.1356	0.303301	0.719551	0.00964647	0.0335761	11.7634	33.1356	0.322303	0.389208	0.155632	0.425927	14.2303	33.1356	0.310895	0.697239	0.012592	0.0619085	11.0541	33.1356	0.305401	0.308031	0.297645	0.771058	4	33.1356	0.285275	-0.0223121	0.97399	0.972343	15.8059	33.1356	0.297666	-0.719551
mmu-mir-299b	20.5199	18.1118	9.05113	39.4523	29.0048	9.08568	11.8479	24.7202	55.6532	22.7768	35.6844	24.4883	25.5706	25.3084	30.1351	31.2209	25.7895	0.484613	-0.212404	0.670241	0.871259	8	25.7895	0.484228	0.645921	0.157068	0.42738	14.2303	25.7895	0.484706	0.350965	0.428355	0.597239	11.8635	25.7895	0.477497	-0.294956	0.528051	0.976782	4	25.7895	0.477887	0.563369	0.216785	0.564427	15.8059	25.7895	0.477402	0.212404
mmu-mir-106b	33.4799	16.9044	19.7479	13.9992	721.165	581.484	645.217	629.482	34.7833	20.8788	34.3628	22.9577	708.553	681.302	788.832	973.313	370.404	0.238871	4.87232	2.02449e-94	2.78816e-92	8	370.404	0.283237	0.408566	0.162241	0.435887	14.2303	370.404	0.239171	5.1623	2.14868e-105	2.14161e-103	11.0541	370.404	0.233539	4.75373	1.34965e-94	4.30448e-92	4	370.404	0.177134	0.289972	0.10099	0.408219	15.2972	370.404	0.233231	-4.87232
mmu-mir-377	11.88	8.45219	9.05113	17.8172	25.7088	15.6935	21.2275	20.3059	26.4353	14.2355	19.8247	6.12206	20.6214	30.3701	21.2719	23.4157	18.277	0.351277	0.763791	0.0156674	0.0666681	8.19611	18.277	0.381652	0.46387	0.168058	0.440575	14.5606	18.277	0.358391	0.961134	0.00337656	0.0197363	11.8145	18.277	0.346178	0.497264	0.129802	0.505508	4	18.277	0.312373	0.197344	0.518623	0.78591	15.6517	18.277	0.338809	-0.763791
mmu-mir-433	17.2799	10.8671	14.8109	25.4531	71.1936	59.4699	73.5557	76.8092	33.3919	37.9614	21.1463	6.12206	80.8361	132.616	101.041	149.08	56.9772	0.387561	1.97682	1.24125e-07	1.20644e-06	11.7634	56.9772	0.414129	0.503053	0.169959	0.441403	14.6516	56.9772	0.387034	2.69091	7.73087e-13	1.1938e-11	11.0541	56.9772	0.378314	2.18786	5.5838e-09	8.91768e-08	8.82398	56.9772	0.34903	0.714087	0.0379784	0.248822	15.4798	56.9772	0.378853	-1.97682
mmu-mir-193a	0	1.20746	0.82283	2.54531	3.9552	4.12986	3.9493	7.06292	8.34798	2.8471	3.96494	4.59155	8.24858	3.03701	7.09062	7.02471	4.30159	0.823765	1.42941	0.0100999	0.072987	4.77801	4.30159	0.85981	1.46971	0.0121484	0.446656	1.0256	4.30159	0.827022	1.77755	0.0018376	0.0566615	1.82015	4.30159	0.550683	0.307838	0.445448	1	3.136	4.30159	0.492513	0.348139	0.353071	1	0.348787	4.30159	0.54578	-1.42941
mmu-mir-290a	5.39998	14.4895	16.4566	17.8172	157.549	130.503	126.378	149.204	6.95665	15.1846	25.1113	30.6103	127.853	119.456	143.585	174.057	78.7882	0.321709	3.28678	8.49334e-26	3.32818e-24	8	78.7882	0.368217	0.493101	0.175109	0.448654	14.5606	78.7882	0.323794	3.29012	1.46762e-25	3.97302e-24	11.0541	78.7882	0.31323	2.79702	3.31403e-20	1.20977e-18	8	78.7882	0.256954	0.00334215	0.984033	0.981556	15.6517	78.7882	0.311074	-3.28678
mmu-mir-3544	7.55997	14.4895	12.3424	7.63593	39.552	32.2129	31.1007	43.2604	16.696	21.8278	13.2165	15.3052	67.6383	12.148	33.6805	60.1003	26.7979	0.47714	1.7056	0.000178303	0.00105575	11.7634	26.7979	0.507028	0.626235	0.180169	0.448743	14.546	26.7979	0.479891	1.94779	1.84453e-05	0.000159675	11.8145	26.7979	0.465205	1.32155	0.0031024	0.0185391	7.69685	26.7979	0.432435	0.242191	0.536866	0.802532	15.2972	26.7979	0.462366	-1.7056
mmu-mir-299a	42.1199	32.6013	18.1023	77.632	56.032	18.9973	25.6704	47.6747	107.132	42.7066	68.7256	48.9765	49.4915	51.6291	58.4976	63.2224	50.5757	0.46675	-0.195237	0.68303	0.869182	8.19611	50.5757	0.466847	0.638312	0.158503	0.448743	12.7652	50.5757	0.466887	0.378821	0.395106	0.70125	8	50.5757	0.463288	-0.259491	0.572782	0.771058	7.69685	50.5757	0.46319	0.574058	0.204566	0.55391	15.2972	50.5757	0.46315	0.195237
mmu-mir-345	6.47998	7.24473	4.11415	0	13.8432	21.4752	11.3542	30.0174	9.73931	7.59228	10.5732	3.06103	27.2203	16.1974	33.6805	20.2936	13.9304	0.53797	1.88549	0.00012394	0.000771555	11.7634	13.9304	0.595774	0.679047	0.183179	0.450957	14.6516	13.9304	0.541278	2.21497	8.45112e-06	0.000110848	8	13.9304	0.503722	1.53592	0.00132186	0.00859459	8	13.9304	0.433821	0.329477	0.425522	0.723796	15.6517	13.9304	0.500166	-1.88549
mmu-mir-290b	2.15999	6.03728	8.2283	7.63593	127.885	104.898	98.2388	125.367	4.17399	6.64324	11.8948	15.3052	105.582	86.0486	104.587	138.933	59.6011	0.366125	4.03619	8.70069e-31	2.80128e-29	11.7634	59.6011	0.449929	0.582388	0.187035	0.464358	14.2303	59.6011	0.368637	3.96805	1.4079e-29	6.2732e-28	8	59.6011	0.340768	3.38566	1.12053e-25	4.48414e-24	9.17734	59.6011	0.218482	-0.068138	0.782729	0.96003	13.9566	59.6011	0.338049	-4.03619
mmu-mir-154	4.31998	0	4.93698	5.09062	14.5024	12.3896	10.8606	15.8916	8.34798	7.59228	7.92987	0	13.1977	24.2961	12.4086	20.2936	10.1286	0.503453	1.65158	0.000246725	0.00217783	7.22637	10.1286	0.57656	0.60313	0.195113	0.478194	14.2303	10.1286	0.506279	2.01575	7.20685e-06	7.52284e-05	10.3665	10.1286	0.460277	1.41262	0.000922802	0.0113197	4	10.1286	0.364552	0.364168	0.242094	0.611635	13.9566	10.1286	0.457167	-1.65158
mmu-mir-324	2.15999	8.45219	1.64566	1.27266	30.3232	20.6493	29.6197	32.666	5.56532	3.79614	7.92987	4.59155	37.9435	32.3948	37.2258	49.173	19.088	0.475867	2.74175	4.07835e-11	6.51121e-10	10.0545	19.088	0.579745	0.562132	0.203282	0.483006	14.5606	19.088	0.476797	3.19676	3.21873e-14	5.47125e-13	11.0541	19.088	0.420774	2.63463	7.5555e-12	1.50041e-10	9.17734	19.088	0.259607	0.455013	0.0660274	0.333812	15.6517	19.088	0.41972	-2.74175
mmu-mir-337	7.55997	14.4895	12.3424	7.63593	40.2112	32.2129	31.1007	43.2604	16.696	21.8278	13.2165	15.3052	67.6383	12.148	33.6805	60.1003	26.8391	0.477418	1.71192	0.000170233	0.00138689	8.19611	26.8391	0.507336	0.626235	0.180438	0.485302	12.7652	26.8391	0.480216	1.94779	1.869e-05	0.000236938	8	26.8391	0.46554	1.32155	0.00312407	0.0186332	7.69685	26.8391	0.432741	0.23587	0.547259	0.805758	15.4798	26.8391	0.462653	-1.71192
mmu-mir-668	0	0	3.29132	0	3.9552	5.7818	1.48099	1.76573	1.39133	12.3375	7.92987	3.06103	2.47457	8.09869	3.54531	2.34157	3.59093	1.09435	1.2199	0.119407	0.694748	2.22541	3.59093	1.08998	1.97779	0.0133085	0.487703	0.934958	3.59093	1.10323	1.48856	0.0625397	1	0.597255	3.59093	0.867371	-0.489224	0.458203	1	1.21897	3.59093	0.872856	0.268664	0.687995	1	0.392921	3.59093	0.856044	-1.2199
mmu-mir-29a	83.1597	120.746	81.4602	95.4492	84.3776	64.4257	60.2268	82.1064	151.655	101.547	122.913	91.8309	94.8587	75.9252	115.223	141.275	97.9486	0.237381	-0.382781	0.103915	0.315878	7.22637	97.9486	0.238774	0.294458	0.207924	0.488109	14.546	97.9486	0.237665	0.164465	0.470819	0.670039	10.3665	97.9486	0.237179	-0.129992	0.585661	0.76545	8	97.9486	0.235778	0.547246	0.0180718	0.16944	15.2972	97.9486	0.236895	0.382781
mmu-mir-674	4.31998	4.82982	3.29132	0	44.8256	33.8648	41.9613	33.5488	2.78266	10.4394	2.64329	3.06103	35.4689	32.3948	44.3164	45.2704	21.4387	0.468736	3.26637	1.41694e-14	3.57763e-13	8	21.4387	0.579103	0.479699	0.213629	0.495301	14.5606	21.4387	0.473426	3.29571	2.15658e-14	3.72353e-13	11.0541	21.4387	0.418179	2.81601	4.26329e-12	1.91367e-10	4	21.4387	0.243365	0.029336	0.965335	0.966412	15.8059	21.4387	0.412862	-3.26637
mmu-mir-350	6.47998	22.9417	5.75981	15.2719	34.2784	33.0388	37.0247	31.7831	16.696	7.59228	0	6.12206	30.5197	28.3454	26.5898	43.7093	21.6346	0.497991	1.36362	0.00325499	0.0183654	8	21.6346	0.570144	-0.662179	0.216594	0.499896	14.546	21.6346	0.504323	1.29012	0.00557081	0.0343163	10.3665	21.6346	0.544486	1.95229	0.00011273	0.00101722	7.69685	21.6346	0.468396	-0.0735076	0.885625	0.961241	15.6517	21.6346	0.538626	-1.36362
mmu-mir-30e	110.16	83.3144	61.7122	138.719	2228.1	1430.58	1005.59	1401.99	208.7	88.2602	109.697	122.441	1343.69	1075.1	1044.09	1646.9	756.191	0.341895	3.93126	7.17617e-31	3.26503e-29	8.19611	756.191	0.348933	0.421973	0.221028	0.503388	14.6516	756.191	0.342189	3.6839	2.73928e-27	7.4624e-26	11.8635	756.191	0.341181	3.26192	7.89421e-22	5.90579e-20	4	756.191	0.33398	-0.247364	0.459727	0.785083	13.9566	756.191	0.340887	-3.93126
mmu-mir-205	2.15999	2.41491	1.64566	0	97.5616	65.2517	106.631	103.295	2.78266	1.89807	7.92987	0	112.181	127.554	127.631	125.664	55.2876	0.619691	5.20402	2.62881e-21	8.35955e-20	8.19611	55.2876	0.767115	0.70063	0.20178	0.516372	12.7652	55.2876	0.620151	5.60379	5.11672e-24	1.24456e-22	11.8635	55.2876	0.495226	4.90316	1.26409e-26	1.21588e-24	4	55.2876	0.201989	0.399767	0.0501301	0.306561	13.9566	55.2876	0.494649	-5.20402
mmu-mir-1968	4.31998	0	0	0	26.368	34.6908	37.0247	24.7202	0	5.69421	2.64329	0	26.3955	24.2961	26.5898	49.173	16.3697	0.831857	3.92987	5.73601e-09	7.39472e-08	10.0545	16.3697	0.97672	0.568397	0.231825	0.527205	14.2303	16.3697	0.835143	3.97082	4.55184e-09	5.31438e-08	11.8635	16.3697	0.672168	3.40242	2.90838e-08	9.17921e-07	4	16.3697	0.435676	0.0409482	0.906277	0.961241	15.8059	16.3697	0.66808	-3.92987
mmu-mir-106a	4.31998	3.62237	0.82283	0	309.824	209.797	172.782	200.41	4.17399	3.79614	5.28658	1.53052	197.966	154.887	194.992	222.449	105.416	0.56383	6.13452	1.31285e-32	4.58508e-31	11.7634	105.416	0.700687	0.557538	0.245218	0.536368	14.546	105.416	0.564949	5.9226	1.43096e-30	5.06952e-29	10.3665	105.416	0.483781	5.36506	8.11852e-32	9.64632e-30	4	105.416	0.246953	-0.211924	0.391214	0.700955	15.4798	105.416	0.482473	-6.13452
mmu-mir-101a	11.88	8.45219	0.82283	15.2719	180.621	97.4646	38.012	92.7008	20.87	10.4394	13.2165	18.3662	87.4349	38.4688	21.2719	88.9797	46.517	0.677015	3.35205	2.0385e-07	2.83322e-06	8	46.517	0.705501	0.72652	0.251834	0.537975	14.6516	46.517	0.681362	2.57058	5.88867e-05	0.000680989	8	46.517	0.666147	1.84406	0.00378702	0.0189078	9.17734	46.517	0.635901	-0.781469	0.219707	0.594504	13.9566	46.517	0.661701	-3.35205
mmu-mir-141	1.08	4.82982	0.82283	5.09062	48.1216	21.4752	26.1641	40.6118	1.39133	5.69421	5.28658	6.12206	34.644	29.3577	51.407	48.3925	20.6557	0.573746	3.14914	2.21271e-10	2.90408e-09	11.7634	20.6557	0.677853	0.507504	0.250971	0.537975	14.5606	20.6557	0.576227	3.40663	1.35906e-11	1.83741e-10	11.8145	20.6557	0.518424	2.89913	1.79723e-09	6.4826e-08	4	20.6557	0.372107	0.257491	0.491997	0.776923	15.4798	20.6557	0.515665	-3.14914
mmu-mir-499	3.23999	0	0.82283	2.54531	44.8256	33.0388	23.2021	30.9003	1.39133	0.949035	0	0	18.9717	18.222	17.7266	17.952	13.3617	0.644146	3.68001	1.33866e-11	2.2411e-10	10.0545	13.3617	1.16858	-0.742532	0.249829	0.537975	14.5606	13.3617	0.658169	2.85729	9.65882e-08	1.49311e-06	8	13.3617	1.02393	3.59983	2.12309e-06	2.729e-05	7.69685	13.3617	0.312694	-0.822718	0.00673974	0.0968203	15.4798	13.3617	1.01497	-3.68001
mmu-mir-361	7.55997	13.282	6.58264	0	192.486	144.545	156.985	185.402	2.78266	18.0317	14.5381	6.12206	151.774	167.035	258.808	255.231	98.8228	0.493353	4.4428	7.37766e-21	1.85268e-19	10.0545	98.8228	0.550664	0.533162	0.244969	0.537975	14.2303	98.8228	0.493906	4.735	2.5544e-23	8.50494e-22	8	98.8228	0.473719	4.20184	1.86091e-19	6.48085e-18	8	98.8228	0.405681	0.292199	0.471816	0.757605	15.6517	98.8228	0.473143	-4.4428
mmu-mir-669c	2.15999	9.65964	8.2283	12.7266	60.6464	39.6466	60.2268	45.9089	5.56532	8.54131	2.64329	3.06103	55.2655	35.4318	42.5437	71.0276	28.9552	0.408452	2.51655	4.90608e-11	7.78117e-10	10.0545	28.9552	0.534799	-0.62708	0.242676	0.537975	14.2303	28.9552	0.412913	2.50167	8.80044e-11	1.31906e-09	10.3665	28.9552	0.47667	3.12875	4.22426e-12	8.58232e-11	9.17734	28.9552	0.328691	-0.0148867	0.98346	0.976797	15.8059	28.9552	0.472812	-2.51655
mmu-mir-30f	110.16	83.3144	61.7122	138.719	2228.1	1430.58	1005.59	1401.99	208.7	88.2602	109.697	122.441	1343.69	1075.1	1044.09	1646.9	756.191	0.341895	3.93126	7.17617e-31	2.34712e-29	11.7634	756.191	0.348933	0.421973	0.221028	0.539456	12.7652	756.191	0.342189	3.6839	2.73928e-27	7.90342e-26	11.0541	756.191	0.341181	3.26192	7.89421e-22	2.67308e-20	9.17734	756.191	0.33398	-0.247364	0.459727	0.754703	15.4798	756.191	0.340887	-3.93126
mmu-mir-543	9.71997	9.65964	14.8109	22.9078	239.29	188.321	240.907	188.933	11.1306	18.0317	25.1113	18.3662	268.079	232.837	264.126	319.234	129.467	0.260826	3.81756	3.3964e-51	2.5755e-49	8.19611	129.467	0.320267	0.32696	0.254946	0.543265	14.546	129.467	0.261485	4.15477	9.35427e-60	5.0504e-58	11.8145	129.467	0.255229	3.82781	1.13326e-52	1.15125e-50	7.69685	129.467	0.17493	0.337203	0.0537961	0.306561	15.2972	129.467	0.254554	-3.81756
mmu-mir-425	10.8	16.9044	9.87396	8.90859	104.154	94.1607	142.668	97.1151	25.044	26.573	10.5732	1.53052	117.955	177.159	159.539	139.714	71.417	0.419619	3.13039	1.00443e-14	2.83118e-13	7.22637	71.417	0.46187	0.423686	0.271231	0.568964	14.2303	71.417	0.420137	3.56705	1.859e-18	5.5221e-17	8	71.417	0.410326	3.14336	1.02045e-14	5.72563e-13	4	71.417	0.362109	0.436663	0.229185	0.582048	15.6517	71.417	0.409795	-3.13039
mmu-mir-501	4.31998	18.1118	7.40547	1.27266	6.592	7.43374	20.2402	22.0716	11.1306	13.2865	18.503	6.12206	19.7966	25.3084	17.7266	21.8547	13.8235	0.599226	0.781176	0.150134	0.372858	8	13.8235	0.622169	0.595262	0.280879	0.572185	14.546	13.8235	0.599319	1.33683	0.01528	0.0664245	11.8635	13.8235	0.583616	0.741568	0.179804	0.374227	9.17734	13.8235	0.559093	0.555655	0.290129	0.626504	15.2972	13.8235	0.583521	-0.781176
mmu-mir-128-1	1.08	2.41491	0	1.27266	9.888	18.1714	19.2528	20.3059	0	7.59228	0	0	16.4972	26.3207	14.1812	19.5131	9.78063	0.884566	3.03008	8.04105e-06	8.77507e-05	8.19611	9.78063	1.02347	0.402916	0.293075	0.583657	14.546	9.78063	0.88854	3.19896	3.18587e-06	3.01355e-05	11.8635	9.78063	0.752443	2.79604	4.68239e-05	0.000827234	4	9.78063	0.548757	0.168884	0.728557	0.931065	13.9566	9.78063	0.747746	-3.03008
mmu-mir-18b	3.23999	2.41491	0.82283	1.27266	39.552	18.1714	16.2909	29.1345	2.78266	3.79614	5.28658	1.53052	11.548	10.1234	12.4086	17.1715	10.9717	0.653209	3.18884	7.59945e-09	1.18912e-07	8.19611	10.9717	0.777469	0.566039	0.263666	0.586664	12.7652	10.9717	0.674034	2.2333	3.67244e-05	0.000446869	8	10.9717	0.591633	1.66727	0.0012244	0.00804724	8	10.9717	0.415035	-0.95553	0.0168629	0.160963	15.2972	10.9717	0.567794	-3.18884
mmu-mir-467c	0	0	1.64566	0	28.3456	33.0388	36.531	37.0803	2.78266	0	2.64329	0	24.7457	30.3701	44.3164	25.7573	16.7036	1.00934	4.62176	3.07931e-09	4.10136e-08	10.0545	16.7036	1.23568	0.739496	0.314944	0.603321	14.5606	16.7036	1.01283	4.5162	9.22639e-09	1.05749e-07	11.8145	16.7036	0.758815	3.77671	1.63025e-09	3.18882e-08	7.69685	16.7036	0.260097	-0.105552	0.526901	0.790275	15.4798	16.7036	0.754144	-4.62176
mmu-mir-150	1.08	0	0.82283	0	19.1168	20.6493	24.6831	12.3601	2.78266	0	1.32165	1.53052	17.322	22.2714	40.7711	29.6599	12.1482	1.04354	3.77504	6.78187e-07	8.49855e-06	8.19611	12.1482	1.25922	0.706852	0.319958	0.617911	14.2303	12.1482	1.04431	4.27179	6.30499e-08	7.59918e-07	10.3665	12.1482	0.798171	3.56494	3.60385e-08	1.11992e-06	4	12.1482	0.374724	0.496749	0.21379	0.567396	15.4798	12.1482	0.79716	-3.77504
mmu-mir-330	2.15999	2.41491	1.64566	2.54531	38.2336	18.9973	31.5944	37.9632	8.34798	3.79614	1.32165	0	40.418	55.6785	37.2258	46.8314	20.5734	0.582245	3.35687	2.29384e-11	3.23738e-10	11.7634	20.5734	0.719976	0.452238	0.339414	0.63071	14.6516	20.5734	0.582764	3.85055	4.01337e-14	9.28246e-13	8	20.5734	0.519981	3.39831	8.63556e-13	1.97678e-11	8.82398	20.5734	0.301704	0.493675	0.0889767	0.389174	15.4798	20.5734	0.5194	-3.35687
mmu-mir-503	1.08	1.20746	3.29132	1.27266	33.6192	31.3869	36.531	30.9003	0	1.89807	1.32165	0	18.1469	21.2591	26.5898	43.7093	15.7634	0.628496	3.65228	3.20204e-11	4.45809e-10	11.7634	15.7634	1.04182	-0.587871	0.346642	0.635071	14.6516	15.7634	0.635415	3.38934	7.84791e-10	1.09881e-08	10.3665	15.7634	0.896339	3.97721	4.97574e-08	1.52281e-06	4	15.7634	0.336209	-0.262942	0.430933	0.723963	15.8059	15.7634	0.891448	-3.65228
mmu-mir-301a	7.55997	4.82982	2.46849	6.36328	96.9024	44.6024	49.3662	66.2148	12.522	10.4394	3.96494	1.53052	49.4915	36.4441	46.089	45.2704	30.2537	0.470327	3.3718	9.76763e-15	1.75015e-13	11.7634	30.2537	0.552558	0.363864	0.349084	0.649136	14.2303	30.2537	0.477511	2.84561	7.88345e-11	1.18924e-09	10.3665	30.2537	0.457388	2.48175	1.53405e-08	2.53987e-07	8	30.2537	0.353682	-0.526186	0.129488	0.467376	15.2972	30.2537	0.449882	-3.3718
mmu-mir-380	6.47998	7.24473	2.46849	8.90859	61.9648	51.2102	41.4676	45.9089	19.4786	5.69421	2.64329	7.65258	65.1638	38.4688	67.3609	62.4419	30.9098	0.447533	2.81329	8.2851e-12	1.78034e-10	8	30.9098	0.519203	0.439601	0.312862	0.649136	12.7652	30.9098	0.45001	3.02835	3.41876e-13	5.17413e-12	11.8635	30.9098	0.431333	2.58875	1.80544e-10	7.39224e-09	4	30.9098	0.341704	0.21507	0.526542	0.790275	15.4798	30.9098	0.428748	-2.81329
mmu-mir-107	0	6.03728	9.05113	7.63593	240.608	223.838	226.097	168.627	9.73931	13.2865	3.96494	3.06103	188.068	204.492	161.312	263.036	108.053	0.411403	5.01342	8.48642e-37	3.93437e-35	10.0545	108.053	0.500645	0.349575	0.361642	0.651509	14.5606	108.053	0.412656	4.94099	1.1441e-35	3.97843e-34	11.8145	108.053	0.396182	4.59142	2.67946e-32	1.41538e-30	9.17734	108.053	0.274895	-0.0724262	0.801826	0.929299	15.6517	108.053	0.394876	-5.01342
mmu-mir-1843a	6.47998	6.03728	17.2794	12.7266	29.664	24.7791	17.7718	30.0174	15.3046	17.0826	7.92987	16.8357	27.2203	22.2714	42.5437	42.1483	21.0058	0.389495	1.1912	0.00176912	0.00890382	10.0545	21.0058	0.428408	0.394467	0.354396	0.651509	14.2303	21.0058	0.392171	1.57056	4.15189e-05	0.000396083	10.3665	21.0058	0.385476	1.1761	0.00168476	0.0105905	8	21.0058	0.341708	0.379364	0.25409	0.603229	15.6517	21.0058	0.382752	-1.1912
mmu-mir-302d	1.08	2.41491	4.93698	5.09062	35.5968	7.43374	23.6958	30.0174	6.95665	0	0	1.53052	37.1186	52.6415	35.4531	43.7093	17.9797	0.679987	2.52341	3.21503e-05	0.000257497	10.0545	17.9797	0.885217	-0.488763	0.367393	0.656879	14.546	17.9797	0.678554	3.30284	8.71962e-08	1.35484e-06	8	17.9797	0.795212	3.79161	2.54923e-08	8.13038e-07	4	17.9797	0.557795	0.779435	0.149393	0.501988	15.4798	17.9797	0.796435	-2.52341
mmu-mir-291a	78.8397	79.6921	82.283	66.1781	7249.88	5091.29	6206.82	5930.2	115.48	90.1583	75.3338	70.4037	5838.34	5636.69	6739.64	7564.05	3182.2	0.174922	6.29871	3.92927e-285	2.19662e-282	7.22637	3182.2	0.195247	0.192466	0.323712	0.657053	12.7652	3182.2	0.175001	6.37338	1.35647e-291	6.84987e-289	8	3182.2	0.175733	6.18091	3.95321e-272	1.74019e-269	9.17734	3182.2	0.152834	0.074672	0.625676	0.839516	15.8059	3182.2	0.175654	-6.29871
mmu-mir-21a	8108.61	4311.82	2439.69	6220.74	6840.52	5124.32	2896.32	4771.88	12618	4128.3	4693.16	6273.58	4876.56	3548.24	4557.5	7505.51	5557.17	0.448365	-0.10263	0.818961	0.946987	8.19611	5557.17	0.448389	0.394565	0.378797	0.662438	14.6516	5557.17	0.448405	-0.0411605	0.927062	0.86928	11.8145	5557.17	0.448393	-0.435725	0.331224	0.59101	7.69685	5557.17	0.448369	0.0614695	0.89077	0.961241	15.2972	5557.17	0.448353	0.10263
mmu-mir-487b	0	2.41491	4.93698	6.36328	36.9152	44.6024	31.1007	22.9545	8.34798	3.79614	5.28658	3.06103	60.2146	34.4194	21.2719	46.8314	20.7823	0.552943	2.97796	2.40906e-09	2.80451e-08	11.7634	20.7823	0.652242	0.46731	0.392193	0.673898	14.546	20.7823	0.555272	3.23452	1.02446e-10	1.33873e-09	11.8145	20.7823	0.525803	2.76721	8.20773e-09	1.2738e-07	8.82398	20.7823	0.395973	0.256559	0.465179	0.75705	15.4798	20.7823	0.523343	-2.97796
mmu-mir-770	2.15999	0	1.64566	5.09062	12.5248	7.43374	18.2655	13.243	8.34798	0	6.60823	0	19.7966	18.222	21.2719	35.1236	10.6083	0.764662	2.10468	0.000730544	0.00553143	7.22637	10.6083	0.860406	0.555716	0.391242	0.673898	14.546	10.6083	0.761488	2.93191	5.72645e-06	5.34026e-05	11.8145	10.6083	0.710615	2.37619	0.000131889	0.00112883	8	10.6083	0.591085	0.827234	0.140425	0.483972	15.4798	10.6083	0.714014	-2.10468
mmu-mir-181c	22.6799	30.1864	11.5196	34.3617	621.626	340.3	359.88	364.623	41.7399	20.8788	23.7896	35.2019	369.536	361.404	320.851	429.288	211.742	0.328946	4.04021	4.61856e-36	2.52941e-34	8.19611	211.742	0.35999	0.289848	0.385432	0.673898	14.2303	211.742	0.329935	3.85336	7.64678e-33	2.53038e-31	11.8145	211.742	0.328276	3.56351	2.31941e-28	1.17125e-26	8	211.742	0.293901	-0.18685	0.526539	0.793209	15.2972	211.742	0.327282	-4.04021
mmu-mir-365-1	8.63997	4.82982	4.93698	10.1812	8.5696	12.3896	9.37959	5.29719	13.9133	5.69421	11.8948	6.12206	13.1977	8.09869	10.6359	14.0494	9.23938	0.424841	0.282468	0.39797	0.673256	8	9.23938	0.460222	0.353088	0.385436	0.673898	14.2303	9.23938	0.43078	0.61706	0.0836112	0.225186	11.8145	9.23938	0.421065	0.263973	0.411425	0.649254	8	9.23938	0.382076	0.334593	0.312117	0.634128	15.8059	9.23938	0.414987	-0.282468
mmu-mir-877	1.08	2.41491	1.64566	0	53.3952	38.8206	38.5057	36.1974	5.56532	0.949035	2.64329	0	37.1186	58.7155	67.3609	53.0756	24.843	0.69228	4.22489	6.56038e-13	1.54086e-11	8	24.843	0.87594	0.525546	0.40199	0.677318	14.5606	24.843	0.693403	4.59085	1.60256e-14	2.65151e-13	11.8145	24.843	0.599737	4.0653	1.94319e-14	5.71918e-13	7.69685	24.843	0.267701	0.365964	0.193143	0.543946	15.4798	24.843	0.598438	-4.22489
mmu-mir-130b	6.47998	20.5267	9.05113	25.4531	315.098	261.007	285.337	259.562	25.044	25.6239	23.7896	3.06103	280.452	235.874	297.806	290.355	147.782	0.395844	4.10205	1.37643e-26	6.23902e-25	7.22637	147.782	0.434962	0.315392	0.360369	0.685902	12.7652	147.782	0.396769	4.08071	3.27905e-26	1.25761e-24	8	147.782	0.391938	3.76532	2.82818e-22	1.00894e-20	8.82398	147.782	0.348016	-0.0213379	0.949035	1	13.9566	147.782	0.391001	-4.10205
mmu-mir-7a-2	36.7199	27.7715	27.1534	40.725	2539.9	2012.07	1694.74	1689.8	27.8266	30.3691	31.7195	18.3662	1727.25	1472.95	1604.25	2461.77	965.212	0.251777	5.86364	4.24163e-122	5.14123e-120	11.7634	965.212	0.29582	-0.280404	0.373002	0.698633	12.7652	965.212	0.252028	5.7364	8.75522e-117	1.07745e-114	10.3665	965.212	0.265823	6.01681	8.71399e-115	3.52031e-112	4	965.212	0.215741	-0.127231	0.557296	0.813273	15.4798	965.212	0.265585	-5.86364
mmu-mir-33	10.8	22.9417	16.4566	8.90859	10.5472	8.25971	14.3162	14.1258	16.696	39.8595	7.92987	12.2441	13.1977	10.1234	10.6359	17.1715	14.6384	0.488162	-0.300273	0.511465	0.682215	10.0545	14.6384	0.491197	0.355299	0.400273	0.722484	12.7652	14.6384	0.499525	-0.194996	0.703265	0.816688	10.3665	14.6384	0.495284	-0.550295	0.223082	0.470867	7.69685	14.6384	0.492273	0.105277	0.791359	0.929712	15.2972	14.6384	0.483821	0.300273
mmu-mir-19b-1	44.2798	21.7342	26.3306	12.7266	105.472	61.9478	37.5183	72.3949	36.1746	20.8788	42.2927	33.6713	67.6383	37.4564	33.6805	67.125	45.0826	0.426723	1.36701	0.00112893	0.00737178	8	45.0826	0.443902	0.329089	0.46709	0.726034	14.6516	45.0826	0.433053	0.944434	0.0239855	0.0936629	11.8635	45.0826	0.431734	0.615345	0.129383	0.338416	7.69685	45.0826	0.414049	-0.422575	0.319759	0.64274	15.4798	45.0826	0.425383	-1.36701
mmu-mir-20a	28.0799	20.5267	14.8109	10.1812	566.253	300.653	187.592	359.326	26.4353	12.3375	29.0762	29.0798	207.864	160.961	148.903	295.818	149.869	0.431403	4.1915	5.10561e-23	1.2233e-21	11.7634	149.869	0.461593	0.37923	0.413037	0.732298	12.7652	149.869	0.43341	3.3972	1.21085e-15	2.17913e-14	11.8145	149.869	0.430259	3.01796	6.78069e-13	1.79444e-11	7.69685	149.869	0.397698	-0.794305	0.0460599	0.294097	13.9566	149.869	0.428237	-4.1915
mmu-mir-381	4.31998	15.6969	7.40547	22.9078	98.2208	82.5971	93.7959	89.1693	15.3046	9.49035	13.2165	0	115.48	114.394	129.404	137.372	59.2984	0.381885	2.75903	2.86817e-14	5.6676e-13	10.0545	59.2984	0.458748	-0.370971	0.469206	0.737216	14.2303	59.2984	0.382505	3.20398	1.91729e-18	5.63996e-17	8	59.2984	0.41075	3.57495	3.02316e-19	1.99126e-17	4	59.2984	0.322649	0.444947	0.165339	0.537594	13.9566	59.2984	0.410173	-2.75903
mmu-mir-465b-2	0	0	0	0	3.9552	3.30388	6.91127	6.18005	5.56532	0	0	0	3.29943	2.02467	3.54531	1.56105	2.27164	1.21026	2.60587	0.00010702	0.00309627	2.03844	2.27164	1.379	1.25781	0.0496734	0.73799	1.50092	2.27164	1.2671	1.85105	0.00382851	0.220118	0.558395	2.27164	1.03605	0.593232	0.355268	1	1.21897	2.27164	0.797803	-0.754829	0.199189	1	0.14913	2.27164	0.965706	-2.60587
mmu-mir-582	2.15999	2.41491	1.64566	0	21.7536	32.2129	25.1768	17.6573	0	0.949035	2.64329	0	23.9209	13.1604	31.9078	13.2689	11.8045	0.686915	3.30196	1.08892e-08	1.68255e-07	8.19611	11.8045	1.07434	-0.428861	0.47883	0.743623	14.2303	11.8045	0.69582	3.07718	1.64688e-07	1.95469e-06	10.3665	11.8045	0.912308	3.50604	1.38627e-06	3.36017e-05	4	11.8045	0.387246	-0.224774	0.463737	0.758405	15.2972	11.8045	0.905534	-3.30196
mmu-mir-142a	8.63997	10.8671	7.40547	10.1812	141.728	106.55	54.3029	140.375	11.1306	7.59228	9.25152	0	60.2146	45.5551	74.4515	97.5654	49.1132	0.45982	3.44314	5.88194e-15	1.26607e-13	10.0545	49.1132	0.548802	-0.362001	0.507386	0.74992	14.6516	49.1132	0.464959	2.77761	3.37804e-10	4.22591e-09	11.8145	49.1132	0.49792	3.13961	4.24522e-11	1.82447e-09	4	49.1132	0.397712	-0.665531	0.0923225	0.392638	15.6517	49.1132	0.493125	-3.44314
mmu-mir-429	1.08	0	0	0	55.3728	54.5141	62.2015	58.2691	2.78266	0	0	0	70.1129	73.9005	38.9984	65.564	30.1747	1.03769	5.52774	6.52818e-13	1.54086e-11	8	30.1747	1.42521	0.417024	0.50548	0.74992	14.5606	30.1747	1.03876	5.63575	2.54596e-13	5.63062e-12	8	30.1747	0.999563	5.21872	2.85428e-11	5.50268e-10	9.17734	30.1747	0.211426	0.108006	0.507453	0.783743	15.4798	30.1747	0.99845	-5.52774
mmu-mir-370	0	1.20746	6.58264	5.09062	112.723	74.3374	110.58	123.601	4.17399	7.59228	2.64329	3.06103	182.294	149.826	179.038	167.032	70.6114	0.450754	4.65484	5.73777e-28	2.83028e-26	7.22637	70.6114	0.583468	0.346986	0.446668	0.74992	12.7652	70.6114	0.450534	5.33672	8.78727e-36	3.09549e-34	11.8635	70.6114	0.426181	4.98974	5.15365e-34	2.89611e-32	9.17734	70.6114	0.210654	0.681888	0.00116443	0.0297616	15.8059	70.6114	0.426413	-4.65484
mmu-mir-136	29.1599	19.3193	13.9881	61.0875	119.974	45.4284	26.1641	58.2691	51.4792	43.6556	27.7546	32.1408	63.5141	38.4688	70.9062	66.3445	47.9784	0.517802	0.99278	0.0472481	0.163428	8.19611	47.9784	0.528687	0.318184	0.517803	0.755558	14.546	47.9784	0.521193	0.931225	0.064554	0.207908	10.3665	47.9784	0.520028	0.613041	0.232098	0.441825	8.82398	47.9784	0.508958	-0.0615546	0.899908	0.992954	13.9566	47.9784	0.516628	-0.99278
mmu-mir-96	19.4399	4.82982	4.93698	11.4539	373.107	286.612	244.857	505.881	25.044	8.54131	11.8948	6.12206	292.825	262.195	487.48	426.946	185.76	0.488385	4.9851	8.45011e-26	3.32818e-24	8	185.76	0.53818	0.316137	0.519154	0.756205	14.546	185.76	0.488894	5.04405	2.65915e-26	7.97135e-25	10.3665	185.76	0.484912	4.72791	1.82203e-23	6.50313e-22	9.17734	185.76	0.428978	0.0589459	0.891679	0.961241	15.2972	185.76	0.4844	-4.9851
mmu-mir-99a	7.55997	32.6013	4.93698	21.6351	11.2064	9.91165	5.43029	6.18005	51.4792	15.1846	14.5381	9.18309	7.42372	10.1234	7.09062	1.56105	13.5028	0.714404	-0.945496	0.155457	0.29605	11.7634	13.5028	0.70355	0.416166	0.521333	0.757394	14.546	13.5028	0.741981	-1.2279	0.068099	0.206821	11.0541	13.5028	0.738878	-1.64407	0.0145802	0.110208	4	13.5028	0.74922	-0.282407	0.651113	0.860985	15.4798	13.5028	0.71118	0.945496
mmu-mir-328	15.1199	14.4895	7.40547	11.4539	71.1936	75.9893	48.8726	121.835	9.73931	11.3884	26.4329	10.7136	128.678	116.419	161.312	94.4433	57.8428	0.400212	2.61704	9.65809e-12	2.06076e-10	8	57.8428	0.448662	0.247177	0.528046	0.75945	14.546	57.8428	0.40002	3.26633	2.78613e-17	5.39255e-16	11.8145	57.8428	0.398387	3.01915	7.29734e-15	1.83558e-13	9.17734	57.8428	0.342906	0.649288	0.0556649	0.326433	13.9566	57.8428	0.39858	-2.61704
mmu-mir-3071	29.1599	19.3193	13.9881	61.0875	119.974	45.4284	26.1641	58.2691	51.4792	43.6556	27.7546	32.1408	63.5141	38.4688	70.9062	66.3445	47.9784	0.517802	0.99278	0.0472481	0.139247	10.0545	47.9784	0.528687	0.318184	0.517803	0.75945	14.2303	47.9784	0.521193	0.931225	0.064554	0.198808	11.0541	47.9784	0.520028	0.613041	0.232098	0.471016	8	47.9784	0.508958	-0.0615546	0.899908	0.961241	15.4798	47.9784	0.516628	-0.99278
mmu-mir-142b	8.63997	10.8671	8.2283	11.4539	142.387	109.028	55.2902	141.258	12.522	7.59228	10.5732	0	60.2146	46.5675	74.4515	98.346	49.8388	0.459283	3.38746	1.65501e-14	4.04505e-13	8.19611	49.8388	0.541314	-0.31626	0.555888	0.770864	14.6516	49.8388	0.464414	2.71501	8.58229e-10	1.06273e-08	11.8635	49.8388	0.492979	3.03127	1.31811e-10	2.88265e-09	7.69685	49.8388	0.401184	-0.672454	0.0918123	0.392638	15.4798	49.8388	0.488148	-3.38746
mmu-mir-340	9.71997	6.03728	0	7.63593	199.738	115.636	70.1001	82.9893	2.78266	2.8471	10.5732	0	115.48	59.7278	115.223	142.836	58.8328	0.717095	4.10831	1.19184e-09	2.01413e-08	8.19611	58.8328	0.821225	-0.439252	0.557324	0.775212	14.546	58.8328	0.718542	3.99662	3.36516e-09	4.26532e-08	11.0541	58.8328	0.761886	4.43588	5.33678e-10	2.05984e-08	4	58.8328	0.648294	-0.111689	0.862401	0.948047	15.8059	58.8328	0.760521	-4.10831
mmu-mir-34b	21.5999	16.9044	11.5196	22.9078	9.888	9.08568	8.39226	14.1258	22.2613	24.6749	17.1814	18.3662	12.3729	21.2591	28.3625	17.1715	17.2546	0.337704	-0.757973	0.0158458	0.0749656	7.22637	17.2546	0.332159	0.168851	0.504562	0.785548	12.7652	17.2546	0.326932	0.112414	0.813633	0.982609	8	17.2546	0.327598	-0.0564368	0.658954	1	4	17.2546	0.333219	0.870387	0.00744586	0.101709	15.2972	17.2546	0.338349	0.757973
mmu-mir-291b	2.15999	3.62237	0.82283	2.54531	63.2832	50.3842	43.4423	45.0261	0	5.69421	2.64329	1.53052	47.0169	41.5058	63.8156	62.4419	27.2459	0.556849	3.97041	2.69102e-16	6.17849e-15	10.0545	27.2459	0.733291	0.0766437	0.60304	0.794244	14.6516	27.2459	0.559554	4.05629	1.19653e-16	2.52049e-15	10.3665	27.2459	0.53747	3.97965	2.4861e-15	6.50123e-14	9.17734	27.2459	0.247465	0.0858865	0.757411	0.917352	15.2972	27.2459	0.534653	-3.97041
mmu-mir-18a	8.63997	14.4895	12.3424	13.9992	50.0992	28.909	35.5437	66.2148	12.522	9.49035	10.5732	9.18309	21.4463	40.4934	24.8172	45.2704	25.2521	0.377322	1.78887	7.1283e-07	7.34385e-06	10.0545	25.2521	0.444883	-0.224402	0.587073	0.794244	14.2303	25.2521	0.388181	1.34706	0.000206007	0.00217482	8	25.2521	0.410761	1.57147	4.2089e-05	0.000419453	7.69685	25.2521	0.336415	-0.441809	0.201233	0.544823	15.6517	25.2521	0.400515	-1.78887
mmu-mir-126b	3.23999	4.82982	0	0	73.1712	39.6466	32.0881	38.846	4.17399	1.89807	2.64329	1.53052	36.2937	40.4934	28.3625	40.5872	21.7378	0.642515	3.95935	8.06894e-13	1.85211e-11	8	21.7378	0.815742	0.239141	0.611077	0.801161	14.546	21.7378	0.647989	3.63295	4.0365e-11	6.12869e-10	10.3665	21.7378	0.621666	3.39381	5.13209e-10	9.33613e-09	8.82398	21.7378	0.365866	-0.326398	0.378959	0.6958	15.2972	21.7378	0.615958	-3.95935
mmu-mir-15b	31.3199	20.5267	40.3187	30.5437	167.437	173.454	198.452	125.367	32.0006	20.8788	42.2927	18.3662	164.147	149.826	161.312	185.765	97.6254	0.244389	2.39986	3.9603e-23	9.70216e-22	11.7634	97.6254	0.284698	-0.108389	0.619081	0.80532	14.546	97.6254	0.246756	2.39194	1.51315e-22	3.25433e-21	11.8635	97.6254	0.257586	2.50033	3.81292e-23	1.54036e-21	8	97.6254	0.212188	-0.00792032	0.963006	0.976797	15.4798	97.6254	0.25532	-2.39986
mmu-mir-342	0	6.03728	1.64566	7.63593	25.0496	35.5168	37.0247	26.4859	0	3.79614	5.28658	1.53052	37.1186	35.4318	42.5437	51.5145	19.7886	0.479098	2.72893	5.18593e-11	1.02031e-09	8	19.7886	0.672074	-0.402735	0.62692	0.806329	14.546	19.7886	0.48054	3.14261	1.14472e-13	1.90159e-12	11.0541	19.7886	0.553753	3.54534	2.04283e-12	4.59962e-11	8.82398	19.7886	0.290679	0.41368	0.147003	0.501988	15.2972	19.7886	0.552503	-2.72893
mmu-mir-293	22.6799	4.82982	1.64566	16.5445	5914.34	3771.38	3926.1	3852.82	18.0873	2.8471	21.1463	13.7746	3764.65	3657.57	4532.68	5195.16	2169.77	0.596907	8.45731	4.82551e-47	3.94779e-45	7.22637	2169.77	0.636406	0.268237	0.651851	0.821321	14.6516	2169.77	0.596947	8.43109	9.23577e-47	4.28868e-45	11.8635	2169.77	0.595696	8.16285	5.66188e-44	4.69222e-42	7.69685	2169.77	0.553298	-0.0262172	0.962179	0.981556	15.2972	2169.77	0.595656	-8.45731
mmu-mir-185	0	2.41491	0.82283	7.63593	29.664	16.5194	21.7211	29.1345	4.17399	3.79614	3.96494	0	19.7966	25.3084	23.0445	43.7093	14.4817	0.632132	2.76408	1.96222e-07	2.76525e-06	8	14.4817	0.77291	0.099444	0.677434	0.832902	14.6516	14.4817	0.635672	2.96153	3.41331e-08	4.22277e-07	10.3665	14.4817	0.626005	2.86209	3.57237e-07	4.54311e-06	8.82398	14.4817	0.44055	0.197454	0.618735	0.878682	13.9566	14.4817	0.62241	-2.76408
mmu-mir-3535	3615.83	3316.88	3066.69	3335.63	2119.99	2396.97	1758.43	1615.64	3709.29	2696.21	3564.48	4138.51	1893.87	2024.67	2471.08	2336.89	2753.82	0.15786	-0.756638	1.62621e-06	1.36215e-05	11.7634	2753.82	0.157869	0.0813192	0.608387	0.842033	12.7652	2753.82	0.15809	-0.611515	0.000107191	0.000870536	11.0541	2753.82	0.158155	-0.692834	1.16748e-05	0.000116619	8.82398	2753.82	0.158145	0.145123	0.360684	0.707587	13.9566	2753.82	0.157925	0.756638
mmu-mir-130a	14.04	22.9417	17.2794	13.9992	159.526	98.2906	115.517	103.295	27.8266	22.7768	10.5732	12.2441	121.254	105.283	150.676	156.885	72.0255	0.298652	2.73365	5.39994e-21	1.17125e-19	11.7634	72.0255	0.348908	0.0995179	0.715292	0.852058	14.5606	72.0255	0.300502	2.89659	5.59413e-23	1.81632e-21	8	72.0255	0.304961	2.79708	1.29338e-20	4.33273e-19	8.82398	72.0255	0.245881	0.162945	0.519402	0.82026	13.9566	72.0255	0.303138	-2.73365
mmu-mir-30b	14.04	12.0746	13.1653	17.8172	272.25	194.103	155.997	166.861	32.0006	9.49035	11.8948	10.7136	174.045	134.641	207.401	262.256	105.547	0.374954	3.69853	4.31524e-24	1.0713e-22	11.7634	105.547	0.425377	0.156541	0.721894	0.85411	14.5606	105.547	0.376324	3.67863	1.07259e-23	2.50063e-22	11.8145	105.547	0.379715	3.52209	1.34286e-21	4.48954e-20	9.17734	105.547	0.322224	-0.0199058	0.951019	0.965132	15.6517	105.547	0.378356	-3.69853
mmu-mir-7a-1	2.15999	12.0746	1.64566	1.27266	63.9424	61.1219	40.974	25.6031	2.78266	7.59228	3.96494	4.59155	46.192	32.3948	21.2719	53.8561	23.84	0.61922	3.20929	1.16458e-08	1.78451e-07	8.19611	23.84	0.715582	0.116473	0.742943	0.865558	14.6516	23.84	0.624645	2.89839	2.33614e-07	2.75878e-06	10.3665	23.84	0.625189	2.78192	1.66358e-06	2.13579e-05	8	23.84	0.512091	-0.310893	0.554198	0.805875	15.6517	23.84	0.619769	-3.20929
mmu-mir-23a	38.8799	42.2609	49.3698	50.9062	49.44	51.2102	61.2141	35.3146	54.2619	62.6363	54.1875	22.9577	43.7175	85.0362	88.6328	84.2965	54.6451	0.306024	0.117707	0.676478	0.866437	8.19611	54.6451	0.316014	0.0950444	0.722594	0.865558	14.2303	54.6451	0.306043	0.721264	0.0181661	0.0841111	10.3665	54.6451	0.307968	0.62622	0.0473468	0.158865	8	54.6451	0.297707	0.603557	0.045562	0.270996	15.8059	54.6451	0.307949	-0.117707
mmu-mir-138-1	0	0	0	0	1.3184	0	1.97465	1.76573	2.78266	1.89807	0	3.06103	3.29943	3.03701	7.09062	3.12209	1.83436	1.22128	1.17932	0.0246542	1	0	1.83436	1.25308	1.55358	0.00945927	0.865657	0.186132	1.83436	1.16663	2.36101	0.00025133	0.0157489	1.12122	1.83436	0.817473	0.80743	0.212492	0.984596	1.58809	1.83436	0.767836	1.18169	0.0467379	1	0	1.83436	0.893735	-1.17932
mmu-mir-7b	0	0	0	1.27266	30.3232	26.4311	18.7592	30.0174	0	0	0	0	18.1469	19.2344	10.6359	28.0988	11.4325	1.06808	4.37666	3.27379e-09	3.78978e-08	11.7634	11.4325	1.47222	-0.39853	0.744704	0.867795	14.546	11.4325	1.07442	3.92549	3.79109e-08	4.66546e-07	10.3665	11.4325	1.07442	4.32402	2.73949e-09	5.0305e-08	8	11.4325	0.357423	-0.451174	0.250817	0.603449	15.2972	11.4325	1.06808	-4.37666
mmu-mir-760	0	0	0	2.54531	22.4128	20.6493	42.455	40.6118	1.39133	0	0	0	47.0169	28.3454	40.7711	49.173	18.4607	1.0476	4.31333	2.01802e-08	3.38447e-07	7.22637	18.4607	1.45824	-0.27982	0.745731	0.877234	14.2303	18.4607	1.04844	4.69303	2.24944e-09	2.70351e-08	11.8635	18.4607	1.08294	4.97285	4.81894e-10	9.91886e-09	7.69685	18.4607	0.379149	0.379696	0.302652	0.627006	15.6517	18.4607	1.08212	-4.31333
mmu-mir-15a	11.88	6.03728	9.87396	8.90859	37.5744	27.257	23.2021	42.3775	16.696	8.54131	5.28658	12.2441	18.9717	29.3577	35.4531	37.4651	20.6954	0.381901	1.72356	2.30808e-06	2.69797e-05	8.19611	20.6954	0.444538	0.2005	0.686142	0.888726	12.7652	20.6954	0.390808	1.62169	1.42615e-05	0.000123994	11.8635	20.6954	0.394154	1.42119	0.000119472	0.00107191	7.69685	20.6954	0.321857	-0.101868	0.736689	0.897387	15.6517	20.6954	0.385324	-1.72356
mmu-mir-495	4.31998	6.03728	2.46849	2.54531	28.3456	25.6051	27.1514	21.1887	1.39133	2.8471	6.60823	1.53052	25.5706	9.11102	24.8172	46.8314	14.7731	0.581936	2.45604	2.06111e-06	2.47813e-05	8	14.7731	0.731574	-0.242216	0.712171	0.90577	12.7652	14.7731	0.587349	2.50985	1.45369e-06	1.50358e-05	11.0541	14.7731	0.63839	2.75207	1.20314e-06	1.39988e-05	9.17734	14.7731	0.459338	0.0538098	0.884191	0.959619	15.8059	14.7731	0.633414	-2.45604
mmu-mir-6240	47.5198	115.916	72.409	69.9961	18.4576	16.5194	37.5183	33.5488	83.4798	124.324	50.2225	22.9577	33.8192	55.6785	60.2703	32.0015	54.6649	0.487054	-1.49344	0.00177384	0.00782672	11.7634	54.6649	0.482522	-0.120647	0.817202	0.907837	14.546	54.6649	0.485594	-0.738013	0.116766	0.305737	10.3665	54.6649	0.487731	-0.617366	0.18255	0.419014	7.69685	54.6649	0.492216	0.75543	0.122219	0.446256	15.8059	54.6649	0.489185	1.49344
mmu-mir-1843b	24.8399	35.0162	28.799	24.1805	30.3232	18.1714	32.5817	22.9545	32.0006	28.471	34.3628	22.9577	21.4463	30.3701	44.3164	29.6599	28.7782	0.266136	-0.113038	0.731619	0.951911	7.22637	28.7782	0.282083	0.0599412	0.818145	0.908279	14.546	28.7782	0.273591	0.151729	0.710286	0.770214	11.8145	28.7782	0.27827	0.0917875	0.894871	1	4	28.7782	0.262091	0.264767	0.461708	0.754703	15.4798	28.7782	0.270943	0.113038
mmu-mir-20b	4.31998	0	0	12.7266	560.979	370.035	331.247	391.109	0	3.79614	1.32165	9.18309	353.039	288.516	345.668	502.657	198.412	0.834867	6.29917	1.52356e-15	4.21098e-14	8.19611	198.412	0.941233	-0.20167	0.816036	0.912065	14.2303	198.412	0.835245	6.14934	6.60391e-15	1.1482e-13	11.8145	198.412	0.865642	6.35101	7.77497e-15	2.30991e-13	7.69685	198.412	0.748611	-0.149832	0.841208	0.951338	15.2972	198.412	0.865277	-6.29917
mmu-mir-6516	20.5199	19.3193	9.05113	6.36328	7.2512	11.5636	9.87325	7.94578	8.34798	15.1846	19.8247	15.3052	2.47457	5.06168	3.54531	10.9273	10.7849	0.469809	-0.544222	0.211636	0.402687	10.0545	10.7849	0.475585	0.0806963	0.839685	0.912903	14.5606	10.7849	0.522943	-1.1879	0.016404	0.078431	10.3665	10.7849	0.527094	-1.26859	0.0103643	0.0499302	7.69685	10.7849	0.521888	-0.643676	0.200467	0.545216	15.4798	10.7849	0.474424	0.544222
mmu-mir-1247	8.63997	2.41491	6.58264	2.54531	21.0944	6.60777	13.3289	15.8916	2.78266	9.49035	5.28658	0	11.548	22.2714	19.4992	16.391	10.2734	0.570134	1.33299	0.0104681	0.040769	10.0545	10.2734	0.662495	-0.165653	0.845901	0.913836	14.5606	10.2734	0.575591	1.60787	0.00261191	0.0222923	8	10.2734	0.602267	1.77352	0.00199802	0.0112009	8.82398	10.2734	0.498878	0.274875	0.584168	0.822179	15.4798	10.2734	0.597054	-1.33299
mmu-mir-376b	9.71997	4.82982	4.93698	11.4539	41.5296	26.4311	17.2782	37.0803	9.73931	9.49035	3.96494	9.18309	26.3955	17.2097	42.5437	43.7093	19.7185	0.470403	1.85409	2.10219e-05	0.000150055	11.7634	19.7185	0.539355	0.0581469	0.857807	0.91655	14.5606	19.7185	0.475815	1.93773	1.18867e-05	0.000119286	10.3665	19.7185	0.48392	1.87958	4.015e-05	0.000387418	8	19.7185	0.405652	0.0836319	0.838014	0.937316	15.8059	19.7185	0.478599	-1.85409
mmu-mir-17	11.88	7.24473	3.29132	1.27266	608.442	400.596	317.425	370.803	2.78266	5.69421	7.92987	9.18309	308.497	205.504	281.852	461.289	187.73	0.483835	5.94117	3.2681e-37	1.8951e-35	8.19611	187.73	0.581387	0.0958063	0.863192	0.920276	14.546	187.73	0.484798	5.50929	2.70021e-32	9.86508e-31	10.3665	187.73	0.494715	5.41349	4.62114e-30	5.09144e-28	4	187.73	0.375272	-0.431877	0.25022	0.597997	15.6517	187.73	0.493772	-5.94117
mmu-mir-339	2.15999	0	0	2.54531	33.6192	18.1714	26.6578	36.1974	2.78266	0	1.32165	0	27.2203	29.3577	38.9984	51.5145	16.9092	0.79473	3.76862	2.58169e-09	4.29791e-08	8	16.9092	1.144	-0.103206	0.874867	0.923517	14.5606	16.9092	0.796118	4.11738	1.56014e-10	2.27997e-09	10.3665	16.9092	0.898636	4.22059	4.36315e-09	7.09192e-08	8.82398	16.9092	0.361101	0.348757	0.317334	0.636314	15.8059	16.9092	0.897407	-3.76862
mmu-mir-363	0	0	0	2.54531	98.2208	81.7711	81.948	90.935	1.39133	0	0	1.53052	51.1412	39.4811	69.1336	55.4172	35.8447	0.998026	5.76881	1.62686e-13	3.16288e-12	10.0545	35.8447	1.39739	0.0806951	0.863927	0.926994	14.2303	35.8447	1.00106	5.06546	3.71177e-11	5.31964e-10	11.0541	35.8447	0.99765	4.98477	1.5772e-10	3.29566e-09	8	35.8447	0.196629	-0.703348	0.000168874	0.00810868	15.2972	35.8447	0.994606	-5.76881
mmu-mir-92b	38.8799	68.825	41.1415	54.7242	918.925	887.919	1243.54	1145.08	73.7405	59.7892	38.3277	33.6713	1187.8	1267.44	1568.8	1439.29	629.242	0.240472	4.33853	4.79915e-74	5.45881e-72	8.19611	629.242	0.265308	0.0135469	0.891183	0.932263	14.546	629.242	0.240603	4.71916	5.0573e-87	4.15029e-85	11.8145	629.242	0.244138	4.70561	2.55735e-83	6.45704e-81	4	629.242	0.216892	0.380633	0.0798052	0.368097	15.6517	629.242	0.244009	-4.33853
mmu-mir-671	2.15999	16.9044	6.58264	7.63593	19.776	15.6935	13.8225	13.243	9.73931	12.3375	9.25152	1.53052	9.89829	14.1727	10.6359	15.6105	11.1871	0.466426	0.835597	0.0435138	0.153016	8.19611	11.1871	0.521497	-0.0165065	0.899534	0.93299	14.5606	11.1871	0.48664	0.542899	0.187054	0.472113	8	11.1871	0.495684	0.559405	0.245053	0.459397	8.82398	11.1871	0.437375	-0.292698	0.493421	0.766692	15.8059	11.1871	0.475855	-0.835597
mmu-mir-101b	14.04	12.0746	1.64566	8.90859	408.704	163.542	77.9987	176.573	19.4786	3.79614	5.28658	6.12206	123.729	73.9005	95.7234	156.105	84.2267	0.661502	4.35254	8.6256e-12	1.49599e-10	10.0545	84.2267	0.717048	-0.0722057	0.911677	0.934324	14.6516	84.2267	0.66396	3.47897	4.22498e-08	6.66728e-07	8	84.2267	0.675633	3.55118	3.70845e-08	1.14655e-06	4	84.2267	0.616365	-0.873566	0.154643	0.50342	15.8059	84.2267	0.673218	-4.35254
mmu-mir-708	44.2798	32.6013	13.1653	45.8156	212.262	179.236	127.859	117.421	54.2619	18.9807	35.6844	30.6103	113.83	115.406	124.086	174.057	89.9723	0.388685	2.19582	7.76569e-09	1.20874e-07	8.19611	89.9723	0.410054	0.0374218	0.919366	0.937469	14.6516	89.9723	0.391194	1.92574	4.51459e-07	4.5627e-06	11.8145	89.9723	0.394408	1.88832	9.60809e-07	1.18354e-05	8.82398	89.9723	0.372142	-0.270082	0.46789	0.78741	13.9566	89.9723	0.39192	-2.19582
mmu-mir-181a-2	2.15999	12.0746	4.11415	7.63593	11.2064	13.2155	7.40494	8.82864	8.34798	8.54131	0	9.18309	18.9717	15.185	10.6359	15.6105	9.56973	0.503617	0.574615	0.176758	0.356886	10.0545	9.56973	0.564363	0.00421639	0.915286	0.937585	14.5606	9.56973	0.502744	1.10291	0.0100249	0.0650409	8	9.56973	0.514426	1.09869	0.0164042	0.0633426	9.17734	9.56973	0.446943	0.528293	0.169328	0.539594	13.9566	9.56973	0.515279	-0.574615
mmu-mir-378d	4.31998	1.20746	0.82283	0	3.9552	3.30388	2.96197	3.53146	0	0.949035	0	0	1.64972	4.04934	5.31797	4.68314	2.297	0.760886	0.778355	0.150343	1	1.19495	2.297	1.23044	-1.06445	0.0965139	0.950188	1.50092	2.297	0.783466	0.928539	0.115851	1	0.558395	2.297	1.14298	1.99299	0.00414386	0.0693583	2.05415	2.297	0.609407	0.150184	0.821434	1	0	2.297	1.12762	-0.778355
mmu-mir-200c	4.31998	0	1.64566	3.81797	158.208	101.594	172.782	121.835	0	2.8471	2.64329	3.06103	127.853	162.986	241.081	171.715	79.7744	0.557435	5.34032	8.77796e-26	3.32818e-24	8.19611	79.7744	0.77965	-0.135103	0.862556	0.972598	12.7652	79.7744	0.557939	5.68198	1.51042e-28	6.44561e-27	8	79.7744	0.616152	5.81708	1.12029e-24	4.39626e-23	8.82398	79.7744	0.287267	0.341657	0.248321	0.615454	13.9566	79.7744	0.615696	-5.34032
mmu-mir-322	17.2799	9.65964	13.1653	20.3625	92.9472	82.5971	77.9987	78.5749	33.3919	13.2865	10.5732	3.06103	58.5649	79.9745	56.725	69.4666	44.8518	0.362651	2.38233	1.04623e-11	2.21675e-10	8	44.8518	0.413654	-0.00346693	0.985577	0.973583	14.5606	44.8518	0.368075	2.05952	5.76407e-09	6.69143e-08	11.8635	44.8518	0.376896	2.06299	1.45046e-08	2.20129e-07	8.82398	44.8518	0.32009	-0.322805	0.313597	0.641998	15.2972	44.8518	0.371601	-2.38233
mmu-mir-126a	6.47998	6.03728	0.82283	0	100.858	47.9063	40.4803	52.9719	4.17399	1.89807	3.96494	3.06103	48.6666	62.7648	46.089	53.8561	30.0019	0.565025	3.82774	8.05612e-14	1.93699e-12	8.19611	30.0019	0.72151	-0.0202808	0.96658	0.974092	14.2303	30.0019	0.568973	3.63468	1.46296e-12	2.08435e-11	11.8145	30.0019	0.599204	3.65496	1.27622e-11	2.47847e-10	9.17734	30.0019	0.397143	-0.193064	0.62657	0.839516	15.8059	30.0019	0.595457	-3.82774
mmu-mir-369	16.1999	12.0746	8.2283	10.1812	69.8752	43.7765	39.493	75.9263	9.73931	16.1336	13.2165	6.12206	65.9886	35.4318	72.6789	91.3212	36.6492	0.407021	2.20117	1.58156e-08	1.96534e-07	10.0545	36.6492	0.465263	-0.0425383	0.994579	0.975336	14.5606	36.6492	0.409428	2.41026	7.65478e-10	1.07822e-08	10.3665	36.6492	0.419904	2.45279	2.08653e-09	7.43757e-08	4	36.6492	0.354282	0.20909	0.538161	0.827855	13.9566	36.6492	0.417557	-2.20117
mmu-mir-497a	0	0	0	0	19.1168	14.0415	24.6831	18.5402	0	0	0	0	9.07344	19.2344	31.9078	22.6352	9.95202	1.10415	4.32879	2.32444e-09	2.72137e-08	11.7634	9.95202	1.49688	0	1	0.978081	14.5606	9.95202	1.10788	4.44047	1.80263e-09	2.1923e-08	11.8635	9.95202	1.10788	4.44047	6.78107e-09	1.17405e-07	8	9.95202	0.453774	0.111674	0.880793	0.960589	15.6517	9.95202	1.10416	-4.32879
mmu-mir-758	0	0	0	0	54.0544	59.4699	62.2015	58.2691	0	0	0	0	59.3898	78.9622	99.2687	74.1497	34.1103	1.03545	5.89479	2.34657e-15	5.18991e-14	10.0545	34.1103	1.45141	0	1	0.978165	14.546	34.1103	1.03588	6.30273	1.14866e-16	2.28977e-15	11.0541	34.1103	1.03589	6.30273	7.96564e-16	2.41349e-14	8	34.1103	0.196559	0.407946	0.0511161	0.308249	13.9566	34.1103	1.03546	-5.89479
mmu-mir-194-2	4.31998	3.62237	2.46849	2.54531	12.5248	14.8675	13.8225	17.6573	5.56532	1.89807	0	6.12206	12.3729	12.148	14.1812	24.9768	9.31829	0.521646	1.89061	2.75074e-05	0.000190843	11.7634	9.31829	0.673668	0.0525739	0.986852	0.985314	14.2303	9.31829	0.529492	1.9969	9.94747e-06	0.00012771	8	9.31829	0.559682	1.94432	2.67129e-05	0.000505854	4	9.31829	0.36267	0.106286	0.674921	0.868318	15.8059	9.31829	0.552265	-1.89061
mmu-mir-700	0	1.20746	0	5.09062	54.7136	25.6051	65.6571	78.5749	2.78266	1.89807	0	0	61.0395	67.8265	97.4961	82.7355	34.0392	0.769032	4.47207	3.44685e-12	5.22235e-11	11.7634	34.0392	1.05533	-0.246487	0.889255	0.988613	12.7652	34.0392	0.769512	4.92617	4.53779e-14	8.16178e-13	10.3665	34.0392	0.846217	5.17265	2.00183e-12	5.10436e-11	7.69685	34.0392	0.440197	0.454098	0.301759	0.627006	15.6517	34.0392	0.84578	-4.47207
mmu-mir-497b	0	0	0	0	19.1168	14.0415	24.6831	18.5402	0	0	0	0	9.07344	19.2344	31.9078	22.6352	9.95202	1.10415	4.32879	2.32444e-09	3.9345e-08	8	9.95202	1.49688	0	1	1	12.7652	9.95202	1.10788	4.44047	1.80263e-09	2.49404e-08	10.3665	9.95202	1.10788	4.44047	6.78107e-09	1.17405e-07	8	9.95202	0.453774	0.111674	0.880793	0.960589	15.6517	9.95202	1.10416	-4.32879
mmu-mir-24-1	0	3.62237	0	3.81797	9.2288	2.47791	0.987325	2.64859	0	1.89807	2.64329	1.53052	5.77401	0	1.77266	5.46366	2.61657	1.17149	0.757655	0.336966	1	1.19495	2.61657	1.30691	-0.183797	0.884676	1	1.50092	2.61657	1.19996	0.572282	0.43306	1	0.803962	2.61657	1.24539	0.756078	0.364102	1	1.21897	2.61657	1.10243	-0.185374	0.86737	1	0.296426	2.61657	1.21798	-0.757655
mmu-mir-3062	0	0	0	2.54531	2.6368	8.25971	2.96197	9.71151	0	0	0	0	0	2.02467	0	3.12209	1.95388	1.52087	2.07457	0.025873	0.41606	1.14975	1.95388	1.8139	-0.710462	0.492425	1	1.50092	1.95388	1.62649	0.4828	0.42248	1	1.90283	1.95388	1.65244	1.19326	0.122815	0.697973	2.05415	1.95388	1.32415	-1.59177	0.11552	1	0.14913	1.95388	1.54859	-2.07457
mmu-mir-3074-1	0	3.62237	0	3.81797	9.2288	2.47791	0.987325	2.64859	0	1.89807	2.64329	1.53052	5.77401	0	1.77266	5.46366	2.61657	1.17149	0.757655	0.336966	1	1.08941	2.61657	1.30691	-0.183797	0.884676	1	1.50092	2.61657	1.19996	0.572282	0.43306	1	0.759005	2.61657	1.24539	0.756078	0.364102	1	1.58809	2.61657	1.10243	-0.185374	0.86737	1	0	2.61657	1.21798	-0.757655
mmu-mir-344-1	0	0	1.64566	0	0	2.47791	5.43029	0.882864	5.56532	0	2.64329	0	4.94915	2.02467	3.54531	10.1468	2.45695	1.55805	1.17992	0.167246	0.865686	2.03844	2.45695	1.6116	1.11269	0.21848	1	1.50092	2.45695	1.53982	2.12731	0.0287114	0.611271	0.759005	2.45695	1.31059	1.01462	0.290601	1	2.05415	2.45695	1.24416	0.947384	0.32823	1	0	2.45695	1.33197	-1.17992
mmu-mir-376a	0	2.41491	3.29132	2.54531	3.9552	1.65194	0	3.53146	2.78266	0	2.64329	0	2.47457	4.04934	5.31797	0	2.16612	1.2042	0.100848	0.931691	1	1.08941	2.16612	1.33826	-0.378253	0.621859	1	1.50092	2.16612	1.21741	0.370781	0.723505	1	0.212775	2.16612	1.30996	0.749034	0.405039	1	0.15973	2.16612	1.17267	0.269932	0.780051	1	0.14913	2.16612	1.29769	-0.100848
mmu-mir-465c-2	0	0	0	0	2.6368	3.30388	2.96197	10.5944	0	0	0	0	5.77401	2.02467	3.54531	0.780523	1.97635	1.34152	2.55441	0.000623074	0.0144989	2.03844	1.97635	1.66231	0	1	1	1.50092	1.97635	1.38013	2.01118	0.00453969	0.193318	0.803962	1.97635	1.38013	2.01118	0.00775199	0.600712	0.171816	1.97635	0.970141	-0.543223	0.487855	1	0	1.97635	1.34152	-2.55441
mmu-mir-470	0	0	0	0	1.3184	0.825971	2.96197	8.82864	0	0	0	0	3.29943	10.1234	3.54531	10.1468	2.56562	1.41862	2.16471	0.00379042	0.0631284	2.11846	2.56562	1.71625	0	1	1	1.50092	2.56562	1.40937	2.95953	0.000288181	0.0694062	0.212775	2.56562	1.40938	2.95953	0.000552303	0.0998925	0.171816	2.56562	1.02631	0.794829	0.328463	1	0.296426	2.56562	1.41862	-2.16471
mmu-mir-5126	2.15999	9.65964	3.29132	1.27266	0	2.47791	0.987325	1.76573	5.56532	7.59228	7.92987	0	0	0	0	0	2.66888	1.08706	-1.14286	0.118159	0.70941	2.11846	2.66888	1.008	0.299558	0.692791	1	1.50092	2.66888	1.38988	-2.34934	0.00148598	0.113218	0.558395	2.66888	1.38481	-2.6489	0.000507776	0.0190052	1.21897	2.66888	1.44337	-1.20648	0.0597222	1	0.14913	2.66888	1.08057	1.14286
mmu-mir-1199	0	0	1.64566	0	3.9552	6.60777	10.8606	11.4772	0	0	0	0	15.6723	8.09869	14.1812	1.56105	4.62873	1.26177	2.70844	0.00156596	0.017246	4.1527	4.62873	1.60865	-0.497142	0.479073	1	1.0256	4.62873	1.26671	2.94624	0.000835803	0.0271326	2.05128	4.62873	1.29048	3.44338	3.16269e-05	0.000525446	4.54505	4.62873	0.818312	0.237804	0.767705	1	0.288621	4.62873	1.28563	-2.70844
mmu-mir-122	5.39998	7.24473	12.3424	7.63593	2.6368	1.65194	5.43029	11.4772	5.56532	13.2865	14.5381	4.59155	4.94915	11.1357	7.09062	7.80523	7.67385	0.585352	-0.539544	0.251217	0.690736	4.77801	7.67385	0.584107	0.196999	0.694693	1	1.0256	7.67385	0.585464	-0.0661945	0.863978	1	1.95228	7.67385	0.586003	-0.263193	0.573857	0.976782	4.37101	7.67385	0.587243	0.473349	0.330598	1	0.348787	7.67385	0.585891	0.539544
mmu-mir-19a	3.23999	8.45219	9.05113	7.63593	11.2064	4.12986	1.97465	4.41432	8.34798	4.74517	3.96494	3.06103	1.64972	9.11102	3.54531	3.90262	5.52702	0.632603	-0.331885	0.528931	1	1.37132	5.52702	0.681615	-0.424891	0.462623	1	1.0256	5.52702	0.671906	-0.543946	0.330982	1	1.82015	5.52702	0.71019	-0.119055	0.829961	1	4	5.52702	0.663293	-0.212061	0.70079	1	0.337593	5.52702	0.673126	0.331885
mmu-mir-215	8.63997	0	1.64566	12.7266	1.9776	5.7818	0.493662	3.53146	11.1306	6.64324	7.92987	3.06103	3.29943	9.11102	3.54531	3.90262	5.21374	0.881438	-0.7751	0.257432	0.747061	4.1527	5.21374	0.860407	0.278536	0.682627	1	1.0256	5.21374	0.870498	-0.179114	0.836206	1	2.68577	5.21374	0.866342	-0.45765	0.539335	1	3.136	5.21374	0.887233	0.595986	0.356405	1	0.288621	5.21374	0.877334	0.7751
mmu-mir-218-2	0	2.41491	0	2.54531	9.888	13.2155	3.9493	9.71151	0	2.8471	2.64329	0	9.89829	2.02467	8.86328	11.7079	4.98182	0.942501	2.1857	0.00130796	0.0380249	1.37132	4.98182	1.13351	0.0829337	0.695958	1	1.0256	4.98182	0.956605	2.02606	0.00261902	0.0554848	2.68577	4.98182	0.921815	1.94312	0.00823483	0.0703823	4	4.98182	0.673198	-0.159645	0.822804	1	0.348787	4.98182	0.90717	-2.1857
mmu-mir-302a	9.71997	0	1.64566	2.54531	7.2512	3.30388	5.92395	10.5944	9.73931	2.8471	7.92987	3.06103	4.94915	13.1604	7.09062	10.9273	6.29307	0.720175	0.79484	0.187028	0.637367	4.18403	6.29307	0.760771	0.622642	0.331576	1	1.0256	6.29307	0.724308	1.16375	0.055963	0.515474	2.07792	6.29307	0.691309	0.541108	0.350275	0.831501	4	6.29307	0.646365	0.36891	0.501767	1	0.288621	6.29307	0.686978	-0.79484
mmu-mir-3473d	1.08	0	0	5.09062	9.888	9.08568	11.3542	8.82864	2.78266	0	0	0	17.322	22.2714	19.4992	9.36628	7.28555	0.748322	2.08517	0.000130823	0.00312395	2.46375	7.28555	1.21793	-0.584484	0.36822	1	1.0256	7.28555	0.745297	2.83276	1.11097e-06	6.2414e-05	1.95228	7.28555	1.05173	3.41724	6.99955e-06	0.00013525	4.54505	7.28555	0.427525	0.747583	0.0724331	1	0.348787	7.28555	1.05388	-2.08517
mmu-mir-574	6.47998	8.45219	1.64566	7.63593	5.9328	6.60777	6.41761	7.94578	8.34798	12.3375	9.25152	9.18309	6.59886	5.06168	10.6359	6.24419	7.42365	0.445963	0.131393	0.612958	1	2.46375	7.42365	0.459388	0.61196	0.0780698	1	1.0256	7.42365	0.471784	0.205845	0.603001	1	2.68577	7.42365	0.436799	-0.406115	0.196574	0.591761	4.54505	7.42365	0.422657	0.0744519	0.962678	1	0.337593	7.42365	0.408773	-0.131393
mmu-mir-667	4.31998	1.20746	0.82283	1.27266	17.1392	3.30388	4.93662	8.82864	2.78266	6.64324	6.60823	0	8.24858	13.1604	15.9539	14.0494	6.82986	0.794681	1.71692	0.00598092	0.133145	1.37132	6.82986	0.864073	0.785487	0.179937	1	1.0256	6.82986	0.795084	2.25323	0.00053308	0.0140673	2.68577	6.82986	0.702205	1.46775	0.0231095	0.147215	4.37101	6.82986	0.614806	0.536317	0.354388	1	0.348787	6.82986	0.701749	-1.71692
mmu-mir-6944	3.23999	6.03728	1.64566	5.09062	1.3184	4.95583	7.40494	3.53146	6.95665	11.3884	6.60823	1.53052	3.29943	9.11102	3.54531	3.12209	4.92412	0.692928	0.0838099	0.788188	1	4.77801	4.92412	0.70294	0.607066	0.237482	1	1.0256	4.92412	0.714353	0.205533	0.671818	1	1.95228	4.92412	0.679616	-0.401534	0.437433	0.863872	4.54505	4.92412	0.669255	0.121723	0.861838	1	0.337593	4.92412	0.65706	-0.0838099
mmu-mir-702	0	0	0	0	7.2512	8.25971	5.92395	9.71151	0	0	0	1.53052	8.24858	7.08635	15.9539	3.90262	4.24177	1.1137	3.1353	2.22373e-06	0.000138401	1.37132	4.24177	1.49444	0.467414	0.519198	1	1.0256	4.24177	1.12194	3.29247	1.76233e-06	0.000102473	1.82015	4.24177	1.12194	2.82505	8.84321e-05	0.00135329	4.31588	4.24177	0.515471	0.157163	0.858793	1	0.337593	4.24177	1.1137	-3.1353
mmu-mir-302c	8.63997	8.45219	6.58264	10.1812	3.296	3.30388	2.46831	4.41432	15.3046	9.49035	7.92987	24.4883	0.824858	3.03701	3.54531	2.34157	7.14378	0.515521	-1.11461	0.00878578	0.113285	2.46375	7.14378	0.451425	0.693317	0.102988	1	0.992645	7.14378	0.622425	-1.46122	0.00239658	0.0644054	1.95228	7.14378	0.606655	-2.15454	1.50235e-05	0.000267071	4.54505	7.14378	0.65575	-0.346613	0.411154	1	0.348787	7.14378	0.496366	1.11461
mmu-mir-30c-1	5.39998	1.20746	0.82283	3.81797	9.2288	1.65194	6.91127	7.94578	8.34798	0.949035	3.96494	1.53052	8.24858	8.09869	7.09062	8.58576	5.23763	0.693102	0.963656	0.0701329	0.489004	2.46375	5.23763	0.781059	0.301513	0.61973	1	0.992645	5.23763	0.701092	1.2403	0.0252911	0.323083	2.05128	5.23763	0.686895	0.938789	0.0856324	0.364762	4.54505	5.23763	0.584945	0.276646	0.592527	1	0.35008	5.23763	0.678738	-0.963656
mmu-mir-505	0	0	0	0	9.2288	6.60777	16.2909	13.243	0	0	0	1.53052	4.94915	16.1974	14.1812	16.391	6.16373	1.13657	3.62557	2.68613e-07	6.81684e-06	4.1527	6.16373	1.51666	0.467414	0.525339	1	0.992645	6.16373	1.1413	3.80009	1.38587e-07	7.94957e-06	2.05128	6.16373	1.14131	3.33268	9.73077e-06	0.000190004	4.37101	6.16373	0.5423	0.174517	0.761469	1	0.348787	6.16373	1.13657	-3.62557
mmu-mir-615	4.31998	10.8671	1.64566	3.81797	4.6144	3.30388	0.987325	5.29719	6.95665	9.49035	6.60823	7.65258	4.94915	4.04934	5.31797	3.12209	5.18749	0.612047	-0.437469	0.365354	1	2.46375	5.18749	0.594217	0.493631	0.27621	1	0.992645	5.18749	0.626501	-0.201422	0.723845	1	1.95228	5.18749	0.604117	-0.695053	0.150592	0.623264	3.136	5.18749	0.621663	0.236047	0.592557	1	0.122294	5.18749	0.589115	0.437469
mmu-mir-1306	4.31998	1.20746	1.64566	0	3.296	9.08568	10.3669	0	0	1.89807	0	3.06103	8.24858	2.02467	12.4086	6.24419	3.98793	1.07615	1.25943	0.123959	0.722372	2.14123	3.98793	1.27592	-0.318604	0.662375	1	0.934958	3.98793	1.08293	1.5592	0.0710304	1	0.597255	3.98793	1.18263	1.8778	0.0336564	0.47166	1.15681	3.98793	0.963713	0.299765	0.755984	1	0.122294	3.98793	1.17643	-1.25943
mmu-mir-184	0	2.41491	0	0	3.9552	6.60777	9.87325	3.53146	2.78266	0	0	0	8.24858	2.02467	10.6359	4.68314	3.42235	1.17735	2.12426	0.00304967	0.0507901	2.22541	3.42235	1.51164	0.0804222	0.873139	1	0.934958	3.42235	1.18929	2.20572	0.00316518	0.184298	0.597255	3.42235	1.18696	2.1253	0.00589305	0.139006	1.21897	3.42235	0.714116	0.0814627	0.975712	1	0.392921	3.42235	1.175	-2.12426
mmu-mir-224	2.15999	2.41491	0	0	10.5472	8.25971	10.8606	5.29719	0	0	0	0	0	4.04934	3.54531	0.780523	2.99467	1.00915	2.18397	0.00288299	0.0502089	2.14123	2.99467	1.42024	-1.10012	0.118091	1	0.934958	2.99467	1.12299	0.529257	0.487391	1	1.15135	2.99467	1.33822	1.62938	0.0250004	0.170584	3.86913	2.99467	0.890012	-1.65472	0.0123289	1	0.122294	2.99467	1.24423	-2.18397
mmu-mir-494	0	0	1.64566	0	5.9328	6.60777	8.39226	8.82864	0	0	0	0	11.548	4.04934	12.4086	3.12209	3.90845	1.12229	2.58016	0.000659721	0.0145862	2.14123	3.90845	1.50029	-0.497142	0.438708	1	0.934958	3.90845	1.1327	2.63741	0.000719744	0.0638139	0.597255	3.90845	1.16168	3.13455	1.72598e-05	0.000347678	3.86913	3.90845	0.59845	0.057245	0.988733	1	0.14913	3.90845	1.15153	-2.58016
mmu-mir-741	0	0	1.64566	0	18.4576	9.91165	10.8606	11.4772	0	0	0	0	0	0	7.09062	5.46366	4.05669	1.68224	3.27651	0.00565936	0.0819832	2.33692	4.05669	1.95992	-0.497142	0.575179	1	0.934958	4.05669	1.72775	1.55199	0.134042	0.827878	1.90283	4.05669	1.74255	2.04913	0.0343471	0.419857	1.43652	4.05669	1.42307	-1.72452	0.1466	1	0.40595	4.05669	1.69744	-3.27651
mmu-mir-935	0	0	0	0	1.3184	4.95583	8.88592	1.76573	0	0	1.32165	0	7.42372	0	12.4086	6.24419	2.77025	1.56155	2.38722	0.00456887	0.073258	2.14123	2.77025	1.84191	0.411872	0.600986	1	0.934958	2.77025	1.56197	2.91056	0.00133874	0.0509692	1.52309	2.77025	1.56197	2.49869	0.00957484	0.195733	1.21897	2.77025	1.21883	0.523348	0.633244	1	0	2.77025	1.56156	-2.38722
mmu-mir-1934	0	0	0	0	5.9328	1.65194	8.88592	5.29719	0	0	0	0	9.89829	6.07402	8.86328	13.2689	3.74202	1.16122	2.6875	3.35812e-05	0.00101253	2.33692	3.74202	1.52439	0	1	1	0.929152	3.74202	1.1576	3.3959	1.32124e-06	0.000225299	0.597255	3.74202	1.15761	3.3959	3.70089e-06	0.000249463	1.21897	3.74202	0.60392	0.708402	0.19515	1	0.40595	3.74202	1.16122	-2.6875
mmu-mir-196a-1	0	0	1.64566	0	5.9328	10.7376	6.41761	8.82864	2.78266	0	6.60823	0	9.89829	1.01234	3.54531	3.12209	3.7832	1.27673	2.66944	0.00202776	0.0366271	2.22541	3.7832	1.36886	1.24604	0.116474	1	0.929152	3.7832	1.30622	1.93435	0.0170135	0.53032	0.597255	3.7832	1.00807	0.688312	0.336717	1	1.43652	3.7832	0.878899	-0.735091	0.349076	1	0.122294	3.7832	0.969551	-2.66944
mmu-mir-204	0	0	0	0	7.9104	1.65194	4.44296	9.71151	0	0	0	1.53052	6.59886	4.04934	7.09062	8.58576	3.22324	1.1684	2.79269	2.87783e-05	0.000958157	2.14123	3.22324	1.53086	0.467414	0.529187	1	0.929152	3.22324	1.17703	2.92242	1.76259e-05	0.000837784	1.90283	3.22324	1.17703	2.455	0.00051162	0.0197424	1.15681	3.22324	0.637984	0.129727	0.795125	1	0	3.22324	1.16841	-2.79269
mmu-mir-29b-1	6.47998	2.41491	3.29132	2.54531	6.592	0	2.96197	5.29719	0	2.8471	6.60823	3.06103	4.12429	6.07402	5.31797	2.34157	3.74731	0.747181	0.00918569	0.992157	1	2.03108	3.74731	0.819574	-0.181572	0.768811	1	0.929152	3.74731	0.764789	0.222683	0.766498	1	1.52309	3.74731	0.802901	0.404255	0.559963	1	1.35346	3.74731	0.728853	0.213497	0.763015	1	0.40595	3.74731	0.786146	-0.00918569
mmu-mir-3057	0	1.20746	1.64566	0	5.2736	5.7818	7.8986	14.1258	0	2.8471	0	0	6.59886	10.1234	3.54531	7.02471	4.12952	0.959437	2.4358	0.000441066	0.00990526	2.22541	4.12952	1.2624	-0.00126599	0.865308	1	0.929152	4.12952	0.975856	2.19097	0.00120886	0.048417	1.46182	4.12952	0.982244	2.19224	0.00271998	0.0294299	3.86913	4.12952	0.540073	-0.244829	0.69325	1	0.40595	4.12952	0.965934	-2.4358
mmu-mir-467e	2.15999	0	0	0	12.5248	5.7818	6.41761	5.29719	0	0	0	0	0.824858	2.02467	5.31797	6.24419	2.91207	1.1925	2.46544	0.00145828	0.0538699	0.991181	2.91207	1.55365	-0.622929	0.436804	1	0.929152	2.91207	1.23596	1.57962	0.0294161	0.498082	1.15135	2.91207	1.26629	2.20255	0.00207161	0.0607575	1.21897	2.91207	0.782115	-0.885821	0.158154	1	0	2.91207	1.2239	-2.46544
mmu-mir-376c	2.15999	0	0	0	14.5024	4.95583	2.96197	3.53146	2.78266	0	0	3.06103	1.64972	10.1234	0	0	2.85803	1.70804	2.28164	0.0377156	0.58256	0.991181	2.85803	1.82737	0.676271	0.466158	1	0.924334	2.85803	1.74574	1.35646	0.164397	0.9035	1.90283	2.85803	1.60228	0.680193	0.494099	1	1.15681	2.85803	1.46472	-0.925172	0.443727	1	0.40595	2.85803	1.56112	-2.28164
mmu-mir-451a	7.55997	9.65964	0.82283	10.1812	3.296	3.30388	2.96197	0	5.56532	2.8471	2.64329	6.12206	0	7.08635	0	4.68314	4.1708	0.954756	-1.24857	0.114341	1	0.991181	4.1708	0.95887	-0.60557	0.456501	1	0.924334	4.1708	0.969022	-1.03099	0.22635	1	1.46182	4.1708	1.00769	-0.425415	0.649222	1	1.35346	4.1708	1.00378	0.217581	0.738424	1	0	4.1708	0.993981	1.24857
mmu-mir-1191a	0	0	0	0	9.888	7.43374	8.88592	7.06292	1.39133	0	0	0	8.24858	5.06168	7.09062	3.12209	3.63656	1.07844	3.21997	5.44811e-07	2.26036e-05	2.33692	3.63656	1.46989	0.430641	0.512241	1	0.814579	3.63656	1.10088	2.78256	1.05682e-05	0.00083329	1.15135	3.63656	1.10088	2.35192	0.00041528	0.0167659	1.15681	3.63656	0.463045	-0.437401	0.232213	1	0.14913	3.63656	1.07845	-3.21997
mmu-mir-12191	9.71997	0	0	5.09062	5.9328	3.30388	7.8986	0	4.17399	5.69421	1.32165	0	6.59886	4.04934	5.31797	7.02471	4.13291	1.14742	0.168109	0.824746	1	2.14123	4.13291	1.20971	-0.308438	0.778459	1	0.814579	4.13291	1.15274	0.520927	0.568405	1	1.90283	4.13291	1.18555	0.829365	0.399968	1	1.15681	4.13291	1.12192	0.352819	0.71915	1	0	4.13291	1.18037	-0.168109
mmu-mir-138-2	2.15999	0	0	2.54531	7.2512	4.12986	5.43029	3.53146	0	1.89807	0	0	2.47457	10.1234	0	4.68314	2.7642	1.03189	1.48353	0.0318252	0.314838	2.22541	2.7642	1.40219	-0.561652	0.542938	1	0.814579	2.7642	1.05568	1.2896	0.0545071	0.605752	1.46182	2.7642	1.25736	1.85126	0.0218576	0.364931	1.15681	2.7642	0.824387	-0.193924	0.822243	1	0.392921	2.7642	1.23745	-1.48353
mmu-mir-139	0	2.41491	1.64566	0	1.9776	4.12986	7.8986	7.94578	1.39133	1.89807	0	3.06103	9.89829	6.07402	1.77266	1.56105	3.2293	1.00481	1.68688	0.0173852	0.203392	2.22541	3.2293	1.16771	0.360737	0.617273	1	0.814579	3.2293	1.02574	1.53175	0.0280901	0.415498	1.46182	3.2293	0.969635	1.17101	0.0851976	0.401912	3.86913	3.2293	0.765691	-0.155134	0.857648	1	0	3.2293	0.947463	-1.68688
mmu-mir-451b	7.55997	9.65964	0.82283	10.1812	3.296	3.30388	2.96197	0	5.56532	2.8471	2.64329	6.12206	0	7.08635	0	4.68314	4.1708	0.954756	-1.24857	0.114341	0.692338	2.14123	4.1708	0.95887	-0.60557	0.456501	1	0.796743	4.1708	0.969022	-1.03099	0.22635	1	1.90283	4.1708	1.00769	-0.425415	0.649222	1	1.43652	4.1708	1.00378	0.217581	0.738424	1	0.14913	4.1708	0.993981	1.24857
mmu-mir-12199	0	0	0	0	6.592	1.65194	4.44296	3.53146	0	0	0	0	8.24858	4.04934	0	13.2689	2.61157	1.46215	2.33759	0.00285923	0.0836038	1.14975	2.61157	1.75729	0	1	1	0.521696	2.61157	1.46021	2.88591	0.000536583	0.0551948	0.558395	2.61157	1.46022	2.88591	0.000980399	0.155404	0.171816	2.61157	1.08721	0.548313	0.523188	1	0.296426	2.61157	1.46216	-2.33759
mmu-mir-187	0	0	0	0	1.3184	4.12986	2.96197	0	2.78266	0	0	0	2.47457	5.06168	7.09062	5.46366	1.95521	1.32917	1.63346	0.00990438	0.218872	1.14975	1.95521	1.59829	0.761851	0.287411	1	0.521696	1.95521	1.30699	2.59039	0.00040286	0.0323032	0.803962	1.95521	1.27523	1.82854	0.0218488	0.964075	0.171816	1.95521	0.91561	0.956937	0.191376	1	0.296426	1.95521	1.29795	-1.63346
mmu-mir-190b	0	1.20746	0	0	4.6144	3.30388	8.39226	4.41432	2.78266	0.949035	2.64329	0	6.59886	2.02467	3.54531	0.780523	2.57854	1.18332	2.24731	0.0006896	0.0248458	1.19495	2.57854	1.32228	0.994459	0.0859524	1	0.521696	2.57854	1.22375	1.70258	0.00705826	0.573018	0.212775	2.57854	0.934984	0.708122	0.272339	0.979162	2.05415	2.57854	0.725269	-0.544731	0.321552	1	0.296426	2.57854	0.881412	-2.24731
mmu-mir-1943	0	0	0	0	3.296	5.7818	1.97465	1.76573	2.78266	0	0	0	3.29943	2.02467	12.4086	7.02471	2.52239	1.28751	2.07195	0.00192607	0.0377313	2.03844	2.52239	1.58135	0.761851	0.283007	1	0.521696	2.52239	1.27879	2.84586	0.000130288	0.0124574	0.759005	2.52239	1.24638	2.08401	0.0103689	0.70059	0.171816	2.52239	0.842889	0.773912	0.285918	1	0.296426	2.52239	1.25532	-2.07195
mmu-mir-199a-1	2.15999	2.41491	0	0	3.296	0	1.97465	0	8.34798	2.8471	3.96494	1.53052	3.29943	2.02467	0	2.34157	2.13761	1.15353	0.11255	0.747998	1	1.08941	2.13761	1.11158	1.27078	0.0845748	1	0.521696	2.13761	1.15443	0.444077	0.421957	1	1.90283	2.13761	0.991908	-0.826702	0.318178	1	2.05415	2.13761	1.0387	0.331527	0.592162	1	0	2.13761	0.990852	-0.11255
mmu-mir-3069	1.08	6.03728	0	7.63593	0	0	0.987325	1.76573	4.17399	0	3.96494	0	1.64972	4.04934	1.77266	7.02471	2.50885	1.36967	-1.47353	0.0795085	0.792483	1.14975	2.50885	1.29447	-0.627496	0.512238	1	0.521696	2.50885	1.22093	-0.0198908	0.970312	1	0.759005	2.50885	1.29148	0.607605	0.4889	1	2.05415	2.50885	1.36684	1.45363	0.0733869	1	0	2.50885	1.43291	1.47353
mmu-mir-3085	0	0	1.64566	0	6.592	1.65194	4.93662	6.18005	0	0	0	1.53052	5.77401	4.04934	7.09062	3.12209	2.6608	1.10198	2.04886	0.00360466	0.10637	1.08941	2.6608	1.47665	-0.0297281	0.762213	1	0.521696	2.6608	1.1185	2.08999	0.00441279	0.439037	0.212775	2.6608	1.14853	2.11971	0.00156899	0.218721	0.171816	2.6608	0.594123	0.0411222	0.968754	1	0	2.6608	1.13245	-2.04886
mmu-mir-467d	0	0	0	3.81797	2.6368	0	1.97465	2.64859	5.56532	0	2.64329	0	1.64972	4.04934	10.6359	3.12209	2.42148	1.42631	0.526347	0.455316	1	1.19495	2.42148	1.4719	0.643034	0.415618	1	0.521696	2.42148	1.39746	1.58516	0.0837015	0.65857	1.90283	2.42148	1.2817	0.942124	0.341622	1	1.21897	2.42148	1.22907	1.05881	0.271257	1	0	2.42148	1.3131	-0.526347
mmu-mir-682	1.08	6.03728	0.82283	1.27266	4.6144	7.43374	2.46831	1.76573	2.78266	3.79614	0	0	0.824858	1.01234	3.54531	2.34157	2.48736	0.868622	0.618281	0.319035	1	2.11846	2.48736	1.0165	-0.320756	0.764125	1	0.521696	2.48736	0.980625	-0.172458	0.753902	1	0.759005	2.48736	1.03804	0.148298	0.998151	1	0.15973	2.48736	0.893727	-0.790739	0.189374	1	0.14913	2.48736	0.932953	-0.618281
mmu-mir-874	2.15999	0	0	0	2.6368	4.95583	1.48099	9.71151	0	0	0	0	3.29943	2.02467	3.54531	3.90262	2.10732	1.23105	1.88709	0.0128941	0.263659	1.14975	2.10732	1.57327	-0.622929	0.441664	1	0.521696	2.10732	1.26669	1.44506	0.043874	0.741466	0.803962	2.10732	1.29649	2.06799	0.00370066	0.397617	0.171816	2.10732	0.84923	-0.442035	0.549332	1	0	2.10732	1.2617	-1.88709
mmu-mir-103-1	2.15999	1.20746	0.82283	2.54531	1.3184	9.08568	1.48099	0.882864	4.17399	0	1.32165	1.53052	1.64972	3.03701	0	3.90262	2.19494	1.02123	0.643304	0.365567	1	2.03844	2.19494	1.15119	0.0385282	0.989234	1	0.515573	2.19494	1.0762	0.229801	0.641996	1	0.759005	2.19494	1.10268	0.191273	0.660185	1	2.05415	2.19494	0.966214	-0.413502	0.661026	1	0.296426	2.19494	1.0491	-0.643304
mmu-mir-1193	1.08	0	3.29132	0	2.6368	1.65194	0.987325	1.76573	0	1.89807	0	0	0.824858	4.04934	17.7266	6.24419	2.63476	1.21811	0.399449	0.666621	1	1.14975	2.63476	1.50046	-0.505212	0.502858	1	0.515573	2.63476	1.16414	1.97215	0.0316203	1	0.212775	2.63476	1.36721	2.47736	0.0103096	0.207496	1.21897	2.63476	1.0496	1.5727	0.0595962	1	0.14913	2.63476	1.41344	-0.399449
mmu-mir-203	0	0	0	0	11.8656	3.30388	4.93662	4.41432	2.78266	0.949035	0	0	3.29943	0	3.54531	4.68314	2.48625	1.2698	2.83392	9.50278e-05	0.00273188	2.11846	2.48625	1.50149	0.950785	0.135342	1	0.515573	2.48625	1.31901	1.95679	0.00338105	0.158533	0.803962	2.48625	1.18363	1.006	0.17019	0.898201	1.58809	2.48625	0.871152	-0.877135	0.210761	1	0.296426	2.48625	1.12853	-2.83392
mmu-mir-3078	1.08	0	0	0	3.9552	6.60777	2.46831	0	1.39133	0.949035	2.64329	0	1.64972	8.09869	7.09062	4.68314	2.53857	1.28283	1.74529	0.00980889	0.226161	1.08941	2.53857	1.43503	0.822475	0.176637	1	0.515573	2.53857	1.2799	2.32885	0.00178757	0.253595	0.212775	2.53857	1.06005	1.50638	0.0521286	1	0.15973	2.53857	0.842644	0.583564	0.416427	1	0.14913	2.53857	1.06359	-1.74529
mmu-mir-365-2	0	0	0	0	5.2736	1.65194	1.97465	1.76573	0	0	2.64329	3.06103	4.94915	5.06168	8.86328	6.24419	2.59303	1.171	1.8744	0.0012959	0.0451936	1.08941	2.59303	1.32238	1.27863	0.0415992	1	0.515573	2.59303	1.15167	2.86385	1.83695e-05	0.00206561	0.759005	2.59303	0.892647	1.58523	0.0121247	0.780618	0.15973	2.59303	0.647585	0.989458	0.0716324	1	0.14913	2.59303	0.917453	-1.8744
mmu-mir-542	0	2.41491	0	0	14.5024	3.30388	5.43029	3.53146	0	1.89807	1.32165	0	3.29943	4.04934	0	3.12209	2.6796	1.21979	2.26193	0.00290038	0.0507901	2.11846	2.6796	1.47018	0.170513	0.617816	1	0.515573	2.6796	1.275	1.17365	0.0632848	1	0.212775	2.6796	1.17907	1.00314	0.165703	0.991442	1.21897	2.6796	0.846557	-1.08828	0.135171	1	0	2.6796	1.11915	-2.26193
mmu-mir-6960	0	0	0	0	6.592	4.95583	3.9493	0	0	0	0	0	0	8.09869	5.31797	7.80523	2.29494	2.03753	2.28519	0.0352671	0.511348	1.14975	2.29494	2.2576	0	1	1	0.515573	2.29494	2.04032	2.6566	0.0202767	0.29723	1.90283	2.29494	2.04034	2.6566	0.027623	0.407477	1.21897	2.29494	1.79382	0.371415	0.803472	1	0	2.29494	2.03755	-2.28519
mmu-mir-449a	0	0	1.64566	0	2.6368	1.65194	0	1.76573	2.78266	1.89807	0	0	3.29943	4.04934	7.09062	4.68314	1.96896	1.25074	0.832623	0.245944	1	1.19495	1.96896	1.3587	0.620674	0.362011	1	0.312147	1.96896	1.19561	2.03409	0.00863599	0.298248	0.803962	1.96896	0.993815	1.41341	0.0557286	0.603899	1.21897	1.96896	0.840204	1.20146	0.0444515	1	0	1.96896	1.0595	-0.832623
mmu-mir-455	2.15999	0	0	2.54531	1.3184	0.825971	1.97465	3.53146	8.34798	0	0	0	6.59886	2.02467	0	3.90262	2.07687	1.47577	0.420423	0.614664	1	1.19495	2.07687	1.52077	0.504309	0.579733	1	0.312147	2.07687	1.46793	0.924784	0.299637	1	0.803962	2.07687	1.40957	0.420475	0.629312	1	0.171816	2.07687	1.3609	0.504362	0.566735	1	0.296426	2.07687	1.41773	-0.420423
mmu-mir-669l	0	0	0.82283	0	3.9552	3.30388	0.987325	2.64859	0	0	0	0	0	2.02467	15.9539	4.68314	2.14872	1.63312	1.62688	0.0623856	0.499676	2.11846	2.14872	1.88971	-0.26988	0.799736	1	0.312147	2.14872	1.62297	2.46682	0.0126365	0.366682	0.803962	2.14872	1.62298	2.7367	0.00528346	0.127501	1.21897	2.14872	1.31535	0.839941	0.445259	1	0.14913	2.14872	1.63313	-1.62688
mmu-mir-669m-1	0	0	0	0	13.184	0.825971	2.96197	3.53146	2.78266	0	0	3.06103	2.47457	2.02467	0	3.12209	2.12303	1.4791	2.61491	0.00149875	0.0307799	2.03844	2.12303	1.61329	1.2992	0.0845697	1	0.312147	2.12303	1.54445	1.5387	0.0298501	0.734134	0.558395	2.12303	1.35331	0.239505	0.672478	1	0.171816	2.12303	1.19017	-1.07621	0.259718	1	0	2.12303	1.27823	-2.61491
mmu-mir-374b	0	0	0	2.54531	6.592	5.7818	2.46831	1.76573	0	0	0	0	0	0	8.86328	3.12209	1.94616	1.88789	1.65466	0.129154	1	0.194502	1.94616	2.12494	-0.710462	0.547822	1	0.186132	1.94616	1.91616	1.28822	0.225594	1	0.995318	1.94616	1.94024	1.99868	0.0635981	0.567326	1.58809	1.94616	1.67728	-0.366441	0.746233	1	0.296426	1.94616	1.91233	-1.65466
mmu-mir-873a	0	0	2.46849	0	2.6368	4.12986	0	0	0	4.74517	5.28658	0	1.64972	0	1.77266	1.56105	1.51565	1.88	0.73507	0.491338	1	0	1.51565	1.89107	1.11719	0.313368	1	0.186132	1.51565	1.93936	0.473836	0.659629	1	0.543555	1.51565	1.78813	-0.643359	0.556167	1	2.56791	1.51565	1.77642	-0.261234	0.804531	1	0	1.51565	1.72357	-0.73507
mmu-mir-873b	0	0	2.46849	0	2.6368	4.12986	0	0	0	4.74517	5.28658	0	1.64972	0	1.77266	1.56105	1.51565	1.88	0.73507	0.491338	1	0	1.51565	1.89107	1.11719	0.313368	1	0.186132	1.51565	1.93936	0.473836	0.659629	1	0.543555	1.51565	1.78813	-0.643359	0.556167	1	1.44569	1.51565	1.77642	-0.261234	0.804531	1	0.246167	1.51565	1.72357	-0.73507
mmu-let-7j	0	2.41491	0	1.27266	2.6368	1.65194	2.96197	3.53146	0	0	2.64329	0	0.824858	1.01234	1.77266	1.56105	1.39275	0.992829	0.94326	0.0805763	1	0	1.39275	1.34624	-0.210629	0.79339	1	0	1.39275	1.12798	0.254536	0.588519	1	0	1.39275	1.2444	0.465165	0.439097	1	0	1.39275	0.849637	-0.688724	0.185626	1	0	1.39275	1.12334	-0.94326
mmu-mir-101c	0	0	0	0	1.3184	0	0	0.882864	0	0	0	0	0	0	0	3.12209	0.33271	4.28568	0.632563	0.73277	1	0	0.33271	4.32794	0	1	1	0	0.33271	4.28538	0.832301	0.635495	1	0	0.33271	4.28548	0.832301	0.676277	1	0	0.33271	4.24279	0.199739	0.893505	1	0	0.33271	4.28578	-0.632563
mmu-mir-1188	0	0	0	0	0.6592	3.30388	1.97465	5.29719	0	0	0	0	1.64972	2.02467	0	1.56105	1.0294	1.35006	1.92931	0.00512555	1	0	1.0294	1.65191	0	1	1	0	1.0294	1.43708	1.20718	0.0482948	1	0	1.0294	1.43708	1.20718	0.0708564	1	0	1.0294	1.07659	-0.72213	0.382099	1	0	1.0294	1.35007	-1.92931
mmu-mir-1191b	0	0	0	0	1.3184	0	0	0	0	0	0	0	0	0	0	0	0.0824	4.31578	0.410992	0.843072	1	0	0.0824	4.32794	0	1	1	0	0.0824	4.32794	0	1	1	0	0.0824	4.32804	0	1	1	0	0.0824	4.31588	-0.410992	0.832155	1	0	0.0824	4.31588	-0.410992
mmu-mir-1192	0	0	0	0	0	0	0	1.76573	0	0	2.64329	0	0	0	0	0	0.275564	4.30942	0.527503	0.807082	1	0	0.275564	4.31776	0.731898	0.681092	1	0	0.275564	4.32794	0	1	1	0	0.275564	4.31786	-0.731898	0.670882	1	0	0.275564	4.30953	-0.527503	0.796262	1	0	0.275564	4.2993	-0.527503
mmu-mir-1197	1.08	0	0	0	0.6592	0	3.9493	1.76573	0	0	0	0	0	0	1.77266	2.34157	0.723028	2.09041	1.0301	0.269784	1	0	0.723028	2.27647	-0.344827	0.833209	1	0	0.723028	2.16585	0.675626	0.45508	1	0	0.723028	2.16586	1.02045	0.33289	1	0	0.723028	1.96937	-0.354479	0.726422	1	0	0.723028	2.09042	-1.0301
mmu-mir-1198	0	0	0	0	7.2512	14.8675	7.8986	7.06292	0	0	2.64329	0	6.59886	2.02467	8.86328	24.9768	5.13669	1.31643	3.36037	2.58272e-05	0.00127162	1.37132	5.13669	1.62829	0.731898	0.295137	1	0	5.13669	1.32104	3.53803	1.31993e-05	0.000632738	1.95228	5.13669	1.28953	2.80613	0.00168198	0.0190994	4	5.13669	0.862876	0.177657	0.80174	1	0.122294	5.13669	1.28481	-3.36037
mmu-mir-12180	2.15999	0	1.64566	0	0	1.65194	0	0.882864	0	0	0	0	1.64972	0	0	0	0.499386	2.5786	-0.256375	0.796534	1	0	0.499386	2.66216	-0.964519	0.442191	1	0	0.499386	2.64329	-0.466341	0.712138	1	0	0.499386	2.72822	0.498178	0.694768	1	0	0.499386	2.64674	-0.209966	0.906617	1	0	0.499386	2.6656	0.256375
mmu-mir-12181	0	0	0	0	0	0	0	0	0	0	0	0	0	0	0	1.56105	0.0975654	4.32794	0	1	1	0	0.0975654	4.32794	0	1	1	0	0.0975654	4.31848	0.475356	0.770872	1	0	0.0975654	4.31858	0.475356	0.814048	1	0	0.0975654	4.31858	0.475356	0.661831	1	0	0.0975654	4.32804	0
mmu-mir-12182	0	0	0	0	0	0	0	0	2.78266	0	0	0	0	0	0	3.12209	0.369047	4.32794	0	1	1	0	0.369047	4.31576	0.761851	0.672804	1	0	0.369047	4.28538	0.832301	0.635494	1	0	0.369047	4.27318	0.07045	0.961039	1	0	0.369047	4.28548	0.832301	0.534409	1	0	0.369047	4.31586	0
mmu-mir-12185	0	0	0	0	0	0	0.987325	0	0	0	0	0	3.29943	0	3.54531	0	0.489504	4.32197	0.318266	0.8849	1	0	0.489504	4.32794	0	1	1	0	0.489504	4.24559	1.43892	0.466115	1	0	0.489504	4.24569	1.43892	0.501697	1	0	0.489504	4.2396	1.12066	0.560384	1	0	0.489504	4.32207	-0.318266
mmu-mir-12187	0	0	0	0	0	0	0	0	0	0	0	0	1.64972	0	0	0	0.103107	4.32794	0	1	1	0	0.103107	4.32794	0	1	1	0	0.103107	4.31683	0.498178	0.762565	1	0	0.103107	4.31694	0.498178	0.805632	1	0	0.103107	4.31694	0.498178	0.653922	1	0	0.103107	4.32804	0
mmu-mir-12189	0	0	0	0	0	0	0	0	0	0	0	0	0.824858	0	3.54531	0	0.273136	4.32794	0	1	1	0	0.273136	4.32794	0	1	1	0	0.273136	4.26888	1.06526	0.570968	1	0	0.273136	4.26898	1.06526	0.610091	1	0	0.273136	4.26898	1.06526	0.474936	1	0	0.273136	4.32804	0
mmu-mir-12193	0	0	0	0	0	1.65194	0	0	0	0	0	0	0	0	0	1.56105	0.200812	4.30942	0.498747	0.807081	1	0	0.200812	4.32794	0	1	1	0	0.200812	4.31848	0.475356	0.770874	1	0	0.200812	4.31858	0.475356	0.814048	1	0	0.200812	4.30002	-0.0233902	0.961912	1	0	0.200812	4.30953	-0.498747
mmu-mir-12201	0	0	0	0	0	0	0	0	0	0	0	0	0	0	0	0.780523	0.0487827	4.32794	0	1	1	0	0.0487827	4.32794	0	1	1	0	0.0487827	4.32794	0.257169	0.878608	1	0	0.0487827	4.32804	0.257169	0.922861	1	0	0.0487827	4.32804	0.257169	0.76527	1	0	0.0487827	4.32804	0
mmu-mir-12202	0	0	0	0	0	0	1.97465	0	0	0	0	0	0	0	0	0	0.123416	4.29221	0.578854	0.753443	1	0	0.123416	4.32794	0	1	1	0	0.123416	4.32794	0	1	1	0	0.123416	4.32804	0	1	1	0	0.123416	4.29231	-0.578854	0.742797	1	0	0.123416	4.29231	-0.578854
mmu-mir-12203	0	0	0	0	0	0	0	0	0	0	0	0	1.64972	0	0	0	0.103107	4.32794	0	1	1	0	0.103107	4.32794	0	1	1	0	0.103107	4.31683	0.498178	0.762565	1	0	0.103107	4.31694	0.498178	0.805632	1	0	0.103107	4.31694	0.498178	0.653922	1	0	0.103107	4.32804	0
mmu-mir-1224	0	0	0	0	0	1.65194	0	0	0	0	0	0	1.64972	0	0	0	0.206354	4.30942	0.498747	0.807081	1	0	0.206354	4.32794	0	1	1	0	0.206354	4.31683	0.498178	0.762568	1	0	0.206354	4.31694	0.498178	0.805632	1	0	0.206354	4.29837	-0.000568411	0.953281	1	0	0.206354	4.30953	-0.498747
mmu-mir-122b	5.39998	7.24473	12.3424	7.63593	2.6368	1.65194	5.43029	11.4772	5.56532	13.2865	14.5381	4.59155	4.94915	11.1357	7.09062	7.80523	7.67385	0.585352	-0.539544	0.251217	0.736907	4.18403	7.67385	0.584107	0.196999	0.694693	1	0	7.67385	0.585464	-0.0661945	0.863978	1	2.07792	7.67385	0.586003	-0.263193	0.573857	1	3.136	7.67385	0.587243	0.473349	0.330598	1	0.337593	7.67385	0.585891	0.539544
mmu-mir-1231	0	0	0	0	0	0	0.987325	0	0	0	0	0	1.64972	0	0	0.780523	0.213598	4.32197	0.318266	0.884897	1	0	0.213598	4.32794	0	1	1	0	0.213598	4.29661	0.684872	0.685822	1	0	0.213598	4.29671	0.684872	0.727675	1	0	0.213598	4.29069	0.366606	0.795427	1	0	0.213598	4.32207	-0.318266
mmu-mir-124-1	1.08	9.65964	0.82283	2.54531	8.5696	11.5636	7.8986	15.0087	8.34798	1.89807	0	0	5.77401	9.11102	12.4086	17.1715	6.99122	0.807329	1.37729	0.040456	0.50006	1.37132	6.99122	0.937352	-0.346047	0.65603	1	0	6.99122	0.81697	1.42034	0.0364954	0.34061	2.68577	6.99122	0.873406	1.76639	0.0149231	0.101642	4.54505	6.99122	0.732113	0.0430441	0.940862	1	0.337593	6.99122	0.864395	-1.37729
mmu-mir-124-3	1.08	0	0	0	0	0	2.96197	0	0	0	0	0	0	0	1.77266	1.56105	0.46098	3.67792	0.454669	0.742294	1	0	0.46098	3.75211	-0.344827	0.898331	1	0	0.46098	3.70369	0.529714	0.728479	1	0	0.46098	3.70376	0.874542	0.633661	1	0	0.46098	3.62857	0.0750453	0.983208	1	0	0.46098	3.67798	-0.454669
mmu-mir-1249	0	0	0	0	0	0	0.987325	0	1.39133	0	0	0	0	0	3.54531	1.56105	0.467813	3.60147	0.318266	0.860914	1	0	0.467813	3.6088	0.430641	0.789531	1	0	0.467813	3.52665	1.18687	0.453155	1	0	0.467813	3.52671	0.756233	0.633348	1	0	0.467813	3.5192	0.868608	0.567019	1	0	0.467813	3.60153	-0.318266
mmu-mir-1258	0	0	0	0	0	0	0	1.76573	0	0	0	0	0	0	0	0	0.110358	4.30942	0.527503	0.807079	1	0	0.110358	4.32794	0	1	1	0	0.110358	4.32794	0	1	1	0	0.110358	4.32804	0	1	1	0	0.110358	4.30953	-0.527503	0.796262	1	0	0.110358	4.30953	-0.527503
mmu-mir-129-1	0	0	0	2.54531	12.5248	5.7818	3.9493	8.82864	2.78266	7.59228	2.64329	0	6.59886	5.06168	3.54531	8.58576	4.40248	1.13357	2.4223	0.000719998	0.023	1.37132	4.40248	1.19372	1.37855	0.0232779	1	0	4.40248	1.15137	2.08612	0.00230467	0.0614745	2.05128	4.40248	0.739819	0.707569	0.279025	0.75248	4	4.40248	0.63824	-0.336186	0.611321	1	0.348787	4.40248	0.711807	-2.4223
mmu-mir-130c	0	0	0	0	0	0	0	0	0	1.89807	0	0	0	0	0	0	0.118629	4.32794	0	1	1	0	0.118629	4.32277	0.560243	0.724596	1	0	0.118629	4.32794	0	1	1	0	0.118629	4.32287	-0.560243	0.714165	1	0	0.118629	4.32804	0	1	1	0	0.118629	4.32287	0
mmu-mir-133a-1	0	1.20746	0	0	2.6368	6.60777	0.987325	2.64859	0	0	0	0	3.29943	0	1.77266	4.68314	1.4902	1.4223	1.69671	0.021585	1	0	1.4902	1.71665	-0.380579	0.780044	1	0	1.4902	1.45695	1.40133	0.0429638	0.616739	1.12122	1.4902	1.45695	1.78191	0.018618	0.318054	1.21897	1.4902	1.09488	-0.295377	0.770836	1	0.246167	1.4902	1.42231	-1.69671
mmu-mir-133a-2	0	0	0	0	0	1.65194	0	1.76573	0	0	0	0	0	0	0	0	0.213604	4.25787	0.890966	0.62369	1	0	0.213604	4.32794	0	1	1	0	0.213604	4.32794	0	1	1	0	0.213604	4.32804	0	1	1	0	0.213604	4.25797	-0.890966	0.61371	1	0	0.213604	4.25797	-0.890966
mmu-mir-135a-2	0	0	0	0	0	0	0	0.882864	0	0	0	0	0	0	0	0.780523	0.103962	4.32794	0.287728	0.983383	1	0	0.103962	4.32794	0	1	1	0	0.103962	4.32794	0.257169	0.878609	1	0	0.103962	4.32804	0.257169	0.922861	1	0	0.103962	4.32804	-0.0305591	0.895062	1	0	0.103962	4.32804	-0.287728
mmu-mir-137	0	0	0	0	0	0	0	0	0	0	0	0	0	2.02467	0	1.56105	0.224107	4.32794	0	1	1	0	0.224107	4.32794	0	1	1	0	0.224107	4.27956	0.923286	0.609	1	0	0.224107	4.27966	0.923286	0.649137	1	0	0.224107	4.27966	0.923286	0.509909	1	0	0.224107	4.32804	0
mmu-mir-144	0	0	1.64566	2.54531	0	0	0	5.29719	0	0	0	4.59155	0	0	0	0	0.879982	4.11945	0.18276	0.936844	1	0	0.879982	4.15711	0.0688835	0.978158	1	0	0.879982	4.21041	-1.03403	0.559373	1	0	0.879982	4.21659	-1.10292	0.541922	1	0	0.879982	4.17947	-1.21679	0.505287	1	0	0.879982	4.12576	-0.18276
mmu-mir-147	0	0	0	1.27266	2.6368	1.65194	0	0	0	0	0	0	1.64972	4.04934	1.77266	3.12209	1.0097	1.61645	0.652624	0.293757	1	0	1.0097	1.81916	-0.39853	0.792146	1	0	1.0097	1.5733	1.46875	0.0541192	1	0	1.0097	1.57331	1.86728	0.0257092	1	0	1.0097	1.33375	0.816131	0.317635	1	0	1.0097	1.61646	-0.652624
mmu-mir-149	2.15999	2.41491	6.58264	5.09062	11.8656	3.30388	15.7972	10.5944	5.56532	0	2.64329	1.53052	3.29943	6.07402	17.7266	12.4884	6.69605	0.727204	1.17001	0.0642781	0.655224	1.37132	6.69605	0.884055	-0.559501	0.339262	1	0	6.69605	0.742695	1.10615	0.103599	0.729729	1.95228	6.69605	0.838555	1.66565	0.014323	0.0985616	4.54505	6.69605	0.671154	-0.0638577	0.838652	1	0.348787	6.69605	0.824867	-1.17001
mmu-mir-153	0	0	0	0	0	0	0.493662	0.882864	0	0	0	0	0	0	0	0	0.0860329	4.31979	0.426674	0.863807	1	0	0.0860329	4.32794	0	1	1	0	0.0860329	4.32794	0	1	1	0	0.0860329	4.32804	0	1	1	0	0.0860329	4.31989	-0.426674	0.852845	1	0	0.0860329	4.31989	-0.426674
mmu-mir-1668	0	0	0	0	0	0	0.987325	3.53146	0	0	0	0	0	2.02467	0	1.56105	0.506531	3.52004	1.09065	0.47813	1	0	0.506531	3.61946	0	1	1	0	0.506531	3.56069	0.923286	0.537413	1	0	0.506531	3.56075	0.923286	0.583156	1	0	0.506531	3.45964	-0.167361	0.930708	1	0	0.506531	3.5201	-1.09065
mmu-mir-188	0	0	0	0	1.3184	0	0.987325	0	0	0	0	0	0	4.04934	3.54531	6.24419	1.00904	2.45786	0.656662	0.517427	1	0	1.00904	2.54296	0	1	1	0	1.00904	2.36424	2.15695	0.08136	1	0	1.00904	2.36426	2.15695	0.1009	1	0	1.00904	2.27248	1.50029	0.265666	1	0	1.00904	2.45788	-0.656662
mmu-mir-1892	1.08	0	0	0	0	0	0	0	0	0	0	0	0	0	0	0	0.0674998	4.32794	-0.344827	0.754658	1	0	0.0674998	4.32794	-0.344827	0.911805	1	0	0.0674998	4.32794	-0.344827	0.856682	1	0	0.0674998	4.32804	0	1	1	0	0.0674998	4.32804	0	1	1	0	0.0674998	4.32804	0.344827
mmu-mir-1893	0	0	0	0	0	0	0	0	0	0	1.32165	0	0	0	0	0	0.0826029	4.32794	0	1	1	0	0.0826029	4.32794	0.411872	0.823869	1	0	0.0826029	4.32794	0	1	1	0	0.0826029	4.32804	-0.411872	0.813043	1	0	0.0826029	4.32804	0	1	1	0	0.0826029	4.32804	0
mmu-mir-1894	1.08	0	0.82283	0	0	0	0	0	0	0	2.64329	0	0	0	0	0	0.284132	4.32163	-0.561406	0.641305	1	0	0.284132	4.31143	0.170492	0.92749	1	0	0.284132	4.32163	-0.561406	0.738547	1	0	0.284132	4.31786	-0.731898	0.670882	1	0	0.284132	4.32804	0	1	1	0	0.284132	4.31786	0.561406
mmu-mir-1907	0	2.41491	0	0	0	0	0	0	0	0	0	0	0	0	0	0	0.150932	4.31488	-0.681429	0.60454	1	0	0.150932	4.31488	-0.681429	0.752359	1	0	0.150932	4.31488	-0.681429	0.699808	1	0	0.150932	4.32804	0	1	1	0	0.150932	4.32804	0	1	1	0	0.150932	4.32804	0.681429
mmu-mir-190a	0	1.20746	0.82283	2.54531	15.8208	13.2155	11.8479	10.5944	1.39133	0.949035	0	0	9.07344	5.06168	15.9539	10.9273	6.21318	0.782767	2.69362	4.43631e-06	9.44871e-05	4.18403	6.21318	1.24357	-0.435671	0.540435	1	0	6.21318	0.799259	2.39214	6.44186e-05	0.00262484	2.05128	6.21318	1.04	2.82781	0.000142952	0.00220984	4	6.21318	0.384511	-0.301483	0.299528	1	0.122294	6.21318	1.02738	-2.69362
mmu-mir-1927	0	0	0	0	1.3184	4.95583	2.96197	1.76573	0	0	0	0	1.64972	0	0	0	0.790728	1.98409	1.90708	0.0562278	1	0	0.790728	2.20052	0	1	1	0	0.790728	2.17668	0.498178	0.543961	1	0	0.790728	2.17669	0.498178	0.620121	1	0	0.790728	1.95762	-1.4089	0.207548	1	0	0.790728	1.9841	-1.90708
mmu-mir-1929	0	0	0	0	0	0	0.987325	0	0	0	0	0	0	0	0	0	0.0617078	4.32197	0.318266	0.884894	1	0	0.0617078	4.32794	0	1	1	0	0.0617078	4.32794	0	1	1	0	0.0617078	4.32804	0	1	1	0	0.0617078	4.32207	-0.318266	0.873888	1	0	0.0617078	4.32207	-0.318266
mmu-mir-1930	0	0	0	0	0	0	0.987325	3.53146	0	0	0	0	0.824858	0	10.6359	3.12209	1.19385	2.86707	1.09065	0.384822	1	0	1.19385	2.98818	0	1	1	0	1.19385	2.8367	2.2159	0.141285	1	0	1.19385	2.83673	2.2159	0.165831	1	0	1.19385	2.70886	1.12526	0.534835	1	0	1.19385	2.8671	-1.09065
mmu-mir-1932	0	0	0	0	0	0	1.97465	1.76573	0	0	2.64329	0	0	0	0	1.56105	0.496545	3.6171	0.952404	0.536004	1	0	0.496545	3.6933	0.731898	0.631393	1	0	0.496545	3.69396	0.475356	0.732838	1	0	0.496545	3.68209	-0.256542	0.889629	1	0	0.496545	3.60565	-0.477048	0.7863	1	0	0.496545	3.60498	-0.952404
mmu-mir-1933	0	0	0	0	3.296	2.47791	2.96197	6.18005	0	0	0	0	5.77401	4.04934	0	2.34157	1.69255	1.22384	2.24153	0.000588172	1	0	1.69255	1.56165	0	1	1	0	1.69255	1.24985	2.01479	0.00120275	0.0638139	0.995318	1.69255	1.24985	2.01479	0.00232963	0.0432874	2.05415	1.69255	0.788137	-0.226736	0.840085	1	0.296426	1.69255	1.22384	-2.24153
mmu-mir-1936	0	0	0	0	3.9552	1.65194	0.987325	0	0	0	0	0	0	0	7.09062	0	0.855318	3.86727	1.40524	0.429705	1	0	0.855318	3.97132	0	1	1	0	0.855318	3.88074	1.47127	0.422106	1	0	0.855318	3.88082	1.47127	0.459041	1	0	0.855318	3.77428	0.0660291	0.987025	1	0	0.855318	3.86735	-1.40524
mmu-mir-1938	0	0	0	0	0	0	0.987325	0	0	0	0	0	0	0	0	0	0.0617078	4.32197	0.318266	0.884894	1	0	0.0617078	4.32794	0	1	1	0	0.0617078	4.32794	0	1	1	0	0.0617078	4.32804	0	1	1	0	0.0617078	4.32207	-0.318266	0.873888	1	0	0.0617078	4.32207	-0.318266
mmu-mir-194-1	0	0	0	0	0	1.65194	0.493662	0	0	0	0	0	0	2.02467	7.09062	0	0.703806	3.76991	0.619555	0.705506	1	0	0.703806	3.81559	0	1	1	0	0.703806	3.71106	1.71318	0.346648	1	0	0.703806	3.71113	1.71318	0.381079	1	0	0.703806	3.66415	1.09362	0.572514	1	0	0.703806	3.76998	-0.619555
mmu-mir-1941	0	0	0	0	0	0	0	0	0	0	0	0	0	2.02467	0	1.56105	0.224107	4.32794	0	1	1	0	0.224107	4.32794	0	1	1	0	0.224107	4.27956	0.923286	0.609	1	0	0.224107	4.27966	0.923286	0.649137	1	0	0.224107	4.27966	0.923286	0.509909	1	0	0.224107	4.32804	0
mmu-mir-1945	2.15999	0	0	0	2.6368	1.65194	0.987325	0	0	0	0	0	3.29943	2.02467	0	0	0.79751	2.03981	0.590585	0.539195	1	0	0.79751	2.21887	-0.622929	0.574429	1	0	0.79751	2.07016	0.598036	0.527991	1	0	0.79751	2.08993	1.22097	0.221976	1	0	0.79751	1.89874	0.00745165	0.977344	1	0	0.79751	2.05987	-0.590585
mmu-mir-1947	0	0	0	2.54531	0	0	0.987325	0	0	0	0	0	0	0	0	0.780523	0.269572	4.30871	-0.392196	0.819899	1	0	0.269572	4.31471	-0.710462	0.751777	1	0	0.269572	4.31471	-0.453293	0.82652	1	0	0.269572	4.32804	0.257169	0.922861	1	0	0.269572	4.32207	-0.0610976	0.993476	1	0	0.269572	4.32207	0.392196
mmu-mir-1949	12.96	9.65964	9.05113	5.09062	5.9328	7.43374	2.96197	2.64859	6.95665	15.1846	13.2165	15.3052	1.64972	7.08635	7.09062	8.58576	8.17586	0.502888	-0.827004	0.0493066	0.274915	4.1527	8.17586	0.477074	0.423358	0.333944	1	0	8.17586	0.514124	-0.520679	0.220028	0.884953	2.68577	8.17586	0.505807	-0.944037	0.0309329	0.18287	4.31588	8.17586	0.530224	0.306326	0.499446	1	0.35008	8.17586	0.494381	0.827004
mmu-mir-1950	0	0	0	0	1.3184	0	0	0	0	0	0	0	0	0	0	0	0.0824	4.31578	0.410992	0.843072	1	0	0.0824	4.32794	0	1	1	0	0.0824	4.32794	0	1	1	0	0.0824	4.32804	0	1	1	0	0.0824	4.31588	-0.410992	0.832155	1	0	0.0824	4.31588	-0.410992
mmu-mir-1951	0	0	0	0	0	0	0.987325	0	0	0	0	0	0	0	0	0	0.0617078	4.32197	0.318266	0.884894	1	0	0.0617078	4.32794	0	1	1	0	0.0617078	4.32794	0	1	1	0	0.0617078	4.32804	0	1	1	0	0.0617078	4.32207	-0.318266	0.873888	1	0	0.0617078	4.32207	-0.318266
mmu-mir-1953	0	0	0	0	0	1.65194	0	1.76573	0	0	0	0	0	0	0	0	0.213604	4.25787	0.890966	0.62369	1	0	0.213604	4.32794	0	1	1	0	0.213604	4.32794	0	1	1	0	0.213604	4.32804	0	1	1	0	0.213604	4.25797	-0.890966	0.61371	1	0	0.213604	4.25797	-0.890966
mmu-mir-1954	0	0	0	0	0	0	0	0	0	0	0	0	0	0	3.54531	1.56105	0.319147	4.32794	0	1	1	0	0.319147	4.32794	0	1	1	0	0.319147	4.25941	1.18687	0.53267	1	0	0.319147	4.25951	1.18687	0.570629	1	0	0.319147	4.25951	1.18687	0.44005	1	0	0.319147	4.32804	0
mmu-mir-1955	0	0	0	0	2.6368	3.30388	1.97465	0	0	0	0	0	0	5.06168	7.09062	1.56105	1.35179	1.98419	1.57475	0.0941281	1	0	1.35179	2.18894	0	1	1	0	1.35179	1.97983	2.14677	0.0399553	1	0	1.35179	1.97984	2.14677	0.0533598	1	0	1.35179	1.7508	0.572018	0.670284	1	0	1.35179	1.98421	-1.57475
mmu-mir-1958	0	0	0	0	0	0	0.987325	0	0	0	0	0	0	0	0	0	0.0617078	4.32197	0.318266	0.884894	1	0	0.0617078	4.32794	0	1	1	0	0.0617078	4.32794	0	1	1	0	0.0617078	4.32804	0	1	1	0	0.0617078	4.32207	-0.318266	0.873888	1	0	0.0617078	4.32207	-0.318266
mmu-mir-1960	0	0	0	0	0	0	0.493662	0	0	0	0	0	1.64972	0	0	0	0.133961	4.32794	0.167892	0.983384	1	0	0.133961	4.32794	0	1	1	0	0.133961	4.31683	0.498178	0.762566	1	0	0.133961	4.31694	0.498178	0.805632	1	0	0.133961	4.31694	0.330287	0.778538	1	0	0.133961	4.32804	-0.167892
mmu-mir-1966	0	0	0	0	0	0	0	0	0	0	0	0	0	0	3.54531	0	0.221582	4.32794	0	1	1	0	0.221582	4.32794	0	1	1	0	0.221582	4.28866	0.91558	0.65106	1	0	0.221582	4.28876	0.91558	0.692201	1	0	0.221582	4.28876	0.91558	0.548869	1	0	0.221582	4.32804	0
mmu-mir-1967	0	0	0	0	0	0	0.987325	0	0	0	0	0	0	0	0	0	0.0617078	4.32197	0.318266	0.884894	1	0	0.0617078	4.32794	0	1	1	0	0.0617078	4.32794	0	1	1	0	0.0617078	4.32804	0	1	1	0	0.0617078	4.32207	-0.318266	0.873888	1	0	0.0617078	4.32207	-0.318266
mmu-mir-1969	0	0	0	0	0	1.65194	0	1.76573	0	0	0	0	0	0	0	0	0.213604	4.25787	0.890966	0.62369	1	0	0.213604	4.32794	0	1	1	0	0.213604	4.32794	0	1	1	0	0.213604	4.32804	0	1	1	0	0.213604	4.25797	-0.890966	0.61371	1	0	0.213604	4.25797	-0.890966
mmu-mir-1970b	0	0	0	0	0	0	0	0	0	0	0	0	0	0	0	1.56105	0.0975654	4.32794	0	1	1	0	0.0975654	4.32794	0	1	1	0	0.0975654	4.31848	0.475356	0.770872	1	0	0.0975654	4.31858	0.475356	0.814048	1	0	0.0975654	4.31858	0.475356	0.661831	1	0	0.0975654	4.32804	0
mmu-mir-1970c	0	0	0	0	1.3184	0	1.97465	0	0	0	0	0	1.64972	0	3.54531	0	0.530505	3.55784	0.866522	0.560174	1	0	0.530505	3.64079	0	1	1	0	0.530505	3.55826	1.20085	0.452804	1	0	0.530505	3.55832	1.20085	0.494764	1	0	0.530505	3.4734	0.334332	0.863166	1	0	0.530505	3.55789	-0.866522
mmu-mir-1982	0	2.41491	0.82283	1.27266	0	0	0	0	0	0	0	0	0	2.02467	0	0	0.408442	3.39175	-1.08923	0.356503	1	0	0.408442	3.39175	-1.08923	0.506293	1	0	0.408442	3.36549	-0.498344	0.766968	1	0	0.408442	3.4439	0.590883	0.715142	1	0	0.408442	3.4439	0.590883	0.536253	1	0	0.408442	3.46956	1.08923
mmu-mir-199b	2.15999	14.4895	7.40547	5.09062	2.6368	2.47791	0.987325	5.29719	9.73931	4.74517	2.64329	1.53052	3.29943	1.01234	0	5.46366	4.31116	0.7846	-1.10596	0.0727865	0.500413	2.46375	4.31116	0.790193	-0.548776	0.425028	1	0	4.31116	0.824316	-1.26672	0.0867455	0.641247	2.07792	4.31116	0.862456	-0.717942	0.364838	0.821755	4.31588	4.31116	0.857335	-0.16076	0.996091	1	0.348787	4.31116	0.82458	1.10596
mmu-mir-19b-2	0	0	0	1.27266	3.296	3.30388	0.987325	0	0	0.949035	2.64329	1.53052	0	0	1.77266	0.780523	1.03349	1.38483	1.13593	0.0674462	1	0	1.03349	1.49926	0.790954	0.192992	1	0	1.03349	1.62452	0.313665	0.69095	1	0	1.03349	1.45649	-0.477288	0.369945	1	0	1.03349	1.33841	-0.822266	0.158667	1	0	1.03349	1.18324	-1.13593
mmu-mir-1a-1	0	0	3.29132	2.54531	5.2736	1.65194	0	1.76573	0	0	0	0	4.94915	2.02467	0	0	1.34386	1.90728	0.367601	0.773664	1	0	1.34386	2.12304	-1.29816	0.211129	1	0	1.34386	1.94356	0.15783	0.885296	1	0	1.34386	2.10595	1.45599	0.163394	1	0	1.34386	1.88824	-0.209771	0.88708	1	0	1.34386	2.07252	-0.367601
mmu-mir-1a-2	0	0	0	0	1.3184	0	0	1.76573	0	0	0	0	0	0	0	0	0.192758	4.26319	0.824591	0.647874	1	0	0.192758	4.32794	0	1	1	0	0.192758	4.32794	0	1	1	0	0.192758	4.32804	0	1	1	0	0.192758	4.26329	-0.824591	0.637742	1	0	0.192758	4.26329	-0.824591
mmu-mir-1b	0	0	0	0	1.3184	0	0	1.76573	0	0	0	0	0	0	0	0	0.192758	4.26319	0.824591	0.647874	1	0	0.192758	4.32794	0	1	1	0	0.192758	4.32794	0	1	1	0	0.192758	4.32804	0	1	1	0	0.192758	4.26329	-0.824591	0.637742	1	0	0.192758	4.26329	-0.824591
mmu-mir-203b	0	0	0	0	7.2512	1.65194	2.46831	2.64859	1.39133	0	0	0	0.824858	0	3.54531	2.34157	1.3827	1.34885	2.17153	0.00209351	1	0	1.3827	1.66005	0.430641	0.561727	1	0	1.3827	1.4361	1.42112	0.0392152	1	0	1.3827	1.4361	0.990479	0.164182	1	0	1.3827	1.06114	-0.75041	0.262578	1	0	1.3827	1.34886	-2.17153
mmu-mir-206	2.15999	4.82982	0	7.63593	1.3184	1.65194	0.987325	0	11.1306	22.7768	2.64329	1.53052	9.07344	3.03701	3.54531	4.68314	4.81272	1.10505	-1.22688	0.102318	0.612267	2.46375	4.81272	0.964105	1.17588	0.127973	1	0	4.81272	0.983597	0.385965	0.570849	1	1.95228	4.81272	0.935868	-0.789915	0.330869	0.76253	4.54505	4.81272	1.0805	1.61285	0.0287568	1	0.35008	4.81272	1.06279	1.22688
mmu-mir-208b	0	0	0	0	0	0	0	0	0	0	0	0	0	0	0	0.780523	0.0487827	4.32794	0	1	1	0	0.0487827	4.32794	0	1	1	0	0.0487827	4.32794	0.257169	0.878608	1	0	0.0487827	4.32804	0.257169	0.922861	1	0	0.0487827	4.32804	0.257169	0.76527	1	0	0.0487827	4.32804	0
mmu-mir-212	2.15999	1.20746	6.58264	0	3.9552	7.43374	3.9493	5.29719	4.17399	4.74517	2.64329	10.7136	4.94915	7.08635	3.54531	1.56105	4.37521	0.714626	0.82046	0.217471	0.688821	4.18403	4.37521	0.748842	0.913475	0.188938	1	0	4.37521	0.751426	0.599828	0.40171	1	2.68577	4.37521	0.695191	-0.313647	0.610955	1	4.31588	4.37521	0.658193	-0.220632	0.702707	1	0.122294	4.37521	0.65524	-0.82046
mmu-mir-2137	0	0	0	0	0	1.65194	0	0	0	0	0	0	0	0	0	0	0.103246	4.30942	0.498747	0.807079	1	0	0.103246	4.32794	0	1	1	0	0.103246	4.32794	0	1	1	0	0.103246	4.32804	0	1	1	0	0.103246	4.30953	-0.498747	0.796262	1	0	0.103246	4.30953	-0.498747
mmu-mir-2139	0	0	0	0	1.3184	0	0	0	0	0	0	0	0	0	0	0	0.0824	4.31578	0.410992	0.843072	1	0	0.0824	4.32794	0	1	1	0	0.0824	4.32794	0	1	1	0	0.0824	4.32804	0	1	1	0	0.0824	4.31588	-0.410992	0.832155	1	0	0.0824	4.31588	-0.410992
mmu-mir-216a	0	0	0	0	0	0	0	0	2.78266	0	0	0	0	0	0	0	0.173916	4.32794	0	1	1	0	0.173916	4.31576	0.761851	0.6728	1	0	0.173916	4.32794	0	1	1	0	0.173916	4.31586	-0.761851	0.662637	1	0	0.173916	4.32804	0	1	1	0	0.173916	4.31586	0
mmu-mir-217	4.31998	0	0	0	0	0	0.987325	0	0	3.79614	0	0	0	0	0	1.56105	0.666531	3.96276	-0.738315	0.646936	1	0	0.666531	3.92531	-0.0938211	0.968904	1	0	0.666531	3.95894	-0.581224	0.764984	1	0	0.666531	3.97999	-0.487403	0.795701	1	0	0.666531	4.01694	0.15709	0.875072	1	0	0.666531	3.98379	0.738315
mmu-mir-219a-1	0	0	0	0	0	0	1.48099	1.76573	0	0	0	0	3.29943	2.02467	0	5.46366	0.877155	2.403	0.857327	0.397275	1	0	0.877155	2.52223	0	1	1	0	0.877155	2.35078	1.88633	0.106842	1	0	0.877155	2.3508	1.88633	0.131139	1	0	0.877155	2.22238	1.02901	0.429279	1	0	0.877155	2.40302	-0.857327
mmu-mir-219a-2	0	0	0	0	1.3184	0	1.97465	0	0	0	0	0	0	0	0	3.90262	0.449729	4.25871	0.866522	0.627654	1	0	0.449729	4.32794	0	1	1	0	0.449729	4.27322	0.982331	0.587016	1	0	0.449729	4.27332	0.982331	0.626579	1	0	0.449729	4.20319	0.115808	0.951538	1	0	0.449729	4.25881	-0.866522
mmu-mir-219b	0	0	0	0	1.3184	0	0.987325	0	0	0	0	0	0	0	0	2.34157	0.290456	4.2809	0.656662	0.716671	1	0	0.290456	4.32794	0	1	1	0	0.290456	4.2983	0.66484	0.69274	1	0	0.290456	4.2984	0.66484	0.734721	1	0	0.290456	4.25104	0.00817781	0.972821	1	0	0.290456	4.281	-0.656662
mmu-mir-219c	0	0	0	0	0	0	1.48099	1.76573	0	0	0	0	3.29943	1.01234	0	4.68314	0.765102	2.47022	0.857327	0.410329	1	0	0.765102	2.5863	0	1	1	0	0.765102	2.4276	1.69987	0.145547	1	0	0.765102	2.42763	1.69987	0.175172	1	0	0.765102	2.30357	0.842547	0.51509	1	0	0.765102	2.47024	-0.857327
mmu-mir-223	3.23999	4.82982	1.64566	0	0.6592	0	0	0	5.56532	0	2.64329	3.06103	0	0	0	1.56105	1.45034	1.57829	-1.55765	0.0258184	1	0.185221	1.45034	1.3018	0.154863	0.891658	1	0	1.45034	1.54557	-1.30238	0.136656	1	0.995318	1.45034	1.54908	-1.45724	0.109721	0.780618	1.44569	1.45034	1.78773	0.255274	0.495833	1	0.296426	1.45034	1.58173	1.55765
mmu-mir-26a-2	4.31998	2.41491	4.93698	0	8.5696	8.25971	8.39226	7.06292	5.56532	4.74517	3.96494	3.06103	5.77401	14.1727	15.9539	10.1468	6.70877	0.534564	1.21118	0.0106167	0.201781	1.37132	6.70877	0.62548	0.445143	0.445084	1	0	6.70877	0.538453	1.67512	0.000860368	0.029186	1.95228	6.70877	0.513028	1.22997	0.0102659	0.0756198	4.54505	6.70877	0.397153	0.463943	0.280503	1	0.337593	6.70877	0.508945	-1.21118
mmu-mir-28c	0	0	0	2.54531	1.3184	0	0.987325	0	0	1.89807	0	0	1.64972	1.01234	0	0.780523	0.63698	1.70397	-0.0537995	0.924716	1	0	0.63698	1.81729	-0.150219	0.958718	1	0	0.63698	1.703	0.18534	0.664308	1	0	0.63698	1.71098	0.335559	0.706195	1	0	0.63698	1.5901	0.23914	0.716214	1	0	0.63698	1.71194	0.0537995
mmu-mir-29c	0	0	0	6.36328	0	0	0.987325	0	5.56532	0	0	0	0	0	0	0	0.807245	4.24256	-1.05514	0.577287	1	0	0.807245	4.18295	-0.115595	0.963888	1	0	0.807245	4.24865	-1.37341	0.472748	1	0	0.807245	4.26357	-1.25781	0.502167	1	0	0.807245	4.32207	-0.318266	0.87389	1	0	0.807245	4.2575	1.05514
mmu-mir-302b	0	3.62237	0	2.54531	3.296	8.25971	2.46831	0.882864	0	0	0	1.53052	0	4.04934	0	1.56105	1.76347	1.34045	0.894922	0.318092	1	0.169047	1.76347	1.65462	-0.878504	0.245786	1	0	1.76347	1.43952	-0.0813231	0.993658	1	0.543555	1.76347	1.6517	0.797181	0.247773	0.94429	2.05415	1.76347	1.33684	-0.976245	0.312666	1	0.260112	1.76347	1.56611	-0.894922
mmu-mir-3058	0	0	0	0	0	1.65194	0	0	0	0	0	0	0	2.02467	0	0	0.229788	4.30942	0.498747	0.807082	1	0	0.229788	4.32794	0	1	1	0	0.229788	4.30718	0.590883	0.726641	1	0	0.229788	4.30728	0.590883	0.769197	1	0	0.229788	4.28867	0.092136	0.915795	1	0	0.229788	4.30953	-0.498747
mmu-mir-3060	0	0	0	0	0.6592	0	0.987325	0	0	0	2.64329	0	0	0	0	0	0.268114	4.30748	0.497363	0.799828	1	0	0.268114	4.31776	0.731898	0.681092	1	0	0.268114	4.32794	0	1	1	0	0.268114	4.31786	-0.731898	0.670882	1	0	0.268114	4.30758	-0.497363	0.789029	1	0	0.268114	4.29735	-0.497363
mmu-mir-3061	0	0	0.82283	2.54531	1.3184	0	0	0	0	0	0	0	0	0	0	0	0.292909	4.27368	-0.470308	0.775069	1	0	0.292909	4.28596	-0.881301	0.668777	1	0	0.292909	4.28596	-0.881301	0.618238	1	0	0.292909	4.32804	0	1	1	0	0.292909	4.31588	-0.410992	0.832156	1	0	0.292909	4.31588	0.470308
mmu-mir-3063	0	0	0.82283	0	1.3184	1.65194	0.987325	3.53146	0	0	0	0	0	3.03701	7.09062	6.24419	1.54274	1.48224	1.25232	0.0950621	1	0.169047	1.54274	1.74247	-0.26988	0.783221	1	0	1.54274	1.46126	2.07862	0.0137882	0.322946	1.12122	1.54274	1.46126	2.3485	0.0052579	0.0701984	2.56791	1.54274	1.13847	0.826306	0.323324	1	0.245258	1.54274	1.48225	-1.25232
mmu-mir-3064	0	0	0	0	0.6592	0	0	0.882864	0	0	0	0	0	0	0	0	0.096379	4.31389	0.470424	0.832787	1	0	0.096379	4.32794	0	1	1	0	0.096379	4.32794	0	1	1	0	0.096379	4.32804	0	1	1	0	0.096379	4.31399	-0.470424	0.821896	1	0	0.096379	4.31399	-0.470424
mmu-mir-3065	0	0	0	0	2.6368	0	0	0	0	0	0	0	0	0	0	0	0.1648	4.2721	0.730488	0.684484	1	0	0.1648	4.32794	0	1	1	0	0.1648	4.32794	0	1	1	0	0.1648	4.32804	0	1	1	0	0.1648	4.2722	-0.730488	0.674146	1	0	0.1648	4.2722	-0.730488
mmu-mir-3066	0	2.41491	0	0	1.3184	0	0.493662	1.76573	0	0	0	6.12206	3.29943	2.02467	0	1.56105	1.18749	1.81871	0.240348	0.72331	1	0	1.18749	1.83189	0.658002	0.46033	1	0	1.18749	1.78864	0.76286	0.349399	1	0	1.18749	1.6469	0.104858	0.845348	1	0	1.18749	1.63223	0.522512	0.52808	1	0	1.18749	1.67951	-0.240348
mmu-mir-3072	0	4.82982	0.82283	7.63593	1.3184	2.47791	0.493662	0	0	0.949035	2.64329	0	0	8.09869	0	0.780523	1.87813	1.56014	-1.06038	0.29948	1	0.185221	1.87813	1.67738	-1.18721	0.275851	1	0	1.87813	1.52805	-0.424776	0.726701	1	1.54919	1.87813	1.69896	0.76243	0.446366	1	2.05415	1.87813	1.58332	0.635604	0.493317	1	0.245258	1.87813	1.72788	1.06038
mmu-mir-3076	0	0	0	0	0	1.65194	0.493662	0	0	0	0	0	1.64972	0	3.54531	0	0.458789	3.57784	0.619555	0.690657	1	0	0.458789	3.62593	0	1	1	0	0.458789	3.54307	1.20085	0.450923	1	0	0.458789	3.54313	1.20085	0.492974	1	0	0.458789	3.49389	0.581299	0.72112	1	0	0.458789	3.5779	-0.619555
mmu-mir-3077	0	0	0	0	0	0	0	1.76573	0	0	0	0	0	0	0	0	0.110358	4.30942	0.527503	0.807079	1	0	0.110358	4.32794	0	1	1	0	0.110358	4.32794	0	1	1	0	0.110358	4.32804	0	1	1	0	0.110358	4.30953	-0.527503	0.796262	1	0	0.110358	4.30953	-0.527503
mmu-mir-3079	0	0	0	0	0	1.65194	0.987325	0	0	3.79614	0	0	0	2.02467	0	6.24419	0.919017	2.92757	0.731024	0.55355	1	0	0.919017	2.94779	0.96276	0.431549	1	0	0.919017	2.87763	1.61693	0.237118	1	0	0.919017	2.81392	0.65417	0.700217	1	0	0.919017	2.79273	0.885905	0.550434	1	0	0.919017	2.86496	-0.731024
mmu-mir-3081	0	0	0	5.09062	0	0	0	0	0	0	0	0	0.824858	2.02467	0	0	0.49626	4.25931	-1.18438	0.438861	1	0	0.49626	4.25931	-1.18438	0.569271	1	0	0.49626	4.22055	-0.408374	0.857661	1	0	0.49626	4.2899	0.776005	0.697562	1	0	0.49626	4.2899	0.776005	0.553754	1	0	0.49626	4.32804	1.18438
mmu-mir-3082	0	0	0	0	0	0	1.97465	0	2.78266	0	0	0	2.47457	4.04934	0	1.56105	0.802642	2.65717	0.578854	0.596717	1	0	0.802642	2.70249	0.761851	0.506112	1	0	0.802642	2.57602	1.59514	0.191128	1	0	0.802642	2.55692	0.83329	0.539046	1	0	0.802642	2.50897	1.01629	0.434333	1	0	0.802642	2.63866	-0.578854
mmu-mir-3084-1	0	0	0	1.27266	0	0	2.96197	1.76573	2.78266	0.949035	0	0	0	0	1.77266	0.780523	0.767827	1.8465	0.727072	0.306638	1	0	0.767827	1.95387	0.552255	0.437693	1	0	0.767827	2.00473	0.313665	0.743571	1	0	0.767827	1.92093	-0.23859	0.654149	1	0	0.767827	1.81161	-0.413407	0.49651	1	0	0.767827	1.75516	-0.727072
mmu-mir-3086	0	0	0	0	1.3184	0	2.96197	0	0	0	0	0	0	0	0	4.68314	0.56022	4.2467	1.0497	0.565325	1	0	0.56022	4.32794	0	1	1	0	0.56022	4.26232	1.11822	0.544968	1	0	0.56022	4.26242	1.11822	0.583311	1	0	0.56022	4.1799	0.0685209	0.973583	1	0	0.56022	4.2468	-1.0497
mmu-mir-3089	0	0	0	0	0	0	0	0	0	0	0	0	0	0	3.54531	0	0.221582	4.32794	0	1	1	0	0.221582	4.32794	0	1	1	0	0.221582	4.28866	0.91558	0.65106	1	0	0.221582	4.28876	0.91558	0.692201	1	0	0.221582	4.28876	0.91558	0.548869	1	0	0.221582	4.32804	0
mmu-mir-3091	0	0	0	0	0	2.47791	0	0	2.78266	0	0	0	0	0	0	0	0.328786	4.27738	0.695529	0.70419	1	0	0.328786	4.31576	0.761851	0.672804	1	0	0.328786	4.32794	0	1	1	0	0.328786	4.31586	-0.761851	0.662637	1	0	0.328786	4.27748	-0.695529	0.693751	1	0	0.328786	4.26515	-0.695529
mmu-mir-3094	0	0	0	0	0	0	0	0	0	0	0	0	0	0	3.54531	0	0.221582	4.32794	0	1	1	0	0.221582	4.32794	0	1	1	0	0.221582	4.28866	0.91558	0.65106	1	0	0.221582	4.28876	0.91558	0.692201	1	0	0.221582	4.28876	0.91558	0.548869	1	0	0.221582	4.32804	0
mmu-mir-3095	0	0	0.82283	0	5.2736	3.30388	0	0.882864	0	0	0	0	1.64972	9.11102	0	9.36628	1.90064	1.94127	1.48076	0.142735	1	0.185221	1.90064	2.15684	-0.26988	0.824103	1	0	1.90064	1.92925	2.3227	0.0400588	0.594785	1.12122	1.90064	1.92926	2.59258	0.0213566	0.238644	2.05415	1.90064	1.68482	0.841934	0.507818	1	0	1.90064	1.94128	-1.48076
mmu-mir-3097	0	0	0	0	0	0.825971	0	0	0	0	0	0	0	0	0	0	0.0516232	4.32794	0.270819	0.983382	1	0	0.0516232	4.32794	0	1	1	0	0.0516232	4.32794	0	1	1	0	0.0516232	4.32804	0	1	1	0	0.0516232	4.32804	-0.270819	0.972267	1	0	0.0516232	4.32804	-0.270819
mmu-mir-3098	0	0	0	0	1.3184	0	0	0	0	0	0	0	0	0	0	5.46366	0.423879	4.31578	0.410992	0.843076	1	0	0.423879	4.32794	0	1	1	0	0.423879	4.25446	1.2424	0.510529	1	0	0.423879	4.25456	1.2424	0.547745	1	0	0.423879	4.24219	0.831406	0.646576	1	0	0.423879	4.31588	-0.410992
mmu-mir-3099	0	0	0	0	1.3184	2.47791	0.987325	0	1.39133	0	0	1.53052	0	0	1.77266	0	0.592384	1.75029	1.13482	0.139027	1	0	0.592384	1.92656	0.791157	0.366502	1	0	0.592384	1.94857	0.529235	0.734427	1	0	0.592384	1.92656	-0.261922	0.575532	1	0	0.592384	1.75029	-0.605584	0.270573	1	0	0.592384	1.72575	-1.13482
mmu-mir-3102	0	1.20746	0	0	3.9552	3.30388	3.9493	10.5944	4.17399	3.79614	13.2165	1.53052	7.42372	6.07402	3.54531	10.9273	4.60611	1.18112	2.30887	0.000657141	0.0212347	1.37132	4.60611	1.20145	2.35911	0.000611094	1	0	4.60611	1.18393	2.61809	0.000160283	0.0068413	1.82015	4.60611	0.691514	0.258972	0.610842	0.987168	4.54505	4.60611	0.655555	0.30921	0.497334	1	0.337593	4.60611	0.686689	-2.30887
mmu-mir-3103	0	0	0	0	1.3184	0	0	0	0	0	0	0	0	0	0	0	0.0824	4.31578	0.410992	0.843072	1	0	0.0824	4.32794	0	1	1	0	0.0824	4.32794	0	1	1	0	0.0824	4.32804	0	1	1	0	0.0824	4.31588	-0.410992	0.832155	1	0	0.0824	4.31588	-0.410992
mmu-mir-3109	0	0	0	0	0	0	0	3.53146	0	0	0	0	0	0	0	0	0.220716	4.25629	0.912929	0.616106	1	0	0.220716	4.32794	0	1	1	0	0.220716	4.32794	0	1	1	0	0.220716	4.32804	0	1	1	0	0.220716	4.25639	-0.912929	0.606176	1	0	0.220716	4.25639	-0.912929
mmu-mir-3112	0	0	0	0	0	0	0.987325	0	0	0	0	0	0	0	0	0	0.0617078	4.32197	0.318266	0.884894	1	0	0.0617078	4.32794	0	1	1	0	0.0617078	4.32794	0	1	1	0	0.0617078	4.32804	0	1	1	0	0.0617078	4.32207	-0.318266	0.873888	1	0	0.0617078	4.32207	-0.318266
mmu-mir-3113	0	0	0	0	0	0	0	0	0	0	0	0	0.824858	0	0	0	0.0515536	4.32794	0	1	1	0	0.0515536	4.32794	0	1	1	0	0.0515536	4.32794	0.270486	0.878608	1	0	0.0515536	4.32804	0.270486	0.922861	1	0	0.0515536	4.32804	0.270486	0.76527	1	0	0.0515536	4.32804	0
mmu-mir-326	2.15999	10.8671	8.2283	2.54531	3.9552	7.43374	2.96197	9.71151	12.522	11.3884	9.25152	3.06103	9.07344	13.1604	8.86328	7.02471	7.63799	0.578402	0.0135184	0.916342	1	4.1527	7.63799	0.586283	0.532897	0.296165	1	0	7.63799	0.573367	0.599446	0.252991	1	2.07792	7.63799	0.554774	0.0665483	0.938308	1	4.54505	7.63799	0.546438	0.585927	0.189982	1	0.288621	7.63799	0.559977	-0.0135184
mmu-mir-331	2.15999	2.41491	0	2.54531	5.9328	10.7376	12.3416	11.4772	5.56532	0.949035	0	6.12206	17.322	11.1357	15.9539	23.4157	8.00457	0.712674	2.00027	0.000217964	0.00277127	4.77801	8.00457	0.835888	0.58116	0.318766	1	0	8.00457	0.709753	2.69135	1.73344e-06	9.43945e-05	1.95228	8.00457	0.623724	2.11019	4.03063e-05	0.000641658	4.54505	8.00457	0.445228	0.691077	0.0881202	1	0.288621	8.00457	0.627047	-2.00027
mmu-mir-338	0	0	0	0	2.6368	0	0	0	0	0	0	0	0	0	0	0	0.1648	4.2721	0.730488	0.684484	1	0	0.1648	4.32794	0	1	1	0	0.1648	4.32794	0	1	1	0	0.1648	4.32804	0	1	1	0	0.1648	4.2722	-0.730488	0.674146	1	0	0.1648	4.2722	-0.730488
mmu-mir-344b	0	0	0	0	0	0	1.48099	0	0	0	0	0	0	2.02467	0	4.68314	0.5118	4.31129	0.454436	0.818087	1	0	0.5118	4.32794	0	1	1	0	0.5118	4.24575	1.42059	0.466957	1	0	0.5118	4.24585	1.42059	0.502572	1	0	0.5118	4.22887	0.966156	0.619999	1	0	0.5118	4.31139	-0.454436
mmu-mir-346	0	0	0	0	3.9552	6.60777	6.91127	1.76573	0	0	0	0	3.29943	4.04934	0	6.24419	2.05206	1.27198	2.53854	0.000285912	0.0115992	1.19495	2.05206	1.60717	0	1	1	0	2.05206	1.30073	2.13693	0.00125163	0.199698	0.212775	2.05206	1.30073	2.13693	0.00235931	0.294526	0.171816	2.05206	0.852541	-0.40161	0.624609	1	0.14913	2.05206	1.27198	-2.53854
mmu-mir-3473g	0	0	0	0	0	0	0	0	0	0	0	0	0	0	0	1.56105	0.0975654	4.32794	0	1	1	0	0.0975654	4.32794	0	1	1	0	0.0975654	4.31848	0.475356	0.770872	1	0	0.0975654	4.31858	0.475356	0.814048	1	0	0.0975654	4.31858	0.475356	0.661831	1	0	0.0975654	4.32804	0
mmu-mir-3473h	0	0	0	0	0.6592	0	0	0	0	0	0	0	0	0	0	0	0.0412	4.32794	0.220082	0.983382	1	0	0.0412	4.32794	0	1	1	0	0.0412	4.32794	0	1	1	0	0.0412	4.32804	0	1	1	0	0.0412	4.32804	-0.220082	0.972267	1	0	0.0412	4.32804	-0.220082
mmu-mir-3474	0	0	0	0	0	0	0.987325	0	0	0.949035	0	0	0	0	0	0	0.121022	4.32197	0.318266	0.884895	1	0	0.121022	4.32794	0.307147	0.823871	1	0	0.121022	4.32794	0	1	1	0	0.121022	4.32804	-0.307147	0.813043	1	0	0.121022	4.32207	-0.318266	0.873888	1	0	0.121022	4.32207	-0.318266
mmu-mir-3475	0	0	0	0	0	0.825971	0	0	0	0	0	0	0	0	0	0	0.0516232	4.32794	0.270819	0.983382	1	0	0.0516232	4.32794	0	1	1	0	0.0516232	4.32794	0	1	1	0	0.0516232	4.32804	0	1	1	0	0.0516232	4.32804	-0.270819	0.972267	1	0	0.0516232	4.32804	-0.270819
mmu-mir-3569	0	0	0	0	0	0	0.493662	0	0	0	0	0	0	0	0	0	0.0308539	4.32794	0.167892	0.983382	1	0	0.0308539	4.32794	0	1	1	0	0.0308539	4.32794	0	1	1	0	0.0308539	4.32804	0	1	1	0	0.0308539	4.32804	-0.167892	0.972267	1	0	0.0308539	4.32804	-0.167892
mmu-mir-3572	0	0	0	0	1.3184	1.65194	0	0	2.78266	0.949035	0	0	0	0	0	0	0.418877	3.43749	0.80123	0.581652	1	0	0.418877	3.46914	0.950785	0.519856	1	0	0.418877	3.51502	0	1	1	0	0.418877	3.4692	-0.950785	0.508646	1	0	0.418877	3.43755	-0.80123	0.569685	1	0	0.418877	3.39062	-0.80123
mmu-mir-3618	0	0	0	0	0	0	0	0.882864	0	0	1.32165	0	1.64972	0	0	0	0.240889	4.32794	0.287728	0.983385	1	0	0.240889	4.32794	0.411872	0.823873	1	0	0.240889	4.31683	0.498178	0.762568	1	0	0.240889	4.31694	0.0863058	0.937057	1	0	0.240889	4.31694	0.210451	0.778538	1	0	0.240889	4.32804	-0.287728
mmu-mir-362	2.15999	0	0	0	2.6368	1.65194	0.987325	0	2.78266	1.89807	0	0	0	2.02467	0	1.56105	0.981407	1.50325	0.590585	0.393102	1	0	0.981407	1.59209	0.494888	0.473631	1	0	0.981407	1.59578	0.300357	0.615551	1	0	0.981407	1.4607	-0.194531	0.816198	1	0	0.981407	1.36332	-0.290227	0.723436	1	0	0.981407	1.359	-0.590585
mmu-mir-367	1.08	0	1.64566	2.54531	0	0	0	0	2.78266	0	0	1.53052	0	0	0	0.780523	0.647792	1.89419	-1.21272	0.0759507	1	0	0.647792	1.78754	-0.15732	0.842027	1	0	0.647792	1.89419	-0.955551	0.274624	1	0	0.647792	1.95118	-0.798231	0.379957	1	0	0.647792	2.04934	0.257169	0.52833	1	0	0.647792	1.95118	1.21272
mmu-mir-374c	0	0	0	2.54531	6.592	4.12986	2.46831	1.76573	0	0	0	0	0	0	8.86328	3.12209	1.84291	1.88125	1.53411	0.148801	1	0	1.84291	2.11675	-0.710462	0.546502	1	0	1.84291	1.9071	1.28822	0.223427	1	1.54919	1.84291	1.93125	1.99868	0.0624379	0.560259	1.58809	1.84291	1.66978	-0.245895	0.81333	1	0.296426	1.84291	1.90573	-1.53411
mmu-mir-375	0	2.41491	0	0	0	3.30388	0	0	2.78266	0	2.64329	0	0	2.02467	0	0	0.823089	3.12678	0.187235	0.885004	1	0	0.823089	3.13371	0.555209	0.705822	1	0	0.823089	3.19143	-0.0905465	0.978988	1	0	0.823089	3.12269	-0.645756	0.684946	1	0	0.823089	3.11574	-0.277781	0.863344	1	0	0.823089	3.05659	-0.187235
mmu-mir-378b	0	0	0	0	0	0	0.987325	0	0	0.949035	0	0	0.824858	1.01234	1.77266	0	0.346638	2.50821	0.318266	0.795089	1	0	0.346638	2.51965	0.307147	0.702232	1	0	0.346638	2.43938	0.927868	0.389293	1	0	0.346638	2.4394	0.620721	0.641211	1	0	0.346638	2.42758	0.609602	0.550674	1	0	0.346638	2.50823	-0.318266
mmu-mir-378c	2.15999	0	0.82283	2.54531	13.184	4.95583	7.40494	12.3601	2.78266	0	0	0	15.6723	17.2097	10.6359	0	5.60835	1.14504	2.13685	0.0144487	0.110137	4.18403	5.60835	1.49327	-0.490342	0.477896	1	0	5.60835	1.15061	2.31821	0.00921968	0.170087	1.95228	5.60835	1.36663	2.80855	0.00300076	0.0378363	3.136	5.60835	0.974135	0.181355	0.841113	1	0.35008	5.60835	1.36195	-2.13685
mmu-mir-383	2.15999	0	0	0	3.9552	1.65194	2.46831	0	2.78266	0	0	0	3.29943	1.01234	0	3.12209	1.27825	1.538	0.971077	0.215516	1	0	1.27825	1.77321	0.138923	0.885925	1	0	1.27825	1.56941	0.892312	0.237922	1	0	1.27825	1.56831	0.753389	0.30829	1	0	1.27825	1.29644	-0.0787649	0.967599	1	0	1.27825	1.53687	-0.971077
mmu-mir-3968	0	0	0	0	0	0	0.493662	0	0	0	0	0	0	0	0	0	0.0308539	4.32794	0.167892	0.983382	1	0	0.0308539	4.32794	0	1	1	0	0.0308539	4.32794	0	1	1	0	0.0308539	4.32804	0	1	1	0	0.0308539	4.32804	-0.167892	0.972267	1	0	0.0308539	4.32804	-0.167892
mmu-mir-3970	0	0	0	0	0.6592	0.825971	1.48099	0	1.39133	2.8471	0	0	0	0	0	0	0.450287	2.32264	0.800363	0.404376	1	0	0.450287	2.34934	1.04237	0.293227	1	0	0.450287	2.43943	0	1	1	0	0.450287	2.34936	-1.04237	0.2816	1	0	0.450287	2.32266	-0.800363	0.389904	1	0	0.450287	2.22785	-0.800363
mmu-mir-421	1.08	7.24473	1.64566	1.27266	7.2512	4.95583	14.3162	0.882864	5.56532	1.89807	0	0	8.24858	1.01234	14.1812	4.68314	4.63986	1.04024	1.04289	0.199967	0.615557	4.77801	4.63986	1.17642	-0.411117	0.634467	1	0	4.63986	1.05397	1.07556	0.216107	1	2.05128	4.63986	1.12315	1.48668	0.0971643	0.406922	4.31588	4.63986	0.979591	0.032665	0.975961	1	0.35008	4.63986	1.11028	-1.04289
mmu-mir-448	0	0	0	0	0	0	0	0.882864	0	0	0	0	0	0	0	0	0.055179	4.32794	0.287728	0.983382	1	0	0.055179	4.32794	0	1	1	0	0.055179	4.32794	0	1	1	0	0.055179	4.32804	0	1	1	0	0.055179	4.32804	-0.287728	0.972267	1	0	0.055179	4.32804	-0.287728
mmu-mir-449b	0	0	0	0	0	0	0	0	0	0	0	1.53052	0	0	0	0.780523	0.14444	4.32794	0	1	1	0	0.14444	4.32794	0.467414	0.82387	1	0	0.14444	4.32794	0.257169	0.878609	1	0	0.14444	4.32804	-0.210245	0.944324	1	0	0.14444	4.32804	0.257169	0.76527	1	0	0.14444	4.32804	0
mmu-mir-449c	0	2.41491	0	0	0	3.30388	0.987325	0	0	0	0	0	0	4.04934	0	0	0.672217	3.9144	0.370153	0.832318	1	0	0.672217	4.00202	-0.681429	0.734425	1	0	0.672217	3.941	0.327442	0.847943	1	0	0.672217	3.95525	1.00887	0.593127	1	0	0.672217	3.86657	-0.0427113	0.984909	1	0	0.672217	3.92875	-0.370153
mmu-mir-450a-1	1.08	0	0	0	0.6592	0	1.97465	0	1.39133	0	0	0	0	0	0	0	0.319074	3.30063	0.385019	0.751646	1	0	0.319074	3.37446	0.085814	0.942841	1	0	0.319074	3.37446	-0.344827	0.81682	1	0	0.319074	3.3745	-0.430641	0.761637	1	0	0.319074	3.30067	-0.729846	0.580072	1	0	0.319074	3.30067	-0.385019
mmu-mir-450a-2	0	0	0	2.54531	5.9328	1.65194	1.48099	0	0	0	0	0	0	2.02467	7.09062	3.90262	1.53931	1.91244	0.997254	0.294973	1	0	1.53931	2.12979	-0.710462	0.548601	1	0	1.53931	1.91651	1.37852	0.197028	1	1.54919	1.53931	1.94062	2.08898	0.0533135	0.594135	1.21897	1.53931	1.69924	0.381266	0.782284	1	0.245258	1.53931	1.9366	-0.997254
mmu-mir-452	0	0	0	2.54531	1.9776	3.30388	0.493662	0	0	0	0	0	0	0	0	0	0.520029	3.45643	0.578657	0.713786	1	0	0.520029	3.56789	-0.710462	0.705551	1	0	0.520029	3.56789	-0.710462	0.643686	1	0	0.520029	3.58329	0	1	1	0	0.520029	3.47232	-1.28912	0.400695	1	0	0.520029	3.47232	-0.578657
mmu-mir-463	0	0	0	0	0	0	0.987325	0	0	0	0	0	3.29943	0	0	0	0.267922	4.32197	0.318266	0.884898	1	0	0.267922	4.32794	0	1	1	0	0.267922	4.28331	0.867784	0.625228	1	0	0.267922	4.28341	0.867784	0.665766	1	0	0.267922	4.27737	0.549518	0.731704	1	0	0.267922	4.32207	-0.318266
mmu-mir-465a	0	0	0	0	0	0	0	0	0	0	0	0	1.64972	0	0	0	0.103107	4.32794	0	1	1	0	0.103107	4.32794	0	1	1	0	0.103107	4.31683	0.498178	0.762565	1	0	0.103107	4.31694	0.498178	0.805632	1	0	0.103107	4.31694	0.498178	0.653922	1	0	0.103107	4.32804	0
mmu-mir-465b-1	0	0	0	0	0	0	0.987325	0	0	0	0	0	0	0	0	0	0.0617078	4.32197	0.318266	0.884894	1	0	0.0617078	4.32794	0	1	1	0	0.0617078	4.32794	0	1	1	0	0.0617078	4.32804	0	1	1	0	0.0617078	4.32207	-0.318266	0.873888	1	0	0.0617078	4.32207	-0.318266
mmu-mir-465c-1	0	0	0	0	0	0	0	0.882864	0	0	0	0	0	0	0	0	0.055179	4.32794	0.287728	0.983382	1	0	0.055179	4.32794	0	1	1	0	0.055179	4.32794	0	1	1	0	0.055179	4.32804	0	1	1	0	0.055179	4.32804	-0.287728	0.972267	1	0	0.055179	4.32804	-0.287728
mmu-mir-466b-3	0	0	0	0	0	0	0	0	0	0	0	0	0	0	0	0.780523	0.0487827	4.32794	0	1	1	0	0.0487827	4.32794	0	1	1	0	0.0487827	4.32794	0.257169	0.878608	1	0	0.0487827	4.32804	0.257169	0.922861	1	0	0.0487827	4.32804	0.257169	0.76527	1	0	0.0487827	4.32804	0
mmu-mir-466b-8	0	0	0	1.27266	0	0	0	0	0	0	0	0	0	0	0	0	0.079541	4.32794	-0.39853	0.754658	1	0	0.079541	4.32794	-0.39853	0.911805	1	0	0.079541	4.32794	-0.39853	0.856682	1	0	0.079541	4.32804	0	1	1	0	0.079541	4.32804	0	1	1	0	0.079541	4.32804	0.39853
mmu-mir-466c-1	0	0	0	0	0	0	0	0	0	0	0	0	3.29943	0	3.54531	1.56105	0.525362	4.32794	0	1	1	0	0.525362	4.32794	0	1	1	0	0.525362	4.23816	1.63294	0.42286	1	0	0.525362	4.23826	1.63294	0.456651	1	0	0.525362	4.23826	1.63294	0.341917	1	0	0.525362	4.32804	0
mmu-mir-466d	0	0	0	0	1.3184	0	0.987325	3.53146	0	0	0	0	0	4.04934	3.54531	0	0.83949	2.68764	1.29825	0.28603	1	0	0.83949	2.82992	0	1	1	0	0.83949	2.69664	1.53539	0.232141	1	0	0.83949	2.69667	1.53539	0.269101	1	0	0.83949	2.54695	0.237143	0.889227	1	0	0.83949	2.68767	-1.29825
mmu-mir-466f-1	0	0	0	0	0	0	0.987325	0	0	0	0	0	0	0	0	0	0.0617078	4.32197	0.318266	0.884894	1	0	0.0617078	4.32794	0	1	1	0	0.0617078	4.32794	0	1	1	0	0.0617078	4.32804	0	1	1	0	0.0617078	4.32207	-0.318266	0.873888	1	0	0.0617078	4.32207	-0.318266
mmu-mir-466g	0	0	0	0	0	0	0.987325	0	0	0	0	0	1.64972	0	0	0	0.164815	4.32197	0.318266	0.884896	1	0	0.164815	4.32794	0	1	1	0	0.164815	4.31683	0.498178	0.762567	1	0	0.164815	4.31694	0.498178	0.805632	1	0	0.164815	4.31094	0.179912	0.874939	1	0	0.164815	4.32207	-0.318266
mmu-mir-466n	2.15999	0	0	0	0	0	0	0	0	0	0	0	0	0	0	1.56105	0.232565	4.31834	-0.622929	0.620946	1	0	0.232565	4.31834	-0.622929	0.770042	1	0	0.232565	4.30886	-0.147572	0.954365	1	0	0.232565	4.31858	0.475356	0.814048	1	0	0.232565	4.31858	0.475356	0.661831	1	0	0.232565	4.32804	0.622929
mmu-mir-466p	0	0	0	0	0	0	0	0	0	0	0	0	0	0	0	0.780523	0.0487827	4.32794	0	1	1	0	0.0487827	4.32794	0	1	1	0	0.0487827	4.32794	0.257169	0.878608	1	0	0.0487827	4.32804	0.257169	0.922861	1	0	0.0487827	4.32804	0.257169	0.76527	1	0	0.0487827	4.32804	0
mmu-mir-467a-1	0	0	0	0	0	0	0.493662	0	0	0	0	0	0	0	0	0	0.0308539	4.32794	0.167892	0.983382	1	0	0.0308539	4.32794	0	1	1	0	0.0308539	4.32794	0	1	1	0	0.0308539	4.32804	0	1	1	0	0.0308539	4.32804	-0.167892	0.972267	1	0	0.0308539	4.32804	-0.167892
mmu-mir-467a-2	0	1.20746	0	1.27266	0	0	0	0	0	1.89807	0	0	0	0	0	0	0.273636	4.31485	-0.696019	0.604425	1	0	0.273636	4.30966	-0.135776	0.984987	1	0	0.273636	4.31485	-0.696019	0.699687	1	0	0.273636	4.32287	-0.560243	0.714166	1	0	0.273636	4.32804	0	1	1	0	0.273636	4.32287	0.696019
mmu-mir-467b	0	0	0	0	0	0	0	0	0	0	1.32165	0	0	0	0	0	0.0826029	4.32794	0	1	1	0	0.0826029	4.32794	0.411872	0.823869	1	0	0.0826029	4.32794	0	1	1	0	0.0826029	4.32804	-0.411872	0.813043	1	0	0.0826029	4.32804	0	1	1	0	0.0826029	4.32804	0
mmu-mir-483	0	2.41491	0	0	1.3184	3.30388	0	0	0	0	2.64329	0	0	0	0	0	0.60503	3.75458	0.426641	0.803103	1	0	0.60503	3.83753	0.050469	0.963382	1	0	0.60503	3.84898	-0.681429	0.666855	1	0	0.60503	3.85206	-0.731898	0.634173	1	0	0.60503	3.76943	-1.10807	0.491513	1	0	0.60503	3.75773	-0.426641
mmu-mir-488	0	0	0	0	1.3184	0	0.987325	0	0	0	0	0	0	2.02467	3.54531	0	0.492232	3.53337	0.656662	0.65841	1	0	0.492232	3.59088	0	1	1	0	0.492232	3.50297	1.25852	0.429017	1	0	0.492232	3.50302	1.25852	0.470416	1	0	0.492232	3.44405	0.601854	0.725717	1	0	0.492232	3.53343	-0.656662
mmu-mir-491	0	0	0	0	0	0	0.987325	0	0	0	0	0	0	0	0	0	0.0617078	4.32197	0.318266	0.884894	1	0	0.0617078	4.32794	0	1	1	0	0.0617078	4.32794	0	1	1	0	0.0617078	4.32804	0	1	1	0	0.0617078	4.32207	-0.318266	0.873888	1	0	0.0617078	4.32207	-0.318266
mmu-mir-496a	4.31998	6.03728	0.82283	0	5.2736	4.95583	3.9493	7.06292	4.17399	5.69421	6.60823	3.06103	3.29943	9.11102	3.54531	7.80523	4.73251	0.630179	0.733625	0.133658	0.526027	4.18403	4.73251	0.67832	0.632778	0.192775	1	0	4.73251	0.643859	0.870879	0.0669977	0.584452	1.95228	4.73251	0.583632	0.238101	0.612161	1	4.31588	4.73251	0.526909	0.137254	0.656713	1	0.122294	4.73251	0.568505	-0.733625
mmu-mir-500	2.15999	4.82982	0.82283	0	4.6144	3.30388	0.987325	0	2.78266	0	0	1.53052	3.29943	0	0	0	1.52068	1.49136	0.127667	0.890605	1	0.185221	1.52068	1.64603	-0.50686	0.577329	1	0	1.52068	1.63135	-0.694476	0.499402	1	0.995318	1.52068	1.73767	-0.187616	0.91542	1	1.58809	1.52068	1.59193	-0.822142	0.411644	1	0.245258	1.52068	1.60697	-0.127667
mmu-mir-504	0	0	0	0	0	3.30388	0.493662	3.53146	0	0	0	0	1.64972	0	7.09062	0	1.00433	2.87874	1.50195	0.267659	1	0	1.00433	3.02048	0	1	1	0	1.00433	2.88963	1.67133	0.237673	1	0	1.00433	2.88967	1.67133	0.272602	1	0	1.00433	2.74117	0.169382	0.935698	1	0	1.00433	2.87877	-1.50195
mmu-mir-5100	0	4.82982	2.46849	0	0	1.65194	0	0	2.78266	7.59228	2.64329	0	0.824858	0	0	0	1.42458	1.93273	-0.999288	0.238508	1	0	1.42458	1.74099	0.590974	0.622228	1	0	1.42458	1.96696	-1.22755	0.196272	1	0.543555	1.42458	1.93956	-1.81852	0.0796442	0.671984	1.44569	1.42458	2.11336	-0.22826	0.900719	1	0.260112	1.42458	1.90483	0.999288
mmu-mir-5107	0	0	0	0	0	0	0	0	0	0	0	0	0	0	3.54531	0	0.221582	4.32794	0	1	1	0	0.221582	4.32794	0	1	1	0	0.221582	4.28866	0.91558	0.65106	1	0	0.221582	4.28876	0.91558	0.692201	1	0	0.221582	4.28876	0.91558	0.548869	1	0	0.221582	4.32804	0
mmu-mir-511	0	0	0	0	0	0	0	2.64859	0	0	0	0	0	0	0	0	0.165537	4.27312	0.733049	0.688386	1	0	0.165537	4.32794	0	1	1	0	0.165537	4.32794	0	1	1	0	0.165537	4.32804	0	1	1	0	0.165537	4.27322	-0.733049	0.678028	1	0	0.165537	4.27322	-0.733049
mmu-mir-5112	0	0	0	0	0	0	0.493662	0	0	0	0	0	0	0	0	0	0.0308539	4.32794	0.167892	0.983382	1	0	0.0308539	4.32794	0	1	1	0	0.0308539	4.32794	0	1	1	0	0.0308539	4.32804	0	1	1	0	0.0308539	4.32804	-0.167892	0.972267	1	0	0.0308539	4.32804	-0.167892
mmu-mir-5113	0	0	0	0	0	0	2.96197	0	0	0	0	0	3.29943	2.02467	3.54531	3.12209	0.934593	2.41385	0.799496	0.412594	1	0	0.934593	2.52902	0	1	1	0	0.934593	2.35461	1.99923	0.0966755	1	0	0.934593	2.35463	1.99923	0.119132	1	0	0.934593	2.23046	1.19974	0.385971	1	0	0.934593	2.41387	-0.799496
mmu-mir-5114	0	1.20746	0	0	1.3184	0.825971	3.45564	1.76573	0	0	0	1.53052	0	0	7.09062	0.780523	1.12343	1.70679	1.12604	0.140718	1	0	1.12343	1.93825	0.0868355	0.900659	1	0	1.12343	1.74352	1.18881	0.172694	1	0	1.12343	1.74353	1.10197	0.220643	1	0	1.12343	1.48197	0.062768	0.926427	1	0	1.12343	1.7068	-1.12604
mmu-mir-5116	0	0	0	0	0	3.30388	0	0	0	0	0	0	0	0	0	0	0.206493	4.25955	0.868664	0.631532	1	0	0.206493	4.32794	0	1	1	0	0.206493	4.32794	0	1	1	0	0.206493	4.32804	0	1	1	0	0.206493	4.25965	-0.868664	0.621501	1	0	0.206493	4.25965	-0.868664
mmu-mir-5119	0	0	0	0	1.3184	0	0	0	0	0	0	0	0	0	0	0.780523	0.131183	4.31578	0.410992	0.843073	1	0	0.131183	4.32794	0	1	1	0	0.131183	4.32794	0.257169	0.878611	1	0	0.131183	4.32804	0.257169	0.922861	1	0	0.131183	4.31588	-0.153824	0.964265	1	0	0.131183	4.31588	-0.410992
mmu-mir-5122	1.08	2.41491	1.64566	0	0	0	1.97465	0	2.78266	1.89807	0	0	1.64972	0	3.54531	0.780523	1.11072	1.43968	-0.61343	0.423114	1	0	1.11072	1.41556	-0.0744672	0.939804	1	0	1.11072	1.36253	0.126113	0.971827	1	0	1.11072	1.40485	0.20058	0.912136	1	0	1.11072	1.42914	0.739542	0.400568	1	0	1.11072	1.47979	0.61343
mmu-mir-5123	0	0	1.64566	0	1.3184	0	0	0	0	0	0	0	0	0	1.77266	0	0.296045	4.31101	-0.0861497	0.918815	1	0	0.296045	4.32319	-0.497142	0.807769	1	0	0.296045	4.32319	0.032093	0.883633	1	0	0.296045	4.32804	0.529235	0.922861	1	0	0.296045	4.31588	0.118243	0.964265	1	0	0.296045	4.31588	0.0861497
mmu-mir-5125	0	0	3.29132	0	0	0	0	0	0	0	0	3.06103	0	0	0	0	0.397022	4.28593	-0.86618	0.527605	1	0	0.397022	4.27127	-0.0463009	0.960765	1	0	0.397022	4.28593	-0.86618	0.618154	1	0	0.397022	4.31353	-0.819879	0.655187	1	0	0.397022	4.32804	0	1	1	0	0.397022	4.31353	0.86618
mmu-mir-5128	0	0	0	0	1.3184	1.65194	0.987325	0	0	0	0	0	1.64972	0	0	0	0.350461	3.21682	0.992346	0.470934	1	0	0.350461	3.31885	0	1	1	0	0.350461	3.30406	0.498178	0.692196	1	0	0.350461	3.30411	0.498178	0.746959	1	0	0.350461	3.2016	-0.494167	0.752123	1	0	0.350461	3.21686	-0.992346
mmu-mir-5129	0	2.41491	0	0	0	0	0	0	0	0	0	0	0	0	0	0	0.150932	4.31488	-0.681429	0.60454	1	0	0.150932	4.31488	-0.681429	0.752359	1	0	0.150932	4.31488	-0.681429	0.699808	1	0	0.150932	4.32804	0	1	1	0	0.150932	4.32804	0	1	1	0	0.150932	4.32804	0.681429
mmu-mir-5130	0	0	0.82283	0	0	1.65194	0.987325	0	0	0	0	0	0	4.04934	0	0	0.469465	3.67331	0.461144	0.783028	1	0	0.469465	3.73803	-0.26988	0.89795	1	0	0.469465	3.67245	0.738991	0.656184	1	0	0.469465	3.67252	1.00887	0.564804	1	0	0.469465	3.60662	0.277847	0.862772	1	0	0.469465	3.67338	-0.461144
mmu-mir-5131	0	0	0	0	0	0	0	0	0	0	1.32165	0	0	0	0	0	0.0826029	4.32794	0	1	1	0	0.0826029	4.32794	0.411872	0.823869	1	0	0.0826029	4.32794	0	1	1	0	0.0826029	4.32804	-0.411872	0.813043	1	0	0.0826029	4.32804	0	1	1	0	0.0826029	4.32804	0
mmu-mir-5132	0	0	0	0	2.6368	1.65194	3.9493	1.76573	0	0	0	0	0	2.02467	3.54531	0	0.97336	1.75166	1.80774	0.0362684	1	0	0.97336	1.99062	0	1	1	0	0.97336	1.83421	1.25852	0.149843	1	0	0.97336	1.83422	1.25852	0.190815	1	0	0.97336	1.57164	-0.549227	0.513712	1	0	0.97336	1.75167	-1.80774
mmu-mir-5133	0	6.03728	2.46849	3.81797	5.2736	1.65194	1.97465	0	0	0	0	0	0	0	3.54531	1.56105	1.64564	1.42464	-0.339578	0.759255	1	0.185221	1.64564	1.70484	-2.0289	0.0300493	1	0	1.64564	1.53141	-0.842025	0.353081	1	1.12122	1.64564	1.78886	1.18687	0.203172	1	1.21897	1.64564	1.52418	-0.502447	0.517896	1	0	1.64564	1.69835	0.339578
mmu-mir-5134	0	0	0	1.27266	0	0	0	0	0	0	0	0	1.64972	0	0	0	0.182648	4.32794	-0.39853	0.754655	1	0	0.182648	4.32794	-0.39853	0.911803	1	0	0.182648	4.31683	0.0996485	0.892596	1	0	0.182648	4.31693	0.498178	0.805632	1	0	0.182648	4.31693	0.498178	0.653922	1	0	0.182648	4.32804	0.39853
mmu-mir-5135	0	0	0	0	0	0	0	0	0	0	0	0	1.64972	0	0	0	0.103107	4.32794	0	1	1	0	0.103107	4.32794	0	1	1	0	0.103107	4.31683	0.498178	0.762565	1	0	0.103107	4.31694	0.498178	0.805632	1	0	0.103107	4.31694	0.498178	0.653922	1	0	0.103107	4.32804	0
mmu-mir-5136	1.08	0	0	0	1.9776	1.65194	1.97465	0	0	1.89807	0	0	1.64972	2.02467	1.77266	0	0.876831	1.40382	0.918837	0.125517	1	0	0.876831	1.64198	0.215415	0.588473	1	0	0.876831	1.46114	0.895035	0.176004	1	0	0.876831	1.43883	0.67962	0.449227	1	0	0.876831	1.15967	-0.0238014	0.881056	1	0	0.876831	1.38058	-0.918837
mmu-mir-539	0	0	0	0	1.3184	0	0.987325	1.76573	0	0	0	0	0.824858	2.02467	0	1.56105	0.530127	1.53004	1.01283	0.123576	1	0	0.530127	1.73884	0	1	1	0	0.530127	1.56126	1.0722	0.0991118	1	0	0.530127	1.56127	1.0722	0.135124	1	0	0.530127	1.32478	0.0593762	0.868918	1	0	0.530127	1.53004	-1.01283
mmu-mir-544	0	0	0	0	0	1.65194	0	0	0	0	0	0	0	0	0	0	0.103246	4.30942	0.498747	0.807079	1	0	0.103246	4.32794	0	1	1	0	0.103246	4.32794	0	1	1	0	0.103246	4.32804	0	1	1	0	0.103246	4.30953	-0.498747	0.796262	1	0	0.103246	4.30953	-0.498747
mmu-mir-5615-1	0	0	0	0	0	0	0.493662	0	0	0	0	0	1.64972	0	0	0.780523	0.182744	4.32794	0.167892	0.983385	1	0	0.182744	4.32794	0	1	1	0	0.182744	4.29661	0.684872	0.685822	1	0	0.182744	4.29671	0.684872	0.727675	1	0	0.182744	4.29671	0.516981	0.701315	1	0	0.182744	4.32804	-0.167892
mmu-mir-5615-2	0	0	0	0	0	0	0.987325	0	0	0	0	0	1.64972	0	0	0.780523	0.213598	4.32197	0.318266	0.884897	1	0	0.213598	4.32794	0	1	1	0	0.213598	4.29661	0.684872	0.685822	1	0	0.213598	4.29671	0.684872	0.727675	1	0	0.213598	4.29069	0.366606	0.795427	1	0	0.213598	4.32207	-0.318266
mmu-mir-5616	0	0	0	0	0.6592	0	0	0	0	0	0	0	0	0	0	0	0.0412	4.32794	0.220082	0.983382	1	0	0.0412	4.32794	0	1	1	0	0.0412	4.32794	0	1	1	0	0.0412	4.32804	0	1	1	0	0.0412	4.32804	-0.220082	0.972267	1	0	0.0412	4.32804	-0.220082
mmu-mir-5620	0	0	0	0	1.3184	0	0	0	0	0	0	0	0	0	0	0	0.0824	4.31578	0.410992	0.843072	1	0	0.0824	4.32794	0	1	1	0	0.0824	4.32794	0	1	1	0	0.0824	4.32804	0	1	1	0	0.0824	4.31588	-0.410992	0.832155	1	0	0.0824	4.31588	-0.410992
mmu-mir-5625	0	0	0	0	0	0	0	0	0	0	0	0	3.29943	0	0	0	0.206214	4.32794	0	1	1	0	0.206214	4.32794	0	1	1	0	0.206214	4.28331	0.867784	0.625226	1	0	0.206214	4.28341	0.867784	0.665766	1	0	0.206214	4.28341	0.867784	0.524903	1	0	0.206214	4.32804	0
mmu-mir-5709	0	0	0	0	0	0	0	0	0	0	0	3.06103	0	0	0	0	0.191314	4.32794	0	1	1	0	0.191314	4.31343	0.819879	0.665318	1	0	0.191314	4.32794	0	1	1	0	0.191314	4.31353	-0.819879	0.655194	1	0	0.191314	4.32804	0	1	1	0	0.191314	4.31353	0
mmu-mir-592	0	0	0	0	1.3184	0	0.987325	0	0	0	0	0	0	0	0	1.56105	0.241673	4.2809	0.656662	0.71667	1	0	0.241673	4.32794	0	1	1	0	0.241673	4.31848	0.475356	0.770875	1	0	0.241673	4.31858	0.475356	0.814048	1	0	0.241673	4.27143	-0.181306	0.944767	1	0	0.241673	4.281	-0.656662
mmu-mir-598	0	0	0	0	0	0	0	0	0	0	2.64329	0	0	0	7.09062	1.56105	0.705935	4.32794	0	1	1	0	0.705935	4.31776	0.731898	0.681095	1	0	0.705935	4.23759	1.66126	0.419221	1	0	0.705935	4.22729	0.929358	0.696553	1	0	0.705935	4.23769	1.66126	0.338713	1	0	0.705935	4.31786	0
mmu-mir-6239	1.08	2.41491	1.64566	2.54531	1.3184	0	0.987325	0	0	1.89807	0	0	0	2.02467	1.77266	1.56105	1.078	1.06443	-0.890032	0.154289	1	0	1.078	1.24849	-0.986451	0.198006	1	0	1.078	1.00344	-0.320436	0.562918	1	0	1.078	1.29572	0.666015	0.428175	1	0	1.078	1.11945	0.569596	0.403173	1	0	1.078	1.34351	0.890032
mmu-mir-6377	0	0	0	0	0.6592	0	0	0	0	0	0	0	0	1.01234	0	0.780523	0.153254	4.32794	0.220082	0.983384	1	0	0.153254	4.32794	0	1	1	0	0.153254	4.31368	0.534276	0.749276	1	0	0.153254	4.31378	0.534276	0.792161	1	0	0.153254	4.31378	0.314193	0.765175	1	0	0.153254	4.32804	-0.220082
mmu-mir-6385	0	0	0	0	0	0	0	0	0	0	0	1.53052	0	0	0	0	0.0956572	4.32794	0	1	1	0	0.0956572	4.32794	0.467414	0.823869	1	0	0.0956572	4.32794	0	1	1	0	0.0956572	4.32804	-0.467414	0.813043	1	0	0.0956572	4.32804	0	1	1	0	0.0956572	4.32804	0
mmu-mir-6406	0	0	1.64566	0	0	0	0	0	0	0	0	0	0	0	0	0	0.102854	4.32319	-0.497142	0.656128	1	0	0.102854	4.32319	-0.497142	0.807771	1	0	0.102854	4.32319	-0.497142	0.754116	1	0	0.102854	4.32804	0	1	1	0	0.102854	4.32804	0	1	1	0	0.102854	4.32804	0.497142
mmu-mir-6418	0	0	0	0	1.3184	0	0	0	0	0	0	0	0	0	0	0	0.0824	4.31578	0.410992	0.843072	1	0	0.0824	4.32794	0	1	1	0	0.0824	4.32794	0	1	1	0	0.0824	4.32804	0	1	1	0	0.0824	4.31588	-0.410992	0.832155	1	0	0.0824	4.31588	-0.410992
mmu-mir-653	0	0	0	1.27266	1.3184	0	0	0	2.78266	0	0	0	0	0	0	0	0.335857	4.31578	0.0124626	0.975407	1	0	0.335857	4.31576	0.363322	0.798592	1	0	0.335857	4.32794	-0.39853	0.856677	1	0	0.335857	4.31586	-0.761851	0.662637	1	0	0.335857	4.31588	-0.410992	0.832155	1	0	0.335857	4.30367	-0.0124626
mmu-mir-6538	0	0	1.64566	0	0	0	0	0	0	1.89807	0	0	0	0	0	0	0.221483	4.32319	-0.497142	0.656126	1	0	0.221483	4.31801	0.0631006	0.957663	1	0	0.221483	4.32319	-0.497142	0.754115	1	0	0.221483	4.32287	-0.560243	0.714165	1	0	0.221483	4.32804	0	1	1	0	0.221483	4.32287	0.497142
mmu-mir-6541	0	0	0	0	0	0	0	0.882864	0	0	0	0	0	0	0	0	0.055179	4.32794	0.287728	0.983382	1	0	0.055179	4.32794	0	1	1	0	0.055179	4.32794	0	1	1	0	0.055179	4.32804	0	1	1	0	0.055179	4.32804	-0.287728	0.972267	1	0	0.055179	4.32804	-0.287728
mmu-mir-6546	0	0	0	0	3.296	1.65194	0.493662	2.64859	0	0	0	0	1.64972	0	0	1.56105	0.70631	1.61244	1.59577	0.0390365	1	0	0.70631	1.85903	0	1	1	0	0.70631	1.73697	0.850152	0.210668	1	0	0.70631	1.73698	0.850152	0.265952	1	0	0.70631	1.47005	-0.745614	0.43263	1	0	0.70631	1.61245	-1.59577
mmu-mir-665	0	4.82982	0	0	3.9552	4.95583	10.3669	28.2517	2.78266	0	2.64329	0	13.1977	14.1727	17.7266	17.952	7.55215	1.10734	2.54495	0.00222271	0.0584642	1.37132	7.55215	1.30479	0.0942542	0.870951	1	0	7.55215	1.10935	2.92476	0.000610548	0.022775	1.82015	7.55215	1.11395	2.83051	0.00127111	0.0150148	4	7.55215	0.874421	0.379815	0.635452	1	0.337593	7.55215	1.11196	-2.54495
mmu-mir-669a-3	0	0	0	0	0	0	0.987325	0	0	0	0	0	0	0	0	0	0.0617078	4.32197	0.318266	0.884894	1	0	0.0617078	4.32794	0	1	1	0	0.0617078	4.32794	0	1	1	0	0.0617078	4.32804	0	1	1	0	0.0617078	4.32207	-0.318266	0.873888	1	0	0.0617078	4.32207	-0.318266
mmu-mir-669d-2	0	0	0	0	2.6368	0	0.987325	1.76573	0	0	0	0	3.29943	0	0	0	0.54308	3.46947	1.2311	0.426017	1	0	0.54308	3.57806	0	1	1	0	0.54308	3.52319	0.867784	0.550882	1	0	0.54308	3.52324	0.867784	0.59766	1	0	0.54308	3.41292	-0.363319	0.846562	1	0	0.54308	3.46953	-1.2311
mmu-mir-669e	0	0	0	0	0	0	0	0	0	0	0	0	0	0	0	1.56105	0.0975654	4.32794	0	1	1	0	0.0975654	4.32794	0	1	1	0	0.0975654	4.31848	0.475356	0.770872	1	0	0.0975654	4.31858	0.475356	0.814048	1	0	0.0975654	4.31858	0.475356	0.661831	1	0	0.0975654	4.32804	0
mmu-mir-669f	0	0	0	0	0	0.825971	0	0	0	0	0	0	0	0	0	1.56105	0.149189	4.32794	0.270819	0.983384	1	0	0.149189	4.32794	0	1	1	0	0.149189	4.31848	0.475356	0.770873	1	0	0.149189	4.31858	0.475356	0.814048	1	0	0.149189	4.31858	0.204537	0.786887	1	0	0.149189	4.32804	-0.270819
mmu-mir-669h	0	0	0	0	0	1.65194	0	0	0	0	0	0	2.47457	0	0	0	0.257907	4.30942	0.498747	0.807082	1	0	0.257907	4.32794	0	1	1	0	0.257907	4.2958	0.694785	0.682446	1	0	0.257907	4.2959	0.694785	0.724234	1	0	0.257907	4.27724	0.196038	0.869044	1	0	0.257907	4.30953	-0.498747
mmu-mir-669o	0	0	0	2.54531	13.184	6.60777	12.3416	7.94578	0	0	0	6.12206	17.322	5.06168	0	5.46366	4.78712	1.5575	2.75156	0.00746292	0.0631284	4.18403	4.78712	1.69066	0.62897	0.42571	1	0	4.78712	1.57101	2.28264	0.0195033	0.274104	2.07792	4.78712	1.40821	1.65367	0.099051	0.407477	4.37101	4.78712	1.2452	-0.468921	0.6895	1	0.348787	4.78712	1.39312	-2.75156
mmu-mir-669p-1	0	0	0	0	0	0	0	2.64859	0	0	0	0	0	0	0	0	0.165537	4.27312	0.733049	0.688386	1	0	0.165537	4.32794	0	1	1	0	0.165537	4.32794	0	1	1	0	0.165537	4.32804	0	1	1	0	0.165537	4.27322	-0.733049	0.678028	1	0	0.165537	4.27322	-0.733049
mmu-mir-675	0	2.41491	1.64566	0	0	0	0	0	0	0	0	0	0	0	0	0	0.253786	4.27199	-1.01088	0.484456	1	0	0.253786	4.27199	-1.01088	0.620762	1	0	0.253786	4.27199	-1.01088	0.571719	1	0	0.253786	4.32804	0	1	1	0	0.253786	4.32804	0	1	1	0	0.253786	4.32804	1.01088
mmu-mir-6769b	0	0	0	0	1.9776	0	0	0	0	0	0	0	0	0	0	0	0.1236	4.29371	0.579567	0.757995	1	0	0.1236	4.32794	0	1	1	0	0.1236	4.32794	0	1	1	0	0.1236	4.32804	0	1	1	0	0.1236	4.29381	-0.579567	0.747333	1	0	0.1236	4.29381	-0.579567
mmu-mir-6896	0	0	0	0	1.3184	0	1.97465	0	0	0	0	0	6.59886	0	0	3.90262	0.862158	3.60996	0.866522	0.565979	1	0	0.862158	3.6917	0	1	1	0	0.862158	3.57806	1.85813	0.296387	1	0	0.862158	3.57813	1.85813	0.328773	1	0	0.862158	3.49372	0.991606	0.633831	1	0	0.862158	3.61002	-0.866522
mmu-mir-6897	0	0	0	0	0	0	0.493662	0	0	0	0	0	0	0	1.77266	0	0.141645	4.32794	0.167892	0.983383	1	0	0.141645	4.32794	0	1	1	0	0.141645	4.32794	0.529235	0.878609	1	0	0.141645	4.32804	0.529235	0.922861	1	0	0.141645	4.32804	0.361343	0.895062	1	0	0.141645	4.32804	-0.167892
mmu-mir-6899	0	0	0	0	0	0	0	0	0	0	0	0	0	2.02467	0	0	0.126542	4.32794	0	1	1	0	0.126542	4.32794	0	1	1	0	0.126542	4.30718	0.590883	0.726638	1	0	0.126542	4.30728	0.590883	0.769197	1	0	0.126542	4.30728	0.590883	0.619799	1	0	0.126542	4.32804	0
mmu-mir-6900	0	0	0	0	0	0	0	0	0	0.949035	0	0	0	1.01234	0	0	0.122586	4.32794	0	1	1	0	0.122586	4.32794	0.307147	0.82387	1	0	0.122586	4.32794	0.325483	0.878609	1	0	0.122586	4.32804	0.018336	0.944324	1	0	0.122586	4.32804	0.325483	0.76527	1	0	0.122586	4.32804	0
mmu-mir-6904	0	0	0	0	0	0.825971	0	0	0	0	0	0	0.824858	0	0	0	0.103177	4.32794	0.270819	0.983383	1	0	0.103177	4.32794	0	1	1	0	0.103177	4.32794	0.270486	0.878609	1	0	0.103177	4.32804	0.270486	0.922861	1	0	0.103177	4.32804	-0.00033282	0.895062	1	0	0.103177	4.32804	-0.270819
mmu-mir-6905	0	0	0	0	0	0	0	0.882864	0	0	0	0	0	0	0	0	0.055179	4.32794	0.287728	0.983382	1	0	0.055179	4.32794	0	1	1	0	0.055179	4.32794	0	1	1	0	0.055179	4.32804	0	1	1	0	0.055179	4.32804	-0.287728	0.972267	1	0	0.055179	4.32804	-0.287728
mmu-mir-6910	0	0	0	0	0	0	0	0	0	0	0	0	0	1.01234	0	0	0.063271	4.32794	0	1	1	0	0.063271	4.32794	0	1	1	0	0.063271	4.32794	0.325483	0.878608	1	0	0.063271	4.32804	0.325483	0.922861	1	0	0.063271	4.32804	0.325483	0.76527	1	0	0.063271	4.32804	0
mmu-mir-6911	0	0	0	0	1.9776	0	0.493662	7.06292	1.39133	0	0	0	0.824858	0	7.09062	0.780523	1.22634	2.0861	1.75854	0.0874874	1	0	1.22634	2.288	0.430641	0.673744	1	0	1.22634	2.11416	1.6663	0.112545	1	0	1.22634	2.11417	1.23566	0.257963	1	0	1.22634	1.89384	-0.0922329	0.911763	1	0	1.22634	2.08612	-1.75854
mmu-mir-6912	0	0	0	0	0	0	0.987325	0	0	0	0	0	0	0	0	0	0.0617078	4.32197	0.318266	0.884894	1	0	0.0617078	4.32794	0	1	1	0	0.0617078	4.32794	0	1	1	0	0.0617078	4.32804	0	1	1	0	0.0617078	4.32207	-0.318266	0.873888	1	0	0.0617078	4.32207	-0.318266
mmu-mir-6913	0	0	0	0	0	1.65194	0	0	0	0	0	0	0	0	0	0.780523	0.152029	4.30942	0.498747	0.80708	1	0	0.152029	4.32794	0	1	1	0	0.152029	4.32794	0.257169	0.878611	1	0	0.152029	4.32804	0.257169	0.922861	1	0	0.152029	4.30953	-0.241578	0.927647	1	0	0.152029	4.30953	-0.498747
mmu-mir-6914	0	0	0	0	0	0	0.987325	0	0	0	0	0	0	0	0	0	0.0617078	4.32197	0.318266	0.884894	1	0	0.0617078	4.32794	0	1	1	0	0.0617078	4.32794	0	1	1	0	0.0617078	4.32804	0	1	1	0	0.0617078	4.32207	-0.318266	0.873888	1	0	0.0617078	4.32207	-0.318266
mmu-mir-6917	0	0	0	0	0	0	0	0	0	0	0	0	0	0	1.77266	0	0.110791	4.32794	0	1	1	0	0.110791	4.32794	0	1	1	0	0.110791	4.32794	0.529235	0.878608	1	0	0.110791	4.32804	0.529235	0.922861	1	0	0.110791	4.32804	0.529235	0.76527	1	0	0.110791	4.32804	0
mmu-mir-692-1	0	0	0	0	0	0	0	0	0	0.949035	0	0	0	0	0	0	0.0593147	4.32794	0	1	1	0	0.0593147	4.32794	0.307147	0.823869	1	0	0.0593147	4.32794	0	1	1	0	0.0593147	4.32804	-0.307147	0.813043	1	0	0.0593147	4.32804	0	1	1	0	0.0593147	4.32804	0
mmu-mir-692-2	0	0	0	0	1.9776	0	0	0	0	0	0	0	0	1.01234	0	0	0.186871	4.29371	0.579567	0.757996	1	0	0.186871	4.32794	0	1	1	0	0.186871	4.32794	0.325483	0.878611	1	0	0.186871	4.32804	0.325483	0.922861	1	0	0.186871	4.29381	-0.254083	0.877482	1	0	0.186871	4.29381	-0.579567
mmu-mir-6922	0	0	0	0	0	0	0	0	0	1.89807	0	0	0	0	0	0	0.118629	4.32794	0	1	1	0	0.118629	4.32277	0.560243	0.724596	1	0	0.118629	4.32794	0	1	1	0	0.118629	4.32287	-0.560243	0.714165	1	0	0.118629	4.32804	0	1	1	0	0.118629	4.32287	0
mmu-mir-6925	0	0	0	0	0	0	0.493662	0	0	0	0	0	0	0	0	0	0.0308539	4.32794	0.167892	0.983382	1	0	0.0308539	4.32794	0	1	1	0	0.0308539	4.32794	0	1	1	0	0.0308539	4.32804	0	1	1	0	0.0308539	4.32804	-0.167892	0.972267	1	0	0.0308539	4.32804	-0.167892
mmu-mir-6927	0	1.20746	0	0	0	0	0	0	0	0	0	0	0	0	0	0	0.075466	4.32794	-0.380579	0.754658	1	0	0.075466	4.32794	-0.380579	0.911805	1	0	0.075466	4.32794	-0.380579	0.856682	1	0	0.075466	4.32804	0	1	1	0	0.075466	4.32804	0	1	1	0	0.075466	4.32804	0.380579
mmu-mir-6931	0	0	0	0	0	0	0.493662	0	0	0	0	0	0	0	0	0	0.0308539	4.32794	0.167892	0.983382	1	0	0.0308539	4.32794	0	1	1	0	0.0308539	4.32794	0	1	1	0	0.0308539	4.32804	0	1	1	0	0.0308539	4.32804	-0.167892	0.972267	1	0	0.0308539	4.32804	-0.167892
mmu-mir-6932	0	0	0	0	0.6592	0	0.493662	0	0	0	0	0	0	0	0	1.56105	0.169619	4.31993	0.365374	0.864529	1	0	0.169619	4.32794	0	1	1	0	0.169619	4.31848	0.475356	0.770874	1	0	0.169619	4.31858	0.475356	0.814048	1	0	0.169619	4.31055	0.109982	0.903862	1	0	0.169619	4.32004	-0.365374
mmu-mir-6933	0	0	0	0	1.3184	0	0.987325	0	0	0	0	0	0	0	0	0	0.144108	4.2809	0.656662	0.716668	1	0	0.144108	4.32794	0	1	1	0	0.144108	4.32794	0	1	1	0	0.144108	4.32804	0	1	1	0	0.144108	4.281	-0.656662	0.706174	1	0	0.144108	4.281	-0.656662
mmu-mir-6934	0	0	0	0	0	0	0	0	0	0	0	0	0	0	3.54531	0	0.221582	4.32794	0	1	1	0	0.221582	4.32794	0	1	1	0	0.221582	4.28866	0.91558	0.65106	1	0	0.221582	4.28876	0.91558	0.692201	1	0	0.221582	4.28876	0.91558	0.548869	1	0	0.221582	4.32804	0
mmu-mir-6935	0	0	0	0	0	0	0.493662	0	0	0	0	0	0	0	0	0	0.0308539	4.32794	0.167892	0.983382	1	0	0.0308539	4.32794	0	1	1	0	0.0308539	4.32794	0	1	1	0	0.0308539	4.32804	0	1	1	0	0.0308539	4.32804	-0.167892	0.972267	1	0	0.0308539	4.32804	-0.167892
mmu-mir-6936	0	0	0	0	0	0	0.987325	0	0	0	0	0	0	0	0	0	0.0617078	4.32197	0.318266	0.884894	1	0	0.0617078	4.32794	0	1	1	0	0.0617078	4.32794	0	1	1	0	0.0617078	4.32804	0	1	1	0	0.0617078	4.32207	-0.318266	0.873888	1	0	0.0617078	4.32207	-0.318266
mmu-mir-6937	0	0	0	0	0	0	0.987325	0	0	0	0	0	0	0	3.54531	0	0.28329	4.32197	0.318266	0.884897	1	0	0.28329	4.32794	0	1	1	0	0.28329	4.28866	0.91558	0.651062	1	0	0.28329	4.28876	0.91558	0.692201	1	0	0.28329	4.28273	0.597314	0.758978	1	0	0.28329	4.32207	-0.318266
mmu-mir-6940	0	0	0	0	0	1.65194	0	0	0	0	0	0	0	0	0	0	0.103246	4.30942	0.498747	0.807079	1	0	0.103246	4.32794	0	1	1	0	0.103246	4.32794	0	1	1	0	0.103246	4.32804	0	1	1	0	0.103246	4.30953	-0.498747	0.796262	1	0	0.103246	4.30953	-0.498747
mmu-mir-6943	0	0	0.82283	0	0	0	0	0	0	0	0	0	0	0	0	0	0.0514269	4.32794	-0.26988	0.754658	1	0	0.0514269	4.32794	-0.26988	0.911805	1	0	0.0514269	4.32794	-0.26988	0.856682	1	0	0.0514269	4.32804	0	1	1	0	0.0514269	4.32804	0	1	1	0	0.0514269	4.32804	0.26988
mmu-mir-6945	0	0	0	0	0	0	0	0	0	0	0	0	0	0	0	1.56105	0.0975654	4.32794	0	1	1	0	0.0975654	4.32794	0	1	1	0	0.0975654	4.31848	0.475356	0.770872	1	0	0.0975654	4.31858	0.475356	0.814048	1	0	0.0975654	4.31858	0.475356	0.661831	1	0	0.0975654	4.32804	0
mmu-mir-6946	0	0	0	0	0	0	0	3.53146	0	0	0	0	0	0	0	0	0.220716	4.25629	0.912929	0.616106	1	0	0.220716	4.32794	0	1	1	0	0.220716	4.32794	0	1	1	0	0.220716	4.32804	0	1	1	0	0.220716	4.25639	-0.912929	0.606176	1	0	0.220716	4.25639	-0.912929
mmu-mir-6948	0	0	0	0	0.6592	2.47791	0.987325	0	0	0	0	0	0	0	0	0	0.257777	4.24864	1.02227	0.576309	1	0	0.257777	4.32794	0	1	1	0	0.257777	4.32794	0	1	1	0	0.257777	4.32804	0	1	1	0	0.257777	4.24874	-1.02227	0.566664	1	0	0.257777	4.24874	-1.02227
mmu-mir-6950	0	0	0	0	0	0	0.987325	0	0	0	0	0	0	2.02467	0	0	0.18825	4.32197	0.318266	0.884897	1	0	0.18825	4.32794	0	1	1	0	0.18825	4.30718	0.590883	0.726641	1	0	0.18825	4.30728	0.590883	0.769197	1	0	0.18825	4.30128	0.272617	0.837872	1	0	0.18825	4.32207	-0.318266
mmu-mir-6951	0	0	0.82283	0	0	0	0	0	0	0	0	1.53052	0	0	0	0	0.147084	4.32794	-0.26988	0.754657	1	0	0.147084	4.32794	0.197534	0.955416	1	0	0.147084	4.32794	-0.26988	0.856681	1	0	0.147084	4.32804	-0.467414	0.813043	1	0	0.147084	4.32804	0	1	1	0	0.147084	4.32804	0.26988
mmu-mir-6952	1.08	0	0	0	0.6592	3.30388	0.493662	0	0	0	0	1.53052	0	1.01234	0	0.780523	0.553757	1.68535	0.735275	0.304473	1	0	0.553757	1.88255	0.122587	0.897734	1	0	0.553757	1.84909	0.189448	0.726235	1	0	0.553757	1.8491	0.0668616	0.826426	1	0	0.553757	1.6479	-0.545827	0.51096	1	0	0.553757	1.68536	-0.735275
mmu-mir-6954	0	1.20746	0	0	0	0	0	0	0	0	0	0	1.64972	0	0	0	0.178573	4.32794	-0.380579	0.754655	1	0	0.178573	4.32794	-0.380579	0.911803	1	0	0.178573	4.31683	0.1176	0.892596	1	0	0.178573	4.31693	0.498178	0.805632	1	0	0.178573	4.31693	0.498178	0.653922	1	0	0.178573	4.32804	0.380579
mmu-mir-6955	0	0	0	0	0.6592	0	0	0	0	0	0	0	0	0	0	0	0.0412	4.32794	0.220082	0.983382	1	0	0.0412	4.32794	0	1	1	0	0.0412	4.32794	0	1	1	0	0.0412	4.32804	0	1	1	0	0.0412	4.32804	-0.220082	0.972267	1	0	0.0412	4.32804	-0.220082
mmu-mir-6963	0	0	0	0	0	0	0	0	0	2.8471	0	0	0	0	3.54531	0	0.399526	4.32794	0	1	1	0	0.399526	4.31215	0.775494	0.661134	1	0	0.399526	4.28866	0.91558	0.651063	1	0	0.399526	4.27282	0.140086	0.990761	1	0	0.399526	4.28876	0.91558	0.548869	1	0	0.399526	4.31225	0
mmu-mir-6965	0	1.20746	0	0	0	0	0.493662	0	0	0	0	0	0	1.01234	0	0.780523	0.218374	3.20589	-0.212687	0.843921	1	0	0.218374	3.20589	-0.380579	0.881132	1	0	0.218374	3.18655	0.153697	0.837011	1	0	0.218374	3.18659	0.534276	0.721724	1	0	0.218374	3.18659	0.366384	0.686369	1	0	0.218374	3.20593	0.212687
mmu-mir-6966	0	0	0	0	1.3184	0	0	0	0	0	0	0	0	1.01234	0	0	0.145671	4.31578	0.410992	0.843073	1	0	0.145671	4.32794	0	1	1	0	0.145671	4.32794	0.325483	0.878611	1	0	0.145671	4.32804	0.325483	0.922861	1	0	0.145671	4.31588	-0.0855093	0.964265	1	0	0.145671	4.31588	-0.410992
mmu-mir-6967-1	0	2.41491	0	0	1.3184	0	0.987325	5.29719	0	0	0	0	0.824858	0	0	0.780523	0.72645	2.03841	0.854986	0.401477	1	0	0.72645	2.23572	-0.681429	0.565038	1	0	0.72645	2.21367	-0.194617	0.918518	1	0	0.72645	2.23506	0.486813	0.63534	1	0	0.72645	2.03767	-1.0496	0.341896	1	0	0.72645	2.06161	-0.854986
mmu-mir-6968	0	0	0	0	0	0	0.987325	0	0	0	0	0	0	0	0	0	0.0617078	4.32197	0.318266	0.884894	1	0	0.0617078	4.32794	0	1	1	0	0.0617078	4.32794	0	1	1	0	0.0617078	4.32804	0	1	1	0	0.0617078	4.32207	-0.318266	0.873888	1	0	0.0617078	4.32207	-0.318266
mmu-mir-6969	0	0	0	0	0	0	0	0	0	0	0	0	0	1.01234	0	0.780523	0.112054	4.32794	0	1	1	0	0.112054	4.32794	0	1	1	0	0.112054	4.31368	0.534276	0.749275	1	0	0.112054	4.31378	0.534276	0.792161	1	0	0.112054	4.31378	0.534276	0.64128	1	0	0.112054	4.32804	0
mmu-mir-6970	0	0	0	0	0	0	0.987325	1.76573	0	0	0	0	1.64972	2.02467	0	0	0.401715	3.38486	0.75554	0.597732	1	0	0.401715	3.45797	0	1	1	0	0.401715	3.39416	0.940052	0.511092	1	0	0.401715	3.39422	0.940052	0.557973	1	0	0.401715	3.3197	0.184512	0.893516	1	0	0.401715	3.38491	-0.75554
mmu-mir-6975	0	0	0	0	0	0	0.493662	0	0	0.949035	0	0	0	0	0	0	0.0901686	4.32794	0.167892	0.983383	1	0	0.0901686	4.32794	0.307147	0.82387	1	0	0.0901686	4.32794	0	1	1	0	0.0901686	4.32804	-0.307147	0.813043	1	0	0.0901686	4.32804	-0.167892	0.972267	1	0	0.0901686	4.32804	-0.167892
mmu-mir-6977	0	0	0	0	0	0	0	0	2.78266	0	0	0	0	0	0	0	0.173916	4.32794	0	1	1	0	0.173916	4.31576	0.761851	0.6728	1	0	0.173916	4.32794	0	1	1	0	0.173916	4.31586	-0.761851	0.662637	1	0	0.173916	4.32804	0	1	1	0	0.173916	4.31586	0
mmu-mir-6979	0	0	0	0	0	0	0	0	0	0	0	0	0	0	0	1.56105	0.0975654	4.32794	0	1	1	0	0.0975654	4.32794	0	1	1	0	0.0975654	4.31848	0.475356	0.770872	1	0	0.0975654	4.31858	0.475356	0.814048	1	0	0.0975654	4.31858	0.475356	0.661831	1	0	0.0975654	4.32804	0
mmu-mir-6981	0	0	0	0	0.6592	0	0	0	0	0	0	0	0	0	0	0	0.0412	4.32794	0.220082	0.983382	1	0	0.0412	4.32794	0	1	1	0	0.0412	4.32794	0	1	1	0	0.0412	4.32804	0	1	1	0	0.0412	4.32804	-0.220082	0.972267	1	0	0.0412	4.32804	-0.220082
mmu-mir-6986	0	0	0	0	0	0	0	0	0	0	0	0	0	0	0	1.56105	0.0975654	4.32794	0	1	1	0	0.0975654	4.32794	0	1	1	0	0.0975654	4.31848	0.475356	0.770872	1	0	0.0975654	4.31858	0.475356	0.814048	1	0	0.0975654	4.31858	0.475356	0.661831	1	0	0.0975654	4.32804	0
mmu-mir-6988	0	0	0.82283	2.54531	0.6592	1.65194	0	0	0	0.949035	0	0	0	0	0	0.780523	0.463053	1.96686	-0.2234	0.774681	1	0	0.463053	2.06233	-0.574154	0.597381	1	0	0.463053	2.06233	-0.624132	0.499847	1	0	0.463053	2.14686	-0.0499786	0.888036	1	0	0.463053	2.05531	-0.400733	0.686878	1	0	0.463053	2.05531	0.2234
mmu-mir-6989	0	0	0	0	0.6592	0.825971	0	1.76573	0	0	0	0	1.64972	2.02467	0	0.780523	0.481613	1.80135	0.85816	0.279272	1	0	0.481613	1.9516	0	1	1	0	0.481613	1.79839	1.07979	0.154435	1	0	0.481613	1.7984	1.07979	0.197225	1	0	0.481613	1.63412	0.22163	0.708018	1	0	0.481613	1.80135	-0.85816
mmu-mir-6991	0	0	0	0	1.3184	0	1.97465	0	0	0	0	0	0	0	3.54531	0	0.427398	4.25871	0.866522	0.627653	1	0	0.427398	4.32794	0	1	1	0	0.427398	4.28866	0.91558	0.651065	1	0	0.427398	4.28876	0.91558	0.692201	1	0	0.427398	4.21888	0.0490581	0.976188	1	0	0.427398	4.25881	-0.866522
mmu-mir-6992	0	0	0	0	0	0	0	0	0	1.89807	0	0	0	0	0	0	0.118629	4.32794	0	1	1	0	0.118629	4.32277	0.560243	0.724596	1	0	0.118629	4.32794	0	1	1	0	0.118629	4.32287	-0.560243	0.714165	1	0	0.118629	4.32804	0	1	1	0	0.118629	4.32287	0
mmu-mir-6994	0	0	0	0	0	0	0	0	0	0	0	0	1.64972	0	0	0.780523	0.15189	4.32794	0	1	1	0	0.15189	4.32794	0	1	1	0	0.15189	4.29661	0.684872	0.68582	1	0	0.15189	4.29671	0.684872	0.727675	1	0	0.15189	4.29671	0.684872	0.581341	1	0	0.15189	4.32804	0
mmu-mir-6997	0	0	0	0	0	1.65194	0.987325	0	0	0	0	0	0	0	0	0	0.164954	4.27227	0.731024	0.685147	1	0	0.164954	4.32794	0	1	1	0	0.164954	4.32794	0	1	1	0	0.164954	4.32804	0	1	1	0	0.164954	4.27237	-0.731024	0.674805	1	0	0.164954	4.27237	-0.731024
mmu-mir-6998	0	0	0	0	2.6368	0	0	7.06292	0	0	0	0	0	0	0	3.12209	0.801363	4.22425	1.77607	0.393534	1	0	0.801363	4.32794	0	1	1	0	0.801363	4.28538	0.832301	0.635498	1	0	0.801363	4.28548	0.832301	0.676277	1	0	0.801363	4.18073	-0.943773	0.706737	1	0	0.801363	4.22435	-1.77607
mmu-mir-7002	0	0	0	0	0	0	0	0	0	0	0	0	0	0	0	0.780523	0.0487827	4.32794	0	1	1	0	0.0487827	4.32794	0	1	1	0	0.0487827	4.32794	0.257169	0.878608	1	0	0.0487827	4.32804	0.257169	0.922861	1	0	0.0487827	4.32804	0.257169	0.76527	1	0	0.0487827	4.32804	0
mmu-mir-7003	0	0	0	2.54531	0	1.65194	0	0	0	0	0	0	0	0	0	0	0.262328	4.29613	-0.211715	0.897341	1	0	0.262328	4.31471	-0.710462	0.751778	1	0	0.262328	4.31471	-0.710462	0.69924	1	0	0.262328	4.32804	0	1	1	0	0.262328	4.30953	-0.498747	0.796259	1	0	0.262328	4.30953	0.211715
mmu-mir-7006	0	0	0	0	0.6592	0.825971	0	0	0	0	0	0	0	0	0	0	0.0928232	4.31389	0.455537	0.832787	1	0	0.0928232	4.32794	0	1	1	0	0.0928232	4.32794	0	1	1	0	0.0928232	4.32804	0	1	1	0	0.0928232	4.31399	-0.455537	0.821896	1	0	0.0928232	4.31399	-0.455537
mmu-mir-7008	0	0	0	0	0	0	0	0	0	0	0	0	0	0	0	1.56105	0.0975654	4.32794	0	1	1	0	0.0975654	4.32794	0	1	1	0	0.0975654	4.31848	0.475356	0.770872	1	0	0.0975654	4.31858	0.475356	0.814048	1	0	0.0975654	4.31858	0.475356	0.661831	1	0	0.0975654	4.32804	0
mmu-mir-701	0	0	0	0	1.3184	0	0	0	0	0	0	0	0	0	0	0	0.0824	4.31578	0.410992	0.843072	1	0	0.0824	4.32794	0	1	1	0	0.0824	4.32794	0	1	1	0	0.0824	4.32804	0	1	1	0	0.0824	4.31588	-0.410992	0.832155	1	0	0.0824	4.31588	-0.410992
mmu-mir-7015	0	0	0.82283	0	0	0	0	0	0	0.949035	0	0	0	0	0	0	0.110742	4.32794	-0.26988	0.754657	1	0	0.110742	4.32794	0.0372672	0.955416	1	0	0.110742	4.32794	-0.26988	0.856681	1	0	0.110742	4.32804	-0.307147	0.813043	1	0	0.110742	4.32804	0	1	1	0	0.110742	4.32804	0.26988
mmu-mir-7016	0	0	0	0	0	0	0.493662	0	0	0	0	0	0	0	0	0	0.0308539	4.32794	0.167892	0.983382	1	0	0.0308539	4.32794	0	1	1	0	0.0308539	4.32794	0	1	1	0	0.0308539	4.32804	0	1	1	0	0.0308539	4.32804	-0.167892	0.972267	1	0	0.0308539	4.32804	-0.167892
mmu-mir-7017	0	0	0	0	0	0	0.987325	1.76573	0	0	0	0	0	5.06168	0	3.12209	0.683552	3.58691	0.75554	0.618417	1	0	0.683552	3.65597	0	1	1	0	0.683552	3.54979	1.60689	0.341959	1	0	0.683552	3.54985	1.60689	0.377702	1	0	0.683552	3.47868	0.851349	0.648294	1	0	0.683552	3.58698	-0.75554
mmu-mir-7018	0	0	0	0	1.9776	0.825971	1.48099	1.76573	0	0	0	0	1.64972	2.02467	0	1.56105	0.705358	1.23858	1.32916	0.0176817	1	0	0.705358	1.52911	0	1	1	0	0.705358	1.28829	1.20718	0.0259946	1	0	0.705358	1.2883	1.20718	0.0415021	1	0	0.705358	0.924986	-0.121985	0.939628	1	0	0.705358	1.23858	-1.32916
mmu-mir-7019	0	0	0	0	0	0	0.987325	0	0	0	0	0	0	0	0	0	0.0617078	4.32197	0.318266	0.884894	1	0	0.0617078	4.32794	0	1	1	0	0.0617078	4.32794	0	1	1	0	0.0617078	4.32804	0	1	1	0	0.0617078	4.32207	-0.318266	0.873888	1	0	0.0617078	4.32207	-0.318266
mmu-mir-7020	0	0	0	0	0	0	0	0	0	0	0	0	0	2.02467	0	0	0.126542	4.32794	0	1	1	0	0.126542	4.32794	0	1	1	0	0.126542	4.30718	0.590883	0.726638	1	0	0.126542	4.30728	0.590883	0.769197	1	0	0.126542	4.30728	0.590883	0.619799	1	0	0.126542	4.32804	0
mmu-mir-7021	0	0	0	0	1.3184	1.65194	0	0	0	0	0	0	0	0	0	0	0.185646	4.2652	0.80123	0.656568	1	0	0.185646	4.32794	0	1	1	0	0.185646	4.32794	0	1	1	0	0.185646	4.32804	0	1	1	0	0.185646	4.26531	-0.80123	0.646384	1	0	0.185646	4.26531	-0.80123
mmu-mir-7022	0	0	0	0	0	0	0	0	0	0	0	0	0	0	0	1.56105	0.0975654	4.32794	0	1	1	0	0.0975654	4.32794	0	1	1	0	0.0975654	4.31848	0.475356	0.770872	1	0	0.0975654	4.31858	0.475356	0.814048	1	0	0.0975654	4.31858	0.475356	0.661831	1	0	0.0975654	4.32804	0
mmu-mir-7024	0	0	0	0	1.3184	0	0	1.76573	0	0	0	0	0.824858	2.02467	0	0	0.370854	3.45517	0.824591	0.573967	1	0	0.370854	3.53464	0	1	1	0	0.370854	3.48744	0.776005	0.58375	1	0	0.370854	3.4875	0.776005	0.632266	1	0	0.370854	3.40692	-0.0485856	0.992567	1	0	0.370854	3.45522	-0.824591
mmu-mir-7026	0	0	0	0	1.3184	0	0	1.76573	0	0	0	0	0	0	0	1.56105	0.290324	4.26319	0.824591	0.647877	1	0	0.290324	4.32794	0	1	1	0	0.290324	4.31848	0.475356	0.770876	1	0	0.290324	4.31858	0.475356	0.814048	1	0	0.290324	4.25368	-0.349234	0.871252	1	0	0.290324	4.26329	-0.824591
mmu-mir-7027	0	0	0	0	0	1.65194	0	0	0	0	0	0	0	0	3.54531	0	0.324828	4.30942	0.498747	0.807082	1	0	0.324828	4.32794	0	1	1	0	0.324828	4.28866	0.91558	0.651063	1	0	0.324828	4.28876	0.91558	0.692201	1	0	0.324828	4.27007	0.416834	0.835375	1	0	0.324828	4.30953	-0.498747
mmu-mir-7028	0	0	0	0	0	0	0	0	0	0	0	0	0	0	0	0.780523	0.0487827	4.32794	0	1	1	0	0.0487827	4.32794	0	1	1	0	0.0487827	4.32794	0.257169	0.878608	1	0	0.0487827	4.32804	0.257169	0.922861	1	0	0.0487827	4.32804	0.257169	0.76527	1	0	0.0487827	4.32804	0
mmu-mir-703	0	0	0.82283	3.81797	1.3184	9.08568	3.45564	0	2.78266	0.949035	0	1.53052	0	4.04934	0	2.34157	1.8846	1.46748	1.04747	0.268017	1	0	1.8846	1.60087	0.100192	0.897467	1	0	1.8846	1.54198	0.266086	0.712852	1	0.543555	1.8846	1.54612	0.165894	0.815282	1	1.44569	1.8846	1.40756	-0.781387	0.452277	1	0.296426	1.8846	1.47183	-1.04747
mmu-mir-7031	0	0	0	0	0	0	0	0	0	0	0	0	0	2.02467	0	0	0.126542	4.32794	0	1	1	0	0.126542	4.32794	0	1	1	0	0.126542	4.30718	0.590883	0.726638	1	0	0.126542	4.30728	0.590883	0.769197	1	0	0.126542	4.30728	0.590883	0.619799	1	0	0.126542	4.32804	0
mmu-mir-7033	0	3.62237	1.64566	0	1.3184	0	0.987325	0	0	1.89807	0	0	3.29943	6.07402	0	3.12209	1.37296	1.43918	-0.5556	0.457641	1	0	1.37296	1.57332	-0.652019	0.468544	1	0	1.37296	1.29075	0.831742	0.315843	1	0	1.37296	1.48993	1.48376	0.102182	1	0	1.37296	1.34751	1.38734	0.079422	1	0	1.37296	1.62021	0.5556
mmu-mir-7034	0	0	0	0	0	0	0	7.06292	0	0	0	0	0	2.02467	0	1.56105	0.66554	4.23111	1.46766	0.457716	1	0	0.66554	4.32794	0	1	1	0	0.66554	4.27956	0.923286	0.609006	1	0	0.66554	4.27966	0.923286	0.649137	1	0	0.66554	4.1817	-0.544374	0.819704	1	0	0.66554	4.23121	-1.46766
mmu-mir-7036a	0	0	0	0	0	0	0.987325	0	0	0	0	0	0	0	3.54531	0	0.28329	4.32197	0.318266	0.884897	1	0	0.28329	4.32794	0	1	1	0	0.28329	4.28866	0.91558	0.651062	1	0	0.28329	4.28876	0.91558	0.692201	1	0	0.28329	4.28273	0.597314	0.758978	1	0	0.28329	4.32207	-0.318266
mmu-mir-7036b	0	0	0	0	0	0.825971	0	0	0	0	0	0	0	2.02467	0	0	0.178165	4.32794	0.270819	0.983384	1	0	0.178165	4.32794	0	1	1	0	0.178165	4.30718	0.590883	0.72664	1	0	0.178165	4.30728	0.590883	0.769197	1	0	0.178165	4.30728	0.320063	0.742409	1	0	0.178165	4.32804	-0.270819
mmu-mir-7038	0	0	0	0	0	0	0.987325	0	0	0	0	0	0	0	0	0	0.0617078	4.32197	0.318266	0.884894	1	0	0.0617078	4.32794	0	1	1	0	0.0617078	4.32794	0	1	1	0	0.0617078	4.32804	0	1	1	0	0.0617078	4.32207	-0.318266	0.873888	1	0	0.0617078	4.32207	-0.318266
mmu-mir-7039	0	0	0	0	1.3184	0	0.987325	0	0	0	0	0	0	0	0	0	0.144108	4.2809	0.656662	0.716668	1	0	0.144108	4.32794	0	1	1	0	0.144108	4.32794	0	1	1	0	0.144108	4.32804	0	1	1	0	0.144108	4.281	-0.656662	0.706174	1	0	0.144108	4.281	-0.656662
mmu-mir-704	0	0	0	0	1.3184	3.30388	0	5.29719	0	0	0	0	1.64972	4.04934	0	0	0.976158	2.65062	1.79903	0.171005	1	0	0.976158	2.81344	0	1	1	0	0.976158	2.69522	1.27784	0.288531	1	0	0.976158	2.69525	1.27784	0.33126	1	0	0.976158	2.52482	-0.521188	0.760969	1	0	0.976158	2.65065	-1.79903
mmu-mir-7043	0	0	0	0	0	0	1.48099	0	0	0	0	0	0	0	0	0	0.0925617	4.31129	0.454436	0.818081	1	0	0.0925617	4.32794	0	1	1	0	0.0925617	4.32794	0	1	1	0	0.0925617	4.32804	0	1	1	0	0.0925617	4.31139	-0.454436	0.807231	1	0	0.0925617	4.31139	-0.454436
mmu-mir-7046	0	1.20746	0	0	0	0	0.987325	1.76573	0	0	0	0	0	0	0	0	0.247532	4.26978	0.374961	0.802727	1	0	0.247532	4.32794	-0.380579	0.911801	1	0	0.247532	4.32794	-0.380579	0.856678	1	0	0.247532	4.32804	0	1	1	0	0.247532	4.26989	-0.75554	0.665106	1	0	0.247532	4.26989	-0.374961
mmu-mir-7048	0	0	0	0	0	0	0.493662	0	0	0	0	0	0	0	0	0	0.0308539	4.32794	0.167892	0.983382	1	0	0.0308539	4.32794	0	1	1	0	0.0308539	4.32794	0	1	1	0	0.0308539	4.32804	0	1	1	0	0.0308539	4.32804	-0.167892	0.972267	1	0	0.0308539	4.32804	-0.167892
mmu-mir-7049	0	0	0	0	0	0	2.96197	0	0	0	0	0	0	0	3.54531	0	0.406705	4.26418	0.799496	0.652206	1	0	0.406705	4.32794	0	1	1	0	0.406705	4.28866	0.91558	0.651064	1	0	0.406705	4.28876	0.91558	0.692201	1	0	0.406705	4.2244	0.116084	0.996634	1	0	0.406705	4.26428	-0.799496
mmu-mir-7053	0	0	0	0	0	0	0.493662	0.882864	0	0	0	0	0	0	0	0	0.0860329	4.31979	0.426674	0.863807	1	0	0.0860329	4.32794	0	1	1	0	0.0860329	4.32794	0	1	1	0	0.0860329	4.32804	0	1	1	0	0.0860329	4.31989	-0.426674	0.852845	1	0	0.0860329	4.31989	-0.426674
mmu-mir-7054	0	0	0	0	0	1.65194	0	0	0	0	0	0	4.94915	0	0	1.56105	0.510134	4.30942	0.498747	0.807084	1	0	0.510134	4.32794	0	1	1	0	0.510134	4.24688	1.39372	0.472995	1	0	0.510134	4.24698	1.39372	0.508843	1	0	0.510134	4.22811	0.894971	0.636987	1	0	0.510134	4.30953	-0.498747
mmu-mir-7058	0	0	0	0	0	0	0	0	0	0	1.32165	0	0	0	0	0	0.0826029	4.32794	0	1	1	0	0.0826029	4.32794	0.411872	0.823869	1	0	0.0826029	4.32794	0	1	1	0	0.0826029	4.32804	-0.411872	0.813043	1	0	0.0826029	4.32804	0	1	1	0	0.0826029	4.32804	0
mmu-mir-7060	0	0	0	0	1.3184	0	0	0	0	0	0	0	0	2.02467	0	0	0.208942	4.31578	0.410992	0.843074	1	0	0.208942	4.32794	0	1	1	0	0.208942	4.30718	0.590883	0.726641	1	0	0.208942	4.30728	0.590883	0.769197	1	0	0.208942	4.29506	0.17989	0.87945	1	0	0.208942	4.31588	-0.410992
mmu-mir-7061	0	0	0	0	0	0	0	0	0	0	0	0	0	0	0	1.56105	0.0975654	4.32794	0	1	1	0	0.0975654	4.32794	0	1	1	0	0.0975654	4.31848	0.475356	0.770872	1	0	0.0975654	4.31858	0.475356	0.814048	1	0	0.0975654	4.31858	0.475356	0.661831	1	0	0.0975654	4.32804	0
mmu-mir-7063	0	0	0	0	0	0	1.48099	0	0	0	0	0	0	0	1.77266	0	0.203353	4.31129	0.454436	0.818082	1	0	0.203353	4.32794	0	1	1	0	0.203353	4.32794	0.529235	0.878611	1	0	0.203353	4.32804	0.529235	0.922861	1	0	0.203353	4.31139	0.0747994	0.93887	1	0	0.203353	4.31139	-0.454436
mmu-mir-7067	0	0	0.82283	0	0	0	0.987325	0	0	0	0	1.53052	0	0	0	0	0.208792	4.32197	0.0483862	0.982345	1	0	0.208792	4.32794	0.197534	0.955418	1	0	0.208792	4.32794	-0.26988	0.856679	1	0	0.208792	4.32804	-0.467414	0.813043	1	0	0.208792	4.32207	-0.318266	0.873889	1	0	0.208792	4.32207	-0.0483862
mmu-mir-7068	1.08	1.20746	0	0	16.48	9.08568	17.2782	16.7744	0	1.89807	0	1.53052	1.64972	16.1974	24.8172	19.5131	7.96948	1.18819	3.33889	5.74733e-05	0.00153235	2.46375	7.96948	1.45084	0.240612	0.602217	1	0	7.96948	1.19319	3.39579	5.53577e-05	0.00224218	2.07792	7.96948	1.08501	3.15518	0.000186373	0.00249107	4.54505	7.96948	0.695772	0.0568959	0.964851	1	0.337593	7.96948	1.07951	-3.33889
mmu-mir-7069	0	0	0	0	0	0	0.987325	0	0	0	0	0	2.47457	0	0	0	0.216369	4.32197	0.318266	0.884897	1	0	0.216369	4.32794	0	1	1	0	0.216369	4.2958	0.694785	0.682446	1	0	0.216369	4.2959	0.694785	0.724234	1	0	0.216369	4.28988	0.376519	0.791899	1	0	0.216369	4.32207	-0.318266
mmu-mir-707	0	0	0	0	0	0	0	0	0	0.949035	0	0	0	0	0	0	0.0593147	4.32794	0	1	1	0	0.0593147	4.32794	0.307147	0.823869	1	0	0.0593147	4.32794	0	1	1	0	0.0593147	4.32804	-0.307147	0.813043	1	0	0.0593147	4.32804	0	1	1	0	0.0593147	4.32804	0
mmu-mir-7070	0	0	0	0	0.6592	3.30388	1.97465	0.882864	0	0	0	0	0	2.02467	7.09062	0	0.995993	2.18355	1.43571	0.155831	1	0	0.995993	2.36457	0	1	1	0	0.995993	2.19366	1.71318	0.11766	1	0	0.995993	2.19367	1.71318	0.145843	1	0	0.995993	1.99723	0.27747	0.867432	1	0	0.995993	2.18357	-1.43571
mmu-mir-7073	0	0	0	0	0	0	0.987325	0	0	0	0	0	0	0	1.77266	0	0.172499	4.32197	0.318266	0.884895	1	0	0.172499	4.32794	0	1	1	0	0.172499	4.32794	0.529235	0.87861	1	0	0.172499	4.32804	0.529235	0.922861	1	0	0.172499	4.32207	0.210969	0.993477	1	0	0.172499	4.32207	-0.318266
mmu-mir-7075	0	0	0	0	0	0.825971	0.493662	0	0	0	0	0	0	0	0	0.780523	0.13126	4.31979	0.411327	0.863808	1	0	0.13126	4.32794	0	1	1	0	0.13126	4.32794	0.257169	0.87861	1	0	0.13126	4.32804	0.257169	0.922861	1	0	0.13126	4.31989	-0.154158	0.985233	1	0	0.13126	4.31989	-0.411327
mmu-mir-7079	0	0	0	0	4.6144	0	5.43029	0.882864	0	0	0	0	0	2.02467	3.54531	2.34157	1.17744	2.045	1.89991	0.0631375	1	0	1.17744	2.25584	0	1	1	0	1.17744	2.08293	1.57429	0.115814	1	0	1.17744	2.08295	1.57429	0.145275	1	0	1.17744	1.85254	-0.325616	0.777095	1	0	1.17744	2.04501	-1.89991
mmu-mir-7080	0	0	0	0	1.3184	0	0	0	0	0	0	0	0	0	0	0.780523	0.131183	4.31578	0.410992	0.843073	1	0	0.131183	4.32794	0	1	1	0	0.131183	4.32794	0.257169	0.878611	1	0	0.131183	4.32804	0.257169	0.922861	1	0	0.131183	4.31588	-0.153824	0.964265	1	0	0.131183	4.31588	-0.410992
mmu-mir-7082	0	2.41491	0	0	1.9776	0	0	0	0	0	0	1.53052	0	0	0	0	0.370189	4.28054	-0.101863	0.947759	1	0	0.370189	4.31488	-0.214015	0.882058	1	0	0.370189	4.31488	-0.681429	0.699805	1	0	0.370189	4.32804	-0.467414	0.813043	1	0	0.370189	4.29381	-0.579567	0.747333	1	0	0.370189	4.29381	0.101863
mmu-mir-7083	0	0	0	0	0	1.65194	0.987325	0	0	0.949035	0	0	0	3.03701	0	4.68314	0.706778	2.64997	0.731024	0.512535	1	0	0.706778	2.73956	0.307147	0.725126	1	0	0.706778	2.59832	1.55092	0.203201	1	0	0.706778	2.59835	1.24377	0.367191	1	0	0.706778	2.50371	0.819895	0.530383	1	0	0.706778	2.64999	-0.731024
mmu-mir-7084	0	0	0	0	0	0	0	1.76573	0	0	0	0	0	0	0	0	0.110358	4.30942	0.527503	0.807079	1	0	0.110358	4.32794	0	1	1	0	0.110358	4.32794	0	1	1	0	0.110358	4.32804	0	1	1	0	0.110358	4.30953	-0.527503	0.796262	1	0	0.110358	4.30953	-0.527503
mmu-mir-7085	0	0	0	0	0	0	0	0	0	0	0	0	0	0	0	0.780523	0.0487827	4.32794	0	1	1	0	0.0487827	4.32794	0	1	1	0	0.0487827	4.32794	0.257169	0.878608	1	0	0.0487827	4.32804	0.257169	0.922861	1	0	0.0487827	4.32804	0.257169	0.76527	1	0	0.0487827	4.32804	0
mmu-mir-7087	0	0	0	0	0.6592	0	0	0	0	0	0	0	0	0	0	0	0.0412	4.32794	0.220082	0.983382	1	0	0.0412	4.32794	0	1	1	0	0.0412	4.32794	0	1	1	0	0.0412	4.32804	0	1	1	0	0.0412	4.32804	-0.220082	0.972267	1	0	0.0412	4.32804	-0.220082
mmu-mir-7088	0	0	0	0	0	0.825971	0	0	0	0	0	0	0	2.02467	0	1.56105	0.275731	4.32794	0.270819	0.983385	1	0	0.275731	4.32794	0	1	1	0	0.275731	4.27956	0.923286	0.609001	1	0	0.275731	4.27966	0.923286	0.649137	1	0	0.275731	4.27966	0.652467	0.623831	1	0	0.275731	4.32804	-0.270819
mmu-mir-7089	0	0	0	0	1.3184	1.65194	0.987325	0	0	0	0	0	0	0	1.77266	0	0.358145	3.09752	0.992346	0.453952	1	0	0.358145	3.20339	0	1	1	0	0.358145	3.20339	0.529235	0.836517	1	0	0.358145	3.20343	0.529235	0.895913	1	0	0.358145	3.09756	-0.46311	0.592351	1	0	0.358145	3.09756	-0.992346
mmu-mir-709	0	0	0	0	0	0	0	0	0	0	0	0	0.824858	0	0	0	0.0515536	4.32794	0	1	1	0	0.0515536	4.32794	0	1	1	0	0.0515536	4.32794	0.270486	0.878608	1	0	0.0515536	4.32804	0.270486	0.922861	1	0	0.0515536	4.32804	0.270486	0.76527	1	0	0.0515536	4.32804	0
mmu-mir-7092	0	0	0	0	0.6592	1.65194	0	0	0	0	0	0	0	0	0	0	0.144446	4.28215	0.657901	0.720963	1	0	0.144446	4.32794	0	1	1	0	0.144446	4.32794	0	1	1	0	0.144446	4.32804	0	1	1	0	0.144446	4.28225	-0.657901	0.71045	1	0	0.144446	4.28225	-0.657901
mmu-mir-7118	0	0	0	0	0	1.65194	0	0	0	0	0	0	0	0	0	0	0.103246	4.30942	0.498747	0.807079	1	0	0.103246	4.32794	0	1	1	0	0.103246	4.32794	0	1	1	0	0.103246	4.32804	0	1	1	0	0.103246	4.30953	-0.498747	0.796262	1	0	0.103246	4.30953	-0.498747
mmu-mir-719	0	0	0	0	0.6592	0	0.987325	0	0	0	0	0	0	0	0	0	0.102908	4.30748	0.497363	0.799826	1	0	0.102908	4.32794	0	1	1	0	0.102908	4.32794	0	1	1	0	0.102908	4.32804	0	1	1	0	0.102908	4.30758	-0.497363	0.789029	1	0	0.102908	4.30758	-0.497363
mmu-mir-7219	0	0	0	0	0	0	0.493662	0	0	0	0	0	0	0	0	0	0.0308539	4.32794	0.167892	0.983382	1	0	0.0308539	4.32794	0	1	1	0	0.0308539	4.32794	0	1	1	0	0.0308539	4.32804	0	1	1	0	0.0308539	4.32804	-0.167892	0.972267	1	0	0.0308539	4.32804	-0.167892
mmu-mir-7220	0	0	0	0	0	0	0.987325	0.882864	0	0	0	0	0	0	0	0	0.116887	4.2988	0.553407	0.77292	1	0	0.116887	4.32794	0	1	1	0	0.116887	4.32794	0	1	1	0	0.116887	4.32804	0	1	1	0	0.116887	4.2989	-0.553407	0.762207	1	0	0.116887	4.2989	-0.553407
mmu-mir-7221	0	0	0	0	0	0	0	0	0	0	0	0	0	0	3.54531	0	0.221582	4.32794	0	1	1	0	0.221582	4.32794	0	1	1	0	0.221582	4.28866	0.91558	0.65106	1	0	0.221582	4.28876	0.91558	0.692201	1	0	0.221582	4.28876	0.91558	0.548869	1	0	0.221582	4.32804	0
mmu-mir-7224	0	0	0.82283	0	1.9776	0.825971	2.46831	4.41432	0	0	0	0	3.29943	3.03701	0	7.02471	1.49189	1.31899	1.50477	0.0293772	1	0.169047	1.49189	1.62113	-0.26988	0.767446	1	0	1.49189	1.31885	1.84791	0.00879155	0.261737	0.995318	1.49189	1.31885	2.11779	0.00284934	0.0426236	2.56791	1.49189	0.922519	0.34314	0.527994	1	0.246167	1.49189	1.31899	-1.50477
mmu-mir-7226	0	0	0	0	3.9552	3.30388	3.9493	3.53146	1.39133	0	0	0	0.824858	0	5.31797	1.56105	1.48969	1.19409	2.22804	0.000409106	1	0	1.48969	1.53884	0.430641	0.531322	1	0	1.48969	1.28933	1.54891	0.0205794	0.337409	1.54919	1.48969	1.28934	1.11827	0.116769	0.681185	2.05415	1.48969	0.848659	-0.679123	0.145766	1	0	1.48969	1.1941	-2.22804
mmu-mir-7229	0	0	0	0	0	0	0	0	0	0	0	0	0	0	0	0.780523	0.0487827	4.32794	0	1	1	0	0.0487827	4.32794	0	1	1	0	0.0487827	4.32794	0.257169	0.878608	1	0	0.0487827	4.32804	0.257169	0.922861	1	0	0.0487827	4.32804	0.257169	0.76527	1	0	0.0487827	4.32804	0
mmu-mir-7231	0	0	0	0	0	1.65194	0	0	0	0	0	0	0	0	0	0	0.103246	4.30942	0.498747	0.807079	1	0	0.103246	4.32794	0	1	1	0	0.103246	4.32794	0	1	1	0	0.103246	4.32804	0	1	1	0	0.103246	4.30953	-0.498747	0.796262	1	0	0.103246	4.30953	-0.498747
mmu-mir-7234	0	0	0	0	0	0	0.493662	0	0	0	0	0	0	0	0	0	0.0308539	4.32794	0.167892	0.983382	1	0	0.0308539	4.32794	0	1	1	0	0.0308539	4.32794	0	1	1	0	0.0308539	4.32804	0	1	1	0	0.0308539	4.32804	-0.167892	0.972267	1	0	0.0308539	4.32804	-0.167892
mmu-mir-7236	0	0	0	0	0	0	0	0	0	0	0	0	0	0	0	1.56105	0.0975654	4.32794	0	1	1	0	0.0975654	4.32794	0	1	1	0	0.0975654	4.31848	0.475356	0.770872	1	0	0.0975654	4.31858	0.475356	0.814048	1	0	0.0975654	4.31858	0.475356	0.661831	1	0	0.0975654	4.32804	0
mmu-mir-7237	0	0	0	0	3.296	0	0	1.76573	0	0	0	0	3.29943	0	0	0	0.522573	4.24081	1.17979	0.529219	1	0	0.522573	4.32794	0	1	1	0	0.522573	4.28331	0.867784	0.625232	1	0	0.522573	4.28341	0.867784	0.665766	1	0	0.522573	4.19535	-0.312002	0.890772	1	0	0.522573	4.24091	-1.17979
mmu-mir-7240	0	0	0	0	0.6592	0	0	0	0	0	0	0	0	1.01234	0	0	0.104471	4.32794	0.220082	0.983383	1	0	0.104471	4.32794	0	1	1	0	0.104471	4.32794	0.325483	0.878609	1	0	0.104471	4.32804	0.325483	0.922861	1	0	0.104471	4.32804	0.105401	0.895062	1	0	0.104471	4.32804	-0.220082
mmu-mir-743b	0	0	0	0	0.6592	0	0	0	0	0	0	0	0	0	0	0	0.0412	4.32794	0.220082	0.983382	1	0	0.0412	4.32794	0	1	1	0	0.0412	4.32794	0	1	1	0	0.0412	4.32804	0	1	1	0	0.0412	4.32804	-0.220082	0.972267	1	0	0.0412	4.32804	-0.220082
mmu-mir-7646	0	0	0	1.27266	0	0	0	0	0	0	0	0	0	0	0	0	0.079541	4.32794	-0.39853	0.754658	1	0	0.079541	4.32794	-0.39853	0.911805	1	0	0.079541	4.32794	-0.39853	0.856682	1	0	0.079541	4.32804	0	1	1	0	0.079541	4.32804	0	1	1	0	0.079541	4.32804	0.39853
mmu-mir-7648	0	0	0	0	0	0	0	1.76573	0	0	0	0	0	0	0	0	0.110358	4.30942	0.527503	0.807079	1	0	0.110358	4.32794	0	1	1	0	0.110358	4.32794	0	1	1	0	0.110358	4.32804	0	1	1	0	0.110358	4.30953	-0.527503	0.796262	1	0	0.110358	4.30953	-0.527503
mmu-mir-7650	0	0	0	0	0.6592	0	0	0	0	0	0	0	0	0	0	0	0.0412	4.32794	0.220082	0.983382	1	0	0.0412	4.32794	0	1	1	0	0.0412	4.32794	0	1	1	0	0.0412	4.32804	0	1	1	0	0.0412	4.32804	-0.220082	0.972267	1	0	0.0412	4.32804	-0.220082
mmu-mir-7652	0	0	0	0	0	0	0	0	0	1.89807	0	0	0	0	0	0	0.118629	4.32794	0	1	1	0	0.118629	4.32277	0.560243	0.724596	1	0	0.118629	4.32794	0	1	1	0	0.118629	4.32287	-0.560243	0.714165	1	0	0.118629	4.32804	0	1	1	0	0.118629	4.32287	0
mmu-mir-7653	0	0	0	0	0	0	0.493662	2.64859	0	0	0	0	0	2.02467	0	1.56105	0.420498	3.50442	0.83638	0.575072	1	0	0.420498	3.58381	0	1	1	0	0.420498	3.52439	0.923286	0.533144	1	0	0.420498	3.52445	0.923286	0.579193	1	0	0.420498	3.44369	0.0869062	0.946315	1	0	0.420498	3.50447	-0.83638
mmu-mir-7654	0	0	0	0	0	0	0	0	0	0	0	0	0	0	0	1.56105	0.0975654	4.32794	0	1	1	0	0.0975654	4.32794	0	1	1	0	0.0975654	4.31848	0.475356	0.770872	1	0	0.0975654	4.31858	0.475356	0.814048	1	0	0.0975654	4.31858	0.475356	0.661831	1	0	0.0975654	4.32804	0
mmu-mir-7655	0	0	0	0	0.6592	0.825971	0	0	0	0	0	0	0.824858	2.02467	0	0	0.270919	3.35216	0.455537	0.787622	1	0	0.270919	3.37013	0	1	1	0	0.270919	3.32046	0.776005	0.564868	1	0	0.270919	3.32051	0.776005	0.615134	1	0	0.270919	3.30228	0.320468	0.760117	1	0	0.270919	3.35221	-0.455537
mmu-mir-7658	0	0	0	0	0	0	0	1.76573	0	0	0	0	0	0	0	1.56105	0.207923	4.30942	0.527503	0.807081	1	0	0.207923	4.32794	0	1	1	0	0.207923	4.31848	0.475356	0.770874	1	0	0.207923	4.31858	0.475356	0.814048	1	0	0.207923	4.30002	-0.0521465	0.961912	1	0	0.207923	4.30953	-0.527503
mmu-mir-7659	0	0	0	0	0	0	0	0	0	0	0	0	0	0	0	0.780523	0.0487827	4.32794	0	1	1	0	0.0487827	4.32794	0	1	1	0	0.0487827	4.32794	0.257169	0.878608	1	0	0.0487827	4.32804	0.257169	0.922861	1	0	0.0487827	4.32804	0.257169	0.76527	1	0	0.0487827	4.32804	0
mmu-mir-7663	0	0	0	0	0	0	0.987325	0	0	0	0	0	0	0	0	1.56105	0.159273	4.32197	0.318266	0.884896	1	0	0.159273	4.32794	0	1	1	0	0.159273	4.31848	0.475356	0.770874	1	0	0.159273	4.31858	0.475356	0.814048	1	0	0.159273	4.31259	0.15709	0.883487	1	0	0.159273	4.32207	-0.318266
mmu-mir-7665	0	0	0	0	0	0	0.987325	0	0	0	0	0	0	2.02467	0	1.56105	0.285815	4.32197	0.318266	0.884898	1	0	0.285815	4.32794	0	1	1	0	0.285815	4.27956	0.923286	0.609002	1	0	0.285815	4.27966	0.923286	0.649137	1	0	0.285815	4.27361	0.60502	0.714508	1	0	0.285815	4.32207	-0.318266
mmu-mir-7666	0	0	0	0	0	0	2.46831	0	0	0	0	1.53052	2.47457	0	0	0	0.404588	4.27547	0.693389	0.69723	1	0	0.404588	4.32794	0.467414	0.823876	1	0	0.404588	4.2958	0.694785	0.682448	1	0	0.404588	4.2959	0.227371	0.853314	1	0	0.404588	4.24303	0.00139597	0.982309	1	0	0.404588	4.27557	-0.693389
mmu-mir-7667	0	0	0	0	0	0	0	0	0	0	0	0	0	2.02467	0	1.56105	0.224107	4.32794	0	1	1	0	0.224107	4.32794	0	1	1	0	0.224107	4.27956	0.923286	0.609	1	0	0.224107	4.27966	0.923286	0.649137	1	0	0.224107	4.27966	0.923286	0.509909	1	0	0.224107	4.32804	0
mmu-mir-7668	0	0	0	0	0	0	0.493662	0	0	0	0	0	0	0	0	0	0.0308539	4.32794	0.167892	0.983382	1	0	0.0308539	4.32794	0	1	1	0	0.0308539	4.32794	0	1	1	0	0.0308539	4.32804	0	1	1	0	0.0308539	4.32804	-0.167892	0.972267	1	0	0.0308539	4.32804	-0.167892
mmu-mir-7671	0	0	0	0	0	0	0	0	0	0.949035	0	1.53052	0	0	0	0	0.154972	4.32794	0	1	1	0	0.154972	4.32109	0.695894	0.707781	1	0	0.154972	4.32794	0	1	1	0	0.154972	4.3212	-0.695894	0.697432	1	0	0.154972	4.32804	0	1	1	0	0.154972	4.3212	0
mmu-mir-7674	0	0	0	0	0	0	0	1.76573	0	0	0	0	0	0	3.54531	0	0.33194	4.30942	0.527503	0.807082	1	0	0.33194	4.32794	0	1	1	0	0.33194	4.28866	0.91558	0.651063	1	0	0.33194	4.28876	0.91558	0.692201	1	0	0.33194	4.27007	0.388077	0.835375	1	0	0.33194	4.30953	-0.527503
mmu-mir-7677	0	0	0	0	2.6368	0	0	0	0	0	0	0	0	0	0	0	0.1648	4.2721	0.730488	0.684484	1	0	0.1648	4.32794	0	1	1	0	0.1648	4.32794	0	1	1	0	0.1648	4.32804	0	1	1	0	0.1648	4.2722	-0.730488	0.674146	1	0	0.1648	4.2722	-0.730488
mmu-mir-7680	0	0	1.64566	0	0	0	0	0	0	0	0	0	0	0	0	0	0.102854	4.32319	-0.497142	0.656128	1	0	0.102854	4.32319	-0.497142	0.807771	1	0	0.102854	4.32319	-0.497142	0.754116	1	0	0.102854	4.32804	0	1	1	0	0.102854	4.32804	0	1	1	0	0.102854	4.32804	0.497142
mmu-mir-7686	0	0	0	0	0	0	0.987325	0	0	0	0	0	0	0	0	0	0.0617078	4.32197	0.318266	0.884894	1	0	0.0617078	4.32794	0	1	1	0	0.0617078	4.32794	0	1	1	0	0.0617078	4.32804	0	1	1	0	0.0617078	4.32207	-0.318266	0.873888	1	0	0.0617078	4.32207	-0.318266
mmu-mir-7687	0	0	0	0	1.3184	1.65194	0	0.882864	0	0	0	0	3.29943	0	0	0	0.44704	3.53207	0.973282	0.520919	1	0	0.44704	3.62332	0	1	1	0	0.44704	3.56921	0.867784	0.556166	1	0	0.44704	3.56927	0.867784	0.602535	1	0	0.44704	3.47659	-0.105498	0.961757	1	0	0.44704	3.53213	-0.973282
mmu-mir-8092	0	0	0	0	0	0	0	0	0	0	0	0	0	0	3.54531	0	0.221582	4.32794	0	1	1	0	0.221582	4.32794	0	1	1	0	0.221582	4.28866	0.91558	0.65106	1	0	0.221582	4.28876	0.91558	0.692201	1	0	0.221582	4.28876	0.91558	0.548869	1	0	0.221582	4.32804	0
mmu-mir-8093	0	0	0	0	0	0	0	0	0	0	3.96494	0	0	2.02467	0	0	0.374351	4.32794	0	1	1	0	0.374351	4.2862	0.993663	0.58907	1	0	0.374351	4.30718	0.590883	0.726642	1	0	0.374351	4.26533	-0.40278	0.849465	1	0	0.374351	4.30728	0.590883	0.619799	1	0	0.374351	4.2863	0
mmu-mir-8094	0	0	0.82283	0	3.296	6.60777	2.96197	0	2.78266	0	0	0	1.64972	0	0	0.780523	1.18134	1.69683	1.80614	0.0520618	1	0	1.18134	1.92862	0.491972	0.597381	1	0	1.18134	1.86979	0.414993	0.56236	1	0	1.18134	1.84683	-0.076979	0.972096	1	0	1.18134	1.60325	-1.39115	0.167476	1	0	1.18134	1.6715	-1.80614
mmu-mir-8099-2	0	0	0	0	0	0	0	0	0	0.949035	0	0	0	0	0	0	0.0593147	4.32794	0	1	1	0	0.0593147	4.32794	0.307147	0.823869	1	0	0.0593147	4.32794	0	1	1	0	0.0593147	4.32804	-0.307147	0.813043	1	0	0.0593147	4.32804	0	1	1	0	0.0593147	4.32804	0
mmu-mir-8101	0	0	0	0	0	1.65194	0.987325	0	0	0	0	0	0	0	0	0	0.164954	4.27227	0.731024	0.685147	1	0	0.164954	4.32794	0	1	1	0	0.164954	4.32794	0	1	1	0	0.164954	4.32804	0	1	1	0	0.164954	4.27237	-0.731024	0.674805	1	0	0.164954	4.27237	-0.731024
mmu-mir-8102	2.15999	0	0	0	0	0	0	0	0	0	0	0	0	2.02467	0	0	0.261542	4.31834	-0.622929	0.620946	1	0	0.261542	4.31834	-0.622929	0.770042	1	0	0.261542	4.29753	-0.0320458	0.999717	1	0	0.261542	4.30728	0.590883	0.769197	1	0	0.261542	4.30728	0.590883	0.6198	1	0	0.261542	4.32804	0.622929
mmu-mir-8103	0	0	0	0	2.6368	0	0	0	0	0	0	3.06103	0	1.01234	0	1.56105	0.516951	3.78109	0.730488	0.645793	1	0	0.516951	3.82876	0.819879	0.628962	1	0	0.516951	3.80587	0.716636	0.636065	1	0	0.516951	3.79031	-0.103243	0.989676	1	0	0.516951	3.74215	-0.013852	0.986542	1	0	0.516951	3.76543	-0.730488
mmu-mir-8105	0	0	0	0	0	0	0	1.76573	0	0	0	0	0	0	0	0	0.110358	4.30942	0.527503	0.807079	1	0	0.110358	4.32794	0	1	1	0	0.110358	4.32794	0	1	1	0	0.110358	4.32804	0	1	1	0	0.110358	4.30953	-0.527503	0.796262	1	0	0.110358	4.30953	-0.527503
mmu-mir-8108	0	0	0	0	0	1.65194	0	0	0	0	0	0	0	0	0	0	0.103246	4.30942	0.498747	0.807079	1	0	0.103246	4.32794	0	1	1	0	0.103246	4.32794	0	1	1	0	0.103246	4.32804	0	1	1	0	0.103246	4.30953	-0.498747	0.796262	1	0	0.103246	4.30953	-0.498747
mmu-mir-8112	4.31998	0	1.64566	0	1.3184	0	0.987325	0.882864	1.39133	0	5.28658	0	0	2.02467	7.09062	0.780523	1.608	1.55024	-0.471254	0.55929	1	0.194502	1.608	1.53647	0.0995948	0.943634	1	0	1.608	1.48354	0.479616	0.706017	1	1.33017	1.608	1.49559	0.380021	0.763007	1	1.58809	1.608	1.50973	0.95087	0.331932	1	0	1.608	1.56178	0.471254
mmu-mir-8114	0	2.41491	0	2.54531	15.1616	14.8675	10.3669	18.5402	0	1.89807	0	0	9.89829	14.1727	15.9539	18.7326	7.78449	0.784238	2.81228	1.73926e-06	3.4199e-05	4.77801	7.78449	1.24635	-0.603292	0.531678	1	0	7.78449	0.791631	2.80818	2.02047e-06	0.000102473	2.07792	7.78449	1.0367	3.41147	1.18626e-05	0.00030062	3.136	7.78449	0.369299	-0.00410187	0.9753	1	0.35008	7.78449	1.03107	-2.81228
mmu-mir-8115	0	0	0	0	1.3184	0	0.987325	0	0	1.89807	5.28658	0	0	0	0	0	0.593149	3.45825	0.656662	0.651231	1	0	0.593149	3.42098	1.48345	0.352485	1	0	0.593149	3.51708	0	1	1	0	0.593149	3.42103	-1.48345	0.343433	1	0	0.593149	3.4583	-0.656662	0.638717	1	0	0.593149	3.36052	-0.656662
mmu-mir-8118	0	0	0	0	0	0	0	0	0	0	0	0	3.29943	0	0	0	0.206214	4.32794	0	1	1	0	0.206214	4.32794	0	1	1	0	0.206214	4.28331	0.867784	0.625226	1	0	0.206214	4.28341	0.867784	0.665766	1	0	0.206214	4.28341	0.867784	0.524903	1	0	0.206214	4.32804	0
mmu-mir-8120	0	1.20746	0	0	0	1.65194	0	0	0	0	0	0	0	0	0	0	0.178712	4.30942	0.118168	0.938769	1	0	0.178712	4.32794	-0.380579	0.911802	1	0	0.178712	4.32794	-0.380579	0.856679	1	0	0.178712	4.32804	0	1	1	0	0.178712	4.30953	-0.498747	0.79626	1	0	0.178712	4.30953	-0.118168
mmu-mir-871	0	0	0	0	10.5472	4.12986	19.2528	11.4772	8.34798	0	3.96494	0	5.77401	10.1234	7.09062	9.36628	5.62964	1.25856	3.62665	3.37772e-06	6.44184e-05	4.77801	5.62964	1.3323	2.02794	0.00336406	1	0	5.62964	1.27285	3.18405	2.62435e-05	0.000873974	2.68577	5.62964	0.896023	1.15611	0.107035	0.4264	4.37101	5.62964	0.782189	-0.442594	0.525225	1	0.348787	5.62964	0.875605	-3.62665
mmu-mir-878	0	0	0	0	1.9776	3.30388	0	0	0	0	0	0	0	0	0	0	0.330093	4.23941	1.21436	0.519915	1	0	0.330093	4.32794	0	1	1	0	0.330093	4.32794	0	1	1	0	0.330093	4.32804	0	1	1	0	0.330093	4.23951	-1.21436	0.510735	1	0	0.330093	4.23951	-1.21436
mmu-mir-880	0	0	0	0	0	0	0	0	0	0	0	0	0	2.02467	0	0	0.126542	4.32794	0	1	1	0	0.126542	4.32794	0	1	1	0	0.126542	4.30718	0.590883	0.726638	1	0	0.126542	4.30728	0.590883	0.769197	1	0	0.126542	4.30728	0.590883	0.619799	1	0	0.126542	4.32804	0
mmu-mir-881	0	0	0	0	1.3184	1.65194	0	0	0	0	0	0	0.824858	4.04934	0	3.12209	0.685415	2.48952	0.80123	0.448629	1	0	0.685415	2.5954	0	1	1	0	0.685415	2.44381	1.58452	0.169731	1	0	0.685415	2.44383	1.58452	0.202642	1	0	0.685415	2.33107	0.783288	0.528517	1	0	0.685415	2.48954	-0.80123
mmu-mir-883a	0	0	0	0	1.3184	0	0.987325	0	0	0	0	0	0	0	0	0	0.144108	4.2809	0.656662	0.716668	1	0	0.144108	4.32794	0	1	1	0	0.144108	4.32794	0	1	1	0	0.144108	4.32804	0	1	1	0	0.144108	4.281	-0.656662	0.706174	1	0	0.144108	4.281	-0.656662
mmu-mir-9-1	0	0	0	0	1.9776	0	0.493662	0	0	0	0	0	1.64972	1.01234	0	0.780523	0.369615	2.3121	0.694047	0.468462	1	0	0.369615	2.40981	0	1	1	0	0.369615	2.31955	0.895802	0.347036	1	0	0.369615	2.31956	0.895802	0.403131	1	0	0.369615	2.21789	0.201755	0.819898	1	0	0.369615	2.31212	-0.694047
mmu-mir-9769	0	0	0	0	3.296	1.65194	0.987325	0	0	0	0	0	0	0	0	0	0.370954	4.23564	1.31256	0.493297	1	0	0.370954	4.32794	0	1	1	0	0.370954	4.32794	0	1	1	0	0.370954	4.32804	0	1	1	0	0.370954	4.23574	-1.31256	0.484361	1	0	0.370954	4.23574	-1.31256
mmu-mir-9b-1	0	0	0	0	1.9776	0	0.493662	0	0	0	0	0	1.64972	1.01234	0	0.780523	0.369615	2.3121	0.694047	0.468462	1	0	0.369615	2.40981	0	1	1	0	0.369615	2.31955	0.895802	0.347036	1	0	0.369615	2.31956	0.895802	0.403131	1	0	0.369615	2.21789	0.201755	0.819898	1	0	0.369615	2.31212	-0.694047
[truncated: 3 more columns]
