# Supplementary material for: LIS1 RNA-binding orchestrates the mechanosensitive properties of embryonic stem cells in AGO2-dependent and independent ways
Source: Nat Commun. 2023 Jun 6;14:3293. doi: 10.1038/s41467-023-38797-8 (PMC10244377; doi:10.1038/s41467-023-38797-8)
Supplement: Supplementary file 15 — Supplementary Data 12 [file 41467_2023_38797_MOESM15_ESM.xlsx]

## Sheet: 12a. RNAseq_AGO_LIS1_mESC
	AGO1.4.KO_1	AGO1.4.KO_2	AGO1.4.KO_3	AGO1.4.KO_4	Dox.AGO2_1	Dox.AGO2_2	Dox.AGO2_3	Dox.AGO2_4	AGO1.4.KO_LIS1.OE_1	AGO1.4.KO_LIS1.OE_2	AGO1.4.KO_LIS1.OE_3	AGO1.4.KO_LIS1.OE_4	Dox.AGO2_LIS1.OE_1	Dox.AGO2_LIS1.OE_2	Dox.AGO2_LIS1.OE_3	Dox.AGO2_LIS1.OE_4	DoxAGO2.vs.AGO1.4KO.baseMean	DoxAGO2.vs.AGO1.4KO.log2FoldChange	DoxAGO2.vs.AGO1.4KO.lfcSE	DoxAGO2.vs.AGO1.4KO.pvalue	DoxAGO2.vs.AGO1.4KO.padj	AGO1.4KO_LIS1OE.vs.AGO1.4KO.baseMean	AGO1.4KO_LIS1OE.vs.AGO1.4KO.log2FoldChange	AGO1.4KO_LIS1OE.vs.AGO1.4KO.lfcSE	AGO1.4KO_LIS1OE.vs.AGO1.4KO.pvalue	AGO1.4KO_LIS1OE.vs.AGO1.4KO.padj	DoxAGO2_LIS1OE.vs.AGO1.4KO.baseMean	DoxAGO2_LIS1OE.vs.AGO1.4KO.log2FoldChange	DoxAGO2_LIS1OE.vs.AGO1.4KO.lfcSE	DoxAGO2_LIS1OE.vs.AGO1.4KO.pvalue	DoxAGO2_LIS1OE.vs.AGO1.4KO.padj	DoxAGO2_LIS1OE.vs.AGO1.4KO_LIS1OE.baseMean	DoxAGO2_LIS1OE.vs.AGO1.4KO_LIS1OE.log2FoldChange	DoxAGO2_LIS1OE.vs.AGO1.4KO_LIS1OE.lfcSE	DoxAGO2_LIS1OE.vs.AGO1.4KO_LIS1OE.pvalue	DoxAGO2_LIS1OE.vs.AGO1.4KO_LIS1OE.padj	DoxAGO2_LIS1OE.vs.Dox.AGO2.baseMean	DoxAGO2_LIS1OE.vs.Dox.AGO2.log2FoldChange	DoxAGO2_LIS1OE.vs.Dox.AGO2.lfcSE	DoxAGO2_LIS1OE.vs.Dox.AGO2.pvalue	DoxAGO2_LIS1OE.vs.Dox.AGO2.padj	LIS1OE.vs.Dox.AGO2.baseMean	LIS1OE.vs.Dox.AGO2.log2FoldChange	LIS1OE.vs.Dox.AGO2.lfcSE	LIS1OE.vs.Dox.AGO2.pvalue	LIS1OE.vs.Dox.AGO2.padj
F8a	0	0	0	0	24.4925	25.7917	48.8588	59.4472	67.4647	30.6886	131.131	56.0252	93.2417	0	27.7508	23.0017	36.7434	8.50642	2.67786	3.56e-08	7.35431e-07	36.7434	9.50527	2.73375	9.25555e-10	1.37818e-07	36.7434	8.33442	2.66257	6.06e-08	1.34012e-06	36.7434	-0.099398	0.340077	0.325891	0.587214	36.7434	-0.00327377	0.165749	0.890477	NA	36.7434	0.0936764	0.34735	0.399217	0.622992
Gm15445	0	0	0	0	13.9957	0	7.32882	1.65131	3.83322	106.603	51.7138	14.0063	25.2005	2.64177	0	8.51915	14.7183	0.169018	0.436187	0.00598431	NA	14.7183	8.34388	3.09632	1.21379e-05	0.000561471	14.7183	0.234381	0.527668	0.00187629	0.0114719	14.7183	-0.0909136	0.35011	0.140337	0.356907	14.7183	0.00730284	0.167294	0.692914	NA	14.7183	0.121897	0.377026	0.0634177	NA
Gm9618	0	0	0	0	0	3.22396	0	0	32.9657	17.7671	60.9484	87.1503	0	0	0	7.66723	13.1077	0.0642823	0.385551	0.356374	NA	13.1077	8.32487	3.447	8.36332e-05	0.0027163	13.1077	0.124296	0.45052	0.098143	0.248512	13.1077	-0.0936042	0.355747	0.0141239	0.0778479	13.1077	0.00858303	0.167817	0.49367	NA	13.1077	0.111289	0.375944	0.00291964	NA
1700015O11Rik	0	0	0	0	5.2484	12.8958	3.66441	0	123.43	0	55.4077	3.11251	0	0	0	0	12.7349	0.100532	0.399473	0.0269568	NA	12.7349	8.03223	3.75791	0.000316014	0.00775637	12.7349	-0.00503042	0.42703	0.938483	0.972269	12.7349	-0.0835393	0.352684	0.000436344	0.00530334	12.7349	-0.0185579	0.169426	0.033304	NA	12.7349	0.0757004	0.359373	0.131771	NA
Gm272	0	0	0	0	0	0	9.77176	6.60524	50.5985	72.6836	40.6323	1.55626	0	0	0	1.70383	11.472	0.11392	0.40443	0.0299973	NA	11.472	7.96302	3.44944	0.000137511	0.00409098	11.472	0.0665651	0.430747	0.493112	0.7009	11.472	-0.0996053	0.359138	0.0020149	0.0179683	11.472	-0.0172111	0.168976	0.149358	NA	11.472	0.0932443	0.365656	0.07307	NA
Cbfa2t2-ps1	0	0	0	0	12.2463	9.67187	13.4362	13.2105	33.7323	41.9949	1.84692	28.0126	0	13.2088	4.8972	3.40766	10.9791	0.303987	0.595434	0.00017506	NA	10.9791	7.64472	2.85841	7.94715e-06	0.000392438	10.9791	0.328794	0.634178	0.00263473	0.0152091	10.9791	-0.132266	0.368074	0.0799921	0.250696	10.9791	-0.0175921	0.168164	0.373623	NA	10.9791	0.0775786	0.350453	0.388674	NA
AI662270	0	2.28715	0	0	24.4925	9.67187	31.7582	4.95393	78.1977	229.357	75.7238	105.047	204.124	105.671	40.81	103.934	63.5017	4.2318	1.11094	1.88617e-05	0.000183733	63.5017	7.21704	1.07258	8.05511e-12	2.1071e-09	63.5017	7.10813	1.07352	1.60401e-11	7.31148e-10	63.5017	-0.0182878	0.304702	0.881223	0.95382	63.5017	2.17195	0.833872	0.000281886	NA	63.5017	2.32829	0.806564	0.000156368	0.00154092
Gm14514	1.64871	1.52477	0	0	0	3.22396	34.2011	9.90786	55.1984	234.203	72.03	53.6908	103.322	278.707	24.486	80.9319	59.5672	2.73249	1.49182	0.00222684	0.0106001	59.5672	6.46683	1.22819	1.31719e-08	1.50575e-06	59.5672	6.717	1.22538	4.31896e-09	1.25405e-07	59.5672	0.0268416	0.319566	0.812201	0.922313	59.5672	2.60044	1.22155	0.000726278	NA	59.5672	2.29792	1.27109	0.00163719	0.0107932
Pcdhb16	0	0	4.09004	2.12537	19.2441	25.7917	0	33.0262	13.7996	185.747	60.9484	51.3564	85.6815	140.014	0	107.341	45.5728	0.259848	0.51747	0.00686256	0.0266711	45.5728	4.92335	1.50685	2.66345e-05	0.00107483	45.5728	5.04222	1.49562	1.97068e-05	0.000233936	45.5728	0.00840741	0.325223	0.939615	0.975799	45.5728	0.0333882	0.171947	0.0935555	NA	45.5728	0.141908	0.381757	0.109039	0.271288
Gm13211	0	0	0	2.12537	0	3.22396	0	0	26.0659	92.0659	23.0865	15.5626	5.04009	2.64177	0	15.3345	11.5717	0.0158789	0.375072	0.783466	NA	11.5717	4.90297	2.21574	0.000524183	0.0114094	11.5717	0.170211	0.471011	0.0526947	0.160001	11.5717	-0.101152	0.355725	0.0811695	0.253178	11.5717	0.0222312	0.16969	0.0997942	NA	11.5717	4.06766	2.49314	0.00144302	NA
Mtag2	0	8.38621	0	2.12537	13.9957	22.5677	20.765	29.7236	151.796	30.6886	136.672	5.44689	25.2005	47.5518	6.52961	1.70383	31.447	0.305099	0.569053	0.012271	NA	31.447	4.2441	1.3111	3.72241e-05	0.00144526	31.447	0.392006	0.705653	0.0157084	0.0642859	31.447	-0.163271	0.38415	0.0740719	0.239105	31.447	-0.0018004	0.166205	0.922225	NA	31.447	0.16991	0.396776	0.092087	0.239694
Gm14661	51.1101	33.5448	32.7203	36.1313	108.467	49.9713	53.7447	69.3551	916.906	576.623	494.052	389.064	1058.42	750.262	125.695	509.445	328.469	0.458029	0.449588	0.0658457	0.161285	328.469	3.83681	0.476242	3.77598e-17	2.61046e-14	328.469	3.87973	0.476203	1.91581e-17	2.00821e-15	328.469	0.0146288	0.271405	0.93225	0.973173	328.469	2.96786	0.478502	2.7019e-11	1.98249e-08	328.469	2.92284	0.477148	4.65449e-11	2.2078e-09
Gm28439	75.8408	57.1787	67.4856	59.5104	360.39	54.8073	30.5367	318.703	6662.9	83.1823	12.005	35.7939	165.063	39.6265	23.6698	929.439	561.009	0.0966334	0.387768	NA	NA	561.009	3.44482	2.04766	NA	NA	561.009	0.162488	0.459793	NA	NA	561.009	-0.113269	0.360404	NA	NA	561.009	0.00816949	0.167186	NA	NA	561.009	0.145895	0.391646	NA	NA
Gm49089	42.8665	7.62383	67.4856	31.8806	38.4883	9.67187	39.087	19.8157	398.655	318.192	766.473	306.582	194.043	237.759	202.418	83.4876	172.783	-0.148865	0.34205	0.422856	0.605627	172.783	3.40636	0.56609	7.59357e-11	1.54187e-08	172.783	1.98326	0.591785	4.1722e-05	0.00044918	172.783	-0.751113	0.672315	0.0148661	0.0807573	172.783	2.46897	0.595068	1.37343e-06	0.000238949	172.783	3.88554	0.572009	6.34622e-13	4.23088e-11
Sh3tc2	9.89228	12.1981	0	0	20.9936	16.1198	73.2882	36.3288	38.3322	155.058	79.4176	40.4626	196.564	67.3651	75.0905	100.526	57.6023	1.95209	1.09098	0.00218862	0.0104581	57.6023	3.33355	0.936649	1.39376e-05	0.000634311	57.6023	3.89343	0.913373	9.27878e-07	1.55106e-05	57.6023	0.0722798	0.321677	0.55404	0.77505	57.6023	0.0615178	0.182043	0.0576976	NA	57.6023	0.178055	0.380573	0.189632	0.393535
Kcna1	0	0	4.09004	8.50149	38.4883	29.0156	34.2011	6.60524	50.5985	41.9949	81.2646	76.2565	2.52005	7.92531	65.2961	0	27.9224	0.239665	0.490424	0.0156845	NA	27.9224	3.29553	1.65735	0.000780512	0.0153749	27.9224	0.260589	0.531163	0.0432265	0.13823	27.9224	-0.113106	0.354907	0.168315	0.399541	27.9224	-0.00888682	0.166861	0.683159	NA	27.9224	0.0885373	0.353338	0.333014	NA
Myl4	8.24356	0	0	10.6269	92.7217	80.5989	81.8384	137.059	17.6328	51.6861	91.4226	59.9158	10.0802	80.574	47.3396	81.7838	53.2202	3.99487	0.941428	8.15286e-07	1.16689e-05	53.2202	3.03479	0.986802	6.39239e-05	0.00220701	53.2202	3.04591	0.979157	6.6669e-05	0.000675437	53.2202	0.00150863	0.312596	0.996467	0.998531	53.2202	-0.0318872	0.169244	0.319326	NA	53.2202	-0.127433	0.351871	0.320686	0.547465
Rhox5	36.2717	1.52477	2.04502	6.37611	54.2335	12.8958	43.9729	26.421	119.596	35.5342	269.651	108.938	47.8809	58.1189	301.178	236.832	85.0919	0.304211	0.510433	0.0715507	0.171667	85.0919	3.0281	0.949246	4.5056e-05	0.00167081	85.0919	3.36345	0.9265	1.10142e-05	0.000139777	85.0919	0.0391695	0.31553	0.744914	0.886593	85.0919	0.0807556	0.195897	0.00902485	NA	85.0919	0.403497	0.695833	0.022024	0.0835673
Xlr5a	1.64871	6.09906	17.3827	36.1313	48.1103	83.8229	96.4961	118.894	313.557	37.1494	144.06	130.725	98.2818	266.819	75.9067	141.418	101.031	2.02734	0.826856	0.000504747	0.00307884	101.031	3.0273	0.769728	2.89525e-06	0.000165485	101.031	2.91939	0.77001	5.94745e-06	8.2038e-05	101.031	-0.018375	0.304232	0.881379	0.953953	101.031	0.0408501	0.170615	0.289097	NA	101.031	0.18565	0.369465	0.226341	0.442344
Clec4a1	0	0	20.4502	23.3791	27.1167	9.67187	17.1006	8.25655	258.359	176.056	99.7338	68.4752	0	21.1342	35.9128	20.446	49.1307	0.0538456	0.365878	0.639561	0.78073	49.1307	2.95138	1.37097	0.000634942	0.0131499	49.1307	0.107773	0.417685	0.453103	0.665725	49.1307	-0.258358	0.493146	0.00746808	0.0486304	49.1307	0.00693738	0.166341	0.780297	NA	49.1307	2.13588	1.7114	0.00328595	0.0189588
4930578M07Rik	8.24356	3.04953	12.2701	0	97.0954	85.4349	62.2949	39.6315	33.7323	19.3823	140.366	60.694	90.7216	18.4924	16.324	73.2647	47.5623	3.12039	0.945979	3.51515e-05	0.000315751	47.5623	2.91476	0.962647	7.66261e-05	0.00253696	47.5623	2.49601	0.98934	0.00040545	0.00318611	47.5623	-0.0499203	0.316651	0.668508	0.844133	47.5623	-0.0202668	0.166444	0.530505	NA	47.5623	-0.0245869	0.322844	0.840982	0.924931
Gm32618	0	21.3467	0	4.25074	6.99787	37.0755	46.4158	16.5131	59.7982	142.137	75.7238	63.8065	68.0412	2.64177	88.1497	19.594	40.7807	0.227643	0.462239	0.0671137	0.163619	40.7807	2.86927	1.36711	0.000769883	0.0152174	40.7807	0.483112	0.898114	0.0120522	0.0521533	40.7807	-0.0826117	0.3362	0.385838	0.644302	40.7807	0.017259	0.167399	0.494706	NA	40.7807	0.162573	0.388765	0.121836	0.293187
Efhc2	89.8549	173.823	196.322	231.665	110.216	109.615	298.039	128.802	1451.26	1066.83	1532.95	1122.84	1321.76	2056.62	1677.29	882.584	778.154	-0.0514031	0.256678	0.78643	0.879687	778.154	2.82604	0.342934	8.37759e-18	6.40136e-15	778.154	3.03077	0.342003	4.31209e-20	6.38806e-18	778.154	0.105681	0.245795	0.552752	0.774077	778.154	3.12361	0.34431	5.82924e-21	1.63957e-17	778.154	2.92467	0.344677	1.23739e-18	1.78013e-16
Slc22a18	1.64871	11.4357	17.3827	30.8179	87.4733	46.7474	172.227	112.289	151.796	98.5266	152.371	101.157	113.402	343.43	135.489	178.902	109.693	2.50548	0.646612	4.55764e-06	5.3149e-05	109.693	2.79247	0.638851	4.59976e-07	3.41582e-05	109.693	3.46224	0.626196	1.37912e-09	4.41502e-08	109.693	0.167857	0.333447	0.292273	0.553728	109.693	0.0710778	0.182845	0.133123	NA	109.693	0.0718401	0.30719	0.650236	0.814825
Nrk	28.8525	3.81191	18.4052	59.5104	142.582	51.5833	136.805	95.776	65.1648	315.77	297.354	204.648	146.163	198.133	127.327	117.564	125.591	1.50976	0.711905	0.00147363	0.00753156	125.591	2.73423	0.648066	9.3785e-07	6.03801e-05	125.591	2.08451	0.665976	8.10418e-05	0.000800929	125.591	-0.147747	0.327386	0.33147	0.592755	125.591	0.0335168	0.1665	0.446711	0.715494	125.591	0.344959	0.471264	0.0835778	0.223943
Scn7a	207.738	151.714	49.0805	87.1402	40.2377	45.1354	61.0735	69.3551	855.575	1334.95	567.005	757.118	929.897	1273.33	814.568	684.939	495.554	-0.971941	0.41499	0.00172104	0.00856228	495.554	2.72493	0.376457	2.38212e-14	1.13389e-11	495.554	2.8024	0.375509	5.01934e-15	3.82524e-13	495.554	0.0344438	0.248818	0.83839	0.935321	495.554	4.03601	0.385973	5.93606e-27	5.00885e-23	495.554	3.9595	0.385698	4.62572e-26	1.46595e-23
Gm50289	13.1897	0	2.04502	5.31343	0	17.7318	7.32882	0	28.3658	33.1114	74.8003	116.719	372.967	27.7386	99.5765	74.9685	54.616	0.0239775	0.362495	0.825464	0.903868	54.616	2.71124	1.40694	0.001042	0.0191977	54.616	4.23565	1.19734	1.31726e-05	0.000163733	54.616	0.111569	0.347867	0.265084	0.522614	54.616	3.9085	1.24093	4.24809e-05	NA	54.616	2.29214	1.58115	0.00249169	0.0151307
Fam110c	0	21.3467	18.4052	23.3791	57.7324	154.75	202.764	191.552	85.8641	50.0709	283.503	117.497	50.4009	63.4025	63.6637	156.752	96.3177	2.90097	0.792847	9.79635e-06	0.000103306	96.3177	2.69005	0.805394	2.7966e-05	0.00111849	96.3177	1.87628	0.858231	0.00112638	0.007491	96.3177	-0.129111	0.334434	0.345645	0.606927	96.3177	-0.0440592	0.172098	0.236112	NA	96.3177	-0.0321338	0.316103	0.80741	0.909295
Gm50321	0	18.2972	0	12.7522	41.9872	51.5833	48.8588	26.421	33.7323	127.6	103.428	87.1503	98.2818	116.238	1.6324	46.0034	50.8728	0.338592	0.603173	0.0202452	0.0641119	50.8728	2.67584	1.2961	0.000815117	0.0158313	50.8728	2.05459	1.46845	0.00335575	0.0185914	50.8728	-0.0410105	0.323394	0.674546	0.847663	50.8728	0.0166249	0.16704	0.538196	NA	50.8728	0.114055	0.356737	0.300711	0.527444
Gm9655	14.0141	44.2182	32.7203	91.391	64.7303	46.7474	87.9458	92.4734	469.186	225.319	382.313	292.576	26.4605	10.5671	11.4268	58.7821	121.929	0.226987	0.378948	0.242032	0.417932	121.929	2.67118	0.606269	4.38169e-07	3.26222e-05	121.929	-0.297059	0.426822	0.205277	0.407982	121.929	-3.46663	0.600681	3.80218e-10	2.3742e-08	121.929	-0.129922	0.241335	0.0154453	0.125743	121.929	1.90652	0.627995	0.000107568	0.00112977
Il1rl1	130.248	134.179	265.853	178.531	511.719	564.192	537.447	455.762	499.852	860.896	1903.25	1255.9	669.072	834.799	821.098	574.191	637.312	1.41534	0.339594	2.22975e-06	2.83974e-05	637.312	2.5948	0.330981	2.15502e-16	1.277e-13	637.312	1.93269	0.333799	4.51575e-10	1.56841e-08	637.312	-0.420263	0.313365	0.0471513	0.177527	637.312	0.123482	0.198407	0.133544	0.397687	637.312	0.954161	0.342532	0.000496888	0.00409708
Ugt1a2	25.555	13.7229	12.2701	11.6895	68.2292	117.674	58.6305	104.033	144.129	38.7646	288.12	105.047	52.9209	97.7455	0	11.9268	71.9036	1.53016	1.30062	0.00527313	0.0214391	71.9036	2.59238	1.01458	0.000288158	0.00726005	71.9036	0.293328	0.507197	0.12696	0.297459	71.9036	-0.293772	0.5068	0.0347224	0.145246	71.9036	-0.0375405	0.171365	0.203505	NA	71.9036	0.106052	0.344633	0.401539	0.624988
Rgcc	23.082	7.62383	0	10.6269	83.9744	122.51	58.6305	108.987	25.2993	130.83	186.539	46.6877	2.52005	29.0595	37.5452	131.195	62.8194	2.48731	1.1098	0.000711769	0.00410826	62.8194	2.55077	1.11512	0.000554305	0.0119221	62.8194	0.74965	1.4797	0.0153297	0.0631456	62.8194	-0.115557	0.343017	0.298154	0.559516	62.8194	-0.0286288	0.168958	0.329438	NA	62.8194	0.00803722	0.326494	0.949362	0.975509
Gm14565	5.7705	3.04953	2.04502	14.8776	39.363	24.1797	20.765	29.7236	26.8325	122.754	24.01	27.2345	108.362	97.7455	181.197	55.3745	48.9552	1.45114	0.988373	0.00452466	0.0189408	48.9552	2.53742	0.833985	7.64098e-05	0.00253269	48.9552	3.83356	0.783578	4.15496e-08	9.61303e-07	48.9552	0.253922	0.419922	0.106467	0.300757	48.9552	0.111377	0.223677	0.00649244	NA	48.9552	0.167992	0.360902	0.259052	0.482237
Tacstd2	4.94614	3.04953	2.04502	63.7611	85.7239	141.854	53.7447	138.71	292.858	168.787	68.3361	174.301	0	39.6265	39.1776	107.341	86.5164	0.481356	0.949856	0.0104372	0.0377547	86.5164	2.48775	1.22303	0.000873262	0.0166051	86.5164	0.23041	0.472858	0.171279	0.361809	86.5164	-0.222609	0.429806	0.0490377	0.181916	86.5164	-0.0318699	0.170259	0.230895	NA	86.5164	0.0884169	0.343876	0.441502	0.65926
Gm43921	1.64871	6.09906	0	17.003	34.1146	48.3594	19.5435	9.90786	105.797	1.61519	81.2646	56.0252	151.203	73.9695	75.0905	28.9651	44.4129	0.313618	0.554832	0.0325987	0.093784	44.4129	2.47549	1.29092	0.00109437	0.0199163	44.4129	3.09186	1.15854	0.000228263	0.00194365	44.4129	0.0468116	0.323042	0.663421	0.841513	44.4129	0.0418408	0.173783	0.116291	NA	44.4129	0.129544	0.362775	0.254626	0.477112
Gm15726	9.89228	24.3962	0	1.06269	31.4904	59.6432	70.8452	84.2168	2.29993	144.56	120.05	80.9253	18.9003	134.73	100.393	81.7838	60.3243	1.6193	1.73254	0.00552059	0.0222528	60.3243	2.47315	1.24968	0.00101862	0.0188146	60.3243	2.44698	1.21814	0.00122797	0.00807414	60.3243	-0.0040838	0.318435	0.958907	0.983567	60.3243	0.0130467	0.166324	0.64516	NA	60.3243	0.0579271	0.335463	0.608439	0.785254
Ugt1a1	25.555	12.1981	12.2701	9.56417	59.4819	66.0911	41.53	94.1247	144.129	37.1494	175.458	87.9284	12.6002	26.4177	0	11.9268	51.0265	1.34613	1.05932	0.00603001	0.0238829	51.0265	2.40419	0.866754	0.000168878	0.00478861	51.0265	-0.0577308	0.380859	0.747975	0.872812	51.0265	-2.70604	0.854267	5.06164e-05	0.00086759	51.0265	-0.109792	0.223783	0.00231944	NA	51.0265	0.144887	0.352942	0.308678	0.53549
Hoxb5os	37.9204	35.0696	49.0805	160.466	150.454	451.354	382.32	426.038	445.42	335.96	524.526	326.035	173.883	287.953	176.299	287.947	265.67	2.14049	0.477943	3.86922e-07	6.09473e-06	265.67	2.36455	0.47501	2.82392e-08	2.97084e-06	265.67	1.4751	0.490111	0.000176107	0.00155141	265.67	-0.390175	0.413939	0.0705882	0.231777	265.67	-0.0784604	0.181398	0.181978	0.469367	265.67	0.0826551	0.283751	0.637745	0.806431
Gm36495	18.1358	2.28715	0	17.003	0	3.22396	12.2147	9.90786	81.2643	40.3798	155.141	42.797	83.1615	72.6487	159.975	77.5242	48.479	-0.0753984	0.365197	0.5568	0.718133	48.479	2.34159	1.17217	0.0010085	0.0186872	48.479	2.78226	1.07399	0.000309232	0.00252003	48.479	0.0377239	0.318981	0.742616	0.88531	48.479	3.42238	1.07673	4.24781e-05	NA	48.479	3.06908	1.09799	0.00015399	0.0015216
Gm4617	98.0984	172.299	43.9679	126.46	299.159	338.515	609.513	2980.62	3975.05	88.8355	125.591	251.335	129.782	145.297	587.664	229.165	637.584	2.2743	1.48429	NA	NA	637.584	2.33914	1.51408	NA	NA	637.584	0.186761	0.452602	NA	NA	637.584	-0.18612	0.401069	NA	NA	637.584	-0.041987	0.174433	NA	NA	637.584	0.00855657	0.332247	NA	NA
Gm8615	3.29743	7.62383	0	15.9403	18.3694	32.2396	18.322	29.7236	42.9321	108.218	24.01	45.9095	22.6804	5.28354	33.4642	63.8936	29.4942	0.334593	0.563133	0.043867	NA	29.4942	2.32045	1.13319	0.000933258	0.0174939	29.4942	0.785869	1.47734	0.0157544	0.0643916	29.4942	-0.101892	0.335589	0.362421	0.623396	29.4942	0.0122026	0.165803	0.691602	NA	29.4942	0.16501	0.377656	0.192317	0.396988
Gm11427	21.4333	74.7135	79.7558	21.2537	30.6157	35.4635	56.1876	47.888	151.796	342.42	314.9	302.692	287.285	220.588	199.153	234.277	151.276	-0.0875733	0.303396	0.644741	0.784202	151.276	2.31862	0.474154	4.57828e-08	4.53977e-06	151.276	2.06774	0.475973	8.21907e-07	1.39724e-05	151.276	-0.0895404	0.278469	0.59144	0.799505	151.276	2.28491	0.484844	1.02367e-07	2.78637e-05	151.276	2.54952	0.478303	4.86949e-09	1.57984e-07
Smoc2	18.1358	42.6934	25.5627	56.3223	125.962	138.63	206.428	99.0786	88.9307	313.347	148.677	245.888	239.404	145.297	132.225	126.083	134.542	1.76798	0.505302	2.5374e-05	0.000238719	134.542	2.29529	0.493701	1.46325e-07	1.26074e-05	134.542	1.96377	0.497559	4.53973e-06	6.46472e-05	134.542	-0.11301	0.28732	0.500319	0.737461	134.542	0.020378	0.159527	0.713525	0.879773	134.542	0.190869	0.317914	0.298356	0.525183
Gm42889	19.7846	3.04953	2.04502	68.0119	93.5965	156.362	58.6305	170.085	308.958	182.517	68.3361	178.969	1.26002	87.1784	66.9285	110.749	98.5288	1.12652	2.05623	0.00866344	0.0323964	98.5288	2.29472	1.1114	0.000876261	0.0166295	98.5288	0.330886	0.548446	0.0913795	0.236924	98.5288	-0.198953	0.397814	0.0998264	0.289322	98.5288	-0.028487	0.168779	0.346449	NA	98.5288	0.0864638	0.339176	0.481921	0.692158
Ifi211	35.4473	1.52477	3.06753	14.8776	47.2356	53.1953	140.469	72.6577	137.229	8.07595	163.453	98.0441	94.5017	166.431	92.2307	64.7455	74.5741	1.79099	1.05305	0.00253689	0.0117946	74.5741	2.29187	0.974984	0.000497977	0.0109374	74.5741	2.37517	0.94418	0.00042397	0.00330747	74.5741	0.00648893	0.311226	0.962761	0.98517	74.5741	0.0171228	0.165794	0.611785	NA	74.5741	0.0600375	0.327325	0.644518	0.810867
Serpinb2	112.112	205.843	96.1159	68.0119	288.662	322.396	283.381	340.17	398.655	728.451	729.534	603.827	487.629	494.011	576.238	432.773	385.488	1.22122	0.317364	1.02699e-05	0.000107816	385.488	2.26467	0.308317	1.06499e-14	5.522e-12	385.488	1.95346	0.309529	1.95107e-11	8.71557e-10	385.488	-0.1838	0.243322	0.306645	0.568383	385.488	0.326346	0.375344	0.0219064	0.151824	385.488	0.836709	0.315922	0.00092283	0.00678075
Cd53	63.4754	85.3869	61.3506	34.0059	120.713	132.182	139.248	89.1708	148.729	365.841	574.393	281.682	128.522	369.848	52.2368	154.197	175.061	0.477387	0.494799	0.059928	0.150328	175.061	2.256	0.543074	1.3816e-06	8.42775e-05	175.061	1.15859	0.574806	0.00320657	0.0179395	175.061	-0.40975	0.473017	0.0592206	0.20608	175.061	0.0553375	0.171903	0.28885	0.584493	175.061	1.11514	0.593345	0.00326579	0.0188724
Nlrp4f	18.1358	67.0897	68.5082	10.6269	13.9957	19.3437	32.9797	23.1184	233.06	386.03	236.406	119.832	40.3207	317.012	223.639	173.791	123.993	-0.261409	0.417077	0.17374	0.331426	123.993	2.2224	0.683426	4.19686e-05	0.00157239	123.993	1.80951	0.69645	0.000463402	0.00356716	123.993	-0.085055	0.307269	0.550731	0.772444	123.993	2.78351	0.681858	1.64867e-06	0.000260028	123.993	3.19869	0.669429	7.65196e-08	1.91011e-06
Lsp1	90.6792	128.08	81.8008	276.298	346.394	533.565	522.789	465.67	309.724	1101.56	790.483	705.762	614.891	393.624	586.848	475.368	463.971	1.52628	0.40071	8.91485e-06	9.50528e-05	463.971	2.20811	0.392515	8.64951e-10	1.30806e-07	463.971	1.69256	0.396253	1.29943e-06	2.08721e-05	463.971	-0.246554	0.301905	0.195409	0.436185	463.971	0.0250084	0.155735	0.69366	0.870456	463.971	0.361609	0.342367	0.0915308	0.238843
Cend1	23.082	35.0696	85.8908	65.8865	118.964	125.734	53.7447	39.6315	507.518	345.651	179.151	196.088	40.3207	39.6265	280.773	184.014	145.072	0.201744	0.377803	0.27268	0.453587	145.072	2.2053	0.685028	4.61013e-05	0.00169873	145.072	0.734509	0.70859	0.027691	0.099129	145.072	-0.370583	0.515726	0.0604269	0.209287	145.072	0.0479883	0.17197	0.271247	0.567724	145.072	1.34625	0.757174	0.00296301	0.0174219
Hoxb6	37.9204	33.5448	49.0805	132.836	117.214	340.127	310.253	399.617	379.489	232.587	437.721	263.785	173.883	285.311	127.327	212.979	220.855	2.00664	0.488566	2.09528e-06	2.69158e-05	220.855	2.1883	0.486404	2.92142e-07	2.27416e-05	220.855	1.40139	0.501225	0.000356342	0.00285348	220.855	-0.311131	0.374241	0.117969	0.320967	220.855	-0.0676808	0.175516	0.236552	0.534305	220.855	0.0652725	0.28266	0.706191	0.849597
Tgfb1i1	51.1101	131.13	72.5982	128.585	257.172	412.666	201.542	317.052	251.459	381.185	812.646	469.989	461.168	327.579	843.952	470.257	349.381	1.42995	0.428846	5.55393e-05	0.000467357	349.381	2.18392	0.415821	8.31192e-09	1.01833e-06	349.381	2.3265	0.413314	1.07446e-09	3.49361e-08	349.381	0.0584612	0.260473	0.731512	0.879512	349.381	0.174522	0.278864	0.0386669	0.204926	349.381	0.378585	0.364043	0.0841618	0.224901
Gng11	3.29743	0	21.4727	31.8806	90.0975	103.167	51.3017	92.4734	58.265	45.2253	123.744	133.838	264.605	108.313	168.137	107.341	87.6974	2.06615	0.872616	0.000607138	0.00360466	87.6974	2.17198	0.873872	0.000354848	0.00843847	87.6974	3.19068	0.801078	2.6388e-06	3.97201e-05	87.6974	0.159771	0.351728	0.249453	0.503835	87.6974	0.0470599	0.173489	0.199253	NA	87.6974	0.0192012	0.316303	0.892122	0.949342
Pramel6	128.6	194.408	184.052	138.149	56.8577	51.5833	68.4023	75.9603	647.048	671.919	899.451	789.8	320.046	404.191	519.104	439.588	349.322	-1.26724	0.268681	2.22982e-07	3.75853e-06	349.322	2.16905	0.244274	3.76074e-20	4.65629e-17	349.322	1.31192	0.247518	1.21821e-08	3.23918e-07	349.322	-0.726033	0.24552	0.000445991	0.005398	349.322	2.69182	0.261134	3.25505e-26	1.83107e-22	349.322	3.53894	0.258643	6.45928e-44	9.41633e-41
Mcpt8	21.4333	13.7229	0	25.5045	104.968	29.0156	122.147	59.4472	57.4983	106.603	157.912	152.513	0	29.0595	81.6201	34.0766	62.22	0.535193	1.10424	0.0117495	0.0413817	62.22	2.13928	1.24482	0.00164016	0.0263698	62.22	0.232046	0.468833	0.183839	0.378724	62.22	-0.216729	0.418841	0.0675795	0.225157	62.22	-0.0341917	0.170701	0.2314	NA	62.22	0.0746347	0.337534	0.528842	0.72761
Mid1	458.342	264.547	332.316	284.8	473.231	683.479	655.929	634.103	1194.43	1574	1807.21	1521.24	2074	2780.46	1216.14	1370.73	1082.81	0.752888	0.261329	0.000663963	0.00387782	1082.81	2.12996	0.256474	5.68538e-18	4.71659e-15	1082.81	2.42192	0.255333	1.50556e-22	2.87601e-20	1082.81	0.19492	0.216807	0.252891	0.50793	1082.81	1.52459	0.25924	2.03782e-10	1.18587e-07	1082.81	1.22529	0.259172	1.75512e-07	4.04417e-06
Ppef1	8.24356	3.04953	6.13506	9.56417	57.7324	17.7318	34.2011	11.5592	60.5649	35.5342	144.06	0.778128	113.402	5.28354	75.0905	20.446	37.711	0.288257	0.524559	0.0380592	0.10574	37.711	2.1281	1.54073	0.00245498	0.0349298	37.711	1.91739	1.54653	0.004194	0.0223731	37.711	-0.0138963	0.320177	0.868094	0.948192	37.711	0.0213875	0.167862	0.426715	NA	37.711	0.105911	0.3529	0.33648	0.563765
Ivl	47.8127	35.0696	20.4502	25.5045	126.836	53.1953	207.65	118.894	114.997	48.4557	332.446	203.869	133.562	353.997	86.5173	136.306	127.848	1.56929	0.671869	0.000908245	0.00505207	127.848	2.11217	0.64413	3.88828e-05	0.00148553	127.848	2.15382	0.634716	3.41482e-05	0.000376577	127.848	0.00618843	0.291718	0.972526	0.98931	127.848	0.0377328	0.167297	0.408706	0.685505	127.848	0.128953	0.323007	0.427967	0.647691
Grem1	473.181	654.887	575.673	492.024	1282.36	1447.56	1225.13	1264.9	1792.41	2620.65	2667.88	2433.98	1830.81	1855.84	1857.67	1794.13	1516.82	1.21674	0.154348	3.41811e-16	3.13016e-14	1516.82	2.0947	0.152563	4.38603e-44	1.27353e-39	1516.82	1.71751	0.153051	2.99165e-30	1.27743e-27	1516.82	-0.329304	0.146553	0.0124907	0.0709815	1516.82	0.411216	0.159425	0.00113624	0.0272269	1516.82	0.827984	0.152487	9.01416e-09	2.7453e-07
Uty	70.8947	16.01	40.9004	61.6358	106.717	127.346	111.154	208.065	190.894	273.775	381.389	107.382	330.126	346.072	148.549	109.897	164.425	1.16846	0.586735	0.00277613	0.0126948	164.425	2.08718	0.547219	5.55614e-06	0.000291206	164.425	2.06693	0.542604	7.53715e-06	0.000100713	164.425	-0.00827642	0.280583	0.951627	0.980636	164.425	0.080971	0.186309	0.137382	0.404563	164.425	0.312985	0.399391	0.121712	0.293018
Dok1	150.033	34.3072	47.0354	144.525	447.863	390.099	368.884	313.749	483.752	313.347	492.205	504.227	115.922	496.653	305.259	378.25	311.632	1.81453	0.472528	6.86567e-06	7.54474e-05	311.632	2.06478	0.469642	4.69977e-07	3.47233e-05	311.632	1.55378	0.476477	6.77238e-05	0.000684928	311.632	-0.187754	0.307045	0.291206	0.552572	311.632	-0.0286402	0.16021	0.603555	0.819759	311.632	0.0940983	0.283879	0.59275	0.773923
Gm26995	11.541	16.01	30.6753	71.1999	39.363	30.6276	36.6441	42.9341	76.6644	131.638	229.942	216.319	239.404	105.671	127.327	182.31	99.2669	0.0695164	0.321438	0.696272	0.820143	99.2669	2.06079	0.595863	2.0487e-05	0.000868412	99.2669	2.07929	0.588554	2.0892e-05	0.000246094	99.2669	-0.000526554	0.285985	0.999185	0.999526	99.2669	1.78975	0.61793	0.000126965	NA	99.2669	1.81213	0.604699	0.000125021	0.00128289
Gm7073	11.541	0	24.5402	3.18806	0	6.44791	21.9864	9.90786	107.33	26.6506	88.6523	81.7034	143.643	153.223	173.035	39.1881	55.6897	-0.00501529	0.356003	0.97102	0.984469	55.6897	2.03609	1.36996	0.00226291	0.0329352	55.6897	3.11628	1.08787	0.000133131	0.00122756	55.6897	0.0861996	0.332372	0.433381	0.685309	55.6897	3.11877	1.11748	0.000138831	NA	55.6897	2.11074	1.30724	0.00226884	0.0140268
Hoxb3	44.5152	21.3467	41.9229	58.4477	101.469	96.7187	117.261	61.0985	33.7323	374.724	220.707	222.545	63.0011	113.596	28.567	71.5608	104.451	0.512723	0.592378	0.0473801	0.125128	104.451	2.02193	0.651068	6.88229e-05	0.00234659	104.451	0.279677	0.420551	0.219605	0.426348	104.451	-1.07493	0.743652	0.00584951	0.0405168	104.451	-0.0361349	0.167004	0.448464	NA	104.451	0.465039	0.577851	0.0461451	0.145859
Ifi203	35.4473	15.2477	36.8104	44.6328	119.838	64.4791	108.711	92.4734	74.3645	142.944	307.513	109.716	128.522	364.564	189.359	174.643	125.579	1.19222	0.57305	0.00225166	0.0106797	125.579	2.02096	0.538202	6.87465e-06	0.000348364	125.579	2.51096	0.523662	8.3707e-08	1.79374e-06	125.579	0.148022	0.305664	0.378239	0.637775	125.579	0.158073	0.275769	0.0208945	0.147609	125.579	0.281304	0.374286	0.150861	0.338484
Gpr149	151.682	243.962	124.746	147.713	370.887	357.859	324.911	366.591	367.223	986.881	981.639	580.483	720.733	744.979	799.877	310.097	473.766	0.89407	0.361086	0.00149292	0.007607	473.766	2.01238	0.349294	4.16447e-10	6.87043e-08	473.766	1.82938	0.349317	1.10934e-08	2.97973e-07	473.766	-0.0897559	0.244593	0.594388	0.800977	473.766	0.467564	0.483856	0.0113492	0.10682	473.766	0.832609	0.361222	0.00217886	0.0135857
Ifi204	56.8806	0	4.09004	28.6925	28.8662	46.7474	87.9458	19.8157	38.3322	182.517	238.253	133.06	131.042	228.513	81.6201	103.934	88.1443	0.178112	0.400612	0.234009	0.408401	88.1443	1.9877	1.10978	0.00155973	0.0255289	88.1443	1.87239	1.08004	0.00251805	0.0146874	88.1443	-0.0151307	0.313691	0.88754	0.95596	88.1443	0.0569928	0.179803	0.0672868	NA	88.1443	0.294593	0.501059	0.0486587	0.151699
Csf1	2918.22	2622.6	2803.72	2694.97	7217.42	8520.92	7719.69	8373.8	7655.71	9298.65	15692.4	11988.6	6710.88	10189.3	9672.79	8978.33	7691.12	1.49275	0.178288	5.6488e-18	6.82826e-16	7691.12	1.98512	0.177538	3.85838e-30	3.7344e-26	7691.12	1.65566	0.177948	1.34889e-21	2.31754e-19	7691.12	-0.281181	0.167951	0.0627866	0.214722	7691.12	0.0779785	0.131425	0.365881	0.651605	7691.12	0.422697	0.174568	0.00570093	0.0294362
Ugt1a6a	67.5972	29.7329	142.129	53.1343	134.709	211.169	174.67	201.46	190.128	309.309	638.112	257.56	273.425	163.79	39.1776	126.083	188.262	0.794935	0.630546	0.0159245	0.0527509	188.262	1.96885	0.582811	2.81908e-05	0.00112438	188.262	0.555435	0.528588	0.0542252	0.163481	188.262	-0.61947	0.631926	0.0234722	0.111036	188.262	-0.0230876	0.162486	0.625116	0.83181	188.262	0.384035	0.465314	0.076024	0.20932
Igll1	1.64871	21.3467	4.09004	19.1283	27.1167	41.9114	73.2882	19.8157	27.5992	88.8355	123.744	62.2502	7.56014	87.1784	19.5888	57.0783	42.6363	0.397506	0.642307	0.0367687	0.103103	42.6363	1.96326	1.11299	0.00164595	0.0264336	42.6363	0.587487	0.903419	0.0290069	0.102788	42.6363	-0.115782	0.33863	0.330875	0.592238	42.6363	0.00399225	0.16486	0.927793	NA	42.6363	0.138259	0.357882	0.288894	0.514224
Dhrs9	30.5012	42.6934	114.521	110.519	145.206	101.555	190.549	227.881	156.395	557.241	313.977	337.707	299.885	280.028	75.0905	171.235	197.186	0.680736	0.569802	0.0237921	0.073178	197.186	1.93705	0.549415	1.67703e-05	0.000736676	197.186	1.1041	0.570802	0.00406429	0.0218054	197.186	-0.26381	0.368322	0.151751	0.374361	197.186	0.0309837	0.163319	0.542674	0.780747	197.186	0.511836	0.526124	0.041385	0.133982
Areg	16.4871	27.4458	106.341	12.7522	169.698	222.453	114.818	118.894	157.162	258.43	153.295	306.582	10.0802	140.014	21.2212	83.4876	119.948	1.27286	0.915753	0.00578781	0.0231097	119.948	1.92927	0.8216	0.000548026	0.0118221	119.948	0.182124	0.403666	0.362141	0.582782	119.948	-0.907255	1.12297	0.0108805	0.0641602	119.948	-0.0724925	0.186917	0.0642989	0.271345	119.948	0.101441	0.328828	0.487243	0.696556
Prl2c2	36.2717	125.031	8.18008	57.385	21.8683	122.51	179.556	82.5655	275.992	290.734	281.656	276.235	246.964	166.431	104.474	103.082	148.684	0.261117	0.410287	0.181342	0.342082	148.684	1.91508	0.695717	0.000201336	0.00547379	148.684	0.831595	0.72487	0.0199882	0.0774042	148.684	-0.226817	0.376733	0.163513	0.392441	148.684	0.0428453	0.169838	0.324032	0.616502	148.684	0.748662	0.819719	0.0174927	0.0699803
Anxa8	113.761	3.04953	38.8554	133.898	260.671	240.185	265.059	191.552	384.855	272.967	398.935	314.364	390.607	206.058	267.714	340.766	238.956	1.29385	0.664051	0.0025502	0.0118461	238.956	1.91437	0.629056	8.47524e-05	0.00274585	238.956	1.72097	0.626234	0.000316041	0.00256903	238.956	-0.0481575	0.293031	0.742978	0.885619	238.956	0.027177	0.164084	0.560018	0.793122	238.956	0.152584	0.329191	0.362445	0.589833
Sox9	110.464	77.763	71.5757	57.385	237.927	248.245	256.509	267.512	398.655	227.742	271.498	382.839	151.203	219.267	235.066	308.393	220.128	1.55538	0.321361	9.37031e-08	1.72966e-06	220.128	1.91355	0.31745	8.81947e-11	1.73264e-08	220.128	1.40848	0.320593	9.81796e-07	1.62686e-05	220.128	-0.307397	0.273572	0.111099	0.309597	220.128	-0.0330138	0.150589	0.645179	0.844913	220.128	0.209918	0.253389	0.259666	0.482764
Olr1	253.077	253.111	148.264	184.907	390.131	432.01	267.502	331.913	489.886	696.147	1566.19	692.534	816.495	404.191	827.628	367.175	507.573	0.519315	0.357317	0.0347212	0.0985234	507.573	1.90844	0.369747	1.21293e-08	1.40874e-06	507.573	1.36662	0.372788	2.05573e-05	0.000242643	507.573	-0.278706	0.300232	0.149915	0.371792	507.573	0.223544	0.338484	0.0322587	0.185485	507.573	1.08273	0.380671	0.000345395	0.00300829
Vmn2r-ps97	6.59485	21.3467	10.2251	17.003	27.1167	16.1198	39.087	37.9801	75.1311	143.752	72.03	10.8938	27.7205	36.9848	78.3553	73.2647	43.3503	0.279024	0.453502	0.12847	0.266253	43.3503	1.90779	0.863217	0.000758231	0.0150255	43.3503	1.28872	0.92382	0.00687643	0.0334166	43.3503	-0.0886636	0.317872	0.503567	0.739902	43.3503	0.0444618	0.172194	0.23917	NA	43.3503	0.331189	0.505966	0.0653724	0.18782
Gm38324	47.8127	85.3869	38.8554	108.394	41.9872	16.1198	56.1876	39.6315	492.186	174.441	407.246	340.82	2.52005	84.5366	127.327	69.857	133.332	-0.240921	0.407901	0.196533	0.362406	133.332	1.90003	0.746294	0.000350058	0.0083507	133.332	0.00766085	0.358368	0.971192	0.986334	133.332	-1.87539	0.738986	0.00040798	0.00500258	133.332	0.0543895	0.175599	0.184908	0.472614	133.332	2.91286	0.696802	1.37227e-06	2.47177e-05
Svep1	41.2178	173.823	226.997	138.149	183.694	438.458	357.891	383.104	367.989	534.628	662.122	848.937	572.05	744.979	505.228	454.071	414.584	0.977385	0.434501	0.00216097	0.010354	414.584	1.89502	0.417858	2.64639e-07	2.10522e-05	414.584	1.81394	0.415618	8.21762e-07	1.39724e-05	414.584	-0.035993	0.258093	0.830248	0.931279	414.584	0.141834	0.232886	0.0628936	0.268028	414.584	0.503115	0.403032	0.0379723	0.125505
Gpx2	60.178	193.645	81.8008	142.4	318.403	286.932	207.65	313.749	528.984	479.712	548.536	364.164	302.405	250.968	532.163	361.212	310.806	1.0483	0.372401	0.000447391	0.00278029	310.806	1.88033	0.361491	9.7526e-09	1.17501e-06	310.806	1.45435	0.363658	5.15228e-06	7.24463e-05	310.806	-0.216082	0.275917	0.239381	0.492256	310.806	0.0742091	0.169722	0.297855	0.592201	310.806	0.528437	0.353906	0.0267112	0.0964648
Gm1401	8.24356	1.52477	4.09004	35.0686	9.62207	58.0312	42.7514	82.5655	14.5662	133.253	110.815	65.3627	47.8809	21.1342	18.7726	15.3345	41.8136	0.398453	0.665243	0.0285059	0.0844557	41.8136	1.87903	1.26421	0.00237962	0.0342052	41.8136	0.209557	0.449133	0.233953	0.443863	41.8136	-0.233987	0.432055	0.0633491	0.215793	41.8136	-0.0308039	0.169399	0.314429	NA	41.8136	0.104759	0.345534	0.396061	0.620302
Plau	118.707	161.625	437.634	223.164	558.955	548.073	403.085	541.63	732.145	894.008	1369.49	768.79	309.966	457.026	750.088	468.553	546.434	0.923347	0.376463	0.00148308	0.00756706	546.434	1.87507	0.365931	1.44308e-08	1.62407e-06	546.434	0.887087	0.369945	0.00227655	0.0134627	546.434	-0.676998	0.376882	0.00883779	0.0550792	546.434	-0.00904544	0.151953	0.896663	0.960462	546.434	0.631112	0.371335	0.0129389	0.0560044
Zfhx4	340.459	211.942	520.457	224.227	698.037	789.869	861.136	762.906	834.875	1273.58	1715.79	1170.3	743.413	1153.13	979.441	1079.38	834.934	1.1572	0.282426	3.92295e-06	4.67002e-05	834.934	1.86902	0.278265	9.66213e-13	3.11722e-10	834.934	1.5248	0.278884	3.77174e-09	1.11297e-07	834.934	-0.218551	0.233488	0.214836	0.461081	834.934	0.107477	0.174536	0.203009	0.496448	834.934	0.534597	0.274953	0.0119898	0.0526256
Gm4258	4.94614	77.0007	120.656	46.7582	139.957	203.109	171.006	160.177	204.694	227.742	531.914	218.654	243.184	235.117	55.5016	151.641	174.504	0.774558	0.751732	0.0188	0.0603208	174.504	1.86017	0.685585	0.000224021	0.00594645	174.504	0.873518	0.71423	0.016904	0.0679528	174.504	-0.211078	0.363378	0.192388	0.43277	174.504	0.00172265	0.161909	0.97077	0.987217	174.504	0.23419	0.381944	0.180677	0.381136
Gtsf1l	107.991	195.17	104.296	145.588	454.861	531.953	443.393	464.018	397.888	752.679	499.592	457.539	646.392	1108.22	1495.28	1108.34	557.075	1.68409	0.291134	4.7787e-10	1.5363e-08	557.075	1.84225	0.290038	1.0727e-11	2.70843e-09	557.075	2.91255	0.285732	7.48972e-26	1.9592e-23	557.075	0.916461	0.291078	0.000165415	0.002366	557.075	1.06451	0.298216	1.68274e-05	0.00156895	557.075	0.095919	0.223317	0.581304	0.765883
Fxyd5	476.478	359.845	411.049	490.961	1171.27	1271.85	1038.25	1182.34	1202.1	1153.25	2092.56	1933.65	957.617	928.582	1317.35	1328.14	1082.2	1.36544	0.218736	3.65959e-11	1.52392e-09	1082.2	1.82787	0.217207	2.11203e-18	1.9164e-15	1082.2	1.32652	0.218097	1.20366e-10	4.62294e-09	1082.2	-0.398076	0.208721	0.02076	0.10196	1082.2	-0.0156503	0.132609	0.851444	0.941664	1082.2	0.36537	0.206164	0.0338553	0.115475
Nrp1	273.686	231.764	332.316	390.006	633.307	580.312	773.19	652.268	665.447	1134.67	1584.66	1266.01	1450.29	1334.09	630.923	645.751	786.168	0.964048	0.313251	0.000233345	0.00160683	786.168	1.82727	0.306968	1.32826e-10	2.44097e-08	786.168	1.62966	0.306829	8.38445e-09	2.29671e-07	786.168	-0.113182	0.231081	0.508369	0.743543	786.168	0.245769	0.309048	0.037892	0.202555	786.168	0.643841	0.309925	0.00618933	0.0314436
Pglyrp3	64.2998	1.52477	49.0805	21.2537	24.4925	14.5078	12.2147	36.3288	140.296	153.443	247.488	173.522	71.8213	79.2531	14.6916	36.6323	71.3031	-0.133674	0.366593	0.400069	0.584627	71.3031	1.80196	0.910468	0.00121999	0.0213138	71.3031	0.146871	0.396596	0.447188	0.660824	71.3031	-0.722057	1.33691	0.0133201	0.0742487	71.3031	0.057447	0.178678	0.111374	NA	71.3031	2.6191	0.822243	5.50116e-05	0.000632792
Mmp10	298.417	193.645	306.753	125.397	390.131	396.547	564.319	525.117	403.255	754.294	1331.63	1022.46	486.369	599.682	1087.18	596.34	567.596	0.803784	0.375909	0.00405019	0.0172772	567.596	1.7922	0.367455	5.24775e-08	5.11321e-06	567.596	1.43511	0.368009	7.74332e-06	0.000102852	567.596	-0.173119	0.267214	0.332097	0.593437	567.596	0.126577	0.207424	0.110989	0.361244	567.596	0.662351	0.374163	0.0103779	0.0470814
Gm15261	64.2998	21.3467	77.7107	12.7522	94.4712	104.779	107.489	66.0524	135.696	56.5317	378.619	222.545	93.2417	73.9695	171.402	117.564	112.404	0.426682	0.524188	0.0705405	0.16984	112.404	1.78786	0.670376	0.000259971	0.00669789	112.404	0.805578	0.678887	0.0211332	0.0807507	112.404	-0.225299	0.368867	0.177204	0.411689	112.404	0.0221014	0.163624	0.622109	NA	112.404	0.388958	0.50606	0.0659011	0.188895
Plcl1	262.97	368.993	239.267	365.564	561.579	667.359	806.17	584.564	669.28	1264.69	1592.05	936.088	813.975	916.694	630.107	651.715	708.192	0.976831	0.268135	3.15174e-05	0.000287875	708.192	1.77829	0.263908	8.56995e-13	2.89345e-10	708.192	1.19313	0.265531	7.58846e-07	1.3007e-05	708.192	-0.428543	0.253169	0.0273518	0.12359	708.192	0.061007	0.150655	0.437712	0.708296	708.192	0.63872	0.264899	0.00289089	0.0170852
Tmcc3os	584.469	625.916	418.206	473.958	1029.56	899.484	1162.84	1000.69	1612.25	1600.65	2098.1	2021.58	1254.98	1351.26	1503.44	1461.03	1193.65	0.915207	0.167367	6.60718e-09	1.59008e-07	1193.65	1.76959	0.165295	5.33451e-28	2.21275e-24	1193.65	1.37245	0.165908	1.43418e-17	1.53099e-15	1193.65	-0.342941	0.15871	0.0148994	0.0808484	1193.65	0.338756	0.173483	0.0066695	0.0776775	1193.65	0.79224	0.165625	2.70249e-07	5.93327e-06
Adamts1	127.775	203.556	171.782	133.898	584.322	612.552	593.634	468.972	449.253	420.757	773.86	630.283	766.094	615.532	777.023	546.929	492.264	1.76531	0.251679	1.67877e-13	9.94756e-12	492.264	1.76694	0.251092	1.04867e-13	4.56025e-11	492.264	2.03186	0.249853	2.96697e-17	3.0122e-15	492.264	0.174357	0.208648	0.29995	0.561299	492.264	0.0926526	0.159102	0.286354	0.582536	492.264	0.0047521	0.19951	0.972991	0.987762
Snord110	7.41921	6.86145	0	14.8776	53.3587	33.8515	78.174	89.1708	27.5992	68.6456	24.01	28.0126	47.8809	47.5518	95.4955	64.7455	42.9784	2.75719	0.781031	1.70268e-05	0.00016839	42.9784	1.76119	0.887272	0.00124221	0.0215207	42.9784	2.77489	0.776299	1.534e-05	0.000188017	42.9784	0.166393	0.349676	0.251722	0.506577	42.9784	0.000814778	0.163172	0.988517	NA	42.9784	-0.172122	0.359223	0.258885	0.4822
Fat4	138.492	257.685	405.936	308.179	704.16	715.718	594.856	855.379	791.943	713.914	1723.18	813.922	1014.32	1165.02	723.97	707.089	727.11	1.234	0.331634	1.64908e-05	0.000163751	727.11	1.75545	0.327529	4.1832e-09	5.35081e-07	727.11	1.59132	0.326699	8.50464e-08	1.81842e-06	727.11	-0.0878326	0.235811	0.604113	0.807114	727.11	0.0786976	0.167768	0.296226	0.590824	727.11	0.312832	0.283304	0.118024	0.287045
A630023A22Rik	144.262	3.04953	38.8554	133.898	269.418	257.917	293.153	194.855	384.855	272.967	400.782	331.482	390.607	264.177	267.714	349.285	249.83	1.1975	0.682889	0.003977	0.0170268	249.83	1.75362	0.649826	0.00024256	0.00632224	249.83	1.62993	0.639066	0.000570627	0.0042473	249.83	-0.0342553	0.292316	0.823095	0.927807	249.83	0.026562	0.164104	0.573007	0.801498	249.83	0.128547	0.321276	0.43111	0.649785
8030451A03Rik	11977.1	10247.2	12141.3	13525.9	28861.8	31739.9	31182.9	30280.1	24295	38443.1	56056.9	46420.8	25804	27982.9	32540.3	30979	28279.9	1.3102	0.176908	1.21435e-14	8.31337e-13	28279.9	1.7532	0.176522	1.74444e-24	3.89628e-21	28279.9	1.25323	0.176712	1.49724e-13	9.30916e-12	28279.9	-0.435264	0.173892	0.00472858	0.0343849	28279.9	-0.0274453	0.122407	0.743128	0.893681	28279.9	0.377539	0.171377	0.0125241	0.0545113
Gm29100	47.8127	137.229	73.6207	172.155	339.397	344.963	345.676	331.913	196.261	281.043	499.592	711.209	168.843	268.14	461.97	562.264	308.88	1.41153	0.484575	0.000220316	0.00153107	308.88	1.74946	0.47913	1.11206e-05	0.000523337	308.88	1.53789	0.476903	8.5166e-05	0.000836846	308.88	-0.075514	0.275147	0.643172	0.830524	308.88	0.0130443	0.157829	0.817041	0.927386	308.88	0.122779	0.290809	0.4875	0.696644
Tnc	14616.7	12658.6	14655.6	16875.4	35558.8	39636.9	38950.2	38277.4	30908.8	45809.2	67278.8	57152.7	32879	33841.1	40909.6	38870.3	34929.9	1.3415	0.171267	5.61964e-16	4.99487e-14	34929.9	1.74772	0.171015	1.35603e-25	3.57942e-22	34929.9	1.27698	0.170888	8.42614e-15	6.19396e-13	34929.9	-0.397404	0.167397	0.00701219	0.0463373	34929.9	-0.0169514	0.119895	0.736251	0.890878	34929.9	0.347914	0.165513	0.0183117	0.0726058
Wnt5a	458.342	226.428	316.978	282.674	516.967	712.494	649.822	627.498	1030.37	784.175	1568.96	1112.72	696.793	652.517	630.107	686.643	684.593	0.866818	0.247009	6.28592e-05	0.000519626	684.593	1.74411	0.243354	4.1843e-14	1.9285e-11	684.593	0.968503	0.245018	1.15292e-05	0.000145296	684.593	-0.638977	0.244203	0.00152482	0.0144453	684.593	0.0300578	0.139688	0.706979	0.877342	684.593	0.738145	0.245392	0.000401005	0.00341596
Gm17268	2256.26	943.83	1588.98	1238.03	2486.87	4099.26	3664.41	3862.42	2566.72	4739.78	7878.05	6176	2685.11	3761.88	4262.2	3307.13	3469.81	1.11218	0.287342	9.97102e-06	0.000104933	3469.81	1.73706	0.284439	4.82791e-11	1.0468e-08	3469.81	1.10661	0.285613	1.16188e-05	0.000146234	3469.81	-0.447338	0.274478	0.0284102	0.126599	3469.81	-0.00223316	0.143708	0.972601	0.988035	3469.81	0.443483	0.272544	0.0310334	0.107869
Ccl2	2254.61	920.196	1588.98	1238.03	2473.75	4094.43	3663.19	3840.95	2549.86	4715.55	7873.43	6169.77	2685.11	3761.88	4262.2	3307.13	3462.44	1.11244	0.289939	1.13411e-05	0.000117602	3462.44	1.73574	0.286867	6.42491e-11	1.32944e-08	3462.44	1.10985	0.288058	1.23219e-05	0.000154215	3462.44	-0.44056	0.275753	0.0306385	0.133336	3462.44	0.000506157	0.143933	0.984668	0.992786	3462.44	0.443216	0.27438	0.0321974	0.111057
Prss23os	464.113	412.449	193.254	387.88	1478.3	1673.23	1359.5	1481.23	995.104	916.621	1396.27	1787.36	1498.17	1479.39	1833.19	1240.39	1162.28	1.9772	0.253138	3.4733e-16	3.16699e-14	1162.28	1.73525	0.254494	4.91521e-13	1.74046e-10	1162.28	1.99547	0.252783	2.03894e-16	1.80496e-14	1162.28	0.168319	0.211349	0.316449	0.578008	1162.28	0.00425145	0.13911	0.953757	0.980322	1162.28	-0.160062	0.211913	0.345701	0.572431
Cd44	4807.65	3475.7	4563.46	3601.44	8635.37	9907.22	9395.54	9585.86	8354.12	13590.2	19705.7	14466.2	10506.1	12724.1	12043	9760.39	9695.13	1.13804	0.189452	1.82536e-10	6.40359e-09	9695.13	1.72917	0.188616	2.25577e-21	3.5477e-18	9695.13	1.40799	0.188607	6.77488e-15	5.05695e-13	9695.13	-0.256123	0.175228	0.0884886	0.267864	9695.13	0.142716	0.156425	0.15801	0.435502	9695.13	0.522089	0.186825	0.00183955	0.0118764
Xdh	46.164	179.922	98.1609	95.6417	320.152	216.005	150.241	191.552	323.524	352.111	567.005	323.701	183.963	232.476	341.172	212.979	239.673	0.800271	0.420144	0.00658922	0.0257697	239.673	1.7287	0.408697	1.096e-06	6.8733e-05	239.673	0.982596	0.413561	0.00198614	0.0120295	239.673	-0.381454	0.357781	0.0746521	0.240243	239.673	0.0231137	0.156055	0.712032	0.879442	239.673	0.527783	0.396915	0.031723	0.109761
Itga2	120.356	160.1	289.37	167.904	370.887	402.995	422.628	430.992	403.255	695.339	1062.9	482.439	498.969	567.98	643.166	325.431	440.295	0.972277	0.34649	0.000519319	0.00315227	440.295	1.72286	0.339198	1.86719e-08	2.05363e-06	440.295	1.33136	0.340264	8.03748e-06	0.000106225	440.295	-0.210392	0.263649	0.24658	0.500624	440.295	0.0726982	0.16635	0.323359	0.615954	440.295	0.484894	0.325823	0.0319601	0.110371
Ugt1a7c	117.059	69.3768	230.065	85.0149	181.07	286.932	252.844	297.236	282.125	343.228	978.869	333.817	430.928	248.326	170.586	146.529	278.375	0.625173	0.491029	0.0273714	0.0816643	278.375	1.71293	0.496018	2.31164e-05	0.000954778	278.375	0.634283	0.472328	0.0323386	0.111399	278.375	-0.511529	0.47982	0.0363174	0.14981	278.375	-0.00354983	0.157891	0.945132	0.977271	278.375	0.506795	0.469284	0.0432018	0.138579
Peg13	157.452	106.734	88.9583	156.215	119.838	170.87	67.1808	259.256	384.855	436.101	659.351	442.755	488.889	281.348	114.268	293.911	264.249	0.122104	0.298133	0.529982	0.697909	264.249	1.71054	0.455655	7.65499e-06	0.000381908	264.249	0.92856	0.460433	0.00490067	0.02541	264.249	-0.342459	0.370678	0.0965059	0.282959	264.249	0.175575	0.291129	0.0295253	0.176751	264.249	1.41179	0.461819	0.000126951	0.00129782
Procr	174.764	32.0201	19.4277	121.146	345.52	367.531	344.454	340.17	252.993	205.129	480.2	465.32	199.084	132.088	356.68	349.285	261.613	1.72004	0.562878	0.000113302	0.000863705	261.613	1.71003	0.571651	0.000105606	0.00329362	261.613	1.22335	0.577807	0.00240004	0.0140982	261.613	-0.136835	0.306988	0.399897	0.656642	261.613	-0.0416228	0.166626	0.40714	0.684493	261.613	0.0028748	0.28939	0.990694	0.996118
Pde7b	385.799	136.467	423.319	238.042	592.194	715.718	857.472	672.083	632.481	859.281	1694.55	992.891	1004.24	990.663	786.001	744.574	732.861	1.10983	0.335837	8.38151e-05	0.000665789	732.861	1.70429	0.331017	1.27288e-08	1.46664e-06	732.861	1.45201	0.330454	8.79284e-07	1.48234e-05	732.861	-0.133215	0.243721	0.440564	0.690914	732.861	0.0728388	0.165365	0.327135	0.618737	732.861	0.367288	0.297252	0.0799713	0.217228
Prss23	555.616	603.045	274.033	490.961	1760.84	2110.08	1648.98	1809.84	1389.16	1204.93	1804.44	2074.49	1769.07	1986.61	2270.67	1487.44	1452.51	1.87536	0.230318	2.47997e-17	2.71821e-15	1452.51	1.69193	0.231267	1.46187e-14	7.44682e-12	1452.51	1.91498	0.229921	5.90608e-18	6.54538e-16	1452.51	0.15069	0.195609	0.340824	0.601884	1452.51	0.0128882	0.135212	0.873288	0.949894	1452.51	-0.127864	0.195085	0.428243	0.647766
Gm6493	9.89228	10.6734	4.09004	4.25074	18.3694	9.67187	17.1006	13.2105	14.5662	13.7291	16.6223	132.282	22.6804	15.8506	16.324	17.0383	21.022	0.159864	0.39318	NA	NA	21.022	1.68786	1.33635	NA	NA	21.022	0.270667	0.489477	NA	NA	21.022	-0.184518	0.382599	NA	NA	21.022	0.0101012	0.165511	NA	NA	21.022	0.258061	0.457255	NA	NA
Actg2	64.2998	118.932	95.0934	139.212	274.666	348.187	258.952	247.697	162.529	595.198	325.058	398.401	277.205	324.938	287.303	362.916	267.537	1.27004	0.373658	5.29457e-05	0.000449083	267.537	1.68685	0.368762	2.33136e-07	1.9015e-05	267.537	1.43834	0.368406	7.60709e-06	0.000101321	267.537	-0.119397	0.254145	0.489132	0.729459	267.537	0.028277	0.154212	0.670073	0.858678	267.537	0.212489	0.278851	0.26407	0.48787
Nlrp4a	143.438	164.675	55.2155	142.4	44.6114	17.7318	57.4091	62.7498	138.763	849.59	632.571	364.942	120.962	287.953	249.757	162.716	218.468	-1.0659	0.592383	0.00452669	0.0189432	218.468	1.68292	0.551713	9.02721e-05	0.00287721	218.468	0.337783	0.406626	0.167033	0.35604	218.468	-0.800214	0.601312	0.0112772	0.0659023	218.468	1.88958	0.559839	2.7088e-05	0.00217685	218.468	3.28404	0.527417	2.31291e-11	1.17894e-09
Gm2115	329.743	446.756	371.171	567.474	855.489	962.351	1128.64	980.879	686.913	1532.01	2262.48	1406.08	1141.58	696.106	1470.79	1225.05	1003.97	1.06887	0.303215	4.23738e-05	0.000370097	1003.97	1.68277	0.299506	1.00201e-09	1.48441e-07	1003.97	1.29709	0.299917	1.48942e-06	2.36064e-05	1003.97	-0.234715	0.248656	0.195103	0.435827	1003.97	0.0542765	0.154059	0.474693	0.733802	1003.97	0.416619	0.281526	0.0444709	0.141591
Gdnf	54.4075	19.822	74.6432	40.3821	97.0954	83.8229	111.154	71.0064	223.86	251.97	77.5707	180.526	65.5212	39.6265	52.2368	97.1183	96.2976	0.48563	0.479806	0.0574435	0.145459	96.2976	1.68229	0.537591	6.94655e-05	0.0023646	96.2976	0.194882	0.353053	0.383555	0.603461	96.2976	-1.16739	0.558699	0.00190349	0.0172526	96.2976	-0.0548367	0.170935	0.303074	NA	96.2976	0.528987	0.512049	0.0386392	0.127267
Gbx2	283.579	283.606	280.168	387.88	1222	847.901	682.801	985.833	1111.63	1392.29	701.83	969.547	1285.22	1085.77	1842.16	1779.65	946.368	1.53238	0.25086	8.06694e-11	3.08029e-09	946.368	1.68125	0.249973	7.79627e-13	2.69491e-10	946.368	2.23298	0.247926	1.4778e-20	2.27033e-18	946.368	0.400208	0.236875	0.0317181	0.136662	946.368	0.482169	0.282115	0.0052118	0.0674293	946.368	0.108637	0.204421	0.514677	0.715977
Sema3a	493.79	233.289	296.528	293.301	818.75	796.317	796.398	710.064	1015.04	862.512	1955.89	749.337	1738.83	1651.11	1154.92	632.973	887.44	1.09023	0.338981	0.00011964	0.000906759	887.44	1.67952	0.334277	2.53668e-08	2.7079e-06	887.44	1.87335	0.330393	9.7624e-10	3.19573e-08	887.44	0.0916161	0.238545	0.584503	0.795342	887.44	0.300902	0.399151	0.0235821	0.157114	887.44	0.354093	0.296973	0.0856355	0.227449
Shox2	70.8947	27.4458	88.9583	32.9433	60.3566	67.7031	72.0667	108.987	286.725	239.856	203.161	107.382	71.8213	50.1936	88.9659	53.6706	101.946	0.205734	0.335809	0.306651	0.491426	101.946	1.67705	0.506502	3.84909e-05	0.00147638	101.946	0.123051	0.328563	0.571174	0.760902	101.946	-1.37291	0.512497	0.000392757	0.00485073	101.946	-0.0235259	0.1605	0.647536	NA	101.946	1.10932	0.527686	0.0021007	0.0131811
Gm23134	65.1242	51.842	19.4277	115.833	156.577	183.766	172.227	165.131	173.262	314.155	175.458	281.682	79.3814	153.223	178.748	188.273	154.632	1.13302	0.496205	0.00156682	0.00791985	154.632	1.67662	0.482082	2.14992e-05	0.000898202	154.632	0.948888	0.487392	0.00543195	0.0276754	154.632	-0.284845	0.352076	0.141587	0.35883	154.632	-0.021446	0.158949	0.697674	0.872274	154.632	0.20127	0.315666	0.281028	0.505656
Nipal1	32.9743	80.8126	28.6303	95.6417	120.713	135.406	158.791	217.973	141.063	192.208	264.11	297.245	262.085	99.0663	133.857	231.721	155.768	1.09866	0.507809	0.00215458	0.0103281	155.768	1.67121	0.491536	2.85864e-05	0.00113859	155.768	1.35226	0.49169	0.00043312	0.00336618	155.768	-0.111744	0.284259	0.506792	0.742406	155.768	0.0247406	0.159825	0.65642	0.851022	155.768	0.207254	0.320775	0.267985	0.49255
Tm4sf1	102.22	58.7035	282.213	89.2656	429.494	361.083	383.541	270.815	190.128	390.876	880.058	536.908	458.648	240.401	484.007	354.397	344.547	1.14361	0.503334	0.0015777	0.00796003	344.547	1.67114	0.491065	2.77302e-05	0.00111212	344.547	1.2634	0.49232	0.000781889	0.00551712	344.547	-0.141043	0.293229	0.405504	0.661683	344.547	0.0105415	0.157982	0.844454	0.93911	344.547	0.189385	0.314185	0.304269	0.53123
Gm48444	326.445	381.191	375.261	193.409	463.609	570.64	544.775	627.498	837.942	1050.68	1444.29	920.525	766.094	1030.29	665.204	823.802	688.854	0.681333	0.247322	0.00118174	0.00624964	688.854	1.67012	0.245508	5.87059e-13	2.05372e-10	688.854	1.28735	0.246003	1.68604e-08	4.3133e-07	688.854	-0.269387	0.21869	0.118791	0.322465	688.854	0.34684	0.276897	0.0170044	0.132172	688.854	0.846965	0.247987	8.00971e-05	0.000873558
Acta2	3569.46	1953.22	2604.33	3821.42	8606.5	10213.5	7639.07	9103.68	7638.08	9354.37	10883.9	11408.9	7154.41	8617.45	10075.2	10339.7	7686.45	1.52413	0.190376	5.72197e-17	6.05213e-15	7686.45	1.6693	0.190464	6.26132e-20	7.27214e-17	7686.45	1.55077	0.190075	1.77583e-17	1.88186e-15	7686.45	-0.0906861	0.16595	0.528119	0.757781	7686.45	0.0115187	0.125422	0.892707	0.959041	7686.45	0.113232	0.168088	0.443891	0.66157
Rspo2	52.7588	42.6934	72.5982	96.7044	65.605	58.0312	45.1944	39.6315	111.93	54.1089	1025.97	74.7003	60.4811	59.4398	85.7011	24.7055	123.141	-0.0744792	0.344504	0.636708	0.778595	123.141	1.66828	0.894263	0.00155481	0.0254628	123.141	-0.0519502	0.370583	0.78161	0.891777	123.141	-1.95281	0.826741	0.000590923	0.00675779	123.141	0.00683817	0.163827	0.844893	0.939166	123.141	2.14331	0.808102	0.000294056	0.002616
Inhba	439.382	493.262	558.29	287.988	701.536	846.289	812.277	964.365	1272.63	1296.19	2036.23	1267.57	994.158	1480.71	1281.44	1219.09	996.963	0.815029	0.227893	5.443e-05	0.000460381	996.963	1.66573	0.225475	8.32285e-15	4.47523e-12	996.963	1.42419	0.22544	2.47171e-11	1.07923e-09	996.963	-0.172953	0.194083	0.278339	0.538396	996.963	0.408006	0.251009	0.00855149	0.0908785	996.963	0.732368	0.226769	0.000204578	0.0019391
Add2	21.4333	0	67.4856	59.5104	111.966	87.0468	90.3887	151.921	153.329	117.101	294.584	177.413	176.403	34.343	94.6793	65.5974	106.45	0.472133	0.70041	0.0370255	0.103671	106.45	1.65954	0.984446	0.00201336	0.0305273	106.45	0.416709	0.585344	0.0792377	0.214322	106.45	-0.182911	0.368639	0.18165	0.41803	106.45	-0.0117058	0.16453	0.739185	NA	106.45	0.142928	0.351376	0.316704	0.543208
Ngf	413.827	296.567	306.753	501.588	747.897	1213.82	993.055	1193.9	668.514	960.231	1730.57	1759.35	1297.82	935.186	1594.04	950.737	972.74	1.33918	0.3026	7.66343e-07	1.10884e-05	972.74	1.6563	0.301348	2.07021e-09	2.8624e-07	972.74	1.55873	0.299831	1.60713e-08	4.13692e-07	972.74	-0.0564813	0.222288	0.73401	0.8812	972.74	0.0533705	0.153933	0.482472	0.73958	972.74	0.1893	0.24213	0.297298	0.52419
Slitrk6	16.4871	50.3173	20.4502	10.6269	29.7409	45.1354	56.1876	59.4472	91.9973	79.1443	103.428	154.069	65.5212	126.805	145.284	20.446	67.1929	0.302021	0.441666	0.135756	0.277253	67.1929	1.65606	0.73484	0.000711069	0.0143379	67.1929	1.38122	0.727703	0.00305991	0.0172285	67.1929	-0.0611511	0.301418	0.672643	0.846698	67.1929	0.0647803	0.180182	0.143519	NA	67.1929	0.394002	0.531493	0.059452	0.175467
Ehd2	1216.75	1191.6	1056.25	1638.66	3344.98	3109.51	2634.71	3081.35	2694.75	4071.89	5070.72	4697.56	2178.58	3320.7	3303.16	3747.57	2897.42	1.1977	0.203279	3.59006e-10	1.18663e-08	2897.42	1.64839	0.202439	1.99598e-17	1.48603e-14	2897.42	1.24459	0.202553	8.14884e-11	3.24567e-09	2897.42	-0.319696	0.190699	0.0460186	0.174643	2897.42	0.0205917	0.129366	0.82338	0.930638	2897.42	0.365348	0.193489	0.0266026	0.096152
Grem2	588.59	355.27	481.602	452.704	1031.31	867.244	1004.05	918.129	1377.66	1448.83	1996.52	1259.01	1151.66	813.665	1318.16	996.74	1003.82	0.959926	0.207473	4.75916e-07	7.2585e-06	1003.82	1.64654	0.205387	5.79038e-17	3.82113e-14	1003.82	1.13206	0.206072	4.76061e-09	1.37541e-07	1003.82	-0.420898	0.198893	0.0119812	0.0688202	1003.82	0.0695206	0.138828	0.41826	0.692295	1003.82	0.592678	0.20454	0.000906908	0.00669326
Prr33	62.6511	14.4853	21.4727	99.8925	193.316	214.393	265.059	176.69	108.863	133.253	344.451	178.191	548.11	228.513	306.075	250.463	196.617	1.82921	0.559637	5.43303e-05	0.000459721	196.617	1.6318	0.578219	0.000176544	0.004948	196.617	2.55145	0.54002	1.16503e-07	2.40939e-06	196.617	0.302712	0.395999	0.117304	0.320206	196.617	0.0661599	0.177279	0.205637	0.500298	196.617	-0.0476592	0.291735	0.766394	0.885441
Ugt1a8	150.033	69.3768	230.065	87.1402	181.07	283.708	255.287	297.236	327.357	343.228	979.792	316.698	430.928	248.326	170.586	146.529	282.335	0.534144	0.460011	0.0436991	0.11752	282.335	1.6312	0.492181	3.82462e-05	0.00147088	282.335	0.547341	0.445921	0.0509038	0.156027	282.335	-0.549845	0.486973	0.0302967	0.132385	282.335	-0.00352005	0.157669	0.946328	0.977501	282.335	0.540214	0.475298	0.036089	0.121093
Lhfpl3	34.623	70.1392	55.2155	63.7611	69.9787	72.539	85.5029	51.1906	201.627	239.048	333.369	70.8096	205.384	155.864	77.5391	68.1532	115.922	0.121516	0.318348	0.522515	0.691912	115.922	1.62714	0.544667	0.000110217	0.0034046	115.922	0.776864	0.537863	0.0182244	0.0719852	115.922	-0.285939	0.375476	0.131694	0.34347	115.922	0.0982222	0.199153	0.0873379	NA	115.922	1.25261	0.558994	0.00133608	0.00916148
Rnase4	1013.96	549.678	449.904	563.223	1255.24	1529.77	1153.07	1033.72	1385.33	2501.12	2155.36	2377.18	1680.87	2337.97	1569.55	1080.23	1414.76	0.830764	0.272829	0.000342977	0.00222351	1414.76	1.62706	0.270312	9.88645e-11	1.91375e-08	1414.76	1.28343	0.270305	2.12967e-07	4.16692e-06	1414.76	-0.221753	0.228965	0.200549	0.442757	1414.76	0.15231	0.201126	0.108849	0.357536	1414.76	0.624024	0.270724	0.00394212	0.0219736
Gm26911	61.8267	31.2577	6.13506	105.206	129.461	128.958	122.147	217.973	79.731	155.058	446.955	185.194	118.442	66.0442	89.7821	149.937	130.882	0.901727	0.794177	0.013171	0.0453629	130.882	1.62391	0.73575	0.000819673	0.0158667	130.882	0.434699	0.526931	0.0914937	0.237092	130.882	-0.291118	0.431238	0.09684	0.283624	130.882	-0.0337897	0.166932	0.426852	0.699431	130.882	0.137215	0.331944	0.387797	0.612271
Khdc3	126.127	117.407	184.052	228.477	297.409	315.948	282.159	274.118	437.754	459.522	546.689	679.305	501.489	373.81	571.34	565.671	372.58	0.716945	0.268256	0.00133857	0.00694191	372.58	1.62098	0.264701	4.92088e-11	1.05839e-08	372.58	1.54848	0.263934	3.71266e-10	1.30352e-08	372.58	-0.0468435	0.204372	0.765696	0.897387	372.58	0.591484	0.295808	0.00236621	0.0420338	372.58	0.736923	0.266198	0.000832415	0.00626158
Dkk2	184.656	219.566	132.926	59.5104	269.418	396.547	251.623	237.789	366.456	434.486	777.554	454.427	388.087	483.444	564.811	391.881	350.824	0.724712	0.372798	0.00753308	0.0288018	350.824	1.61756	0.36895	5.68674e-07	4.00777e-05	350.824	1.4666	0.366515	5.04635e-06	7.10601e-05	350.824	-0.0722093	0.247093	0.663253	0.841441	350.824	0.168017	0.252185	0.0596189	0.261061	350.824	0.567158	0.363968	0.0203561	0.0787695
Rasl11a	14.8384	48.7925	16.3602	30.8179	155.703	54.8073	114.818	105.684	119.596	64.6076	160.682	91.8191	166.323	84.5366	57.134	57.9302	84.0281	1.62317	0.605121	0.000370963	0.00237662	84.0281	1.61603	0.617611	0.0003176	0.00778213	84.0281	1.33802	0.614011	0.00182632	0.0112373	84.0281	-0.0738668	0.29316	0.630329	0.823163	84.0281	-0.0212861	0.162201	0.650419	NA	84.0281	0.00491322	0.293052	0.979185	0.991243
Gm10254	4.94614	4.5743	6.13506	7.4388	7.8726	22.5677	7.32882	3.30262	29.8991	49.2633	32.3211	19.4532	13.8602	21.1342	10.6106	4.25957	15.3105	0.131794	0.378185	0.354881	NA	15.3105	1.61208	1.29656	0.00356222	0.0457261	15.3105	0.230802	0.456993	0.210046	0.413822	15.3105	-0.221801	0.411331	0.0932331	0.277238	15.3105	0.0101176	0.165406	0.750798	NA	15.3105	0.305889	0.511496	0.0481602	NA
Ccn3	103.869	35.0696	206.547	80.7641	295.66	303.052	244.294	350.078	300.525	471.636	474.659	292.576	534.25	192.849	130.592	333.951	271.898	1.18551	0.510855	0.00133336	0.00692168	271.898	1.59953	0.502659	5.96756e-05	0.00210029	271.898	1.19859	0.502304	0.0013399	0.00869403	271.898	-0.135021	0.29294	0.420147	0.674932	271.898	-9.71872e-05	0.15781	0.995993	0.997885	271.898	0.142643	0.300176	0.423582	0.643496
Gsto1	2810.23	2420.57	2727.03	1897.96	4681.57	4753.72	4210.4	4399.09	5361.14	6772.49	9952.14	8403.78	6315.23	6600.46	6338.61	4872.95	5157.34	0.825655	0.173919	3.90862e-07	6.1383e-06	5157.34	1.5979	0.173266	2.32147e-21	3.5477e-18	5157.34	1.25755	0.173252	5.57382e-14	3.64508e-12	5157.34	-0.282945	0.164034	0.0487651	0.181419	5157.34	0.298014	0.180139	0.014663	0.122441	5157.34	0.700118	0.173882	1.03078e-05	0.000146174
Arhgap31	522.642	430.746	643.159	517.528	1229	1405.65	1265.44	1245.09	1190.6	1590.96	2031.61	1746.9	1454.07	1426.56	1265.11	1868.25	1239.58	1.2374	0.188053	4.59098e-12	2.23259e-10	1239.58	1.59428	0.187081	9.33986e-19	9.03974e-16	1239.58	1.47055	0.186945	3.51561e-16	3.06545e-14	1239.58	-0.0966825	0.163232	0.49579	0.733841	1239.58	0.115216	0.145525	0.220403	0.516241	1239.58	0.29135	0.175366	0.0565494	0.169341
Dab2	733.677	737.987	1031.71	869.277	2292.68	2563.05	2126.58	2009.65	1494.96	2879.08	3434.35	2801.26	1554.87	1828.1	2372.7	1785.61	1907.22	1.35112	0.217064	3.22115e-11	1.35199e-09	1907.22	1.59265	0.216708	8.02361e-15	4.39572e-12	1907.22	1.0918	0.216967	5.06563e-08	1.14095e-06	1907.22	-0.398291	0.208072	0.0204888	0.100987	1907.22	-0.109739	0.156166	0.233378	0.531188	1907.22	0.181445	0.190029	0.261272	0.484584
Il18rap	72.5434	94.5355	36.8104	19.1283	96.2207	45.1354	92.8317	115.592	212.36	197.053	330.599	152.513	27.7205	190.207	124.063	56.2264	116.471	0.210742	0.370893	0.270091	0.450415	116.471	1.5913	0.668487	0.000579281	0.0122528	116.471	0.344047	0.447756	0.154592	0.338721	116.471	-0.446798	0.56438	0.043496	0.168281	116.471	0.014399	0.162237	0.751216	NA	116.471	0.704692	0.719519	0.0197826	0.0770275
Col6a3	1731.15	1341.79	1582.85	2851.19	4030.77	5332.42	4269.04	4579.08	3515.83	5330.13	8041.5	6637.43	3638.95	3289	3531.7	4654.86	4022.36	1.20008	0.235475	2.9428e-08	6.15138e-07	4022.36	1.58732	0.235124	8.53995e-13	2.89345e-10	4022.36	0.926665	0.234825	1.18429e-05	0.000148926	4022.36	-0.53394	0.232946	0.00557949	0.0390847	4022.36	-0.102752	0.15966	0.243689	0.540763	4022.36	0.286364	0.213713	0.108556	0.270394
Aard	131.897	208.893	51.1255	136.024	198.564	167.646	274.831	267.512	761.278	323.038	376.772	342.376	223.024	191.528	342.804	232.573	264.368	0.490028	0.387883	0.0493397	0.128953	264.368	1.58237	0.418246	7.16779e-06	0.0003607	264.368	0.646715	0.40243	0.0221442	0.0833955	264.368	-0.53695	0.409413	0.0277265	0.124566	264.368	0.0197517	0.155939	0.750814	0.897068	264.368	0.693294	0.426553	0.0119345	0.0524673
Ugt1a10	151.682	69.3768	234.155	110.519	182.819	283.708	262.616	297.236	327.357	343.228	979.792	344.711	430.928	268.14	170.586	146.529	287.711	0.490731	0.435255	0.0544247	0.139197	287.711	1.58	0.480964	4.29043e-05	0.00160125	287.711	0.517766	0.428314	0.0585156	0.172564	287.711	-0.555411	0.475323	0.02782	0.124812	287.711	-0.00161641	0.15719	0.972652	0.988035	287.711	0.564235	0.470362	0.0305864	0.106726
Ugt1a9	151.682	69.3768	234.155	110.519	181.07	283.708	262.616	297.236	327.357	343.228	979.792	344.711	430.928	248.326	170.586	146.529	286.364	0.487969	0.434641	0.0553159	0.14105	286.364	1.57958	0.481416	4.34898e-05	0.00162101	286.364	0.492347	0.421704	0.0677464	0.192023	286.364	-0.595542	0.486148	0.0237125	0.111899	286.364	-0.00478709	0.157283	0.9265	0.970373	286.364	0.56643	0.471363	0.0302866	0.105846
Fbln2	11719.9	9516.82	10591.2	15243.2	34898.4	35702.1	31928	34798.1	25169.7	28758.5	46479.6	44132.3	25870.8	27404.4	33381	36249	28240.2	1.50616	0.183777	2.04704e-17	2.29117e-15	28240.2	1.57885	0.184059	5.67686e-19	5.68391e-16	28240.2	1.34415	0.18379	2.70319e-14	1.88225e-12	28240.2	-0.186243	0.166999	0.198403	0.439936	28240.2	-0.072981	0.132371	0.378933	0.661167	28240.2	0.0587611	0.16202	0.684651	0.836168
Cav1	769.949	643.451	538.863	541.97	1251.74	1437.88	1041.91	1198.85	1707.32	1985.88	2122.11	1816.15	1421.31	2031.52	1490.38	1591.38	1349.42	0.935891	0.170508	5.62956e-09	1.37356e-07	1349.42	1.5775	0.169032	5.94931e-22	1.07965e-18	1349.42	1.35265	0.169168	1.29892e-16	1.19731e-14	1349.42	-0.18472	0.1545	0.176976	0.411292	1349.42	0.291908	0.174364	0.0150356	0.123957	1349.42	0.576074	0.168045	0.000156107	0.00153904
Gxylt2	144.262	102.159	188.142	110.519	176.696	146.69	227.193	221.276	325.824	332.729	661.198	429.526	297.365	342.109	375.452	369.731	278.18	0.348237	0.278539	0.0962842	0.214603	278.18	1.57448	0.308269	1.67102e-08	1.85899e-06	278.18	1.23027	0.308573	6.74138e-06	9.16398e-05	278.18	-0.202885	0.245131	0.255129	0.510644	278.18	0.580826	0.366143	0.00482367	0.064453	278.18	1.04124	0.312207	7.70313e-05	0.000844756
Pcdh7	1484.67	1632.26	1411.06	1137.07	2232.32	3320.68	3545.93	3046.67	2217.9	3294.99	8199.41	4172.32	3810.31	3864.91	3201.14	3425.55	3124.82	0.98555	0.2751	3.65463e-05	0.000326203	3124.82	1.57233	0.273345	4.66181e-10	7.56203e-08	3124.82	1.24187	0.27279	5.26442e-07	9.40663e-06	3124.82	-0.210197	0.228739	0.225079	0.474817	3124.82	0.0708093	0.155575	0.375287	0.658626	3124.82	0.414968	0.258762	0.0357749	0.120297
Akr1b8	309.958	234.814	220.862	289.051	726.029	835.005	691.352	814.096	637.848	1015.15	755.391	817.034	1009.28	1032.93	1354.89	1064.04	737.983	1.49615	0.194104	1.05307e-15	8.805e-14	737.983	1.57037	0.19344	2.91789e-17	2.11809e-14	737.983	2.04671	0.191965	1.02233e-27	3.22657e-25	737.983	0.397839	0.184384	0.0123643	0.0704079	737.983	0.413898	0.205392	0.00396542	0.057295	737.983	0.0600654	0.166765	0.694659	0.842584
Flnc	1323.92	1218.29	1688.16	2047.8	4048.27	4574.79	3724.26	4676.51	3397	4252.8	6583.35	4925.55	5124.51	4708.95	4433.6	5074.86	3862.66	1.39611	0.189198	1.37773e-14	9.34119e-13	3862.66	1.56893	0.18919	6.7171e-18	5.41771e-15	3862.66	1.58465	0.188647	3.60949e-18	4.15893e-16	3862.66	0.0138032	0.163038	0.940858	0.976223	3862.66	0.0970893	0.140854	0.322857	0.615384	3862.66	0.120733	0.167369	0.360284	0.587365
Hoxc10	38.7448	28.9705	47.0354	40.3821	127.711	108.003	136.805	125.5	98.1304	85.6051	219.784	132.282	68.0412	208.7	169.77	154.197	111.854	1.46314	0.45944	9.01838e-05	0.000708673	111.854	1.56659	0.460479	2.88881e-05	0.00114746	111.854	1.77169	0.448367	4.96939e-06	7.02828e-05	111.854	0.0673251	0.26708	0.689427	0.856288	111.854	0.0380241	0.161274	0.520787	NA	111.854	0.0415838	0.270354	0.806031	0.908576
Gpx8	93.9766	86.9116	98.1609	80.7641	132.959	219.229	339.568	186.598	248.393	306.886	407.246	263.007	114.662	509.861	456.256	263.242	237.983	1.03075	0.443149	0.00166055	0.00830629	237.983	1.56483	0.434433	1.40091e-05	0.000636571	237.983	1.73022	0.424469	3.02728e-06	4.49387e-05	237.983	0.0566437	0.2616	0.739518	0.884066	237.983	0.103939	0.195632	0.128695	0.390552	237.983	0.229218	0.309657	0.234241	0.451844
Gm11784	33.7986	48.0301	25.5627	34.0059	15.7452	51.5833	45.1944	34.6775	236.893	77.5291	111.739	88.7066	93.2417	133.409	105.29	105.637	77.5652	0.0147592	0.30556	0.935698	0.964326	77.5652	1.5612	0.54772	0.000171711	0.00485	77.5652	1.31562	0.542551	0.00107605	0.00721909	77.5652	-0.0769647	0.284468	0.628145	0.821458	77.5652	1.16521	0.6216	0.00162172	NA	77.5652	1.52097	0.549505	0.000279524	0.00250404
Gm20528	126.951	57.1787	234.155	110.519	138.208	264.364	235.744	264.21	315.091	307.694	979.792	290.242	418.328	262.856	170.586	134.603	269.407	0.366837	0.41033	0.110053	0.237197	269.407	1.55842	0.528747	0.000126401	0.00383131	269.407	0.519791	0.46078	0.0619593	0.179923	269.407	-0.451734	0.471703	0.0491582	0.182107	269.407	0.0141529	0.159365	0.790223	0.91655	269.407	0.613739	0.530112	0.0257213	0.0936496
Drd3	105.518	247.012	186.097	121.146	110.216	195.049	175.892	161.828	293.625	633.962	748.927	468.433	415.807	307.766	421.976	299.874	305.821	-0.0227512	0.256406	0.90267	0.947835	305.821	1.55627	0.356636	6.27006e-07	4.3347e-05	305.821	0.954892	0.356786	0.000953076	0.00651142	305.821	-0.338882	0.3075	0.0933175	0.277364	305.821	0.934459	0.392296	0.000657139	0.0191866	305.821	1.60832	0.356094	3.86476e-07	8.10265e-06
Calcrl	53.5832	56.4163	75.6657	38.2567	156.577	125.734	70.8452	138.71	263.726	115.486	254.875	200.757	93.2417	186.245	34.2804	34.0766	118.655	0.613003	0.571781	0.0325724	0.093748	118.655	1.55619	0.594697	0.000322942	0.00785781	118.655	0.273449	0.392729	0.239119	0.450235	118.655	-0.732135	0.640447	0.0155572	0.0832046	118.655	-0.0484696	0.169536	0.335919	NA	118.655	0.283459	0.387754	0.146355	0.331469
Ugt1a6b	96.4497	69.3768	230.065	77.5761	174.072	265.976	218.643	244.394	262.192	314.155	773.86	300.357	405.727	219.267	170.586	144.826	247.97	0.548056	0.459678	0.0396785	0.109206	247.97	1.55315	0.490205	6.3536e-05	0.00219885	247.97	0.649669	0.464017	0.0286352	0.101669	247.97	-0.392562	0.412855	0.0701036	0.230633	247.97	0.00716069	0.157624	0.898144	0.96116	247.97	0.460533	0.440232	0.0528215	0.161005
Cdh11	1773.19	1829.72	1368.12	1682.23	3157.79	3673.7	4008.86	3971.4	2795.95	4818.11	7724.75	4940.33	4616.72	5308.64	5105.34	3471.55	3765.4	1.08388	0.223213	1.32258e-07	2.34516e-06	3765.4	1.55292	0.222536	1.90132e-13	7.56257e-11	3765.4	1.41733	0.221647	1.50122e-11	6.87531e-10	3765.4	-0.0937391	0.186156	0.544291	0.768284	3765.4	0.146037	0.175382	0.14161	0.412178	3765.4	0.362451	0.210519	0.037869	0.125259
Timp2	4472.96	3656.39	4591.07	4345.32	10034.9	9197.95	8259.58	8733.78	11035.8	11033.4	15691.4	12927	10077.7	11523.4	10341.3	10185.5	9131.72	1.06235	0.12471	1.85079e-18	2.37282e-16	9131.72	1.54977	0.124406	6.44694e-37	9.35967e-33	9131.72	1.28478	0.124448	6.27851e-26	1.6725e-23	9131.72	-0.240973	0.119751	0.0307045	0.133503	9131.72	0.15881	0.115648	0.0785666	0.300724	9131.72	0.454552	0.123223	8.88065e-05	0.000955205
Gm44777	65.9485	115.882	55.2155	103.081	81.3502	59.6432	116.04	132.105	210.06	347.266	509.75	187.529	355.326	165.111	43.2586	123.528	166.943	0.0663189	0.313687	0.715863	0.832603	166.943	1.5413	0.590558	0.000328334	0.00795122	166.943	0.552787	0.51282	0.0546008	0.164289	166.943	-0.331868	0.422151	0.0948035	0.279776	166.943	0.0816175	0.187639	0.120864	0.378861	166.943	1.32203	0.596123	0.00130426	0.00897146
Ndst3	118.707	68.6145	85.8908	38.2567	160.076	198.273	233.301	234.486	151.796	214.82	396.165	273.901	131.042	169.073	286.486	192.533	184.589	1.17847	0.428786	0.000454485	0.00281776	184.589	1.53447	0.424232	1.36207e-05	0.000622822	184.589	1.09938	0.423581	0.000930521	0.00638889	184.589	-0.187025	0.288516	0.299441	0.560831	184.589	-0.0120705	0.155149	0.838963	0.936644	184.589	0.152482	0.282023	0.405503	0.628088
Zfpm2	895.251	727.313	1067.5	476.083	1307.73	1761.89	1784.57	1545.63	1835.35	2413.09	3216.41	2065.15	2138.26	2322.12	2164.56	1819.69	1721.29	0.93762	0.225286	4.13352e-06	4.88494e-05	1721.29	1.52991	0.223947	4.77106e-13	1.71614e-10	1721.29	1.3542	0.223311	1.25624e-10	4.79951e-09	1721.29	-0.124067	0.18876	0.425687	0.678918	1721.29	0.203389	0.205008	0.068345	0.280905	1721.29	0.478032	0.218755	0.00880716	0.0413364
Bgn	5908.99	4660.45	6392.73	7430.3	15281.6	14922.1	10639	13971.7	13190.1	19020.5	21328.3	18243.2	14404.6	15430.6	14762.6	19309.5	13431	1.13166	0.168121	2.11275e-12	1.07849e-10	13431	1.52537	0.16788	7.15711e-21	9.89589e-18	13431	1.35741	0.167549	6.19891e-17	5.99972e-15	13431	-0.133917	0.152015	0.312886	0.57427	13431	0.129735	0.140361	0.182485	0.469956	13431	0.332662	0.161506	0.0191657	0.0751894
Itpripl2	438.558	190.596	249.492	346.436	635.056	751.182	699.902	875.195	910.773	458.714	1289.15	1206.1	1018.1	602.323	424.424	653.419	671.839	1.11876	0.342027	9.64809e-05	0.000751457	671.839	1.52444	0.339752	3.59094e-07	2.73666e-05	671.839	0.981645	0.339201	0.000484217	0.00370105	671.839	-0.314892	0.29044	0.109713	0.306928	671.839	-0.0283779	0.151798	0.679337	0.864527	671.839	0.22371	0.267863	0.236234	0.45401
Gm15581	802.923	727.313	626.798	597.229	1369.83	1666.79	1288.65	1363.98	1797.78	2040.79	2286.49	1960.1	1517.07	2308.91	1749.93	1666.35	1485.68	1.00445	0.164172	1.22863e-10	4.49662e-09	1485.68	1.51932	0.163023	7.06668e-22	1.20699e-18	1485.68	1.3634	0.163085	7.22155e-18	7.91264e-16	1485.68	-0.130895	0.147502	0.320596	0.582335	1485.68	0.239281	0.161546	0.0306671	0.180501	1485.68	0.455597	0.160149	0.00160504	0.0106157
Myl9	682.567	599.995	595.101	665.241	1681.24	1549.11	840.371	1631.5	2210.24	1421.37	2001.14	1925.87	1538.49	1285.22	2348.21	1691.05	1416.67	1.09068	0.229255	2.06783e-07	3.51348e-06	1416.67	1.5077	0.228213	2.14162e-12	6.28121e-10	1416.67	1.37076	0.227436	1.55792e-10	5.8444e-09	1416.67	-0.0967744	0.189195	0.534032	0.761786	1416.67	0.111798	0.16117	0.22976	0.526866	1416.67	0.316855	0.210827	0.0683097	0.193789
S100a6	1068.37	841.671	533.75	854.399	2118.6	2988.61	2587.07	2207.8	1904.34	2634.38	2764.84	2366.29	1849.71	1806.97	2827.32	2190.27	1971.52	1.53606	0.209038	1.5949e-14	1.07791e-12	1971.52	1.49739	0.209602	5.30876e-14	2.40852e-11	1971.52	1.34269	0.209044	1.37133e-11	6.29713e-10	1971.52	-0.115102	0.179257	0.447338	0.69592	1971.52	-0.0820736	0.143559	0.355265	0.643032	1971.52	-0.0239095	0.177242	0.868422	0.938238
Serpina3g	140.141	102.159	130.881	300.74	359.515	372.367	326.132	287.328	334.257	566.124	656.581	550.136	376.747	517.787	837.422	434.477	393.3	0.79671	0.36308	0.00365169	0.0159208	393.3	1.49692	0.359931	1.50733e-06	9.09912e-05	393.3	1.55801	0.354385	8.37298e-07	1.42008e-05	393.3	0.0214715	0.239643	0.903247	0.962411	393.3	0.20139	0.291975	0.0440777	0.220048	393.3	0.415715	0.326921	0.0582046	0.172835
Upk1b	87.3818	39.6439	20.4502	48.8835	146.955	114.45	84.2814	156.875	47.5319	276.198	137.596	243.554	102.062	145.297	137.938	147.381	121.03	0.901297	0.607386	0.00987986	0.0360715	121.03	1.4945	0.590561	0.00041358	0.00942599	121.03	1.04424	0.584906	0.00598793	0.0299201	121.03	-0.125735	0.303077	0.434129	0.685932	121.03	0.0083173	0.160057	0.870425	0.948739	121.03	0.163982	0.32256	0.345297	0.572059
Col4a5	285.227	151.714	268.92	150.901	322.777	444.906	351.783	369.894	643.214	679.995	892.987	446.645	667.812	960.283	294.648	517.964	465.604	0.588421	0.341804	0.0176025	0.0571441	465.604	1.4943	0.349438	9.52812e-07	6.06868e-05	465.604	1.373	0.346338	6.34561e-06	8.67472e-05	465.604	-0.0650033	0.239665	0.70135	0.863341	465.604	0.240101	0.341433	0.0328545	0.187653	465.604	0.620291	0.3482	0.0117941	0.0519336
Arhgap6	492.965	369.756	349.698	304.991	558.955	565.804	627.835	644.011	695.346	847.975	2066.71	1014.68	907.216	457.026	670.917	627.009	700.056	0.494941	0.295365	0.0275922	0.0821977	700.056	1.49221	0.308545	6.68587e-08	6.30295e-06	700.056	0.662801	0.301669	0.00660558	0.0323595	700.056	-0.614863	0.308828	0.00730213	0.0478503	700.056	0.0366483	0.150365	0.61059	0.823817	700.056	0.787702	0.312056	0.00143134	0.00967514
Thy1	1853.15	1548.4	1632.95	1872.45	4782.17	5053.55	4435.16	4412.3	3937.48	4475.69	5719.92	5649.21	3904.81	3640.36	4217.31	5211.16	3896.63	1.40978	0.14627	4.85488e-23	1.01683e-20	3896.63	1.49143	0.146239	1.21888e-25	3.53913e-22	3896.63	1.2709	0.146168	3.94872e-19	5.25941e-17	3896.63	-0.189667	0.136851	0.127252	0.336143	3896.63	-0.0838153	0.117618	0.34031	0.629654	3896.63	0.0709181	0.134193	0.568826	0.757015
Rab7b	16.4871	32.7825	44.9904	29.7552	41.9872	99.9427	109.932	100.73	224.627	58.1469	114.509	148.622	1.26002	73.9695	71.8257	66.4494	77.2511	0.530428	0.738621	0.0347599	0.0985937	77.2511	1.48531	0.946599	0.00258784	0.0362298	77.2511	0.227074	0.426155	0.270239	0.486397	77.2511	-0.330481	0.507878	0.0558492	0.198365	77.2511	-0.0383263	0.169814	0.311968	NA	77.2511	0.132276	0.341426	0.368949	0.595322
Cavin2	385.799	221.091	323.113	251.857	676.169	815.661	703.566	736.485	456.92	1046.64	914.226	1084.71	715.693	985.38	971.279	754.797	690.212	1.21907	0.265244	3.949e-07	6.17879e-06	690.212	1.48336	0.264428	1.14769e-09	1.68305e-07	690.212	1.45811	0.262754	2.53917e-09	7.78536e-08	690.212	-0.0203074	0.203816	0.902681	0.962411	690.212	0.0723459	0.154129	0.378703	0.661167	690.212	0.174715	0.218801	0.315698	0.542376
Thbs2	1385.74	1012.44	1512.29	1691.8	3526.05	3457.69	3439.66	3165.56	3206.87	3511.42	5043.94	4237.68	2995.07	3016.9	3237.05	2752.54	2949.55	1.24372	0.163806	3.07523e-15	2.36558e-13	2949.55	1.48118	0.163591	8.25087e-21	1.08896e-17	2949.55	1.06305	0.163623	1.16351e-11	5.42276e-10	2949.55	-0.360698	0.158325	0.0101877	0.0610523	2949.55	-0.100463	0.130008	0.267363	0.564567	2949.55	0.19925	0.151743	0.144963	0.329479
Apbb1ip	417.124	337.736	371.171	424.012	570.326	883.364	811.056	789.327	646.281	1136.29	1998.37	849.715	810.195	1213.89	936.998	767.575	810.214	0.842486	0.293849	0.000561144	0.00336464	810.214	1.47613	0.291951	2.27775e-08	2.45861e-06	810.214	1.15809	0.290936	7.58504e-06	0.000101199	810.214	-0.195015	0.235717	0.266546	0.524365	810.214	0.0820246	0.163496	0.306782	0.600929	810.214	0.441722	0.276723	0.0329859	0.113004
Nkain2	2181.25	1427.18	2044	1202.96	2332.91	2711.35	2811.82	2587.6	4015.68	4183.34	7960.23	3889.86	3683.05	5653.39	2972.6	3457.07	3319.64	0.494527	0.238774	0.011752	0.0413817	3319.64	1.47573	0.246458	1.23997e-10	2.30794e-08	3319.64	1.12196	0.245698	6.03618e-07	1.0648e-05	3319.64	-0.246805	0.216616	0.148838	0.370161	3319.64	0.376511	0.279362	0.0135852	0.116844	3319.64	0.838409	0.24805	9.18033e-05	0.000982605
Tmcc3	1019.73	1023.88	799.603	702.435	1389.95	1360.51	1543.94	1370.59	2304.53	2173.24	2708.51	2833.94	2497.36	2006.42	1980.1	1983.26	1731.13	0.631466	0.154622	1.14832e-05	0.000118785	1731.13	1.47008	0.15425	1.12102e-22	2.16999e-19	1731.13	1.21973	0.15413	2.56824e-16	2.25974e-14	1731.13	-0.207377	0.143743	0.109155	0.305812	1731.13	0.500641	0.160824	0.000152375	0.00749702	1731.13	0.783151	0.15452	7.10043e-08	1.78466e-06
Cfap43	3637.06	3082.31	3596.17	2673.72	5867.71	6001.4	5048.33	5370.06	6976.46	8136.52	11559.9	9967.04	7146.85	7855.3	7381.72	6253.05	6284.6	0.741367	0.151506	2.21657e-07	3.74216e-06	6284.6	1.46992	0.151339	2.12368e-23	4.40452e-20	6284.6	1.11245	0.151251	3.13013e-14	2.15882e-12	6284.6	-0.309625	0.145701	0.0176548	0.0910686	6284.6	0.268299	0.153483	0.0160265	0.127924	6284.6	0.683304	0.151519	1.75114e-06	3.08559e-05
Ccno	8.24356	72.4264	94.0709	72.2626	170.573	132.182	87.9458	128.802	346.523	344.036	75.7238	208.538	63.0011	118.88	393.409	139.714	153.521	0.370351	0.496898	0.0888968	0.201881	153.521	1.46539	0.777396	0.00162546	0.0262059	153.521	0.930988	0.753675	0.0146919	0.0610929	153.521	-0.102244	0.313057	0.476781	0.72063	153.521	0.0315649	0.166419	0.461733	0.72625	153.521	0.252652	0.400659	0.147986	0.333928
Sprr2k	138.492	51.842	110.431	51.0089	246.675	190.213	146.576	221.276	107.33	135.676	533.76	429.526	456.128	375.131	295.465	182.31	229.49	0.766757	0.553869	0.0154932	0.0516287	229.49	1.46406	0.550218	0.000297006	0.00741518	229.49	1.63398	0.526143	0.000115917	0.00109101	229.49	0.0391094	0.279183	0.809724	0.921247	229.49	0.080958	0.185214	0.152444	0.42756	229.49	0.221863	0.339953	0.233305	0.450878
Col12a1	1356.89	1244.97	994.902	1184.89	2464.12	2532.42	2745.86	2663.56	2897.91	3340.21	4222.99	2960	3259.68	3617.9	2914.65	2813.02	2575.87	1.09182	0.146277	1.04975e-14	7.28076e-13	2575.87	1.46352	0.145768	7.11691e-25	1.72205e-21	2575.87	1.37232	0.145585	4.47055e-22	8.21563e-20	2575.87	-0.0766567	0.132965	0.52769	0.757611	2575.87	0.190569	0.137822	0.0554113	0.249299	2575.87	0.324902	0.140795	0.0108343	0.0486073
Lgr6	145.087	193.645	71.5757	345.373	479.354	504.549	578.976	601.077	494.485	404.605	827.421	660.63	401.947	849.329	297.913	638.084	468.378	1.31849	0.41582	0.000106152	0.000815546	468.378	1.46132	0.41863	2.1791e-05	0.000906481	468.378	1.34356	0.412029	8.93373e-05	0.000872302	468.378	-0.0539613	0.25758	0.744683	0.886556	468.378	0.00298721	0.154298	0.96934	0.986494	468.378	0.0651146	0.26397	0.71598	0.856614
Alk	1439.33	1074.2	866.066	894.781	830.997	704.435	847.7	680.34	2433.33	2765.21	3855.45	3146.75	2727.95	1627.33	1746.67	1997.74	1727.39	-0.403541	0.200228	0.0194126	0.0618735	1727.39	1.45814	0.206979	1.05227e-13	4.56025e-11	1727.39	0.855722	0.206459	6.15146e-06	8.44909e-05	1727.39	-0.508266	0.204142	0.0035923	0.0279791	1727.39	1.34055	0.209392	7.99803e-12	6.13522e-09	1727.39	1.95226	0.20641	2.05162e-22	4.48627e-20
Sdc3	1175.53	1043.7	1479.57	1841.63	3519.05	3180.43	3272.32	3073.09	3419.23	4289.14	3828.67	4315.5	1693.47	2776.5	2730.19	3719.46	2834.84	1.17458	0.20653	1.10885e-09	3.23539e-08	2834.84	1.45786	0.206281	7.00875e-14	3.13086e-11	2834.84	0.914795	0.205978	1.36054e-06	2.17897e-05	2834.84	-0.449138	0.201076	0.00790622	0.0508112	2834.84	-0.123555	0.157482	0.205852	0.500643	2834.84	0.220605	0.185693	0.164782	0.358466
Oaf	475.654	509.272	711.667	785.325	1718.85	1471.74	1524.39	1542.32	1248.86	1664.45	1954.04	2274.47	739.633	1036.89	1529.56	1401.4	1286.78	1.26017	0.241606	1.62107e-08	3.61349e-07	1286.78	1.4529	0.241676	1.00937e-10	1.92816e-08	1286.78	0.837686	0.24062	9.04005e-05	0.000879943	1286.78	-0.482921	0.235838	0.0107924	0.0637189	1286.78	-0.181529	0.205084	0.0823738	0.308509	1286.78	0.133567	0.201385	0.418393	0.638633
Ptx3	13.1897	0	8.18008	59.5104	44.6114	87.0468	97.7176	82.5655	210.06	67.838	60.9484	129.169	17.6403	43.5892	9.79441	80.08	63.2463	0.400676	0.667287	0.0293721	0.0865131	63.2463	1.44869	1.86177	0.00448616	0.0540498	63.2463	0.176739	0.429782	0.311064	0.530019	63.2463	-0.230898	0.428557	0.0668925	0.223653	63.2463	-0.0346265	0.170537	0.242576	NA	63.2463	0.0814398	0.33726	0.507782	0.71135
Havcr2	59.3537	32.0201	43.9679	70.1373	94.4712	114.45	111.154	105.684	134.163	66.2228	293.661	201.535	321.306	118.88	174.667	97.1183	127.424	0.603318	0.519862	0.0324722	0.0936366	127.424	1.448	0.547043	0.000308129	0.00761688	127.424	1.52281	0.526152	0.000242014	0.0020398	127.424	0.010958	0.276276	0.945688	0.978337	127.424	0.0875543	0.189687	0.127115	0.388269	127.424	0.291389	0.374858	0.14427	0.328654
Plek	39.5691	67.8521	71.5757	82.8895	146.955	114.45	152.684	122.197	163.295	101.757	453.419	152.513	57.961	96.4246	79.9877	143.974	127.969	0.623383	0.504145	0.0287954	0.0851347	127.969	1.44179	0.524102	0.000232362	0.00612793	127.969	0.26233	0.364094	0.260069	0.475138	127.969	-0.784757	0.544876	0.0106651	0.0631852	127.969	-0.0589932	0.171764	0.288263	0.584071	127.969	0.301358	0.372425	0.137286	0.318046
Gnat1	98.9228	57.9411	145.196	172.155	219.558	257.917	177.113	288.979	387.922	407.028	353.686	280.126	458.648	237.759	541.141	390.177	279.642	0.788279	0.364725	0.00398586	0.0170509	279.642	1.44093	0.361783	3.29966e-06	0.000185977	279.642	1.66005	0.354189	1.99882e-07	3.9321e-06	279.642	0.0961257	0.246261	0.576703	0.790495	279.642	0.314722	0.455614	0.0208098	0.147496	279.642	0.374434	0.317368	0.0786362	0.214406
Crlf1	223.401	205.081	216.772	226.352	513.468	709.271	589.97	749.695	664.68	539.474	660.275	676.971	241.924	463.631	772.942	665.345	507.453	1.45858	0.290365	3.84967e-08	7.83792e-07	507.453	1.4399	0.291895	4.38142e-08	4.40204e-06	507.453	1.19614	0.290478	4.14847e-06	5.95067e-05	507.453	-0.148543	0.227235	0.385961	0.644378	507.453	-0.0709444	0.158387	0.367002	0.652597	507.453	0.00677345	0.218624	0.970071	0.986217
Kctd12	445.152	646.501	380.374	558.973	1037.43	1128.38	1135.97	1116.29	812.643	1595	1932.8	1447.32	816.495	1117.47	876.6	1015.48	1003.93	1.0399	0.238641	1.54765e-06	2.06164e-05	1003.93	1.43956	0.23775	8.27164e-11	1.64504e-08	1003.93	0.82976	0.23683	8.96585e-05	0.000873892	1003.93	-0.481244	0.232152	0.00996632	0.0601517	1003.93	-0.0761195	0.149675	0.371922	0.655447	1003.93	0.294287	0.215748	0.0928606	0.241166
Atoh8	90.6792	3.81191	33.7428	52.0716	110.216	209.557	74.5096	92.4734	282.892	134.061	263.186	77.8128	70.5613	93.7828	31.0156	180.606	112.561	0.513916	0.695332	0.0388956	0.107555	112.561	1.43248	0.922277	0.00270658	0.0374139	112.561	0.35559	0.503123	0.125852	0.295676	112.561	-0.223735	0.389632	0.141545	0.358756	112.561	-0.0180114	0.16462	0.591243	NA	112.561	0.139861	0.342659	0.351751	0.5785
Rhoj	347.878	529.856	370.149	442.077	1107.41	1112.27	946.639	949.504	901.574	963.461	1464.61	1428.64	1028.18	890.276	1398.15	860.434	921.319	1.2182	0.222796	4.34892e-09	1.09001e-07	921.319	1.42937	0.222435	7.48689e-12	1.97627e-09	921.319	1.24401	0.221809	2.24442e-09	6.96251e-08	921.319	-0.134749	0.188086	0.387719	0.646117	921.319	0.00855547	0.133052	0.920274	0.969042	921.319	0.154598	0.191099	0.335711	0.563133
Thbs1	11327.5	11104.9	11898.9	13231.5	33354.5	36393.6	33763.9	34892.2	24720.4	28200.4	41331.3	35021.2	28181.7	31377.6	35046	31209.9	27566	1.521	0.134347	9.07438e-31	3.99916e-28	27566	1.4194	0.134615	3.53772e-27	1.28402e-23	27566	1.38225	0.134325	8.29565e-26	2.15065e-23	27566	-0.0335167	0.124246	0.769859	0.8997	27566	-0.0874814	0.111925	0.303086	0.59803	27566	-0.0795489	0.125264	0.460863	0.674499
Alcam	612.497	994.147	732.117	565.349	1020.81	1255.73	1238.57	1226.92	1327.83	1755.71	3361.4	1805.26	2063.92	2278.53	1311.63	1436.33	1436.67	0.583919	0.26303	0.00671264	0.026175	1436.67	1.41707	0.267586	6.90278e-09	8.49276e-07	1436.67	1.20024	0.266144	7.54413e-07	1.29386e-05	1436.67	-0.143265	0.215137	0.398234	0.655321	1436.67	0.304254	0.295973	0.0256373	0.16416	1436.67	0.668061	0.267783	0.0020948	0.0131501
Nos1	1254.67	1090.97	1758.72	1943.65	3130.67	2725.86	2530.88	3066.48	3975.82	4306.1	3541.47	4768.37	3397.02	4261.17	4630.31	4108.79	3155.68	0.877294	0.175496	9.88961e-08	1.81287e-06	3155.68	1.41602	0.174875	3.25506e-17	2.30522e-14	3155.68	1.40632	0.174365	7.76885e-17	7.44477e-15	3155.68	-0.0169864	0.153305	0.92182	0.968867	3155.68	0.409533	0.185248	0.00270019	0.045614	3155.68	0.480545	0.172306	0.00193826	0.0123532
Exoc3l	598.483	402.538	715.757	950.041	1095.17	619	665.701	634.103	1813.88	1657.19	2016.84	2006.79	946.277	734.412	1044.74	949.885	1053.17	0.132696	0.209645	0.457212	0.636106	1053.17	1.41434	0.247301	6.17394e-10	9.63799e-08	1053.17	0.379896	0.230765	0.0548022	0.164719	1053.17	-0.927509	0.248901	2.01173e-05	0.000397094	1053.17	0.104281	0.164229	0.240834	0.538319	1053.17	1.23156	0.247549	5.68336e-08	1.45866e-06
Upk3b	98.9228	121.981	106.341	316.68	286.038	353.023	399.42	483.834	296.691	594.39	596.556	447.423	313.746	435.892	564.811	561.412	373.573	1.03533	0.392612	0.000736113	0.004228	373.573	1.4092	0.390972	1.4664e-05	0.000660132	373.573	1.38158	0.383764	2.54828e-05	0.00029269	373.573	-0.020255	0.247764	0.904984	0.963193	373.573	0.056186	0.163448	0.406503	0.684075	373.573	0.177103	0.276603	0.342082	0.569104
Cdkl2	239.063	141.803	120.656	131.773	264.169	277.26	288.267	234.486	512.885	436.101	331.523	535.352	468.728	611.57	519.104	304.985	338.608	0.593849	0.292326	0.00959128	0.0352101	338.608	1.40582	0.295907	1.05798e-07	9.42318e-06	338.608	1.49136	0.292682	2.96218e-08	7.09046e-07	338.608	0.040012	0.217318	0.812315	0.922313	338.608	0.605429	0.337817	0.00330639	0.0509577	338.608	0.611091	0.293256	0.00680112	0.033754
Anxa1	1619.04	1483.6	1018.42	1025.49	1735.47	2076.23	2110.7	1950.2	2638.79	3030.9	5007.01	3530.37	2833.79	3325.99	2347.39	1956	2355.59	0.529064	0.212909	0.00406723	0.0173343	2355.59	1.40435	0.216833	5.69897e-12	1.5465e-09	2355.59	0.954938	0.216103	1.55053e-06	2.45115e-05	2355.59	-0.347986	0.204433	0.0374159	0.152786	2355.59	0.220204	0.206532	0.0539111	0.245098	2355.59	0.769289	0.217511	6.13895e-05	0.000696629
Zbp1	230.82	178.398	163.602	340.059	73.4776	145.078	107.489	102.381	798.843	784.983	568.852	778.906	264.605	126.805	29.3832	76.6723	298.147	-0.714035	0.501619	0.0172456	0.0561769	298.147	1.40346	0.502414	0.00020234	0.00549592	298.147	-0.529839	0.44232	0.0537067	0.162356	298.147	-2.3967	0.472013	1.79105e-08	7.63653e-07	298.147	0.0247761	0.160224	0.646204	0.84531	298.147	2.62435	0.471636	1.30492e-09	4.76373e-08
1500015L24Rik	1619.04	1495.8	1020.46	1036.12	1737.22	2085.9	2135.13	1961.76	2678.65	3030.9	5038.4	3535.81	2833.79	3341.84	2384.12	1986.67	2370.1	0.52794	0.211493	0.0037112	0.0161006	2370.1	1.40178	0.215381	3.89838e-12	1.09897e-09	2370.1	0.956872	0.214651	1.16955e-06	1.90217e-05	2370.1	-0.347668	0.203047	0.0376273	0.153361	2370.1	0.225656	0.207218	0.0506105	0.237154	2370.1	0.770103	0.215918	5.52291e-05	0.000634627
H2-Eb1	19.7846	27.4458	57.2605	87.1402	102.344	87.0468	85.5029	79.2629	404.788	134.061	92.3461	136.95	12.6002	81.8948	218.742	163.568	111.921	0.247156	0.4139	0.184557	0.346144	111.921	1.39818	0.880409	0.00263698	0.0367237	111.921	0.571122	0.6645	0.0480839	0.149578	111.921	-0.149092	0.337197	0.302329	0.563551	111.921	0.025867	0.165731	0.517928	NA	111.921	0.302817	0.456291	0.093742	0.242673
Sh3kbp1	3671.68	4504.16	4124.8	3461.17	5389.23	7274.86	5491.73	5853.9	7807.5	9438.36	14093.9	11116.3	7175.83	7871.15	6636.53	7357.99	6954.32	0.563572	0.159332	0.000134553	0.00100577	6954.32	1.39405	0.160403	2.11932e-19	2.27913e-16	6954.32	0.843335	0.160036	2.84591e-08	6.84623e-07	6954.32	-0.503176	0.158978	0.000549506	0.00640797	6954.32	0.173817	0.146492	0.0836593	0.311801	6954.32	0.78684	0.160964	2.17511e-07	4.89836e-06
Mical2	1556.38	1434.8	1926.41	2071.17	3844.45	3867.14	3708.38	3761.69	3186.17	4222.92	6344.18	4956.67	3667.93	3143.71	3256.64	3463.03	3400.73	1.07591	0.175454	1.01979e-10	3.798e-09	3400.73	1.38053	0.175311	2.10175e-16	1.27138e-13	3400.73	0.908677	0.17491	3.64273e-08	8.55747e-07	3400.73	-0.404859	0.170586	0.00678695	0.0452921	3400.73	-0.0851104	0.131656	0.336926	0.626835	3400.73	0.26214	0.164337	0.0810225	0.219326
Hoxc4	39.5691	65.5649	30.6753	34.0059	118.089	103.167	68.4023	153.572	162.529	59.762	206.855	149.401	225.544	79.2531	55.5016	66.4494	101.146	0.905454	0.627872	0.010249	0.0371818	101.146	1.3704	0.624284	0.000952893	0.0177931	101.146	0.874539	0.59845	0.01372	0.0579286	101.146	-0.134719	0.308737	0.401586	0.658002	101.146	-0.00524134	0.160282	0.913504	NA	101.146	0.122183	0.310504	0.466552	0.679575
Gpnmb	1149.15	930.869	1001.04	1155.14	1831.69	2048.82	1586.69	1783.42	1958.01	2653.76	3118.53	3617.52	1179.38	1433.16	1064.33	1806.91	1769.9	0.707333	0.198501	7.53408e-05	0.000609235	1769.9	1.36921	0.198687	3.29778e-13	1.24356e-10	1769.9	0.320205	0.187456	0.0570458	0.169485	1769.9	-0.984681	0.199046	7.62494e-08	2.88278e-06	1769.9	-0.238561	0.196401	0.0397219	0.208267	1769.9	0.572546	0.196991	0.000920866	0.00677087
Ccdc80	471.532	595.421	650.316	648.238	1542.15	1636.16	1255.67	1340.86	778.144	2014.14	1835.84	1748.45	1597.71	1463.54	1511.6	1301.73	1274.47	1.21549	0.234998	2.1738e-08	4.69709e-07	1274.47	1.3578	0.235464	4.63824e-10	7.56203e-08	1274.47	1.24378	0.234004	1.13051e-08	3.02432e-07	1274.47	-0.0800437	0.191787	0.605	0.807643	1274.47	0.00883454	0.135668	0.914769	0.966899	1274.47	0.101953	0.195035	0.532735	0.730227
Bmp1	1342.05	1604.82	1688.16	1590.84	3187.53	3207.84	3315.07	3408.31	3111.81	3748.05	4775.22	4604.96	2685.11	2788.39	4035.3	3434.07	3032.97	1.03977	0.159108	8.63925e-12	3.98158e-10	3032.97	1.35122	0.158903	1.35012e-18	1.26458e-15	3032.97	1.02356	0.158646	1.88897e-11	8.47886e-10	3032.97	-0.277032	0.15086	0.0371635	0.152197	3032.97	-0.00967201	0.114857	0.905159	0.964015	3032.97	0.267018	0.150559	0.0496589	0.153918
Dcn	1129.37	907.998	669.744	668.429	1105.66	1299.25	1263	1157.57	1729.55	2023.03	3298.6	2027.02	778.694	1199.36	1824.21	1211.42	1393.31	0.40437	0.240751	0.0392762	0.10831	1393.31	1.3402	0.256416	9.99034e-09	1.19374e-06	1393.31	0.471696	0.243251	0.0220563	0.0831616	1393.31	-0.736232	0.257401	0.000581052	0.00667755	1393.31	0.0179227	0.140142	0.821336	0.929583	1393.31	0.800405	0.257281	0.000249482	0.0022826
Psors1c2	99.7471	137.991	231.087	197.66	347.269	470.698	443.393	399.617	444.654	553.203	374.002	462.208	337.686	462.31	697.035	733.499	399.504	1.19338	0.312388	1.1521e-05	0.000119118	399.504	1.33815	0.313379	1.03005e-06	6.51605e-05	399.504	1.65117	0.306695	5.47747e-09	1.55925e-07	399.504	0.168265	0.23928	0.337961	0.599405	399.504	0.121409	0.190164	0.150337	0.424874	399.504	0.0847192	0.230703	0.628133	0.799127
Sorcs3	18.1358	39.6439	18.4052	72.2626	76.9765	45.1354	48.8588	56.1446	133.396	153.443	44.3261	168.076	342.726	417.4	204.05	124.38	122.71	0.216751	0.364635	0.258979	0.437462	122.71	1.33747	0.6452	0.00123348	0.0214585	122.71	2.6681	0.563791	1.10084e-07	2.28641e-06	122.71	0.525262	0.576992	0.0353017	0.146746	122.71	1.96158	0.58782	3.09909e-05	0.00243335	122.71	0.535226	0.578381	0.0367946	0.122913
Efemp1	167.344	344.597	488.76	362.376	613.188	686.703	410.414	465.67	807.276	928.734	850.508	1092.49	859.335	789.889	819.465	712.201	649.934	0.544595	0.267235	0.0111552	0.0397871	649.934	1.33451	0.2743	6.24302e-08	5.98259e-06	649.934	1.12799	0.272228	4.00492e-06	5.77392e-05	649.934	-0.134583	0.216551	0.425446	0.678788	649.934	0.252354	0.276482	0.038958	0.205905	649.934	0.618778	0.271712	0.00421358	0.0232203
Lmna	1747.64	1291.48	2155.45	2166.82	3593.4	3738.18	3894.04	3730.31	4660.43	4275.41	5829.81	4360.63	2373.88	2736.87	3791.25	3911.99	3391.1	0.974368	0.185233	2.11744e-08	4.58468e-07	3391.1	1.3342	0.185175	4.16551e-14	1.9285e-11	3391.1	0.749711	0.183897	1.15557e-05	0.000145508	3391.1	-0.510811	0.182803	0.00153185	0.0144929	3391.1	-0.114274	0.144376	0.22291	0.519299	3391.1	0.296542	0.174309	0.0514674	0.158023
Irx1	263.794	297.329	255.627	658.865	915.846	960.739	928.317	650.616	752.078	1240.47	929.002	1086.27	564.49	787.247	760.699	696.866	734.266	1.11604	0.290318	1.17652e-05	0.000121287	734.266	1.33295	0.291108	2.53757e-07	2.05813e-05	734.266	0.805977	0.287216	0.00090967	0.0062635	734.266	-0.35415	0.263086	0.0663303	0.222293	734.266	-0.0864878	0.165094	0.285205	0.581645	734.266	0.133657	0.226876	0.444401	0.661947
Gm4735	61.0024	119.694	73.6207	157.277	305.282	159.586	232.079	204.763	531.284	142.944	269.651	274.679	192.783	338.146	272.611	339.914	229.707	0.853494	0.444283	0.00558705	0.0224778	229.707	1.33286	0.445171	0.000120744	0.00369665	229.707	1.26038	0.433207	0.000301674	0.00246397	229.707	-0.0368838	0.260203	0.820561	0.926416	229.707	0.0517802	0.164902	0.402496	0.68071	229.707	0.200828	0.300389	0.287077	0.512529
4930509E16Rik	51.1101	33.5448	80.7783	28.6925	61.2313	153.138	100.16	115.592	119.596	167.98	185.616	140.841	50.4009	163.79	226.904	163.568	115.184	0.714273	0.540935	0.019235	0.0614369	115.184	1.32669	0.553285	0.000607615	0.0127109	115.184	1.35187	0.527212	0.000718093	0.00515085	115.184	-0.00582913	0.275489	0.968166	0.987463	115.184	0.0566123	0.171143	0.30069	NA	115.184	0.195554	0.325729	0.281679	0.506349
Antxr2	488.019	343.072	321.068	224.227	497.723	444.906	398.199	444.203	752.845	1077.33	1179.26	719.768	977.778	1240.31	812.12	512.001	652.052	0.259775	0.249212	0.183649	0.345111	652.052	1.32618	0.29048	2.75239e-07	2.17761e-05	652.052	1.26102	0.287192	1.14358e-06	1.86545e-05	652.052	-0.0441892	0.215624	0.786694	0.908548	652.052	0.808896	0.311023	0.000425437	0.014417	652.052	0.931777	0.29174	0.000146737	0.00146182
Gm20163	394.042	244.725	640.091	766.196	901.85	502.937	547.218	536.676	1319.39	1298.61	1586.51	1511.12	797.594	269.46	569.708	689.199	785.958	0.169149	0.265709	0.390153	0.575028	785.958	1.32577	0.351299	7.70088e-06	0.000383208	785.958	0.119396	0.268246	0.572887	0.762067	785.958	-1.13267	0.350645	9.32158e-05	0.00146939	785.958	-0.0198867	0.151231	0.767274	0.904189	785.958	1.01865	0.352077	0.000308804	0.00273331
Tafa2	52.7588	54.8916	73.6207	65.8865	83.0997	101.555	254.066	62.7498	227.693	339.19	102.504	121.388	98.2818	161.148	84.8849	80.08	122.737	0.552521	0.514775	0.0418526	0.11355	122.737	1.32458	0.576774	0.000779555	0.0153749	122.737	0.394223	0.428738	0.121754	0.289031	122.737	-0.384407	0.444659	0.069952	0.230417	122.737	-0.0248667	0.161664	0.62344	0.831102	122.737	0.251931	0.358226	0.187832	0.391435
Slc1a2	79.9626	93.0107	62.3731	90.3283	173.197	183.766	233.301	244.394	190.128	263.276	299.201	189.085	70.5613	227.192	137.938	264.945	175.166	1.14617	0.408941	0.000406465	0.00256974	175.166	1.32398	0.411642	6.01608e-05	0.00211225	175.166	0.879399	0.403044	0.00390519	0.0210843	175.166	-0.206166	0.288042	0.261119	0.51785	175.166	-0.0416379	0.159649	0.510491	0.757861	175.166	0.0812574	0.262225	0.644174	0.810714
Ereg	154.979	358.32	243.357	119.021	313.155	419.114	615.621	336.867	371.056	728.451	926.231	573.48	134.822	573.264	386.063	504.334	422.383	0.623372	0.435692	0.0236745	0.0729194	422.383	1.32338	0.45589	0.000160839	0.00462718	422.383	0.580975	0.414022	0.0372599	0.124026	422.383	-0.353379	0.367723	0.0909641	0.272545	422.383	-0.0111171	0.156176	0.855966	0.943669	422.383	0.311732	0.347657	0.131783	0.309861
Nat8f2	8.24356	48.7925	18.4052	29.7552	12.2463	22.5677	41.53	42.9341	142.596	71.0684	142.213	42.0189	50.4009	89.8202	50.6044	46.0034	53.7	0.0424038	0.331937	0.796793	0.886098	53.7	1.32074	0.850538	0.00293488	0.0397097	53.7	0.480198	0.573744	0.0722084	0.201001	53.7	-0.179045	0.349516	0.238686	0.491385	53.7	0.0645895	0.180702	0.126895	NA	53.7	1.10593	0.851853	0.0070595	0.0347211
Cdc20b	101.396	96.0602	118.611	137.086	152.204	238.573	373.77	234.486	250.693	311.732	414.634	291.798	214.204	509.861	530.53	290.503	266.634	0.945079	0.371054	0.00110902	0.0059363	266.634	1.31641	0.370695	1.91723e-05	0.000822285	266.634	1.64224	0.359281	3.54565e-07	6.58258e-06	266.634	0.146135	0.25727	0.407137	0.663171	266.634	0.160796	0.241149	0.0682843	0.280859	266.634	0.186889	0.27009	0.317526	0.544107
Aebp1	3208.4	2835.3	3040.94	3706.65	7168.44	7211.99	5789.76	6942.11	6391.51	7232.01	9635.39	9342.2	4151.77	4790.85	5733.81	6681.57	5866.42	1.04487	0.163938	2.29959e-11	9.85332e-10	5866.42	1.31442	0.164066	7.8098e-17	4.92968e-14	5866.42	0.69758	0.162814	4.9894e-06	7.03947e-05	5866.42	-0.553951	0.162944	0.000164758	0.00235776	5866.42	-0.228561	0.160645	0.0338228	0.190391	5866.42	0.226256	0.153184	0.10028	0.255039
Twist2	540.778	417.786	550.11	592.979	1124.03	1278.3	1241.01	1367.29	612.549	1288.92	1756.42	1953.88	1741.35	1274.65	933.734	1405.66	1129.97	1.14805	0.281474	4.3289e-06	5.09024e-05	1129.97	1.31152	0.282792	1.95466e-07	1.62623e-05	1129.97	1.25401	0.279463	7.37324e-07	1.26981e-05	1129.97	-0.0419736	0.21231	0.80295	0.917205	1129.97	0.0256146	0.144702	0.724285	0.884829	1129.97	0.10408	0.219704	0.546982	0.740824
Phldb2	1727.03	1514.85	1602.27	1513.26	2622.45	3446.41	3373.7	2982.27	2552.16	3986.29	5839.04	3919.43	3783.85	3853.02	3934.9	3200.64	3115.72	0.911687	0.188549	1.96382e-07	3.34743e-06	3115.72	1.30991	0.188538	2.42431e-13	9.46885e-11	3115.72	1.17187	0.187703	5.5605e-11	2.26839e-09	3115.72	-0.122627	0.165171	0.44408	0.693822	3115.72	0.130644	0.151379	0.177588	0.46314	3115.72	0.329033	0.178578	0.0345502	0.117206
Prrx1	882.061	830.235	972.407	605.731	1138.03	1207.37	1462.1	1337.56	1567.79	2195.85	3150.85	1655.08	1753.95	2053.98	1252.87	1446.55	1469.53	0.551196	0.225341	0.00415307	0.0176166	1469.53	1.30986	0.229711	7.25358e-10	1.1027e-07	1469.53	0.908481	0.22824	1.18821e-05	0.00014929	1469.53	-0.299131	0.209743	0.0752651	0.241605	1469.53	0.150194	0.180588	0.13148	0.395027	1469.53	0.640317	0.228425	0.00101739	0.0073423
Gsn	1468.18	753.234	1530.7	1609.97	2550.72	3199.78	3020.69	3276.2	2933.95	2676.37	4473.25	3806.6	2833.79	2853.11	3743.1	3193.83	2745.22	1.1023	0.214597	2.88348e-08	6.03932e-07	2745.22	1.30944	0.215038	6.45579e-11	1.32944e-08	2745.22	1.17488	0.213647	4.2259e-09	1.23087e-07	2745.22	-0.100272	0.181292	0.512111	0.746468	2745.22	0.0285292	0.132925	0.746196	0.895196	2745.22	0.150371	0.186107	0.327586	0.554393
Gm19610	56.0562	125.031	42.9454	14.8776	104.968	80.5989	102.603	105.684	173.262	168.787	294.584	234.995	336.426	84.5366	43.2586	59.634	126.765	0.216148	0.383314	0.250223	0.427734	126.765	1.30813	0.800021	0.00264477	0.0367961	126.765	0.493507	0.564028	0.0703935	0.197635	126.765	-0.186609	0.350313	0.231154	0.482244	126.765	0.0281811	0.165441	0.511751	0.758673	126.765	0.383139	0.517807	0.0641684	0.185326
Timp1	11273.9	7975.29	10004.2	10964.8	18965.1	22105.1	22208.8	21590.9	15996.8	23816	32023.8	31244.2	16469.8	23687.4	25778.9	20837	19683.9	1.01751	0.1861	4.08982e-09	1.03612e-07	19683.9	1.30721	0.186625	1.23364e-13	5.26763e-11	19683.9	1.05165	0.185503	1.39403e-09	4.45782e-08	19683.9	-0.197984	0.168738	0.174912	0.408424	19683.9	0.0102827	0.123936	0.861047	0.944923	19683.9	0.223704	0.170779	0.125645	0.299731
Mxra7	125.302	326.3	188.142	329.433	446.989	612.552	521.567	606.031	660.081	774.484	471.889	684.752	602.291	606.286	597.459	822.95	523.532	1.05212	0.294325	3.59442e-05	0.000321371	523.532	1.30547	0.294718	5.21083e-07	3.75439e-05	523.532	1.34157	0.290485	3.63278e-07	6.71429e-06	523.532	0.0130976	0.215789	0.940055	0.975883	523.532	0.0745735	0.160123	0.343079	0.632282	523.532	0.155267	0.231178	0.382012	0.60669
Fosl1	253.902	184.497	267.898	252.919	528.339	496.489	596.077	501.998	557.35	646.076	781.248	648.18	962.657	644.592	204.866	788.873	519.748	0.978035	0.344448	0.000463241	0.00286448	519.748	1.30377	0.345465	8.13906e-06	0.000399875	519.748	1.30309	0.338861	1.08063e-05	0.000137439	519.748	-0.00846449	0.233954	0.95435	0.981779	519.748	0.0645431	0.162577	0.371044	0.654798	519.748	0.175672	0.25774	0.340845	0.568214
Gm9801	75.8408	50.3173	112.476	117.958	173.197	193.437	151.462	155.223	106.564	478.096	295.508	185.194	819.015	517.787	346.069	269.205	252.959	0.552287	0.451353	0.0383192	0.106323	252.959	1.30118	0.49301	0.000337986	0.00812398	252.959	2.29689	0.455534	2.57195e-08	6.2703e-07	252.959	0.47282	0.438866	0.0455883	0.173464	252.959	1.22886	0.50383	0.00047929	0.015525	252.959	0.30959	0.361149	0.132524	0.310871
Pappa	667.729	518.42	563.403	587.665	990.198	1312.15	1138.41	1294.63	823.376	1407.64	2163.67	1678.42	1233.56	1651.11	1142.68	1401.4	1160.9	0.931873	0.238025	1.18146e-05	0.000121678	1160.9	1.30094	0.238008	2.76222e-09	3.71314e-07	1160.9	1.14424	0.236349	1.60346e-07	3.22425e-06	1160.9	-0.110651	0.195131	0.483059	0.725485	1160.9	0.0639514	0.145532	0.393261	0.673979	1160.9	0.270264	0.212784	0.119963	0.290242
Tmem176b	229.171	111.308	262.785	235.916	621.061	855.961	609.513	734.833	276.759	518.476	829.268	679.305	337.686	618.174	638.269	431.069	499.347	1.62857	0.343227	1.38953e-07	2.44747e-06	499.347	1.29885	0.352	1.11928e-05	0.000525878	499.347	1.12046	0.346214	0.000128883	0.00119484	499.347	-0.095878	0.242736	0.574723	0.789313	499.347	-0.114961	0.193015	0.148726	0.422983	499.347	-0.160753	0.256907	0.376161	0.601839
Col5a2	973.565	1435.57	1105.33	797.014	1682.99	2134.26	2022.75	2022.86	2015.51	2355.76	3762.18	2888.41	2206.3	2931.04	2709.79	2132.34	2073.48	0.790775	0.20739	2.17469e-05	0.000208727	2073.48	1.29325	0.207757	2.86922e-11	6.61196e-09	2073.48	1.15249	0.206516	2.78219e-09	8.46579e-08	2073.48	-0.105061	0.176965	0.480022	0.72356	2073.48	0.177639	0.181016	0.0904933	0.326241	2073.48	0.404646	0.199311	0.0164265	0.0668399
Trim52	34.623	38.8815	34.7653	27.6298	139.957	153.138	114.818	194.855	99.6637	161.519	121.897	30.347	149.943	196.812	151.813	101.378	109.503	1.94024	0.486214	3.60764e-06	4.3386e-05	109.503	1.29129	0.523024	0.000531691	0.011521	109.503	1.93812	0.483668	3.68256e-06	5.34902e-05	109.503	0.215892	0.321426	0.234621	0.486318	109.503	-0.000527089	0.157446	0.988235	NA	109.503	-0.227323	0.329044	0.22993	0.446803
Nbl1	212.684	178.398	292.438	286.925	677.044	643.179	818.384	546.584	633.248	382.8	655.657	874.615	569.53	557.413	853.746	566.523	546.823	1.38206	0.273687	3.5558e-08	7.35431e-07	546.823	1.29073	0.276266	1.64631e-07	1.39773e-05	546.823	1.30622	0.272887	1.66432e-07	3.33737e-06	546.823	0.00127846	0.207895	0.995769	0.998244	546.823	-0.0215827	0.143095	0.774353	0.90794	546.823	-0.0497077	0.21202	0.769993	0.887676
Sgcb	19.7846	42.6934	51.1255	68.0119	166.199	261.141	214.979	254.302	178.628	216.436	99.7338	70.0315	326.346	113.596	95.4955	257.278	152.236	2.08897	0.51956	2.95107e-06	3.63794e-05	152.236	1.28614	0.571469	0.000875403	0.0166295	152.236	1.89753	0.521713	1.56932e-05	0.000191779	152.236	0.172447	0.31338	0.314878	0.576378	152.236	-0.0186783	0.160091	0.715739	0.880126	152.236	-0.266091	0.361429	0.171207	0.367507
Gm49394	1206.03	1248.02	1022.51	1820.38	2842.01	3203	2809.38	3000.43	2201.04	3318.41	4754.9	3391.86	1745.13	3368.26	2332.7	3660.68	2620.3	1.07924	0.243642	1.01852e-06	1.42123e-05	2620.3	1.28591	0.244572	8.59809e-09	1.04023e-06	2620.3	0.985932	0.242474	6.95796e-06	9.39681e-05	2620.3	-0.21098	0.209837	0.207607	0.45205	2620.3	-0.0295058	0.139328	0.692801	0.870056	2620.3	0.14184	0.203181	0.38734	0.611788
Ccdc85b	140.141	65.5649	196.322	120.083	428.619	315.948	492.252	409.525	223.093	281.043	501.439	446.645	550.63	314.371	246.493	495.814	326.749	1.5017	0.381503	5.45102e-06	6.17957e-05	326.749	1.28371	0.392152	5.00181e-05	0.00182224	326.749	1.46958	0.379757	8.43553e-06	0.00011053	326.749	0.0695388	0.250606	0.685368	0.854202	326.749	-0.00620734	0.152498	0.92118	0.969439	326.749	-0.0887529	0.25761	0.614486	0.789347
Plat	255.55	219.566	248.47	329.433	548.458	443.294	481.259	670.432	587.249	713.107	691.672	698.759	772.394	567.98	731.316	437.884	524.801	0.945875	0.231032	5.43533e-06	6.17171e-05	524.801	1.28176	0.230235	1.52576e-09	2.16108e-07	524.801	1.18701	0.228813	2.43991e-08	5.97345e-07	524.801	-0.0707672	0.187317	0.649321	0.833385	524.801	0.0895332	0.152045	0.309288	0.603201	524.801	0.248762	0.204251	0.141014	0.323495
Zeb2	1218.4	921.721	1499	1083.94	1856.18	1757.06	2264.6	1771.86	2128.97	2778.94	4386.44	2689.99	2443.18	2116.06	2558.79	1883.58	2084.92	0.61854	0.206689	0.000672835	0.00392531	2084.92	1.28151	0.208711	4.74844e-11	1.04451e-08	2084.92	0.863817	0.207224	5.30908e-06	7.42198e-05	2084.92	-0.329046	0.195465	0.0429023	0.166703	2084.92	0.104301	0.150722	0.251173	0.549546	2084.92	0.560961	0.206193	0.0015207	0.010165
Gm12023	5.7705	6.09906	7.15757	21.2537	44.6114	20.9557	34.2011	26.421	81.2643	83.9899	5.54077	26.4563	32.7606	13.2088	39.1776	27.2613	29.7581	0.388197	0.609468	0.0452974	NA	29.7581	1.27892	1.71477	0.00514793	0.0597184	29.7581	0.404976	0.603425	0.0715845	0.199974	29.7581	-0.124583	0.339901	0.316136	0.577781	29.7581	-0.00675111	0.164705	0.835646	NA	29.7581	0.105151	0.340063	0.428697	0.647889
Lrrc32	217.63	346.122	190.187	314.555	637.681	652.851	499.581	662.176	393.288	828.593	776.631	848.159	822.795	351.355	499.515	752.241	549.585	1.05846	0.317133	8.24894e-05	0.000656996	549.585	1.27811	0.31876	3.18772e-06	0.000180779	549.585	1.05128	0.314142	9.92161e-05	0.000954552	549.585	-0.131263	0.23573	0.445528	0.69446	549.585	-0.000895279	0.146891	0.960499	0.982551	549.585	0.127726	0.237978	0.476255	0.687865
4930533K18Rik	186.305	190.596	211.66	302.865	133.834	235.349	157.57	184.947	838.709	633.155	433.103	596.824	458.648	371.169	109.371	180.606	326.544	-0.168132	0.289585	0.394535	0.579865	326.544	1.27797	0.41204	8.81302e-05	0.00282757	326.544	0.190768	0.302728	0.393044	0.611566	326.544	-0.910648	0.415067	0.00217693	0.0190217	326.544	0.126999	0.213708	0.0889684	0.323366	326.544	1.6557	0.399689	2.0045e-06	3.47049e-05
Gm43549	14.8384	9.14859	94.0709	13.8149	62.1061	12.8958	75.7311	13.2105	134.929	172.825	203.161	100.378	75.6014	21.1342	19.5888	92.0068	69.7151	0.061913	0.349232	0.679955	0.807858	69.7151	1.27728	1.47967	0.00498744	0.0585822	69.7151	0.156742	0.407416	0.402337	0.619486	69.7151	-0.302757	0.49817	0.0486789	0.181243	69.7151	0.0146799	0.165285	0.672936	NA	69.7151	0.565713	1.07913	0.0170198	0.068648
Npr2	372.609	128.08	306.753	345.373	552.831	696.375	779.297	563.097	604.116	956.193	978.869	613.165	869.416	268.14	612.151	565.671	575.758	0.982641	0.361643	0.000627747	0.00370311	575.758	1.27598	0.364088	2.0905e-05	0.000880981	575.758	0.818284	0.354704	0.00321226	0.0179679	575.758	-0.24541	0.281185	0.191189	0.431375	575.758	-0.032677	0.15417	0.634339	0.838242	575.758	0.151337	0.259807	0.406588	0.628997
Tagln	1914.98	1654.37	1922.32	2743.85	5251.9	6875.09	6079.25	5868.76	3847.02	4369.9	5336.68	7102.75	4072.39	4860.86	5377.13	5945.51	4576.42	1.50606	0.191502	3.01682e-16	2.7868e-14	4576.42	1.27478	0.192837	2.382e-12	6.91638e-10	4576.42	1.25317	0.191615	6.91166e-12	3.36723e-10	4576.42	-0.0210764	0.16491	0.882099	0.954283	4576.42	-0.12543	0.15156	0.188148	0.47704	4576.42	-0.179221	0.172673	0.242697	0.462045
Serpine2	1697.35	1353.99	1465.26	1604.66	3687.88	4131.5	4265.37	4379.28	2154.27	4175.27	4629.31	4369.96	3601.14	4024.74	4955.97	3953.74	3403.1	1.38474	0.189801	2.76387e-14	1.81574e-12	3403.1	1.27409	0.1908	1.59883e-12	4.76595e-10	3403.1	1.39306	0.189438	2.04034e-14	1.44849e-12	3403.1	0.0850678	0.165237	0.557634	0.777538	3403.1	0.00324508	0.125013	0.971801	0.987542	3403.1	-0.0814887	0.166323	0.58184	0.766267
Apob	565.509	334.686	462.174	450.579	287.787	382.039	383.541	383.104	1305.59	957.808	1318.7	1052.81	531.73	353.997	569.708	287.947	601.732	-0.251115	0.222917	0.17014	0.326484	601.732	1.26948	0.250587	2.47556e-08	2.65241e-06	601.732	-0.042655	0.212761	0.818872	0.911651	601.732	-1.33075	0.249181	6.81981e-09	3.25156e-07	601.732	0.100213	0.163552	0.25344	0.552091	601.732	1.625	0.249235	4.73573e-12	2.71801e-10
Olfml3	311.607	218.041	323.113	274.173	353.392	364.307	398.199	353.381	637.081	505.555	917.92	855.94	226.804	433.25	503.596	356.952	439.582	0.275838	0.241627	0.152059	0.300341	439.582	1.26829	0.275414	2.30397e-07	1.88445e-05	439.582	0.335271	0.248078	0.103569	0.258264	439.582	-0.808098	0.275822	0.000398046	0.00490147	439.582	0.0146608	0.142793	0.848691	0.94108	439.582	0.86659	0.27598	0.000197488	0.00188168
Igf2	1196.14	1248.02	1010.24	1800.19	2793.02	3138.52	2787.39	2945.94	2178.04	3177.89	4653.32	3387.19	1697.25	3368.26	2316.38	3657.27	2584.69	1.0655	0.245468	1.54539e-06	2.0601e-05	2584.69	1.26645	0.246575	1.65525e-08	1.84854e-06	2584.69	0.987383	0.244228	7.62168e-06	0.000101422	2584.69	-0.193696	0.208809	0.242842	0.496561	2584.69	-0.0279583	0.139345	0.740104	0.892797	2584.69	0.140191	0.204192	0.403386	0.626346
Adamts6	799.626	661.748	654.406	282.674	957.833	936.559	1172.61	1022.16	693.046	1086.22	3444.51	1359.39	1587.63	1611.48	1043.92	1274.46	1161.77	0.528289	0.360427	0.0330303	0.0947292	1161.77	1.26336	0.38768	5.31523e-05	0.00191956	1161.77	1.00621	0.378722	0.000861698	0.00599144	1161.77	-0.120951	0.258296	0.478698	0.722305	1161.77	0.0850548	0.177121	0.230649	0.527832	1161.77	0.426801	0.34647	0.0565237	0.169316
Ccdc175	53.5832	9.91098	10.2251	88.2029	49.8598	98.3307	41.53	62.7498	146.429	88.0279	205.932	143.954	189.003	233.797	63.6637	165.271	103.154	0.181418	0.368666	0.313291	0.498822	103.154	1.26174	0.840272	0.00317856	0.0419192	103.154	1.56923	0.716396	0.00139288	0.00897951	103.154	0.0364754	0.298356	0.801958	0.916779	103.154	0.102231	0.209893	0.0292407	NA	103.154	0.411302	0.555147	0.053215	0.161798
Crxos	690.811	493.262	646.226	599.355	160.951	249.857	214.979	241.091	1534.82	1308.3	1590.2	2058.15	299.885	335.505	1074.12	822.95	770.029	-1.34776	0.339553	5.03674e-06	5.78118e-05	770.029	1.26036	0.341274	1.06145e-05	0.000501142	770.029	0.0425021	0.258366	0.846462	0.926301	770.029	-1.20001	0.337947	2.57252e-05	0.0004863	770.029	1.40399	0.34453	2.00557e-06	0.000296895	770.029	2.83714	0.329919	4.33448e-19	6.72213e-17
Dppa3	47.8127	25.921	80.7783	57.385	110.216	83.8229	101.382	137.059	167.128	167.98	107.121	140.063	333.906	318.333	269.346	189.977	146.14	0.787569	0.403963	0.00618998	0.0244068	146.14	1.25969	0.405312	8.77725e-05	0.00282219	146.14	2.28352	0.381721	1.25899e-10	4.80368e-09	146.14	0.668259	0.391904	0.0106619	0.0631795	146.14	1.13041	0.410761	0.000227616	0.00969635	146.14	0.223353	0.291622	0.245411	0.465463
Msrb3	371.785	553.49	327.203	350.686	627.184	633.508	725.553	878.497	792.71	931.965	1430.44	887.066	1068.5	859.896	865.989	989.925	768.4	0.744655	0.230696	0.000225733	0.00156127	768.4	1.25641	0.231077	3.2778e-09	4.28712e-07	768.4	1.17374	0.229422	4.07912e-08	9.46017e-07	768.4	-0.0651674	0.187989	0.671979	0.846237	768.4	0.194189	0.204659	0.0736419	0.290777	768.4	0.398085	0.219018	0.0268632	0.0968536
Gm48529	1626.46	1436.33	1655.44	2371.91	4428.77	5795.06	5159.49	5160.35	3188.47	3612.37	4534.19	6279.49	3428.52	4364.2	4768.24	5285.28	3943.41	1.4839	0.203991	2.4432e-14	1.62526e-12	3943.41	1.25052	0.205759	6.73239e-11	1.37663e-08	3943.41	1.27754	0.204024	3.61337e-11	1.52941e-09	3943.41	0.011796	0.172473	0.92431	0.970204	3943.41	-0.0924929	0.145272	0.31321	0.606579	3943.41	-0.172747	0.181124	0.269663	0.493822
mt-Ti	65.9485	70.9016	26.5853	24.4418	97.9701	69.3151	128.254	67.7037	108.097	205.937	171.764	99.6003	350.286	221.909	84.8849	152.493	121.631	0.46835	0.481202	0.0630709	0.156285	121.631	1.24991	0.593826	0.0012364	0.0214585	121.631	1.84883	0.536239	3.28231e-05	0.000363483	121.631	0.157515	0.310621	0.349926	0.611154	121.631	0.151655	0.265644	0.0221607	0.152795	121.631	0.261714	0.365508	0.173462	0.370456
Tes	1078.26	1221.34	1087.95	1103.07	1617.38	1755.44	1597.68	1656.26	2603.52	2667.49	2879.35	2668.2	2416.72	2577.05	2373.51	1929.59	1952.05	0.536899	0.113432	7.74143e-07	1.11783e-05	1952.05	1.24849	0.112991	1.36221e-29	9.88831e-26	1952.05	1.02993	0.11311	1.25265e-20	1.93468e-18	1952.05	-0.200896	0.107987	0.0488683	0.181552	1952.05	0.444212	0.115879	1.45116e-05	0.00139941	1952.05	0.685727	0.112903	2.87851e-10	1.18316e-08
Gm4876	1078.26	1256.41	1087.95	1103.07	1639.25	1755.44	1609.9	1669.48	2603.52	2667.49	2881.2	2705.55	2416.72	2577.05	2373.51	1940.66	1960.34	0.535417	0.114157	9.62206e-07	1.34887e-05	1960.34	1.24375	0.113799	6.23096e-29	3.01537e-25	1960.34	1.02078	0.113896	5.10839e-20	7.33139e-18	1960.34	-0.203721	0.108794	0.0469996	0.177116	1960.34	0.435456	0.116781	2.34422e-05	0.00193927	1960.34	0.678229	0.113667	5.13616e-10	2.02365e-08
Gm37233	199.494	72.4264	79.7558	155.152	222.182	257.917	158.791	213.019	247.626	397.337	600.25	229.548	52.9209	133.409	128.96	215.534	210.27	0.392975	0.399197	0.0952256	0.212751	210.27	1.2417	0.504787	0.000558392	0.0119922	210.27	0.0339635	0.310462	0.875952	0.941762	210.27	-1.17107	0.495039	0.000999563	0.0103359	210.27	-0.0934809	0.191585	0.130894	0.394177	210.27	0.399267	0.408589	0.0757317	0.208699
Ccn4	647.944	885.889	749.5	845.898	1823.82	1663.56	1568.37	1687.64	1143.07	1492.44	3498.07	1857.39	1057.16	2196.63	2148.24	1480.63	1546.64	0.988453	0.287652	6.68135e-05	0.000547819	1546.64	1.23738	0.289619	1.09434e-06	6.8733e-05	1546.64	1.02687	0.285412	4.20371e-05	0.000451949	1546.64	-0.129713	0.22302	0.437469	0.68881	1546.64	0.00811534	0.14385	0.915276	0.967007	1546.64	0.155913	0.228752	0.377523	0.60281
Gm15728	93.9766	144.853	65.4406	66.9492	149.579	151.526	113.597	100.73	334.257	193.823	374.002	192.976	50.4009	294.557	141.203	146.529	163.4	0.204806	0.331558	0.310924	0.496174	163.4	1.23712	0.527	0.00073531	0.0146638	163.4	0.43234	0.416309	0.0988583	0.24968	163.4	-0.360245	0.402626	0.0845614	0.260015	163.4	0.0347496	0.162508	0.527205	0.769181	163.4	0.674096	0.516136	0.0186599	0.0736527
Gm43948	644.647	298.854	614.528	606.794	1170.39	1188.03	1074.89	1276.46	504.452	1565.12	2005.76	1571.04	1573.77	1431.84	1088.81	970.331	1099.11	0.96548	0.327274	0.000332674	0.00216868	1099.11	1.23655	0.330057	9.3458e-06	0.000449279	1099.11	1.08704	0.323753	8.64817e-05	0.000847604	1099.11	-0.0852318	0.23371	0.613885	0.813508	1099.11	0.0223052	0.149424	0.737696	0.891312	1099.11	0.150978	0.246268	0.401317	0.62485
Zp3	965.321	651.075	905.944	1139.2	851.115	1039.73	912.438	916.477	1989.44	1841.32	2289.26	2933.54	743.413	977.455	1016.17	1532.59	1294.03	0.0171273	0.192653	0.91862	0.956417	1294.03	1.2329	0.228104	3.95922e-09	5.10933e-07	1294.03	0.178787	0.202515	0.31583	0.535695	1294.03	-1.00181	0.227757	1.06233e-06	3.09386e-05	1294.03	0.077621	0.147626	0.368865	0.653426	1294.03	1.21437	0.227301	7.93332e-09	2.45025e-07
Anxa5	629.808	670.897	800.625	794.889	1376.83	1686.13	1597.68	1603.42	1392.99	2054.52	1868.16	1697.87	1735.05	1393.53	1118.19	1167.98	1349.29	1.0683	0.175495	1.3108e-10	4.74361e-09	1349.29	1.23079	0.175517	1.41212e-13	5.77497e-11	1349.29	0.854931	0.174838	1.86678e-07	3.69516e-06	1349.29	-0.317223	0.166236	0.0294185	0.129817	1349.29	-0.112735	0.138878	0.221679	0.517864	1349.29	0.133649	0.157371	0.3416	0.568819
Gm11168	8.24356	0.762383	23.5177	17.003	26.242	19.3437	26.8723	39.6315	30.6658	41.1874	141.29	23.3438	80.6414	60.7607	40.81	28.9651	38.08	0.235789	0.434994	0.148235	0.294846	38.08	1.22726	1.83731	0.00528881	0.0609147	38.08	1.18563	1.17095	0.00987614	0.0446255	38.08	-0.0241184	0.311328	0.836092	0.934443	38.08	0.0381174	0.170892	0.258101	NA	38.08	0.188023	0.384254	0.180788	0.381298
Osbpl5	615.794	504.697	718.824	522.841	1242.12	1623.26	1358.27	1071.7	1442.06	1028.88	1743.49	1536.8	892.096	1196.72	1143.5	1228.46	1116.85	1.10855	0.199712	3.07426e-09	8.03868e-08	1116.85	1.22595	0.200119	5.61447e-11	1.18994e-08	1116.85	0.857861	0.198803	2.96061e-06	4.40323e-05	1116.85	-0.29411	0.185318	0.0606924	0.209943	1116.85	-0.118367	0.152209	0.207289	0.503122	1116.85	0.091771	0.172436	0.541443	0.736486
Lrrc7	89.0305	234.052	143.151	154.089	160.951	162.81	317.582	236.137	458.453	228.549	786.789	270.01	228.064	385.698	213.845	188.273	266.093	0.251746	0.327649	0.23243	0.406542	266.093	1.22535	0.462799	0.000336975	0.00810637	266.093	0.436583	0.382513	0.0890276	0.23285	266.093	-0.41859	0.396029	0.0596257	0.207167	266.093	0.0298209	0.159028	0.61505	0.826335	266.093	0.651929	0.451415	0.0171844	0.0691264
Unc13c	215.981	176.873	149.286	150.901	334.148	293.38	488.588	313.749	266.792	665.458	535.607	374.279	408.247	515.145	168.137	424.254	342.552	0.837379	0.371409	0.00291525	0.0132537	342.552	1.22223	0.375593	5.54354e-05	0.00198719	342.552	0.942177	0.366196	0.00130348	0.00848985	342.552	-0.144403	0.258482	0.415911	0.670761	342.552	0.0155412	0.152179	0.815336	0.926636	342.552	0.196806	0.273653	0.295578	0.521873
Rab26os	171.466	251.586	51.1255	130.71	337.647	493.265	454.387	483.834	382.555	495.863	438.644	303.47	882.016	496.653	1058.61	698.57	445.65	1.38085	0.376781	1.78141e-05	0.000175275	445.65	1.22054	0.387395	7.83218e-05	0.0025872	445.65	2.26461	0.365867	3.75675e-11	1.58548e-09	445.65	0.709132	0.382594	0.00735123	0.0480744	445.65	0.308294	0.483633	0.0202093	0.145047	445.65	-0.0610279	0.252692	0.724805	0.862032
Trabd2b	170.642	242.438	220.862	310.304	367.388	290.156	455.608	498.696	381.789	622.656	1039.82	547.024	148.683	829.516	561.546	552.041	452.448	0.479941	0.386259	0.0522683	0.134833	452.448	1.21675	0.436771	0.000237804	0.00623184	452.448	0.906892	0.420236	0.00381486	0.0207005	452.448	-0.135016	0.273879	0.434974	0.686722	452.448	0.0606201	0.167841	0.342663	0.63201	452.448	0.379175	0.361639	0.0837809	0.224151
Gm29233	544.075	404.063	592.033	466.519	1296.35	1041.34	895.337	1220.32	800.376	1505.36	1400.89	1185.09	1343.18	1262.77	902.718	1012.93	992.084	1.08116	0.222178	1.25554e-07	2.24133e-06	992.084	1.21444	0.222955	3.17618e-09	4.17301e-07	992.084	1.10624	0.221082	7.13131e-08	1.54526e-06	992.084	-0.081466	0.184147	0.59682	0.802627	992.084	0.00769369	0.132894	0.924054	0.969527	992.084	0.098855	0.186897	0.532837	0.730275
Megf10	116.234	112.07	191.209	122.209	183.694	149.914	232.079	82.5655	157.929	598.428	563.311	227.991	204.124	104.35	159.975	235.98	215.129	0.113928	0.300796	0.555522	0.717327	215.129	1.21421	0.502868	0.000626761	0.0130269	215.129	0.192438	0.331797	0.39198	0.610663	215.129	-0.759964	0.503121	0.0104102	0.0620806	215.129	0.0170649	0.158261	0.791536	0.916914	215.129	0.920407	0.499222	0.00480113	0.0257762
Hic1	161.574	77.0007	63.3956	129.648	366.513	332.068	300.481	234.486	314.324	184.132	480.2	213.207	317.526	468.914	220.374	163.568	251.713	1.29875	0.43249	0.000184253	0.00131946	251.713	1.21382	0.447518	0.000291926	0.00732297	251.713	1.22062	0.429679	0.000388848	0.00307813	251.713	-0.0111645	0.258175	0.943891	0.977589	251.713	-0.0112997	0.155451	0.843346	0.93846	251.713	-0.0216372	0.264098	0.898471	0.952793
Prl2c3	85.7331	181.447	92.0259	81.8268	184.569	140.242	229.636	170.085	208.527	135.676	578.087	356.382	178.923	311.729	520.736	189.125	227.797	0.355977	0.389843	0.118778	0.250812	227.797	1.21298	0.52165	0.000769258	0.0152154	227.797	1.15923	0.493946	0.00155759	0.00985963	227.797	-0.0322394	0.271561	0.843651	0.937297	227.797	0.0993259	0.196844	0.109998	0.359788	227.797	0.405299	0.418954	0.0724273	0.202373
Pfdn6	19.7846	1.52477	111.454	74.388	227.431	228.901	114.818	108.987	389.455	209.167	72.03	151.735	332.646	163.79	159.159	214.683	161.247	0.863013	1.00425	0.0150324	0.0503876	161.247	1.21189	1.12889	0.00474253	0.0564851	161.247	1.49376	0.852814	0.00331261	0.0184086	161.247	0.0157398	0.304171	0.90823	0.963866	161.247	0.0199488	0.165062	0.614001	0.825911	161.247	0.0558744	0.317851	0.696889	0.843838
Synpo	705.649	580.936	730.072	975.546	1857.06	2066.56	1969.01	1902.31	1274.16	2476.09	1800.75	1754.68	2245.36	1685.45	1201.45	2412.62	1602.36	1.31538	0.231525	1.18184e-09	3.41539e-08	1602.36	1.21001	0.233664	1.36124e-08	1.55e-06	1602.36	1.2696	0.230957	4.12438e-09	1.20478e-07	1602.36	0.0263901	0.18798	0.837554	0.935031	1602.36	-0.0168024	0.135555	0.835277	0.934943	1602.36	-0.0657081	0.191413	0.679642	0.833244
Angptl4	323.148	551.965	514.322	605.731	663.923	938.171	911.216	1076.65	964.438	1304.27	1753.65	994.447	624.971	478.16	1109.22	1006.96	863.828	0.704515	0.291057	0.00275016	0.0125951	863.828	1.20936	0.295385	2.39322e-06	0.000138701	863.828	0.561653	0.280473	0.0143014	0.0598524	863.828	-0.470671	0.281278	0.0234525	0.110979	863.828	-0.0379101	0.14845	0.584317	0.809667	863.828	0.340438	0.262497	0.0860881	0.228309
Col8a1	645.471	725.026	753.59	445.265	1358.46	1326.66	1260.56	1345.82	1039.57	1233.2	1942.04	2063.59	1731.27	1655.07	1144.31	1294.91	1247.8	0.959819	0.233175	4.80724e-06	5.5509e-05	1247.8	1.2091	0.234014	1.43348e-08	1.61956e-06	1247.8	1.10749	0.231669	2.14815e-07	4.20025e-06	1247.8	-0.0748051	0.190069	0.63153	0.82377	1247.8	0.0472867	0.140186	0.543324	0.78121	1247.8	0.17994	0.200083	0.276895	0.501853
Gm20655	326.445	290.468	468.309	359.188	183.694	188.601	68.4023	191.552	835.642	1086.22	848.661	844.268	404.467	542.884	597.459	581.858	488.632	-1.07202	0.295378	2.7842e-05	0.00025798	488.632	1.2073	0.290681	1.89172e-06	0.000112098	488.632	0.438952	0.267775	0.0447562	0.141655	488.632	-0.604618	0.286676	0.00586083	0.0405662	488.632	1.65863	0.292816	6.99115e-10	3.47008e-07	488.632	2.45416	0.286931	6.3761e-19	9.68237e-17
Gm36569	189.602	58.7035	219.84	264.609	476.73	478.758	351.783	520.163	428.554	415.104	530.99	533.017	333.906	554.772	550.935	483.888	399.46	1.15643	0.358552	0.00010644	0.000816697	399.46	1.20493	0.364798	4.71476e-05	0.00173288	399.46	1.24576	0.354429	4.10762e-05	0.000443049	399.46	0.0068151	0.238584	0.97068	0.988693	399.46	0.0144133	0.151173	0.825348	0.931335	399.46	0.0337598	0.244009	0.853838	0.932031
Dgkk	265.443	114.357	103.273	42.5074	284.288	328.844	257.73	201.46	291.325	213.205	617.795	364.942	327.606	575.906	362.393	472.813	301.493	0.681504	0.467356	0.0186941	0.0600538	301.493	1.20413	0.49121	0.000572164	0.0122157	301.493	1.50538	0.460378	7.43074e-05	0.000743484	301.493	0.0880023	0.274213	0.601566	0.805619	301.493	0.105524	0.200154	0.108135	0.356283	301.493	0.204888	0.312851	0.277097	0.501887
Mir100hg	1140.91	1106.98	1071.59	883.092	1472.18	1558.78	1568.37	1743.78	1618.39	2638.41	3778.8	2177.98	2441.92	1812.25	1420.19	1423.55	1741.07	0.500476	0.222911	0.00816726	0.0308166	1741.07	1.20378	0.230193	1.03819e-08	1.2304e-06	1741.07	0.672895	0.225601	0.000750334	0.00533204	1741.07	-0.419883	0.220177	0.0186542	0.0947755	1741.07	0.061231	0.142872	0.470195	0.731528	1741.07	0.589638	0.226794	0.00212224	0.0132933
Gm15406	37.9204	67.0897	0	77.5761	156.577	74.151	225.972	82.5655	176.328	177.671	198.544	150.957	90.7216	108.313	216.293	225.757	129.152	0.685462	0.870259	0.0232226	0.0717772	129.152	1.20222	1.0556	0.00463878	0.0554971	129.152	1.16465	0.858209	0.00839478	0.0392261	129.152	-0.0251864	0.303104	0.846227	0.938794	129.152	0.0143671	0.163992	0.715897	0.880126	129.152	0.0817416	0.321537	0.576895	0.762591
Fam219aos	19.7846	76.2383	92.0259	105.206	204.688	199.885	192.992	188.249	137.996	185.747	382.313	164.963	408.247	147.939	127.327	192.533	176.633	1.06357	0.55347	0.00366472	0.0159637	176.633	1.20171	0.575782	0.00129562	0.022247	176.633	1.27209	0.535184	0.00124422	0.00816299	176.633	0.00194784	0.27678	0.987594	0.994754	176.633	0.0168387	0.159866	0.749954	0.896708	176.633	0.0513445	0.286758	0.761456	0.883049
Tbc1d2	1152.45	1319.68	1266.89	1951.09	2206.08	2114.92	2363.54	2055.88	3073.48	3078.55	3895.16	3387.97	2843.87	2632.52	2241.29	3062.63	2415.38	0.572173	0.163365	0.000141167	0.00104965	2415.38	1.20049	0.164768	2.21026e-14	1.1065e-11	2415.38	0.882073	0.163943	1.4017e-08	3.67991e-07	2415.38	-0.269755	0.155135	0.0498721	0.183577	2415.38	0.197756	0.155161	0.0629559	0.268028	2415.38	0.567338	0.163353	0.000133949	0.0013573
Tnfrsf23	240.712	322.488	577.718	351.749	634.182	438.458	515.46	515.209	483.752	1193.63	1391.66	852.828	420.848	431.929	508.493	1117.71	624.801	0.298543	0.306906	0.16396	0.317823	624.801	1.19823	0.384323	8.74228e-05	0.0028142	624.801	0.52725	0.347585	0.0392597	0.128691	624.801	-0.397697	0.336855	0.0627748	0.214717	624.801	0.0444576	0.158517	0.504715	0.754355	624.801	0.649487	0.376458	0.0115407	0.0509807
Gm16054	37.9204	30.4953	12.2701	42.5074	61.2313	135.406	21.9864	69.3551	55.1984	180.901	105.275	80.1471	157.503	293.236	141.203	66.4494	93.1928	0.513931	0.606786	0.046238	0.122802	93.1928	1.19746	0.810824	0.0034701	0.0447415	93.1928	2.09043	0.654179	6.79669e-05	0.000686908	93.1928	0.169652	0.337142	0.282498	0.54304	93.1928	0.0956442	0.202347	0.0467347	NA	93.1928	0.148538	0.333804	0.356775	0.583821
Gask1b	891.954	868.354	1058.3	740.692	1571.02	1531.38	1565.92	1659.57	1645.98	1832.43	3293.06	1805.26	1945.47	2327.4	1413.66	1685.94	1614.77	0.748554	0.21577	8.92044e-05	0.000703329	1614.77	1.19707	0.216996	1.92401e-09	2.68585e-07	1614.77	0.975113	0.21446	6.92642e-07	1.19854e-05	1614.77	-0.160557	0.186288	0.299355	0.560743	1614.77	0.0904835	0.14835	0.29826	0.592518	1614.77	0.352302	0.203269	0.0377523	0.125006
Dbn1	914.211	902.661	1632.95	1550.46	2968.84	3610.83	2381.87	3119.33	1990.21	3153.66	3164.7	3778.59	2727.95	2699.89	2466.56	3653.01	2544.73	1.20366	0.228765	1.37556e-08	3.11228e-07	2544.73	1.19677	0.230654	1.30237e-08	1.49468e-06	2544.73	1.14255	0.228208	7.05973e-08	1.53089e-06	2544.73	-0.0477	0.187158	0.768784	0.899228	2544.73	-0.0232361	0.135591	0.772262	0.906622	2544.73	0.00909515	0.188639	0.996578	0.998633
Pcnx2	214.333	170.774	247.447	336.871	292.161	312.724	326.132	227.881	803.443	774.484	454.343	417.855	264.605	269.46	497.882	340.766	371.948	0.163013	0.251792	0.39841	0.583123	371.948	1.19549	0.323096	1.15508e-05	0.000539213	371.948	0.368102	0.283625	0.0991508	0.250125	371.948	-0.646075	0.319159	0.00625191	0.0426682	371.948	0.0591569	0.158093	0.424192	0.697046	371.948	0.92251	0.32213	0.000422332	0.00357396
Dlk1	131.897	265.309	290.393	235.916	535.337	648.015	494.695	315.4	591.849	688.071	589.168	480.883	231.844	204.737	378.717	470.257	409.531	0.950582	0.333728	0.000482824	0.00296736	409.531	1.19217	0.33737	2.15666e-05	0.000899723	409.531	0.338399	0.288635	0.131278	0.30431	409.531	-0.666482	0.333736	0.00621182	0.0424892	409.531	-0.207493	0.283659	0.0474631	0.229773	409.531	0.133344	0.245578	0.453971	0.669345
Adamtsl5	384.15	568.738	567.493	688.62	709.409	783.422	912.438	802.537	1287.96	1263.08	1660.38	1054.36	897.136	863.859	672.549	957.552	879.606	0.463388	0.200934	0.00803361	0.0304121	879.606	1.19104	0.206778	5.31292e-10	8.47615e-08	879.606	0.551877	0.20171	0.00226837	0.0134253	879.606	-0.55054	0.203741	0.0016162	0.0151576	879.606	0.0329773	0.131566	0.692835	0.870056	879.606	0.635596	0.20523	0.000398328	0.0034051
Scarf2	9.89228	240.151	68.5082	83.9522	377.01	309.5	278.495	260.907	214.66	190.592	577.163	294.91	555.67	385.698	404.019	364.62	288.484	1.17802	0.637623	0.00354058	0.0155357	288.484	1.19052	0.687552	0.00246994	0.0350353	288.484	1.78137	0.593971	0.000148503	0.00134412	288.484	0.121619	0.307531	0.440882	0.691046	288.484	0.0421855	0.167766	0.381039	0.662664	288.484	0.0181648	0.294912	0.9152	0.960325
Cldn6	301.714	285.131	397.756	539.844	1536.91	1033.28	967.404	1334.26	1361.56	689.686	733.228	920.525	3250.86	2610.07	2127.84	2847.95	1308.63	1.60851	0.25306	1.45432e-11	6.51794e-10	1308.63	1.18885	0.257739	2.37691e-07	1.93322e-05	1308.63	2.78973	0.249705	3.21221e-30	1.35174e-27	1308.63	1.47427	0.2515	3.26201e-10	2.05903e-08	1308.63	1.04431	0.25925	2.9193e-06	0.000397307	1308.63	-0.28615	0.226863	0.10955	0.272373
Ccl7	232.469	118.932	458.084	252.919	430.369	609.328	337.126	366.591	384.855	659.805	1121.08	723.659	1025.66	970.85	706.83	297.318	543.492	0.418	0.376261	0.0782212	0.1836	543.492	1.18825	0.450542	0.000361879	0.00854269	543.492	1.29028	0.429196	0.000217477	0.00186401	543.492	0.0234557	0.259342	0.893829	0.959382	543.492	0.150565	0.245308	0.0532029	0.243717	543.492	0.404601	0.377983	0.0716982	0.200926
Parp8	468.234	737.224	952.979	435.701	813.502	1197.7	1066.34	928.037	852.508	2115.09	2000.22	1493.23	700.573	1188.8	1044.74	1226.76	1076.35	0.472041	0.282468	0.0297241	0.0872826	1076.35	1.18742	0.302062	4.62942e-06	0.000250316	1076.35	0.553198	0.285355	0.0178224	0.0707245	1076.35	-0.459697	0.285474	0.0270671	0.122757	1076.35	0.0145351	0.145668	0.846625	0.940208	1076.35	0.524209	0.29046	0.0163021	0.0664202
Tmem200a	345.405	368.993	610.438	329.433	519.592	701.211	597.299	610.985	722.179	985.266	1492.31	892.512	821.535	804.419	435.035	509.445	671.629	0.413771	0.267748	0.0469288	0.124291	671.629	1.18722	0.29066	2.47301e-06	0.00014304	671.629	0.507822	0.272838	0.0225802	0.0846395	671.629	-0.510673	0.280462	0.0151839	0.0817808	671.629	0.0218443	0.145162	0.77192	0.906346	671.629	0.600918	0.284916	0.0066448	0.0331739
Zyx	1794.62	1590.33	1600.23	2343.22	3805.96	4305.59	3356.6	3748.48	3502.03	3931.37	5224.94	4584.73	3483.96	3130.5	3150.53	5342.36	3430.97	1.00383	0.188362	1.35887e-08	3.08428e-07	3430.97	1.18418	0.18906	2.76748e-11	6.42853e-09	3430.97	0.995929	0.187649	1.82474e-08	4.61929e-07	3430.97	-0.147176	0.167092	0.303748	0.564854	3430.97	-0.00345679	0.124465	0.957134	0.981384	3430.97	0.145702	0.167761	0.330012	0.557336
Vat1l	243.185	282.082	276.078	275.236	503.846	349.799	439.729	277.42	682.313	503.132	827.421	673.859	214.204	538.921	630.107	542.67	453.75	0.391944	0.281543	0.0661644	0.161886	453.75	1.18418	0.312416	8.52031e-06	0.000415093	453.75	0.697864	0.301844	0.0046721	0.0244167	453.75	-0.31378	0.268431	0.105135	0.298644	453.75	0.0770343	0.163838	0.324587	0.616862	453.75	0.597758	0.305146	0.00925104	0.0429861
Hs6st2	647.12	532.906	670.766	601.48	921.094	1041.34	1142.07	903.267	878.574	1538.47	2092.56	1325.93	1348.22	1508.45	1338.57	1307.69	1112.41	0.628243	0.212479	0.000748701	0.00428402	1112.41	1.18303	0.214803	2.31669e-09	3.1581e-07	1112.41	1.10563	0.212847	2.64621e-08	6.41901e-07	1112.41	-0.0608431	0.178459	0.685234	0.854181	1112.41	0.26488	0.217969	0.0290257	0.175419	1112.41	0.461566	0.20815	0.00960215	0.0442788
Cck	54.4075	79.2878	117.589	64.8238	158.327	141.854	225.972	217.973	175.562	177.671	278.885	199.979	73.0813	175.678	102.841	141.418	149.084	1.02269	0.398555	0.000926447	0.00513576	149.084	1.18115	0.404994	0.000165688	0.00472157	149.084	0.424555	0.346175	0.0862286	0.22722	149.084	-0.471333	0.369218	0.0406275	0.161156	149.084	-0.120565	0.205256	0.109415	0.358679	149.084	0.0784316	0.258409	0.661553	0.822157
Mylk3	8.24356	51.0796	40.9004	57.385	34.9893	38.6875	24.4294	75.9603	91.2307	166.365	91.4226	143.954	123.482	186.245	235.882	117.564	92.9887	0.0439671	0.316413	0.805749	0.891502	92.9887	1.17922	0.681026	0.00247729	0.0350881	92.9887	1.77739	0.587977	0.000137393	0.00125847	92.9887	0.128053	0.307863	0.424977	0.678398	92.9887	1.56249	0.63085	0.000402439	NA	92.9887	1.0341	0.659983	0.00583425	0.0300183
Gm49317	1021.38	952.216	1006.15	725.814	1332.22	1410.48	1371.71	1537.37	1498.02	2363.83	3166.55	1827.04	2129.44	1349.94	1203.08	1203.76	1506.19	0.513525	0.226207	0.00739354	0.0283493	1506.19	1.17736	0.233431	2.90309e-08	3.04311e-06	1506.19	0.581955	0.226349	0.00330268	0.0183816	1506.19	-0.481659	0.2266	0.00912237	0.0564096	1506.19	0.0198236	0.135897	0.797573	0.919114	1506.19	0.547404	0.228648	0.00421782	0.023232
Ptgs2	2162.29	2149.92	2855.87	1795.94	4039.52	3949.35	3776.78	3943.33	3564.13	5669.32	6412.51	5326.28	4769.19	5364.11	3836.14	4286.84	3993.84	0.758587	0.174375	2.66923e-06	3.32733e-05	3993.84	1.17501	0.174909	1.05152e-12	3.3187e-10	3993.84	0.991561	0.174214	2.58443e-09	7.90742e-08	3993.84	-0.161747	0.157879	0.243869	0.497774	3993.84	0.125592	0.142502	0.208546	0.504037	3993.84	0.363044	0.168173	0.0154064	0.0638657
Samd4	768.3	837.096	929.461	806.578	1342.72	1731.26	1624.55	1743.78	1499.56	1583.69	2718.67	2023.91	1780.41	2097.56	1747.49	1517.26	1547.02	0.891025	0.187388	2.94628e-07	4.77592e-06	1547.02	1.1749	0.187686	2.53823e-11	5.99188e-09	1547.02	1.04806	0.186462	2.74819e-09	8.37319e-08	1547.02	-0.101893	0.163425	0.47157	0.716698	1547.02	0.071782	0.132931	0.417079	0.691578	1547.02	0.22979	0.171557	0.125717	0.299788
Ltbp2	1079.91	1189.32	905.944	1639.72	2649.57	2862.87	2562.64	2955.85	2164.24	2881.5	3214.57	2983.34	3064.37	2754.04	2516.35	3444.29	2429.28	1.14567	0.177902	1.01842e-11	4.68339e-10	2429.28	1.17455	0.178752	3.1043e-12	8.83691e-10	2429.28	1.25393	0.177537	1.9551e-13	1.18762e-11	2429.28	0.0539614	0.155867	0.700598	0.862924	2429.28	0.045839	0.124726	0.587781	0.812067	2429.28	0.0227425	0.156649	0.874246	0.940863
Pcdh19	860.628	1006.35	919.236	912.847	1466.05	1428.21	1565.92	1654.61	1507.99	2157.09	2732.52	2201.32	1806.87	1796.4	1441.41	2102.53	1597.5	0.67247	0.1724	2.22833e-05	0.000213392	1597.5	1.17163	0.173057	8.70522e-13	2.90534e-10	1597.5	0.906927	0.172119	2.51685e-08	6.15144e-07	1597.5	-0.21934	0.159113	0.115847	0.317681	1597.5	0.124554	0.141077	0.186122	0.474614	1597.5	0.434593	0.16858	0.00381421	0.0213367
Lgals3bp	974.389	565.688	1327.22	1382.55	1892.05	2405.07	2221.85	2166.52	1849.15	2577.84	2763	3034.7	816.495	1554.68	1452.02	1662.09	1790.33	0.929748	0.259545	4.28407e-05	0.000373558	1790.33	1.16849	0.261776	4.85688e-07	3.53444e-05	1790.33	0.288248	0.232473	0.143175	0.321842	1790.33	-0.778452	0.261059	0.000361902	0.0045431	1790.33	-0.431223	0.298631	0.00859997	0.091164	1790.33	0.161071	0.214311	0.349138	0.575978
Crip2	2033.69	1729.08	2126.82	2524.94	4477.76	5640.31	4259.26	5748.21	4581.47	4078.36	5216.63	5479.57	4097.59	4469.87	5108.6	5775.13	4209.21	1.22746	0.156597	5.0247e-16	4.54241e-14	4209.21	1.1644	0.157144	8.5459e-15	4.51161e-12	4209.21	1.17779	0.156272	6.0429e-15	4.53389e-13	4209.21	0.00748364	0.140447	0.961637	0.984697	4209.21	-0.0206991	0.114433	0.754561	0.898594	4209.21	-0.0458519	0.141711	0.718196	0.857623
Acvrl1	142.614	160.1	478.535	320.931	523.965	778.586	655.929	523.466	336.557	731.681	985.333	789.8	389.347	546.846	603.172	548.633	532.218	0.966995	0.384098	0.00115414	0.00612972	532.218	1.16262	0.392063	0.000143836	0.00423144	532.218	0.708481	0.370787	0.0104023	0.0465252	532.218	-0.230732	0.286959	0.215705	0.462208	532.218	-0.0446937	0.158963	0.490035	0.744322	532.218	0.0974774	0.257928	0.584899	0.768115
Snai3	240.712	27.4458	220.862	272.048	910.597	1217.04	648.6	650.616	812.643	211.59	560.541	556.361	698.053	1161.06	1101.87	1179.05	654.318	1.97693	0.477765	1.88677e-06	2.45768e-05	654.318	1.16229	0.527665	0.00104781	0.0192925	654.318	2.27592	0.47202	7.98108e-08	1.71658e-06	654.318	0.519871	0.476454	0.0360102	0.148976	654.318	0.0335075	0.161738	0.547422	0.784491	654.318	-0.306638	0.367689	0.135139	0.315242
Adamts12	288.525	251.586	551.133	239.104	655.175	852.737	800.062	606.031	466.12	814.056	1230.97	759.453	724.513	744.979	599.091	720.72	644.016	0.997268	0.307122	0.000125266	0.000945032	644.016	1.16085	0.310862	1.03325e-05	0.000490617	644.016	0.938372	0.304068	0.00028932	0.00238037	644.016	-0.134345	0.232058	0.433821	0.685706	644.016	-0.0159025	0.146598	0.829681	0.932762	644.016	0.0980141	0.23012	0.571068	0.758108
Tnfrsf12a	202.792	359.845	253.582	282.674	593.069	377.203	662.036	419.433	853.275	467.598	842.196	529.905	446.048	537.6	870.886	638.084	521.014	0.755058	0.300315	0.00188478	0.00921437	521.014	1.1599	0.304562	7.80045e-06	0.00038585	521.014	1.06421	0.298322	4.4249e-05	0.000471665	521.014	-0.0532299	0.220608	0.702248	0.863467	521.014	0.0768887	0.162356	0.332144	0.622946	521.014	0.253897	0.251749	0.176221	0.374582
Eva1b	128.6	109.021	185.074	350.686	510.844	544.849	588.748	510.255	545.851	323.038	668.586	402.292	372.967	359.281	385.247	494.111	404.966	1.34321	0.342882	6.76307e-06	7.44748e-05	404.966	1.15788	0.352386	5.18016e-05	0.00188014	404.966	0.897574	0.342162	0.00124028	0.008144	404.966	-0.142303	0.249167	0.415219	0.670393	404.966	-0.0987284	0.180969	0.201625	0.494854	404.966	-0.08027	0.243157	0.642055	0.809398
Gm10856	51.9345	96.0602	65.4406	91.391	167.949	298.216	334.683	265.861	131.863	377.955	99.7338	203.869	235.624	306.445	359.128	263.242	209.337	1.62527	0.423502	7.62531e-06	8.28484e-05	209.337	1.15708	0.449131	0.000436763	0.00987682	209.337	1.76976	0.418443	1.55075e-06	2.45115e-05	209.337	0.247537	0.311961	0.192758	0.433132	209.337	0.0198807	0.156158	0.746761	0.895561	209.337	-0.180744	0.291171	0.328666	0.555877
Lgals1	9557.59	5623.34	6790.49	9831.97	19489.1	24977.6	25421.2	23570.8	12275.5	15760.2	21885.1	25167.8	12638	17262.6	28157.3	21409.5	17488.6	1.49274	0.234406	1.52294e-11	6.77472e-10	17488.6	1.15504	0.238137	7.59064e-08	7.01916e-06	17488.6	1.25535	0.23457	9.95946e-09	2.6976e-07	17488.6	0.056618	0.191475	0.722436	0.874215	17488.6	-0.0876454	0.153384	0.310252	0.60369	17488.6	-0.226445	0.207427	0.170706	0.366815
Col1a2	2173	3143.3	2806.79	2834.18	5236.15	6285.1	5190.02	5201.63	4633.6	5070.89	9145.96	6381.42	5871.71	5871.33	5208.99	5892.69	5059.17	0.950376	0.179023	1.49782e-08	3.34867e-07	5059.17	1.15378	0.179747	9.07123e-12	2.33091e-09	5059.17	1.01488	0.178414	1.90999e-09	5.96327e-08	5059.17	-0.113091	0.158775	0.41597	0.670819	5059.17	0.0288374	0.123036	0.733132	0.889265	5059.17	0.16478	0.162033	0.248436	0.469168
Axl	4242.14	3533.64	4301.7	5701.31	9425.25	10489.1	9222.09	10695.5	6887.53	9431.9	11848	12496	8641.24	8354.6	9640.15	10143.7	8440.87	1.12341	0.170789	5.38837e-12	2.59648e-10	8440.87	1.14884	0.171646	1.49078e-12	4.55646e-10	8440.87	1.00818	0.170435	5.10618e-10	1.75667e-08	8440.87	-0.116532	0.153256	0.390745	0.648757	8440.87	-0.0529614	0.123362	0.496005	0.748242	8440.87	0.0236018	0.151941	0.85942	0.934963
Mir155hg	153.33	88.4364	78.7333	99.8925	218.683	190.213	219.864	142.013	177.095	450.638	215.166	238.885	257.045	190.207	310.156	158.456	199.301	0.62653	0.381034	0.0175	0.0568655	199.301	1.14702	0.399667	0.00019557	0.0053708	199.301	0.91843	0.384848	0.00221588	0.0131764	199.301	-0.113731	0.258012	0.508766	0.743833	199.301	0.0443209	0.159298	0.499372	0.75037	199.301	0.264735	0.301226	0.18175	0.382626
Lrrk2	763.354	463.529	766.882	384.692	733.901	828.557	884.344	1075	854.042	1305.88	2147.05	1425.53	1093.7	1294.47	726.419	932.847	980.012	0.424497	0.269899	0.0433892	0.116805	980.012	1.14552	0.293061	5.4527e-06	0.000287187	980.012	0.637769	0.281284	0.00613108	0.0304832	980.012	-0.345045	0.261172	0.0711555	0.233046	980.012	0.0560557	0.152859	0.472984	0.73293	980.012	0.547326	0.283558	0.0117215	0.0516657
Gm15772	356.122	497.836	416.161	548.346	901.85	1038.11	1090.77	898.313	790.41	885.124	1234.67	1333.71	1512.03	1591.67	1259.4	890.251	952.798	1.0385	0.228282	6.47696e-07	9.60825e-06	952.798	1.14479	0.229594	3.99816e-08	4.04496e-06	952.798	1.47467	0.225962	6.50028e-12	3.1836e-10	952.798	0.228304	0.200427	0.165303	0.395346	952.798	0.212762	0.211516	0.0595803	0.26096	952.798	0.0804336	0.189385	0.61647	0.790498
Grik1	18.1358	40.4063	49.0805	31.8806	59.4819	103.167	84.2814	108.987	168.662	106.603	55.4077	82.4815	78.1214	198.133	119.165	61.3379	85.3331	0.91192	0.596013	0.00904699	0.0335401	85.3331	1.14245	0.626955	0.00222326	0.032714	85.3331	1.38971	0.562777	0.000872218	0.00604721	85.3331	0.0444863	0.282762	0.779927	0.905287	85.3331	0.0364337	0.164709	0.476643	NA	85.3331	0.0727012	0.294251	0.663618	0.823261
Cobll1	395.691	544.341	263.808	450.579	739.15	865.632	808.613	627.498	959.072	961.038	1260.52	822.481	1184.42	1120.11	421.16	730.943	759.691	0.731329	0.297327	0.0023153	0.0109131	759.691	1.14172	0.302671	9.1712e-06	0.000443086	759.691	0.936808	0.296019	0.0002255	0.00192238	759.691	-0.119427	0.226565	0.456397	0.704254	759.691	0.0487544	0.151867	0.523514	0.766764	759.691	0.259419	0.251677	0.166876	0.361403
1700125G22Rik	29.6768	29.7329	16.3602	51.0089	125.962	138.63	135.583	125.5	27.5992	178.479	123.744	84.8159	23.9404	80.574	21.2212	49.4111	77.6398	1.67362	0.659986	0.000515736	0.00313518	77.6398	1.14129	0.794205	0.00375941	0.0474015	77.6398	0.163706	0.373282	0.438933	0.653066	77.6398	-0.505516	0.634191	0.033863	0.142851	77.6398	-0.156521	0.287537	0.00693829	NA	77.6398	-0.0920967	0.311345	0.555876	0.747818
Ptprm	712.244	603.045	927.416	694.996	1169.52	1587.8	1798	1359.03	988.971	1595.81	3028.03	1533.69	2721.65	1565.25	1136.97	1441.44	1428.99	0.862881	0.30507	0.000578184	0.00345799	1428.99	1.13992	0.309561	1.19748e-05	0.000555432	1428.99	1.10719	0.302592	2.94904e-05	0.00033215	1428.99	-0.0327052	0.22151	0.842241	0.93677	1428.99	0.0584486	0.155705	0.463255	0.727276	1428.99	0.165502	0.238823	0.350969	0.577756
Flrt2	1975.98	2414.47	2657.5	2149.81	3072.94	3720.45	3327.28	3073.09	3853.15	5842.95	6560.27	4632.19	5828.86	5208.25	4472.78	4055.11	3927.82	0.469726	0.165142	0.0017553	0.00870305	3927.82	1.13902	0.168755	9.94387e-13	3.17286e-10	3927.82	1.04965	0.167639	5.48183e-11	2.24184e-09	3927.82	-0.0731492	0.149599	0.567794	0.784958	3927.82	0.477934	0.176635	0.000620137	0.0183366	3927.82	0.611633	0.167493	6.47257e-05	0.00072769
AI427809	131.897	153.239	112.476	218.913	114.59	93.4948	58.6305	105.684	543.551	318.192	334.293	377.392	458.648	314.371	143.651	289.651	235.542	-0.467758	0.360518	0.0517158	0.133808	235.542	1.13851	0.398501	0.000205634	0.00557497	235.542	0.751136	0.378285	0.00815435	0.0382999	235.542	-0.192142	0.277049	0.287331	0.548229	235.542	1.51437	0.394671	5.16398e-06	0.000601187	235.542	1.94791	0.382083	1.99444e-08	5.6713e-07
Ecm1	1464.88	1646.75	1478.55	1761.93	3720.24	3823.61	3296.75	3527.2	2965.38	2745.02	4531.42	4391.75	2086.6	3097.47	2577.56	4457.22	2973.27	1.1122	0.208566	8.96567e-09	2.10033e-07	2973.27	1.13244	0.210248	4.01768e-09	5.16183e-07	2973.27	0.875627	0.207702	4.01597e-06	5.78698e-05	2973.27	-0.19609	0.18473	0.203662	0.44671	2973.27	-0.104446	0.150737	0.253862	0.552512	2973.27	0.0199714	0.176344	0.897285	0.952155
Crispld2	535.007	414.736	370.149	403.821	468.857	348.187	244.294	297.236	1636.02	768.023	929.925	827.928	558.19	303.803	281.589	415.734	550.219	-0.22524	0.253859	0.248802	0.426062	550.219	1.13189	0.310348	1.47228e-05	0.000661752	550.219	-0.0991536	0.245967	0.621021	0.794899	550.219	-1.29876	0.304896	1.42528e-06	3.97759e-05	550.219	0.0492215	0.153354	0.509592	0.757578	550.219	1.50974	0.303595	4.56936e-08	1.19663e-06
Mxra8	609.199	539.767	383.441	718.376	1275.36	1550.72	1426.68	1423.43	1115.47	1347.07	1362.1	1321.26	975.258	1452.97	1208.79	1635.68	1146.6	1.28241	0.20074	1.55202e-11	6.86849e-10	1146.6	1.13005	0.202318	1.52058e-09	2.16108e-07	1146.6	1.17627	0.20028	5.11431e-10	1.75738e-08	1146.6	0.0276146	0.169868	0.856079	0.943407	1146.6	-0.0443928	0.131585	0.591916	0.813915	1146.6	-0.107968	0.17411	0.47284	0.684741
Oit1	164.871	149.427	249.492	221.039	139.957	190.213	205.207	170.085	499.852	376.339	512.521	458.317	403.207	248.326	395.041	416.586	300.03	-0.104289	0.221274	0.561341	0.721378	300.03	1.12894	0.270354	1.76024e-06	0.000105165	300.03	0.798809	0.265151	0.000514709	0.00389702	300.03	-0.225937	0.225453	0.193549	0.434002	300.03	0.915518	0.282915	5.82377e-05	0.00380738	300.03	1.30013	0.269178	1.07356e-07	2.60551e-06
Ripk3	253.902	346.884	445.814	471.832	719.905	838.229	647.379	761.254	900.807	863.319	1025.04	771.903	496.449	731.77	1232.46	727.535	702.155	0.856957	0.265962	0.000179021	0.00128635	702.155	1.12364	0.268471	1.70507e-06	0.000102502	702.155	0.976818	0.263737	3.11372e-05	0.000347597	702.155	-0.10118	0.20874	0.537557	0.763816	702.155	0.0325637	0.14337	0.680262	0.864921	702.155	0.180749	0.219856	0.303889	0.530889
Myc	857.331	1264.03	1367.1	1243.34	1708.35	1444.33	1280.1	1357.38	2953.88	2612.57	2725.13	2423.87	2152.12	3963.97	3031.37	3600.19	2124.07	0.245814	0.175633	0.11794	0.24939	2124.07	1.12322	0.190153	2.29757e-10	4.04317e-08	2124.07	1.38857	0.188049	1.52601e-14	1.09676e-12	2124.07	0.199535	0.170667	0.176562	0.410756	2124.07	1.07686	0.191317	1.00795e-09	4.86003e-07	2124.07	0.825277	0.189633	1.89805e-06	3.30451e-05
Tenm1	1030.45	1448.53	1367.1	1026.55	1304.23	1270.24	1397.36	1428.38	3014.44	2606.92	3337.39	2226.22	3260.94	2837.26	1598.94	1849.51	1937.78	0.107682	0.186394	0.48079	0.656891	1937.78	1.12216	0.215012	9.98324e-09	1.19374e-06	1937.78	0.900254	0.212555	3.65151e-06	5.31189e-05	1937.78	-0.170056	0.185727	0.271967	0.531336	1937.78	0.708363	0.224153	8.9492e-05	0.00517214	1937.78	0.983189	0.214389	5.27683e-07	1.05958e-05
Lingo2	2412.89	2767.45	3330.31	2256.08	4226.71	4360.4	3995.43	4286.8	4973.22	5415.73	8740.56	5228.24	6811.68	6390.44	4744.57	4186.31	4632.93	0.575969	0.19034	0.000624982	0.00369195	4632.93	1.1187	0.193821	4.75757e-10	7.63208e-08	4632.93	0.973128	0.191461	3.95516e-08	9.21686e-07	4632.93	-0.104426	0.167508	0.46383	0.710213	4632.93	0.237097	0.189464	0.0384953	0.204485	4632.93	0.453991	0.187922	0.00507408	0.0269178
Snord60	31.3255	27.4458	1.02251	36.1313	56.8577	99.9427	122.147	92.4734	98.1304	62.1848	99.7338	64.5846	64.2612	109.633	192.623	109.045	79.2214	1.48681	0.720693	0.0017247	0.00857446	79.2214	1.11742	0.885044	0.00462388	0.0553874	79.2214	1.94993	0.676301	0.000193271	0.00168169	79.2214	0.138917	0.324271	0.362431	0.623396	79.2214	0.0262335	0.164753	0.554105	NA	79.2214	-0.0471701	0.306407	0.75193	0.877774
Lox	1456.64	1905.96	2191.24	2550.45	4357.05	4371.69	3863.51	4607.16	3759.62	4608.14	5710.68	4050.15	3802.75	4238.72	3342.34	4180.35	3687.28	1.04435	0.1684	6.7276e-11	2.62338e-09	3687.28	1.11676	0.169135	2.7241e-12	7.83139e-10	3687.28	0.899742	0.167871	1.49334e-08	3.89934e-07	3687.28	-0.181471	0.154179	0.184747	0.422353	3687.28	-0.0775574	0.126904	0.385503	0.666983	3687.28	0.0616474	0.150512	0.647497	0.813304
Dclk1	362.717	210.418	169.737	121.146	258.046	332.068	359.112	326.96	446.954	339.19	758.161	597.602	302.405	332.863	498.699	265.797	355.117	0.35763	0.311252	0.102833	0.225353	355.117	1.11647	0.368995	0.000126409	0.00383131	355.117	0.506243	0.331837	0.0423112	0.135947	355.117	-0.372935	0.317663	0.0717051	0.234068	355.117	0.026768	0.153123	0.69284	0.870056	355.117	0.514375	0.345214	0.0283348	0.100682
Loxl3	975.214	456.667	1165.66	1114.76	2077.49	2582.39	2297.58	2650.35	1361.56	1548.97	3071.43	2749.9	2110.54	2135.87	2854.25	1979	1945.73	1.27614	0.276859	3.47363e-07	5.53583e-06	1945.73	1.11622	0.282312	4.49395e-06	0.000244356	1945.73	1.19543	0.27606	1.61913e-06	2.54675e-05	1945.73	0.0353844	0.210691	0.833036	0.932749	1945.73	-0.0215472	0.143715	0.762713	0.90186	1945.73	-0.0882009	0.216678	0.608119	0.785136
Ak1	3369.97	2954.23	2768.96	3699.21	6987.37	7326.44	6763.28	6843.03	5482.27	7336.19	7546.52	7801.51	7510.99	6702.17	8091	7980.74	6197.74	1.1059	0.127249	5.47801e-19	7.47625e-17	6197.74	1.11521	0.127512	1.99911e-19	2.23254e-16	6197.74	1.22536	0.126951	7.6174e-23	1.51492e-20	6197.74	0.0918919	0.118805	0.405468	0.661683	6197.74	0.0783644	0.106317	0.351744	0.640141	6197.74	0.011509	0.118576	0.920039	0.962592
F2r	3052.59	3086.13	3524.59	4203.98	8090.41	6622.01	5133.84	6601.94	6672.1	7780.37	7696.12	8466.03	7595.42	6924.08	8240.36	7965.4	6353.46	0.900091	0.143112	5.07161e-11	2.05527e-09	6353.46	1.11092	0.143505	7.34492e-16	4.18171e-13	6353.46	1.12126	0.142719	5.53867e-16	4.74397e-14	6353.46	0.00508622	0.130442	0.969885	0.988299	6353.46	0.140618	0.126541	0.127008	0.388269	6353.46	0.187251	0.134547	0.136512	0.316991
Cdk14	819.41	809.651	630.889	499.462	1111.79	1228.33	1327.74	1258.3	1118.53	1463.36	2133.19	1520.46	1065.98	1122.75	1168.8	1161.16	1152.49	0.765904	0.201708	2.64949e-05	0.00024734	1152.49	1.11031	0.202867	2.92391e-09	3.87665e-07	1152.49	0.645841	0.199048	0.000342506	0.0027625	1152.49	-0.383611	0.193172	0.0187105	0.0949474	1152.49	-0.0534489	0.13369	0.531357	0.772613	1152.49	0.273481	0.185881	0.0852002	0.226762
Rlbp1	482.249	212.705	413.094	524.967	340.271	480.37	486.145	277.42	1392.99	1309.11	546.689	777.35	388.087	433.25	807.222	469.405	583.833	-0.0236546	0.255048	0.900146	0.946077	583.833	1.10919	0.369722	0.000132555	0.00397612	583.833	0.234673	0.288009	0.287594	0.505409	583.833	-0.714864	0.364441	0.00583747	0.0404817	583.833	0.0873361	0.176197	0.235506	0.533151	583.833	1.17611	0.361032	8.21904e-05	0.000891055
Gm22077	29.6768	20.5843	17.3827	75.4507	185.443	180.542	207.65	227.881	96.5972	41.1874	127.438	169.632	230.584	55.4772	215.477	152.493	127.093	2.23797	0.580449	5.44667e-06	6.17796e-05	127.093	1.1066	0.709016	0.00333227	0.0434858	127.093	1.91505	0.587772	5.94615e-05	0.00061246	127.093	0.182797	0.331666	0.273791	0.533153	127.093	-0.0258748	0.163029	0.588061	0.81228	127.093	-0.329512	0.426088	0.101982	0.258136
B230303A05Rik	267.916	236.339	266.875	128.585	370.887	353.023	296.817	378.15	451.553	366.648	1012.11	409.295	240.664	426.646	620.313	417.438	390.204	0.408656	0.332999	0.0743388	0.176851	390.204	1.10538	0.387195	0.000209473	0.00564742	390.204	0.717178	0.364844	0.0093908	0.0428122	390.204	-0.20188	0.275463	0.267876	0.526256	390.204	0.0551879	0.162069	0.418818	0.692854	390.204	0.428458	0.341525	0.0554824	0.16702
Gm47299	120.356	199.744	64.4181	64.8238	117.214	99.9427	668.144	80.9142	505.985	551.588	342.604	146.288	107.102	305.124	354.231	81.7838	238.141	0.382088	0.509986	0.0829596	0.192131	238.141	1.10508	0.95116	0.00505244	0.0589404	238.141	0.338539	0.468308	0.150628	0.333027	238.141	-0.215849	0.372848	0.171795	0.404024	238.141	-0.0124068	0.163028	0.766054	0.9036	238.141	0.172202	0.350508	0.285568	0.510632
Syn1	13725.5	10968.4	13046.2	14245.3	20614	23965.3	24125.2	23445.3	18264.5	27317.7	35432.3	34204.2	18684.9	25318.7	27776.1	23658.5	22174.5	0.776192	0.17154	1.1149e-06	1.54148e-05	22174.5	1.10072	0.172697	1.26267e-11	3.16059e-09	22174.5	0.831653	0.171004	2.34658e-07	4.5363e-06	22174.5	-0.224692	0.159329	0.108951	0.305327	22174.5	0.0284554	0.12053	0.765098	0.903049	22174.5	0.274268	0.161952	0.0572276	0.170769
A730036I17Rik	143.438	417.786	151.331	358.125	279.04	283.708	254.066	204.763	587.249	650.922	688.902	659.074	693.012	371.169	507.677	621.046	429.457	-0.0388306	0.248076	0.836274	0.910007	429.457	1.09633	0.346599	7.93661e-05	0.00261575	429.457	0.870166	0.334247	0.0013576	0.00878327	429.457	-0.127914	0.243928	0.459183	0.706588	429.457	0.875529	0.368403	0.000682222	0.0196471	429.457	1.18725	0.339644	3.52825e-05	0.000435643
Dnajc30	939.766	530.618	838.458	1219.96	1801.95	1468.51	894.116	1476.27	2541.43	1767.02	2041.77	1757.01	1035.74	1043.5	1700.15	1506.19	1410.15	0.558295	0.255595	0.0077265	0.0294339	1410.15	1.09357	0.26509	2.24301e-06	0.000130629	1410.15	0.481074	0.248392	0.0215246	0.0817406	1410.15	-0.480109	0.254034	0.0150914	0.0815245	1410.15	-0.0273435	0.142044	0.713738	0.879855	1410.15	0.396148	0.24549	0.0392733	0.128754
Postn	817.762	737.224	742.342	518.591	1192.26	967.187	1278.88	1225.27	1107.03	1384.22	2435.17	1532.91	894.616	1875.66	1247.97	1105.79	1191.43	0.612235	0.254482	0.00377715	0.0163223	1191.43	1.09267	0.261347	1.77797e-06	0.000106007	1191.43	0.762208	0.25491	0.000584879	0.0043356	1191.43	-0.230266	0.22135	0.181332	0.417638	1191.43	0.0415348	0.143978	0.589978	0.812839	1191.43	0.350911	0.237528	0.0608638	0.178478
Txlnb	1374.2	1544.59	1807.8	1501.57	776.763	820.497	486.145	713.366	3560.3	4092.89	2819.33	3252.57	1692.21	2409.29	2220.07	2393.03	1966.54	-1.10626	0.182345	1.34244e-10	4.84608e-09	1966.54	1.08883	0.181126	1.32412e-10	2.44097e-08	1966.54	0.436321	0.174696	0.00638446	0.0314789	1966.54	-0.589653	0.179386	0.000220275	0.00300842	1966.54	1.60045	0.181969	7.1235e-20	1.5027e-16	1966.54	2.26888	0.180424	1.72914e-37	1.51245e-34
Klhdc8a	207.738	397.201	248.47	394.256	473.231	580.312	444.615	424.387	766.644	428.025	919.767	771.903	771.134	573.264	777.023	567.375	546.584	0.487183	0.268411	0.0218552	0.068351	546.584	1.08845	0.284152	7.62709e-06	0.000381171	546.584	1.0019	0.277922	4.28146e-05	0.000458732	546.584	-0.0621508	0.212299	0.70466	0.864385	546.584	0.185959	0.230609	0.0734375	0.290634	546.584	0.439635	0.265371	0.0299812	0.105097
Gm50143	49.4614	85.3869	253.582	127.522	217.809	209.557	293.153	252.651	238.426	248.739	571.622	353.27	493.929	319.654	176.299	146.529	252.349	0.505173	0.463561	0.051301	0.133005	252.349	1.08178	0.561078	0.00193827	0.0296906	252.349	0.78451	0.503921	0.0153498	0.0631926	252.349	-0.110506	0.287981	0.500219	0.737352	252.349	0.0256267	0.160648	0.636967	0.839735	252.349	0.213922	0.329235	0.25201	0.473795
Gm14569	731.204	747.135	398.779	429.325	317.528	306.276	434.843	409.525	1755.62	1035.34	1230.97	1202.21	1203.32	924.619	814.568	919.216	803.78	-0.538624	0.24795	0.00836439	0.0314281	803.78	1.07721	0.254877	1.47798e-06	8.94056e-05	803.78	0.642793	0.246447	0.00249557	0.0145749	803.78	-0.322603	0.229324	0.0737898	0.238619	803.78	1.30531	0.255962	1.70157e-08	6.10971e-06	803.78	1.76901	0.250825	1.17394e-13	8.85195e-12
Fam83h	545.724	609.906	601.236	609.982	1682.11	1610.37	2020.31	1864.33	1317.86	1217.05	1252.21	1291.69	2041.24	1696.02	1909.91	2133.19	1400.2	1.58444	0.123205	6.43347e-39	4.69288e-36	1400.2	1.07652	0.123674	2.29553e-19	2.38046e-16	1400.2	1.70254	0.12268	7.60808e-45	7.36361e-42	1400.2	0.585586	0.120919	3.08336e-07	1.03382e-05	1400.2	0.0800053	0.103039	0.331928	0.622823	1400.2	-0.471203	0.120548	3.60392e-05	0.000441742
Stc1	289.349	243.2	335.383	226.352	227.431	320.784	311.475	300.539	532.818	600.043	736.922	964.878	47.8809	433.25	399.122	267.501	389.808	0.0374675	0.283736	0.843098	0.913346	389.808	1.0743	0.481578	0.001075	0.0196436	389.808	0.0358829	0.300817	0.868559	0.937771	389.808	-1.0159	0.466088	0.00191925	0.0173606	389.808	-0.00143762	0.156089	0.973956	0.988542	389.808	1.00721	0.464813	0.00217314	0.0135578
Ren1	623.213	486.4	664.631	748.131	182.819	143.466	125.811	108.987	1687.38	1215.43	1174.64	1654.3	219.244	290.595	231.801	471.961	626.801	-2.09616	0.271862	8.30589e-16	7.14239e-14	626.801	1.07167	0.272219	5.06374e-06	0.000271776	626.801	-0.947343	0.268903	6.1193e-05	0.00062851	626.801	-2.176	0.264985	1.24812e-17	2.23707e-15	626.801	0.965634	0.289767	4.15789e-05	0.00294826	626.801	3.30681	0.268867	7.16163e-36	5.63465e-33
Tmem79	1712.19	1497.32	1446.85	1656.73	2382.77	2131.04	1846.86	2047.63	3549.56	3022.02	3449.13	3480.56	2323.48	2174.18	2929.34	2564.26	2388.37	0.386312	0.125777	0.00114164	0.00607403	2388.37	1.07099	0.12782	4.2634e-18	3.64095e-15	2388.37	0.638509	0.126981	1.70811e-07	3.41339e-06	2388.37	-0.400015	0.125219	0.000589774	0.00675263	2388.37	0.183143	0.121517	0.0496817	0.234971	2388.37	0.653762	0.127353	6.93103e-08	1.75061e-06
S1pr3	372.609	390.34	376.284	417.636	830.997	909.156	944.196	820.701	607.182	562.086	1169.1	1142.29	1083.62	927.261	1238.18	914.956	794.162	1.09287	0.23753	4.55272e-07	7.00424e-06	794.162	1.06971	0.240181	5.33817e-07	3.83661e-05	794.162	1.35428	0.235461	8.71134e-10	2.88418e-08	794.162	0.184655	0.201782	0.259608	0.515684	794.162	0.0967979	0.15714	0.28055	0.576542	794.162	-0.00694415	0.192426	0.964093	0.983294
Evx1	101.396	283.606	745.41	386.818	132.959	56.4192	108.711	155.223	1127.73	999.803	1284.53	876.172	22.6804	128.126	45.7072	143.122	412.401	-1.41245	0.565755	0.000659095	0.00385553	412.401	1.06249	0.631571	0.00300636	0.0403572	412.401	-1.90421	0.543058	2.45324e-05	0.00028323	412.401	-3.50901	0.521043	7.88204e-13	7.97432e-11	412.401	-0.0408472	0.166329	0.419166	0.693018	412.401	3.0769	0.524117	2.14074e-10	8.98494e-09
Ago1	215.981	167.724	279.145	250.794	314.029	422.338	395.756	401.269	549.684	465.982	470.042	589.821	622.451	405.512	339.539	783.762	417.114	0.610192	0.277183	0.00617282	0.0243574	417.114	1.05981	0.285637	1.21437e-05	0.000561471	417.114	1.13699	0.278602	5.1131e-06	7.19651e-05	417.114	0.0313064	0.210729	0.847064	0.939269	417.114	0.188983	0.233283	0.0702347	0.284412	417.114	0.306338	0.247917	0.104995	0.263959
Col6a1	1058.47	763.908	1239.28	750.256	1690.86	1900.52	1584.25	1697.55	1325.53	2151.43	2905.21	2079.94	957.617	1368.44	1849.51	1421.85	1546.54	0.754421	0.240301	0.000298225	0.00198074	1546.54	1.05763	0.24391	9.49576e-07	6.06868e-05	1546.54	0.467406	0.229733	0.0182202	0.0719784	1546.54	-0.47951	0.234806	0.0111164	0.0652433	1546.54	-0.117513	0.168194	0.208693	0.504136	1546.54	0.218445	0.209492	0.200758	0.407881
Adam12	692.459	583.985	658.496	664.179	1078.55	1354.06	1619.67	1075	959.838	1043.41	2418.54	1375.73	1309.16	972.171	1214.51	1093.01	1132.05	0.880511	0.253346	7.0134e-05	0.000571295	1132.05	1.05327	0.256835	2.56492e-06	0.000147768	1132.05	0.722379	0.249565	0.000872053	0.00604721	1132.05	-0.226381	0.217525	0.170133	0.40156	1132.05	-0.0522068	0.145567	0.515671	0.761006	1132.05	0.120586	0.2066	0.471505	0.683622
Has2	115.41	230.24	71.5757	147.713	206.437	314.336	249.18	297.236	285.958	250.355	446.955	379.726	631.271	414.758	515.839	283.688	302.542	0.686289	0.369935	0.00995142	0.0363015	302.542	1.05062	0.386954	0.000319277	0.00780348	302.542	1.56754	0.36435	1.29267e-06	2.0783e-05	302.542	0.239911	0.284629	0.21067	0.456336	302.542	0.27789	0.423859	0.0240926	0.158854	302.542	0.189582	0.273337	0.312191	0.539232
B2m	1211.8	1518.67	981.609	1318.79	1582.39	2197.13	1689.29	1410.22	1961.08	2893.61	3397.41	2616.84	2513.75	3355.05	2597.97	2525.93	2110.72	0.386886	0.185992	0.0181962	0.0587218	2110.72	1.0498	0.194975	5.19817e-09	6.47786e-07	2110.72	1.07782	0.192688	3.17304e-09	9.51782e-08	2110.72	0.0130901	0.16534	0.93185	0.973004	2110.72	0.568099	0.204745	0.000381016	0.0132852	2110.72	0.589918	0.192382	0.000520864	0.00426149
Sema5a	664.431	566.45	453.994	391.068	538.836	727.002	792.734	852.076	424.721	1513.43	1969.74	1001.45	936.197	1170.3	898.637	756.5	853.599	0.314166	0.290625	0.137392	0.279541	853.599	1.04917	0.353302	0.000143283	0.00422677	853.599	0.677697	0.332566	0.00874572	0.0404944	853.599	-0.215783	0.265277	0.238209	0.49103	853.599	0.0851271	0.172674	0.257009	0.554547	853.599	0.538301	0.333086	0.020767	0.0799775
Lin28a	397.34	451.331	621.686	293.301	4294.94	3715.61	3799.99	3580.04	1367.69	946.502	807.105	747.003	8062.88	7908.14	6705.09	4772.43	3029.44	3.09497	0.222667	3.66817e-45	5.17309e-42	3029.44	1.04781	0.230104	3.3922e-07	2.592e-05	3029.44	3.93583	0.222057	1.53516e-71	4.49138e-68	3029.44	2.79161	0.221283	8.51402e-38	9.88852e-35	3029.44	0.716029	0.236382	0.000142649	0.00717105	3029.44	-1.94415	0.2225	1.45518e-19	2.46669e-17
Pdzrn3	1562.98	1199.23	1406.97	1476.07	2226.2	2858.04	2808.16	2784.11	1327.06	2927.53	5030.09	3346.73	3698.17	2995.77	2506.55	2473.96	2539.23	0.801546	0.265481	0.000370975	0.00237662	2539.23	1.04726	0.270602	6.67262e-06	0.00033931	2539.23	0.952536	0.264292	4.88052e-05	0.00051475	2539.23	-0.0718356	0.207214	0.658902	0.83875	2539.23	0.0382278	0.144627	0.617261	0.827272	2539.23	0.162308	0.218195	0.346637	0.573237
Ccdc85a	536.656	663.273	730.072	493.086	458.36	399.771	481.259	449.157	1437.46	1146.79	1616.98	1070.7	1229.78	636.666	863.54	963.516	823.567	-0.355606	0.208408	0.0443909	0.118997	823.567	1.04304	0.221875	1.76928e-07	1.48907e-05	823.567	0.533707	0.21353	0.00474506	0.024709	823.567	-0.415761	0.211087	0.0166307	0.0871641	823.567	0.953704	0.227157	1.46993e-06	0.000249233	823.567	1.50357	0.219788	6.03827e-13	4.06273e-11
Serpine1	7523.9	6182.92	7047.14	8009.46	12903.2	14841.5	13818.5	14756.1	10785.1	13436	19570	16936.7	13493.6	14455.8	14924.2	13407.4	12630.7	0.934177	0.148713	4.70642e-11	1.9183e-09	12630.7	1.04135	0.149502	2.4458e-13	9.46885e-11	12630.7	0.936528	0.148374	4.84983e-11	2.00613e-09	12630.7	-0.0923072	0.136003	0.456188	0.704198	12630.7	-0.000833803	0.110732	0.995199	0.997454	12630.7	0.0986031	0.136942	0.45994	0.673689
Ptprn	1835.02	1775.59	1668.74	2129.62	3457.82	3378.71	3167.27	3018.6	3945.92	3208.58	4175.89	4368.41	2886.71	3059.17	4841.7	4073.86	3186.97	0.769991	0.162218	4.02958e-07	6.2875e-06	3186.97	1.03969	0.163143	1.38906e-11	3.44723e-09	3186.97	0.968179	0.161772	3.71739e-10	1.3036e-08	3186.97	-0.0630842	0.145153	0.624311	0.819189	3186.97	0.109447	0.131409	0.233069	0.530948	3186.97	0.22926	0.151893	0.0924625	0.240328
Atp6v0c-ps2	1556.38	1302.91	2044	3100.92	4240.71	3082.1	2450.27	3041.71	4632.06	3450.05	4164.81	5229.02	3441.12	3842.45	4489.1	4731.53	3424.95	0.585547	0.227866	0.0026504	0.0122283	3424.95	1.03835	0.234397	6.08208e-07	4.24603e-05	3424.95	0.969328	0.230095	3.7939e-06	5.49152e-05	3424.95	-0.0584395	0.188773	0.715145	0.870103	3424.95	0.165812	0.189929	0.106392	0.353369	3424.95	0.351365	0.216313	0.0477195	0.149603
Cped1	550.67	752.472	638.046	548.346	727.778	1046.17	858.693	819.05	929.939	1402.79	1889.4	1277.69	1480.53	1138.6	746.007	781.206	974.212	0.365911	0.234789	0.0566772	0.144001	974.212	1.03704	0.256827	3.30501e-06	0.000185977	974.212	0.633161	0.247332	0.00286052	0.0162731	974.212	-0.298543	0.227181	0.0956605	0.281475	974.212	0.0928209	0.160046	0.283768	0.579977	974.212	0.551709	0.249051	0.00621233	0.0315112
Nrg1	4154.76	4094	3551.18	2933.01	2221.82	2524.36	2344	2323.39	7355.18	7513.06	8310.23	7576.63	4243.76	3513.55	3318.67	3410.21	4336.74	-0.6185	0.12456	1.87461e-07	3.21388e-06	4336.74	1.03482	0.124511	7.00057e-18	5.49374e-15	4336.74	-0.0226366	0.118746	0.838524	0.92204	4336.74	-1.05956	0.124069	1.22194e-18	2.49862e-16	4336.74	0.576107	0.127957	5.59171e-07	0.000124165	4336.74	1.6915	0.124401	2.8443e-43	3.65861e-40
Slc16a2	152.506	45.743	93.0484	77.5761	174.072	201.497	214.979	219.624	101.964	321.423	219.784	280.126	210.424	140.014	207.315	143.122	175.201	0.854956	0.44242	0.00546417	0.022059	175.201	1.03417	0.464548	0.00112242	0.020205	175.201	0.651516	0.415935	0.0231484	0.086271	175.201	-0.175182	0.288488	0.325101	0.586532	175.201	-0.0304244	0.15851	0.608355	0.821985	175.201	0.0836766	0.270924	0.639284	0.807581
Tgm3	3208.4	1841.15	2716.81	3623.76	5254.52	5783.78	5977.87	5622.71	5005.42	6879.1	5064.26	7585.97	3654.07	5270.33	6129.67	5925.07	4971.43	0.918844	0.20161	5.38072e-07	8.12446e-06	4971.43	1.03288	0.203697	2.10482e-08	2.28897e-06	4971.43	0.809294	0.200272	8.22579e-06	0.000108074	4971.43	-0.16573	0.177369	0.253121	0.508053	4971.43	-0.0469718	0.132285	0.579271	0.805387	4971.43	0.0840757	0.173754	0.556642	0.748375
Bmp8a	312.431	614.481	314.933	529.218	612.313	739.898	564.319	620.893	901.574	1459.32	730.458	859.831	781.214	848.008	501.963	797.392	699.266	0.388449	0.258563	0.0566454	0.143965	699.266	1.02956	0.285479	1.87132e-05	0.000804972	699.266	0.603474	0.271174	0.00752415	0.0359328	699.266	-0.294524	0.245755	0.10857	0.304877	699.266	0.0589797	0.152362	0.445985	0.714839	699.266	0.492244	0.270599	0.0180448	0.0717688
Tgfb1	303.363	314.102	404.914	495.212	916.72	593.208	785.405	929.688	824.909	743.795	943.777	817.034	735.853	890.276	982.706	1625.45	769.151	0.991978	0.256478	1.24669e-05	0.000127712	769.151	1.02767	0.260483	5.02965e-06	0.000270446	769.151	1.40809	0.253436	2.48172e-09	7.61724e-08	769.151	0.245325	0.221417	0.159135	0.385857	769.151	0.156153	0.196091	0.11264	0.364158	769.151	0.0300938	0.202534	0.855195	0.932758
Ptprv	1361.01	2104.18	1933.57	2431.43	2735.29	2495.34	2403.85	2827.04	3997.28	4084.01	4102.01	4288.26	2308.36	3119.93	3646.78	2871.8	2919.38	0.371455	0.16193	0.0115072	0.0407404	2919.38	1.02666	0.168308	7.91982e-11	1.58593e-08	2919.38	0.565268	0.164847	0.000222816	0.00190285	2919.38	-0.406262	0.163091	0.00498482	0.0358177	2919.38	0.106506	0.133412	0.245847	0.542937	2919.38	0.599788	0.166479	7.30739e-05	0.000809477
Gm49890	213.508	344.597	352.766	95.6417	499.473	602.88	493.474	624.195	371.822	512.015	789.559	667.634	526.689	530.996	605.621	693.459	495.271	0.969469	0.346186	0.000539309	0.00325401	495.271	1.02573	0.356846	0.000212704	0.00569748	495.271	1.07626	0.341915	0.000190099	0.00165757	495.271	0.00629428	0.234639	0.974353	0.989893	495.271	0.0184716	0.150569	0.789397	0.916029	495.271	0.0423996	0.240248	0.814011	0.912729
Fitm2	657.836	582.46	774.04	732.19	750.521	628.672	723.11	744.741	1356.19	1562.7	1595.74	1392.07	1315.46	678.935	597.459	972.887	941.564	0.0402939	0.18841	0.806582	0.892014	941.564	1.02452	0.222016	2.626e-07	2.09474e-05	941.564	0.313459	0.204066	0.0810105	0.217416	941.564	-0.636447	0.219123	0.000673451	0.00750646	941.564	0.147655	0.174978	0.135031	0.400257	941.564	0.977596	0.220468	1.0242e-06	1.9142e-05
Glp2r	872.993	881.315	729.049	754.507	963.956	1167.07	1284.99	1352.42	1206.7	1603.88	2392.69	1779.58	2268.04	1670.92	1227.57	1263.39	1338.69	0.468168	0.220504	0.0125958	0.0437307	1338.69	1.02417	0.230845	6.4369e-07	4.41848e-05	1338.69	0.913544	0.226544	9.18551e-06	0.00011944	1338.69	-0.0738711	0.18761	0.589891	0.798512	1338.69	0.221708	0.216484	0.0530418	0.243352	1338.69	0.452713	0.220602	0.013353	0.0572981
Ddah1	1659.43	1053.61	1272	1026.55	2182.46	2400.24	2197.42	2402.66	1998.64	2820.93	3170.24	2570.16	3211.8	2900.66	3510.48	2692.05	2316.83	0.824057	0.173485	3.4912e-07	5.55703e-06	2316.83	1.02314	0.174515	3.22998e-10	5.48455e-08	2316.83	1.2608	0.172623	3.35425e-14	2.28625e-12	2316.83	0.181306	0.157709	0.192445	0.432796	2316.83	0.305065	0.179723	0.0130805	0.114972	2316.83	0.166543	0.157801	0.237312	0.455282
Mmp12	478.127	332.399	167.692	232.728	433.868	496.489	370.105	488.788	361.856	859.281	838.503	772.681	516.609	404.191	553.384	260.686	472.962	0.363298	0.309695	0.0982374	0.217604	472.962	1.01995	0.369725	0.000290964	0.00730834	472.962	0.352423	0.305652	0.127189	0.297851	472.962	-0.466145	0.336508	0.0360623	0.149118	472.962	-0.00951972	0.15079	0.896386	0.960407	472.962	0.433301	0.327671	0.0496451	0.153897
Chac2	105.518	118.932	81.8008	109.457	176.696	225.677	161.234	127.151	266.792	314.962	240.1	147.844	229.324	142.656	230.169	126.083	175.275	0.51606	0.338267	0.0317041	0.091885	175.275	1.01931	0.368542	0.000294113	0.0073512	175.275	0.617807	0.34066	0.0172025	0.0688102	175.275	-0.228373	0.273398	0.217472	0.464953	175.275	0.0159859	0.151269	0.82157	0.929652	175.275	0.290216	0.291403	0.145768	0.330449
Camk2d	1580.29	2022.6	1973.44	1466.51	2339.04	3075.65	2881.45	2331.65	2787.52	2969.53	5552.77	3758.36	2669.99	4092.1	2527.77	3171.68	2825.02	0.510442	0.209055	0.00468653	0.019481	2825.02	1.01835	0.216386	1.6299e-07	1.39604e-05	2825.02	0.749938	0.211837	8.6508e-05	0.000847604	2825.02	-0.208622	0.189519	0.190143	0.429917	2825.02	0.0936516	0.148846	0.273441	0.570054	2825.02	0.411899	0.205726	0.0161785	0.0661121
Ccdc115	193.724	451.331	566.47	371.94	768.016	615.776	679.137	569.702	1131.57	1000.61	708.295	686.309	1136.54	881.03	884.762	642.344	705.472	0.587691	0.286521	0.00939405	0.0346145	705.472	1.01532	0.299692	4.14108e-05	0.00155752	705.472	1.04937	0.290534	3.80438e-05	0.000413258	705.472	0.00519889	0.215823	0.981407	0.992482	705.472	0.134936	0.195451	0.129507	0.392099	705.472	0.282771	0.252359	0.135137	0.315242
Kctd11	175.588	112.833	229.042	223.164	279.915	198.273	262.616	183.295	466.886	502.324	477.429	377.392	42.8408	163.79	265.265	201.904	260.16	0.159036	0.295642	0.424207	0.606862	260.16	1.01425	0.45973	0.00118785	0.0209541	260.16	-0.0684585	0.296308	0.747209	0.87243	260.16	-1.19671	0.435324	0.000372438	0.00464524	260.16	-0.0716113	0.173824	0.262979	0.559433	260.16	0.664875	0.435	0.0149205	0.0622763
Lrrn4	209.387	527.569	267.898	518.591	547.583	538.401	467.823	581.261	731.379	889.97	718.453	1036.47	521.649	884.993	665.204	655.974	610.162	0.35421	0.261039	0.0817401	0.189803	610.162	1.01098	0.29513	3.66155e-05	0.00142899	610.162	0.714072	0.283109	0.00257568	0.0149419	610.162	-0.193604	0.233089	0.266653	0.52449	610.162	0.107754	0.176373	0.204909	0.4992	610.162	0.506678	0.279694	0.0174332	0.0698339
Nnat	1204.38	1376.86	1734.18	2150.88	2768.53	2733.92	2640.82	3305.92	3174.67	3125.39	2896.9	4347.4	2851.43	2681.4	2987.29	3580.6	2722.54	0.768078	0.182289	4.57014e-06	5.32438e-05	2722.54	1.01002	0.183927	2.78699e-09	3.72917e-07	2722.54	0.854889	0.181593	4.77563e-07	8.63419e-06	2722.54	-0.125416	0.161635	0.365083	0.626059	2722.54	0.0388168	0.125276	0.654476	0.849616	2722.54	0.198329	0.166327	0.176115	0.374476
Rab25	287.7	66.3273	59.3056	240.167	450.488	254.693	317.582	254.302	582.65	413.489	285.349	378.948	532.99	400.228	586.032	323.728	339.624	0.621183	0.4559	0.0257694	0.0779643	339.624	1.00888	0.510376	0.00189042	0.0291369	339.624	1.25019	0.464093	0.000555959	0.00415731	339.624	0.0583776	0.269301	0.727463	0.877142	339.624	0.0753204	0.178013	0.222774	0.519273	339.624	0.158779	0.296686	0.38312	0.607512
Fndc10	727.082	494.024	1006.15	1099.88	1696.98	1487.86	1892.06	1851.12	1806.21	1687.87	1813.68	1777.24	1621.65	2404.01	1568.74	2502.93	1589.84	0.982638	0.224193	1.35718e-06	1.83684e-05	1589.84	1.00428	0.227134	6.14658e-07	4.26967e-05	1589.84	1.21901	0.222698	4.50941e-09	1.30674e-07	1589.84	0.139491	0.189584	0.377485	0.6372	1589.84	0.0914237	0.15116	0.303719	0.598877	1589.84	0.0212324	0.185478	0.882741	0.944923
Ppp1r1a	593.537	367.469	511.255	760.883	1507.17	1478.18	1486.53	1606.73	1271.1	1183.93	1120.16	1087.82	1564.95	1524.3	2033.97	1822.25	1245.01	1.40251	0.189331	1.06909e-14	7.39069e-13	1245.01	1.00241	0.191824	1.23516e-08	1.42885e-06	1245.01	1.60082	0.188416	1.62659e-18	1.95974e-16	1245.01	0.503965	0.186167	0.00191062	0.0172987	1245.01	0.0948983	0.139817	0.298236	0.592518	1245.01	-0.317552	0.178531	0.0395935	0.129609
Sytl1	85.7331	41.1687	67.4856	61.6358	120.713	106.391	163.677	95.776	107.33	172.825	256.722	148.622	113.402	68.686	44.0748	212.127	116.648	0.493137	0.471467	0.0555351	0.141558	116.648	1.00207	0.598147	0.00318572	0.0419503	116.648	0.415576	0.424763	0.108107	0.265869	116.648	-0.246046	0.346848	0.180007	0.416005	116.648	-0.0161404	0.159624	0.755155	NA	116.648	0.185841	0.321092	0.305275	0.532417
Fblim1	4004.72	3397.94	4752.63	5613.11	20789.8	17751.1	16062.3	19161.8	10092.9	9887.39	7180.83	9474.48	21038.6	17592.9	21155.1	24491.7	13278	2.03089	0.155829	4.80868e-40	4.23845e-37	13278	1.00117	0.157916	1.66158e-11	4.03887e-09	13278	2.22671	0.155701	1.43409e-47	1.66561e-44	13278	1.16746	0.156509	8.33389e-15	1.08028e-12	13278	0.113479	0.129283	0.214305	0.509461	13278	-0.969795	0.156758	7.06665e-11	3.24635e-09
Mef2c	21.4333	18.2972	44.9904	30.8179	26.242	77.375	19.5435	36.3288	75.8978	32.3038	230.865	56.0252	57.961	103.029	102.841	59.634	62.0991	0.118566	0.34848	0.486489	0.661557	62.0991	0.999849	1.13309	0.0063236	0.0688459	62.0991	0.802931	0.768567	0.0224467	0.0842179	62.0991	-0.0617116	0.304555	0.655452	0.836778	62.0991	0.0667753	0.182058	0.114944	NA	62.0991	0.439033	0.606824	0.0432231	0.138627
Slc22a15	90.6792	150.952	77.7107	55.2597	90.0975	111.227	100.16	112.289	136.463	273.775	313.977	188.307	119.702	179.64	98.7603	95.4145	137.151	0.0656735	0.279264	0.73322	0.843239	137.151	0.99763	0.451049	0.00120054	0.0211266	137.151	0.220865	0.316556	0.328242	0.548064	137.151	-0.561645	0.416897	0.0239909	0.112828	137.151	0.0383363	0.160147	0.527932	0.769658	137.151	0.868183	0.435737	0.00400755	0.0222701
Pnma5	310.782	198.982	157.467	287.988	416.373	448.13	488.588	308.795	386.389	493.441	788.636	428.748	758.534	797.814	1065.96	827.209	510.24	0.66001	0.284146	0.00399646	0.0170859	510.24	0.996163	0.293242	4.06796e-05	0.00153798	510.24	1.77945	0.280892	1.88932e-11	8.47886e-10	510.24	0.56468	0.280661	0.0086241	0.0539559	510.24	0.895543	0.299553	0.000130977	0.00673895	510.24	0.217691	0.237169	0.22568	0.441591
Thbd	845.79	358.32	322.091	361.313	719.031	862.408	735.325	757.952	1127.73	643.653	1764.73	767.234	793.814	990.663	897.821	560.56	781.778	0.503271	0.322586	0.0311257	0.0905099	781.778	0.994143	0.354711	0.000260598	0.0067081	781.778	0.60265	0.326144	0.0167014	0.0673438	781.778	-0.232882	0.2691	0.208706	0.453423	781.778	0.0164347	0.150132	0.81375	0.925967	781.778	0.297348	0.285851	0.135777	0.316056
Galnt18	813.64	757.809	869.133	691.808	1215.88	1607.14	1965.34	1413.52	1008.9	1645.88	2409.31	1781.13	2996.33	1965.48	1033.31	1693.61	1491.76	0.861098	0.283564	0.00032506	0.00212955	1491.76	0.99379	0.290365	3.79903e-05	0.00146492	1491.76	1.19455	0.280958	2.25818e-06	3.4674e-05	1491.76	0.102663	0.217866	0.540544	0.765976	1491.76	0.0936784	0.167347	0.25776	0.554621	1491.76	0.0909418	0.219334	0.602599	0.781116
Anxa3	125.302	314.102	278.123	153.027	241.426	415.89	371.327	331.913	246.859	537.051	823.727	432.639	526.689	373.81	411.365	364.62	371.742	0.410126	0.337253	0.0751168	0.178421	371.742	0.993322	0.399944	0.00062936	0.0130716	371.742	0.734072	0.37091	0.00865893	0.0402003	371.742	-0.138379	0.261299	0.428837	0.681445	371.742	0.0568496	0.163142	0.400382	0.679557	371.742	0.342643	0.321922	0.102795	0.259641
1700030N03Rik	1955.37	1663.52	2045.02	1534.52	2042.5	2139.1	2155.89	2338.26	3318.8	3282.87	4365.2	3764.58	3703.21	3002.37	3208.48	2388.77	2681.78	0.238085	0.144112	0.0735827	0.175447	2681.78	0.992713	0.152114	5.03068e-12	1.39115e-09	2681.78	0.736654	0.150561	2.49248e-07	4.79282e-06	2681.78	-0.223587	0.142204	0.081435	0.253679	2681.78	0.422668	0.158163	0.000781475	0.0214442	2681.78	0.721699	0.151424	3.37904e-07	7.20169e-06
Cd248	356.122	195.17	298.573	533.468	931.591	996.203	652.265	812.445	559.65	1112.87	616.872	939.978	555.67	393.624	600.724	1401.4	684.789	1.10614	0.380489	0.000309996	0.00204239	684.789	0.990104	0.399715	0.000642399	0.0132477	684.789	0.897818	0.375644	0.00227541	0.0134587	684.789	-0.0604318	0.248331	0.719137	0.87277	684.789	-0.0361122	0.156451	0.577304	0.804021	684.789	-0.0344195	0.250962	0.842815	0.925611
Fgf18	80.7869	57.9411	59.3056	29.7552	180.195	201.497	280.938	193.203	213.127	99.3342	124.667	136.95	297.365	89.8202	245.676	135.454	151.626	1.70726	0.455757	1.06445e-05	0.000111197	151.626	0.989718	0.510687	0.00209803	0.0315312	151.626	1.54096	0.456392	5.14607e-05	0.000539816	151.626	0.175142	0.296332	0.323923	0.585534	151.626	-0.020663	0.157843	0.715693	0.880126	151.626	-0.266017	0.334435	0.177169	0.375852
Vcam1	417.124	429.984	672.811	343.248	721.655	1167.07	947.86	1099.77	526.685	724.413	1587.43	1305.7	1173.08	1088.41	1302.66	802.504	894.4	0.931386	0.316258	0.000372812	0.00238694	894.4	0.987658	0.325745	0.000137985	0.00409667	894.4	1.10182	0.312888	4.91498e-05	0.000517821	894.4	0.0429223	0.225985	0.80205	0.916779	894.4	0.0364587	0.150815	0.618515	0.827958	894.4	0.0439104	0.229923	0.80429	0.907698
Cep295nl	323.148	167.724	204.502	139.212	294.785	428.786	344.454	480.531	254.526	389.261	858.819	484.774	158.763	356.639	404.836	298.17	349.308	0.621088	0.395651	0.0198226	0.0630188	349.308	0.986551	0.430871	0.00101721	0.0188005	349.308	0.340647	0.333536	0.15262	0.336176	349.308	-0.403595	0.360192	0.0637779	0.216799	349.308	-0.0585905	0.165747	0.367713	0.652762	349.308	0.176902	0.282697	0.342079	0.569104
D130058E05Rik	150.857	179.922	119.634	187.033	630.683	440.07	465.38	553.189	528.984	277.005	221.631	436.53	362.887	315.691	581.951	875.768	395.451	1.58109	0.35401	5.41471e-07	8.16996e-06	395.451	0.986166	0.376359	0.000443404	0.0100114	395.451	1.61919	0.352129	3.13322e-07	5.87702e-06	395.451	0.323747	0.302953	0.106703	0.30112	395.451	0.00637321	0.150636	0.921522	0.969491	395.451	-0.305389	0.297337	0.130374	0.307474
Mmp3	440.206	200.507	229.042	269.922	465.358	519.057	538.668	667.13	184.761	581.469	1108.15	893.291	327.606	306.445	643.166	482.184	491.06	0.641846	0.422449	0.0194176	0.0618801	491.06	0.984455	0.463541	0.00146041	0.0242311	491.06	0.385155	0.358668	0.119257	0.284883	491.06	-0.332479	0.349566	0.104466	0.297613	491.06	-0.0484904	0.163437	0.435029	0.705444	491.06	0.154075	0.284876	0.400163	0.623734
Lpxn	90.6792	32.0201	55.2155	61.6358	112.841	211.169	173.449	178.342	271.392	114.679	135.749	90.2628	119.702	163.79	245.676	109.045	135.353	1.21221	0.493556	0.000929639	0.00514536	135.353	0.984125	0.542002	0.00260277	0.0363861	135.353	1.13723	0.486897	0.00167814	0.0104969	135.353	0.0231063	0.269138	0.890557	0.957463	135.353	-0.00947129	0.15754	0.860175	0.944726	135.353	-0.0527684	0.277931	0.753662	0.878904
Col3a1	783.963	856.918	1000.01	648.238	1329.59	1191.25	929.538	880.149	1347.76	1423.79	2502.58	1832.49	1887.51	2367.03	1157.37	949.885	1318.01	0.286705	0.243113	0.138123	0.280461	1318.01	0.982154	0.282776	3.2038e-05	0.00126051	1318.01	0.839405	0.273449	0.000378315	0.0030054	1318.01	-0.104789	0.214848	0.547169	0.770152	1318.01	0.252928	0.27958	0.0386412	0.204875	1318.01	0.572274	0.272572	0.00757812	0.0367348
Cnn2	2935.53	2268.85	2889.61	3149.8	5633.28	5909.51	5473.4	6372.41	4901.16	5484.38	6277.69	6156.55	4644.44	5139.56	7606.99	6224.94	5066.76	1.02289	0.153189	3.23258e-12	1.59771e-10	5066.76	0.980168	0.154172	1.5807e-11	3.8896e-09	5066.76	1.03993	0.152791	1.58233e-12	8.4925e-11	5066.76	0.0465118	0.138427	0.74122	0.884917	5066.76	0.00475524	0.112486	0.92346	0.969527	5066.76	-0.0299132	0.138971	0.815035	0.913359
Zbtb7b	1753.41	1805.32	1869.15	2875.63	4238.96	4210.49	4287.36	5028.24	3395.47	4285.1	4290.4	5243.02	2562.89	3831.89	4578.89	4966.66	3701.43	1.03268	0.202471	3.42557e-08	7.10436e-07	3701.43	0.977745	0.205173	1.19659e-07	1.04024e-05	3701.43	0.873912	0.201425	2.18318e-06	3.36113e-05	3701.43	-0.0828555	0.172906	0.577798	0.791143	3701.43	-0.0677072	0.137133	0.432756	0.703461	3701.43	-0.0388014	0.173072	0.819333	0.914613
Fgf7	105.518	265.309	75.6657	178.531	339.397	340.127	295.596	330.262	113.463	324.653	718.453	434.195	664.032	326.259	561.546	368.879	340.118	0.699943	0.484579	0.0178388	0.0577224	340.118	0.976126	0.538761	0.00259046	0.0362471	340.118	1.37542	0.477686	0.000292531	0.00240239	340.118	0.103694	0.280682	0.539944	0.765481	340.118	0.0764327	0.179611	0.211325	0.506963	340.118	0.112211	0.288196	0.522952	0.72289
Map1a	721.312	897.325	912.079	1214.65	1829.07	2878.99	2409.96	2678.43	1800.08	2248.34	2111.03	1644.18	3533.1	3072.38	2417.59	4994.78	2210.21	1.32719	0.217936	9.64886e-11	3.6126e-09	2210.21	0.974609	0.222045	7.51176e-07	4.99111e-05	2210.21	1.8595	0.216184	5.5688e-19	7.15467e-17	2210.21	0.76596	0.218922	7.43152e-05	0.00121157	2210.21	0.337777	0.236528	0.0153093	0.125235	2210.21	-0.254043	0.197263	0.125239	0.298973
Cxcl1	300.066	146.377	147.241	170.03	566.827	441.682	491.031	409.525	340.39	282.658	561.464	545.467	425.888	356.639	164.873	352.693	356.428	1.16124	0.354125	8.97037e-05	0.00070595	356.428	0.971473	0.370697	0.000466971	0.0103974	356.428	0.57648	0.33589	0.0236242	0.0876615	356.428	-0.227955	0.273749	0.217557	0.465099	356.428	-0.13875	0.214876	0.0975018	0.339406	356.428	-0.0740905	0.245845	0.668675	0.826144
Arhgap24	465.761	368.993	442.747	396.382	656.05	764.078	703.566	848.774	551.217	668.689	1461.84	877.728	623.711	583.831	559.914	719.016	668.268	0.712627	0.259845	0.00111066	0.00593757	668.268	0.970081	0.26625	1.69481e-05	0.000742242	668.268	0.468281	0.247138	0.0243626	0.0898171	668.268	-0.384945	0.244043	0.0406367	0.161159	668.268	-0.0850838	0.158508	0.311361	0.604539	668.268	0.177849	0.216894	0.302627	0.529615
Clca3a1	276.159	267.596	342.541	236.979	481.103	427.174	621.728	468.972	338.857	629.924	913.303	648.958	614.891	1159.74	338.723	752.241	532.43	0.63098	0.340556	0.0119687	0.0419389	532.43	0.969983	0.361882	0.000384738	0.0089801	532.43	1.20518	0.343132	4.33928e-05	0.0004639	532.43	0.104557	0.243525	0.587507	0.796948	532.43	0.133318	0.208121	0.116267	0.370563	532.43	0.192058	0.263249	0.3028	0.529749
Bmpr1b	644.647	692.244	680.991	534.531	527.464	678.643	489.809	607.682	1073.3	1314.76	1727.8	1269.9	541.81	1272.01	671.733	710.497	839.864	-0.106653	0.208298	0.538375	0.70436	839.864	0.96995	0.252772	8.13091e-06	0.000399875	839.864	0.254233	0.221934	0.182305	0.376835	839.864	-0.636135	0.247938	0.00177659	0.0163296	839.864	0.223916	0.23627	0.05189	0.240642	839.864	1.14062	0.248953	4.15563e-07	8.62975e-06
Zfp703	173.115	137.229	243.357	158.34	165.325	199.885	276.052	221.276	321.991	450.638	624.26	262.229	228.064	163.79	163.24	427.661	263.528	0.14732	0.279832	0.455848	0.634742	263.528	0.968677	0.414676	0.00091276	0.017154	263.528	0.291671	0.315326	0.205904	0.408794	263.528	-0.467373	0.366815	0.0404742	0.160829	263.528	0.0332603	0.156763	0.606197	0.820821	263.528	0.682378	0.394749	0.0104892	0.0474881
Hormad2	248.131	310.29	364.013	265.671	290.411	341.739	298.039	363.288	364.923	923.889	796.023	480.883	1679.61	1608.84	997.397	998.444	645.724	0.0807335	0.230747	0.670103	0.801411	645.724	0.967537	0.301153	8.23659e-05	0.00268716	645.724	2.0827	0.28575	2.11702e-14	1.49199e-12	645.724	0.907808	0.292896	0.000197659	0.00275792	645.724	1.95294	0.28858	6.57314e-13	6.93302e-10	645.724	0.851087	0.295767	0.000473187	0.00393771
Gpr83	337.986	343.072	339.473	435.701	174.947	296.604	173.449	171.736	688.446	1144.36	703.677	723.659	287.285	171.715	83.2525	219.794	393.447	-0.635461	0.33875	0.0110376	0.0394741	393.447	0.966041	0.35515	0.000341772	0.0082014	393.447	-0.760329	0.337834	0.00431864	0.0229243	393.447	-1.99689	0.335163	1.37079e-10	9.47671e-09	393.447	-0.0210497	0.151281	0.761529	0.901478	393.447	1.8934	0.336548	1.07999e-09	4.00275e-08
Il4ra	542.427	551.965	315.956	569.6	986.699	992.979	1304.53	1466.36	941.439	804.365	1257.75	1169.53	922.337	575.906	1069.22	1097.27	910.521	1.17726	0.251791	2.82219e-07	4.60652e-06	910.521	0.964102	0.257451	1.17698e-05	0.000548553	910.521	0.792875	0.24981	0.000297343	0.00243338	910.521	-0.12201	0.204331	0.446852	0.695758	910.521	-0.147453	0.189234	0.128149	0.389823	910.521	-0.127439	0.206574	0.445386	0.662624
Carmn	93.9766	80.0502	132.926	172.155	271.167	328.844	278.495	285.677	193.194	237.433	437.721	272.345	359.106	245.685	91.4145	184.014	229.013	1.04562	0.42709	0.0012078	0.00636358	229.013	0.9627	0.455452	0.00151569	0.0248981	229.013	0.616113	0.399957	0.027052	0.0973214	229.013	-0.170417	0.283289	0.337944	0.599405	229.013	-0.067014	0.170685	0.302888	0.597879	229.013	-0.0122459	0.261359	0.940187	0.971601
Ar	286.052	233.289	179.962	153.027	184.569	309.5	279.716	213.019	330.424	516.053	760.008	344.711	191.523	455.705	435.035	262.39	320.936	0.113893	0.267238	0.556614	0.718133	320.936	0.962686	0.391458	0.00069239	0.0140589	320.936	0.458608	0.334289	0.0627086	0.181536	320.936	-0.301397	0.304606	0.126206	0.334658	320.936	0.0923975	0.180819	0.204933	0.4992	320.936	0.753284	0.377483	0.00521422	0.0275011
Fgf10	583.644	727.313	531.705	650.364	823.124	665.747	916.102	639.057	1106.27	782.56	1956.81	1400.63	1110.08	1499.2	936.182	1029.96	959.922	0.212502	0.219828	0.242966	0.418987	959.922	0.962006	0.258591	1.32581e-05	0.000610082	959.922	0.778905	0.250622	0.000388366	0.00307518	959.922	-0.131059	0.205863	0.420709	0.675275	959.922	0.346831	0.286086	0.0176324	0.134827	959.922	0.66677	0.253297	0.00147953	0.00994556
Lgr5	39.5691	55.6539	47.0354	68.0119	102.344	90.2708	78.174	49.5393	142.596	111.448	137.596	136.95	183.963	103.029	44.0748	97.1183	92.9609	0.294808	0.359837	0.174247	0.332073	92.9609	0.961138	0.538546	0.00281358	0.0384991	92.9609	0.692295	0.465863	0.0224643	0.0842622	92.9609	-0.117521	0.283304	0.483453	0.725792	92.9609	0.0526445	0.167701	0.361205	NA	92.9609	0.342751	0.379964	0.106929	0.267408
Plk2	2258.74	2108.75	2526.62	2168.94	4188.22	4231.44	4214.07	4565.87	4317.74	3327.29	6065.29	4444.67	3669.19	4874.06	4661.32	4040.63	3853.93	0.88723	0.156288	2.33272e-09	6.28616e-08	3853.93	0.960484	0.15734	8.83147e-11	1.73264e-08	3853.93	0.894038	0.155763	1.94372e-09	6.06206e-08	3853.93	-0.0592517	0.140913	0.631373	0.82377	3853.93	0.000942136	0.113699	0.979674	0.991345	3853.93	0.0663679	0.141831	0.613593	0.788644
Rn7s2	258.024	275.22	269.943	138.149	286.913	222.453	1201.93	255.953	907.707	734.104	650.117	263.785	253.265	541.563	484.007	138.862	430.124	0.583971	0.533173	0.0363166	0.102187	430.124	0.958392	0.665035	0.00452715	0.0544083	430.124	0.271278	0.381841	0.245897	0.458359	430.124	-0.336457	0.41726	0.0933416	0.277379	430.124	-0.0474892	0.168404	0.350554	0.63894	430.124	0.127786	0.307401	0.457261	0.671881
Sema6d	115.41	500.123	345.608	382.567	510.844	659.299	620.506	539.979	443.887	841.514	911.456	805.362	588.431	494.011	630.107	742.87	570.748	0.591226	0.337652	0.0165564	0.0543842	570.748	0.956364	0.363055	0.000449306	0.0101031	570.748	0.691491	0.337387	0.00853896	0.0397357	570.748	-0.154417	0.252858	0.38026	0.639388	570.748	0.0162401	0.150593	0.817648	0.927577	570.748	0.2086	0.267249	0.26823	0.4926
Ano1	1073.31	462.766	682.014	686.495	593.069	675.419	587.527	756.3	1060.27	1719.37	1709.33	1933.65	1005.5	253.61	589.297	684.088	904.5	-0.0907609	0.248862	0.630391	0.773643	904.5	0.954809	0.347023	0.00031926	0.00780348	904.5	-0.128262	0.261605	0.53573	0.73535	904.5	-1.19733	0.334062	2.48876e-05	0.00047324	904.5	-0.00956366	0.148977	0.890738	0.958008	904.5	1.14932	0.334496	4.62126e-05	0.000545643
Rcsd1	128.6	195.17	208.592	236.979	370.887	309.5	327.354	305.492	466.12	377.955	306.589	454.427	878.236	693.464	654.593	495.814	400.611	0.661104	0.255999	0.00202975	0.00982099	400.611	0.946665	0.262318	1.96338e-05	0.0008396	400.611	1.76154	0.252412	2.21598e-13	1.31851e-11	400.611	0.639632	0.252947	0.00197986	0.0177485	400.611	0.924517	0.264177	2.34074e-05	0.00193927	400.611	0.202456	0.217179	0.245797	0.466041
Dysf	639.701	574.837	647.249	761.946	1017.31	1025.22	966.182	1119.59	1422.12	1302.65	1346.41	1273.79	2183.62	912.731	1475.69	1317.91	1124.19	0.57488	0.208383	0.00160062	0.00805987	1124.19	0.946534	0.213721	6.5038e-07	4.43296e-05	1124.19	1.10787	0.209698	1.60576e-08	4.13692e-07	1124.19	0.102809	0.178643	0.496004	0.734083	1124.19	0.346014	0.227553	0.0129705	0.114542	1124.19	0.297337	0.194996	0.0706333	0.198808
Ano3	1065.89	555.015	664.631	618.483	801.256	899.484	960.075	857.03	1618.39	1039.37	2292.03	1238.78	2454.52	1324.85	1501.81	1012.07	1181.48	0.186508	0.237954	0.3225	0.508624	1181.48	0.945207	0.297097	8.82306e-05	0.00282767	1181.48	1.0024	0.28638	6.20671e-05	0.000635914	1181.48	0.0148313	0.214409	0.931407	0.972957	1181.48	0.619978	0.32552	0.00261193	0.0446133	1181.48	0.667121	0.288453	0.00343676	0.0196629
Ccbe1	744.394	431.509	950.934	546.22	851.115	831.781	1118.87	1030.42	1080.97	1188.78	1779.51	1528.24	1068.5	610.249	1005.56	851.063	976.132	0.408711	0.241715	0.0377181	0.105082	976.132	0.945031	0.26268	2.08818e-05	0.000880981	976.132	0.319343	0.23318	0.105914	0.262202	976.132	-0.523886	0.252267	0.00838444	0.0529586	976.132	-0.0361734	0.142786	0.643563	0.844026	976.132	0.419284	0.243914	0.0299984	0.105141
Zfp978	1716.31	2140.77	1934.59	1143.45	1286.73	1695.8	1728.38	1382.15	3093.41	3719.78	5001.46	2574.05	3832.99	5523.94	3332.55	2414.33	2657.54	-0.137381	0.210238	0.441043	0.621781	2657.54	0.944409	0.254502	1.40611e-05	0.000637935	2657.54	1.03588	0.247408	3.66785e-06	5.33032e-05	2657.54	0.0467072	0.197568	0.773438	0.901445	2657.54	1.21599	0.251974	6.91008e-08	2.0824e-05	2657.54	1.1557	0.249374	3.26184e-07	6.97231e-06
Peg10	9486.69	10502.6	14400	13710.8	8850.55	8401.63	8727.4	8358.94	25970.1	24877.2	21154.6	22634.2	14766.2	14956.4	15781.2	18911.7	15093.1	-0.452937	0.131339	0.000234959	0.00161636	15093.1	0.944372	0.1337	1.32229e-13	5.56434e-11	15093.1	0.395692	0.130211	0.00139783	0.00900738	15093.1	-0.519458	0.132271	2.57675e-05	0.000486784	15093.1	0.870975	0.134595	6.4204e-12	5.15956e-09	15093.1	1.44184	0.132822	1.6492e-28	6.21777e-26
Gm48914	262.145	512.321	220.862	479.271	370.887	388.487	236.965	275.769	709.912	750.256	903.145	768.012	568.27	400.228	489.72	561.412	493.604	-0.140211	0.232248	0.444077	0.624587	493.604	0.943847	0.293631	8.07978e-05	0.0026509	493.604	0.343938	0.256539	0.100715	0.253028	493.604	-0.472445	0.275019	0.0215758	0.104779	493.604	0.371687	0.342829	0.0164738	0.12961	493.604	1.1894	0.286751	2.75675e-06	4.61577e-05
Erf	3344.41	5437.31	6023.6	7542.94	11118.7	9299.5	10450.9	11111.7	14005.1	9198.51	11702.1	10620.7	7545.02	10431	7986.52	13959.5	9361.09	0.835009	0.214951	1.60027e-05	0.000159529	9361.09	0.943396	0.218564	1.11265e-06	6.96269e-05	9361.09	0.766214	0.213207	7.15696e-05	0.000718318	9361.09	-0.142909	0.184728	0.368607	0.629432	9361.09	-0.0303039	0.133361	0.730834	0.887754	9361.09	0.0869617	0.182625	0.578969	0.763912
Tmem102	699.879	959.84	775.062	1086.06	1773.08	1553.95	1791.9	1682.69	1691.22	1656.38	1793.36	1834.05	2265.52	2404.01	1779.32	2329.14	1629.72	0.913208	0.153857	4.25885e-10	1.38603e-08	1629.72	0.943337	0.154588	7.90929e-11	1.58593e-08	1629.72	1.28841	0.152925	3.83041e-18	4.39604e-16	1629.72	0.289316	0.145957	0.0280423	0.125513	1629.72	0.271746	0.155088	0.015299	0.125235	1629.72	0.0303875	0.138963	0.813061	0.912456
Steap2	905.968	1021.59	1267.91	781.074	1471.3	1807.03	1551.27	1543.98	1658.25	1834.05	2825.79	1716.55	2165.98	2579.69	1947.45	1715.76	1674.6	0.608722	0.198955	0.000571266	0.00341855	1674.6	0.941577	0.203178	2.56935e-07	2.07407e-05	1674.6	1.02411	0.199719	4.22502e-08	9.7518e-07	1674.6	0.0470885	0.170224	0.739041	0.883647	1674.6	0.237321	0.197145	0.042389	0.215274	1674.6	0.270099	0.184961	0.0893876	0.234797
Mir22hg	222.576	596.946	618.618	623.797	1361.08	814.049	1082.22	1020.51	1426.72	958.615	1083.22	941.534	1568.73	874.426	1628.32	1093.86	994.702	0.9196	0.299554	0.000255059	0.00173713	994.702	0.94153	0.309014	0.000137512	0.00409098	994.702	1.21671	0.296357	4.13651e-06	5.94079e-05	994.702	0.137339	0.2293	0.426411	0.679431	994.702	0.0732304	0.160521	0.345205	0.634191	994.702	0.0258863	0.222322	0.880847	0.944142
Mpc1	539.129	131.13	83.8458	262.483	273.792	383.651	300.481	307.144	679.247	781.752	532.837	455.205	230.584	250.968	363.209	373.139	371.787	0.148184	0.298042	0.451414	0.630353	371.787	0.941023	0.489466	0.00225153	0.032885	371.787	0.1379	0.309246	0.530411	0.731257	371.787	-0.657078	0.456738	0.0152693	0.0821338	371.787	-0.00789343	0.156014	0.899408	0.961572	371.787	0.614682	0.445616	0.0216549	0.0825826
Brinp1	209.387	225.665	331.293	104.143	471.481	340.127	324.911	359.986	271.392	557.241	847.737	415.52	723.253	853.291	215.477	422.55	417.091	0.464931	0.39796	0.0595947	0.149705	417.091	0.939405	0.487903	0.00226099	0.0329352	417.091	1.10521	0.442337	0.0011638	0.00770807	417.091	0.0340547	0.262175	0.844284	0.937672	417.091	0.0885912	0.185032	0.173695	0.457939	417.091	0.224368	0.312011	0.243922	0.463399
Itprip	436.909	443.707	486.715	510.089	733.026	751.182	517.903	465.67	1178.33	713.914	916.073	986.666	496.449	484.765	648.063	555.448	645.307	0.323462	0.200989	0.0609188	0.1522	645.307	0.933998	0.217476	1.28026e-06	7.90926e-05	645.307	0.18016	0.193747	0.295771	0.513869	645.307	-0.709743	0.214717	0.000150053	0.00218907	645.307	-0.0762227	0.143498	0.406546	0.684075	645.307	0.531377	0.211356	0.0031704	0.0184022
Sfn	1574.52	1154.25	1666.69	2217.83	2290.93	2638.81	2262.16	2637.14	4323.11	3558.26	2351.13	3087.61	2843.87	2619.31	3818.19	3463.89	2656.73	0.496244	0.20001	0.00444904	0.018681	2656.73	0.933355	0.207537	4.72756e-07	3.484e-05	2656.73	0.882867	0.20346	2.37479e-06	3.62918e-05	2656.73	-0.0451872	0.172783	0.751812	0.890314	2656.73	0.200737	0.188507	0.061428	0.264518	2656.73	0.359273	0.194404	0.0287224	0.101707
Pdgfra	640.525	288.943	376.284	501.588	874.733	1042.95	877.015	766.208	623.282	596.005	1607.75	1059.81	1136.54	1228.42	1061.88	751.389	839.582	0.824428	0.31358	0.00115899	0.00614774	839.582	0.932824	0.325243	0.000238558	0.00624034	839.582	1.08195	0.310756	5.84795e-05	0.000604275	839.582	0.0600608	0.226262	0.728102	0.877274	839.582	0.0541007	0.15535	0.443263	0.712953	839.582	0.0732432	0.230945	0.674544	0.829972
Meis1	501.209	402.538	480.58	342.185	375.261	404.607	465.38	409.525	578.05	1019.19	1222.66	807.696	682.932	470.235	297.913	584.414	565.273	-0.0403122	0.22215	0.820753	0.90081	565.273	0.932371	0.287617	7.45039e-05	0.00248655	565.273	0.172276	0.236518	0.384388	0.604183	565.273	-0.688245	0.281447	0.0020127	0.017956	565.273	0.0917659	0.166134	0.274363	0.570919	565.273	1.01569	0.281721	3.00005e-05	0.000379879
Gm10791	315.729	346.122	108.386	367.689	393.63	477.146	322.468	467.321	404.021	884.317	742.463	520.567	225.544	268.14	306.891	423.402	410.865	0.338335	0.311498	0.119571	0.252044	410.865	0.931773	0.388283	0.000817133	0.0158512	410.865	0.0640305	0.272216	0.761363	0.880501	410.865	-0.836157	0.374568	0.00236384	0.020311	410.865	-0.0910012	0.179361	0.210536	0.505944	410.865	0.384454	0.324887	0.0744465	0.206406
Lage3	387.448	343.072	374.239	376.191	661.298	625.448	569.205	495.393	808.81	605.696	842.196	695.646	665.292	599.682	930.469	703.682	605.235	0.6038	0.190536	0.000412957	0.00260378	605.235	0.928892	0.193266	1.15065e-07	1.00676e-05	605.235	0.91892	0.190435	2.48317e-07	4.77809e-06	605.235	-0.018152	0.163121	0.896707	0.960385	605.235	0.163872	0.164819	0.107641	0.355216	605.235	0.267479	0.177002	0.0814889	0.220017
Serpinb9b	1830.07	1762.63	1886.53	1919.21	681.417	1234.78	994.276	845.471	2720.82	3973.37	3676.3	4857.07	538.03	1409.38	1296.94	1046.15	1917.03	-0.877216	0.252909	6.94914e-05	0.000566919	1917.03	0.928247	0.257597	2.10644e-05	0.000882578	1917.03	-0.691841	0.248068	0.00138434	0.00893236	1917.03	-1.76069	0.249429	9.62092e-14	1.1219e-11	1917.03	0.0599772	0.147876	0.432765	0.703461	1917.03	1.96338	0.249154	2.05085e-16	2.26494e-14
H19	3793.69	2284.86	3844.64	3594	6084.64	9030.3	8075.13	8261.51	3282	6557.67	9429.46	8649.67	4633.1	5777.55	6963.82	7967.96	6139.38	1.13109	0.253588	8.19549e-07	1.17061e-05	6139.38	0.927596	0.260102	2.27292e-05	0.000940122	6139.38	0.810479	0.251591	0.000241764	0.00203888	6139.38	-0.0891023	0.202694	0.57216	0.787458	6139.38	-0.118794	0.173184	0.207516	0.503346	6139.38	-0.112528	0.206634	0.486538	0.696036
Errfi1	2140.85	1668.09	2414.15	1696.05	2874.37	3240.08	2672.58	2828.7	2871.85	3923.3	4660.71	4224.45	3163.92	3119.93	4566.64	3118.86	3074.03	0.500141	0.174508	0.00160125	0.0080611	3074.03	0.926438	0.179117	1.70063e-08	1.88471e-06	3074.03	0.77105	0.176224	2.80163e-06	4.19104e-05	3074.03	-0.130222	0.158338	0.340773	0.601884	3074.03	0.150392	0.151652	0.127261	0.388436	3074.03	0.373636	0.171092	0.0132273	0.0569373
Gm32647	85.7331	169.249	260.74	110.519	174.947	164.422	244.294	247.697	307.424	319.808	524.526	311.251	274.685	546.846	163.24	323.728	264.319	0.209261	0.306038	0.305432	0.490146	264.319	0.922943	0.461142	0.00200132	0.0304721	264.319	0.811965	0.417343	0.00746603	0.0357081	264.319	-0.0686139	0.260937	0.680306	0.851347	264.319	0.11834	0.207413	0.100273	0.343667	264.319	0.496713	0.399524	0.039769	0.129931
Nefl	1865.52	1812.95	3094.11	3112.61	2694.18	2248.71	2547.99	2293.67	6016.62	3583.3	5140.91	5301.38	2144.56	1966.8	3961.84	2502.93	3143	-0.0100957	0.194686	0.950368	0.972883	3143	0.922664	0.236108	6.45892e-06	0.000331931	3143	0.0779663	0.201119	0.663711	0.823147	3143	-0.829183	0.232875	4.60464e-05	0.000802041	3143	0.0541865	0.141801	0.61944	0.828623	3143	0.950375	0.232382	4.89907e-06	7.5849e-05
Ercc1	2345.29	2191.09	2392.67	2629.08	4514.5	4426.49	3285.75	4242.22	4658.13	3804.58	4937.75	5117.75	3568.38	4048.51	4787.02	4826.1	3860.96	0.751799	0.141451	2.27002e-08	4.87512e-07	3860.96	0.917611	0.142381	9.88542e-12	2.51783e-09	3860.96	0.821816	0.141049	1.32866e-09	4.26757e-08	3860.96	-0.0883176	0.130146	0.459275	0.706588	3860.96	0.039372	0.109414	0.639504	0.841905	3860.96	0.145403	0.132241	0.227012	0.443404
Ak9	427.017	650.313	354.811	564.286	254.547	182.154	321.246	231.184	970.571	940.848	1427.67	803.028	795.074	571.943	649.696	425.105	598.093	-0.889787	0.279255	0.000184753	0.00132259	598.093	0.916644	0.282754	7.58121e-05	0.0025244	598.093	0.215451	0.237007	0.278299	0.495171	598.093	-0.618497	0.274341	0.00409973	0.0309194	598.093	1.18319	0.283774	1.5042e-06	0.000251335	598.093	1.99422	0.27338	1.86497e-14	1.56851e-12
Ldb2	79.1382	75.4759	30.6753	41.4447	97.0954	154.75	225.972	112.289	124.963	292.349	49.8669	143.175	195.304	198.133	135.489	100.526	128.54	0.953628	0.590927	0.00745003	0.0285349	128.54	0.9156	0.689469	0.00538768	0.0616864	128.54	1.09781	0.570241	0.00423096	0.0225454	128.54	0.0133748	0.280935	0.934469	0.973914	128.54	0.00926709	0.159861	0.85753	0.944065	128.54	0.0161328	0.288311	0.922139	0.96372
Tgfbr2	1666.85	1640.65	1154.41	1076.5	1502.79	2118.14	1876.18	1555.53	2282.3	2651.33	3470.37	2555.37	1776.63	1978.69	2324.54	1635.68	1954.12	0.291991	0.179925	0.0660451	0.161685	1954.12	0.915595	0.19407	1.77649e-07	1.49081e-05	1954.12	0.423212	0.184663	0.0113786	0.0499152	1954.12	-0.431416	0.186712	0.00718763	0.0472814	1954.12	0.0592502	0.131915	0.490543	0.74455	1954.12	0.565133	0.190197	0.000739172	0.00569337
Lbh	2209.28	2651.57	2732.15	2470.74	3380.84	3635.01	3538.6	3472.71	2752.25	4881.91	7298.11	5212.68	1960.6	2994.45	2812.63	3424.7	3464.26	0.398005	0.208447	0.0255771	0.0775673	3464.26	0.91339	0.222839	2.98558e-06	0.000169979	3464.26	0.128072	0.194236	0.473953	0.683166	3464.26	-0.762099	0.219905	7.66821e-05	0.00124249	3464.26	-0.149368	0.174983	0.129419	0.391904	3464.26	0.431071	0.211327	0.0148413	0.0621119
A930001A20Rik	115.41	77.763	71.5757	68.0119	173.197	145.078	144.133	102.381	305.124	169.595	135.749	141.619	168.843	101.708	102.025	121.824	134.002	0.504677	0.370084	0.0416453	0.113104	134.002	0.907219	0.424168	0.00157717	0.0257129	134.002	0.363308	0.333683	0.129987	0.302424	134.002	-0.335096	0.328968	0.100704	0.290861	134.002	-0.033382	0.157027	0.59775	0.817023	134.002	0.210728	0.288006	0.268308	0.492612
Nefm	2196.91	2047	3414.16	3546.18	3268	2674.27	3087.87	2716.41	6527.21	4064.63	5760.55	5837.51	2590.61	2493.83	4293.22	2990.22	3594.29	0.0545948	0.182153	0.738587	0.84642	3594.29	0.906898	0.213928	1.70054e-06	0.000102441	3594.29	0.117538	0.187706	0.486935	0.695423	3594.29	-0.751428	0.210922	4.31962e-05	0.00075831	3594.29	0.031139	0.132293	0.718132	0.881549	3594.29	0.845547	0.211015	8.65704e-06	0.000124953
Phldb1	2290.06	1892.23	2743.39	3773.6	3783.22	4065.41	4148.11	4701.28	4854.39	5146.8	5696.83	5306.83	2690.15	3040.68	3140.74	4523.67	3862.34	0.575828	0.188972	0.000639184	0.00375591	3862.34	0.904599	0.193729	2.20692e-07	1.82046e-05	3862.34	0.279068	0.179128	0.0840435	0.222857	3862.34	-0.575111	0.190153	0.000556587	0.00646443	3862.34	-0.174343	0.168754	0.0915842	0.327452	3862.34	0.272251	0.177666	0.0779452	0.21316
Pcdh9	685.04	940.78	948.889	737.504	926.343	1123.55	1355.83	1228.58	1464.29	1017.57	3218.26	1303.36	1849.71	2488.55	1851.96	1031.67	1385.74	0.333125	0.273384	0.105237	0.229305	1385.74	0.903086	0.323746	0.00029419	0.0073512	1385.74	0.990011	0.308249	0.000165229	0.00147039	1385.74	0.0243668	0.223522	0.882201	0.954345	1385.74	0.26656	0.329201	0.0320305	0.184802	1385.74	0.418479	0.288874	0.0458411	0.145156
Malrd1	1074.14	839.383	1077.73	939.414	551.082	462.638	570.426	591.169	2180.34	2689.29	1927.26	1083.15	1008.02	651.196	1036.57	972.887	1103.42	-0.756681	0.238842	0.000262569	0.0017774	1103.42	0.899574	0.24257	1.45365e-05	0.000656427	1103.42	-0.0742689	0.205115	0.671141	0.827976	1103.42	-1.01135	0.238416	1.96913e-06	5.30893e-05	1103.42	0.59798	0.260607	0.00126272	0.0289927	1103.42	1.80205	0.236335	1.68456e-15	1.6668e-13
Rsph4a	839.195	1165.68	1307.79	747.068	628.933	768.914	792.734	787.675	1690.45	1784.79	2045.47	2580.27	1233.56	912.731	1837.27	1190.12	1269.54	-0.358633	0.217543	0.0490575	0.128492	1269.54	0.897456	0.236295	1.03409e-05	0.000490617	1269.54	0.285623	0.211561	0.121518	0.288646	1269.54	-0.537597	0.228741	0.00424396	0.0316944	1269.54	0.660267	0.24879	0.000447452	0.0149128	1269.54	1.37885	0.231407	1.97789e-10	8.34953e-09
Mmp14	3064.13	2440.39	2772.02	3343.21	4511	5614.52	4982.37	5173.56	4611.36	4468.42	7107.88	6200.12	3584.76	4403.83	5005.76	5021.19	4519.03	0.757762	0.164024	7.44907e-07	1.08118e-05	4519.03	0.894982	0.165842	5.37576e-09	6.67053e-07	4519.03	0.58999	0.162158	9.57833e-05	0.000925204	4519.03	-0.265891	0.155004	0.0533403	0.191816	4519.03	-0.0984308	0.1297	0.293641	0.588265	4519.03	0.119167	0.149138	0.378581	0.603339
Gm49086	32.1499	77.0007	143.151	53.1343	132.959	91.8828	102.603	49.5393	175.562	299.618	187.463	162.629	109.622	183.603	39.1776	92.8587	120.81	0.107387	0.320894	0.556583	0.718133	120.81	0.894794	0.72916	0.0060528	0.0670771	120.81	0.200652	0.364354	0.367143	0.587899	120.81	-0.391999	0.468646	0.0655568	0.220645	120.81	0.0152427	0.160959	0.755778	0.898977	120.81	0.572362	0.575109	0.0317891	0.109885
Tlr5	125.302	118.932	294.483	212.537	173.197	178.93	160.012	229.532	455.387	440.947	328.752	465.32	95.7617	322.296	334.642	266.649	262.668	-0.00832006	0.268973	0.962768	0.980191	262.668	0.892687	0.433409	0.00183472	0.0286105	262.668	0.269432	0.315662	0.239891	0.451073	262.668	-0.430621	0.364934	0.0525832	0.189985	262.668	0.0831491	0.178101	0.22358	0.520217	262.668	0.956832	0.409515	0.00163555	0.0107887
Dusp9	1681.69	2179.65	2485.72	2961.71	8695.72	8906.18	10700.1	10220	4359.14	3974.18	4824.16	4657.87	9577.43	10020.2	12109.2	12282.1	6852.18	2.02927	0.152345	1.26767e-41	1.27697e-38	6852.18	0.891891	0.154724	6.58266e-10	1.02211e-07	6852.18	2.2224	0.152131	1.79206e-49	2.26236e-46	6852.18	1.27344	0.152624	6.40261e-18	1.19171e-15	6852.18	0.113139	0.127003	0.204747	0.499132	6852.18	-1.07727	0.152802	1.9227e-13	1.40614e-11
Cd37	234.117	453.618	235.177	486.71	450.488	678.643	513.017	587.867	738.278	814.864	696.29	737.665	779.954	433.25	262	625.305	545.453	0.477052	0.3086	0.0360268	0.101466	545.453	0.889244	0.344619	0.000559221	0.0120011	545.453	0.423772	0.297396	0.0679699	0.192431	545.453	-0.315361	0.282438	0.104485	0.297637	545.453	-0.0195306	0.149358	0.784352	0.9135	545.453	0.259252	0.269465	0.177805	0.37686
Muc1	189.602	394.914	298.573	546.22	474.105	525.505	515.46	351.729	982.838	731.681	472.812	869.947	415.807	256.252	453.808	604.86	505.257	0.239138	0.275588	0.237796	0.412729	505.257	0.888063	0.360751	0.000757109	0.015016	505.257	0.181845	0.271878	0.394399	0.612787	505.257	-0.600766	0.341025	0.0119297	0.0686025	505.257	-0.0225021	0.151041	0.74155	0.892993	505.257	0.494628	0.327273	0.0292019	0.10291
Gas7	1204.38	1414.22	1275.07	1181.71	1463.43	2077.84	2000.77	1813.14	1512.59	2209.58	3566.41	2837.83	3718.33	1829.43	2168.65	2099.12	2023.28	0.433254	0.233122	0.0253252	0.07699	2023.28	0.884158	0.251164	2.98646e-05	0.00117979	2023.28	0.863585	0.243167	6.78808e-05	0.000686277	2023.28	-0.0300406	0.194906	0.849964	0.940755	2023.28	0.194451	0.21489	0.0811355	0.306044	2023.28	0.352958	0.227645	0.0531235	0.161677
Capn2	1950.43	1410.41	1750.54	2239.08	2374.9	2664.6	2475.92	2620.63	3093.41	3420.97	3690.15	3684.43	2188.66	2204.56	2394.73	2334.25	2531.1	0.431629	0.132609	0.000521171	0.00316261	2531.1	0.883969	0.135141	5.12947e-12	1.40509e-09	2531.1	0.289894	0.130347	0.0192754	0.0751957	2531.1	-0.569159	0.13378	5.20819e-06	0.000123348	2531.1	-0.097586	0.113528	0.257557	0.554547	2531.1	0.419713	0.132269	0.000635417	0.0050471
Ets1	525.939	462.004	556.245	575.976	989.323	949.455	888.008	941.247	892.374	906.122	1385.19	944.647	1040.78	639.308	632.556	719.016	815.512	0.760732	0.203028	3.24548e-05	0.000295216	815.512	0.883305	0.206127	1.35487e-06	8.31714e-05	815.512	0.45257	0.196075	0.0098786	0.0446297	815.512	-0.365479	0.193279	0.0246969	0.115271	815.512	-0.159536	0.170695	0.11429	0.367104	815.512	0.0999791	0.17516	0.509044	0.712168
Trmt61a	648.769	213.467	472.4	663.116	1083.79	1167.07	1221.47	1274.81	1223.56	1109.64	757.238	967.213	1121.42	985.38	1069.22	1356.25	958.426	1.14789	0.274962	2.84594e-06	3.5227e-05	958.426	0.882837	0.284507	0.000123305	0.00376081	958.426	1.08353	0.273523	9.14771e-06	0.000119002	958.426	0.101342	0.21389	0.54782	0.770488	958.426	-0.0187302	0.142981	0.803235	0.921571	958.426	-0.147073	0.221204	0.395388	0.619753
Colec12	504.506	643.451	856.863	450.579	810.003	918.828	1170.17	875.195	947.572	1051.49	1890.32	1015.46	957.617	902.164	945.16	826.357	922.858	0.511502	0.241908	0.0107205	0.038621	922.858	0.882235	0.255462	3.80473e-05	0.00146517	922.858	0.470585	0.23713	0.0200785	0.0776299	922.858	-0.317783	0.22708	0.0732001	0.237187	922.858	-0.0180356	0.138929	0.81834	0.927863	922.858	0.277885	0.222123	0.118899	0.2885
Gpr137b-ps	117.883	168.487	20.4502	126.46	223.932	354.635	301.703	252.651	101.197	297.195	301.048	478.548	403.207	219.267	452.991	122.676	246.396	0.929505	0.617218	0.00897327	0.0333194	246.396	0.880738	0.752705	0.00642493	0.0697399	246.396	1.06581	0.594414	0.00561074	0.0284316	246.396	0.00768309	0.283896	0.962818	0.985173	246.396	0.00788104	0.160296	0.877375	0.951997	246.396	0.0177015	0.291638	0.914119	0.959937
Cpne4	324.796	402.538	359.923	391.068	272.917	172.482	257.73	267.512	408.621	1122.56	962.246	818.59	80.6414	84.5366	300.362	156.752	398.955	-0.35802	0.337513	0.109768	0.2367	398.955	0.880135	0.433302	0.00195042	0.0298066	398.955	-1.03252	0.400367	0.00107952	0.00723397	398.955	-2.28292	0.387796	2.1361e-10	1.40326e-08	398.955	-0.126936	0.213084	0.0960473	0.336483	398.955	1.60511	0.395352	2.81118e-06	4.69611e-05
9330159F19Rik	109.639	286.656	357.878	91.391	199.439	199.885	142.912	178.342	479.919	660.613	533.76	298.801	556.93	955	409.733	341.618	362.657	-0.10606	0.290519	0.581226	0.736023	362.657	0.878608	0.498317	0.00323996	0.0425104	362.657	1.18458	0.443108	0.000633348	0.0046404	362.657	0.0792062	0.267801	0.63421	0.825264	362.657	1.40907	0.457148	7.66079e-05	0.00461727	362.657	1.20621	0.452932	0.000493587	0.00407447
Efemp2	800.45	731.887	676.901	918.16	1613.88	1592.63	1156.73	1291.33	1075.6	1725.02	1749.04	1616.17	645.132	739.695	860.276	1371.58	1160.28	0.763236	0.234687	0.000199195	0.00141165	1160.28	0.874977	0.240479	1.94705e-05	0.000833841	1160.28	0.167035	0.207302	0.358011	0.579264	1160.28	-0.662646	0.235363	0.000811541	0.00873573	1160.28	-0.461864	0.261951	0.00511231	0.0665315	1160.28	0.086451	0.1941	0.586567	0.769018
Rtl1	1112.06	1042.94	977.519	1702.42	1958.53	2000.47	2045.96	2280.46	2243.97	2842.74	2135.97	2007.57	3002.63	3489.78	3237.05	3864.29	2246.52	0.727643	0.174934	7.00612e-06	7.68313e-05	2246.52	0.874004	0.177185	6.32126e-08	6.01784e-06	2246.52	1.45796	0.174019	5.17763e-18	5.80454e-16	2246.52	0.497047	0.172379	0.00115638	0.0116102	2246.52	0.632792	0.181527	3.37003e-05	0.00253896	2246.52	0.127997	0.157439	0.365231	0.591856
A930017M01Rik	104.693	51.0796	214.727	49.9462	223.932	211.169	166.12	184.947	240.726	163.134	323.211	283.238	126.002	256.252	229.352	137.158	185.356	0.538084	0.447102	0.0414401	0.112745	185.356	0.873741	0.548564	0.0041559	0.0509804	185.356	0.513157	0.424562	0.0598604	0.175283	185.356	-0.171377	0.299644	0.325995	0.587342	185.356	-0.00916137	0.157332	0.872293	0.949608	185.356	0.147693	0.296047	0.412527	0.634304
Mirg	3047.65	2789.56	2835.42	2534.51	4945.74	5385.62	4810.15	5041.45	5483.81	4946.52	4657.01	5692.78	7306.87	6928.04	6883.02	7357.14	5040.33	0.827222	0.0953132	4.24368e-19	6.0656e-17	5040.33	0.872398	0.0954729	5.10989e-21	7.41854e-18	5040.33	1.33379	0.0949816	8.012e-46	8.94755e-43	5040.33	0.436237	0.0939866	1.40707e-06	3.93979e-05	5040.33	0.465984	0.0963535	1.45291e-07	3.77221e-05	5040.33	0.0400169	0.0913051	0.653101	0.816868
Gm30504	92.3279	27.4458	52.148	45.6955	117.214	51.5833	62.2949	26.421	134.929	138.099	185.616	91.8191	280.985	326.259	167.321	199.348	124.969	0.0994938	0.309589	0.598705	0.749586	124.969	0.872187	0.63026	0.00541824	0.0619386	124.969	1.94437	0.504907	6.85277e-06	9.272e-05	124.969	0.366422	0.416247	0.0829868	0.256805	124.969	1.62434	0.528566	7.93926e-05	0.00471771	124.969	0.620322	0.533806	0.0252804	0.0925665
Gm48185	65.9485	41.9311	54.193	57.385	174.072	164.422	124.59	128.802	111.93	212.398	51.7138	154.847	122.222	100.387	102.025	48.5591	107.214	1.14276	0.494181	0.00146482	0.00749562	107.214	0.871749	0.561135	0.00445842	0.0537603	107.214	0.441422	0.410461	0.0910115	0.236306	107.214	-0.206914	0.315562	0.250027	0.504467	107.214	-0.0924307	0.190644	0.134483	NA	107.214	-0.0599407	0.278437	0.724047	0.86174
Col1a1	2208.45	2752.2	1037.85	2436.74	2880.5	5990.11	4801.6	4298.36	2675.59	3577.65	7192.84	4760.58	6640.32	6431.39	4969.03	8964.7	4476.12	0.899669	0.363436	0.00148079	0.00755905	4476.12	0.869997	0.385801	0.00121876	0.0213117	4476.12	1.54868	0.355232	9.95091e-07	1.64729e-05	4476.12	0.334472	0.309084	0.0971295	0.284013	4476.12	0.123164	0.202486	0.0865807	0.318709	4476.12	0.0107494	0.244886	0.955964	0.978472
Prr13	4373.21	3678.5	5985.77	6666.23	5364.74	5255.05	4805.26	5411.35	10148.1	10896.1	8472.75	11586.3	2394.04	3175.41	5929.7	6984.85	6320.46	0.00710026	0.207301	0.969846	0.983912	6320.46	0.86912	0.261154	6.18151e-05	0.00215068	6320.46	-0.122829	0.217127	0.509608	0.714517	6320.46	-1.05309	0.254877	3.09219e-06	7.93153e-05	6320.46	-0.0570817	0.147144	0.485792	0.741939	6320.46	0.880273	0.255094	7.2907e-05	0.000808037
Sema7a	1173.88	1089.45	1345.62	1616.35	886.98	1083.25	1120.09	710.064	2553.69	2082.79	2892.28	2429.31	884.536	762.15	868.438	1056.37	1409.7	-0.398139	0.178483	0.0119433	0.0418778	1409.7	0.867126	0.186097	2.62164e-07	2.09474e-05	1409.7	-0.490823	0.179955	0.00263449	0.0152091	1409.7	-1.43635	0.183606	3.78082e-16	5.83936e-14	1409.7	-0.0414133	0.126772	0.626525	0.832299	1409.7	1.34686	0.184056	2.14875e-14	1.79339e-12
Ptges	1612.44	1560.6	1877.33	1953.22	2314.54	2574.33	2401.41	2909.61	3679.13	2352.52	4124.18	3144.41	2857.73	2345.89	3435.39	2390.47	2595.82	0.486711	0.172905	0.00181424	0.00895436	2595.82	0.865928	0.178187	9.47796e-08	8.54665e-06	2595.82	0.605323	0.173643	0.000158806	0.0014223	2595.82	-0.220748	0.162196	0.119487	0.32358	2595.82	0.0572835	0.126021	0.513088	0.759484	2595.82	0.329431	0.168065	0.0271147	0.0974505
Phb	3293.3	2298.58	3121.72	3145.55	6202.73	5911.12	5709.15	6233.7	6211.35	5081.39	5551.85	5161.32	7795.76	7636.03	10168.2	8044.63	5722.9	0.994671	0.131151	4.28853e-15	3.20564e-13	5722.9	0.861813	0.132051	6.60831e-12	1.77666e-09	5722.9	1.48483	0.130537	4.91529e-31	2.1957e-28	5722.9	0.579532	0.130275	2.26339e-06	5.99088e-05	5722.9	0.428219	0.134729	0.000189917	0.00863892	5722.9	-0.11376	0.122653	0.321903	0.548555
Amot	333.864	367.469	642.136	548.346	788.135	831.781	823.27	891.708	772.011	647.691	1194.96	1308.03	481.329	602.323	426.057	1126.23	736.584	0.643217	0.315687	0.00776736	0.0295736	736.584	0.86131	0.336649	0.000600765	0.0126039	736.584	0.34599	0.281253	0.118267	0.283334	736.584	-0.377679	0.29063	0.0618243	0.212567	736.584	-0.0846346	0.169303	0.270932	0.567348	736.584	0.134945	0.241238	0.444688	0.661947
Timp3	4675.75	4929.57	4659.58	4036.08	4638.71	5664.49	4931.07	4917.6	7130.56	8134.91	10500.7	8087.86	6663	7591.12	6324.74	6586.15	6216.99	0.125367	0.119258	0.266264	0.445898	6216.99	0.857141	0.12594	9.33462e-13	3.04539e-10	6216.99	0.545869	0.124094	4.6756e-06	6.64517e-05	6216.99	-0.287749	0.121374	0.0105141	0.0624785	6216.99	0.373044	0.128873	0.000537578	0.0167693	6216.99	0.720106	0.125245	1.76039e-09	6.21881e-08
Col6a2	1026.32	404.825	1042.96	1057.37	1930.54	1995.63	2055.73	1943.59	916.906	1898.66	2094.41	2236.34	1160.48	1228.42	1991.53	1776.24	1547.5	1.05198	0.294761	4.1245e-05	0.000361282	1547.5	0.849761	0.307383	0.000346286	0.00827553	1547.5	0.675827	0.287777	0.00477091	0.0248347	1547.5	-0.128124	0.226462	0.450487	0.699147	1547.5	-0.105659	0.176472	0.200686	0.494163	1547.5	-0.0900993	0.22476	0.598947	0.778574
Mrm2	183.007	166.199	108.386	146.651	349.019	348.187	312.696	343.473	333.49	282.658	254.875	319.81	229.324	261.535	398.306	333.099	273.17	1.06612	0.259035	4.16327e-06	4.91461e-05	273.17	0.849033	0.266142	9.92341e-05	0.00312173	273.17	0.922254	0.256833	5.28451e-05	0.000552543	273.17	0.026777	0.200067	0.869876	0.949288	273.17	-0.0462569	0.144755	0.565566	0.79597	273.17	-0.124175	0.208722	0.459431	0.673439
Rnf150	563.86	385.766	455.017	400.633	467.982	883.364	731.66	716.669	433.154	1087.02	1597.59	819.368	970.217	616.853	244.044	546.929	682.508	0.392423	0.339346	0.0865063	0.198259	682.508	0.84704	0.424454	0.00224204	0.0328045	682.508	0.242265	0.30501	0.282627	0.500083	682.508	-0.444628	0.361539	0.0476282	0.178766	682.508	-0.0412383	0.158677	0.522013	0.765376	682.508	0.266235	0.303757	0.180645	0.381107
Inf2	520.993	636.59	502.052	824.644	1528.16	1718.37	1425.45	1598.47	1288.73	824.555	1496.01	1315.04	1965.64	1608.84	757.434	2084.64	1255.97	1.24291	0.270226	3.80284e-07	6.00338e-06	1255.97	0.84681	0.280925	0.000172518	0.00485862	1255.97	1.28137	0.268908	1.90969e-07	3.77209e-06	1255.97	0.258898	0.234162	0.145352	0.364554	1255.97	0.00926395	0.141693	0.899753	0.961697	1255.97	-0.238604	0.231537	0.18381	0.385922
Mir99ahg	214.333	220.329	172.804	123.272	181.945	267.588	285.824	284.025	409.388	176.863	720.3	295.689	375.487	421.362	259.552	266.649	292.213	0.270706	0.309968	0.201744	0.369401	292.213	0.846242	0.429881	0.00233598	0.0337115	292.213	0.624084	0.375412	0.0218684	0.0826859	292.213	-0.129984	0.264075	0.454048	0.701945	292.213	0.0678871	0.169136	0.312152	0.605225	292.213	0.383719	0.344045	0.0786224	0.214406
Acsbg1	140.965	146.377	132.926	151.964	144.331	216.005	136.805	87.5195	420.888	338.382	178.228	294.91	143.643	73.9695	121.614	83.4876	175.751	0.0190429	0.262297	0.932433	0.962942	175.751	0.845412	0.406828	0.00188886	0.0291369	175.751	-0.274239	0.306921	0.227061	0.435336	175.751	-1.37702	0.377681	1.69598e-05	0.000340085	175.751	-0.0916052	0.181593	0.198562	0.491123	175.751	0.850807	0.385669	0.00265955	0.0159377
Lrrk1	590.239	320.201	443.769	692.871	1019.94	1107.43	1060.24	1060.14	711.446	742.988	1319.63	1232.55	887.056	743.658	1007.19	1104.08	877.714	0.955668	0.258462	2.73212e-05	0.000253711	877.714	0.842926	0.266324	0.000110698	0.00341213	877.714	0.773317	0.255254	0.000516012	0.00390587	877.714	-0.065871	0.202853	0.696475	0.86073	877.714	-0.0582921	0.148186	0.467716	0.729363	877.714	-0.0527536	0.204703	0.73591	0.869205
Cmya5	126.951	117.407	112.476	36.1313	57.7324	99.9427	90.3887	125.5	101.197	379.57	284.426	183.638	194.043	317.012	204.05	202.756	164.576	-0.032675	0.294335	0.859794	0.92264	164.576	0.842628	0.579336	0.0052108	0.0602793	164.576	0.903845	0.491368	0.0072936	0.0350276	164.576	-0.016674	0.270373	0.914602	0.966662	164.576	0.834933	0.644367	0.00445523	0.0614771	164.576	1.01578	0.515746	0.00313604	0.0182334
Tpbg	971.092	1863.26	2269.97	2057.36	2058.25	1924.7	2060.62	2112.03	3357.9	3726.24	3768.64	2750.68	1803.09	1875.66	2451.87	2504.63	2347.25	0.148389	0.185925	0.362838	0.548561	2347.25	0.842482	0.214595	6.97566e-06	0.000352866	2347.25	0.225127	0.192033	0.189221	0.385966	2347.25	-0.566553	0.208825	0.00147307	0.0140836	2347.25	0.0350992	0.132867	0.687943	0.868018	2347.25	0.655611	0.210115	0.000344923	0.00300706
Fbn1	2910.8	1812.95	2287.35	2641.84	3854.07	4265.29	3758.46	3898.74	2569.02	4527.38	6414.36	4829.06	4513.4	4471.19	4451.56	3667.49	3804.56	0.633144	0.205677	0.000499984	0.00305507	3804.56	0.841244	0.211451	5.31901e-06	0.000281316	3804.56	0.75892	0.205579	5.00777e-05	0.00052645	3804.56	-0.0738337	0.175669	0.620485	0.817216	3804.56	0.0498204	0.134487	0.566879	0.796813	3804.56	0.168148	0.182686	0.285618	0.510678
Ly6g6e	81.6113	120.456	290.393	281.612	910.597	1215.43	1028.48	967.668	298.991	541.089	354.609	437.308	987.858	1927.17	964.749	1217.39	726.588	2.32212	0.346781	1.19158e-12	6.33331e-11	726.588	0.84056	0.384123	0.00151908	0.0249057	726.588	2.63951	0.344876	1.10052e-15	9.12994e-14	726.588	1.5016	0.351633	1.13926e-06	3.28398e-05	726.588	0.0636766	0.163578	0.363672	0.649659	726.588	-1.16828	0.356508	7.66014e-05	0.00084176
Slc35e4	261.321	170.774	184.052	417.636	916.72	714.106	554.547	637.406	576.516	346.458	589.168	628.727	298.625	721.203	525.633	601.452	509.022	1.31746	0.334486	6.44049e-06	7.12191e-05	509.022	0.839198	0.357135	0.00106737	0.0195905	509.022	0.897814	0.333567	0.00103228	0.00696727	509.022	0.00210952	0.232046	0.989479	0.99541	509.022	-0.0947071	0.177236	0.21719	0.512845	509.022	-0.236753	0.268092	0.211804	0.423356
Platr14	114.586	147.14	206.547	176.406	746.147	506.161	603.406	601.077	233.06	421.565	332.446	280.126	960.137	1236.35	1454.47	822.098	552.607	1.86814	0.262918	7.84005e-14	4.90676e-12	552.607	0.839099	0.276874	0.000163144	0.00467625	552.607	2.75168	0.259718	1.80086e-27	5.56275e-25	552.607	1.75173	0.258957	8.49814e-13	8.50869e-11	552.607	0.699718	0.282065	0.000679394	0.0195991	552.607	-0.840305	0.264815	0.000182328	0.00175406
Ntrk3	258.848	325.537	40.9004	303.928	107.592	103.167	192.992	108.987	524.385	629.924	448.802	583.596	170.103	174.357	159.975	270.057	275.197	-0.489227	0.431245	0.0531769	0.136703	275.197	0.838416	0.547821	0.00487468	0.0576073	275.197	-0.12969	0.317498	0.550846	0.746284	275.197	-1.21942	0.482804	0.000654768	0.00734615	275.197	0.08147	0.182672	0.180833	0.467556	275.197	1.89997	0.463764	2.23808e-06	3.83543e-05
N4bp3	883.71	1262.51	1100.22	1780	2469.37	2406.68	2235.29	2699.89	2864.95	2054.52	2388.99	2140.63	3192.9	2089.64	2590.62	2823.25	2186.45	0.905504	0.196176	5.63178e-07	8.47331e-06	2186.45	0.835802	0.199539	2.24943e-06	0.000130629	2186.45	1.03601	0.195232	1.54607e-08	4.00819e-07	2186.45	0.138383	0.171698	0.35189	0.612927	2186.45	0.0559988	0.132431	0.51662	0.761306	2186.45	-0.0416098	0.168955	0.778588	0.892716
Gm15418	3937.95	4486.62	4319.08	5648.17	5891.33	7095.93	8011.62	6473.14	5318.98	7823.98	11002.1	10205.9	4931.73	6419.5	6311.68	7266.83	6571.54	0.52013	0.189626	0.00233005	0.0109704	6571.54	0.833296	0.196314	2.1014e-06	0.000123017	6571.54	0.391202	0.184779	0.0209339	0.0802108	6571.54	-0.386089	0.186281	0.0149532	0.0809739	6571.54	-0.0675166	0.134203	0.461749	0.72625	6571.54	0.263573	0.179011	0.0897512	0.235548
D5Ertd615e	297.593	391.865	249.492	207.224	160.951	264.364	410.414	336.867	533.584	683.226	789.559	388.286	451.088	287.953	211.396	327.135	374.437	0.0172248	0.251905	0.930057	0.961934	374.437	0.831887	0.373607	0.0014381	0.023998	374.437	0.0968499	0.267219	0.645668	0.811548	374.437	-0.689507	0.354398	0.00644582	0.0437189	374.437	0.024878	0.15223	0.710945	0.879229	374.437	0.832652	0.356116	0.0020112	0.0127364
Gm7765	57.705	51.0796	44.9904	55.2597	41.9872	82.2109	42.7514	39.6315	137.996	95.2962	152.371	119.054	115.922	237.759	282.405	71.5608	101.749	-0.00933829	0.296102	0.959592	0.978276	101.749	0.830387	0.594091	0.00571735	0.0643944	101.749	1.51954	0.489827	0.000129866	0.00120242	101.749	0.191196	0.311507	0.281838	0.542201	101.749	1.50244	0.514404	0.000123372	NA	101.749	0.932435	0.529581	0.00532068	0.0279412
Med22	830.951	696.818	501.03	669.492	1527.28	1154.18	1226.36	1329.31	1422.89	1185.55	1257.75	1181.98	1358.3	1892.83	2230.68	1526.63	1249.5	0.898921	0.190901	3.62161e-07	5.76027e-06	1249.5	0.829932	0.193758	1.47175e-06	8.92143e-05	1249.5	1.33463	0.189502	2.0799e-13	1.25295e-11	1249.5	0.403932	0.183824	0.0110733	0.0650712	1249.5	0.274711	0.194759	0.0247223	0.1609	1249.5	-0.0436861	0.165277	0.773714	0.890088
Gm13147	1223.34	868.354	1273.02	589.791	797.757	681.867	840.371	681.991	1751.02	2183.74	2313.27	1461.32	2464.6	2160.97	1389.99	1179.05	1366.28	-0.293135	0.235782	0.122764	0.2572	1366.28	0.829424	0.272886	0.000168168	0.00477781	1366.28	0.758019	0.26029	0.000757113	0.00537364	1366.28	-0.0634336	0.20558	0.694411	0.859423	1366.28	1.14993	0.269156	9.48678e-07	0.000179886	1366.28	1.27093	0.263805	1.1822e-07	2.85332e-06
Cltb	3205.1	2297.82	3857.93	4403.77	3674.75	2995.06	2411.18	3177.12	7486.28	5459.34	5272.96	7568.85	2608.25	3316.74	3151.35	4147.97	4064.65	-0.137399	0.17987	0.402722	0.586963	4064.65	0.828098	0.206475	5.20035e-06	0.000276552	4064.65	-0.0466924	0.180753	0.773783	0.887107	4064.65	-0.894581	0.203442	1.28149e-06	3.6444e-05	4064.65	0.0470693	0.132775	0.582757	0.808301	4064.65	1.01821	0.203018	7.08566e-08	1.78299e-06
Gm11543	123.653	231.764	107.364	231.665	605.315	741.51	745.096	736.485	301.291	444.985	279.809	341.598	723.253	1124.07	880.681	1091.3	544.365	1.95549	0.27294	4.96284e-14	3.17172e-12	544.365	0.827145	0.289292	0.000283374	0.00717979	544.365	2.40326	0.270835	4.58e-20	6.72199e-18	544.365	1.39854	0.272404	2.33369e-08	9.69401e-07	544.365	0.160793	0.207683	0.101103	0.34513	544.365	-0.92902	0.276218	8.23697e-05	0.000892556
Ptk2b	626.511	744.086	774.04	938.352	1254.37	1157.4	1315.52	1388.75	1093.23	1435.9	1530.17	1732.11	1990.84	1098.98	1461	1929.59	1279.43	0.657605	0.20421	0.000291091	0.00194126	1279.43	0.826038	0.209165	6.09233e-06	0.000316912	1279.43	1.01418	0.20422	9.93723e-08	2.09145e-06	1279.43	0.122375	0.176466	0.417616	0.672651	1279.43	0.177073	0.179162	0.0896467	0.324931	1279.43	0.137508	0.178889	0.373616	0.599447
Casp8	199.494	166.962	173.827	210.412	216.934	319.172	157.57	196.506	325.824	311.732	530.067	329.148	175.143	250.968	256.287	272.613	255.791	0.158305	0.240766	0.399869	0.584522	255.791	0.824922	0.310827	0.000505205	0.011046	255.791	0.250089	0.255235	0.225331	0.43358	255.791	-0.473166	0.285689	0.023811	0.112254	255.791	0.0271618	0.1474	0.71496	0.879999	255.791	0.587588	0.294849	0.00887848	0.0415997
Apol6	295.944	150.952	486.715	394.256	202.063	191.825	244.294	171.736	860.175	826.977	478.353	628.727	224.284	573.264	548.487	499.222	423.58	-0.481006	0.342513	0.0427349	0.115469	423.58	0.824325	0.393633	0.00191959	0.029475	423.58	0.315021	0.305343	0.169722	0.359714	423.58	-0.355424	0.317644	0.0840415	0.258965	423.58	0.938989	0.400684	0.000698376	0.0199084	423.58	1.64984	0.362495	3.2185e-07	6.89989e-06
Pdpn	1871.29	1874.7	2026.61	1629.1	2832.39	3225.57	2328.12	3005.39	3190.77	3069.67	4127.87	3156.09	3723.37	4479.12	3771.66	2940.81	2953.28	0.579343	0.152107	4.17547e-05	0.000365444	2953.28	0.824254	0.154558	8.36215e-09	1.02018e-06	2953.28	0.976303	0.15254	2.46886e-11	1.07923e-09	2953.28	0.11698	0.13967	0.357739	0.618735	2953.28	0.294153	0.156727	0.0101758	0.0998285	2953.28	0.219263	0.143911	0.0982676	0.251118
Ppp1r18	1047.76	1419.56	2431.53	1759.81	3177.91	3135.3	3696.17	3505.73	2989.91	2797.51	3898.85	2854.95	2627.15	2656.3	2775.08	4082.38	2803.49	0.947355	0.21641	1.43561e-06	1.93433e-05	2803.49	0.82081	0.221415	1.60243e-05	0.00071362	2803.49	0.791234	0.21462	4.25969e-05	0.000456944	2803.49	-0.0343428	0.179531	0.826379	0.929309	2803.49	-0.0581258	0.138839	0.465985	0.728145	2803.49	-0.0785363	0.182876	0.609973	0.786183
Cdh4	8081.17	8948.09	6248.56	9577.99	4943.12	5367.89	6004.74	5649.13	15691.7	13371.4	15287.9	14947.8	11196.6	9798.32	9094.11	11469.3	9729.86	-0.548319	0.129391	7.05731e-06	7.73125e-05	9729.86	0.820095	0.130966	4.01513e-11	9.03746e-09	9729.86	0.317624	0.126483	0.00865037	0.0401875	9729.86	-0.477252	0.128961	6.99045e-05	0.00115009	9729.86	0.884987	0.131653	1.13718e-12	1.01006e-09	9729.86	1.41207	0.130022	1.46987e-28	5.63889e-26
Emilin2	80.7869	64.8025	171.782	178.531	373.511	303.052	338.347	241.091	110.397	376.339	410.017	231.104	189.003	250.968	359.128	222.35	243.826	1.08475	0.455399	0.00132953	0.00690518	243.826	0.81956	0.513689	0.0045052	0.0542118	243.826	0.76407	0.440349	0.0124813	0.0536978	243.826	-0.0555028	0.265148	0.734442	0.881456	243.826	-0.0419082	0.162197	0.474519	0.733667	243.826	-0.0647303	0.271755	0.705943	0.849427
Vim	50984	38617	60356.7	58040.7	60876.2	58028	49296.1	55862.2	90990.7	94747.9	84324	104470	40044.8	40503.6	62898.1	49088.2	62445.5	0.0980597	0.142054	0.48152	0.657378	62445.5	0.81942	0.155508	2.63347e-08	2.78057e-06	62445.5	-0.0987659	0.144267	0.465241	0.676121	62445.5	-0.903257	0.15443	3.08896e-10	1.96691e-08	62445.5	-0.134401	0.132711	0.151568	0.426226	62445.5	0.697186	0.154149	1.17452e-06	2.15464e-05
Farp1	1392.34	1610.15	1533.76	1771.5	1743.34	2406.68	2157.11	2473.66	2608.89	2755.51	3489.76	2725.78	3105.96	2361.74	1876.45	2808.76	2301.34	0.426636	0.16658	0.00478023	0.0197618	2301.34	0.818673	0.172896	1.92763e-07	1.60835e-05	2301.34	0.64129	0.168916	4.64475e-05	0.000492747	2301.34	-0.15454	0.154594	0.258474	0.514649	2301.34	0.115581	0.137587	0.212739	0.50789	2301.34	0.34659	0.164141	0.0175189	0.0700428
Tnfaip2	321.499	275.22	415.139	199.785	468.857	486.817	354.226	538.327	495.252	729.258	555	638.843	372.967	229.834	409.733	611.675	443.902	0.44954	0.286417	0.0391451	0.108047	443.902	0.816433	0.320681	0.00068294	0.0138962	443.902	0.309786	0.266846	0.148977	0.330533	443.902	-0.392389	0.28149	0.0511511	0.186516	443.902	-0.0460545	0.152155	0.534252	0.77464	443.902	0.249387	0.25427	0.185292	0.387879
Urah	629.808	299.616	266.875	501.588	801.256	794.705	856.25	966.017	988.971	982.843	656.581	643.512	1183.16	1282.58	1331.22	954.145	821.196	0.902977	0.263429	7.98403e-05	0.000639266	821.196	0.810275	0.272382	0.000208503	0.00563172	821.196	1.40748	0.260113	5.94373e-09	1.67393e-07	821.196	0.404886	0.24759	0.034166	0.143774	821.196	0.209618	0.237082	0.0618578	0.265627	821.196	-0.0410041	0.206456	0.80578	0.908468
Ankrd13b	788.085	649.55	648.271	1411.25	1383.83	1034.89	1183.6	1420.13	1949.58	1763.79	1688.09	1323.6	977.778	723.845	1205.53	1484.04	1227.24	0.407102	0.246136	0.0405093	0.110887	1227.24	0.807288	0.272071	0.000211136	0.00568095	1227.24	0.25394	0.231888	0.195782	0.395075	1227.24	-0.478996	0.254903	0.0159538	0.0846398	1227.24	-0.0605032	0.149823	0.449876	0.717778	1227.24	0.304609	0.235363	0.098547	0.251702
Fcgr2b	268.74	312.577	194.277	367.689	255.422	277.26	300.481	320.354	555.05	868.972	299.201	557.139	390.607	396.265	617.048	471.109	403.262	0.00746752	0.237177	0.968911	0.983506	403.262	0.805507	0.330174	0.000910955	0.0171311	403.262	0.565684	0.298812	0.0175768	0.0699601	403.262	-0.167704	0.240733	0.347635	0.608911	403.262	0.335086	0.381734	0.0200356	0.144365	403.262	0.822817	0.31717	0.0010987	0.00782326
Pcdh18	202.792	50.3173	57.2605	38.2567	181.945	112.838	214.979	105.684	162.529	248.739	267.804	183.638	307.446	166.431	280.773	163.568	171.562	0.399539	0.428117	0.0915818	0.206626	171.562	0.804052	0.658956	0.00699368	0.0740046	171.562	1.05933	0.531161	0.00396099	0.0213181	171.562	0.0306736	0.27697	0.850884	0.941084	171.562	0.0662803	0.175927	0.234444	0.532409	171.562	0.18031	0.319585	0.315885	0.5426
Ptn	87.3818	74.7135	62.3731	43.5701	124.212	170.87	107.489	128.802	133.396	137.291	151.448	129.947	143.643	87.1784	114.268	122.676	113.704	0.78526	0.351285	0.00345715	0.0152614	113.704	0.803731	0.372756	0.00176713	0.0277711	113.704	0.615172	0.335053	0.0167732	0.0675769	113.704	-0.125318	0.246503	0.468121	0.713947	113.704	-0.0373324	0.154288	0.586688	NA	113.704	0.0312456	0.240217	0.860231	0.935221
2810410L24Rik	117.059	97.585	42.9454	80.7641	110.216	112.838	97.7176	122.197	328.124	193.823	144.983	178.191	90.7216	97.7455	42.4424	252.167	131.845	0.151045	0.324119	0.436367	0.617659	131.845	0.803335	0.680463	0.0072716	0.076058	131.845	0.241148	0.365148	0.298325	0.516835	131.845	-0.329025	0.402285	0.10053	0.290593	131.845	0.0136584	0.159768	0.795934	0.918503	131.845	0.444663	0.471025	0.0579047	0.172249
Rapgef3	1127.72	794.403	1361.98	1551.52	3645.89	3646.3	3947.79	3649.4	2061.51	2421.98	1653	2847.95	2819.93	2559.87	4215.68	3596.78	2618.86	1.57635	0.209373	3.98122e-15	3.01859e-13	2618.86	0.800373	0.215582	1.49571e-05	0.000671243	2618.86	1.39686	0.20932	2.30879e-12	1.21666e-10	2618.86	0.467383	0.20577	0.00713503	0.0470312	2618.86	-0.0732323	0.141074	0.398135	0.677584	2618.86	-0.645139	0.209735	0.000408414	0.00347096
Zscan10	13629.1	14272.6	16960.4	20434.4	22072.1	20054.6	16410.4	19604.4	31988.2	29913.3	24638.9	31029.4	21114.2	19451.3	26327.4	29800	22356.3	0.229578	0.147259	0.0927558	0.208635	22356.3	0.800084	0.157656	3.67392e-08	3.7562e-06	22356.3	0.528488	0.15333	0.000237205	0.00200626	22356.3	-0.240232	0.146962	0.0672865	0.224464	22356.3	0.210719	0.149981	0.0461593	0.226383	22356.3	0.541388	0.154656	0.000131545	0.00133915
Masp1	570.455	824.898	514.322	854.399	914.096	1267.02	1167.72	1288.02	881.641	1256.62	1480.31	1569.48	926.117	1410.7	981.073	972.887	1054.99	0.652638	0.22998	0.00101005	0.00550543	1054.99	0.799708	0.237942	5.89366e-05	0.0020841	1054.99	0.550447	0.224935	0.00514318	0.0264595	1054.99	-0.198255	0.200355	0.223948	0.473603	1054.99	-0.039594	0.138507	0.622032	0.830295	1054.99	0.117285	0.194191	0.470787	0.683125
Zfp9	132.721	124.268	79.7558	144.525	155.703	380.427	327.354	241.091	251.459	167.172	466.348	157.182	236.884	232.476	284.038	208.719	224.383	0.961938	0.41283	0.00186402	0.00913642	224.383	0.799248	0.453655	0.0036753	0.0467029	224.383	0.761625	0.399555	0.00927886	0.0424133	224.383	-0.0501005	0.254811	0.764906	0.897185	224.383	-0.0320118	0.157341	0.606961	0.82122	224.383	-0.0371954	0.258924	0.82839	0.919425
Gm40578	275.335	333.924	358.901	243.355	439.991	383.651	354.226	510.255	379.489	831.015	486.664	676.971	357.846	272.102	306.891	535.002	421.601	0.341187	0.264523	0.0949135	0.212151	421.601	0.798466	0.309566	0.000648802	0.0133513	421.601	0.201839	0.248664	0.323738	0.54328	421.601	-0.518247	0.288669	0.0155222	0.0831402	421.601	-0.0510532	0.152337	0.493686	0.74668	421.601	0.339822	0.264427	0.0836364	0.223965
Ddx58	1933.94	1532.39	1579.78	1441	1879.8	1798.97	1629.44	1690.94	2836.58	3312.76	3147.16	2305.59	2882.93	2413.26	3070.55	2824.1	2267.45	0.0959289	0.133331	0.438826	0.619606	2267.45	0.795565	0.143359	2.53466e-09	3.42308e-07	2267.45	0.756148	0.141519	2.33118e-08	5.74602e-07	2267.45	-0.0451481	0.129794	0.713199	0.868908	2267.45	0.621502	0.146205	1.62747e-06	0.000259106	2267.45	0.691073	0.142307	2.38271e-07	5.31661e-06
Ddr2	2678.33	2656.9	2507.19	2700.28	3206.77	3797.82	3710.82	3315.83	3698.29	3958.02	5753.16	5270.26	3593.58	3532.05	3184.82	3474.96	3564.94	0.373972	0.134326	0.00251476	0.011702	3564.94	0.794327	0.138439	1.30878e-09	1.90009e-07	3564.94	0.355195	0.133784	0.00454284	0.0238917	3564.94	-0.398305	0.134806	0.00125944	0.0124427	3564.94	-0.015237	0.106112	0.851815	0.941664	3564.94	0.377046	0.134389	0.0024087	0.0147007
Cavin1	1121.12	1571.27	951.957	1244.41	2105.48	2189.07	1843.2	2239.18	1727.25	2498.7	2572.76	2328.94	2053.84	1157.09	2424.12	2601.75	1914.38	0.691188	0.221968	0.000380088	0.00242295	1914.38	0.794095	0.229257	3.6758e-05	0.00143262	1914.38	0.67652	0.219849	0.000562681	0.00419677	1914.38	-0.104444	0.186654	0.499107	0.736408	1914.38	-0.0026574	0.133115	0.914779	0.966899	1914.38	0.0877407	0.187581	0.569809	0.757561
Lgals3	6218.12	6338.45	7291.52	6898.96	5030.59	4636.05	4138.34	4245.52	10965.3	11105.2	12256.2	13290.4	4953.15	6737.83	8382.38	5313.39	7362.59	-0.526167	0.145973	0.000104351	0.000805342	7362.59	0.794067	0.148718	1.12782e-08	1.31543e-06	7362.59	-0.0675434	0.138209	0.607106	0.785398	7362.59	-0.868856	0.147513	4.88257e-10	2.97837e-08	7362.59	0.41399	0.153633	0.000763725	0.0210598	7362.59	1.37117	0.147113	9.4573e-22	1.86309e-19
Hoxc5	451.747	843.195	638.046	455.892	928.092	770.526	719.445	1043.63	904.64	925.504	1601.28	1121.28	643.872	1104.26	816.201	1001	873.038	0.419716	0.245178	0.0347858	0.0986538	873.038	0.793835	0.269264	0.0002296	0.00607164	873.038	0.474987	0.246617	0.0224444	0.0842179	873.038	-0.242914	0.224455	0.161866	0.39007	873.038	0.0130334	0.14034	0.865908	0.94701	873.038	0.282507	0.230493	0.117355	0.285959
Ctsb	6603.1	5180.39	5792.52	5859.65	8960.77	9600.94	9139.03	9321.65	8765.81	9449.67	12590.5	10715.6	8726.92	7934.55	10260.5	8048.89	8559.4	0.631936	0.125084	1.2109e-07	2.17818e-06	8559.4	0.792532	0.126364	3.43567e-11	7.79361e-09	8559.4	0.553117	0.124329	3.55979e-06	5.19669e-05	8559.4	-0.222903	0.120224	0.046714	0.176463	8559.4	-0.0558462	0.102869	0.510231	0.757861	8559.4	0.146911	0.118804	0.183795	0.385922
2310040G24Rik	31.3255	121.981	18.4052	38.2567	152.204	209.557	206.428	265.861	167.128	145.367	147.754	219.432	337.686	134.73	16.324	126.935	146.211	1.49734	0.749621	0.00192573	0.00938204	146.211	0.791225	1.69805	0.00818542	0.0824676	146.211	0.91371	0.769096	0.0158089	0.0645517	146.211	-0.0313036	0.299189	0.818594	0.925609	146.211	-0.029363	0.166007	0.488908	0.743945	146.211	-0.0679901	0.312985	0.642968	0.809709
Sgip1	219.279	150.952	165.647	121.146	230.055	361.083	344.454	279.072	222.327	256.815	507.904	362.607	971.477	494.011	440.748	417.438	346.563	0.67622	0.353716	0.009391	0.0346093	346.563	0.790999	0.384774	0.00221585	0.0326596	346.563	1.7009	0.348212	7.51015e-08	1.61889e-06	346.563	0.549498	0.347727	0.01973	0.0984838	346.563	0.618556	0.434948	0.00554966	0.0702331	346.563	0.0809419	0.247658	0.651437	0.815869
Cryab	530.886	272.171	467.287	560.035	564.203	925.276	721.888	556.492	828.742	1259.04	699.06	932.975	259.565	490.048	848.849	795.688	669.513	0.402323	0.30831	0.0686678	0.166403	669.513	0.790956	0.367926	0.0017373	0.0274154	669.513	0.261516	0.283272	0.233958	0.443863	669.513	-0.400996	0.313267	0.0523651	0.189326	669.513	-0.0451918	0.155959	0.527907	0.769658	669.513	0.252892	0.276007	0.191289	0.395848
Cpa6	253.902	346.884	196.322	86.0775	343.77	354.635	454.387	457.413	482.219	511.208	790.483	378.948	100.802	688.181	132.225	364.62	371.38	0.437394	0.444183	0.0731237	0.174648	371.38	0.790921	0.659772	0.00736659	0.0768858	371.38	0.259788	0.36658	0.263934	0.479262	371.38	-0.304357	0.382003	0.118312	0.321551	371.38	-0.0356035	0.163516	0.499308	0.75037	371.38	0.157895	0.310946	0.376196	0.601839
1700001C19Rik	131.897	58.7035	57.2605	90.3283	15.7452	46.7474	59.852	56.1446	206.227	368.263	203.161	239.663	252.005	13.2088	126.511	132.899	128.664	-0.311919	0.442473	0.13051	0.269322	128.664	0.790548	1.22925	0.00850589	0.0844332	128.664	0.229983	0.39989	0.29574	0.513869	128.664	-0.278601	0.413814	0.112925	0.312781	128.664	0.130588	0.244337	0.0108768	0.104256	128.664	2.19857	0.662846	3.85438e-05	0.000469025
Egfr	2617.33	2363.39	3430.52	2640.77	3141.17	3749.46	3938.02	3647.75	4188.18	3979.83	6720.95	5055.5	4470.56	4026.06	4112.02	3181.9	3828.96	0.33983	0.165382	0.0222479	0.0693737	3828.96	0.789176	0.175029	5.43998e-07	3.87145e-05	3828.96	0.468895	0.168201	0.0024865	0.0145345	3828.96	-0.283369	0.16279	0.0473222	0.177893	3828.96	0.0647658	0.126031	0.461398	0.72625	3828.96	0.405571	0.167789	0.00655105	0.0328365
Rpsa-ps10	588.59	231.002	191.209	462.268	1147.65	1120.33	945.417	984.181	722.945	545.127	646.423	1052.81	500.229	652.517	1017.8	771.835	723.771	1.38457	0.329887	2.06864e-06	2.6618e-05	723.771	0.787775	0.355949	0.00149412	0.0246356	723.771	0.840797	0.328827	0.00170353	0.0106213	723.771	-0.00573016	0.230991	0.971588	0.98901	723.771	-0.141279	0.211938	0.106954	0.3544	723.771	-0.31528	0.284412	0.114609	0.281223
Pkd1l2	902.67	1157.3	819.03	1062.69	666.547	522.281	640.05	516.86	1961.08	1947.11	1930.03	1504.12	1078.58	607.607	1508.34	891.103	1107.21	-0.649031	0.231934	0.00109335	0.00586578	1107.21	0.786747	0.238928	7.59858e-05	0.00252729	1107.21	0.0414235	0.200991	0.816204	0.910951	1107.21	-0.74563	0.233455	0.00019798	0.00275841	1107.21	0.66269	0.250391	0.000474997	0.0154155	1107.21	1.58687	0.231811	5.87771e-13	3.97919e-11
Gm17155	191.251	222.616	158.489	167.904	82.2249	19.3437	51.3017	52.8419	219.26	386.838	714.759	400.736	302.405	295.878	145.284	98.8221	219.372	-1.59482	0.490464	6.82948e-05	0.000558449	219.372	0.785802	0.577709	0.00647889	0.0702105	219.372	0.0884759	0.314711	0.684269	0.83568	219.372	-0.624668	0.49658	0.0206726	0.101671	219.372	1.78379	0.492903	1.19832e-05	0.00117575	219.372	2.91085	0.468704	2.94704e-11	1.47284e-09
Gm46447	234.117	378.142	226.997	260.358	203.813	203.109	145.355	138.71	597.216	457.099	632.571	508.895	577.09	182.282	426.057	456.626	351.777	-0.479193	0.312332	0.0358284	0.101069	351.777	0.783017	0.349446	0.00149777	0.0246677	351.777	0.425341	0.297434	0.0661433	0.18887	351.777	-0.248374	0.266013	0.181866	0.418323	351.777	1.0678	0.346438	8.86948e-05	0.00514767	351.777	1.54878	0.327936	1.53877e-07	3.59106e-06
Adam8	652.89	467.341	513.3	665.241	1215	1147.73	782.962	926.385	892.374	1120.13	897.604	1294.8	1289	1080.48	859.459	1095.56	931.267	0.752622	0.207203	5.10637e-05	0.00043539	931.267	0.782679	0.211873	1.78276e-05	0.000773754	931.267	0.846731	0.206119	7.47958e-06	0.000100035	931.267	0.026613	0.173636	0.844957	0.938102	931.267	0.0359049	0.132063	0.673621	0.860758	931.267	0.0363016	0.175785	0.820751	0.915588
Adgra2	1157.4	888.938	941.731	1165.77	1293.73	1739.32	1785.79	1689.29	1333.96	1880.08	2303.11	1943.76	1537.23	1760.74	1830.74	1685.09	1558.54	0.593335	0.174626	0.000197265	0.00140078	1558.54	0.78217	0.178468	1.08252e-06	6.81821e-05	1558.54	0.666936	0.174139	3.84426e-05	0.000417278	1558.54	-0.103902	0.155977	0.450536	0.699148	1558.54	0.0330359	0.122468	0.698062	0.872371	1558.54	0.162147	0.159548	0.25355	0.475953
Gm14444	248.956	315.626	390.599	144.525	260.671	286.932	377.434	315.4	650.114	579.853	827.421	273.901	565.75	956.32	493.801	307.541	437.178	0.0891282	0.27237	0.644275	0.783951	437.178	0.781188	0.438596	0.00365908	0.0465358	437.178	0.860206	0.391188	0.00387983	0.021002	437.178	-0.00166079	0.249661	0.987131	0.994665	437.178	0.356985	0.605787	0.0155424	0.126042	437.178	0.636601	0.396892	0.014791	0.0619606
Arhgef40	756.759	629.728	1050.12	865.026	1177.39	1302.48	1165.28	1190.6	1194.43	1464.98	2100.87	1404.52	1585.11	792.531	1770.34	1072.56	1220.17	0.448607	0.23548	0.0219161	0.0685009	1220.17	0.780099	0.254382	0.000170997	0.00483893	1220.17	0.569349	0.238915	0.0058172	0.0292346	1220.17	-0.162883	0.205495	0.318116	0.579474	1220.17	0.0371134	0.141027	0.643318	0.843889	1220.17	0.255932	0.217691	0.144108	0.328422
Morrbid	1649.54	1963.9	1655.44	1553.65	1741.59	2387.34	2061.84	2164.87	2096.77	3138.31	4174.97	2928.87	2998.85	2549.31	1904.2	2274.61	2327.75	0.241234	0.178351	0.125555	0.261519	2327.75	0.776679	0.196906	6.76283e-06	0.000343296	2327.75	0.454456	0.186829	0.0071846	0.0346187	2327.75	-0.286815	0.179846	0.070163	0.230693	2327.75	0.106681	0.145545	0.248833	0.546571	2327.75	0.491445	0.189916	0.00304855	0.0178136
Nrxn1	922.455	877.503	849.706	549.409	227.431	307.888	353.005	345.124	1324.76	1479.51	2060.24	1278.46	390.607	210.021	463.602	206.163	740.368	-1.27265	0.287659	8.02172e-07	1.15201e-05	740.368	0.77537	0.298879	0.000641373	0.0132379	740.368	-1.22921	0.285534	1.70053e-06	2.66612e-05	740.368	-2.20377	0.281405	2.74137e-16	4.30261e-14	740.368	0.0117942	0.144634	0.870046	0.94863	740.368	2.25381	0.282502	8.66664e-17	9.97439e-15
Caskin1	111.288	147.14	187.119	269.922	279.04	351.411	516.682	399.617	397.122	441.755	289.967	321.367	302.405	235.117	189.359	451.515	305.677	0.931956	0.355909	0.00095354	0.00524608	305.677	0.77526	0.382223	0.00237236	0.0341498	305.677	0.537343	0.33125	0.0320381	0.110706	305.677	-0.157352	0.255901	0.372505	0.632634	305.677	-0.0866979	0.174874	0.244676	0.541688	305.677	-0.0469607	0.243408	0.783387	0.895376
Olfr922	34.623	82.3373	34.7653	40.3821	17.4947	19.3437	29.3153	26.421	108.863	114.679	275.191	83.2597	36.5407	56.798	117.533	17.0383	68.4116	-0.365513	0.490226	0.0929756	0.209012	68.4116	0.774551	1.30632	0.00878619	0.0862753	68.4116	0.0823624	0.357398	0.68769	0.83775	68.4116	-0.549285	0.707801	0.0267316	0.121696	68.4116	0.0964481	0.203955	0.038248	NA	68.4116	2.33462	0.671583	2.16583e-05	0.000283765
Gm13986	50.2857	189.071	121.679	116.895	176.696	124.122	240.629	161.828	274.459	185.747	271.498	281.682	269.645	233.797	365.658	191.681	203.461	0.322793	0.328104	0.14147	0.285422	203.461	0.773001	0.445929	0.00405115	0.0499275	203.461	0.935503	0.397511	0.00231509	0.0136628	203.461	0.0306348	0.251326	0.85885	0.944286	203.461	0.118885	0.204729	0.117156	0.372346	203.461	0.279637	0.31321	0.163815	0.357249
Lynx1	220.928	189.071	106.341	204.036	349.019	548.073	477.595	445.854	195.494	277.005	411.864	560.252	349.026	317.012	461.97	449.811	347.709	1.18685	0.341826	4.44254e-05	0.000384523	347.709	0.77094	0.367835	0.00213371	0.0319188	347.709	0.974157	0.339523	0.000536735	0.00404147	347.709	0.0684943	0.237197	0.691637	0.857964	347.709	-0.0433156	0.155173	0.530484	0.771763	347.709	-0.188829	0.260084	0.305693	0.532752
Lrch2	624.862	454.38	544.998	384.692	316.653	354.635	342.011	295.585	930.706	757.524	1409.2	717.434	255.785	459.668	479.926	299.874	539.246	-0.483581	0.265798	0.0217372	0.0680522	539.246	0.769852	0.287344	0.000518952	0.011304	539.246	-0.32566	0.2483	0.112373	0.273364	539.246	-1.24741	0.275856	4.39033e-07	1.41478e-05	539.246	0.0557912	0.151229	0.476559	0.735205	539.246	1.45468	0.275405	9.17284e-09	2.78587e-07
Gm20553	37.9204	94.5355	116.566	146.651	122.463	67.7031	94.0531	110.638	275.992	340.805	202.238	171.966	120.962	110.954	51.4206	297.318	147.637	0.00107184	0.304667	0.997564	0.998508	147.637	0.768554	0.732354	0.00839626	0.0838924	147.637	0.255071	0.374762	0.27034	0.486466	147.637	-0.292419	0.384449	0.125512	0.333457	147.637	0.0575181	0.172627	0.27373	0.570376	147.637	0.882227	0.596058	0.00875992	0.0411765
Igsf10	347.878	264.547	270.965	226.352	412.874	425.562	456.83	419.433	307.424	824.555	576.24	470.767	403.207	929.903	835.79	526.483	481.176	0.455095	0.297774	0.040833	0.111513	481.176	0.768233	0.33832	0.00144072	0.0240281	481.176	1.15314	0.315529	2.77262e-05	0.000315328	481.176	0.178511	0.245129	0.312136	0.573656	481.176	0.261871	0.333098	0.0324788	0.186127	481.176	0.211184	0.253904	0.257415	0.480292
Tlcd2	280.281	762.383	790.4	780.011	1451.18	835.005	1155.51	1112.98	1627.59	958.615	1451.68	1030.24	1679.61	960.283	1660.15	1102.38	1102.39	0.645803	0.300672	0.00625013	0.0246302	1102.39	0.768146	0.322102	0.00110819	0.0200996	1102.39	0.91932	0.302208	0.000350285	0.00280963	1102.39	0.0534099	0.222705	0.752345	0.890643	1102.39	0.0644074	0.157947	0.40205	0.68061	1102.39	0.0931168	0.229369	0.600874	0.780008
Msn	17423.6	15100.5	20651.6	13897.8	19463.7	19758	18587.1	18988.4	27261.9	30526.3	30417	28274.8	19697.9	21803.8	21888.9	17972	21357.1	0.180583	0.11178	0.090556	0.204857	21357.1	0.767286	0.116846	5.01275e-12	1.39115e-09	21357.1	0.262703	0.113029	0.0157356	0.0643337	21357.1	-0.489543	0.115398	7.14555e-06	0.000161086	21357.1	0.0577513	0.0976767	0.470462	0.731604	21357.1	0.578399	0.116028	1.8901e-07	4.33691e-06
Dnah7b	107.991	105.209	44.9904	78.6387	213.435	95.1067	184.442	137.059	115.763	247.124	311.206	164.185	534.25	99.0663	154.262	340.766	183.343	0.448164	0.461955	0.0696616	0.168318	183.343	0.766291	0.710446	0.00815802	0.0823058	183.343	1.45323	0.53732	0.000447497	0.00346401	183.343	0.145898	0.304865	0.383788	0.642759	183.343	0.0980508	0.19871	0.0907298	0.326241	183.343	0.143388	0.309515	0.409525	0.631351
Plk3	2215.87	2375.58	2921.31	3415.47	6571	5406.58	4898.09	5533.54	4605.23	4506.38	4803.84	5253.14	4342.04	4748.58	5438.35	5563.86	4537.43	1.00473	0.145829	7.26085e-13	3.93836e-11	4537.43	0.765599	0.147462	1.93024e-08	2.11496e-06	4537.43	0.847017	0.145387	1.14602e-09	3.71798e-08	4537.43	0.0578783	0.13298	0.636008	0.826226	4537.43	-0.0967566	0.1197	0.275448	0.572469	4537.43	-0.195809	0.137058	0.117752	0.286513
Gm13394	999.12	1308.25	901.854	1827.82	2611.95	5143.82	2337.89	2478.62	1667.45	2670.72	2837.8	2667.42	2009.74	1133.32	3175.02	2558.3	2270.57	1.19106	0.308533	8.63842e-06	9.22915e-05	2270.57	0.764443	0.327367	0.00111333	0.0201412	2270.57	0.671721	0.300261	0.00581752	0.0292346	2270.57	-0.0834657	0.226862	0.616025	0.814825	2270.57	-0.15786	0.219488	0.0907124	0.326241	2270.57	-0.219505	0.250311	0.233728	0.451136
Soga3	1254.67	1553.74	1062.39	969.169	1500.17	1450.78	2056.95	1380.5	1600.75	2418.75	2531.21	2160.08	3175.26	2974.63	2106.61	2585.56	1923.83	0.335985	0.188961	0.0420185	0.113894	1923.83	0.763965	0.204055	1.58297e-05	0.000708213	1923.83	1.11079	0.198834	3.14217e-09	9.45453e-08	1923.83	0.249921	0.182501	0.107005	0.301679	1923.83	0.660801	0.209307	0.000103408	0.00574052	1923.83	0.373296	0.191095	0.0228507	0.0860306
Atp6v0c	2651.95	2794.9	3801.69	3244.38	4260.83	2874.16	2734.87	2780.81	6694.34	5312.36	5596.17	4517.81	4812.03	4163.43	4476.04	4141.16	4053.56	0.0166056	0.151596	0.9072	0.950476	4053.56	0.763796	0.169377	5.65998e-07	3.99862e-05	4053.56	0.450875	0.162764	0.00274553	0.0157454	4053.56	-0.292721	0.158525	0.0448644	0.171745	4053.56	0.371183	0.175913	0.00404588	0.057863	4053.56	0.755281	0.167262	1.0632e-06	1.97527e-05
Acap3	1133.49	1126.8	1555.24	1672.67	1952.4	1781.24	1601.35	2009.65	2642.62	2442.98	2074.09	2542.92	1416.27	1845.28	1514.87	2007.96	1832.49	0.373458	0.163602	0.0118228	0.0415749	1832.49	0.763733	0.171421	7.9256e-07	5.23018e-05	1832.49	0.27269	0.16051	0.0663144	0.189257	1832.49	-0.457472	0.16621	0.00195346	0.0175769	1832.49	-0.0594212	0.123874	0.494523	0.747209	1832.49	0.349225	0.162725	0.0159849	0.0655462
Gm50387	2202.68	1352.47	2347.68	2463.31	4613.34	4262.07	3201.47	4153.05	4261.01	3459.74	3198.87	3964.56	4790.61	4070.97	6003.97	4400.14	3671.62	0.905746	0.185608	1.66763e-07	2.89156e-06	3671.62	0.763099	0.189135	5.26664e-06	0.000279565	3671.62	1.15477	0.184582	4.31676e-11	1.79572e-09	3671.62	0.309612	0.175159	0.0411114	0.162388	3671.62	0.146787	0.155438	0.174959	0.460267	3671.62	-0.0982264	0.163695	0.493843	0.702182
Pmel	2295.01	2024.89	1834.38	3081.79	5230.03	4602.2	4540.2	5015.03	4089.28	3995.98	3803.74	4169.21	6979.27	6054.94	7595.56	6808.5	4507.5	1.03826	0.141882	2.91219e-14	1.90137e-12	4507.5	0.758201	0.143539	1.37691e-08	1.56171e-06	4507.5	1.55165	0.141316	5.15739e-29	1.99667e-26	4507.5	0.737031	0.141694	3.52127e-08	1.41808e-06	4507.5	0.431975	0.146886	0.000356213	0.0126995	4507.5	-0.239896	0.135068	0.0528389	0.161033
Rtkn	425.368	298.854	745.41	653.552	1003.32	807.601	857.472	995.74	1327.06	954.577	884.676	829.484	957.617	595.719	602.356	901.326	802.508	0.65986	0.273177	0.00316982	0.0142487	802.508	0.757758	0.288328	0.000613053	0.0128062	802.508	0.417441	0.255817	0.0485078	0.150632	802.508	-0.260226	0.237476	0.146893	0.366935	802.508	-0.0800181	0.1595	0.327277	0.618833	802.508	0.0783042	0.214764	0.639384	0.807613
Gm16538	2203.5	1352.47	2347.68	2463.31	4627.34	4262.07	3208.8	4143.14	4226.51	3459.74	3211.8	3964.56	4790.61	4070.97	6003.97	4428.25	3672.79	0.904406	0.184748	1.45288e-07	2.54488e-06	3672.79	0.757446	0.188233	5.12738e-06	0.000273674	3672.79	1.16206	0.183956	3.36704e-11	1.43561e-09	3672.79	0.314382	0.17468	0.0381162	0.154648	3672.79	0.137862	0.151837	0.171386	0.454266	3672.79	-0.0995527	0.163187	0.481402	0.691826
Stmn3	2079.85	1757.29	1778.14	2509	1752.09	2919.29	3466.53	2893.1	2845.78	3307.91	3628.28	5155.87	1635.51	2674.79	3447.63	3101.82	2809.56	0.347163	0.22421	0.0621042	0.154432	2809.56	0.757374	0.250499	0.000197291	0.00540119	2809.56	0.341361	0.223329	0.0759854	0.208182	2809.56	-0.353124	0.225571	0.0515202	0.187438	2809.56	-0.0070658	0.137028	0.926787	0.970394	2809.56	0.334056	0.223535	0.0636963	0.18442
Zfp992	1324.74	1255.64	1176.91	1037.18	1281.48	1273.46	1540.27	1264.9	2441.76	2396.13	2095.33	1602.16	1722.45	2923.12	2161.3	1735.35	1702.01	0.131677	0.169329	0.385886	0.5712	1702.01	0.756709	0.191141	6.5758e-06	0.000336746	1702.01	0.777983	0.186348	6.58497e-06	8.96395e-05	1702.01	-0.00174222	0.161562	0.997114	0.998894	1702.01	0.570318	0.198097	0.0002836	0.0110277	1702.01	0.603222	0.186966	0.000284116	0.002541
Smim3	540.778	699.867	466.264	426.137	685.791	731.838	644.936	650.616	881.641	842.322	1242.06	963.322	1068.5	923.298	648.88	507.741	745.249	0.261804	0.217599	0.146055	0.292028	745.249	0.756617	0.251132	0.000200603	0.00545896	745.249	0.469058	0.231856	0.0185446	0.0729721	745.249	-0.229142	0.211499	0.173706	0.406855	745.249	0.0763761	0.151123	0.370392	0.654562	745.249	0.422779	0.232343	0.0241744	0.0895362
Bin1	882.061	739.511	612.483	853.337	1208.01	1491.08	1416.9	1329.31	824.909	1388.26	1844.15	1583.49	914.776	762.15	1280.62	1189.27	1145.02	0.725705	0.2334	0.0003513	0.00226844	1145.02	0.753787	0.241477	0.000142051	0.00420019	1145.02	0.35311	0.217692	0.0623333	0.180756	1145.02	-0.338709	0.21768	0.0526047	0.190026	1145.02	-0.17871	0.198799	0.0870207	0.319664	1145.02	0.0362332	0.191534	0.823198	0.916842
Serpinf1	1746.81	1084.11	2499.01	2507.94	3676.5	3909.05	2842.36	3447.94	2282.3	3277.22	4669.02	4096.84	2624.63	2421.18	2831.4	2404.1	2895.03	0.728928	0.236588	0.000377287	0.00241049	2895.03	0.75322	0.245438	0.000172283	0.00485671	2895.03	0.316753	0.218032	0.0909311	0.236118	2895.03	-0.368663	0.223623	0.0389163	0.156745	2895.03	-0.210717	0.219001	0.0621459	0.266525	2895.03	0.032373	0.193437	0.842715	0.925611
Adcyap1r1	122.005	155.526	165.647	199.785	272.917	322.396	188.106	222.927	387.155	261.661	356.456	227.213	186.483	269.46	262	182.31	236.378	0.488909	0.288942	0.0270846	0.0809705	236.378	0.752709	0.319419	0.00121391	0.0212587	236.378	0.362402	0.271486	0.0958183	0.244587	236.378	-0.293986	0.260383	0.117707	0.320584	236.378	-0.0404543	0.150421	0.582644	0.808278	236.378	0.182776	0.240239	0.313179	0.54032
Gap43	279.457	340.785	443.769	240.167	849.366	780.198	676.694	761.254	591.849	894.815	336.14	627.171	1043.3	1028.97	969.646	707.941	660.72	1.13297	0.275492	3.89653e-06	4.64902e-05	660.72	0.75249	0.288494	0.000650545	0.0133776	660.72	1.44075	0.272459	1.12556e-08	3.01492e-07	660.72	0.466289	0.264654	0.0208332	0.102181	660.72	0.0911227	0.164229	0.276704	0.573738	660.72	-0.217511	0.230837	0.222902	0.43817
Pde4b	359.419	354.508	400.824	236.979	330.649	340.127	366.441	404.571	562.717	528.167	886.523	560.252	594.731	759.509	440.748	362.916	468.068	0.0619391	0.220475	0.73237	0.842582	468.068	0.751448	0.286793	0.000630317	0.0130773	468.068	0.555525	0.26409	0.0116039	0.050613	468.068	-0.15045	0.219279	0.373256	0.633349	468.068	0.284186	0.297653	0.0298634	0.177581	468.068	0.679808	0.275494	0.0021987	0.0136705
Tmem69	750.164	839.383	854.818	606.794	906.224	973.635	924.652	1112.98	1242.73	1603.08	1604.98	980.441	1219.7	1847.92	1599.75	1322.17	1149.34	0.300433	0.18494	0.0644263	0.158766	1149.34	0.748594	0.20099	1.70352e-05	0.00074493	1149.34	0.916176	0.195845	4.97213e-07	8.96713e-06	1149.34	0.107712	0.170218	0.463542	0.7101	1149.34	0.489981	0.211101	0.00154478	0.0326688	1149.34	0.398427	0.18987	0.0147366	0.0617683
AC142112.1	69.2459	55.6539	29.6528	155.152	185.443	166.034	144.133	87.5195	90.464	212.398	236.406	213.207	170.103	298.52	266.898	120.972	156.363	0.473996	0.467284	0.0608709	0.15213	156.363	0.748215	0.692145	0.00844349	0.0841631	156.363	1.14445	0.535468	0.00257259	0.0149365	156.363	0.0626826	0.281342	0.699644	0.862367	156.363	0.0621771	0.173961	0.256367	0.554525	156.363	0.130806	0.303322	0.452191	0.667884
Sirt7	943.888	808.126	659.519	936.226	889.604	757.63	1004.05	871.892	1898.98	1070.87	1286.38	1832.49	1186.94	746.3	1419.37	882.584	1074.68	0.0541143	0.197177	0.746757	0.851723	1074.68	0.747009	0.241392	0.000156753	0.00452884	1074.68	0.275267	0.212844	0.137535	0.313512	1074.68	-0.414143	0.224226	0.0218636	0.105783	1074.68	0.104274	0.159947	0.246512	0.544022	1074.68	0.690236	0.234342	0.000563975	0.00456588
1700095A21Rik	1035.39	1299.1	1775.08	595.104	693.663	664.135	767.083	617.59	2547.56	2185.35	2630.94	1451.21	1997.14	1839.99	1758.91	1059.78	1432.38	-0.64103	0.27748	0.00424045	0.0179297	1432.38	0.746924	0.293431	0.000818328	0.0158512	1432.38	0.39211	0.256624	0.0649229	0.186305	1432.38	-0.276687	0.243036	0.133682	0.346633	1432.38	1.15602	0.286578	2.61051e-06	0.000358171	1432.38	1.60521	0.277699	5.77305e-10	2.24226e-08
Id1	165.696	147.902	184.052	321.994	638.555	406.219	291.931	539.979	407.855	334.344	470.042	424.858	666.552	530.996	829.26	296.466	416.044	1.02566	0.355048	0.000378496	0.00241676	416.044	0.746897	0.384292	0.00294903	0.0398084	416.044	1.36712	0.348773	7.59093e-06	0.000101199	416.044	0.295934	0.292037	0.13082	0.342599	416.044	0.0653204	0.164006	0.359212	0.646069	416.044	-0.10452	0.249476	0.55466	0.746706
Col4a1	6785.28	7787.74	7372.3	9514.23	10198.5	11545	12882.8	10936.6	9090.87	12178.5	17525.4	16413	8992.78	10460.1	10595.1	12018.8	10893.6	0.481728	0.1706	0.00184824	0.00908616	10893.6	0.746512	0.176841	2.24581e-06	0.000130629	10893.6	0.376458	0.167358	0.0145469	0.0606331	10893.6	-0.332815	0.166604	0.0222605	0.107048	10893.6	-0.0572707	0.125233	0.502491	0.752895	10893.6	0.23169	0.161644	0.106368	0.266523
Gm28294	951.307	977.375	901.854	1082.88	1511.54	1597.47	1357.05	1603.42	1501.09	1339.8	1858	2187.32	1191.98	1839.99	1847.88	1667.2	1463.51	0.575251	0.177771	0.000353081	0.00227854	1463.51	0.746184	0.182369	3.86616e-06	0.000214232	1463.51	0.692081	0.177681	2.64186e-05	0.000302123	1463.51	-0.0568436	0.156773	0.681019	0.851821	1463.51	0.0549567	0.12678	0.533416	0.77436	1463.51	0.147739	0.16139	0.301152	0.527921
Mir7036	347.878	360.607	421.274	665.241	771.515	652.851	500.802	691.899	876.274	871.395	694.443	798.359	486.369	549.488	598.275	623.602	619.392	0.454072	0.221407	0.0152011	0.0508322	619.392	0.743072	0.236249	0.000135431	0.00404149	619.392	0.274451	0.209665	0.137763	0.313793	619.392	-0.416024	0.22003	0.0199346	0.0991606	619.392	-0.0815978	0.149461	0.344425	0.633654	619.392	0.230558	0.202964	0.16886	0.364255
Serinc2	138.492	50.3173	74.6432	218.913	592.194	325.62	451.944	419.433	455.387	113.063	286.273	211.651	598.511	480.802	510.942	447.255	335.965	1.70352	0.445458	7.68254e-06	8.33846e-05	335.965	0.74214	0.537381	0.00676138	0.0723738	335.965	1.9111	0.440196	8.6635e-07	1.46373e-05	335.965	0.564109	0.448921	0.026264	0.120246	335.965	0.0268813	0.158584	0.657724	0.851469	335.965	-0.394149	0.386595	0.0755831	0.20846
Cacng7	1585.24	1211.43	2006.16	2214.64	4685.95	3657.58	2985.27	3593.25	3885.35	2794.28	2911.67	3028.47	2807.33	2612.71	2990.56	4916.4	2992.89	1.01418	0.220701	4.60324e-07	7.07167e-06	2992.89	0.742136	0.226979	8.70114e-05	0.00280443	2992.89	0.849712	0.219324	1.79652e-05	0.000216255	2992.89	0.0556223	0.18265	0.714066	0.869477	2992.89	-0.0655498	0.14177	0.450135	0.717935	2992.89	-0.1812	0.192489	0.261966	0.485293
Hspb1	31978.4	25683.2	28049.5	47430.9	50819.4	45077.4	31746	42768.9	67810.4	65005.8	41792.2	61013	55418.3	47496.4	59052.9	70986.7	48258.1	0.298555	0.182764	0.0635461	0.157296	48258.1	0.741358	0.199511	1.77563e-05	0.000771814	48258.1	0.748105	0.193553	2.60235e-05	0.00029831	48258.1	-0.0118877	0.166774	0.931844	0.973004	48258.1	0.323923	0.207074	0.018766	0.139971	48258.1	0.392471	0.187951	0.0148615	0.0621606
Surf2	1318.97	1482.83	1661.58	1819.32	2739.66	2790.33	2727.54	2419.17	2343.63	2715.13	2937.53	2912.53	1719.93	1878.3	2734.27	2477.37	2292.38	0.720885	0.159922	1.36176e-06	1.84107e-05	2292.38	0.741248	0.162365	4.77342e-07	3.50003e-05	2292.38	0.450481	0.156507	0.00201547	0.0121742	2292.38	-0.262515	0.151312	0.0519525	0.188397	2292.38	-0.176403	0.146666	0.0809722	0.30588	2292.38	0.0282903	0.144111	0.845578	0.927481
Ap2m1	11553.4	10348.6	14023.7	16703.3	26953.2	25715.9	22719.3	26201.3	21876.2	22879.2	19370.5	26602.6	21737.9	23972.7	29669.7	23815.3	21508.9	0.915027	0.146703	6.65145e-11	2.60564e-09	21508.9	0.73842	0.148539	6.39865e-08	6.07161e-06	21508.9	0.882298	0.146317	3.11926e-10	1.11266e-08	21508.9	0.112349	0.134943	0.375476	0.634928	21508.9	-0.0225856	0.110487	0.813101	0.925848	21508.9	-0.140274	0.136304	0.261608	0.484988
Antxr1	1414.6	1369.24	1274.05	1166.83	1668.12	1670.01	2258.5	2062.49	1896.68	2083.6	2835.03	2216.11	1852.23	2205.88	2007.85	2007.96	1874.32	0.508792	0.151204	0.000276049	0.00185559	1874.32	0.737803	0.154593	1.73716e-07	1.46628e-05	1874.32	0.589713	0.151135	3.35255e-05	0.000370273	1874.32	-0.13485	0.140004	0.283798	0.544393	1874.32	0.0418572	0.114725	0.61414	0.825927	1874.32	0.205421	0.143162	0.115298	0.282333
Eaf1	2435.15	2995.4	3215.79	2929.82	4863.52	4268.52	4214.07	4446.98	4264.84	4696.17	5666.36	5257.81	4192.1	6568.76	6014.58	5674.6	4481.53	0.584098	0.14315	1.40135e-05	0.00014211	4481.53	0.73684	0.145571	4.40251e-08	4.40797e-06	4481.53	0.926233	0.143524	2.08028e-11	9.22183e-10	4481.53	0.151167	0.133778	0.218513	0.466444	4481.53	0.247433	0.143569	0.0187275	0.139849	4481.53	0.140302	0.134082	0.261472	0.484831
4933427D06Rik	82.4356	175.348	152.354	81.8268	118.964	104.779	134.362	105.684	272.159	268.122	324.135	131.504	199.084	174.357	176.299	184.014	167.839	-0.0444259	0.262094	0.813814	0.896369	167.839	0.736467	0.409679	0.0039678	0.0492768	167.839	0.391051	0.324153	0.104591	0.260009	167.839	-0.233951	0.283867	0.209962	0.455503	167.839	0.159435	0.243129	0.0649051	0.272864	167.839	0.88322	0.381677	0.00197335	0.0125439
Qpctl	717.19	657.936	865.043	1082.88	1366.33	1088.09	923.431	1116.29	1578.52	1335.76	1588.35	1366.39	739.633	924.619	826.811	1169.68	1084.18	0.370993	0.189781	0.0254025	0.0771744	1084.18	0.73628	0.202936	2.47895e-05	0.00101094	1084.18	0.117282	0.179592	0.469611	0.68002	1084.18	-0.602051	0.197911	0.000484187	0.00576892	1084.18	-0.149039	0.164157	0.130605	0.393517	1084.18	0.314602	0.186415	0.0487594	0.151884
Ang	42.8665	36.5944	24.5402	61.6358	119.838	96.7187	57.4091	95.776	76.6644	159.096	81.2646	121.388	80.6414	21.1342	116.717	140.566	83.3032	0.609633	0.5872	0.0330944	0.0948489	83.3032	0.73535	0.899866	0.00941304	0.0903306	83.3032	0.632844	0.559406	0.0387236	0.127423	83.3032	-0.0809677	0.294265	0.598485	0.803812	83.3032	-0.00307418	0.160408	0.944734	NA	83.3032	0.0748065	0.300161	0.648589	0.813975
Vmn2r79	42.8665	120.456	106.341	72.2626	48.9851	54.8073	68.4023	39.6315	294.391	263.276	204.085	276.235	5.04009	200.774	120.798	144.826	128.949	-0.205721	0.377479	0.267315	0.44713	128.949	0.734227	1.53585	0.00891389	0.0870789	128.949	0.157106	0.375286	0.450828	0.663973	128.949	-0.361964	0.50001	0.0628167	0.214733	128.949	0.0850424	0.193934	0.0632812	0.268912	128.949	1.91658	0.684317	0.000211825	0.00199396
Enpp1	151.682	234.052	182.007	76.5134	378.76	359.471	267.502	280.723	324.29	331.114	415.557	300.357	738.373	243.043	244.86	225.757	297.129	0.715916	0.421464	0.0119283	0.0418459	297.129	0.734217	0.482617	0.00590467	0.065815	297.129	0.932494	0.418944	0.00312639	0.017562	297.129	0.0326209	0.256943	0.837103	0.934847	297.129	0.0269617	0.157112	0.662298	0.854637	297.129	0.0411385	0.262979	0.816568	0.913905
Eme2	666.08	737.224	715.757	993.611	1443.31	1258.96	1418.13	1162.52	1317.09	1221.89	1391.66	1439.54	1644.33	1404.1	1820.13	1499.37	1258.36	0.722752	0.15638	7.93589e-07	1.14279e-05	1258.36	0.734204	0.158298	3.33313e-07	2.55358e-05	1258.36	0.999477	0.155756	2.15184e-11	9.52451e-10	1258.36	0.210137	0.145222	0.108518	0.304761	1258.36	0.173755	0.142785	0.0813237	0.306343	1258.36	0.0200129	0.141028	0.88446	0.945683
Rab26	796.328	1201.52	605.326	896.907	2124.73	2026.26	1690.51	1610.03	1400.66	1632.15	1440.6	1683.87	2927.03	2355.14	2857.52	2131.49	1711.25	1.03606	0.191849	8.09801e-09	1.90976e-07	1711.25	0.733909	0.195945	1.60551e-05	0.000713897	1711.25	1.5121	0.190369	1.83496e-16	1.63435e-14	1711.25	0.669366	0.191144	8.50036e-05	0.00136062	1711.25	0.320802	0.201829	0.0139289	0.11848	1711.25	-0.219556	0.174574	0.143171	0.326951
Gm47093	680.918	661.748	807.783	711.999	1032.19	1181.58	1079.78	1454.8	1157.63	1396.33	1469.23	1002.23	870.676	1402.78	1429.17	1219.09	1097.37	0.665047	0.191669	0.000119626	0.000906759	1097.37	0.731958	0.1963	1.71945e-05	0.000750766	1097.37	0.72445	0.190606	3.51947e-05	0.000385919	1097.37	-0.0211364	0.16454	0.876262	0.951964	1097.37	0.0239522	0.126628	0.777204	0.909423	1097.37	0.0617486	0.166916	0.660802	0.821486
Rbfaos	1943.83	1834.29	2125.8	2737.48	2413.39	2240.65	2050.85	2102.12	4273.27	3351.52	3374.33	3907.76	2169.76	2874.24	3014.23	3330.13	2733.98	0.0240184	0.145519	0.857851	0.921354	2733.98	0.731593	0.160872	5.13099e-07	3.70606e-05	2733.98	0.363803	0.153513	0.0110095	0.048597	2733.98	-0.338557	0.153059	0.0132787	0.0741463	2733.98	0.26831	0.161215	0.0183586	0.138066	2733.98	0.712675	0.158905	1.35051e-06	2.44264e-05
Cxcl12	323.148	494.786	572.605	720.501	791.634	683.479	556.99	680.34	804.976	1368.07	692.596	1125.17	594.731	467.593	999.03	961.812	739.841	0.244839	0.254021	0.213379	0.383926	739.841	0.725869	0.320234	0.00155091	0.0254132	739.841	0.39315	0.27376	0.0737232	0.203908	739.841	-0.251653	0.252109	0.169169	0.400459	739.841	0.038	0.149735	0.588206	0.81228	739.841	0.391518	0.277939	0.0555083	0.167052
Kif1a	802.099	607.619	1219.85	1183.83	2094.11	2303.52	2319.57	2415.87	1690.45	1312.34	1843.23	1907.97	1499.43	1335.41	1604.65	2158.75	1643.67	1.20174	0.215767	2.64927e-09	7.06717e-08	1643.67	0.725233	0.222408	9.61208e-05	0.00304358	1643.67	0.719944	0.213866	0.000183322	0.00160475	1643.67	-0.0230138	0.179197	0.875969	0.951822	1643.67	-0.283236	0.225079	0.0268358	0.16815	1643.67	-0.350411	0.203301	0.0394172	0.129129
Wdr12	816.113	953.741	950.934	578.101	970.079	928.5	995.498	1089.87	1199.8	1845.35	1496.93	1252.01	1500.69	1579.78	1314.9	1015.48	1155.49	0.219772	0.184502	0.173493	0.331174	1155.49	0.724851	0.20698	4.26962e-05	0.00159568	1155.49	0.649831	0.199438	0.000336267	0.00271974	1155.49	-0.0737802	0.172244	0.615218	0.814406	1155.49	0.276523	0.20883	0.0266777	0.168053	1155.49	0.462721	0.197624	0.00652432	0.0327369
E2f4	16238.2	15320.1	24125.1	24767	40864.9	34507.6	33465.8	36850.7	36629.5	35717.5	29888.7	35580.7	29116.6	36629.5	41248.3	42293.3	32077.7	0.825846	0.158306	4.89228e-08	9.71749e-07	32077.7	0.720554	0.161218	7.59471e-07	5.0347e-05	32077.7	0.863018	0.157809	1.34757e-08	3.5571e-07	32077.7	0.097792	0.143784	0.462442	0.709205	32077.7	0.0190795	0.115227	0.822537	0.930122	32077.7	-0.0665477	0.143866	0.60972	0.78599
Gm20319	214.333	297.329	229.042	51.0089	175.821	185.378	161.234	155.223	426.254	566.124	469.118	371.945	73.0813	364.564	135.489	161.864	252.363	-0.0914434	0.302336	0.627765	0.77145	252.363	0.720527	0.632238	0.00887748	0.0868778	252.363	-0.0503394	0.316313	0.811321	0.908025	252.363	-0.958175	0.5311	0.00433604	0.0321815	252.363	0.0134268	0.158725	0.805358	0.922439	252.363	1.11309	0.520723	0.00198175	0.0125835
Emp1	6808.36	5587.5	7821.18	7570.57	6682.09	7155.57	5865.5	6748.91	9846.01	12150.3	11631.9	13284.2	6983.05	8070.61	8477.88	7481.52	8260.32	-0.0637152	0.119781	0.572864	0.729582	8260.32	0.720177	0.127735	1.79819e-09	2.52233e-07	8260.32	0.147472	0.121446	0.207013	0.410072	8260.32	-0.569013	0.126193	2.01945e-06	5.40459e-05	8260.32	0.168651	0.118846	0.068128	0.280353	8260.32	0.79849	0.126733	4.94718e-11	2.3365e-09
Tap1	196.197	234.814	104.296	216.788	318.403	277.26	207.65	219.624	355.723	622.656	351.839	304.248	60.4811	235.117	316.686	293.059	269.678	0.218466	0.317161	0.288616	0.471795	269.678	0.719905	0.526564	0.0071875	0.0755355	269.678	0.141348	0.310419	0.518963	0.721728	269.678	-0.482957	0.421127	0.0412401	0.162763	269.678	-0.0247693	0.158079	0.676776	0.862569	269.678	0.346767	0.363539	0.10504	0.264043
Gm10535	284.403	250.062	223.93	465.456	551.082	491.653	412.857	530.071	671.58	683.226	340.757	638.843	409.507	637.987	1016.17	618.49	514.13	0.52415	0.306712	0.0229881	0.0712195	514.13	0.719341	0.342424	0.00233231	0.0336753	514.13	0.997376	0.317223	0.000216703	0.00185885	514.13	0.113481	0.234626	0.509997	0.744884	514.13	0.119024	0.190618	0.155816	0.432678	514.13	0.137248	0.241328	0.445352	0.662619
Ckmt1	1734.45	1369.24	1831.31	2133.87	1068.92	1163.85	1512.18	1302.88	3280.47	3074.51	2408.39	3957.56	1519.59	972.171	2451.05	1174.79	1934.7	-0.385207	0.230184	0.0426216	0.115223	1934.7	0.718725	0.254336	0.000381875	0.00893484	1934.7	-0.160229	0.213543	0.385853	0.60534	1934.7	-0.970181	0.24645	9.97685e-06	0.000214743	1934.7	0.104071	0.16331	0.245738	0.542937	1934.7	1.25531	0.245069	2.49862e-08	6.89864e-07
Lgals9	1633.05	1262.51	1893.69	1619.53	1621.76	1602.31	1535.39	1715.71	2132.04	3345.87	2767.61	3348.28	955.097	2274.56	2830.58	2685.24	2076.45	0.0110826	0.206464	0.951376	0.97353	2076.45	0.718116	0.262313	0.000485591	0.0107221	2076.45	0.362048	0.232516	0.0671312	0.190726	2076.45	-0.291603	0.226149	0.0975588	0.285068	2076.45	0.197301	0.222157	0.0770965	0.297886	2076.45	0.728045	0.252986	0.000617756	0.00494092
Rnaseh1	133.546	36.5944	36.8104	87.1402	190.692	164.422	146.576	221.276	156.395	158.289	179.151	194.532	325.086	124.163	89.7821	246.203	155.666	0.941177	0.527343	0.00586453	0.0233236	155.666	0.716873	0.651662	0.00895418	0.0873047	155.666	1.10879	0.511987	0.00257608	0.0149419	155.666	0.0663221	0.278124	0.68461	0.853734	155.666	0.0145393	0.158849	0.799454	0.919362	155.666	-0.0247468	0.280337	0.880009	0.943754
Fhl1	5212.41	5576.83	5256.72	4783.15	4714.81	4453.9	5627.31	4970.45	9156.8	8004.08	9364.82	8466.81	5631.04	7662.45	6680.6	5683.98	6327.88	-0.0678648	0.113299	0.523269	0.69252	6327.88	0.71666	0.119791	2.25133e-10	3.98596e-08	6327.88	0.28165	0.115854	0.0109568	0.0484307	6327.88	-0.417012	0.117347	0.00014681	0.00215691	6327.88	0.319814	0.121494	0.00148274	0.0317976	6327.88	0.798668	0.119022	3.14145e-12	1.8566e-10
Cspg4	445.977	248.537	282.213	581.289	730.402	710.882	696.238	752.998	453.853	717.145	975.175	797.581	451.088	475.518	595.827	900.474	613.45	0.735044	0.309344	0.0028088	0.0128248	613.45	0.714589	0.330964	0.00205696	0.0309942	613.45	0.495562	0.290652	0.032262	0.111201	613.45	-0.163544	0.23908	0.348034	0.609293	613.45	-0.0641204	0.15859	0.395931	0.675878	613.45	0.0162115	0.226736	0.93017	0.967213
Arhgdib	3078.15	2970.24	3677.97	3351.71	3450.82	4010.6	3293.08	3700.59	5299.04	5501.34	5205.55	6242.14	3133.68	3388.07	5396.72	4585.86	4142.85	0.126079	0.145428	0.353331	0.539666	4142.85	0.714214	0.158997	7.68021e-07	5.07978e-05	4142.85	0.30696	0.150595	0.0301927	0.10593	4142.85	-0.380594	0.152884	0.00553887	0.0388297	4142.85	0.113759	0.129692	0.216059	0.511463	4142.85	0.576564	0.156264	6.0964e-05	0.000692879
Zfp981	1130.19	1485.88	1497.98	503.713	701.536	743.122	784.183	713.366	2553.69	2006.87	2444.4	1495.56	1794.27	2168.89	1860.12	1160.31	1440.26	-0.516398	0.270694	0.0166329	0.0546015	1440.26	0.713394	0.29402	0.00113622	0.0203903	1440.26	0.477923	0.263309	0.0276203	0.0989119	1440.26	-0.181917	0.226935	0.293381	0.554704	1440.26	1.12155	0.286935	4.41204e-06	0.000539548	1440.26	1.43949	0.278516	1.69251e-08	4.87617e-07
Noct	5148.93	4077.99	3639.11	5043.51	6152.87	5566.16	4845.57	5759.77	6902.86	8021.04	6935.19	8403.78	7521.07	7877.76	7932.65	10229.8	6503.63	0.288255	0.135275	0.0222864	0.0694428	6503.63	0.712924	0.141767	5.04832e-08	4.96892e-06	6503.63	0.875997	0.139743	6.86248e-11	2.756e-09	6503.63	0.129362	0.130142	0.281577	0.541843	6503.63	0.528444	0.144608	2.30901e-05	0.00192905	6503.63	0.401585	0.137604	0.00158524	0.0105025
Phlda1	290.173	131.13	388.554	218.913	340.271	290.156	327.354	221.276	621.748	344.036	513.444	519.789	291.065	269.46	377.085	514.557	353.688	0.11741	0.256349	0.5436	0.707845	353.688	0.712845	0.372813	0.00333021	0.0434784	353.688	0.346216	0.296473	0.126947	0.297459	353.688	-0.26699	0.27888	0.159509	0.386507	353.688	0.067028	0.163959	0.360508	0.647227	353.688	0.543137	0.334669	0.0204246	0.0789786
Fem1a	1686.63	1918.16	2170.79	2406.98	3276.75	2604.96	3313.85	2808.88	4784.63	2844.35	3147.16	3763.8	1733.79	2718.38	4303.01	3812.32	2955.9	0.459722	0.22256	0.0143471	0.0485832	2955.9	0.712669	0.238965	0.000238096	0.00623387	2955.9	0.536676	0.223855	0.00606908	0.0302319	2955.9	-0.148161	0.195134	0.352548	0.613333	2955.9	0.0240351	0.136111	0.768585	0.904318	2955.9	0.20447	0.201782	0.221125	0.436403
Bglap3	54.4075	127.318	255.627	206.161	148.705	178.93	180.777	146.967	242.26	392.491	418.328	452.092	309.966	52.8354	168.137	228.313	222.707	0.0115533	0.297109	0.952725	0.974185	222.707	0.712576	0.661135	0.00924416	0.0892733	222.707	0.110897	0.326115	0.610367	0.787672	222.707	-0.515373	0.495537	0.0364731	0.15026	222.707	0.0240478	0.16056	0.653565	0.849324	222.707	0.78999	0.543746	0.0112147	0.0498742
Traf7	10168.4	9485.57	9761.9	13212.4	16816.7	18160.5	16642.5	17885.3	17014.1	17790.5	16949.2	19551.2	20024.3	20179.2	21994.2	23815.3	16840.7	0.695104	0.111123	1.82106e-10	6.39911e-09	16840.7	0.711963	0.11177	1.88938e-11	4.53389e-09	16840.7	1.00119	0.110975	5.12561e-20	7.33139e-18	16840.7	0.249758	0.107912	0.0143013	0.0785717	16840.7	0.256488	0.111416	0.00539582	0.0689848	16840.7	0.0384405	0.105419	0.738043	0.870344
Chst11	1041.99	1183.22	888.561	1091.38	1586.77	1861.84	2151.01	1765.25	1103.2	1432.67	2980.93	2023.13	1767.81	2261.35	1454.47	1739.61	1645.82	0.707945	0.243111	0.000696073	0.00403749	1645.82	0.711697	0.253656	0.000404094	0.00930473	1645.82	0.688403	0.240353	0.00105885	0.0071218	1645.82	-0.0432116	0.195	0.794075	0.912922	1645.82	-0.00904796	0.137438	0.905308	0.964015	1645.82	0.0230701	0.196819	0.887226	0.946712
Srprb	3031.98	2680.54	2620.69	3167.87	4807.53	3960.63	3983.21	4546.06	4896.56	4541.92	4652.4	5152.76	4276.52	4566.3	5465.28	4124.12	4154.65	0.563427	0.118306	6.18389e-07	9.23175e-06	4154.65	0.710822	0.119626	2.95799e-10	5.08215e-08	4154.65	0.657995	0.118183	7.97823e-09	2.20625e-07	4154.65	-0.0552043	0.111334	0.598585	0.803812	4154.65	0.0623702	0.0996202	0.437562	0.708187	4154.65	0.138915	0.112873	0.192627	0.397301
Atcayos	182.183	149.427	81.8008	222.101	353.392	454.578	389.649	312.098	302.824	432.871	150.524	385.173	241.924	412.116	333.826	262.39	291.68	1.06098	0.375327	0.000429821	0.00269166	291.68	0.710241	0.4136	0.00465674	0.055689	291.68	0.776736	0.367034	0.00589511	0.0295682	291.68	-0.0118597	0.243525	0.942624	0.976943	291.68	-0.0521312	0.160745	0.440017	0.710386	291.68	-0.125946	0.25987	0.482966	0.69298
Car2	1458.29	1023.12	1461.17	1566.4	1470.43	1012.32	1247.12	1094.82	2181.87	3215.04	1858.93	2454.21	1595.19	943.112	896.188	1356.25	1552.15	-0.14488	0.194573	0.386112	0.571416	1552.15	0.709485	0.22999	0.000176406	0.004948	1552.15	-0.161775	0.19876	0.357094	0.57841	1552.15	-0.940172	0.224359	3.03147e-06	7.79645e-05	1552.15	-0.00390976	0.133375	0.95769	0.981443	1552.15	0.928867	0.224144	4.0302e-06	6.41867e-05
Gm32885	3041.05	2750.68	3340.54	2884.13	4052.64	4012.21	4065.05	3703.89	4280.94	4871.41	5704.22	5086.62	6720.96	6481.58	6528.79	6253.05	4611.11	0.379571	0.102612	0.000117505	0.000892625	4611.11	0.708469	0.104228	1.2986e-12	4.0113e-10	4611.11	1.09633	0.10337	3.41557e-27	9.91744e-25	4611.11	0.362629	0.101879	0.000200016	0.00278146	4611.11	0.687531	0.104778	4.28289e-12	3.6139e-09	4611.11	0.311789	0.101721	0.00126289	0.00875295
Gm41760	52.7588	163.912	98.1609	126.46	167.949	138.63	174.67	255.953	228.46	235.01	358.303	144.732	206.644	108.313	356.68	203.608	188.765	0.40971	0.390686	0.0846265	0.19535	188.765	0.708447	0.548883	0.00799864	0.0811206	188.765	0.69142	0.441715	0.0203838	0.0786114	188.765	-0.0532824	0.2668	0.741586	0.885027	188.765	0.0345696	0.160657	0.555391	0.788955	188.765	0.168357	0.297418	0.357816	0.584947
Wbp1	1611.62	1850.3	1617.61	2244.39	4410.41	5197.02	6111.01	5472.44	2615.79	3127.01	3077.9	3593.39	3397.02	3189.94	3891.64	4453.81	3491.33	1.50546	0.15425	1.39147e-23	3.04995e-21	3491.33	0.707582	0.157085	6.62183e-07	4.46105e-05	3491.33	0.994297	0.154429	1.90122e-11	8.51911e-10	3491.33	0.231946	0.145481	0.0806363	0.251867	3491.33	-0.41964	0.161368	0.000962733	0.0246541	3491.33	-0.72457	0.154459	4.42811e-07	9.10908e-06
Tmem202	54.4075	20.5843	150.309	49.9462	266.794	220.841	218.643	213.019	192.428	214.013	147.754	137.729	519.129	336.826	134.673	134.603	188.231	1.41191	0.573546	0.000746001	0.00426972	188.231	0.706328	0.81742	0.00983501	0.0930799	188.231	1.76302	0.553807	8.22386e-05	0.000811652	188.231	0.248014	0.360393	0.172141	0.404459	188.231	0.0293074	0.162993	0.573333	0.801577	188.231	-0.136352	0.311584	0.423723	0.643575
Itga3	3732.69	3494	4219.9	5756.57	9352.65	8377.45	9366.23	9168.08	8282.06	6517.29	6081.91	8440.35	10296.9	8818.23	13624.8	12257.4	7986.66	1.03515	0.168219	9.54221e-11	3.58536e-09	7986.66	0.706279	0.171224	3.63375e-06	0.000202514	7986.66	1.35404	0.167547	6.74011e-17	6.48032e-15	7986.66	0.561345	0.167388	0.000196857	0.00275069	7986.66	0.197674	0.158056	0.0607406	0.263101	7986.66	-0.262795	0.158476	0.0648821	0.186632
Nedd9	128.6	160.1	345.608	306.053	443.49	438.458	398.199	581.261	212.36	670.304	658.428	505.783	1088.66	844.045	241.595	501.778	470.295	0.659216	0.449361	0.0199076	0.0632037	470.295	0.705857	0.543307	0.00788478	0.0803589	470.295	1.2802	0.450692	0.000358275	0.0028666	470.295	0.160799	0.289942	0.360129	0.621128	470.295	0.0782899	0.179044	0.215544	0.510457	470.295	0.0572895	0.272492	0.745144	0.873942
Znrd2	1207.68	742.561	1318.02	1035.06	2496.49	1923.09	966.182	1707.46	2520.73	1816.28	1670.54	1719.66	2446.96	1806.97	2140.89	1655.27	1698.37	0.610472	0.248677	0.00330472	0.0147299	1698.37	0.705639	0.262738	0.000573031	0.0122243	1698.37	0.808579	0.249789	0.000231094	0.00196257	1698.37	0.0398866	0.198824	0.810119	0.921401	1698.37	0.0573634	0.146817	0.458141	0.724335	1698.37	0.0839048	0.203499	0.61552	0.789835
Decr2	977.687	1315.11	1666.69	1307.1	1434.56	1173.52	1416.9	1124.54	2835.82	2143.36	1881.09	2163.97	2145.82	2116.06	2003.77	1657.83	1710.24	-0.0249649	0.161252	0.862621	0.924038	1710.24	0.704982	0.183107	1.11095e-05	0.000523337	1710.24	0.53801	0.176265	0.000881501	0.00609847	1710.24	-0.150556	0.160993	0.2868	0.547791	1710.24	0.520669	0.190129	0.000483448	0.0155752	1710.24	0.751133	0.180195	5.22632e-06	8.03119e-05
BC029722	671.85	747.135	873.223	945.79	1607.76	1581.35	1729.6	2204.5	1467.36	1169.4	1628.06	1387.4	927.377	1394.85	1323.88	1969.63	1351.82	1.07385	0.211724	4.41005e-08	8.89325e-07	1351.82	0.704766	0.21782	0.00010721	0.00332935	1351.82	0.726122	0.209705	0.000128521	0.00119187	1351.82	-0.0064601	0.176464	0.96776	0.987339	1351.82	-0.169219	0.179982	0.0993547	0.342956	1351.82	-0.26075	0.192777	0.107545	0.268526
Tmem125	177.237	77.763	214.727	177.469	424.246	303.052	350.562	350.078	395.588	321.423	226.248	301.135	389.347	718.561	669.285	387.621	342.771	0.981722	0.33967	0.00040007	0.00253386	342.771	0.704382	0.366534	0.00336612	0.0437506	342.771	1.63347	0.331177	6.15779e-08	1.36071e-06	342.771	0.589154	0.333084	0.0125527	0.0712294	342.771	0.181473	0.254492	0.06184	0.265627	342.771	-0.110274	0.244286	0.534802	0.732135
Gm49353	726.258	1011.68	838.458	419.761	710.283	835.005	880.679	937.945	1201.33	1434.29	1453.53	1351.61	2614.55	2238.9	1208.79	1385.21	1203.02	0.115565	0.217522	0.519873	0.690011	1203.02	0.703731	0.276218	0.000792841	0.0155348	1203.02	1.22646	0.262043	3.05081e-07	5.75965e-06	1203.02	0.325578	0.239282	0.0769023	0.244652	1203.02	1.02819	0.271642	7.90859e-06	0.000834159	1203.02	0.562883	0.26084	0.00682448	0.0338316
Fkbp10	2085.62	1799.22	2179.99	3172.12	3727.24	4257.24	4744.19	4641.83	3525.03	3420.97	4335.65	4441.55	3402.06	3266.55	3937.35	4296.21	3577.05	0.865269	0.169198	4.94774e-08	9.81843e-07	3577.05	0.703329	0.172143	4.2548e-06	0.000233099	3577.05	0.642913	0.167387	3.55658e-05	0.000389545	3577.05	-0.0625958	0.150205	0.644428	0.831378	3577.05	-0.123656	0.138883	0.186527	0.475136	3577.05	-0.119211	0.152794	0.389541	0.613741
Gm48742	173.115	248.537	252.56	147.713	197.69	249.857	322.468	264.21	195.494	515.246	689.825	393.733	565.75	524.391	112.636	368.027	326.328	0.152347	0.303279	0.440673	0.621462	326.328	0.703117	0.551306	0.00832716	0.0834325	326.328	0.630783	0.4337	0.0290822	0.10303	326.328	-0.0752235	0.270266	0.649445	0.833471	326.328	0.0905799	0.187636	0.159375	0.437477	326.328	0.428422	0.406076	0.0626205	0.182115
Doc2a	2877.83	2354.24	2971.41	3784.22	5044.59	4777.9	4254.38	4714.49	5322.04	5175.88	4450.16	5187.78	4915.35	5177.87	6838.13	5867.99	4607.14	0.612425	0.144328	6.37897e-06	7.07979e-05	4607.14	0.702971	0.146753	1.84111e-07	1.54059e-05	4607.14	0.897544	0.144505	1.02649e-10	3.99534e-09	4607.14	0.158654	0.134792	0.210528	0.456226	4607.14	0.194407	0.13778	0.0518374	0.240596	4607.14	0.0859046	0.133604	0.487363	0.696593
Ankub1	462.464	297.329	288.348	144.525	300.034	280.484	227.193	247.697	516.718	550.78	661.198	519.789	718.213	459.668	390.144	673.013	421.1	-0.108902	0.243789	0.561572	0.721461	421.1	0.702688	0.337168	0.00254694	0.0358609	421.1	0.761569	0.310018	0.00271965	0.0156217	421.1	-0.00185241	0.224704	0.987022	0.994665	421.1	0.891688	0.338852	0.000366023	0.0128688	421.1	0.936645	0.31973	0.000338443	0.00295556
Calcoco2	5777.91	4460.7	5569.61	5391	4406.03	4391.03	3947.79	4144.79	10376.5	7854.67	8434.89	8522.83	6647.88	7172.4	7549.04	6046.04	6293.32	-0.305767	0.11526	0.00523357	0.0213401	6293.32	0.701616	0.118633	3.91049e-10	6.48828e-08	6293.32	0.347066	0.115296	0.00151608	0.00963256	6293.32	-0.329468	0.115069	0.00204711	0.0181718	6293.32	0.668221	0.119783	2.58137e-09	1.08908e-06	6293.32	1.04251	0.11788	1.6099e-19	2.66695e-17
Gm43803	672.675	435.321	447.859	512.215	1483.55	1474.96	1575.7	1334.26	788.877	806.788	841.273	1139.18	2734.25	1722.43	2241.29	1771.13	1248.86	1.46044	0.19628	8.58712e-15	6.11623e-13	1248.86	0.701015	0.202102	4.64431e-05	0.00170915	1248.86	1.99963	0.194773	7.34582e-26	1.93903e-23	1248.86	1.19076	0.195325	9.83689e-11	6.98347e-09	1248.86	0.39197	0.210267	0.00593941	0.0731631	1248.86	-0.641393	0.195641	0.000209144	0.00197467
Irs1	483.073	435.321	548.065	631.235	721.655	912.38	830.599	847.122	906.173	726.836	1228.2	835.709	982.818	626.099	946.793	1277.87	808.747	0.564894	0.226462	0.00345985	0.0152655	808.747	0.700747	0.237706	0.000268619	0.00686585	808.747	0.791568	0.227922	0.000104702	0.000999057	808.747	0.0379325	0.18692	0.8097	0.921247	808.747	0.0781626	0.14822	0.342724	0.63201	808.747	0.119841	0.19349	0.477891	0.689251
Fgf15	715.541	933.157	723.937	1020.18	894.852	954.291	724.331	942.898	1603.05	1974.57	1048.13	1251.23	953.837	1194.08	1025.96	1099.82	1066.24	0.0411244	0.178889	0.800382	0.88794	1066.24	0.699567	0.210248	8.00062e-05	0.00263275	1066.24	0.282129	0.190733	0.0985319	0.249279	1066.24	-0.376591	0.196075	0.0220767	0.106464	1066.24	0.134393	0.161716	0.1632	0.443506	1066.24	0.663516	0.205176	0.000233633	0.00216385
Nckap5	110.464	90.7236	229.042	137.086	177.571	259.529	186.885	198.157	196.261	195.438	645.499	378.17	40.3207	311.729	332.194	205.311	230.899	0.206981	0.349274	0.297938	0.481555	230.899	0.699242	0.806332	0.0100159	0.0944226	230.899	0.299242	0.394961	0.204866	0.407459	230.899	-0.23152	0.350368	0.191348	0.431667	230.899	0.0114136	0.160163	0.821864	0.929845	230.899	0.306465	0.39713	0.126007	0.300197
Rin1	745.218	988.048	895.719	1256.09	1923.54	1889.24	1835.87	1862.68	1583.12	1972.15	1550.49	1497.12	1469.19	1487.32	1653.62	2089.75	1543.7	0.904951	0.172965	2.49231e-08	5.30405e-07	1543.7	0.699174	0.175948	7.01412e-06	0.000354195	1543.7	0.741355	0.171745	3.9207e-06	5.66094e-05	1543.7	0.0185805	0.15168	0.897907	0.960769	1543.7	-0.0856468	0.130605	0.334937	0.625062	1543.7	-0.15253	0.156661	0.274123	0.49873
Mapk8ip2	329.743	206.606	292.438	433.576	928.092	851.125	1098.1	878.497	926.106	399.76	449.726	536.908	808.935	1095.01	1355.71	996.74	724.192	1.48468	0.282189	1.06837e-08	2.47811e-07	724.192	0.698606	0.301054	0.00147865	0.0244499	724.192	1.67498	0.280234	1.71496e-10	6.40044e-09	724.192	0.737855	0.285375	0.00129052	0.0126636	724.192	0.0518147	0.150556	0.50901	0.757433	724.192	-0.54951	0.278206	0.010653	0.0480207
Cdh18	713.893	396.439	559.313	360.25	443.49	473.922	564.319	518.512	1125.43	1358.38	701.83	623.28	887.056	939.149	710.095	405.511	673.804	-0.0129128	0.236807	0.942522	0.967758	673.804	0.697527	0.335727	0.00254829	0.0358609	673.804	0.396214	0.282637	0.0764997	0.209019	673.804	-0.224273	0.252827	0.213314	0.459479	673.804	0.183469	0.246963	0.0658922	0.274974	673.804	0.759576	0.316794	0.00205375	0.0129422
Hoxc13	47.8127	119.694	137.016	291.176	1005.07	759.242	727.996	852.076	430.854	169.595	422.945	239.663	355.326	667.047	729.683	605.711	472.557	2.35919	0.418872	9.56607e-10	2.84614e-08	472.557	0.694828	0.513911	0.00772046	0.07917	472.557	1.82463	0.424002	1.07236e-06	1.75916e-05	472.557	0.561019	0.429779	0.0262154	0.120062	472.557	-0.0808427	0.179159	0.212892	0.507948	472.557	-1.16364	0.43921	0.000524753	0.00428643
Vav3	163.223	286.656	333.338	144.525	265.919	280.484	256.509	336.867	423.188	532.205	504.21	495.667	141.123	717.24	364.026	202.756	340.496	0.144348	0.292436	0.463721	0.641455	340.496	0.693928	0.501993	0.0074779	0.0776568	340.496	0.377536	0.357007	0.125252	0.294813	340.496	-0.207712	0.298792	0.254184	0.50955	340.496	0.0499332	0.164023	0.425216	0.698116	340.496	0.453234	0.392679	0.0528456	0.161033
Des	178.061	105.209	145.196	340.059	944.712	1096.15	858.693	1023.81	272.925	688.879	144.06	456.761	889.576	873.105	834.973	1021.45	617.101	2.23676	0.384639	3.49283e-10	1.15811e-08	617.101	0.693752	0.452455	0.00628084	0.0685861	617.101	2.1157	0.385009	2.40844e-09	7.41586e-08	617.101	0.982862	0.404615	0.00116907	0.0117173	617.101	-0.0192201	0.154397	0.755184	0.898829	617.101	-1.11627	0.400168	0.000375929	0.00323895
Mlst8	2988.29	2579.9	2996.98	3420.79	4538.99	4092.81	4150.55	4118.37	4467.24	4998.21	4629.31	5923.11	6174.11	3880.76	5586.89	5319.36	4366.6	0.45999	0.142324	0.000533559	0.00322575	4366.6	0.693571	0.146137	2.26012e-07	1.85906e-05	4366.6	0.775857	0.14377	1.70728e-08	4.36379e-07	4366.6	0.056778	0.1319	0.641099	0.829473	4366.6	0.225466	0.141727	0.0299549	0.177885	4366.6	0.214155	0.136554	0.0879566	0.231973
Nkain3	585.293	691.481	876.291	436.764	818.75	688.315	836.707	893.359	632.481	1102.37	1841.38	1158.63	1378.46	1231.06	828.444	1339.21	958.688	0.216692	0.24018	0.245169	0.421514	958.688	0.693544	0.302111	0.00162388	0.0262059	958.688	0.761501	0.281685	0.00139402	0.00898487	958.688	0.00826185	0.21336	0.962881	0.985173	958.688	0.237832	0.278283	0.0424516	0.215434	958.688	0.397786	0.266029	0.0472543	0.148464
Gpx3	1034.57	772.294	689.172	931.975	2709.05	2451.82	2313.46	2688.33	1298.7	1456.9	1399.97	1568.71	2641.01	3032.75	3295	2876.92	1947.54	1.54481	0.141969	1.16829e-28	3.98613e-26	1947.54	0.692855	0.144321	1.64217e-07	1.39773e-05	1947.54	1.76886	0.141457	5.79104e-37	3.57763e-34	1947.54	1.01803	0.141315	6.37093e-14	7.64406e-12	1947.54	0.147669	0.126543	0.113623	0.365936	1947.54	-0.792016	0.14164	3.50767e-09	1.16215e-07
Itm2b	844.965	868.354	1454.01	877.778	1528.16	1347.61	1423.01	1524.16	1461.22	1949.53	1883.86	1626.29	1850.97	1310.32	1572.82	1301.73	1426.55	0.460827	0.187471	0.00546581	0.0220614	1426.55	0.691923	0.19654	4.04088e-05	0.00153174	1426.55	0.51966	0.187653	0.00225573	0.0133668	1426.55	-0.154272	0.17006	0.294984	0.55654	1426.55	0.0226242	0.126569	0.785829	0.914092	1426.55	0.199642	0.173859	0.187573	0.391119
Btg2	3562.87	2715.61	3095.14	3473.92	4379.79	4885.91	4171.32	4260.38	5219.31	4839.11	5811.34	5673.33	5345.02	3302.21	5145.33	3692.2	4348.3	0.420165	0.150135	0.00235353	0.0110711	4348.3	0.691491	0.155507	8.74925e-07	5.72169e-05	4348.3	0.410238	0.14948	0.00338787	0.01873	4348.3	-0.260074	0.145554	0.0470711	0.177271	4348.3	-0.00866178	0.112734	0.909689	0.965616	4348.3	0.24907	0.145301	0.0613768	0.179477
Sertad1	794.68	846.245	824.143	1056.31	1349.71	1236.39	1222.69	1540.67	1658.25	1693.53	1235.59	1312.7	1096.22	1183.51	1240.63	1064.89	1209.76	0.559539	0.155416	0.000100032	0.000775689	1209.76	0.689863	0.158477	1.37402e-06	8.41132e-05	1209.76	0.347581	0.151302	0.0138224	0.0582253	1209.76	-0.317266	0.150024	0.018275	0.0933721	1209.76	-0.135418	0.134532	0.152007	0.426762	1209.76	0.120124	0.143058	0.35767	0.584761
Inhbb	1682.51	1212.95	1636.02	2230.58	2064.37	2359.94	2610.28	2794.02	2879.52	2778.13	2679.88	3247.9	1781.67	2038.13	3182.37	2522.52	2356.3	0.471165	0.1916	0.00526021	0.0213948	2356.3	0.689742	0.201233	5.64366e-05	0.00201314	2356.3	0.437414	0.189323	0.0103425	0.0463006	2356.3	-0.21905	0.177868	0.143974	0.362555	2356.3	-0.0198633	0.127552	0.819322	0.928415	2356.3	0.188541	0.17629	0.21815	0.431856
Srm	10748	11710.2	13143.3	18320.7	28596.8	27767.9	28515.2	28927.7	23139.6	23210.3	19096.3	25061.9	22195.3	28783.4	33820.1	34713.8	23609.4	1.03974	0.160673	1.19837e-11	5.42834e-10	23609.4	0.688058	0.163412	2.57776e-06	0.000148213	23609.4	1.11366	0.160311	4.98885e-13	2.82371e-11	23609.4	0.353692	0.15566	0.0115856	0.0671322	23609.4	0.0376321	0.11745	0.656691	0.851176	23609.4	-0.284197	0.15304	0.0375497	0.124522
Zfp600	1709.72	1994.39	1835.41	1025.49	1024.31	1218.66	1186.05	1081.61	2439.46	3652.75	3505.46	2162.42	4388.66	4085.5	2278.02	1897.21	2217.82	-0.417722	0.247655	0.0344317	0.0978858	2217.82	0.687998	0.275506	0.000993045	0.0184361	2217.82	0.844203	0.260652	0.000214216	0.00184076	2217.82	0.0660138	0.205462	0.681543	0.852068	2217.82	1.39705	0.264395	6.27539e-09	2.58301e-06	2217.82	1.29557	0.262816	6.60476e-08	1.67743e-06
Kcnk10	98.9228	91.4859	54.193	125.397	87.4733	127.346	178.335	138.71	156.395	103.372	416.481	166.519	260.825	129.447	140.387	120.972	149.766	0.232783	0.340142	0.257853	0.436161	149.766	0.687701	0.630575	0.0095483	0.0910651	149.766	0.474887	0.426958	0.0760344	0.208257	149.766	-0.137365	0.2928	0.414923	0.670189	149.766	0.0351482	0.162442	0.523701	0.766764	149.766	0.29353	0.3629	0.146669	0.332009
Atf3	1399.76	1671.91	1354.83	1646.1	1753.84	1807.03	1518.29	1908.92	2402.66	3050.29	2579.23	2325.82	2101.72	1040.86	1242.26	1239.54	1815.19	0.164483	0.174297	0.287082	0.470077	1815.19	0.68703	0.197084	4.73836e-05	0.00173936	1815.19	-0.0909927	0.174351	0.557921	0.750999	1815.19	-0.815417	0.193462	3.30513e-06	8.36685e-05	1815.19	-0.168329	0.168054	0.0992212	0.342705	1815.19	0.496349	0.189663	0.00272971	0.0162578
Mcfd2	747.691	1069.62	991.834	705.623	1410.07	1562.01	1677.08	1197.2	1530.22	1394.72	1576.35	1399.85	1789.23	1814.9	1720.55	1518.96	1381.62	0.687144	0.162519	5.31764e-06	6.05107e-05	1381.62	0.686323	0.165247	3.33177e-06	0.000186983	1381.62	0.922145	0.162128	2.31604e-09	7.16173e-08	1381.62	0.178292	0.149231	0.182095	0.418597	1381.62	0.134256	0.137873	0.158408	0.435838	1381.62	0.0111288	0.145821	0.935426	0.969724
Armc6	1389.86	1087.16	1461.17	1885.2	2739.66	1942.43	2199.87	2348.16	2815.88	2381.6	2254.17	2364.73	1748.91	2283.81	2332.7	2420.29	2103.48	0.612428	0.172159	0.000100015	0.000775689	2103.48	0.685668	0.176418	1.00629e-05	0.00048136	2103.48	0.546674	0.170283	0.000508926	0.00385928	2103.48	-0.128512	0.155279	0.349064	0.610384	2103.48	-0.0353254	0.121799	0.675894	0.862114	2103.48	0.0741436	0.154355	0.605178	0.783043
Mgll	478.127	811.175	533.75	833.146	680.542	833.393	681.58	781.07	1068.7	1131.44	1478.46	1038.8	1590.15	1035.57	669.285	977.998	913.95	0.116263	0.213199	0.512976	0.684675	913.95	0.685522	0.267585	0.000872108	0.0166039	913.95	0.583054	0.248566	0.00599441	0.029937	913.95	-0.0941593	0.203988	0.563111	0.781535	913.95	0.260081	0.262933	0.0367946	0.199458	913.95	0.540511	0.252137	0.00765468	0.0369993
Scamp3	6185.15	5823.84	7111.56	8631.13	10863.3	9470.37	6989.25	9111.93	13710.7	11818.3	10262.4	10603.5	9533.33	8403.47	11313.4	11880.8	9482.03	0.348134	0.155601	0.0137866	0.0470768	9482.03	0.684341	0.163987	3.30367e-06	0.000185977	9482.03	0.524845	0.158531	0.000369405	0.00294267	9482.03	-0.143588	0.147281	0.276119	0.535956	9482.03	0.0996407	0.128663	0.272648	0.569028	9482.03	0.302509	0.15418	0.0288196	0.101908
AA465934	311.607	548.153	323.113	258.233	605.315	510.997	663.258	624.195	829.509	824.555	576.24	392.176	685.452	512.503	475.029	551.189	543.22	0.597901	0.279156	0.00751093	0.0287362	543.22	0.68432	0.300407	0.00169721	0.0269438	543.22	0.502301	0.269404	0.0234558	0.0871593	543.22	-0.147915	0.224052	0.38458	0.643464	543.22	-0.0312151	0.14608	0.681278	0.8651	543.22	0.0752585	0.218571	0.647755	0.813582
Pde6h	2718.73	2799.47	3387.57	3099.85	3138.54	3712.39	3089.1	3490.87	4696.46	4999.82	4714.27	5689.67	2738.03	3138.42	4935.57	4081.52	3776.89	0.138958	0.149846	0.313423	0.498995	3776.89	0.683548	0.164587	3.34873e-06	0.000187348	3776.89	0.279945	0.154502	0.0515255	0.157514	3776.89	-0.377241	0.157463	0.00694935	0.0461214	3776.89	0.0877977	0.126449	0.348775	0.637493	3776.89	0.530318	0.160729	0.000278766	0.00249827
Slc35b2	915.036	1081.06	1191.22	1168.95	1838.69	1711.92	1480.42	1705.8	2124.37	1831.63	1750.88	1560.92	1994.62	1722.43	2135.18	1438.88	1603.25	0.585437	0.156569	5.44643e-05	0.000460487	1603.25	0.682804	0.159692	1.99725e-06	0.000117393	1603.25	0.702992	0.156328	1.78885e-06	2.79253e-05	1603.25	0.00385073	0.140828	0.97682	0.990722	1603.25	0.0630806	0.11948	0.464446	0.727628	1603.25	0.0925427	0.14314	0.481687	0.691962
Arhgef5	601.78	794.403	1122.72	686.495	1103.04	1154.18	1162.84	1139.4	1243.5	1831.63	1024.12	1489.34	761.054	824.232	1279.8	1173.94	1087.03	0.414854	0.223576	0.0269509	0.0807181	1087.03	0.680899	0.243538	0.000464554	0.010368	1087.03	0.271365	0.213348	0.144536	0.323788	1087.03	-0.360879	0.220643	0.0414586	0.163414	1087.03	-0.0626456	0.144735	0.450629	0.718336	1087.03	0.216726	0.205557	0.199995	0.407007
Rgs16	1172.23	231.764	799.603	894.781	1024.31	1183.19	1022.37	1073.35	1107.03	1515.05	1846.92	1418.53	835.395	1129.36	653.777	1277.02	1074.04	0.305515	0.288225	0.146153	0.292146	1074.04	0.679718	0.372442	0.00444827	0.0537373	1074.04	0.218581	0.276123	0.31071	0.529633	1074.04	-0.380759	0.30762	0.067272	0.224441	1074.04	-0.0299235	0.152186	0.659935	0.853131	1074.04	0.272822	0.2802	0.16496	0.358673
Smpd4	12137.8	10781.6	13503.3	13928.6	20667.3	19326	17715	19175	20615.8	21234.1	17912.4	23052	16546.6	17874.2	23781.6	22579.1	18176.9	0.580472	0.128565	1.93483e-06	2.50793e-05	18176.9	0.6791	0.130579	2.16489e-08	2.34551e-06	18176.9	0.655323	0.128485	1.04548e-07	2.18392e-06	18176.9	-0.0226443	0.119856	0.780524	0.905402	18176.9	0.0459267	0.103982	0.577347	0.804021	18176.9	0.0951141	0.121139	0.403188	0.626129
Gm12473	140.141	108.258	137.016	208.286	293.036	272.424	354.226	191.552	239.193	211.59	584.551	175.857	264.605	180.961	173.851	256.426	236.998	0.636484	0.399955	0.0181189	0.0585082	236.998	0.67866	0.466851	0.00714397	0.0751567	236.998	0.350927	0.337518	0.143024	0.321676	236.998	-0.227185	0.296945	0.221406	0.470233	236.998	-0.058246	0.165753	0.367802	0.652762	236.998	0.0567308	0.260479	0.749843	0.876741
Tor4a	1414.6	1378.39	1615.57	2740.67	2091.49	2345.43	2438.05	2808.88	2287.67	3466.2	3124.99	3659.53	1181.9	2167.57	2502.47	2337.65	2347.57	0.342319	0.225717	0.0665415	0.162593	2347.57	0.678268	0.254776	0.000669484	0.0136708	2347.57	0.153013	0.212791	0.409248	0.625945	2347.57	-0.502967	0.239641	0.0100085	0.060317	2347.57	-0.0865014	0.155273	0.312663	0.60605	2347.57	0.276383	0.219007	0.11775	0.286513
Plaur	1831.72	1731.37	2373.25	2848	2570.84	2609.79	2276.82	2564.49	4394.4	3016.37	3043.73	4347.4	2313.4	2678.75	3422.33	3289.24	2831.99	0.156821	0.169442	0.300963	0.484912	2831.99	0.677957	0.190691	4.15464e-05	0.0015606	2831.99	0.369887	0.178525	0.0241257	0.0891126	2831.99	-0.273922	0.174229	0.0654876	0.220485	2831.99	0.120216	0.147179	0.223109	0.519624	2831.99	0.494887	0.18401	0.00221995	0.0137791
Il3ra	465.761	396.439	552.155	524.967	649.927	831.781	680.358	601.077	794.243	948.117	869.9	704.206	446.048	581.189	499.515	753.945	643.727	0.436225	0.200423	0.0121609	0.042486	643.727	0.677802	0.212394	0.000131357	0.00395473	643.727	0.196434	0.188703	0.246449	0.459153	643.727	-0.452394	0.201668	0.00783461	0.0504515	643.727	-0.128458	0.160053	0.177245	0.462695	643.727	0.205435	0.184922	0.193219	0.398027
Gm16127	81.6113	93.0107	78.7333	94.579	88.3481	49.9713	46.4158	61.0985	215.427	175.248	117.28	182.082	85.6815	126.805	77.5391	137.158	106.937	-0.278666	0.311596	0.188716	0.351678	106.937	0.677496	0.429586	0.00632053	0.0688383	106.937	0.177034	0.292258	0.419084	0.635166	106.937	-0.418858	0.348439	0.055266	0.196703	106.937	0.202351	0.312052	0.0350931	NA	106.937	1.29655	0.390744	6.27829e-05	0.000710597
A830035A12Rik	188.778	291.993	147.241	197.66	181.945	211.169	191.771	156.875	535.118	467.598	319.518	320.589	102.062	287.953	133.041	309.245	252.659	-0.0814515	0.268403	0.671043	0.801955	252.659	0.677003	0.432009	0.00632602	0.0688465	252.659	0.00618793	0.277647	0.977123	0.988731	252.659	-0.723027	0.393267	0.00697468	0.0462262	252.659	0.0296514	0.155737	0.650761	0.848181	252.659	0.923372	0.393563	0.00167587	0.0110082
Hid1	568.806	641.164	647.249	843.772	723.404	938.171	586.305	777.767	1225.86	1037.76	1050.9	1387.4	1317.98	993.305	599.091	1076.82	900.985	0.121434	0.200769	0.478209	0.654463	900.985	0.67676	0.243215	0.00047075	0.0104581	900.985	0.479561	0.225049	0.0143588	0.0600126	900.985	-0.169522	0.199233	0.295673	0.557333	900.985	0.183841	0.202479	0.0830959	0.310249	900.985	0.527116	0.230818	0.00546494	0.0285275
Grhl2	2040.28	2310.78	2210.67	2101.99	1236	1067.13	1145.74	1017.21	4380.6	3595.41	3414.96	2845.61	2559.11	2480.62	2818.34	2418.59	2352.69	-0.92523	0.135577	1.29774e-12	6.84598e-11	2352.69	0.674779	0.135224	6.59289e-08	6.23555e-06	2352.69	0.227143	0.128945	0.0639175	0.184003	2352.69	-0.432126	0.13205	0.000393021	0.00485194	2352.69	1.17145	0.136054	4.34775e-19	8.15251e-16	2352.69	1.65112	0.134786	1.30066e-35	9.80742e-33
Tcea3	835.897	1131.38	776.085	1362.36	1263.11	889.812	1077.34	984.181	2169.6	1974.57	1621.6	1384.29	2119.36	1034.25	1806.25	1764.32	1387.15	0.0307394	0.19771	0.866316	0.926023	1387.15	0.674435	0.244885	0.000508033	0.0110834	1387.15	0.628271	0.231052	0.00199965	0.0120917	1387.15	-0.0594388	0.191366	0.700928	0.863114	1387.15	0.499911	0.261848	0.0035447	0.0533634	1387.15	0.660882	0.235812	0.000962	0.00700968
Lama1	8862.66	7692.44	6533.84	9031.77	14158.4	14731.9	14192.3	14054.3	13141.8	12339.2	12270.9	14375.1	16595.8	15776.6	17424.3	17004.2	13011.6	0.812777	0.10429	1.22556e-15	1.00487e-13	13011.6	0.672882	0.104971	1.66918e-11	4.03887e-09	13011.6	1.0408	0.104125	2.40459e-24	5.45467e-22	13011.6	0.336793	0.102554	0.000553787	0.0064448	13011.6	0.181262	0.100541	0.0296572	0.176978	13011.6	-0.120788	0.100071	0.201923	0.409524
Gm8098	81.6113	275.22	292.438	224.227	203.813	108.003	173.449	84.2168	475.319	452.253	596.556	362.607	182.703	346.072	103.657	146.529	256.792	-0.307803	0.354415	0.157255	0.308359	256.792	0.67226	0.558904	0.00928543	0.0894139	256.792	-0.085174	0.307616	0.694947	0.842103	256.792	-0.97286	0.479183	0.00278766	0.0229689	256.792	0.0610816	0.170532	0.306519	0.600835	256.792	1.50058	0.459337	6.28733e-05	0.000711252
Pear1	673.499	420.835	707.577	724.752	1325.22	1109.04	978.397	1174.08	709.146	722.798	1915.26	1234.11	967.697	1019.72	743.559	1210.57	977.267	0.719926	0.28966	0.00220352	0.0105158	977.267	0.671804	0.309131	0.00223104	0.0327373	977.267	0.51337	0.275858	0.0224123	0.0841216	977.267	-0.133097	0.225243	0.439793	0.690559	977.267	-0.0603416	0.154489	0.435587	0.706009	977.267	-0.000871217	0.218765	0.99339	0.997175
Il34	267.916	402.538	168.714	373.003	357.766	415.89	214.979	364.94	873.974	243.894	861.589	431.861	580.87	427.967	479.926	535.002	437.552	0.0828539	0.268808	0.667485	0.799591	437.552	0.671519	0.436888	0.0066841	0.071775	437.552	0.51943	0.35579	0.0435376	0.138842	437.552	-0.119819	0.260025	0.488926	0.729347	437.552	0.120751	0.204708	0.113076	0.3648	437.552	0.565141	0.380186	0.0228274	0.0859596
Slc9b2	103.045	226.428	190.187	164.716	424.246	378.815	400.642	328.611	279.825	348.881	373.078	265.342	199.084	435.892	452.991	352.693	307.78	1.02911	0.314399	0.000116587	0.000886511	307.78	0.67134	0.336947	0.00319752	0.0420867	307.78	0.938444	0.311288	0.000365217	0.00291571	307.78	0.107161	0.230955	0.532679	0.760798	307.78	-0.0211652	0.14788	0.766647	0.903865	307.78	-0.165499	0.242476	0.35757	0.584684
Fam129b	7556.88	6408.59	7148.37	10700.2	8109.65	9881.43	9652.05	10347.1	13296.7	11817.5	11978.2	15775.8	7653.38	6795.95	8971.68	10069.6	9760.19	0.225146	0.15356	0.113159	0.242137	9760.19	0.671151	0.166216	5.63076e-06	0.000294585	9760.19	0.0609021	0.151256	0.644906	0.811048	9760.19	-0.60486	0.163148	4.53884e-05	0.000792482	9760.19	-0.102256	0.130375	0.261336	0.558415	9760.19	0.425415	0.160038	0.00314047	0.0182543
App	5572.65	5583.69	6139.15	5715.12	6104.76	7253.9	7304.39	7420.99	6902.1	9437.56	12871.2	8778.84	7236.31	6247.78	7110.74	7330.73	7313.12	0.256232	0.142162	0.0515191	0.133446	7313.12	0.67049	0.150929	9.19921e-07	5.96224e-05	7313.12	0.254233	0.142507	0.0581407	0.171794	7313.12	-0.400184	0.145943	0.00259382	0.0217923	7313.12	-0.00429379	0.110873	0.957434	0.981443	7313.12	0.393377	0.145668	0.0031028	0.0180786
Pdrg1	459.991	450.568	815.963	502.65	906.224	714.106	906.33	888.405	895.44	1215.43	818.186	918.191	947.537	1165.02	1208.79	768.427	848.829	0.52452	0.22338	0.00582536	0.0231992	848.829	0.669754	0.236221	0.00040531	0.00931115	848.829	0.797557	0.226341	8.60424e-05	0.000843744	848.829	0.061588	0.18689	0.692538	0.858353	848.829	0.104699	0.157975	0.245087	0.542224	848.829	0.123606	0.192661	0.441783	0.659418
Chd3	1556.38	1193.89	1455.03	1612.09	1690.86	2248.71	1871.29	1831.3	2359.73	2390.48	2312.35	2416.09	2124.4	1986.61	2110.69	2250.76	1963.17	0.366344	0.123738	0.0017183	0.00855268	1963.17	0.668442	0.126802	1.55146e-08	1.73932e-06	1963.17	0.518332	0.124493	1.37474e-05	0.000170294	1963.17	-0.143447	0.118349	0.19378	0.43429	1963.17	0.10317	0.108969	0.229737	0.526866	1963.17	0.284597	0.121901	0.0124444	0.0542289
Fhl3	333.04	147.14	374.239	239.104	446.114	614.164	395.756	589.518	488.352	647.691	396.165	452.092	781.214	496.653	654.593	620.194	479.752	0.761379	0.294706	0.00153122	0.00776213	479.752	0.667817	0.313496	0.00243835	0.0348425	479.752	1.11366	0.292425	1.6367e-05	0.00019915	479.752	0.233196	0.243519	0.198524	0.440021	479.752	0.0930125	0.169184	0.25692	0.554525	479.752	-0.0248322	0.220475	0.882315	0.944687
Fam89b	863.926	511.559	952.979	1300.73	1818.57	2163.28	2075.28	2209.45	1524.86	1380.18	1445.22	2055.04	1772.85	1891.51	3720.24	2360.66	1752.89	1.09476	0.259917	2.60768e-06	3.26371e-05	1752.89	0.667656	0.27268	0.00116584	0.0207804	1752.89	1.34827	0.257769	1.63659e-08	4.20532e-07	1752.89	0.474302	0.252106	0.0162437	0.0856401	1752.89	0.0806451	0.156362	0.344963	0.634093	1752.89	-0.26055	0.227586	0.145063	0.3295
Cyp26b1	29.6768	54.8916	153.376	95.6417	124.212	116.062	194.214	175.039	223.86	230.972	168.07	133.838	131.042	208.7	217.926	93.7106	146.952	0.473164	0.445319	0.0602869	0.151085	146.952	0.666638	0.6497	0.0103302	0.0961678	146.952	0.612501	0.468941	0.0365898	0.122385	146.952	-0.0760421	0.278671	0.637422	0.827026	146.952	0.0114165	0.158377	0.835959	0.935272	146.952	0.118141	0.293772	0.498011	0.705
Iba57	168.169	298.092	464.219	391.068	421.621	290.156	309.032	267.512	901.574	605.696	507.904	512.008	435.968	237.759	190.991	369.731	398.219	-0.0181909	0.253014	0.921804	0.95807	398.219	0.665178	0.389121	0.0053287	0.0611557	398.219	-0.059854	0.266565	0.772086	0.886099	398.219	-0.828109	0.360942	0.00212009	0.0186373	398.219	-0.0124975	0.150997	0.848734	0.94108	398.219	0.758933	0.358787	0.00402443	0.0223412
Plekho2	1142.56	1184.74	1116.58	1528.14	2195.58	1869.9	2142.46	2135.14	1787.81	1947.92	2226.46	2412.97	1336.88	1722.43	1606.28	2612.82	1810.54	0.684006	0.189847	6.8676e-05	0.000561132	1810.54	0.664605	0.194842	5.91436e-05	0.0020841	1810.54	0.495959	0.18557	0.00332831	0.0184817	1810.54	-0.155887	0.169119	0.281211	0.541533	1810.54	-0.0941865	0.140347	0.294809	0.589129	1810.54	0.00616936	0.165064	0.97765	0.990194
4930505N22Rik	309.958	287.418	207.569	327.307	464.483	325.62	349.34	497.045	631.715	512.823	408.17	418.633	401.947	310.408	405.652	414.031	392.007	0.427625	0.233473	0.0266021	0.0799347	392.007	0.664118	0.25437	0.000776147	0.0153274	392.007	0.353773	0.226567	0.0676641	0.191865	392.007	-0.261959	0.216382	0.126508	0.335155	392.007	-0.0313953	0.139873	0.692811	0.870056	392.007	0.192746	0.209066	0.25954	0.48264
Armcx2	512.75	277.507	513.3	501.588	1096.04	1179.97	1280.1	1132.8	946.039	530.59	1004.73	647.402	1072.28	1091.05	1318.98	949.885	878.438	1.30738	0.238086	3.49883e-09	9.05927e-08	878.438	0.663897	0.248702	0.000659718	0.0135434	878.438	1.22647	0.237469	2.6351e-08	6.39739e-07	878.438	0.391018	0.225868	0.0302262	0.132156	878.438	-0.027888	0.137923	0.727174	0.88572	878.438	-0.473788	0.231261	0.0119395	0.0524787
Dcxr	570.455	388.815	278.123	367.689	789.884	931.724	815.942	921.431	536.651	806.788	685.208	785.909	628.751	1125.39	671.733	652.567	684.816	1.01284	0.25319	7.23849e-06	7.90925e-05	684.816	0.663755	0.26432	0.0010101	0.018705	684.816	0.84254	0.250991	0.000141873	0.00129339	684.816	0.0833037	0.201256	0.601149	0.805337	684.816	-0.0554607	0.146344	0.492035	0.745318	684.816	-0.208799	0.21592	0.226246	0.442292
Blcap	4512.53	3916.36	4576.75	5470.71	7192.06	6346.36	6522.65	7219.53	6790.93	8344.88	6307.24	8622.43	6826.8	5897.75	6027.64	7191.86	6360.41	0.53151	0.130398	1.61355e-05	0.00016055	6360.41	0.661609	0.132736	6.85864e-08	6.4449e-06	6360.41	0.464118	0.129406	0.000170719	0.0015122	6360.41	-0.187891	0.124443	0.102313	0.293453	6360.41	-0.0458175	0.105081	0.578249	0.804562	6360.41	0.124329	0.123344	0.281697	0.506349
Vstm5	954.605	713.59	675.879	741.755	586.071	522.281	644.936	587.867	1370.76	1158.9	1199.58	1359.39	975.258	1101.62	1005.56	813.579	900.726	-0.354302	0.157062	0.0133779	0.0459707	900.726	0.66084	0.162769	5.17958e-06	0.000275953	900.726	0.301173	0.153931	0.0351797	0.118763	900.726	-0.336397	0.15435	0.0145297	0.0793613	900.726	0.66385	0.167619	5.13709e-06	0.000601187	900.726	1.08074	0.161917	2.67281e-12	1.60293e-10
Gm31415	77.4895	58.7035	38.8554	32.9433	53.3587	64.4791	43.9729	108.987	87.3974	358.572	68.3361	98.8222	37.8007	109.633	167.321	69.857	92.2831	0.108255	0.337041	0.539786	0.705086	92.2831	0.658733	1.68809	0.00973241	0.0924102	92.2831	0.354695	0.463852	0.142771	0.321221	92.2831	-0.175357	0.3406	0.263144	0.52009	92.2831	0.0373597	0.167653	0.396842	NA	92.2831	0.439516	0.565518	0.0496866	0.153965
C130073F10Rik	183.007	170.774	213.705	143.463	61.2313	70.9271	70.8452	92.4734	234.593	395.722	481.123	250.557	114.662	126.805	75.0905	63.0417	171.751	-1.08871	0.371769	0.000294336	0.00195739	171.751	0.657765	0.395039	0.00581343	0.0651232	171.751	-0.714845	0.355712	0.00837945	0.039167	171.751	-1.72083	0.35664	7.71978e-08	2.91345e-06	171.751	0.0697536	0.168421	0.312774	0.60605	171.751	2.10022	0.358497	2.57091e-10	1.06273e-08
Klf16	1382.45	1637.6	1624.77	2850.12	4305.44	3473.81	4005.2	3911.96	3190.01	3140.74	3210.87	2990.34	3767.47	3113.33	4752.74	4740.91	3256.11	1.01394	0.194531	2.53348e-08	5.38084e-07	3256.11	0.65701	0.19956	0.000106002	0.00330243	3256.11	1.07993	0.193797	3.77558e-09	1.11297e-07	3256.11	0.31614	0.183342	0.0433279	0.167944	3256.11	0.0276858	0.127644	0.749055	0.896631	3256.11	-0.261193	0.179741	0.0892294	0.234559
Gm26628	265.443	232.527	276.078	283.737	319.278	307.888	321.246	221.276	329.657	615.388	487.587	394.511	463.688	425.325	444.829	362.064	359.408	0.108395	0.204157	0.530024	0.697909	359.408	0.656523	0.249125	0.000727796	0.014564	359.408	0.590353	0.234025	0.00364349	0.0198933	359.408	-0.0735744	0.193522	0.64283	0.830355	359.408	0.307139	0.2615	0.0237059	0.157566	359.408	0.529145	0.236428	0.0063595	0.0321073
Ino80e	8329.3	7296.77	8792.56	11708.7	15766.2	16534.1	15225.6	16741	14922	14191.9	13576.7	16155.5	13734.2	14202.2	19002.8	18521.5	14043.8	0.796943	0.142777	4.38811e-09	1.09724e-07	14043.8	0.656179	0.14479	6.58147e-07	4.45915e-05	14043.8	0.826696	0.142403	1.36809e-09	4.38454e-08	14043.8	0.132448	0.132505	0.276988	0.53689	14043.8	0.0158596	0.108536	0.850116	0.941437	14043.8	-0.103951	0.132173	0.369263	0.595608
Ildr2	199.494	108.258	184.052	158.34	82.2249	128.958	180.777	127.151	407.855	395.722	339.834	315.142	274.685	188.887	31.0156	170.383	205.799	-0.135701	0.310513	0.481211	0.657168	205.799	0.655197	0.63876	0.0109009	0.0994402	205.799	0.0134782	0.313453	0.949538	0.977341	205.799	-0.727378	0.526289	0.0131405	0.0735728	205.799	0.0424213	0.164772	0.443293	0.712953	205.799	1.1862	0.512074	0.00120133	0.00838746
Trp53	28425.5	24145.4	35130.4	32638.3	35059.3	28443.4	28029.1	30901	52378.7	55705.5	39756.8	49025.2	32101.6	32167.5	45997.8	40797.3	36918.9	0.0172265	0.137149	0.865432	0.925596	36918.9	0.65507	0.150898	1.41131e-06	8.59095e-05	36918.9	0.296947	0.143114	0.0258449	0.093955	36918.9	-0.344402	0.144313	0.00946922	0.0578595	36918.9	0.212762	0.143996	0.0395217	0.207908	36918.9	0.643144	0.148522	3.26913e-06	5.33866e-05
Plekhg1	3974.22	4430.97	4084.93	3883.05	3832.21	3915.5	3598.45	3636.19	6173.02	6905.75	6879.78	6218.8	7616.84	8239.68	7035.65	6516.3	5433.83	-0.12062	0.0938493	0.183593	0.345066	5433.83	0.654585	0.0967655	1.60857e-12	4.76595e-10	5433.83	0.830046	0.0961019	1.25968e-18	1.54984e-16	5433.83	0.156541	0.0929048	0.0795582	0.249844	5433.83	0.956632	0.0969806	5.03589e-24	1.69971e-20	5433.83	0.798317	0.0966659	5.67366e-17	6.67021e-15
Septin5	755.11	916.384	646.226	993.611	1089.92	1160.62	1275.21	1314.44	1106.27	1357.57	1487.7	1509.57	1248.68	1521.66	1173.7	1238.68	1174.71	0.495594	0.167259	0.0011255	0.00599868	1174.71	0.654209	0.172557	1.58232e-05	0.000708213	1174.71	0.598762	0.167442	0.000116201	0.00109298	1174.71	-0.0589124	0.150142	0.648197	0.832889	1174.71	0.0511651	0.122625	0.55635	0.789851	1174.71	0.144966	0.154078	0.296243	0.522752
mt-Tq	118.707	99.8721	29.6528	40.3821	57.7324	70.9271	95.2746	59.4472	156.395	226.127	217.937	91.8191	282.245	446.459	248.941	119.268	147.574	-0.0111361	0.303556	0.950191	0.972821	147.574	0.653786	0.760532	0.011288	0.101946	147.574	1.65905	0.53011	0.000107401	0.00102145	147.574	0.247575	0.352416	0.177446	0.412119	147.574	1.65682	0.550386	9.1832e-05	0.00523566	147.574	0.848333	0.585785	0.00987209	0.0452469
Chst5	505.33	401.013	415.139	260.358	265.044	207.945	185.663	204.763	589.549	1136.29	586.398	673.859	153.723	499.294	308.524	354.397	421.705	-0.668832	0.34456	0.00876565	0.0326977	421.705	0.650962	0.378527	0.00533507	0.0611805	421.705	-0.171366	0.272528	0.42015	0.636259	421.705	-1.00284	0.350443	0.000332537	0.00422577	421.705	0.164592	0.240799	0.0692698	0.282503	421.705	1.66759	0.342608	7.07845e-08	1.78299e-06
Upk1a	4357.55	3632.75	3902.92	5819.27	2143.1	2024.64	2021.53	2301.93	6035.02	6756.34	7239.93	9693.91	1920.27	2681.4	3803.5	3566.12	4243.76	-0.999511	0.203578	1.13141e-07	2.04738e-06	4243.76	0.650831	0.208687	0.000177767	0.00497267	4243.76	-0.504525	0.197455	0.00468903	0.0244881	4243.76	-1.25637	0.202812	4.88114e-11	3.69085e-09	4243.76	0.334591	0.21852	0.0131642	0.115224	4243.76	1.76174	0.202082	1.484e-19	2.4962e-17
Pole3	477.302	311.815	259.717	533.468	1049.68	876.916	480.037	660.524	538.184	918.236	521.755	869.169	879.496	744.979	976.176	905.585	687.69	0.817235	0.296315	0.000826723	0.00466111	687.69	0.650571	0.315696	0.00295952	0.0398759	687.69	1.03176	0.293882	5.71686e-05	0.000593262	687.69	0.184134	0.235465	0.290594	0.551915	687.69	0.0517023	0.152359	0.498999	0.750009	687.69	-0.0647819	0.222999	0.704827	0.84861
Lif	459.991	426.172	523.525	720.501	768.891	702.823	817.163	944.55	1111.63	705.838	854.201	943.869	700.573	1007.83	623.577	814.431	757.848	0.514819	0.218028	0.00583122	0.0232173	757.848	0.649739	0.230361	0.000447142	0.0100645	757.848	0.486458	0.214885	0.00991299	0.0447711	757.848	-0.145946	0.189597	0.353737	0.614448	757.848	-0.0148334	0.133624	0.854854	0.943279	757.848	0.118413	0.189011	0.457822	0.672291
Sgcz	3088.86	4042.92	3723.98	2049.92	635.056	707.659	626.614	624.195	6176.85	6096.54	7046.93	4288.26	1281.44	1468.82	593.378	359.508	2675.68	-2.23779	0.308779	2.55667e-14	1.69542e-12	2675.68	0.649579	0.33914	0.00394462	0.0490939	2675.68	-1.70686	0.310326	2.69237e-09	8.22036e-08	2675.68	-2.59854	0.307749	1.07254e-18	2.24045e-16	2675.68	0.153985	0.219231	0.0927742	0.3298	2675.68	3.12958	0.306645	9.58488e-26	2.87113e-23
Ly6a	610.024	558.064	576.696	446.328	608.814	544.849	410.414	307.144	1024.24	927.927	864.36	989.778	826.575	554.772	1169.62	681.532	693.82	-0.161995	0.215439	0.363023	0.548724	693.82	0.649305	0.264442	0.00120331	0.0211497	693.82	0.46524	0.240123	0.0226317	0.0847698	693.82	-0.157916	0.208743	0.339292	0.60064	693.82	0.614259	0.27882	0.00147681	0.0317976	693.82	0.919638	0.255215	3.55587e-05	0.00043831
Hras	1152.45	934.681	1206.56	1647.16	4150.61	3614.06	4284.91	3594.9	1757.15	2098.13	1754.58	2588.05	2663.69	2681.4	2665.71	3876.21	2541.89	1.62662	0.18727	2.97339e-19	4.33787e-17	2541.89	0.648538	0.193111	8.1098e-05	0.00265504	2541.89	1.22227	0.187612	8.31234e-12	4.00261e-10	2541.89	0.465945	0.184741	0.00375304	0.0289291	2541.89	-0.251846	0.188304	0.0321831	0.185244	2541.89	-0.877603	0.188173	4.656e-07	9.51521e-06
Rpl30-ps3	23.082	118.932	65.4406	52.0716	131.21	88.6588	113.597	71.0064	198.561	322.23	78.4942	103.491	78.1214	287.953	98.7603	142.27	123.367	0.220956	0.37096	0.257733	0.436098	123.367	0.648349	1.14802	0.010764	0.0987328	123.367	0.698117	0.606497	0.0302241	0.105989	123.367	-0.0565393	0.293256	0.703056	0.863643	123.367	0.0487077	0.170682	0.302799	0.597875	123.367	0.262221	0.387656	0.158042	0.348589
Cdc42ep1	191.251	160.1	300.618	246.543	566.827	544.849	461.715	528.419	344.99	321.423	490.358	435.751	652.692	335.505	728.051	581.858	430.684	1.12287	0.28047	6.14393e-06	6.84046e-05	430.684	0.64802	0.29693	0.00227663	0.0330686	430.684	1.26513	0.277786	5.37673e-07	9.58372e-06	430.684	0.383333	0.25879	0.0485229	0.180931	430.684	0.037194	0.146298	0.629492	0.834315	430.684	-0.274706	0.242361	0.137347	0.31812
Dnlz	401.462	408.637	546.02	605.731	743.523	780.198	809.834	932.991	637.848	806.788	937.313	925.972	752.233	858.575	1257.77	1010.37	775.954	0.654716	0.212848	0.000458857	0.00284195	775.954	0.647965	0.220477	0.000310281	0.00764799	775.954	0.919773	0.212636	2.49193e-06	3.78232e-05	775.954	0.172848	0.185649	0.266894	0.524786	775.954	0.113254	0.15621	0.231909	0.529523	775.954	0.0146112	0.179459	0.928645	0.966801
Sall4	25075.3	23837.4	29440.1	35588.3	43979	38872.9	36860.3	41464.4	52686.9	44534.8	41988.8	45501.8	53522	49376	54923.8	66825	42779.8	0.460735	0.130486	0.000141888	0.0010539	42779.8	0.64661	0.133698	1.15114e-07	1.00676e-05	42779.8	0.969393	0.132455	9.43398e-14	6.04691e-12	42779.8	0.252689	0.12729	0.0317083	0.136661	42779.8	0.41802	0.136873	0.00026962	0.010681	42779.8	0.174298	0.125478	0.134829	0.314789
Arl4c	331.391	360.607	509.21	348.561	638.555	706.047	436.065	516.86	724.479	592.775	893.91	673.859	669.072	269.46	884.762	327.135	555.172	0.387651	0.299801	0.0764166	0.180536	555.172	0.646423	0.365004	0.00504605	0.0589147	555.172	0.330335	0.28873	0.139112	0.315938	555.172	-0.246532	0.269323	0.185782	0.423685	555.172	-0.0204098	0.150094	0.768458	0.904277	555.172	0.189978	0.257718	0.304448	0.531399
Gm26716	44.5152	83.8621	89.9809	95.6417	160.076	196.661	194.214	203.111	105.03	128.408	186.539	289.463	309.966	239.08	63.6637	329.691	169.994	0.911009	0.519832	0.00654276	0.0256259	169.994	0.646278	0.657445	0.0110977	0.100698	169.994	1.31342	0.50062	0.000623896	0.00458503	169.994	0.152831	0.298893	0.374156	0.633987	169.994	0.038543	0.163459	0.485726	0.741939	169.994	-0.0311776	0.279581	0.850201	0.930284
Nop16	1229.12	1596.43	1460.14	1545.15	2143.1	1882.79	2460.04	1988.18	2079.91	2535.85	2448.1	2537.47	2344.9	3833.21	3462.32	2216.68	2235.21	0.481411	0.174137	0.00207663	0.0100089	2235.21	0.646087	0.18118	3.88568e-05	0.00148553	2235.21	0.979645	0.176792	4.82501e-09	1.38987e-07	2235.21	0.251998	0.165047	0.0811938	0.253227	2235.21	0.366802	0.187799	0.00565998	0.0712288	2235.21	0.148081	0.160194	0.304178	0.53118
Gm41724	319.85	731.125	1174.86	1397.43	2576.96	2319.64	1936.03	2391.1	1587.72	1630.53	1858.93	1652.74	1073.54	1091.05	861.908	2122.12	1545.35	1.2064	0.3327	2.34681e-05	0.000223435	1545.35	0.645315	0.363671	0.00505104	0.0589404	1545.35	0.354737	0.291528	0.111408	0.271736	1545.35	-0.222271	0.262942	0.225867	0.475962	1545.35	-0.511298	0.420202	0.00835357	0.089451	1545.35	-0.278441	0.276861	0.153324	0.341736
Wdr54	469.059	349.171	831.3	654.614	1068.92	781.81	846.478	961.063	1353.13	1077.33	793.253	821.703	917.296	583.831	662.755	908.993	817.544	0.542498	0.263672	0.0110187	0.0394265	817.544	0.645089	0.285552	0.00193608	0.0296812	817.544	0.319094	0.243455	0.112948	0.274223	817.544	-0.270896	0.236163	0.130385	0.34169	817.544	-0.0787173	0.158005	0.337922	0.627644	817.544	0.0943743	0.213794	0.581103	0.765665
Gjb5	739.448	397.964	740.297	637.611	1175.64	1025.22	842.814	932.991	1503.39	762.37	687.055	1487.78	1009.28	1309	1654.44	1277.02	1011.39	0.528047	0.269024	0.0140531	0.0477789	1011.39	0.645027	0.293788	0.00226504	0.0329415	1011.39	0.955216	0.275814	7.79428e-05	0.00077505	1011.39	0.155348	0.221852	0.367756	0.628761	1011.39	0.138755	0.193458	0.136065	0.402494	1011.39	0.0997009	0.217666	0.553816	0.746054
Slc35e1	7355.73	8249.74	7840.6	13299.5	17262	16223	17060.3	16737.7	14425.9	13485.2	14359.8	17809.8	16234.1	21468.3	18948.1	22879	15227.4	0.82819	0.164974	8.7867e-08	1.63766e-06	15227.4	0.644926	0.168132	1.36165e-05	0.000622822	15227.4	1.07732	0.164599	8.44549e-12	4.05328e-10	15227.4	0.352657	0.1595	0.0130691	0.0733117	15227.4	0.145179	0.142345	0.139001	0.407731	15227.4	-0.135503	0.150481	0.316471	0.543072
Epha1	455.045	216.517	214.727	311.367	781.137	776.974	640.05	597.774	374.122	808.403	545.765	409.295	897.136	899.522	701.116	765.019	587.123	1.10939	0.289383	1.2428e-05	0.000127375	587.123	0.644595	0.307912	0.002812	0.0384956	587.123	1.3493	0.286303	2.30422e-07	4.46631e-06	587.123	0.447952	0.275193	0.0282134	0.126129	587.123	0.0619014	0.154579	0.425354	0.698253	587.123	-0.257866	0.245741	0.163546	0.356778
Xaf1	3360.08	2949.66	4579.82	3277.32	1031.31	934.948	1016.26	857.03	5545.9	6435.73	4533.27	6871.65	1145.36	986.701	1668.31	1190.98	2899.02	-1.84875	0.182841	3.61206e-25	9.36811e-23	2899.02	0.643806	0.186879	5.75354e-05	0.00204479	2899.02	-1.46927	0.182572	9.2641e-17	8.73352e-15	2899.02	-2.1884	0.181695	6.6055e-35	5.99367e-32	2899.02	0.23749	0.182659	0.0378749	0.202555	2899.02	2.58001	0.182233	9.17292e-47	1.54296e-43
Mlx	2015.55	1905.96	1625.79	1450.57	2384.52	2176.17	1900.61	2022.86	2569.02	2948.53	2968.93	2815.27	2309.62	2186.06	2972.6	2519.96	2298.25	0.25027	0.134965	0.0468928	0.124245	2298.25	0.643639	0.142154	6.80986e-07	4.57115e-05	2298.25	0.482391	0.138319	0.00022925	0.00195091	2298.25	-0.153308	0.130929	0.201479	0.443983	2298.25	0.163097	0.129139	0.0911699	0.326871	2298.25	0.376048	0.137475	0.00301568	0.0176604
Gm28513	839.195	169.249	508.187	511.152	773.264	836.617	633.943	681.991	706.079	1103.98	1068.44	1013.12	430.928	841.404	468.499	913.253	718.707	0.328691	0.308766	0.128934	0.266955	718.707	0.642905	0.409071	0.00683605	0.0729268	718.707	0.248212	0.294139	0.26461	0.480021	718.707	-0.316786	0.307282	0.112271	0.311594	718.707	-0.0272759	0.153777	0.68659	0.867518	718.707	0.226165	0.281042	0.236755	0.454567
Zfp324	793.031	957.553	770.972	843.772	865.986	913.992	1013.82	1048.58	1294.1	1479.51	1503.39	1454.32	548.11	1290.5	1540.99	1058.93	1086.1	0.142446	0.201804	0.406742	0.591112	1086.1	0.64218	0.2435	0.000792897	0.0155348	1086.1	0.32854	0.216542	0.0810285	0.217444	1086.1	-0.272656	0.21094	0.107778	0.303212	1086.1	0.0788446	0.149845	0.361793	0.647991	1086.1	0.471726	0.22813	0.0117869	0.0519121
Entpd7	1020.55	885.126	1205.54	860.775	1051.43	905.932	840.371	695.202	1967.98	1626.5	1658.54	1391.29	1616.61	966.888	1130.44	907.289	1170.65	-0.144673	0.183681	0.367411	0.553104	1170.65	0.641819	0.212552	0.000247364	0.0064359	1170.65	0.181185	0.187584	0.283416	0.500941	1170.65	-0.438192	0.201008	0.00961189	0.0585693	1170.65	0.230394	0.201949	0.0488419	0.232655	1170.65	0.85368	0.207741	5.24448e-06	8.05344e-05
Syn3	6428.33	6756.24	5872.27	5570.6	5775.86	6841.24	6268.58	6167.65	8646.98	9279.27	12031.8	9312.63	7633.22	8922.58	8000.4	7908.32	7588.5	0.0228827	0.110537	0.833313	0.908468	7588.5	0.641392	0.11692	5.19618e-09	6.47786e-07	7588.5	0.379048	0.114003	0.000551672	0.0041327	7588.5	-0.251896	0.112311	0.0171218	0.0890309	7588.5	0.320505	0.118406	0.00119768	0.0279298	7588.5	0.631538	0.116073	1.88054e-08	5.37539e-07
Gm49601	755.11	899.612	644.181	972.357	1082.92	1163.85	1281.32	1299.58	1074.07	1357.57	1471.07	1451.21	1248.68	1495.24	1067.59	1226.76	1155.7	0.50782	0.169687	0.000983208	0.00538254	1155.7	0.640841	0.175107	2.746e-05	0.00110281	1155.7	0.574971	0.169465	0.000248312	0.00208381	1155.7	-0.070723	0.152063	0.600808	0.805137	1155.7	0.0295918	0.120809	0.7182	0.881549	1155.7	0.122979	0.154954	0.376912	0.602392
Alox5ap	108.815	77.763	259.717	225.289	49.8598	72.539	146.576	102.381	366.456	486.172	240.1	392.954	25.2005	44.9101	21.2212	46.0034	166.622	-0.460708	0.43602	0.0632447	0.15663	166.622	0.640618	0.62952	0.0112954	0.101981	166.622	-2.09365	0.489862	1.06611e-06	1.75088e-05	166.622	-3.30454	0.477067	1.92554e-13	2.10188e-11	166.622	-1.01334	0.60437	0.002477	0.0431837	166.622	1.78501	0.485528	1.24113e-05	0.000172865
Foxp4	6022.75	6370.47	9083.98	10181.6	10846.7	9845.96	9853.59	10675.7	14167.6	13585.4	11924.7	12275	10131.8	9017.68	11416.2	15855	10703.4	0.322127	0.168051	0.0288787	0.0853092	10703.4	0.640446	0.180475	4.10082e-05	0.00154782	10703.4	0.504549	0.172802	0.00152568	0.00968722	10703.4	-0.125862	0.157881	0.351651	0.612803	10703.4	0.0876402	0.133095	0.325224	0.617414	10703.4	0.281148	0.166489	0.0554791	0.16702
2610318N02Rik	2775.61	3023.61	3203.52	3204	5337.62	5242.15	4623.26	4709.54	5608.77	4999.01	4319.95	4475.79	6136.31	5951.91	6691.21	6257.31	4784.97	0.686886	0.106473	2.76136e-11	1.17297e-09	4784.97	0.640332	0.107153	2.60609e-10	4.54228e-08	4784.97	1.02115	0.106254	1.18059e-22	2.28531e-20	4784.97	0.345488	0.104472	0.00049132	0.00583952	4784.97	0.290614	0.107646	0.00178751	0.0355731	4784.97	-0.0371082	0.101241	0.723414	0.86129
Nr4a2	409.705	637.352	592.033	612.107	880.856	1065.52	1065.12	1116.29	627.115	996.572	1311.31	1017.01	1146.62	1058.03	474.213	793.985	862.74	0.751455	0.272399	0.000962995	0.00529215	862.74	0.640149	0.288114	0.00213833	0.0319281	862.74	0.510217	0.260173	0.0184303	0.0726208	862.74	-0.118533	0.214855	0.477039	0.720824	862.74	-0.0766568	0.157556	0.343978	0.633247	862.74	-0.0393075	0.211418	0.812775	0.912275
Taf9b	367.663	396.439	341.518	498.4	257.172	404.607	394.535	346.775	765.111	556.433	723.993	846.603	438.488	1151.81	633.372	431.069	534.624	-0.123147	0.240287	0.510732	0.682632	534.624	0.639905	0.327107	0.00374377	0.0473243	534.624	0.583742	0.293005	0.0135247	0.057312	534.624	-0.0708166	0.224199	0.669575	0.844943	534.624	0.696281	0.343402	0.00182443	0.0359579	534.624	0.897445	0.309248	0.000391603	0.0033568
Ttc9b	125.302	285.131	163.602	512.215	813.502	622.224	585.084	723.274	479.919	549.165	538.378	539.242	401.947	365.885	401.571	808.467	494.682	1.15395	0.379125	0.000185891	0.00132895	494.682	0.637643	0.42609	0.0074966	0.0777953	494.682	0.655858	0.363966	0.0155237	0.063684	494.682	-0.0431372	0.246785	0.801236	0.916475	494.682	-0.0939216	0.182345	0.186871	0.475401	494.682	-0.200842	0.278808	0.284784	0.509605
Mob3a	2765.72	3142.54	3310.89	4684.32	6220.23	6027.19	5561.35	6015.73	5035.32	6310.55	4863.87	6723.8	4170.67	4475.16	7237.25	6407.25	5184.49	0.716079	0.187843	2.80981e-05	0.000259671	5184.49	0.637382	0.19299	9.83654e-05	0.00310113	5184.49	0.625755	0.185843	0.000238815	0.00201752	5184.49	-0.0301708	0.162585	0.826323	0.929309	5184.49	-0.0433448	0.127868	0.606112	0.820821	5184.49	-0.0428004	0.164177	0.766884	0.885726
Smim10l2a	54.4075	135.704	134.971	123.272	177.571	251.469	133.14	244.394	277.525	272.967	225.324	158.738	94.5017	360.602	213.845	240.24	193.667	0.527731	0.414548	0.041369	0.112599	193.667	0.63715	0.530793	0.0101515	0.0952371	193.667	0.745435	0.432105	0.013547	0.0573732	193.667	-0.0157601	0.260695	0.922164	0.968989	193.667	0.0248476	0.157787	0.671474	0.859488	193.667	0.0915477	0.274322	0.601464	0.780268
Gpr137c	117.059	141.803	186.097	98.8298	170.573	206.333	230.858	250.999	220.794	501.517	290.89	160.294	105.842	151.902	453.808	255.574	221.448	0.336481	0.370045	0.133931	0.274668	221.448	0.635356	0.588014	0.0111218	0.100822	221.448	0.52079	0.421392	0.0568159	0.168971	221.448	-0.105181	0.278648	0.527351	0.757428	221.448	0.022848	0.158732	0.687348	0.867803	221.448	0.193617	0.309996	0.301238	0.527929
Adam15	661.958	726.551	1190.2	1226.34	1555.28	1676.46	1365.6	1454.8	1498.79	2006.87	1184.8	1828.6	1063.46	1147.85	1985	1615.23	1386.74	0.563072	0.242151	0.005397	0.0218295	1386.74	0.635201	0.257961	0.001222	0.0213232	1386.74	0.518509	0.237568	0.0109102	0.0482616	1386.74	-0.110924	0.20071	0.492554	0.731859	1386.74	-0.0185161	0.138583	0.811273	0.925696	1386.74	0.0760488	0.200269	0.655058	0.817962
Cmtm3	760.057	394.914	932.529	826.77	1275.36	902.708	903.887	1066.75	1434.39	1347.07	1158.02	1422.42	380.527	499.294	1240.63	1056.37	975.106	0.341397	0.285858	0.103432	0.226408	975.106	0.634749	0.355607	0.00491342	0.0579002	975.106	0.0840701	0.255307	0.685448	0.836179	975.106	-0.542238	0.32166	0.0161125	0.0851633	975.106	-0.0958896	0.176725	0.22129	0.517426	975.106	0.222	0.260707	0.237527	0.455535
Ssbp4	1533.3	2149.16	2100.24	3396.34	4936.99	4400.7	5922.91	5285.85	4586.83	3223.11	3714.16	3703.11	4416.38	4035.3	3938.17	5640.53	3936.44	1.10511	0.200254	3.53623e-09	9.14492e-08	3936.44	0.633979	0.206145	0.000206455	0.00559115	3936.44	0.91474	0.199574	7.46613e-07	1.28504e-05	3936.44	0.190799	0.178588	0.215014	0.46132	3936.44	-0.0848822	0.141293	0.338261	0.627968	3936.44	-0.355386	0.190611	0.0279903	0.0997498
Plxna4	1024.68	795.928	1064.43	848.023	1329.59	1513.65	1413.24	1667.82	1310.96	1233.2	2084.25	1556.26	1611.57	1412.03	943.528	1347.73	1322.31	0.594402	0.198931	0.000756079	0.00432156	1322.31	0.632733	0.206378	0.000221377	0.00590259	1322.31	0.447597	0.193721	0.00998284	0.0450376	1322.31	-0.167607	0.177091	0.265455	0.523163	1322.31	-0.0697767	0.137262	0.426765	0.699431	1322.31	0.0479383	0.17225	0.751519	0.877461
Capsl	530.061	562.639	867.088	580.226	425.995	552.909	655.929	475.577	1009.67	1105.6	883.752	1242.67	658.992	980.096	744.375	781.206	753.549	-0.210347	0.194856	0.210627	0.380487	753.549	0.632505	0.222864	0.000455805	0.0102357	753.549	0.263239	0.198567	0.13424	0.308517	753.549	-0.334716	0.202413	0.045055	0.1722	753.549	0.423643	0.239038	0.00612818	0.074242	753.549	0.933285	0.217708	2.13552e-06	3.67407e-05
Plec	7561	7395.88	5642.21	10946.7	12633.8	13784	13635.3	14534.8	12218.8	12369.1	13702.3	12829.8	14830.5	12845.6	15264.6	19957.8	12509.5	0.743833	0.164947	1.27125e-06	1.73722e-05	12509.5	0.631479	0.168371	1.98921e-05	0.000849391	12509.5	0.957351	0.164774	1.06876e-09	3.47899e-08	12509.5	0.248406	0.155153	0.0666882	0.223282	12509.5	0.116375	0.134818	0.210072	0.505515	12509.5	-0.0777002	0.148843	0.562042	0.752291
Zfp213	909.265	1105.46	1120.67	1234.84	1326.97	1247.67	1160.4	1137.75	1864.48	1229.16	1906.95	2224.67	1089.92	1799.04	1186.76	1610.97	1384.69	0.125391	0.17843	0.425529	0.608218	1384.69	0.629621	0.206419	0.000231795	0.00611855	1384.69	0.326761	0.189141	0.0543682	0.16381	1384.69	-0.275095	0.185478	0.0792578	0.249196	1384.69	0.100362	0.146679	0.261339	0.558415	1384.69	0.489295	0.197305	0.00402342	0.0223412
Nefh	9211.36	9631.18	10516.5	10365.4	7541.08	8527.37	9538.45	7985.74	16324.9	16833.5	14598.1	15595.2	8341.35	14413.5	12479.7	12587.9	11530.7	-0.214261	0.132172	0.0786689	0.184303	11530.7	0.628775	0.140164	9.44263e-07	6.06585e-05	11530.7	0.249244	0.133224	0.0513631	0.157103	11530.7	-0.367085	0.135553	0.00314063	0.0252189	11530.7	0.443662	0.143647	0.000211235	0.00918764	11530.7	0.883005	0.13882	2.77893e-11	1.39694e-09
Ccnf	35612.2	35583.5	41554.8	49929.2	64142.4	61253.6	58906.6	65487.7	66184.4	65319.1	57133.6	69575.5	70136.6	69692.5	89054.8	87214.8	61673.8	0.590303	0.12287	4.41235e-07	6.81803e-06	61673.8	0.628763	0.124718	5.279e-08	5.12646e-06	61673.8	0.931238	0.123125	5.1154e-15	3.88824e-13	61673.8	0.26536	0.119345	0.0171781	0.0892116	61673.8	0.280164	0.124763	0.00555173	0.0702331	61673.8	0.0458698	0.115725	0.696064	0.843259
Etv4	12239.2	11832.2	13965.4	16073.1	34789	32903.7	35377.4	35864.8	18177.9	21852.7	20131.5	25749	25695.6	33047.2	34518.8	37384.6	25600.1	1.34331	0.134736	3.36548e-24	7.91037e-22	25600.1	0.627623	0.136651	6.50282e-07	4.43296e-05	25600.1	1.25372	0.13465	2.36137e-21	3.91799e-19	25600.1	0.568265	0.13471	6.37334e-06	0.000146174	25600.1	-0.0557606	0.107966	0.508015	0.756908	25600.1	-0.656904	0.135012	2.278e-07	5.1038e-06
Shisa5	2235.65	1735.95	2582.86	2817.18	3680	3610.83	2594.4	3187.03	3001.41	4975.59	3329.08	4072.72	2579.27	2312.87	2526.14	3384.66	3039.1	0.418135	0.184867	0.0107189	0.038621	3039.1	0.627318	0.196023	0.000143575	0.00422803	3039.1	0.174827	0.175479	0.27453	0.491355	3039.1	-0.436315	0.186646	0.00677377	0.0452642	3039.1	-0.137609	0.155585	0.14452	0.416412	3039.1	0.1876	0.172486	0.212639	0.424443
Myd88	158.276	173.061	247.447	323.056	458.36	430.398	335.904	414.479	639.381	356.957	330.599	342.376	229.324	176.999	390.144	354.397	335.072	0.671192	0.338034	0.00812821	0.0306934	335.072	0.626569	0.374312	0.00620783	0.0680962	335.072	0.237664	0.279252	0.274408	0.49117	335.072	-0.325433	0.293459	0.100873	0.291091	335.072	-0.128824	0.203243	0.120153	0.377667	335.072	0.0136257	0.238	0.934951	0.969672
Ube2v1	4361.67	5338.2	6170.85	6649.22	9995.58	7988.97	6152.54	8124.45	9167.53	9015.18	8717.47	8995.93	9348.11	8823.51	10208.2	9597.67	8040.94	0.484631	0.142511	0.000288689	0.00192891	8040.94	0.626018	0.146355	2.54862e-06	0.000147121	8040.94	0.723147	0.143556	1.35049e-07	2.75758e-06	8040.94	0.0698894	0.132188	0.569078	0.785431	8040.94	0.154542	0.13028	0.100164	0.343505	8040.94	0.137447	0.134432	0.282164	0.506657
Gm15932	253.902	105.209	380.374	325.182	562.453	282.096	429.957	505.301	795.01	553.203	345.374	388.286	463.688	373.81	764.78	479.628	438.016	0.488248	0.363783	0.0452323	0.120737	438.016	0.625518	0.449418	0.00889783	0.086989	438.016	0.746847	0.384153	0.0089043	0.0411042	438.016	0.00254373	0.249064	0.998355	0.999165	438.016	0.0393725	0.158278	0.541811	0.780301	438.016	0.108712	0.263845	0.542817	0.737506
G630064G18Rik	59.3537	74.7135	118.611	65.8865	36.7388	99.9427	61.0735	62.7498	258.359	209.975	245.641	79.369	153.723	195.491	91.4145	37.4843	115.658	-0.102207	0.320673	0.57705	0.732894	115.658	0.624714	0.898147	0.0118122	0.104887	115.658	0.254495	0.382741	0.268154	0.48394	115.658	-0.254079	0.36763	0.158871	0.385442	115.658	0.0891152	0.193378	0.0975105	NA	115.658	1.22017	0.608206	0.00222943	0.01383
Slc35a4	6495.93	5695	8354.93	8355.9	8672.98	7131.39	6973.37	7814	12908	11884.6	9898.58	11825.2	7033.45	5693.01	9721.77	8618.82	8567.31	0.0697893	0.150399	0.613771	0.760672	8567.31	0.624194	0.167961	2.46696e-05	0.00100746	8567.31	0.0919857	0.152876	0.520476	0.722853	8567.31	-0.525164	0.163653	0.000350989	0.00442716	8567.31	0.0117534	0.117182	0.890509	0.957967	8567.31	0.55151	0.163779	0.000206575	0.0019538
Gna11	3556.27	3909.5	4175.93	4927.67	7662.66	7536	7663.5	7893.27	6659.84	6002.85	6727.41	6844.41	5469.76	8008.52	7519.66	8098.3	6415.97	0.864922	0.1306	5.82032e-12	2.7793e-10	6415.97	0.623963	0.132126	3.07288e-07	2.38567e-05	6415.97	0.786319	0.130176	3.58567e-10	1.26198e-08	6415.97	0.131731	0.122408	0.247862	0.501807	6415.97	-0.0506181	0.105067	0.537654	0.777332	6415.97	-0.203604	0.124376	0.076458	0.210118
Rarg	11517.9	12422.3	15621.9	15912.7	15619.2	14098.4	13890.5	15459.6	24357.1	20002.5	20956.1	22133.1	15202.2	14276.1	17475.7	18323	16704.3	0.0861653	0.116789	0.458348	0.636924	16704.3	0.623407	0.124197	7.65265e-08	7.05404e-06	16704.3	0.22149	0.11892	0.054548	0.164164	16704.3	-0.390779	0.121246	0.00055683	0.00646466	16704.3	0.0997902	0.106633	0.237978	0.535311	16704.3	0.538656	0.122536	3.64084e-06	5.8756e-05
Mgat1	809.518	830.997	722.914	1379.37	1453.81	1447.56	1575.7	1377.19	1279.53	1273.58	2031.61	1581.16	1449.03	1382.97	1506.71	1507.89	1350.59	0.572817	0.201205	0.00125366	0.00656596	1350.59	0.621424	0.209519	0.000310142	0.00764799	1350.59	0.578083	0.199586	0.00127758	0.00835215	1350.59	-0.0588327	0.172639	0.702268	0.863467	1350.59	-0.000495088	0.128605	0.992533	0.996302	1350.59	0.0569891	0.174221	0.709579	0.852081
Castor1	667.729	962.889	1247.46	1217.84	862.487	702.823	458.051	792.629	2818.18	1850.2	1159.87	1342.27	957.617	820.269	690.506	977.146	1095.5	-0.404992	0.263279	0.0494917	0.129253	1095.5	0.621191	0.300352	0.00311412	0.0412884	1095.5	-0.180387	0.239078	0.363522	0.584129	1095.5	-0.928873	0.285763	0.00011207	0.00171718	1095.5	0.0887263	0.165227	0.290727	0.585828	1095.5	1.24442	0.283388	8.9561e-07	1.70446e-05
Bmp4	122.829	295.805	158.489	229.54	216.934	270.812	236.965	284.025	252.226	485.365	374.002	350.157	476.289	495.332	819.465	491.555	347.487	0.203512	0.258865	0.302476	0.486584	347.487	0.62078	0.347447	0.005332	0.0611694	347.487	1.38802	0.316233	1.02616e-06	1.69486e-05	347.487	0.450235	0.301955	0.0347885	0.145445	347.487	1.00323	0.336408	0.000124216	0.00651432	347.487	0.355675	0.286225	0.0813619	0.219946
Igfbp7	2929.76	2834.54	3034.81	2805.49	3829.58	3588.26	2605.39	3322.44	3997.28	4729.28	5092.89	4586.28	3617.52	4012.85	3814.92	2948.48	3609.36	0.182422	0.129562	0.135842	0.27732	3609.36	0.620644	0.137654	8.12237e-07	5.33577e-05	3609.36	0.289741	0.131807	0.0215902	0.081872	3609.36	-0.319159	0.13211	0.00849183	0.0533959	3609.36	0.0772254	0.111503	0.422076	0.695281	3609.36	0.428746	0.134182	0.000599048	0.00480887
Trim28	59112.1	51540.1	75322.2	84449.5	138560	103807	95471.3	105165	122853	113939	85732.3	112309	105734	103170	137891	125434	101281	0.664823	0.163277	1.10939e-05	0.000115282	101281	0.619877	0.167046	2.34668e-05	0.000966499	101281	0.762418	0.163077	6.92058e-07	1.19825e-05	101281	0.0978236	0.147664	0.462568	0.709254	101281	0.04896	0.120116	0.569506	0.798149	101281	-0.0217223	0.147067	0.868304	0.938238
Vgll3	642.174	689.194	895.719	597.229	796.882	757.63	658.372	746.392	1099.37	1456.9	1243.9	825.593	1210.88	1456.94	1326.33	1075.97	967.467	0.0542294	0.173128	0.726311	0.838302	967.467	0.619591	0.20076	0.000212181	0.00569748	967.467	0.785139	0.19429	1.14731e-05	0.00014484	967.467	0.100098	0.169082	0.490475	0.730292	967.467	0.678887	0.205029	5.80331e-05	0.00380738	967.467	0.569934	0.194708	0.000839494	0.00630399
Mest	4990.65	4508.73	5061.42	5044.57	7665.29	7057.24	7333.7	6978.44	7712.44	8358.61	7434.78	7071.62	9510.65	10329.3	10232.7	8364.95	7353.45	0.550542	0.0942377	1.76393e-09	4.89046e-08	7353.45	0.619304	0.0949415	8.87542e-12	2.30095e-09	7353.45	0.95822	0.0942879	5.01884e-25	1.23498e-22	7353.45	0.312812	0.0928421	0.000434948	0.00528859	7353.45	0.373588	0.0958358	1.69486e-05	0.00157156	7353.45	0.0775552	0.0909992	0.428432	0.647772
Spry2	892.778	822.611	550.11	679.056	1515.04	1250.9	1122.53	1221.97	1301.76	1181.51	1348.25	947.759	1436.43	1659.03	1398.97	1413.33	1171.38	0.739539	0.179184	7.17458e-06	7.84346e-05	1171.38	0.619245	0.183125	7.85627e-05	0.00259221	1171.38	0.956207	0.178527	1.36599e-08	3.5959e-07	1171.38	0.252411	0.166202	0.0821971	0.255296	1171.38	0.109351	0.139823	0.238447	0.535584	1171.38	-0.0782766	0.158553	0.579509	0.764347
Wt1	453.396	454.38	425.364	405.946	328.9	338.515	439.729	437.597	725.245	608.927	723.993	859.831	263.345	472.877	305.259	471.109	482.151	-0.129706	0.199395	0.448083	0.627607	482.151	0.618714	0.238814	0.00089549	0.016928	482.151	-0.159926	0.204521	0.373473	0.594103	482.151	-0.856855	0.232092	2.62086e-05	0.00049415	482.151	-0.0104123	0.135529	0.898166	0.96116	482.151	0.828204	0.232514	4.88622e-05	0.000572292
Ghr	1602.55	1324.26	1723.95	871.402	1695.23	2074.62	2126.58	1932.03	1799.31	2229.77	2976.31	2262.8	2407.9	3236.17	1900.12	1647.6	1988.16	0.409044	0.220153	0.0265161	0.0797331	1988.16	0.618629	0.240812	0.000971405	0.0180806	1988.16	0.656564	0.227951	0.00118831	0.00784893	1988.16	-0.00769711	0.187864	0.95592	0.982516	1988.16	0.090689	0.153366	0.307488	0.601647	1988.16	0.181628	0.200107	0.2818	0.506349
Gm13165	1548.97	1723.75	1789.39	853.337	1026.94	1084.86	1095.66	979.227	1882.88	3352.33	3197.95	1857.39	4197.14	4014.17	2313.11	1781.35	2043.65	-0.36795	0.257653	0.0680473	0.16521	2043.65	0.618354	0.299028	0.00338824	0.0439333	2043.65	0.950355	0.279772	0.000106551	0.00101437	2043.65	0.163419	0.225261	0.343984	0.605072	2043.65	1.45769	0.282656	1.25042e-08	4.5874e-06	2043.65	1.1908	0.282324	2.03409e-06	3.51576e-05
Nckap1l	366.014	365.181	245.402	344.31	190.692	290.156	207.65	227.881	578.816	391.684	672.28	614.721	575.83	350.034	544.406	548.633	407.106	-0.416651	0.245264	0.035644	0.100669	407.106	0.617161	0.268482	0.00191827	0.0294703	407.106	0.511425	0.245561	0.0141488	0.0593247	407.106	-0.105011	0.204708	0.519384	0.751585	407.106	1.02622	0.267134	5.91385e-06	0.000660941	407.106	1.21578	0.259212	2.26905e-07	5.08899e-06
Ncs1	760.881	947.642	505.12	895.844	829.247	760.854	1023.59	1022.16	1425.19	1259.04	1254.06	1308.81	561.97	814.986	715.808	1230.16	957.211	0.167063	0.208031	0.340783	0.527508	957.211	0.615884	0.251678	0.00134488	0.0228805	957.211	0.0754164	0.207691	0.682743	0.834684	957.211	-0.541988	0.238797	0.00519016	0.0368914	957.211	-0.0435777	0.141494	0.586424	0.811296	957.211	0.419256	0.23084	0.0246566	0.0908909
Hmga2	7731.64	9215.68	8662.7	7347.41	6843.04	8263	8386.61	8213.62	9372.99	12628.4	18449.8	12411.1	10841.2	8691.42	8844.35	8047.19	9621.89	-0.0458899	0.150915	0.732805	0.842965	9621.89	0.615876	0.169063	3.20905e-05	0.00126087	9621.89	0.127412	0.154301	0.379344	0.599588	9621.89	-0.480368	0.163989	0.00104412	0.0107127	9621.89	0.115681	0.135154	0.222466	0.51877	9621.89	0.685852	0.165982	6.88078e-06	0.000101851
Tfeb	5094.52	4161.09	5489.85	8217.75	11085.5	11620.8	11473.3	11337.9	10359.7	9171.05	8020.26	9369.43	7164.49	7760.2	8543.17	10720.5	8724.34	0.941586	0.17246	6.80471e-09	1.62652e-07	8724.34	0.615301	0.17615	5.71608e-05	0.00203397	8724.34	0.528448	0.169307	0.00074429	0.00530727	8724.34	-0.0882599	0.153472	0.515275	0.748378	8724.34	-0.291477	0.177958	0.0153705	0.125553	8724.34	-0.251598	0.161517	0.0761266	0.20947
Cenpb	3380.69	2579.9	2671.82	3592.94	4422.65	4837.55	5391.57	4919.25	4622.86	3993.56	5204.63	5530.93	4790.61	4483.08	5732.18	5704.42	4491.16	0.643486	0.143478	1.99505e-06	2.57966e-05	4491.16	0.614457	0.145944	3.36682e-06	0.000187998	4491.16	0.729428	0.143198	9.63562e-08	2.03773e-06	4491.16	0.0840297	0.132073	0.490399	0.73026	4491.16	0.053487	0.112141	0.564907	0.795641	4491.16	-0.00567547	0.131983	0.909844	0.958514
Cdipt	2727.8	1896.81	2560.36	2822.49	6609.48	4931.04	4165.21	4912.65	3885.35	4331.13	3563.64	4206.56	5539.06	4372.13	6075.8	4875.51	4217.19	1.0041	0.161897	7.32871e-11	2.82904e-09	4217.19	0.614369	0.164907	2.41281e-05	0.000986736	4217.19	1.02495	0.16131	3.54079e-11	1.50527e-09	4217.19	0.335445	0.15596	0.0162516	0.0856565	4217.19	0.00779353	0.115932	0.91657	0.967444	4217.19	-0.317627	0.155125	0.0216138	0.0824806
Oas2	2972.63	2706.46	3373.26	3432.48	1312.1	1376.63	1369.27	1441.59	4473.37	5272.79	4187.9	5923.11	1326.8	1945.66	1307.55	1415.88	2739.84	-1.14949	0.153587	7.66953e-15	5.4997e-13	2739.84	0.614148	0.154806	8.93021e-06	0.000432163	2739.84	-1.02483	0.152974	2.98011e-12	1.54243e-10	2739.84	-1.70312	0.152452	3.74664e-30	2.22015e-27	2739.84	0.0711327	0.119604	0.41722	0.691626	2739.84	1.82793	0.152752	3.44057e-34	2.08986e-31
Tmem39b	1680.86	2380.92	2521.51	3183.81	3153.41	2603.35	2870.45	2945.94	4421.24	4251.99	2678.96	4603.4	2957.27	2414.58	3512.93	3520.96	3106.35	0.200202	0.180025	0.208603	0.37814	3106.35	0.614109	0.20402	0.000274821	0.0069936	3106.35	0.288505	0.185382	0.0761305	0.208422	3106.35	-0.291016	0.18473	0.0624458	0.21407	3106.35	0.0440258	0.131066	0.606668	0.82102	3106.35	0.387691	0.190562	0.0174589	0.0698967
A230057D06Rik	44.5152	200.507	67.4856	74.388	152.204	245.021	326.132	270.815	182.461	253.585	227.171	163.407	143.643	338.146	236.698	240.24	197.901	1.07436	0.476083	0.00182904	0.00901603	197.901	0.614038	0.58331	0.0119891	0.10604	197.901	1.03268	0.467452	0.00267448	0.0153927	197.901	0.0827447	0.273001	0.620052	0.816904	197.901	-0.00684536	0.156746	0.905604	0.964015	197.901	-0.106362	0.283098	0.539365	0.734893
Kirrel2	891.129	960.602	924.349	1405.93	1242.12	1244.45	1396.14	1732.22	2087.57	1795.28	1441.52	1504.12	1355.78	1025.01	1327.14	1567.52	1368.81	0.360433	0.188308	0.0289768	0.0855394	1368.81	0.614013	0.202828	0.00026176	0.00673203	1368.81	0.288169	0.184854	0.0835647	0.222095	1368.81	-0.296035	0.184438	0.0552122	0.196584	1368.81	-0.0380542	0.129916	0.648792	0.846939	1368.81	0.226392	0.179728	0.14463	0.329097
6330415G19Rik	911.738	1184.74	1217.81	1278.41	1340.97	1273.46	1206.81	1175.73	1944.98	1292.96	1966.97	2251.12	1364.6	1836.03	1205.53	1653.57	1444.09	0.0980687	0.168173	0.509034	0.681353	1444.09	0.612948	0.192043	0.000150536	0.00437309	1444.09	0.35154	0.178864	0.0306101	0.106891	1444.09	-0.241637	0.172659	0.104165	0.297048	1444.09	0.148241	0.157547	0.134439	0.399353	1444.09	0.5088	0.185311	0.00180721	0.0117126
Atf6b	7706.91	7146.58	9858.02	13487.6	10753.1	9687.99	9494.48	10221.6	17330	13541.8	13263.7	17114.9	7211.11	9445.65	10574.7	11776	11163.4	0.0596151	0.163412	0.688328	0.813913	11163.4	0.610807	0.187226	0.000155228	0.00449372	11163.4	0.0263796	0.166098	0.865582	0.936142	11163.4	-0.583537	0.182252	0.000302869	0.00392243	11163.4	-0.0193846	0.123524	0.816646	0.927135	11163.4	0.537316	0.181249	0.000724431	0.00560352
Polm	695.757	730.363	917.191	1077.56	1167.77	693.151	889.23	1146.01	1630.65	1412.48	1311.31	1234.11	1123.94	832.157	1030.05	994.185	1055.37	0.150347	0.18053	0.340948	0.527646	1055.37	0.609757	0.20766	0.000344985	0.00825123	1055.37	0.183309	0.18421	0.269006	0.485038	1055.37	-0.407508	0.195172	0.0135036	0.0751132	1055.37	0.0120319	0.128722	0.880095	0.953305	1055.37	0.440666	0.196532	0.00888266	0.0416103
Fhl2	1482.19	1398.21	838.458	1294.35	1608.63	2558.21	1569.59	1543.98	1985.61	2059.37	1958.66	2367.84	1359.56	1438.44	1718.1	2614.53	1737.23	0.443146	0.223495	0.0183984	0.0592621	1737.23	0.609209	0.242295	0.00115646	0.0206446	1737.23	0.427092	0.220871	0.0255387	0.0931116	1737.23	-0.162915	0.197744	0.310268	0.571997	1737.23	-0.00988752	0.135411	0.899729	0.961697	1737.23	0.14494	0.197427	0.374643	0.600477
Cacnb2	547.373	464.291	409.004	377.253	474.98	638.343	703.566	485.485	350.356	889.162	1214.35	734.552	662.772	912.731	695.403	609.971	635.6	0.237621	0.254593	0.226537	0.399613	635.6	0.608183	0.327409	0.00487054	0.057585	635.6	0.539624	0.28953	0.0207274	0.0796538	635.6	-0.083949	0.22533	0.616869	0.815332	635.6	0.0903236	0.169843	0.271531	0.567821	635.6	0.312931	0.266462	0.109591	0.272399
Etnk2	1318.15	1156.53	1387.55	1755.56	810.878	944.619	984.504	946.201	2366.63	2249.15	2226.46	2325.05	671.592	1235.03	1257.77	1467.85	1443.97	-0.541486	0.199825	0.00231773	0.0109221	1443.97	0.607944	0.207673	0.000360564	0.00853247	1443.97	-0.23519	0.186419	0.16426	0.35242	1443.97	-0.915445	0.20284	7.23996e-07	2.21517e-05	1443.97	0.174114	0.177231	0.0974518	0.339363	1443.97	1.26044	0.20258	4.09047e-11	1.97018e-09
Tmed1	745.218	539.767	762.792	677.994	1173.89	1105.82	1002.83	1056.84	1330.13	1055.53	963.17	1090.93	865.636	1071.24	1570.37	949.033	997.574	0.600597	0.197951	0.000635963	0.00374011	997.574	0.607671	0.205121	0.000324202	0.00787084	997.574	0.647724	0.19692	0.00029261	0.00240239	997.574	0.00521611	0.169022	0.974522	0.989893	997.574	0.0168104	0.128109	0.841761	0.938061	997.574	0.0254424	0.170968	0.866539	0.93805
Meg3	10381.1	9923.17	12231.3	14490.8	19558.2	21073.4	18991.4	20471.3	17244.9	19415.4	18797	19061.8	20559.8	16091	22525.5	29505.2	18145.1	0.728178	0.153918	4.817e-07	7.34142e-06	18145.1	0.607129	0.156781	1.34389e-05	0.000616817	18145.1	0.8805	0.153714	1.99362e-09	6.20437e-08	18145.1	0.214872	0.144588	0.0996993	0.28914	18145.1	0.0985806	0.124596	0.335087	0.625062	18145.1	-0.0806681	0.140521	0.495237	0.703387
Cramp1l	3877.77	4482.81	5536.89	6284.72	4713.06	5458.16	5545.47	5551.71	8011.43	8639.65	6766.2	8452.02	8026.34	7456.39	7260.11	9220.27	6580.19	0.0663765	0.134974	0.598845	0.749717	6580.19	0.606769	0.147084	4.40538e-06	0.00023999	6580.19	0.629537	0.143841	3.85304e-06	5.56878e-05	6580.19	0.00265761	0.132025	0.976346	0.99053	6580.19	0.5165	0.150261	4.33786e-05	0.003063	6580.19	0.53873	0.144337	4.89361e-05	0.000572677
Rusc1	962.024	893.513	783.242	1346.42	1194.89	1325.05	1231.24	1116.29	1512.59	1359.99	1699.17	1884.63	963.917	1134.64	1544.25	1169.68	1257.6	0.239337	0.178296	0.128969	0.266999	1257.6	0.60609	0.197755	0.000237679	0.00623184	1257.6	0.23415	0.178993	0.149881	0.331854	1257.6	-0.35012	0.183898	0.0256162	0.118288	1257.6	-0.0106822	0.126156	0.935834	0.974108	1257.6	0.34174	0.183442	0.0317343	0.109765
Ctnnd1	13323.2	12799.6	19148.5	14640.6	16315.5	11893.2	12305.1	12252.7	25226.4	25663	20511	22935.3	16566.8	12983	16195.9	14590.7	16709.4	-0.159867	0.135435	0.199243	0.366213	16709.4	0.60519	0.14582	4.21541e-06	0.000231816	16709.4	0.0120572	0.135204	0.942424	0.974058	16709.4	-0.603015	0.143549	5.96347e-06	0.000138193	16709.4	0.12295	0.12367	0.175179	0.460375	16709.4	0.80159	0.143943	4.04744e-09	1.32692e-07
9330179D12Rik	1957.02	1082.58	1594.09	1753.43	1696.11	1865.06	1509.74	1496.09	2349.76	2758.75	2591.23	2526.58	1713.63	1385.61	1884.61	1361.36	1845.35	0.0346183	0.158594	0.816749	0.898139	1845.35	0.604706	0.179768	9.01211e-05	0.00287556	1845.35	-0.00880747	0.161127	0.959183	0.981498	1845.35	-0.627381	0.17592	7.37446e-05	0.00120295	1845.35	-0.0237084	0.121907	0.777472	0.909425	1845.35	0.579073	0.175321	0.000237456	0.00219368
Spsb3	611.672	785.254	1000.01	1095.63	1608.63	1426.6	1437.67	1292.98	1481.92	1370.49	1422.13	1397.52	1631.73	1141.24	1989.08	1340.91	1314.59	0.655524	0.197983	0.00021478	0.001499	1314.59	0.60448	0.204521	0.00033628	0.00810309	1314.59	0.745326	0.197289	3.68809e-05	0.000401829	1314.59	0.0766369	0.17019	0.585605	0.795975	1314.59	0.0354883	0.129802	0.674677	0.861432	1314.59	-0.0182386	0.170519	0.901098	0.954287
Epop	2888.54	3109	2555.25	3514.3	3296.87	2498.57	3302.85	2841.91	5677	5306.71	3592.26	4723.23	3337.8	2604.78	3413.35	4264.69	3557.94	-0.0118389	0.156061	0.931515	0.962548	3557.94	0.604192	0.176614	7.1992e-05	0.00243309	3557.94	0.151868	0.160547	0.305344	0.524334	3557.94	-0.4354	0.169498	0.00324977	0.0259517	3557.94	0.112759	0.138306	0.267145	0.564567	3557.94	0.636711	0.172878	5.10974e-05	0.000594017
Sorbs3	610.848	365.944	547.043	531.343	1142.4	865.632	742.653	752.998	956.772	973.96	856.972	669.968	529.209	652.517	490.537	930.291	726.193	0.665738	0.24592	0.00141534	0.00727586	726.193	0.60368	0.258917	0.00183705	0.0286316	726.193	0.270224	0.22282	0.15749	0.342871	726.193	-0.29768	0.223592	0.0893763	0.269443	726.193	-0.188806	0.213401	0.0753177	0.294363	726.193	-0.0136889	0.198287	0.932679	0.968342
Ttc30a1	630.633	469.628	612.483	686.495	578.199	984.919	927.095	759.603	641.681	1368.07	906.839	1190.54	1092.44	694.785	1301.84	749.685	849.683	0.323673	0.244331	0.0971526	0.21597	849.683	0.60365	0.286247	0.0031394	0.0414909	849.683	0.566895	0.261448	0.00983795	0.0444806	849.683	-0.0603513	0.208856	0.71148	0.867896	849.683	0.0733994	0.155975	0.358163	0.645352	849.683	0.231062	0.230873	0.19738	0.403602
Lck	1973.51	997.197	1624.77	1931.96	3292.5	2679.11	2621.27	2868.33	2298.4	2534.23	2655.87	2995.79	3202.98	2798.95	3469.67	2991.92	2558.53	0.757199	0.181493	5.73388e-06	6.44498e-05	2558.53	0.602912	0.185909	0.000132469	0.00397612	2558.53	0.884553	0.180903	1.83543e-07	3.64026e-06	2558.53	0.201807	0.165478	0.162362	0.390713	2558.53	0.0591701	0.128293	0.499563	0.75037	2558.53	-0.102006	0.1612	0.471278	0.683385
Ppt2	295.944	355.27	312.888	496.274	997.196	776.974	886.787	754.649	1002.77	523.322	357.379	642.733	567.01	454.384	621.945	646.603	605.758	1.11874	0.284676	8.51985e-06	9.11167e-05	605.758	0.601831	0.303021	0.00403812	0.049834	605.758	0.52707	0.271757	0.018397	0.0725191	605.758	-0.0855208	0.216964	0.607031	0.808966	605.758	-0.265758	0.297331	0.0360285	0.196942	605.758	-0.299403	0.249822	0.112784	0.277919
Snora73b	190.426	157.051	234.155	126.46	354.267	294.992	478.816	402.92	472.253	176.056	361.997	277.013	270.905	468.914	439.116	362.064	316.713	0.948008	0.336725	0.000527392	0.00319187	316.713	0.601425	0.366883	0.0070873	0.0747932	316.713	0.969694	0.332496	0.000462164	0.00356047	316.713	0.140652	0.244972	0.414523	0.669714	316.713	0.00227194	0.148646	0.976887	0.990087	316.713	-0.140615	0.24794	0.432204	0.650883
Itgb3	744.394	731.125	1103.29	894.781	1103.91	802.765	884.344	1040.33	1502.62	1348.68	1171.87	1630.96	868.156	1281.26	1487.93	1002.7	1099.95	0.112821	0.181088	0.479935	0.656273	1099.95	0.600838	0.211414	0.000471434	0.0104653	1099.95	0.361975	0.194249	0.0378037	0.125305	1099.95	-0.219164	0.184236	0.156676	0.382098	1099.95	0.130965	0.160256	0.172111	0.455472	1099.95	0.479098	0.201204	0.00542998	0.0283653
Zbtb2	1800.39	1863.26	1958.11	2175.32	2175.46	1839.27	1958.02	2399.35	3052.78	3483.16	2672.5	3037.81	1769.07	1623.37	2091.11	2360.66	2266.23	0.0907557	0.135354	0.474794	0.651433	2266.23	0.6004	0.146757	5.45969e-06	0.000287187	2266.23	0.00962343	0.136288	0.943922	0.975016	2266.23	-0.59819	0.144569	7.75752e-06	0.000172891	2266.23	-0.0527374	0.112673	0.519652	0.763242	2266.23	0.507333	0.143812	0.000133386	0.00135348
AU015836	1056	1139	1106.36	965.981	1168.64	1175.13	1331.4	1109.68	1733.38	1620.04	1642.84	1711.88	2021.08	2867.64	2335.97	1837.58	1551.41	0.145842	0.136496	0.251731	0.429514	1551.41	0.599534	0.146446	5.11139e-06	0.000273323	1551.41	1.05691	0.144032	3.17486e-14	2.17932e-12	1551.41	0.391974	0.140905	0.00233383	0.0200786	1551.41	0.876975	0.14668	1.41276e-10	8.51492e-08	1551.41	0.44411	0.142756	0.000689218	0.00539218
Gm17771	78.3139	19.0596	22.4952	78.6387	54.2335	38.6875	120.925	89.1708	137.996	65.4152	195.774	127.613	410.767	377.773	264.449	115.008	137.27	0.210245	0.365025	0.277393	0.458974	137.27	0.598338	1.16849	0.0115861	0.103544	137.27	2.30585	0.587585	4.41416e-06	6.30446e-05	137.27	0.506488	0.587876	0.037301	0.152557	137.27	1.55641	0.644255	0.000474852	0.0154155	137.27	0.267492	0.389586	0.152988	0.341263
Sco1	510.277	371.28	481.602	405.946	809.128	738.286	715.781	597.774	599.516	794.674	858.819	592.933	1076.06	1034.25	1027.6	851.063	716.562	0.631113	0.188565	0.000201693	0.0014241	716.562	0.597266	0.193884	0.000229058	0.00606283	716.562	1.12495	0.188187	2.84698e-10	1.02055e-08	716.562	0.416586	0.182635	0.00833376	0.0527299	716.562	0.341749	0.20018	0.0101206	0.0995454	716.562	-0.00761751	0.164021	0.958322	0.979811
Ltbr	703.176	799.74	737.23	985.11	1032.19	996.203	1099.32	959.412	1272.63	1186.36	1278.07	1385.85	563.23	614.211	559.097	845.099	938.557	0.298889	0.162151	0.0418374	0.113538	938.557	0.597153	0.172994	6.56342e-05	0.00225266	938.557	-0.282192	0.162365	0.0588991	0.173292	938.557	-0.937691	0.170652	4.33935e-09	2.1538e-07	938.557	-0.574291	0.178864	9.15836e-05	0.00523566	938.557	0.277044	0.160474	0.0522804	0.159712
Oas1g	2032.04	1317.4	1301.65	1427.19	1024.31	854.349	1057.79	1250.04	2725.42	2563.31	1863.54	2574.05	1572.51	1876.98	1946.64	1576.04	1685.2	-0.47535	0.179227	0.00286673	0.0130471	1685.2	0.596649	0.186109	0.000154286	0.00447092	1685.2	0.169331	0.168167	0.270913	0.487073	1685.2	-0.413296	0.177216	0.00734972	0.0480744	1685.2	0.647637	0.190904	4.57016e-05	0.00317391	1685.2	1.16976	0.182773	1.46188e-11	7.66595e-10
Cxxc1	3095.46	3062.49	3701.49	4715.14	4800.54	4303.98	4183.53	4747.52	6258.88	5432.69	5224.94	6505.15	3161.4	3446.19	6081.51	4826.1	4596.69	0.258152	0.175368	0.0974912	0.216522	4596.69	0.596222	0.193193	0.000222543	0.00592719	4596.69	0.229398	0.175126	0.151841	0.334825	4596.69	-0.349416	0.180189	0.0239494	0.112687	4596.69	-0.0221407	0.125552	0.822223	0.929953	4596.69	0.314958	0.178137	0.0421387	0.136007
Xist	5624.58	5249.01	6367.17	4479.22	9108.6	8084.07	9054.75	8416.73	7246.32	9216.28	9303.87	7834.97	10497.2	9951.54	10334.7	10668.5	8214.85	0.651551	0.116722	6.67796e-09	1.59984e-07	8214.85	0.596076	0.117986	6.0782e-08	5.84393e-06	8214.85	0.9136	0.11671	1.0282e-15	8.55438e-14	8214.85	0.277573	0.113524	0.00902569	0.0560098	8214.85	0.197419	0.113267	0.0264575	0.167395	8214.85	-0.040298	0.110354	0.697412	0.843989
Anxa2	7663.22	5245.96	6614.62	8301.7	6230.73	7004.05	7008.79	6985.04	9698.81	10371.9	11575.6	12017.4	5565.52	6307.22	8687.64	7311.98	7911.89	-0.023854	0.140641	0.835995	0.909891	7911.89	0.594484	0.154977	1.64887e-05	0.000726504	7911.89	0.00471629	0.14239	0.98484	0.99235	7911.89	-0.596019	0.152317	1.80468e-05	0.000360141	7911.89	0.0188357	0.112843	0.821233	0.929581	7911.89	0.637734	0.152362	6.42893e-06	9.61569e-05
Sf3b4	3040.23	3741.77	5264.9	5893.66	8407.06	6963.75	6119.56	7277.33	8193.13	7879.71	6162.26	6974.36	5356.36	5851.52	7214.4	10239.2	6536.2	0.594882	0.208143	0.000961414	0.00528528	6536.2	0.594389	0.217546	0.000651147	0.0133805	6536.2	0.596157	0.206498	0.00104836	0.00706104	6536.2	-0.0246345	0.176305	0.895405	0.960191	6536.2	-0.0018235	0.130272	0.979949	0.991345	6536.2	0.00688273	0.177968	0.915344	0.96036
Naif1	1777.31	1423.37	1839.5	1769.37	4209.22	3643.07	3365.15	3741.87	3027.48	2737.75	2149.82	2720.33	3415.92	3219	4066.31	4220.39	2957.87	1.10773	0.141238	5.10387e-16	4.57488e-14	2957.87	0.593947	0.143234	4.25369e-06	0.000233099	2957.87	1.10565	0.1409	5.83645e-16	4.96971e-14	2957.87	0.448846	0.13913	0.000459298	0.00551994	2957.87	-0.00113516	0.107368	0.980637	0.991374	2957.87	-0.451783	0.139171	0.000424655	0.00358807
1700016P03Rik	569.63	512.321	605.326	495.212	562.453	652.851	699.902	700.156	693.046	687.263	1230.97	932.975	711.913	965.567	898.637	818.69	733.557	0.207994	0.18756	0.202808	0.370694	733.557	0.593835	0.21301	0.000564316	0.0121015	733.557	0.569207	0.202471	0.0017009	0.0106095	733.557	-0.0457797	0.173974	0.760701	0.894825	733.557	0.204926	0.19235	0.0637653	0.270106	733.557	0.358802	0.196622	0.0307228	0.107064
Prss46	196.197	181.447	296.528	266.734	112.841	93.4948	86.7243	79.2629	516.718	290.734	518.062	483.995	57.961	237.759	109.371	126.083	228.37	-1.12413	0.402756	0.000425592	0.00266834	228.37	0.593199	0.44874	0.0105823	0.0977312	228.37	-0.591644	0.373467	0.0270218	0.0972489	228.37	-1.61138	0.389407	1.97101e-06	5.30893e-05	228.37	0.0916009	0.18364	0.184161	0.4719	228.37	2.15293	0.386984	1.50055e-09	5.4057e-08
Heatr9	9.89228	42.6934	34.7653	38.2567	40.2377	64.4791	87.9458	39.6315	73.5978	90.4507	79.4176	80.1471	141.123	38.3057	112.636	87.7472	66.3329	0.362626	0.447208	0.106657	0.231479	66.3329	0.592677	1.03798	0.012061	0.106477	66.3329	1.20444	0.61305	0.00334523	0.0185508	66.3329	0.0675925	0.291512	0.664779	0.842007	66.3329	0.0660946	0.17835	0.189765	NA	66.3329	0.14929	0.322399	0.376848	0.602346
Rrp9	1666.02	1348.66	1876.31	1763	3684.38	4044.45	3574.02	3736.92	2673.29	2410.67	2583.84	2696.99	3209.28	3798.86	4876.8	4004	2996.72	1.15063	0.137647	7.00715e-18	8.32748e-16	2996.72	0.592181	0.139523	2.76503e-06	0.000158354	2996.72	1.23339	0.13728	3.214e-20	4.78574e-18	2996.72	0.579599	0.136863	5.73888e-06	0.000134166	2996.72	0.0498618	0.108405	0.556735	0.790132	2996.72	-0.500401	0.136224	8.05246e-05	0.000877345
Gm48603	126.127	210.418	120.656	201.91	187.193	188.601	138.026	173.388	174.028	366.648	323.211	334.595	265.865	332.863	211.396	177.198	220.758	0.0346972	0.249308	0.855868	0.920486	220.758	0.591843	0.373508	0.00790244	0.0804823	220.758	0.416163	0.305468	0.0751381	0.206566	220.758	-0.15321	0.249849	0.382981	0.642082	220.758	0.13372	0.207854	0.11231	0.363371	220.758	0.590914	0.337873	0.0139332	0.0591263
Nr4a1	3046.82	3163.89	4471.44	5369.75	5971.8	6302.84	5932.68	6450.02	7131.32	6254.02	5344.07	6879.43	5161.05	3965.3	4411.56	6546.97	5400.18	0.56005	0.180683	0.000588262	0.00350736	5400.18	0.591654	0.187193	0.000181575	0.00505485	5400.18	0.283514	0.172395	0.0723472	0.201272	5400.18	-0.290806	0.172074	0.0517149	0.187817	5400.18	-0.166579	0.160482	0.100932	0.344873	5400.18	0.0437272	0.16048	0.761159	0.882928
Gm13375	159.925	243.2	271.988	396.382	466.233	706.047	421.407	520.163	486.052	507.17	403.552	518.233	296.105	387.019	498.699	750.537	439.544	0.815937	0.325386	0.00164057	0.00822192	439.544	0.591384	0.353079	0.00690266	0.0733354	439.544	0.696852	0.316703	0.0060366	0.0301114	439.544	0.0135794	0.228067	0.961705	0.984704	439.544	-0.0283114	0.150186	0.684256	0.866382	439.544	-0.0794177	0.235846	0.648993	0.814184
Sphk2	1271.16	1564.41	1593.07	2744.92	3280.25	2750.04	3247.89	3578.39	2481.63	2734.52	3478.68	2985.68	2921.99	2489.87	3752.07	3663.23	2783.61	0.770738	0.208901	4.05032e-05	0.00035615	2783.61	0.591303	0.215615	0.000598153	0.0125673	2783.61	0.773557	0.207511	4.26819e-05	0.000457479	2783.61	0.100581	0.178023	0.50795	0.743418	2783.61	-0.00058007	0.129935	0.988584	0.994951	2783.61	-0.103798	0.179666	0.499044	0.705744
Slc26a6	231.644	338.498	204.502	476.083	797.757	830.169	459.272	652.268	518.251	591.16	441.414	623.28	710.653	416.079	627.658	708.793	539.218	1.00844	0.295474	7.09064e-05	0.000576019	539.218	0.590239	0.315538	0.00499332	0.0586276	539.218	0.854143	0.29211	0.000581985	0.00431745	539.218	0.105667	0.223171	0.523936	0.755058	539.218	-0.0401464	0.149152	0.59058	0.813227	539.218	-0.211845	0.241114	0.239922	0.458478
Gm10769	286.876	236.339	258.695	110.519	210.811	177.318	189.328	232.835	328.124	423.987	576.24	300.357	322.566	504.578	463.602	258.13	305.019	-0.0807872	0.253472	0.671112	0.801955	305.019	0.589874	0.378633	0.00825455	0.0829627	305.019	0.615528	0.329713	0.015697	0.0642576	305.019	-0.0364317	0.235552	0.824263	0.928223	305.019	0.63152	0.416035	0.00469071	0.0632777	305.019	0.812394	0.350406	0.00226959	0.0140274
Ugdh	2838.26	2465.55	2135	2141.31	1993.52	2261.61	2535.77	2491.83	3782.62	3634.18	4331.03	3209	3579.72	3609.98	2825.69	2752.54	2911.72	-0.0397966	0.136431	0.75076	0.854538	2911.72	0.589127	0.148942	1.00263e-05	0.000480403	2911.72	0.383078	0.143062	0.0045245	0.0238254	2911.72	-0.202555	0.137775	0.115363	0.316903	2911.72	0.379522	0.153328	0.00163167	0.0336944	2911.72	0.647617	0.147018	2.308e-06	3.94365e-05
Arhgdia	18684	17651.4	19692.5	27574.6	32590.8	30956.4	29332.4	32628.2	37717.4	32064	28105.5	33110.1	25544.4	27623.7	32739.4	41451.6	29216.7	0.546994	0.15642	0.00017605	0.00126727	29216.7	0.589033	0.160713	3.36673e-05	0.00131925	29216.7	0.569125	0.15587	0.000101442	0.000971458	29216.7	-0.0315599	0.141868	0.795102	0.913668	29216.7	0.0126346	0.114551	0.892112	0.958706	29216.7	0.0519104	0.143018	0.692613	0.841222
Letmd1	919.982	731.125	944.799	910.722	578.199	543.237	318.804	619.242	1502.62	1827.59	1287.3	1223.99	335.166	597.04	697.035	525.631	847.656	-0.660454	0.247204	0.00156006	0.00789202	847.656	0.587826	0.258539	0.00221286	0.0326321	847.656	-0.604119	0.242274	0.00380826	0.0206685	847.656	-1.3602	0.247164	2.72458e-09	1.39525e-07	847.656	0.0223317	0.139582	0.782098	0.912078	847.656	1.43391	0.2474	5.3301e-10	2.08877e-08
Tbrg4	14795.5	13478.9	13942.9	17198.5	20713.7	18890.8	18601.8	20136.1	25423.5	21760.7	19856.3	24017.7	21645.9	20221.4	22717.3	23103.1	19781.5	0.378398	0.102128	0.000106213	0.000815546	19781.5	0.587716	0.104106	2.12081e-09	2.91848e-07	19781.5	0.544247	0.102729	4.81407e-08	1.09204e-06	19781.5	-0.057803	0.0984393	0.596994	0.802775	19781.5	0.129736	0.0955752	0.114119	0.366934	19781.5	0.202969	0.100267	0.0349529	0.118224
Zfp931	363.541	208.893	331.293	357.062	139.957	236.961	311.475	254.302	453.853	570.97	540.225	595.268	303.665	495.332	364.842	371.435	368.692	-0.298059	0.251783	0.127901	0.265305	368.692	0.587415	0.300552	0.00443417	0.0536015	368.692	0.206593	0.241547	0.300135	0.518918	368.692	-0.343328	0.256485	0.0709504	0.232571	368.692	0.434742	0.343026	0.0107847	0.103646	368.692	1.0842	0.286578	1.37266e-05	0.000189735
Elp5	5224.77	4707.71	5303.76	6654.54	10491.6	11372.5	10824.7	11435.3	8062.8	8046.88	8252.97	9458.92	10737.9	11493	15240.9	13483.3	9424.47	0.986301	0.128279	2.03074e-15	1.59696e-13	9424.47	0.586549	0.129745	8.19187e-07	5.36928e-05	9424.47	1.19861	0.127995	9.90501e-22	1.77532e-19	9424.47	0.559074	0.12775	3.29729e-06	8.35427e-05	9424.47	0.14722	0.116905	0.102091	0.346848	9424.47	-0.349776	0.125328	0.00257758	0.0155615
Lsm12	11218.7	11075.1	12687.3	11701.2	18922.2	18858.5	19160	19862	15663.3	19132.7	18414.7	18174.7	18938.1	20324.5	24716.2	24183.3	17689.5	0.699701	0.102542	2.0742e-12	1.07019e-10	17689.5	0.586003	0.103356	1.96852e-09	2.73483e-07	17689.5	0.901681	0.102475	2.62421e-19	3.52761e-17	17689.5	0.277137	0.100291	0.00282796	0.0232284	17689.5	0.1588	0.097466	0.0510935	0.238226	17689.5	-0.0973558	0.0984294	0.301402	0.528059
Gm26862	42.8665	45.743	60.3281	59.5104	237.053	103.167	315.139	178.342	45.232	188.17	113.586	115.163	36.5407	44.9101	48.972	57.9302	105.791	1.78308	0.492721	1.65155e-05	0.00016387	105.791	0.584994	0.673239	0.0135014	0.115268	105.791	-0.0630951	0.320309	0.768026	0.884375	105.791	-0.91015	0.540331	0.00587165	0.0406217	105.791	-1.91818	0.497699	4.6095e-06	NA	105.791	-0.425983	0.432548	0.0630554	0.183009
Rrp7a	5073.09	4473.66	4595.16	6342.11	7343.39	8145.33	7374.01	7904.82	7135.92	8642.08	7064.48	8949.25	8573.19	7853.98	10156	9160.64	7424.19	0.559111	0.129651	5.81583e-06	6.53015e-05	7424.19	0.584639	0.131661	9.35996e-07	6.03801e-05	7424.19	0.780848	0.129973	5.25519e-10	1.79909e-08	7424.19	0.150791	0.122635	0.190397	0.430256	7424.19	0.153824	0.119569	0.094022	0.332715	7424.19	0.0404959	0.121411	0.713854	0.854913
Mllt11	2834.14	2302.4	3159.56	2873.5	3607.4	3641.46	3442.1	3656	4826.02	4136.5	4087.24	4089.06	3586.02	3899.25	4393.61	4335.39	3679.35	0.340076	0.114555	0.00185793	0.0091163	3679.35	0.584012	0.117548	9.27456e-08	8.38929e-06	3679.35	0.517182	0.115517	3.37729e-06	4.95769e-05	3679.35	-0.0717434	0.109711	0.491143	0.730739	3679.35	0.13014	0.106025	0.126917	0.388269	3679.35	0.235714	0.112725	0.0267279	0.0965091
Gm10734	618.267	632.015	746.432	1301.79	2360.91	1599.08	2193.76	2374.58	1702.72	1279.23	1215.27	1217.77	1515.81	2090.96	1967.04	2221.79	1564.84	1.31154	0.231413	1.51085e-09	4.28424e-08	1564.84	0.583828	0.241682	0.00159856	0.0259017	1564.84	1.17608	0.230888	4.3936e-08	1.00928e-06	1564.84	0.415965	0.222921	0.0201735	0.0999536	1564.84	-0.0469867	0.139957	0.566716	0.796704	1564.84	-0.552546	0.228826	0.00379348	0.0212371
B430305J03Rik	239.888	122.744	295.505	234.854	565.952	578.7	354.226	402.92	404.021	277.005	608.561	310.473	419.588	314.371	493.801	463.442	380.378	0.928755	0.332006	0.000563426	0.00337736	380.378	0.583682	0.361291	0.00771766	0.07917	380.378	0.763279	0.325051	0.00351092	0.0193111	380.378	0.044297	0.231443	0.795286	0.913773	380.378	-0.0371653	0.152539	0.593262	0.814438	380.378	-0.142232	0.246451	0.427194	0.64705
Serhl	2431.85	2380.92	2691.25	2918.14	3786.72	3203	2725.1	3249.78	3863.12	4543.53	3517.46	4167.65	4304.24	4061.72	5212.26	3994.63	3565.71	0.288737	0.130718	0.0186192	0.0598223	3565.71	0.583291	0.136592	2.74825e-06	0.000157704	3565.71	0.725293	0.134293	1.73305e-08	4.41024e-07	3565.71	0.11084	0.125398	0.340793	0.601884	3565.71	0.37026	0.139436	0.00105682	0.0264019	3565.71	0.283849	0.130177	0.0199904	0.0776431
Lpl	410.53	436.845	568.515	499.462	265.919	382.039	315.139	374.848	528.218	720.375	1122.93	882.397	282.245	509.861	288.119	426.809	500.891	-0.391595	0.256089	0.0526965	0.135795	500.891	0.583057	0.290021	0.00395133	0.0491321	500.891	-0.260239	0.241287	0.194843	0.393809	500.891	-0.993747	0.27678	3.00352e-05	0.000553577	500.891	0.0495715	0.149242	0.51926	0.763087	500.891	1.18216	0.276233	1.55612e-06	2.76872e-05
Copz1	12992.7	12251.5	13481.8	12565.2	23529.5	24324.8	23028.4	23950.6	19507.3	20944.2	17641.8	20617.3	20486.7	24881.5	28988.2	26227	20338.6	0.868622	0.10264	3.55572e-18	4.42457e-16	20338.6	0.581883	0.103197	1.36543e-09	1.97247e-07	20338.6	0.952431	0.10245	1.5788e-21	2.69659e-19	20338.6	0.33561	0.100843	0.000515055	0.00607438	20338.6	0.0639353	0.089459	0.403916	0.681786	20338.6	-0.250771	0.0999198	0.00836673	0.0396522
Gm5831	728.731	908.76	644.181	680.119	464.483	407.831	365.219	599.426	1185.23	1061.18	1633.6	928.306	454.868	417.4	489.72	486.443	715.969	-0.607029	0.216441	0.00127095	0.00664666	715.969	0.581346	0.223593	0.000980906	0.0182457	715.969	-0.603994	0.213637	0.00146968	0.00939328	715.969	-1.31821	0.216807	1.00142e-10	7.07473e-09	715.969	0.00404161	0.132601	0.957988	0.981443	715.969	1.32838	0.217756	8.18766e-11	3.71452e-09
Map3k6	426.192	191.358	694.284	589.791	447.863	335.292	504.467	592.821	654.714	1022.42	857.895	863.722	234.364	320.975	347.701	261.538	521.587	-0.00786677	0.243485	0.962672	0.980187	521.587	0.581122	0.359797	0.00774869	0.0793618	521.587	-0.543143	0.312866	0.0262194	0.0949615	521.587	-1.41688	0.328663	1.06347e-06	3.09408e-05	521.587	-0.261025	0.349528	0.0299218	0.177803	521.587	0.660787	0.330525	0.00686342	0.0339553
Gas2l1	1840.79	2241.41	2457.09	3332.58	2798.27	2606.57	2926.64	2858.42	5069.05	3558.26	3143.46	4017.47	2208.82	2374.95	3147.27	3601.04	3011.38	0.146482	0.17684	0.351065	0.537407	3011.38	0.580466	0.202975	0.000474247	0.0105196	3011.38	0.166027	0.179929	0.303128	0.522073	3011.38	-0.399341	0.190773	0.013743	0.0761384	3011.38	0.00813308	0.127223	0.923136	0.969527	3011.38	0.4217	0.191478	0.0105052	0.0475115
Map4k1	5661.68	4894.5	6303.77	7552.51	4594.1	4921.37	5582.12	5289.15	8653.11	10376.8	9002.82	9676.8	4823.37	5032.57	6523.08	6065.63	6559.58	-0.233348	0.134036	0.0617009	0.153628	6559.58	0.580363	0.141907	6.1121e-06	0.000316912	6559.58	-0.110585	0.132703	0.385369	0.60494	6559.58	-0.708666	0.140258	7.08914e-08	2.69778e-06	6559.58	0.0868984	0.115082	0.316957	0.610106	6559.58	0.853807	0.140373	1.70653e-10	7.30267e-09
Dnmt3b	3277.64	2552.46	2832.35	2611.02	4634.34	3518.95	3650.97	4134.88	5289.08	4444.2	3659.68	4064.16	6853.26	5525.26	6992.39	7120.3	4447.56	0.462628	0.140438	0.000403337	0.00255226	4447.56	0.580008	0.144294	7.70916e-06	0.000383208	4447.56	1.21286	0.142026	2.27601e-18	2.70845e-16	4447.56	0.556289	0.141396	1.90516e-05	0.000378374	4447.56	0.681832	0.145394	2.03623e-07	4.9802e-05	4447.56	0.11477	0.132168	0.353282	0.580277
Midn	7490.93	8895.48	14611.7	18705.4	19939.5	16084.3	17755.3	19427.7	22321.6	20151.1	18467.4	20521.6	10659.8	12154.8	14521	21269.8	16436.1	0.464612	0.223904	0.0138914	0.0473814	16436.1	0.57962	0.241876	0.00169427	0.0269119	16436.1	0.189787	0.2064	0.294942	0.513078	16436.1	-0.369376	0.219554	0.0364681	0.15026	16436.1	-0.132806	0.172886	0.157736	0.435105	16436.1	0.110529	0.194449	0.497325	0.704499
Klhl13	1760.83	1769.49	1801.66	931.975	1277.11	1044.56	964.961	1147.66	2644.16	3090.67	2240.32	2056.59	3873.31	4488.37	3985.51	3292.65	2273.11	-0.419695	0.193292	0.0114214	0.0404907	2273.11	0.579384	0.205009	0.000525786	0.0114345	2273.11	1.27037	0.198196	1.58138e-11	7.21963e-10	2273.11	0.562794	0.197741	0.0010475	0.0107398	2273.11	1.77754	0.198867	2.31083e-20	5.57107e-17	2273.11	1.12221	0.200145	2.14127e-09	7.37372e-08
Thsd7a	959.551	1331.12	1159.53	777.886	1121.41	1278.3	1316.74	1322.7	1396.83	1502.93	2779.62	1314.26	1450.29	2389.48	1459.37	1916.81	1467.3	0.186728	0.212546	0.293752	0.477051	1467.3	0.578453	0.257287	0.00248998	0.0352278	1467.3	0.677728	0.241884	0.00132195	0.00858899	1467.3	0.0311721	0.195618	0.850406	0.941038	1467.3	0.281187	0.260423	0.0309977	0.181323	1467.3	0.361909	0.229746	0.0488294	0.152037
Gm10324	1041.16	2820.05	1523.54	838.459	914.096	923.664	1209.25	1174.08	2669.45	2991.33	3679.99	1788.14	2741.81	2900.66	2521.24	1156.9	1930.87	-0.386669	0.296843	0.0772801	0.182067	1930.87	0.578302	0.361631	0.00809815	0.081844	1930.87	0.424865	0.298995	0.0660281	0.188589	1930.87	-0.13973	0.243934	0.418385	0.673331	1930.87	0.938557	0.353217	0.000315408	0.0118285	1930.87	1.26139	0.330965	1.02736e-05	0.000145783
Crip1	704	396.439	467.287	931.975	983.2	1189.64	869.686	886.754	749.778	1749.25	738.769	1278.46	509.049	684.218	1253.68	1084.49	904.793	0.455906	0.315499	0.0449675	0.120182	904.793	0.577829	0.374857	0.00862275	0.0851621	904.793	0.3473	0.295005	0.124374	0.293326	904.793	-0.196531	0.259998	0.276196	0.536001	904.793	-0.0320659	0.152504	0.638924	0.841527	904.793	0.109851	0.245985	0.536102	0.732912
F3	1404.7	1063.52	1185.09	1332.61	2566.47	2422.8	1967.79	2420.82	1578.52	1663.65	2378.84	2217.66	1953.04	1418.63	1942.56	2034.37	1846.94	0.863512	0.172509	8.73423e-08	1.62931e-06	1846.94	0.577762	0.176034	0.000124621	0.00379572	1846.94	0.513324	0.169099	0.00100468	0.00681424	1846.94	-0.0770386	0.152771	0.586647	0.796582	1846.94	-0.228892	0.168546	0.0389424	0.205887	1846.94	-0.214941	0.159456	0.127502	0.302592
Myo1c	10891.4	10903.6	12860.1	14643.8	15885.2	15354.1	15414.9	16065.6	18667	18224.2	16989.8	21407.1	13662.4	17221.7	17940.9	16975.3	15819.2	0.32482	0.11605	0.0032139	0.0144192	15819.2	0.577509	0.119664	2.16042e-07	1.78718e-05	15819.2	0.397945	0.116606	0.000407655	0.00319996	15819.2	-0.179398	0.113257	0.0991864	0.288257	15819.2	0.0486766	0.0984563	0.556999	0.79024	15819.2	0.241429	0.114674	0.0253712	0.0928055
Zfp276	975.214	763.908	926.394	1291.16	1392.58	1296.03	1228.8	1279.77	1913.54	1577.23	1614.21	1442.65	635.051	881.03	1576.08	1488.3	1267.62	0.302584	0.223892	0.10182	0.223595	1267.62	0.577455	0.258082	0.00247627	0.0350881	1267.62	0.165199	0.214945	0.375412	0.595751	1267.62	-0.393943	0.233819	0.0325033	0.138993	1267.62	-0.0616836	0.147081	0.453174	0.720265	1267.62	0.241561	0.216407	0.165871	0.359812
Pla2g4a	305.012	239.388	106.341	68.0119	199.439	344.963	376.213	284.025	352.656	255.2	435.874	648.18	433.448	771.397	127.327	218.09	322.848	0.326488	0.400358	0.13877	0.281451	322.848	0.577047	0.801241	0.0136725	0.11625	322.848	0.693141	0.527261	0.0272837	0.097973	322.848	-0.0393506	0.281321	0.797106	0.914849	322.848	0.0375348	0.164752	0.468499	0.730112	322.848	0.17507	0.322498	0.326014	0.552718
Hps6	308.309	269.884	207.569	306.053	432.993	283.708	346.897	490.439	604.116	432.871	382.313	392.176	342.726	309.087	391.776	374.843	367.235	0.40287	0.236494	0.0376882	0.105026	367.235	0.576712	0.261836	0.00269051	0.0372541	367.235	0.300099	0.227233	0.121797	0.289031	367.235	-0.249401	0.21887	0.147572	0.368023	367.235	-0.0426314	0.143019	0.592762	0.814281	367.235	0.155895	0.208825	0.364036	0.591081
Gm16043	274.511	157.051	69.5307	231.665	188.068	220.841	175.892	179.993	277.525	409.451	370.308	377.392	123.482	347.393	176.299	278.576	241.124	0.029883	0.27406	0.877637	0.932661	241.124	0.575745	0.487402	0.0130233	0.112476	241.124	0.191137	0.307404	0.3908	0.609642	241.124	-0.332668	0.341778	0.104641	0.297936	241.124	0.0438157	0.161254	0.483167	0.739921	241.124	0.604283	0.414715	0.0203374	0.0787368
Kcnb2	554.792	431.509	533.75	395.319	395.379	465.862	675.473	449.157	783.51	578.238	1300.23	741.556	743.413	1188.8	435.851	562.264	639.694	0.0317727	0.23961	0.865715	0.92571	639.694	0.575428	0.345146	0.00674187	0.0722351	639.694	0.46614	0.294804	0.0459094	0.144572	639.694	-0.121918	0.236058	0.476885	0.720664	639.694	0.179328	0.24552	0.0683621	0.280905	639.694	0.586093	0.316755	0.0112787	0.0500978
Rbmx	918.333	1171.02	1265.87	684.37	1009.44	975.247	1033.36	909.872	1609.95	2086.83	1342.71	1616.95	1801.83	1746.21	1101.87	867.249	1258.82	-0.0287077	0.201945	0.865247	0.925444	1258.82	0.574539	0.254	0.00237265	0.0341498	1258.82	0.366533	0.225957	0.0589512	0.173425	1258.82	-0.188427	0.206801	0.250609	0.505359	1258.82	0.250059	0.244666	0.0399351	0.208871	1258.82	0.651413	0.24324	0.00136105	0.00929483
Cdh2	6819.9	6307.19	7174.95	5715.12	4032.52	4578.02	4270.26	4063.88	8890.77	10153.1	11064	9707.14	3846.85	5654.71	4955.97	4153.08	6336.71	-0.588141	0.12772	1.15187e-06	1.58741e-05	6336.71	0.574246	0.129402	1.28322e-06	7.91072e-05	6336.71	-0.466356	0.126172	0.000141503	0.00129041	6336.71	-1.07145	0.127924	5.39651e-18	1.01749e-15	6336.71	0.0901145	0.108615	0.288189	0.58406	6336.71	1.21001	0.127979	3.10405e-22	6.58994e-20
Plscr3	1238.18	1077.25	1800.64	1954.28	2139.6	1963.39	1293.54	1819.74	2536.06	2766.01	2340.05	2324.27	1772.85	1013.12	2304.95	1914.25	1891.14	0.187528	0.208065	0.284851	0.467481	1891.14	0.574213	0.249614	0.00216345	0.0321351	1891.14	0.163107	0.209809	0.373514	0.594103	1891.14	-0.395046	0.227631	0.0295757	0.130253	1891.14	-0.0143082	0.136911	0.857035	0.944042	1891.14	0.362102	0.223995	0.04616	0.145885
Cops7b	2440.92	1934.93	2712.72	2808.68	4233.71	4790.8	4276.36	4450.28	4159.81	3839.31	3214.57	3947.44	4078.69	4527.99	4785.38	4337.1	3783.67	0.815644	0.128317	3.68558e-11	1.53172e-09	3783.67	0.574115	0.129682	1.29526e-06	7.96807e-05	3783.67	0.816366	0.127907	3.79739e-11	1.59799e-09	3783.67	0.201712	0.121977	0.0754786	0.242005	3783.67	-0.0017555	0.101394	0.991197	0.995748	3783.67	-0.203295	0.1223	0.0739696	0.205344
1700007K13Rik	1183.78	862.255	1591.03	988.298	1263.11	1810.25	1733.27	1382.15	1311.73	1938.23	2179.37	2067.49	1766.55	2579.69	1701.78	2209.87	1660.55	0.345939	0.206546	0.0516659	0.133726	1660.55	0.573633	0.227752	0.00120947	0.0212194	1660.55	0.763204	0.218006	0.000103544	0.000989958	1660.55	0.100876	0.184619	0.516856	0.749429	1660.55	0.218134	0.208285	0.0534053	0.243965	1660.55	0.209226	0.194765	0.198602	0.405076
Ipo13	2605.79	2091.22	2508.22	2617.4	4561.73	4294.31	3367.59	4050.67	4505.57	3252.99	3947.8	3458	4274	3376.18	4047.54	4702.57	3603.85	0.691817	0.144684	3.96616e-07	6.20105e-06	3603.85	0.57315	0.146999	1.25967e-05	0.000580567	3603.85	0.706841	0.144129	2.55192e-07	4.89739e-06	3603.85	0.0970294	0.133039	0.429065	0.681453	3603.85	0.00356213	0.109129	0.937163	0.974258	3603.85	-0.0993558	0.133799	0.476953	0.688691
Col4a2	5978.23	5393.86	6502.14	8199.68	7939.95	9001.29	8132.54	8694.15	8066.63	8949.77	11462	11826.8	6055.67	6366.66	7882.87	7667.23	8007.47	0.336257	0.146607	0.012985	0.0448537	8007.47	0.572492	0.154053	2.80997e-05	0.00112229	8007.47	0.0911418	0.142163	0.49778	0.704702	8007.47	-0.478413	0.150069	0.000449189	0.00542539	8007.47	-0.179576	0.140813	0.0709155	0.285149	8007.47	0.226644	0.143202	0.0888316	0.233792
Sptssb	84.9087	63.2778	31.6978	102.018	125.087	130.57	138.026	125.5	223.86	96.9114	123.744	121.388	128.522	120.201	164.873	97.9702	117.41	0.570001	0.417943	0.0314417	0.0912579	117.41	0.572278	0.521474	0.0133718	0.114532	117.41	0.585117	0.406489	0.0350671	0.118493	117.41	-0.0589766	0.262159	0.718432	0.872394	117.41	-0.00310136	0.155275	0.959495	NA	117.41	0.0552074	0.267479	0.757763	0.881012
Clstn3	4283.36	3702.89	4821.13	5529.15	4853.89	3928.39	3890.38	4506.43	7841.24	7012.35	6602.75	7182.9	4735.16	3341.84	5903.58	5434.36	5223.11	-0.0795458	0.150153	0.564392	0.723541	5223.11	0.572102	0.16713	7.25527e-05	0.0024439	5223.11	0.0728103	0.152148	0.608553	0.786292	5223.11	-0.5041	0.162704	0.000551405	0.00642223	5223.11	0.0981449	0.129862	0.276681	0.573738	5223.11	0.687272	0.164293	5.61988e-06	8.55184e-05
Psmb5	427.017	315.626	187.119	246.543	461.859	464.25	433.622	401.269	620.982	468.405	443.261	462.986	501.489	628.741	781.104	403.808	453.005	0.447254	0.263652	0.0319722	0.0924972	453.005	0.571927	0.295069	0.00473092	0.0564136	453.005	0.862826	0.275789	0.000296992	0.0024312	453.005	0.135152	0.219004	0.424131	0.677723	453.005	0.13198	0.18902	0.143098	0.414223	453.005	0.117649	0.219754	0.50315	0.708531
Slc9a3r1	4344.36	3342.29	5501.1	5091.33	5177.55	5279.23	4874.88	4953.93	8324.99	6598.05	5429.95	8090.97	5445.82	4452.7	5927.25	4912.99	5484.21	0.124899	0.149504	0.348265	0.534552	5484.21	0.571252	0.165164	6.80513e-05	0.00233011	5484.21	0.168359	0.152307	0.255073	0.469348	5484.21	-0.402149	0.158481	0.00445875	0.0328673	5484.21	0.0181768	0.116536	0.841899	0.938061	5484.21	0.436704	0.159194	0.00235262	0.0144548
Gm39119	659.485	887.414	606.348	925.599	829.247	864.02	671.808	807.491	1332.43	1857.47	771.09	1160.19	870.676	1105.58	620.313	1063.19	939.522	0.0304874	0.210373	0.864368	0.924925	939.522	0.570117	0.271312	0.00342357	0.0442792	939.522	0.19437	0.224591	0.322452	0.541982	939.522	-0.357748	0.239458	0.0529173	0.190847	939.522	0.06739	0.151376	0.414166	0.689836	939.522	0.565149	0.255412	0.00596445	0.0305087
Rab1b	3569.46	3603.78	5778.2	5401.63	7875.22	6601.05	6977.03	7031.28	7874.97	6212.02	7028.46	7750.15	4568.84	5586.02	7376.01	7891.29	6320.34	0.574871	0.181264	0.000443641	0.00276104	6320.34	0.569341	0.187606	0.000294169	0.0073512	6320.34	0.420422	0.176918	0.00916457	0.042025	6320.34	-0.152082	0.163789	0.310736	0.572405	6320.34	-0.0769474	0.132859	0.364151	0.649965	6320.34	0.0141126	0.160443	0.915868	0.960449
Ppp2r3d	1577.82	1247.26	1858.92	2821.43	1604.26	1640.99	1918.93	1692.59	3296.57	3596.22	2458.25	2873.63	1701.03	1976.04	1279.8	2546.37	2130.63	-0.0958099	0.198357	0.570143	0.727577	2130.63	0.569081	0.243181	0.00201742	0.030573	2130.63	0.00116897	0.201385	0.999579	0.999614	2130.63	-0.596506	0.233081	0.00202908	0.0180559	2130.63	0.0460807	0.140333	0.569931	0.798585	2130.63	0.735995	0.23444	0.000260579	0.00236828
Actg1	37076.3	31957.6	26465.6	43225.8	45340.9	43218.8	37014.2	40618.9	54687	52809.5	46719.7	57642.1	63512.7	58202.1	58715.8	69146.5	47897.1	0.238485	0.127005	0.0469839	0.124362	47897.1	0.568748	0.133771	3.21161e-06	0.000181778	47897.1	0.822604	0.131785	1.05659e-10	4.10147e-09	47897.1	0.210366	0.125883	0.0715084	0.233702	47897.1	0.533022	0.135883	7.77335e-06	0.000825051	47897.1	0.32211	0.128497	0.00759373	0.0367942
Snx9	3545.56	2873.42	3435.63	3342.15	3321.36	3340.02	4122.46	3580.04	4445.77	3878.88	6948.12	5142.65	3010.19	3418.45	3532.52	3277.32	3825.91	0.106838	0.145429	0.432629	0.614295	3825.91	0.568027	0.160031	5.2184e-05	0.0018893	3825.91	0.00602133	0.146402	0.975655	0.988094	3825.91	-0.57441	0.156925	5.98962e-05	0.00100588	3825.91	-0.064463	0.1199	0.450935	0.718533	3825.91	0.458442	0.155132	0.00113063	0.00800629
Cdkn3	199.494	150.952	197.344	159.403	236.178	338.515	252.844	231.184	291.325	352.919	229.018	323.701	241.924	377.773	439.932	262.39	267.806	0.444773	0.265753	0.0334389	0.095604	267.806	0.567929	0.297075	0.00501071	0.0587131	267.806	0.785745	0.276784	0.00086368	0.00599948	267.806	0.0894556	0.214349	0.592986	0.800202	267.806	0.101011	0.170561	0.233446	0.531188	267.806	0.114678	0.220228	0.507642	0.71135
Dbnl	4360.02	4393.61	3900.87	5055.2	4926.5	4782.74	4830.91	4356.16	7510.05	6505.99	5969.25	6863.86	5355.1	5497.52	6646.32	5448	5400.13	0.0866005	0.108737	0.406389	0.590761	5400.13	0.567295	0.114389	9.99843e-08	8.96032e-06	5400.13	0.354772	0.111453	0.000918822	0.00632201	5400.13	-0.206054	0.109192	0.044524	0.17082	5400.13	0.230161	0.112582	0.0131935	0.115231	5400.13	0.484017	0.112805	7.23065e-06	0.000106473
Fam102a	3611.51	4104.67	3615.59	6929.77	7297.9	7650.45	7885.81	8033.63	9084.73	6010.93	6088.38	7982.81	6137.57	7038.99	5496.3	8904.21	6617.08	0.681153	0.202153	0.000146005	0.00108106	6617.08	0.566519	0.209277	0.000700116	0.0141662	6617.08	0.524689	0.197892	0.00285339	0.0162397	6617.08	-0.0590654	0.172575	0.684936	0.854031	6617.08	-0.0729241	0.138528	0.414905	0.690118	6617.08	-0.0667223	0.174308	0.681931	0.834927
Mipepos	333.04	347.647	265.853	274.173	314.904	183.766	219.864	178.342	412.455	720.375	539.301	507.339	529.209	266.819	277.508	177.198	346.737	-0.282858	0.281457	0.172932	0.330508	346.737	0.566177	0.366582	0.00898581	0.0874663	346.737	0.0213636	0.257097	0.921118	0.964343	346.737	-0.591999	0.333855	0.0120532	0.0690973	346.737	0.118845	0.194495	0.144341	0.416196	346.737	1.12302	0.33845	7.4547e-05	0.000823709
Cndp2	3647.78	2732.38	2810.88	3243.32	3945.05	4948.77	4294.69	4300.01	4285.54	4702.63	5014.39	4932.55	5654.98	4192.49	5395.09	5059.52	4322.5	0.460254	0.127022	0.000118069	0.00089649	4322.5	0.565342	0.129853	1.92675e-06	0.000113479	4322.5	0.681907	0.127806	2.87924e-08	6.91494e-07	4322.5	0.0887722	0.119778	0.428377	0.681048	4322.5	0.154009	0.118045	0.0905985	0.326241	4322.5	0.102064	0.120593	0.366797	0.593286
Sema3c	347.878	356.795	565.448	240.167	418.997	425.562	476.373	445.854	493.719	581.469	794.176	639.621	579.61	863.859	933.734	715.608	554.929	0.160757	0.219789	0.37402	0.559707	554.929	0.565308	0.274067	0.00379917	0.0477148	554.929	0.937472	0.258668	4.32249e-05	0.000462515	554.929	0.205529	0.218986	0.229582	0.480477	554.929	0.630367	0.286475	0.00143804	0.0311532	554.929	0.380574	0.243661	0.0461097	0.14579
Hbegf	949.659	981.187	1019.44	890.531	1372.46	1165.46	1220.25	1251.69	1344.69	1525.55	1484.93	1473.77	947.537	1175.59	1075.75	1190.12	1191.79	0.359916	0.120192	0.00160209	0.00806164	1191.79	0.565266	0.12281	6.29331e-07	4.34044e-05	1191.79	0.178805	0.11795	0.112863	0.27412	1191.79	-0.374624	0.119641	0.000712879	0.00785248	1191.79	-0.13704	0.111343	0.115819	0.369654	1191.79	0.197058	0.116657	0.0726875	0.202866
A930007A09Rik	739.448	670.134	736.207	831.02	525.715	335.292	437.286	422.736	1021.94	1675.76	1246.67	939.2	516.609	665.726	1077.38	779.502	788.789	-0.68486	0.245775	0.00110182	0.0059067	788.789	0.565255	0.256133	0.00277163	0.0380327	788.789	0.0247008	0.209031	0.893848	0.950899	788.789	-0.563507	0.243284	0.00429003	0.0319167	788.789	0.663893	0.267168	0.000691011	0.0197653	788.789	1.42967	0.245688	4.42611e-10	1.75655e-08
Pcdhgc3	12255.7	12747	12818.2	14969	18840	20409.3	19250.4	19860.3	18094.3	19625.4	20166.5	21321.5	17865.9	18335.2	19252.5	21644.6	17966	0.556278	0.0931522	9.64034e-10	2.85619e-08	17966	0.565236	0.0939446	3.22196e-10	5.48455e-08	17966	0.534286	0.0929116	4.40047e-09	1.27644e-07	17966	-0.0366992	0.0898596	0.676623	0.848878	17966	-0.0176792	0.0816178	0.803124	0.921523	17966	0.0146918	0.089978	0.866975	0.93805
Chga	352.825	326.3	313.91	478.209	733.901	619	664.479	538.327	735.978	537.858	386.007	862.165	1149.14	483.444	628.475	705.385	594.713	0.649139	0.293184	0.0053425	0.0216712	594.713	0.564797	0.317494	0.00645026	0.0699364	594.713	0.886646	0.293923	0.000402221	0.00316415	594.713	0.141533	0.228837	0.412824	0.668199	594.713	0.0574955	0.154289	0.454395	0.721457	594.713	-0.00810955	0.221075	0.945167	0.973526
Pdgfrb	1515.99	891.988	705.532	1410.18	1891.17	2376.06	1598.9	1618.28	1268.03	1724.22	2261.56	2216.11	2124.4	1375.04	2049.48	2251.61	1704.91	0.614452	0.250016	0.00325935	0.0145861	1704.91	0.563948	0.265878	0.00334151	0.0435671	1704.91	0.687018	0.249069	0.00143167	0.00919079	1704.91	0.0420579	0.199593	0.798347	0.915329	1704.91	0.0194271	0.139768	0.807247	0.923099	1704.91	-0.000952121	0.201408	0.991058	0.996389
Calm3	13436.2	13785.4	14163.8	18605.5	27764.9	30231	30424.4	31472.3	19909.7	23102.1	20608	28317.6	24749.4	27470.4	32477.4	35338.3	24491	0.968415	0.141904	1.2304e-12	6.50696e-11	24491	0.563831	0.143923	1.18821e-05	0.000552113	24491	0.971281	0.141597	1.11313e-12	6.10978e-11	24491	0.345048	0.138209	0.00620194	0.0424516	24491	0.0031885	0.107826	0.989659	0.995344	24491	-0.340834	0.137962	0.00645724	0.0325122
Zfp512b	9148.71	9160.79	9150.44	13751.2	9252.93	8464.5	8385.39	8573.61	16873.1	14594.1	14177.9	17250.3	10415.3	9196	9359.37	11063.8	11176.1	-0.224979	0.128727	0.0620634	0.154408	11176.1	0.56362	0.135939	4.62659e-06	0.000250316	11176.1	-0.0376842	0.127296	0.75486	0.876585	11176.1	-0.615286	0.134192	9.96602e-07	2.93185e-05	11176.1	0.141235	0.120663	0.120318	0.378116	11176.1	0.829319	0.134507	1.1674e-10	5.13632e-09
Tmem184c	2032.04	2158.31	2083.87	1498.39	2275.18	2398.62	3249.11	2358.07	3293.5	3013.14	2802.7	3065.82	3911.11	4937.47	3410.09	2658.83	2821.64	0.349753	0.174221	0.0247692	0.0757069	2821.64	0.562991	0.186224	0.000306192	0.00758583	2821.64	0.89047	0.181183	1.60081e-07	3.22337e-06	2821.64	0.241959	0.168218	0.102318	0.293453	2821.64	0.421579	0.193839	0.00278858	0.0465343	2821.64	0.199295	0.1663	0.173856	0.371043
Mmp19	500.384	481.826	485.692	402.758	729.528	680.255	525.232	883.451	762.044	852.013	853.278	653.627	330.126	937.828	692.138	676.42	652.913	0.467228	0.255138	0.0229913	0.0712195	652.913	0.562304	0.28143	0.00435253	0.0528345	652.913	0.393749	0.246878	0.0564293	0.168084	652.913	-0.158509	0.216619	0.346783	0.607969	652.913	-0.027769	0.143026	0.712496	0.879442	652.913	0.0970669	0.212103	0.56835	0.75666
Atcay	212.684	185.259	145.196	385.755	613.188	649.627	602.184	528.419	380.255	495.056	223.478	543.911	404.467	523.07	677.447	558.856	445.553	1.23181	0.328903	1.51198e-05	0.000152162	445.553	0.561886	0.360475	0.00902016	0.0877125	445.553	1.08291	0.327397	0.000108112	0.0010262	445.553	0.234661	0.263187	0.205293	0.449066	445.553	-0.0321312	0.151329	0.645166	0.844913	445.553	-0.352422	0.29038	0.0843218	0.225191
Cald1	9176.74	9455.07	12199.6	6931.9	9590.58	10485.9	9794.96	8900.56	11720.5	14396.2	19471.2	13516.1	13648.6	16312.9	13068.2	10058.6	11795.5	0.0337384	0.160297	0.829479	0.906249	11795.5	0.561854	0.183075	0.000249575	0.0064818	11795.5	0.440892	0.173593	0.0053693	0.0273995	11795.5	-0.122422	0.159349	0.379809	0.639127	11795.5	0.32913	0.188268	0.0102391	0.100113	11795.5	0.545916	0.177532	0.000568954	0.00460108
Loxl1	675.972	1022.36	1177.93	1487.76	1765.21	2284.17	1988.55	2022.86	1398.36	1599.04	2214.46	1824.71	1428.87	1415.99	1845.43	2161.31	1644.56	0.806327	0.223018	5.01055e-05	0.000428083	1644.56	0.559961	0.231049	0.00156754	0.0256134	1644.56	0.575439	0.217781	0.00281567	0.0160683	1644.56	-0.0260556	0.183193	0.863123	0.946099	1644.56	-0.0957495	0.152607	0.284625	0.581025	1644.56	-0.14385	0.191023	0.368903	0.59531
BC037039	1088.97	1193.13	741.32	1307.1	1206.26	1784.46	1179.94	1307.84	1584.65	1629.73	1788.74	1844.94	1578.81	2125.3	1326.33	1616.08	1456.48	0.279687	0.185986	0.0859663	0.197461	1456.48	0.559891	0.205442	0.000756429	0.0150128	1456.48	0.554074	0.19549	0.00167869	0.0104981	1456.48	-0.0338006	0.169707	0.823308	0.927827	1456.48	0.139356	0.160747	0.15571	0.432624	1456.48	0.259533	0.183965	0.100183	0.25488
Gm5182	267.916	209.655	75.6657	251.857	384.883	275.648	230.858	239.44	437.754	392.491	339.834	355.604	410.767	190.207	206.499	190.829	278.744	0.28379	0.311521	0.18483	0.346375	278.744	0.55987	0.44745	0.0124285	0.10896	278.744	0.182392	0.295257	0.405794	0.622692	278.744	-0.342396	0.330359	0.0957083	0.281525	278.744	-0.0316025	0.156386	0.620084	0.829098	278.744	0.224429	0.291154	0.243289	0.462649
Akt1	2107.06	2212.43	2331.32	2562.14	2811.39	2801.62	2540.66	2825.39	4129.15	3324.87	3231.19	3197.33	2183.62	2205.88	2182.52	2368.32	2688.43	0.236438	0.109511	0.0239412	0.0735801	2688.43	0.559827	0.113203	1.1228e-07	9.87928e-06	2688.43	-0.0417741	0.108486	0.70321	0.847272	2688.43	-0.60909	0.112319	1.35073e-08	5.95141e-07	2688.43	-0.241408	0.112559	0.00841795	0.0900262	2688.43	0.318465	0.110125	0.00244442	0.0148891
Fam189b	1073.31	1562.12	2183.06	2275.21	2005.76	1847.33	1565.92	1895.7	3331.84	2861.31	2709.43	2650.3	2043.76	1154.45	1179.41	2190.27	2033.07	0.0331325	0.20004	0.848665	0.916888	2033.07	0.559827	0.250506	0.00263953	0.0367408	2033.07	-0.0724811	0.206915	0.63753	0.806312	2033.07	-0.707265	0.241509	0.000507606	0.00599384	2033.07	-0.0527275	0.143265	0.508367	0.756955	2033.07	0.549176	0.237063	0.00491147	0.0262363
Tedc2	1666.85	2152.97	2343.59	2565.32	3505.06	3665.64	3839.08	3452.89	2919.38	3924.1	3073.28	3552.93	3601.14	3547.9	5360.81	4371.17	3346.38	0.682894	0.161051	5.05715e-06	5.79832e-05	3346.38	0.559396	0.164395	8.66342e-05	0.00279812	3346.38	0.913849	0.160904	2.38725e-09	7.35841e-08	3346.38	0.279944	0.153203	0.0405818	0.161065	3346.38	0.13412	0.137131	0.160982	0.439671	3346.38	-0.0834134	0.146104	0.519971	0.720363
Bmper	272.862	242.438	298.573	231.665	300.908	407.831	381.098	333.565	337.323	398.144	914.226	585.93	927.377	328.9	97.9441	339.914	399.919	0.200648	0.324585	0.323015	0.509132	399.919	0.559141	0.626185	0.0145531	0.120529	399.919	0.389928	0.392294	0.122102	0.289512	399.919	-0.15328	0.295778	0.370052	0.63061	399.919	0.0313907	0.161039	0.578242	0.804562	399.919	0.294164	0.358545	0.146604	0.331928
Cenpm	3168.83	2871.9	3471.42	4130.66	7598.81	6730.01	4861.45	6289.84	5851.79	6025.47	3535.01	5840.63	8012.48	6423.46	8485.22	7611.86	5681.8	0.850384	0.178117	2.90393e-07	4.72536e-06	5681.8	0.559083	0.182201	0.000270227	0.00689483	5681.8	1.12039	0.177521	3.62786e-11	1.53331e-09	5681.8	0.45847	0.174994	0.00289497	0.0236518	5681.8	0.145731	0.150622	0.137116	0.404122	5681.8	-0.214287	0.164057	0.136104	0.316549
Rnps1	7252.69	6629.68	6520.54	10688.5	13750.8	15091.3	14204.5	14468.8	9961.77	14765.3	9324.19	15070.8	11301.1	12576.1	16973.7	18311.1	12305.7	0.823007	0.192868	2.88337e-06	3.5607e-05	12305.7	0.558897	0.198089	0.000501286	0.0109755	12305.7	0.866776	0.191998	9.82083e-07	1.62686e-05	12305.7	0.212802	0.174813	0.156839	0.38243	12305.7	0.0240542	0.126793	0.829335	0.932672	12305.7	-0.184566	0.17342	0.230139	0.447051
Ppp1r14b	4793.63	4003.27	2963.23	5161.46	8781.45	11051.7	12599.5	11800.3	6541.01	5386.66	7071.86	7503.48	7745.36	9355.83	10759.2	13502	8063.74	1.34479	0.186287	5.17182e-14	3.29532e-12	8063.74	0.55861	0.1916	0.000439789	0.00993752	8063.74	1.24764	0.186104	2.48361e-12	1.30405e-10	8063.74	0.573493	0.186064	0.000480885	0.00574136	8063.74	-0.051995	0.128821	0.599767	0.817715	8063.74	-0.672138	0.186786	5.93606e-05	0.000675709
Adgrg3	783.139	381.191	348.676	656.74	293.91	183.766	197.878	312.098	1106.27	947.309	863.436	936.088	241.924	113.596	254.655	339.062	497.483	-0.966913	0.340915	0.000475332	0.00292727	497.483	0.558082	0.368296	0.0098607	0.0932016	497.483	-1.03707	0.336389	0.000241949	0.0020398	497.483	-1.91089	0.331011	4.34308e-10	2.6774e-08	497.483	-0.0112006	0.149776	0.867693	0.947718	497.483	1.85789	0.33241	1.37505e-09	5.00303e-08
Gm13212	910.09	1181.69	1350.74	357.062	622.81	644.791	574.091	686.945	1250.4	1906.73	2435.17	1100.27	1983.28	2030.2	1478.96	1224.2	1233.59	-0.41268	0.297313	0.0601156	0.150727	1233.59	0.557995	0.354179	0.00877987	0.0862424	1233.59	0.656236	0.315347	0.00840476	0.0392601	1233.59	0.00356653	0.228694	0.98733	0.994665	1233.59	1.25582	0.332313	6.51699e-06	0.000723557	1233.59	1.26666	0.325974	6.96398e-06	0.000102823
Slc6a8	15445.1	17561.5	12988.9	19284.6	14454.1	15992.4	15237.8	16377.7	23544.4	24360.3	24372	26166.9	15539.9	16398.8	15791.9	18740.4	18266	-0.0674606	0.10948	0.521907	0.691626	18266	0.557844	0.115659	1.97807e-07	1.64101e-05	18266	0.0245712	0.110172	0.818725	0.91165	18266	-0.536757	0.114316	6.65067e-07	2.05873e-05	18266	0.0710784	0.0980125	0.384651	0.666123	18266	0.644558	0.114554	5.25286e-09	1.6867e-07
A930005H10Rik	267.091	338.498	138.039	435.701	1026.06	1039.73	631.5	878.497	397.888	500.709	579.01	572.702	534.25	668.368	964.749	943.07	619.741	1.49332	0.309891	1.06229e-07	1.93389e-06	619.741	0.557842	0.338951	0.00807281	0.0816447	619.741	1.28542	0.310052	3.27076e-06	4.81835e-05	619.741	0.416632	0.29146	0.0443234	0.170257	619.741	-0.0478916	0.153355	0.504242	0.754355	619.741	-0.624243	0.31049	0.00741476	0.036111
Rbm47	1015.61	869.116	1026.6	1007.43	355.142	551.297	467.823	396.315	1700.42	1663.65	1421.21	1298.7	933.677	1117.47	1117.38	1417.59	1022.46	-1.10055	0.182297	1.65873e-10	5.88737e-09	1022.46	0.557128	0.18282	0.000313416	0.00770563	1022.46	0.1979	0.166658	0.196941	0.396724	1022.46	-0.344397	0.171394	0.0209049	0.10242	1022.46	1.33025	0.182925	1.87159e-14	2.63207e-11	1022.46	1.75017	0.180818	2.43979e-23	5.73664e-21
Hoxb3os	64.2998	79.2878	67.4856	48.8835	99.7196	125.734	150.241	112.289	44.4654	327.884	148.677	211.651	22.6804	134.73	27.7508	80.08	109.116	0.327611	0.443033	0.123914	0.258892	109.116	0.557104	1.60172	0.0108953	0.0994205	109.116	0.00887275	0.346571	0.967448	0.984764	109.116	-0.833459	0.77301	0.012376	0.0704605	109.116	-0.0698019	0.182238	0.134802	NA	109.116	0.167178	0.338936	0.31618	0.542949
Plekhb2	755.935	514.608	901.854	1168.95	1446.81	1500.75	1401.03	1311.14	1317.86	1267.12	1275.3	1490.89	1509.51	882.351	1286.33	1050.41	1192.55	0.676723	0.220519	0.000455099	0.00282073	1192.55	0.556646	0.229601	0.00169405	0.0269119	1192.55	0.429014	0.211368	0.0207362	0.0796636	1192.55	-0.128194	0.187398	0.410098	0.665973	1192.55	-0.107182	0.1568	0.23206	0.529782	1192.55	-0.0574565	0.185215	0.708809	0.851418
Prr5l	1024.68	1105.46	1091.02	960.668	623.685	536.789	677.916	614.288	1443.59	1915.62	1758.27	1397.52	977.778	726.487	1289.6	1056.37	1074.98	-0.70956	0.18208	1.94968e-05	0.000189451	1074.98	0.5561	0.184363	0.000318924	0.00780348	1074.98	-0.0375791	0.164731	0.803152	0.903329	1074.98	-0.619551	0.180245	0.000120816	0.00182995	1074.98	0.634829	0.19072	5.86584e-05	0.00380738	1074.98	1.36775	0.181622	4.32998e-15	3.92878e-13
Tbc1d24	4433.39	5018	4993.94	5994.61	4846.02	4626.38	4832.13	4783.85	9212.76	7702.84	6430.98	7593.75	5799.88	5222.78	6492.06	6584.45	5910.49	-0.084486	0.120104	0.434529	0.615963	5910.49	0.556041	0.127921	1.90072e-06	0.000112341	5910.49	0.228921	0.122482	0.058321	0.172139	5910.49	-0.323367	0.123316	0.00412561	0.0310421	5910.49	0.268814	0.12789	0.00754784	0.0839428	5910.49	0.665182	0.126626	3.05572e-08	8.27997e-07
Snai2	229.995	163.15	188.142	267.797	345.52	415.89	442.172	406.222	190.894	316.577	668.586	368.832	400.687	305.124	626.842	362.916	356.209	0.716934	0.356361	0.00674971	0.0262856	356.209	0.555939	0.397861	0.0110701	0.100513	356.209	0.81835	0.352526	0.00328683	0.0183179	356.209	0.0693126	0.242563	0.686765	0.85499	356.209	0.0155161	0.151325	0.821119	0.929552	356.209	-0.0310078	0.244273	0.860141	0.935198
Gm10371	143.438	274.458	194.277	163.654	214.31	178.93	201.542	216.322	305.124	380.377	328.752	305.026	435.968	361.922	332.194	207.867	265.26	0.0386488	0.228365	0.823459	0.902701	265.26	0.5559	0.310362	0.00648298	0.0702126	265.26	0.652161	0.28383	0.00543393	0.0276806	265.26	0.0111176	0.215168	0.948578	0.979072	265.26	0.432734	0.353802	0.011112	0.105578	265.26	0.54063	0.286583	0.0130976	0.0565347
Cdc20	13483.2	15642.6	16911.3	20108.1	19042.9	21349	19596	18854.7	23852.6	25982.8	23883.5	25919.4	19628.6	21559.5	24577.4	23820.4	20888.3	0.234573	0.112912	0.0287513	0.0850281	20888.3	0.554875	0.117575	3.30369e-07	2.54445e-05	20888.3	0.416176	0.114798	0.000156872	0.00140731	20888.3	-0.136025	0.1107	0.185352	0.423171	20888.3	0.135915	0.106589	0.11143	0.362192	20888.3	0.313421	0.113936	0.00354354	0.0201473
Rap2a	604.253	686.907	690.194	851.211	1147.65	999.427	1210.48	1050.23	794.243	1096.71	1491.39	1077.71	841.695	697.427	805.59	1001.85	940.436	0.568245	0.196746	0.00111212	0.00594101	940.436	0.554116	0.204545	0.000800607	0.0156542	940.436	0.203308	0.182799	0.217104	0.423104	940.436	-0.336594	0.188444	0.0344923	0.144665	940.436	-0.238203	0.196442	0.0427451	0.216178	940.436	0.0125921	0.170505	0.935037	0.969709
Foxh1	5570.18	4787.76	6756.74	9993.5	10138.2	9118.96	8948.48	8922.03	13190.1	9555.47	9754.52	10510.2	5395.42	7630.75	10224.5	9098.45	8724.7	0.38251	0.196605	0.0250064	0.0762996	8724.7	0.553272	0.212821	0.00100162	0.0185715	8724.7	0.213293	0.188421	0.207371	0.410389	8724.7	-0.329676	0.194313	0.0424731	0.165719	8724.7	-0.0892548	0.144657	0.326788	0.618487	8724.7	0.155632	0.181116	0.294758	0.520783
Nop56	14790.6	11842.1	13630.1	10585.4	21918.2	21495.7	19461.7	19881.8	18979	22141.8	16781.1	18743.5	25458.8	23702	30533.3	21757.9	19481.4	0.676677	0.129129	4.58882e-08	9.17504e-07	19481.4	0.553202	0.130927	4.08541e-06	0.000225521	19481.4	0.975129	0.129137	8.81168e-15	6.44474e-13	19481.4	0.371242	0.127038	0.00163417	0.015267	19481.4	0.222704	0.127266	0.0221913	0.152795	19481.4	-0.0985112	0.121424	0.388932	0.613311
Pnpo	680.918	544.341	655.429	452.704	1350.59	1238	1409.58	1479.57	614.849	1319.61	935.466	860.609	1567.47	1743.57	1990.71	1306.84	1134.39	1.16503	0.219951	1.18257e-08	2.7221e-07	1134.39	0.55318	0.228198	0.00171399	0.027136	1134.39	1.44638	0.218396	3.17427e-12	1.62841e-10	1134.39	0.737532	0.220121	0.000120622	0.00182797	1134.39	0.117038	0.160097	0.207276	0.503122	1134.39	-0.460627	0.213571	0.00993194	0.0454641
Slc6a1	4276.76	5508.98	5391.69	6756.56	5772.36	5005.19	4611.05	4707.89	8880.81	9073.33	7439.4	7859.87	6568.5	5434.12	6263.52	6655.16	6262.82	-0.11189	0.128511	0.353528	0.539808	6262.82	0.553074	0.138078	8.86964e-06	0.000430667	6262.82	0.168163	0.130199	0.172636	0.363474	6262.82	-0.37814	0.133663	0.00208583	0.0183918	6262.82	0.234043	0.135154	0.0220447	0.152347	6262.82	0.692223	0.136451	8.07403e-08	2.00403e-06
Ube2c	20280	23696.4	24684.4	33142	29754.1	34035.3	37609	35546.1	37117.1	39854	37467.6	41146.6	29237.6	40108.7	43614.5	47044.4	34646.1	0.388013	0.1485	0.00458055	0.0191269	34646.1	0.552952	0.154849	4.98647e-05	0.00181893	34646.1	0.621748	0.151082	1.53125e-05	0.000187839	34646.1	0.0341117	0.137832	0.788556	0.909602	34646.1	0.140872	0.133071	0.136607	0.403435	34646.1	0.157829	0.141441	0.222278	0.437455
Adgrg1	4070.67	4852.57	6283.32	6808.63	7312.77	6443.08	5959.55	6590.38	8579.51	8746.26	7577	8806.85	7493.35	7704.72	7522.92	10559.5	7206.94	0.225774	0.148281	0.0980615	0.217374	7206.94	0.552928	0.159751	7.52143e-05	0.00250737	7206.94	0.55719	0.154882	0.000123238	0.00115096	7206.94	-0.0139811	0.141001	0.905789	0.963311	7206.94	0.238372	0.155589	0.0290321	0.175419	7206.94	0.314245	0.150923	0.0213339	0.0817002
Zbtb45	948.834	1345.61	1124.76	1841.63	1958.53	1339.55	1266.66	1357.38	2795.95	1909.15	1856.16	1981.89	1368.38	1368.44	1236.54	2280.58	1623.75	0.126349	0.205186	0.466962	0.644364	1623.75	0.552631	0.252525	0.00300437	0.0403492	1623.75	0.196528	0.213551	0.289377	0.507298	1623.75	-0.338271	0.224253	0.0565845	0.199995	1623.75	0.0288252	0.13897	0.74066	0.892993	1623.75	0.417476	0.231096	0.0253555	0.0927692
Gm42547	75.8408	27.4458	24.5402	79.7014	69.1039	27.4036	70.8452	71.0064	252.226	145.367	107.121	68.4752	32.7606	113.596	64.4799	97.9702	82.9927	0.0617349	0.323679	0.727574	0.839102	82.9927	0.552585	1.44314	0.011281	0.101915	82.9927	0.21743	0.387877	0.323988	0.543437	82.9927	-0.27603	0.402742	0.122054	0.327901	82.9927	0.0285578	0.164758	0.526478	NA	82.9927	0.580424	0.662198	0.0297648	0.104523
Fbxo47	92.3279	82.3373	42.9454	112.645	47.2356	103.167	149.019	128.802	366.456	72.6836	182.845	150.179	153.723	184.924	93.0469	170.383	133.295	0.141341	0.323823	0.46204	0.640078	133.295	0.552234	0.800557	0.0142495	0.119211	133.295	0.463627	0.456444	0.0845657	0.223894	133.295	-0.116453	0.29639	0.468979	0.714629	133.295	0.0517802	0.169892	0.32525	0.617414	133.295	0.366694	0.429568	0.0878917	0.231837
Csgalnact1	736.975	879.79	1242.35	713.062	858.113	970.411	1011.38	833.912	1363.86	2063.41	1336.25	1030.24	1253.72	1063.31	946.793	709.645	1063.33	0.0297938	0.201148	0.863522	0.924336	1063.33	0.551657	0.252213	0.00305134	0.0407762	1063.33	0.118801	0.209388	0.517398	0.720536	1063.33	-0.428551	0.232498	0.0207128	0.101814	1063.33	0.0380847	0.140456	0.635349	0.838857	1063.33	0.545946	0.238637	0.00536407	0.028114
AI429214	59.3537	74.7135	118.611	65.8865	36.7388	96.7187	58.6305	62.7498	258.359	209.975	245.641	73.144	153.723	195.491	91.4145	37.4843	114.915	-0.112322	0.324081	0.540689	0.705736	114.915	0.551555	0.943599	0.0133861	0.114561	114.915	0.251395	0.383398	0.272401	0.488909	114.915	-0.244628	0.363318	0.16935	0.400459	114.915	0.0902816	0.194581	0.0888981	NA	114.915	1.23744	0.614327	0.00215836	0.013481
Rab5c	7863.54	6396.39	7481.7	7851.12	7161.44	7760.06	8138.65	8360.59	10490.8	12462.8	10175.6	11258.7	7592.9	8342.71	9019.83	9702.46	8753.71	0.0822911	0.10506	0.428221	0.610499	8753.71	0.551209	0.110129	7.5266e-08	6.98219e-06	8753.71	0.216022	0.106549	0.0360445	0.121049	8753.71	-0.333253	0.107491	0.00103967	0.0106746	8753.71	0.105083	0.0980186	0.192906	0.484232	8753.71	0.474387	0.108772	4.6601e-06	7.27355e-05
Gm50092	1595.13	1918.92	1853.81	2588.7	2269.06	2382.5	2369.65	2668.52	2620.39	3154.47	2737.14	3980.12	2100.46	3125.21	3776.56	3863.43	2687.75	0.232707	0.181492	0.144162	0.289523	2687.75	0.551107	0.203245	0.00080561	0.0157097	2687.75	0.631839	0.194843	0.000356648	0.00285436	2687.75	0.0327092	0.168503	0.824895	0.928546	2687.75	0.249658	0.197945	0.0351853	0.194812	2687.75	0.301773	0.18517	0.0592561	0.175007
Crim1	3263.63	3412.43	3243.4	3659.89	4140.99	3547.96	3868.39	4229.01	4464.17	5192.84	5450.27	5327.84	5460.94	4399.87	3878.59	4123.27	4228.97	0.199858	0.116771	0.0713364	0.171269	4228.97	0.550983	0.122248	9.36827e-07	6.03801e-05	4228.97	0.373672	0.118897	0.00103212	0.00696727	4228.97	-0.174613	0.115316	0.1054	0.299017	4228.97	0.132874	0.109771	0.140696	0.410854	4228.97	0.352811	0.119054	0.00199132	0.0126398
Hnrnpab	6835.56	7376.05	5633.01	6342.11	8206.75	7640.78	8106.89	7316.96	10019.3	10149	10044.5	8860.54	13874.1	14142.7	12441.3	10943.7	9245.83	0.240405	0.106769	0.0192902	0.0615762	9245.83	0.550965	0.11068	1.25883e-07	1.09109e-05	9245.83	0.954175	0.109588	5.2844e-19	6.81945e-17	9245.83	0.379039	0.10828	0.000288164	0.00376897	9245.83	0.685601	0.11128	5.47903e-11	3.55631e-08	9245.83	0.299866	0.107518	0.00329889	0.0190034
B4galnt4	3632.94	4629.19	4590.05	4522.79	5712.88	5334.04	6195.29	6281.59	6586.24	6858.91	5780.87	7107.42	5729.32	8081.17	7682.08	6576.78	5956.35	0.409936	0.125724	0.000564393	0.0033822	5956.35	0.550502	0.128841	2.13216e-06	0.000124566	5956.35	0.669998	0.127058	4.61758e-08	1.05406e-06	5956.35	0.0806055	0.118974	0.466575	0.712511	5956.35	0.188447	0.121893	0.0441707	0.220232	5956.35	0.144924	0.120575	0.198378	0.404771
Srsf2	10862.5	10694.7	10374.4	13241.1	14895	15573.3	16847.7	16608.9	18816.5	15560.7	16011	17214.5	14022.8	15034.3	16994.9	17874.9	15039.2	0.479408	0.109078	4.64318e-06	5.39384e-05	15039.2	0.55034	0.110714	1.02052e-07	9.11745e-06	15039.2	0.48219	0.108833	4.55222e-06	6.47933e-05	15039.2	-0.0728746	0.104256	0.461097	0.708255	15039.2	0.000189193	0.0916327	0.998081	0.998969	15039.2	0.0730901	0.104593	0.459804	0.673582
Jmjd6	1581.94	1563.65	1507.18	2120.06	2757.16	2650.09	2034.97	2632.19	2728.49	3641.45	2006.68	2361.62	3473.88	2357.78	3501.5	2080.38	2437.44	0.496772	0.204237	0.00527015	0.0214311	2437.44	0.550086	0.216196	0.00118143	0.0209298	2437.44	0.685193	0.20658	0.000242196	0.00204074	2437.44	0.0649009	0.176351	0.667906	0.843812	2437.44	0.0758507	0.14155	0.380137	0.66217	2437.44	0.069292	0.178228	0.653136	0.816868
Mpv17l2	1600.08	1119.18	1937.66	1513.26	2793.9	2263.22	2331.79	2719.71	2463.99	2693.33	2191.37	2151.52	2048.8	2363.06	2911.39	2257.57	2209.99	0.662633	0.167927	1.87474e-05	0.000183173	2209.99	0.549959	0.1718	0.000178858	0.00499358	2209.99	0.590144	0.16631	0.000133927	0.00123255	2209.99	0.0105913	0.148974	0.939727	0.975806	2209.99	-0.0397411	0.120627	0.642688	0.843391	2209.99	-0.0723773	0.150941	0.58925	0.771333
Llgl2	3302.37	3478.75	4830.34	5742.75	6750.32	5579.06	5417.22	6274.98	7535.35	6694.96	6043.13	6344.85	6657.96	5134.28	6810.38	6699.46	5831.01	0.414184	0.160389	0.00397898	0.0170318	5831.01	0.549728	0.167911	0.000149883	0.00436511	5831.01	0.514095	0.162073	0.000833618	0.00583955	5831.01	-0.0540358	0.147284	0.653719	0.835889	5831.01	0.0404484	0.119395	0.645548	0.844979	5831.01	0.122593	0.149866	0.363605	0.590764
Met	760.057	640.402	567.493	495.212	1082.05	1004.26	1094.44	995.74	996.637	989.304	991.797	1053.58	478.809	1268.05	1351.63	1226.76	937.263	0.650771	0.251058	0.00204302	0.00987615	937.263	0.548775	0.265562	0.00395277	0.0491321	937.263	0.713809	0.249488	0.000983821	0.00668575	937.263	0.0690512	0.200875	0.677048	0.849083	937.263	0.0165032	0.139461	0.835673	0.935169	937.263	-0.0337834	0.2017	0.834937	0.922798
Prpf31	1932.29	1811.42	2204.53	2679.03	3952.04	3635.01	3536.15	3248.13	3561.83	3177.89	2527.51	3952.11	3825.43	3063.13	4392.79	3837.02	3208.52	0.689612	0.162715	4.94328e-06	5.68007e-05	3208.52	0.547895	0.166161	0.000131235	0.00395473	3208.52	0.769122	0.162288	5.02902e-07	9.05521e-06	3208.52	0.161214	0.149231	0.228402	0.478922	3208.52	0.038762	0.118468	0.649776	0.847721	3208.52	-0.0995495	0.147756	0.453765	0.669191
Gm37352	434.436	485.638	680.991	767.259	1273.61	957.515	935.646	1215.36	1301.76	733.296	1146.94	965.656	1239.86	520.429	373.82	1001.85	877.13	0.71641	0.322476	0.00427397	0.0180571	877.13	0.547685	0.353353	0.00920264	0.0889803	877.13	0.280794	0.274824	0.192737	0.390886	877.13	-0.239663	0.262293	0.19339	0.433874	877.13	-0.133362	0.203133	0.119939	0.377333	877.13	-0.044073	0.233323	0.797705	0.903992
Gm50489	1130.19	2835.3	1553.19	836.334	942.962	992.979	1241.01	1190.6	2683.25	2992.95	3713.24	1791.25	2797.25	2908.59	3074.63	1162.86	1990.41	-0.369655	0.294184	0.0882389	0.200883	1990.41	0.547685	0.36213	0.0101687	0.0953079	1990.41	0.485632	0.306479	0.0418401	0.13491	1990.41	-0.0906558	0.236512	0.593043	0.800219	1990.41	0.990208	0.350332	0.000186138	0.00851293	1990.41	1.21114	0.332674	1.93947e-05	0.000258128
Mus81	891.954	706.729	838.458	1045.68	1986.52	1676.46	1765.02	1476.27	1849.15	852.821	1379.65	1448.87	1818.21	1706.58	2636.33	1981.55	1503.77	0.915278	0.217588	3.56888e-06	4.29687e-05	1503.77	0.547156	0.22498	0.00171966	0.0272108	1503.77	1.16472	0.216214	8.44696e-09	2.31165e-07	1503.77	0.464706	0.21186	0.00853383	0.0535585	1503.77	0.102053	0.153064	0.263009	0.559433	1503.77	-0.24613	0.195921	0.131685	0.309728
Cap1	22522.2	21436.7	26400.2	30565	34797.8	37904.1	40207.1	38721.6	29843.9	38027.2	38050.3	48068.1	27837.7	40855	41841.7	39093.5	34760.7	0.543872	0.153584	0.000130304	0.000977814	34760.7	0.547036	0.15775	7.13664e-05	0.00242128	34760.7	0.529876	0.152774	0.000214327	0.00184076	34760.7	-0.0340099	0.139844	0.787227	0.908936	34760.7	-0.00273026	0.11341	0.900781	0.961974	34760.7	0.0191136	0.140568	0.884546	0.945683
Rrp8	1593.48	2168.22	2421.3	1935.15	3149.04	2962.82	2792.28	2886.49	2985.31	3831.23	3024.33	2697.77	2086.6	3273.15	3611.69	2580.45	2749.96	0.482775	0.173574	0.00204021	0.00986484	2749.96	0.546535	0.180708	0.000321217	0.0078377	2749.96	0.461267	0.172153	0.00352032	0.0193411	2749.96	-0.0929243	0.156569	0.498297	0.735901	2749.96	-0.0140095	0.121351	0.866294	0.947293	2749.96	0.0715861	0.156968	0.611348	0.787114
Hcfc1r1	6195.86	5061.46	5657.55	7966.96	8727.21	10050.7	7738.01	9121.84	8446.12	9566.77	8461.67	11348.2	9374.57	10069.1	11161.5	12708	8853.47	0.477996	0.148649	0.000523616	0.00317381	8853.47	0.54611	0.15318	5.1917e-05	0.00188198	8853.47	0.763771	0.150067	8.4935e-08	1.81737e-06	8853.47	0.166848	0.139992	0.189869	0.429579	8853.47	0.195518	0.142976	0.059326	0.260116	8853.47	0.0765866	0.13795	0.564713	0.754158
Itga1	1215.93	1307.49	1457.08	1965.97	3557.54	2442.15	3510.5	3537.11	2602.76	2146.59	2323.43	2044.92	3016.49	3613.94	3380.7	3503.93	2601.66	1.09555	0.166322	5.19617e-12	2.50958e-10	2601.66	0.54598	0.169673	0.000172738	0.00486009	2601.66	1.14891	0.165831	5.4479e-13	3.07753e-11	2601.66	0.512031	0.164554	0.000530698	0.00622098	2601.66	0.0281445	0.118508	0.758273	0.900346	2601.66	-0.463029	0.163423	0.00161089	0.0106486
Gria3	1727.03	2274.95	1572.62	991.486	1193.14	1458.84	1438.89	1370.59	1721.88	3106.01	3933.02	2234.78	2302.06	2742.16	1348.36	1367.32	1923.95	-0.181398	0.234025	0.330713	0.517065	1923.95	0.545722	0.300426	0.00651893	0.0705071	1923.95	0.174747	0.238086	0.380369	0.600728	1923.95	-0.354078	0.258192	0.0653933	0.220309	1923.95	0.199817	0.244404	0.0645081	0.271616	1923.95	0.881669	0.285102	0.000224217	0.00209617
Szrd1	5363.26	5473.91	5409.08	5935.1	8129.77	8001.86	7758.77	7941.15	9326.23	7191.64	8095.98	8234.15	8322.45	8458.95	9079.42	9037.96	7609.98	0.505618	0.0894005	5.75216e-09	1.40024e-07	7609.98	0.545595	0.0901136	2.22961e-10	3.97172e-08	7609.98	0.640436	0.0894009	2.4915e-13	1.47039e-11	7609.98	0.0823489	0.0864399	0.326409	0.587856	7609.98	0.107775	0.0831783	0.137118	0.404122	7609.98	0.0429322	0.0865838	0.611601	0.787255
Pde10a	710.595	1039.89	581.808	755.57	673.545	781.81	855.029	936.293	938.372	982.036	1903.25	1170.3	703.093	714.599	816.201	722.424	892.801	0.0523546	0.199855	0.762033	0.862764	892.801	0.545288	0.248197	0.00289739	0.0393125	892.801	-0.044674	0.205248	0.786804	0.89482	892.801	-0.647393	0.238978	0.00117024	0.011725	892.801	-0.0465597	0.14161	0.567102	0.796937	892.801	0.512935	0.234131	0.00762468	0.0369113
B830012L14Rik	1422.01	1787.79	1521.49	1490.95	1843.06	1757.06	1710.06	1761.95	2458.63	2583.5	2601.39	1922.75	4363.46	3479.21	2288.63	3083.93	2254.74	0.157279	0.158683	0.279432	0.461408	2254.74	0.545047	0.175826	0.000265703	0.0067989	2254.74	1.04695	0.1717	1.71153e-10	6.39586e-09	2254.74	0.406614	0.167741	0.00606923	0.04174	2254.74	0.837915	0.17618	1.21342e-07	3.19964e-05	2254.74	0.379326	0.167153	0.0105525	0.0476758
[truncated: 36,005 more rows]

## Sheet: 12b. Pathways_AGO_KO.vs.LIS1_OE
Score	SuperPath Name	# SuperPath Total Genes	# SuperPath Matched Genes	Matched Genes (Symbols)	Evidence URL
[truncated: 59 more rows]
