# Supplementary material for: LIS1 RNA-binding orchestrates the mechanosensitive properties of embryonic stem cells in AGO2-dependent and independent ways
Source: Nat Commun. 2023 Jun 6;14:3293. doi: 10.1038/s41467-023-38797-8 (PMC10244377; doi:10.1038/s41467-023-38797-8)
Supplement: Supplementary file 16 — Supplementary Data 13 [file 41467_2023_38797_MOESM16_ESM.xlsx]

## Sheet: 13a. DoxAGO2-AGO1_4KO
gene_name	gene_id	lsv_id	mean_dpsi_per_lsv_junction	probability_changing	probability_non_changing	DoxAGO2_mean_psi	AGO1_4KO_mean_psi	lsv_type	num_junctions	num_exons	de_novo_junctions	seqid	strand	junctions_coords	exons_coords	ir_coords
Hnrnpd	ENSMUSG00000000568.15	ENSMUSG00000000568.15:t:99967219-99967387	-0.3197;-0.2885;0.6801	8.436e-01;7.732e-01;9.999e-01	2.103e-04;1.744e-03;2.294e-09	0.3643;0.3558;0.2908	0.0049;0.0336;0.9616	t|1e1.1o1|1e2.1o1|i	3	3	0;0;1	chr5	-	99967387-99978392;99967387-99976534;99967388-99976533	99967219-99967387;99976534-99976590;99978392-99978461	99967388-99976533
Slc7a7	ENSMUSG00000000958.10	ENSMUSG00000000958.10:t:54377766-54377910	-0.2161;0.2161	5.660e-01;5.660e-01	2.425e-04;2.425e-04	0.2682;0.7318	0.0558;0.9442	t|1e1.1o1|1e2.1o1	2	3	1;0	chr14	-	54377910-54408503;54377910-54378996	54377766-54377910;54378995-54379121;54408503-54409048
Zmiz1	ENSMUSG00000007817.15	ENSMUSG00000007817.15:t:25572020-25572128	-0.1591;0.0001;-0.4430;0.6402	2.821e-01;1.318e-07;9.952e-01;1.000e+00	1.224e-02;9.976e-01;3.312e-08;6.241e-09	0.1996;0.0015;0.4716;0.3405	0.0133;0.0031;0.0031;0.9798	t|1e1.1o1|1e2.1o1|1e3.1o1|1e4.1o1	4	5	0;0;1;1	chr14	+	25536824-25572020;25545909-25572020;25571518-25572020;25571542-25572020	na-25571518;na-25571542;25536745-25538492;25545764-25545909;25572020-25572128
Mdm1	ENSMUSG00000020212.14	ENSMUSG00000020212.14:t:118150789-118150956	0.2980;-0.3943;0.0815	7.814e-01;9.276e-01;1.726e-01	2.346e-03;1.875e-04;9.333e-02	0.1143;0.8070;0.0764	0.4263;0.3924;0.1758	t|1e1.1o1|1e2.1o1|2e2.1o1	3	3	0;0;0	chr10	+	118146971-118150789;118148115-118150789;118148115-118150822	118146595-118147748;118147981-118148139;118150789-118150956
Ercc8	ENSMUSG00000021694.18	ENSMUSG00000021694.18:s:108160635-108163664	0.2420;-0.2420	6.678e-01;6.678e-01	6.740e-03;6.740e-03	0.5038;0.4962	0.7735;0.2265	s|1e1.1o1|1e2.1o1	2	3	0;0	chr13	+	108160730-108166390;108160730-108169368	108160635-108163664;108166390-108166491;108169368-108169491
Fgf17	ENSMUSG00000022101.6	ENSMUSG00000022101.6:s:70641532-70641568	-0.4665;0.4665	9.839e-01;9.839e-01	6.420e-06;6.420e-06	0.6925;0.3075	0.2110;0.7890	s|1e1.1o2|1e1.2o2	2	2	0;0	chr14	-	70638979-70641532;70638946-70641532	70638802-70638979;70641532-70641568
Fam120c	ENSMUSG00000025262.8	ENSMUSG00000025262.8:t:151428917-151429016	-0.2063;0.2063	5.480e-01;5.480e-01	8.898e-03;8.898e-03	0.8398;0.1602	0.6026;0.3974	t|1e1.1o1|1e2.1o1	2	3	0;1	chrX	+	151399803-151428917;151405755-151428917	151399675-151399803;151405635-151405755;151428917-151429016
Ndufs1	ENSMUSG00000025968.16	ENSMUSG00000025968.16:s:63176428-63176524	0.0000;-0.0010;-0.3317;0.3405	5.745e-21;6.265e-21;8.461e-01;8.677e-01	1.000e+00;9.314e-01;4.022e-04;2.082e-04	0.0007;0.0279;0.5531;0.4173	0.0009;0.0188;0.2351;0.7331	s|1e4.1o1|2e1.1o1|2e2.1o1|2e3.1o1	4	5	0;0;0;0	chr1	-	63156332-63176475;63175688-63176428;63172257-63176428;63170914-63176428	63156204-63156332;63170849-63170914;63172154-63172257;63175637-63175688;63176428-63176524
Tex30	ENSMUSG00000026049.11	ENSMUSG00000026049.11:t:44099848-44100001	-0.4864;0.2075;0.0000;0.2140;0.0005;0.0000	9.987e-01;5.274e-01;5.746e-21;5.126e-01;1.659e-08;5.746e-21	6.774e-09;1.393e-02;9.998e-01;5.076e-03;9.827e-01;9.998e-01	0.5249;0.4708;0.0013;0.0013;0.0013;0.0013	0.0403;0.7045;0.0015;0.2305;0.0104;0.0015	t|1e1.1o1|1e2.1o1|1e3.1o1|2e1.1o1|2e2.1o1|3e1.1o1	6	4	0;0;0;0;0;0	chr1	-	44100001-44102328;44100001-44101900;44100001-44101467;44099935-44102328;44099935-44101900;44099921-44102328	44099848-44100001;44101467-44101672;44101900-44102013;44102328-44102441
Supt20	ENSMUSG00000027751.13	ENSMUSG00000027751.13:s:54698593-54698659	-0.4686;0.4686	9.861e-01;9.861e-01	1.095e-05;1.095e-05	0.6405;0.3595	0.1726;0.8274	s|1e1.1o2|1e1.2o2	2	2	0;0	chr3	+	54698659-54701487;54698659-54701490	54698593-54698659;54701487-54701616
Nbea	ENSMUSG00000027799.12	ENSMUSG00000027799.12:t:55960911-55968350	0.6144;-0.6144	9.998e-01;9.998e-01	1.335e-08;1.327e-08	0.2413;0.7587	0.8255;0.1745	t|1e1.1o1|1e2.1o1	2	3	0;1	chr3	-	55968350-55983750;55968350-55977126	55960911-55968350;55977126-na;55983750-55983845
Tgfb1i1	ENSMUSG00000030782.17	ENSMUSG00000030782.17:s:128248420-128248472	-0.3023;0.0004;0.2966	7.798e-01;7.518e-06;7.715e-01	2.749e-03;9.864e-01;2.850e-03	0.6777;0.0026;0.3199	0.3333;0.0073;0.6577	s|1e1.1o2|1e1.2o2|1e2.1o2	3	3	0;0;0	chr7	+	128248472-128248578;128248472-128248644;128248472-128248887	128248420-128248472;128248578-128248720;128248887-128248974
Scaf11	ENSMUSG00000033228.8	ENSMUSG00000033228.8:s:96443945-96444102	-0.0010;-0.3887;0.3948	2.614e-05;9.753e-01;9.859e-01	9.619e-01;7.223e-05;2.228e-05	0.0117;0.9766;0.0117	0.0022;0.5767;0.4210	s|1e1.1o1|1e2.1o2|1e3.1o1	3	4	0;0;0	chr15	-	96438350-96443945;96434997-96443945;96432424-96443945	96432324-96432424;96434920-96434997;96438182-96438350;96443945-96444102
Scaf11	ENSMUSG00000033228.8	ENSMUSG00000033228.8:t:96432324-96432424	0.6100;-0.6100	1.000e+00;1.000e+00	2.709e-08;2.724e-08	0.0176;0.9824	0.6344;0.3656	t|1e1.1o1|1e2.1o1	2	3	0;0	chr15	-	96432424-96443945;96432424-96434920	96432324-96432424;96434920-96434997;96443945-96444102
Ptpn13	ENSMUSG00000034573.14	ENSMUSG00000034573.14:s:103492223-103492310	-0.0001;0.2041;-0.1990	5.197e-08;5.436e-01;5.213e-01	9.953e-01;8.187e-03;9.609e-03	0.0051;0.7385;0.2569	0.0034;0.9932;0.0034	s|1e1.1o1|1e2.1o1|1e3.1o1	3	4	0;0;1	chr5	+	103492310-103496323;103492310-103501367;103492310-103516328	103492223-103492310;103496323-103496405;103501367-103503854;103516328-103516423
Ncam1	ENSMUSG00000039542.16	ENSMUSG00000039542.16:s:49508589-49508705	-0.2271;0.2271	6.835e-01;6.835e-01	1.879e-04;1.879e-04	0.3592;0.6408	0.1317;0.8683	s|1e1.1o1|1e2.1o1	2	3	0;0	chr9	-	49507653-49508589;49505563-49508589	49502136-49505563;49506853-49507653;49508589-49508705
Ncam1	ENSMUSG00000039542.16	ENSMUSG00000039542.16:t:49502136-49505563	-0.2181;0.2181	6.135e-01;6.135e-01	2.548e-03;2.548e-03	0.8213;0.1787	0.6028;0.3972	t|1e1.1o1|1e2.1o1	2	3	0;0	chr9	-	49505563-49508589;49505563-49506853	49502136-49505563;49506853-49507653;49508589-49508705
Pitpnc1	ENSMUSG00000040430.18	ENSMUSG00000040430.18:t:107207892-107212658	0.3408;-0.3408	9.494e-01;9.494e-01	4.982e-07;4.983e-07	0.2860;0.7140	0.6232;0.3768	t|1e1.1o1|1e2.1o1	2	3	0;0	chr11	-	107212658-107226231;107212658-107216678	107207892-107212658;107216678-107216796;107226231-107226294
Ehbp1	ENSMUSG00000042302.14	ENSMUSG00000042302.14:s:22151067-22151189	-0.2552;0.2552	7.142e-01;7.142e-01	3.019e-03;3.019e-03	0.7378;0.2622	0.4776;0.5224	s|1e1.1o2|1e1.2o2	2	2	0;0	chr11	-	22146700-22151067;22146625-22151067	22146463-22146700;22151067-22151189
Zbtb21	ENSMUSG00000046962.16	ENSMUSG00000046962.16:s:97962414-97962622	-0.0390;0.0001;-0.2322;0.6247;-0.3159	6.222e-04;2.882e-06;6.933e-01;8.395e-01;8.448e-01	3.747e-01;9.949e-01;5.633e-03;1.270e-03;2.612e-03	0.0744;0.0017;0.5410;0.0017;0.3811	0.0030;0.0030;0.2030;0.7276;0.0622	s|1e1.1o2|1e3.1o1|2e1.1o2|2e1.2o2|2e2.1o1	5	4	0;0;0;0;0	chr16	-	97956900-97962513;97943675-97962513;97956900-97962414;97956894-97962414;97953093-97962414	97943357-97943675;97951470-97953098;97956758-97956900;97962414-97962622
Zbtb21	ENSMUSG00000046962.16	ENSMUSG00000046962.16:t:97956758-97956900	-0.0244;-0.2985;0.0320;0.3081	1.165e-05;8.292e-01;2.231e-01;8.160e-01	5.466e-01;1.306e-03;7.047e-02;4.919e-03	0.0589;0.4185;0.5175;0.0017	0.0017;0.0930;0.5342;0.3327	t|1e1.1o2|1e1.2o2|1e2.1o1|2e1.2o2	4	3	0;0;1;0	chr16	-	97956900-97962513;97956900-97962414;97956900-97961699;97956894-97962414	97956758-97956900;97961699-na;97962414-97962622
Zfp644	ENSMUSG00000049606.16	ENSMUSG00000049606.16:s:106696234-106696830	-0.0292;0.0000;0.0000;0.2382;-0.1893;-0.0000;0.0000;0.0000	2.141e-05;5.745e-21;5.745e-21;6.633e-01;4.918e-01;5.745e-21;5.745e-21;5.745e-21	3.859e-01;1.000e+00;1.000e+00;5.260e-03;1.417e-02;1.000e+00;1.000e+00;1.000e+00	0.1447;0.0003;0.0003;0.2024;0.6529;0.0048;0.0003;0.0003	0.1042;0.0003;0.0003;0.4473;0.4470;0.0003;0.0003;0.0003	s|1e1.1o1|1e2.1o1|1e3.1o1|1e4.1o1|1e5.1o1|1e6.1o1|2e1.1o1|2e4.1o1	8	7	0;0;0;0;0;0;0;0	chr5	-	106695699-106696532;106690877-106696532;106682013-106696532;106666845-106696532;106638635-106696532;106619642-106696532;106695699-106696234;106666845-106696234	106619540-106619642;106636417-106638635;106666785-106666845;106681904-106682013;106688768-106695023;106695055-106695699;106696234-106696830
Zfp644	ENSMUSG00000049606.16	ENSMUSG00000049606.16:t:106636417-106638635	-0.2212;0.0039;0.0092;-0.0000;0.1822	6.031e-01;6.587e-21;1.198e-06;5.745e-21;4.785e-01	3.775e-03;8.873e-01;5.391e-01;1.000e+00;1.621e-02	0.5902;0.0115;0.0532;0.0048;0.3315	0.3516;0.0315;0.0786;0.0003;0.5360	t|1e1.1o2|1e2.1o1|1e3.1o2|1e4.1o1|1e5.1o1	5	6	0;1;1;0;0	chr5	-	106638635-106696532;106638635-106695798;106638635-106695643;106638635-106690671;106638635-106666785	106636417-106638635;106666785-106666845;106688768-106695023;106695055-106695699;106695798-106696166;106696234-106696830
Zfp644	ENSMUSG00000049606.16	ENSMUSG00000049606.16:t:106695055-106695699	-0.0000;-0.3051;-0.0000;0.3073	5.750e-21;7.829e-01;5.750e-21;7.874e-01	9.993e-01;2.788e-03;9.993e-01;2.690e-03	0.0029;0.6811;0.0029;0.3132	0.0019;0.3455;0.0019;0.6512	t|1e1.1o1|1e2.1o2|1e2.2o2|1e3.1o1	4	4	0;0;0;0	chr5	-	106695699-106697222;106695699-106696532;106695699-106696234;106695699-106695798	106695055-106695699;106695798-106696166;106696234-106696830;106697222-106697287
Ppp4r1l-ps	ENSMUSG00000055897.13	ENSMUSG00000055897.13:s:173608480-173608879	0.0625;-0.2370;0.1534	7.713e-03;7.278e-01;3.058e-01	1.960e-01;2.420e-03;2.227e-02	0.0626;0.2795;0.6634	0.1387;0.0239;0.8381	s|1e1.1o1|1e2.1o1|1e3.1o2	3	4	0;0;0	chr2	-	173601042-173608733;173599687-173608733;173597187-173608733	173597040-173597187;173599590-173599687;173600766-173601042;173608480-173608879
Ppp4r1l-ps	ENSMUSG00000055897.13	ENSMUSG00000055897.13:s:173659323-173659504	0.0030;-0.0538;-0.2854;-0.1838;0.5560	1.067e-07;2.555e-03;7.575e-01;4.519e-01;9.996e-01	9.060e-01;2.357e-01;1.854e-03;1.591e-02;1.697e-10	0.0015;0.0955;0.4935;0.3243;0.0781	0.0288;0.0073;0.2074;0.1479;0.6214	s|1e1.1o1|1e2.1o2|1e2.2o2|1e3.1o1|1e4.1o2	5	5	0;0;0;0;1	chr2	-	173645558-173659323;173616423-173659323;173615576-173659323;173608879-173659323;173597187-173659323	173597040-173597187;173608480-173608879;173615270-173616423;173645457-173645558;173659323-173659504
Ppp4r1l-ps	ENSMUSG00000055897.13	ENSMUSG00000055897.13:t:173597040-173597187	0.1991;-0.0000;-0.2686;-0.0000;0.0588;-0.0000	5.152e-01;5.745e-21;7.961e-01;5.745e-21;6.105e-02;5.745e-21	7.158e-03;1.000e+00;7.515e-05;1.000e+00;1.618e-01;1.000e+00	0.0485;0.0007;0.6300;0.0007;0.3261;0.0007	0.2446;0.0003;0.3518;0.0003;0.3849;0.0003	t|1e1.1o1|1e2.1o1|1e3.1o1|1e4.1o1|1e5.1o1|2e6.1o1	6	7	1;0;0;0;0;0	chr2	-	173597187-173659323;173597187-173649170;173597187-173608733;173597187-173600766;173597187-173599590;173597186-173598934	173597040-173597187;173598934-173599003;173599590-173599687;173600766-173601042;173608480-173608879;173649170-173649367;173659323-173659504
Zfp945	ENSMUSG00000059142.16	ENSMUSG00000059142.16:s:22865247-22865336	-0.1310;0.4019;-0.0629;-0.1529	1.016e-01;9.899e-01;9.100e-03;2.077e-01	2.580e-02;7.672e-07;1.495e-01;1.088e-02	0.1574;0.5076;0.1531;0.1892	0.0021;0.8913;0.0916;0.0179	s|1e1.1o1|1e2.1o1|1e3.1o1|1e4.1o1	4	5	0;0;1;1	chr17	-	22861852-22865247;22861561-22865247;22857376-22865247;22852766-22865247	22846697-22852766;22857250-22857376;22861506-22861719;22861729-22861852;22865247-22865336
Zfp945	ENSMUSG00000059142.16	ENSMUSG00000059142.16:t:22846697-22852766	-0.4563;0.4563	9.910e-01;9.910e-01	2.216e-06;2.216e-06	0.5025;0.4975	0.0337;0.9663	t|1e1.1o1|1e2.1o1	2	3	1;0	chr17	-	22852766-22865247;22852766-22857250	22846697-22852766;22857250-22857376;22865247-22865336
Ppm1b	ENSMUSG00000061130.13	ENSMUSG00000061130.13:s:85005509-85005719	-0.2013;0.3083;-0.0455;-0.0149	5.061e-01;8.772e-01;3.413e-03;3.326e-04	5.412e-03;3.655e-04;3.435e-01;4.947e-01	0.3367;0.4904;0.0813;0.0914	0.1258;0.8057;0.0014;0.0718	s|1e1.1o1|1e2.1o1|1e3.1o1|1e4.1o1	4	5	0;0;0;0	chr17	+	85005566-85013566;85005566-85015409;85005566-85023032;85005566-85023696	85005509-85005719;85013566-85014691;85015409-85017197;85023032-85023079;85023696-85023991
Cecr2	ENSMUSG00000071226.11	ENSMUSG00000071226.11:s:120733731-120733870	-0.4141;0.4141	9.628e-01;9.628e-01	7.210e-04;7.210e-04	0.9770;0.0230	0.5594;0.4406	s|1e1.1o2|1e1.2o2	2	2	0;1	chr6	+	120733870-120734558;120733870-120734605	120733731-120733870;120734558-120734662
Zfp984	ENSMUSG00000078495.10	ENSMUSG00000078495.10:t:147753974-147756235	0.6181;-0.6181	9.948e-01;9.948e-01	5.447e-06;5.447e-06	0.0769;0.9231	0.6959;0.3041	t|1e1.1o1|1e2.1o1	2	3	1;0	chr4	-	147756235-147761221;147756235-147757702	147753974-147756235;147757702-147757828;147761221-147761325
Capn3	ENSMUSG00000079110.12	ENSMUSG00000079110.12:s:120496978-120497014	-0.0003;0.2040;-0.2005	1.363e-06;5.363e-01;5.227e-01	9.822e-01;8.393e-03;9.677e-03	0.0078;0.0429;0.9489	0.0051;0.2838;0.7111	s|1e1.1o1|1e2.1o1|1e3.1o1	3	4	0;0;0	chr2	+	120497014-120498968;120497014-120501211;120497014-120502103	120496978-120497014;120498968-120498985;120501211-120501324;120502103-120502180
Dgkq	ENSMUSG00000004815.12	ENSMUSG00000004815.12:s:108656424-108656523	0.3916;-0.3916	9.969e-01;9.969e-01	3.590e-08;3.567e-08	0.5687;0.4313	0.9545;0.0455	s|1e1.1o2|1e1.2o2	2	2	0;0	chr5	-	108656131-108656424;108656085-108656424	108656046-108656131;108656424-108656523
Rundc3a	ENSMUSG00000006575.14	ENSMUSG00000006575.14:s:102400894-102401000	-0.2335;0.2335	6.452e-01;6.452e-01	1.314e-03;1.314e-03	0.3666;0.6334	0.1073;0.8927	s|1e1.1o1|1e2.1o1	2	3	0;0	chr11	+	102401000-102401389;102401000-102401981	102400894-102401000;102401389-102401754;102401981-102402555
P3h4	ENSMUSG00000006931.15	ENSMUSG00000006931.15:s:100413609-100413780	0.2658;-0.2658	8.461e-01;8.461e-01	5.554e-06;5.553e-06	0.0413;0.9587	0.2962;0.7038	s|1e1.1o2|1e1.2o2	2	2	1;0	chr11	-	100412928-100413609;100412829-100413609	100412701-100412928;100413609-100413780
Tjap1	ENSMUSG00000012296.16	ENSMUSG00000012296.16:t:46263809-46263958	0.3310;-0.3069;-0.0172;0.0000	9.308e-01;9.345e-01;5.988e-04;5.745e-21	6.981e-05;4.789e-06;4.501e-01;1.000e+00	0.5289;0.3524;0.1138;0.0012	0.8745;0.0446;0.0829;0.0018	t|1e1.1o1|1e2.1o1|2e1.1o1|2e2.1o1	4	3	0;0;0;0	chr17	-	46263813-46264883;46263813-46264094;46263810-46264883;46263810-46264094	46263809-46263958;46264094-46264190;46264883-46264978
Tjap1	ENSMUSG00000012296.16	ENSMUSG00000012296.16:t:46264883-46264978	-0.0024;-0.0000;-0.1865;0.2010;-0.0000;-0.0000	4.021e-07;5.745e-21;4.687e-01;5.191e-01;5.745e-21;5.745e-21	8.785e-01;1.000e+00;1.435e-02;8.622e-03;1.000e+00;1.000e+00	0.0271;0.0011;0.8696;0.1030;0.0011;0.0011	0.0144;0.0010;0.6599;0.3120;0.0010;0.0010	t|1e1.1o1|1e2.1o1|1e3.1o1|1e4.1o1|1e5.1o1|1e6.1o1	6	7	0;0;0;0;0;0	chr17	-	46264978-46282960;46264978-46282652;46264978-46282346;46264978-46271800;46264978-46270739;46264978-46269728	46264883-46264978;46269728-46269808;46270739-46270771;46271800-46271929;46282346-46282439;46282652-46282937;46282960-46283026
Acsf3	ENSMUSG00000015016.8	ENSMUSG00000015016.8:s:122783947-122784101	-0.2363;0.2363	7.025e-01;7.025e-01	1.008e-03;1.008e-03	0.9470;0.0530	0.7055;0.2945	s|1e1.1o1|1e2.1o1	2	3	0;0	chr8	+	122784101-122785819;122784101-122790590	122783947-122784101;122785819-122785964;122790590-122791281
Acsf3	ENSMUSG00000015016.8	ENSMUSG00000015016.8:t:122779946-122780635	0.2367;-0.1527;-0.0020;-0.0320	6.889e-01;2.789e-01;6.498e-21;1.369e-20	1.298e-03;2.197e-02;9.053e-01;5.337e-01	0.1959;0.7044;0.0344;0.0617	0.4299;0.5516;0.0129;0.0008	t|1e1.1o2|1e1.2o2|1e2.1o2|1e2.2o2	4	3	0;0;0;1	chr8	+	122775590-122779946;122775628-122779946;122778223-122779946;122778228-122779946	122775486-122775628;122778077-122778228;122779946-122780635
Acsf3	ENSMUSG00000015016.8	ENSMUSG00000015016.8:t:122783947-122784101	0.2018;-0.2018	4.488e-01;4.488e-01	5.069e-03;5.069e-03	0.0046;0.9954	0.2164;0.7836	t|1e1.2o2|1e2.1o1	2	3	1;0	chr8	+	122775628-122783947;122781588-122783947	122775486-122775628;122781433-122781588;122783947-122784101
Cbx1	ENSMUSG00000018666.13	ENSMUSG00000018666.13:s:96802728-96803969	0.3137;0.0000;-0.3136	9.501e-01;5.745e-21;9.500e-01	5.005e-07;1.000e+00;5.026e-07	0.5118;0.0008;0.4875	0.8176;0.0007;0.1818	s|1e1.1o2|1e2.1o1|2e1.1o2	3	3	0;0;0	chr11	+	96802822-96806616;96802822-96808184;96802998-96806616	96802728-96803969;96806616-96808149;96808184-96808640
Ccar1	ENSMUSG00000020074.7	ENSMUSG00000020074.7:t:62790921-62791042	0.3002;-0.0314;-0.1415;0.0000;0.0265;-0.1224	8.446e-01;3.606e-05;2.756e-01;5.748e-21;3.736e-04;5.601e-02	1.275e-03;4.342e-01;3.114e-02;9.995e-01;4.346e-01;2.389e-02	0.4672;0.0674;0.2570;0.0007;0.0512;0.1471	0.7747;0.0191;0.1070;0.0053;0.0880;0.0009	t|1e1.1o5|1e1.2o5|1e1.3o5|1e1.4o5|1e1.5o5|1e2.1o1	6	3	0;0;0;0;0;1	chr10	-	62791042-62792216;62791042-62792210;62791042-62792205;62791042-62792142;62791042-62792130;62791042-62791572	62790921-62791042;62791572-na;62792130-62792286
Shisa5	ENSMUSG00000025647.16	ENSMUSG00000025647.16:t:109051364-109051390	-0.3237;0.0000;0.0000;0.0000;0.0000;0.3228;0.0000;0.0000;0.0000	9.798e-01;5.745e-21;5.745e-21;5.745e-21;5.745e-21;9.789e-01;5.745e-21;5.745e-21;5.745e-21	4.218e-08;1.000e+00;1.000e+00;1.000e+00;1.000e+00;5.279e-08;1.000e+00;1.000e+00;1.000e+00	0.4507;0.0004;0.0004;0.0004;0.0004;0.5467;0.0004;0.0004;0.0004	0.1162;0.0005;0.0005;0.0005;0.0005;0.8805;0.0005;0.0005;0.0005	t|1e1.1o1|1e2.1o1|1e3.1o4|1e3.2o4|1e3.3o4|2e1.1o1|2e3.1o4|2e3.3o4|2e3.4o4	9	4	0;0;0;0;0;0;0;0;0	chr9	+	109041026-109051364;109051135-109051364;109051228-109051364;109051233-109051364;109051254-109051364;109041026-109051367;109051228-109051367;109051254-109051367;109051285-109051367	109040606-109041026;109051096-109051135;109051155-109051285;109051364-109051390
Vim	ENSMUSG00000026728.9	ENSMUSG00000026728.9:s:13573927-13574060	0.2632;-0.2632	8.483e-01;8.483e-01	7.976e-04;7.976e-04	0.6959;0.3041	0.9629;0.0371	s|1e1.1o5|1e1.2o5	2	2	0;1	chr2	+	13574060-13574394;13574060-13574470	13573927-13574060;13574281-13574994
Cwc22	ENSMUSG00000027014.14	ENSMUSG00000027014.14:s:77903796-77904034	-0.2292;-0.0323;0.2778	5.560e-01;2.396e-03;6.788e-01	1.115e-02;3.328e-01;2.522e-03	0.4833;0.1368;0.3879	0.2493;0.0840;0.6659	s|1e1.1o1|1e2.1o1|2e1.1o1	3	3	0;0;0	chr2	-	77896578-77903814;77881490-77903814;77896578-77903796	77881159-77881490;77895653-77896578;77903796-77904034
Acad9	ENSMUSG00000027710.14	ENSMUSG00000027710.14:s:36074350-36074456	0.2495;-0.2495	7.158e-01;7.158e-01	9.077e-04;9.077e-04	0.7160;0.2840	0.9968;0.0032	s|1e1.1o1|1e2.1o1	2	3	0;0	chr3	+	36074456-36075243;36074456-36075976	36074350-36074456;36075243-36075343;36075976-36076054
Acad9	ENSMUSG00000027710.14	ENSMUSG00000027710.14:t:36075976-36076054	-0.2403;0.2403	6.290e-01;6.290e-01	1.587e-03;1.587e-03	0.2681;0.7319	0.0034;0.9966	t|1e1.1o1|1e2.1o1	2	3	0;0	chr3	+	36074456-36075976;36075343-36075976	36074350-36074456;36075243-36075343;36075976-36076054
Depdc1a	ENSMUSG00000028175.15	ENSMUSG00000028175.15:t:159523777-159523949	0.2095;-0.2095	5.007e-01;5.007e-01	1.095e-02;1.095e-02	0.1952;0.8048	0.4120;0.5880	t|1e1.1o1|1e2.1o1	2	3	0;0	chr3	+	159520970-159523777;159523356-159523777	159520830-159520970;159522526-159523356;159523777-159523949
Ccnc	ENSMUSG00000028252.20	ENSMUSG00000028252.20:t:21748137-21750546	0.2055;-0.2055	4.838e-01;4.838e-01	8.580e-03;8.580e-03	0.1035;0.8965	0.3016;0.6984	t|1e1.1o1|1e2.1o1	2	3	0;0	chr4	+	21746774-21748137;21747576-21748137	21746656-21746774;21747483-21747962;21748137-21750546
Rnf220	ENSMUSG00000028677.19	ENSMUSG00000028677.19:t:117489589-117490585	0.0944;0.2219;-0.3429;-0.0000	2.226e-03;6.606e-01;9.718e-01;5.745e-21	7.563e-02;5.180e-03;3.351e-09;1.000e+00	0.0012;0.6200;0.3772;0.0012	0.1206;0.8622;0.0157;0.0008	t|1e1.1o2|2e1.1o2|2e1.2o2|2e2.1o1	4	3	1;0;1;0	chr4	-	117490585-117496683;117490330-117496683;117490330-117496679;117490330-117494650	117489589-117490585;117494650-117495011;117496679-117497052
Trmt44	ENSMUSG00000029097.11	ENSMUSG00000029097.11:s:35574080-35574194	-0.6764;0.6765;0.0000	1.000e+00;1.000e+00;5.749e-21	1.872e-13;1.628e-13;9.994e-01	0.8012;0.1957;0.0031	0.1265;0.8706;0.0029	s|1e1.1o3|1e1.2o3|1e1.3o3	3	2	0;1;0	chr5	-	35572922-35574080;35572893-35574080;35572891-35574080	35572496-35572922;35574080-35574194
Pus1	ENSMUSG00000029507.16	ENSMUSG00000029507.16:t:110775536-110775638	-0.1563;0.3259;-0.1380	1.994e-01;9.692e-01;1.527e-01	5.674e-03;1.781e-09;2.002e-02	0.1808;0.6477;0.1571	0.0028;0.9945;0.0028	t|1e1.1o1|1e2.1o1|1e3.1o1	3	4	0;0;0	chr5	-	110775638-110779687;110775638-110777614;110775638-110776554	110775536-110775638;110776554-110776607;110777614-110777751;110779687-110780146
Apba2	ENSMUSG00000030519.14	ENSMUSG00000030519.14:t:64736881-64736967	-0.2604;0.2604	6.948e-01;6.948e-01	3.799e-03;3.799e-03	0.7057;0.2943	0.4226;0.5774	t|1e1.1o1|1e2.1o1	2	3	0;0	chr7	+	64733658-64736881;64734690-64736881	64733513-64733658;64734655-64734690;64736881-64736967
Kat8	ENSMUSG00000030801.10	ENSMUSG00000030801.10:t:127919788-127920289	-0.2789;0.2789	8.015e-01;8.015e-01	5.190e-04;5.190e-04	0.8072;0.1928	0.5181;0.4819	t|1e1.1o1|1e2.1o1	2	3	0;1	chr7	+	127915554-127920236;127917294-127920236	na-127917294;127915379-127916090;127919788-127920289
Fam53b	ENSMUSG00000030956.15	ENSMUSG00000030956.15:t:132779136-132779385	-0.0432;-0.2197;0.2727;0.0000;0.0000;0.0000;0.0000;0.0000	6.813e-02;5.750e-01;7.988e-01;5.745e-21;5.745e-21;5.745e-21;5.745e-21;5.745e-21	1.633e-01;1.088e-04;1.328e-03;1.000e+00;1.000e+00;1.000e+00;1.000e+00;1.000e+00	0.4532;0.2358;0.2924;0.0005;0.0005;0.0005;0.0005;0.0005	0.4015;0.0166;0.5777;0.0007;0.0007;0.0007;0.0007;0.0007	t|1e1.1o1|1e2.1o1|1e3.1o1|1e4.1o1|1e5.1o2|1e5.2o2|1e6.1o1|1e7.1o1	8	8	0;0;0;0;0;0;0;0	chr7	-	132779385-132813763;132779385-132813581;132779385-132813066;132779385-132807289;132779385-132802507;132779385-132802484;132779385-132786868;132779385-132779874	132779136-132779385;132779874-132780323;132786868-132786935;132802484-132802764;132807289-132807380;132813066-132813528;132813581-132813729;132813763-132813886
Cdkl5	ENSMUSG00000031292.14	ENSMUSG00000031292.14:t:160811597-160811716	0.5921;-0.5921	9.998e-01;9.998e-01	1.904e-09;1.955e-09	0.4014;0.5986	0.9610;0.0390	t|1e1.1o1|1e2.1o1	2	3	0;1	chrX	-	160811716-160816892;160811716-160812928	160811597-160811716;160812928-na;160816892-160816991
Mecp2	ENSMUSG00000031393.16	ENSMUSG00000031393.16:s:74081035-74085690	-0.2413;0.2413	6.798e-01;6.798e-01	5.418e-04;5.418e-04	0.2835;0.7165	0.0367;0.9633	s|1e1.1o1|1e2.1o1	2	3	0;0	chrX	-	74080032-74085510;74037332-74085510	74036982-74037332;74079909-74080032;74081035-74085690
Mecp2	ENSMUSG00000031393.16	ENSMUSG00000031393.16:t:74036982-74037332	0.2566;-0.2566	7.560e-01;7.560e-01	1.409e-03;1.409e-03	0.3674;0.6326	0.6391;0.3609	t|1e1.1o1|1e2.1o1	2	3	0;0	chrX	-	74037332-74085510;74037332-74079909	74036982-74037332;74079909-74080032;74081035-74085690
Mcf2l	ENSMUSG00000031442.21	ENSMUSG00000031442.21:s:13013535-13013650	-0.0000;-0.0056;-0.1771;0.2160	5.745e-21;8.171e-09;4.080e-01;5.594e-01	1.000e+00;8.433e-01;1.567e-02;4.490e-03	0.0015;0.0340;0.2300;0.7311	0.0008;0.0008;0.0426;0.9557	s|1e1.1o2|1e1.2o2|1e2.1o1|1e3.1o1	4	4	0;0;0;0	chr8	+	13013650-13013737;13013650-13013915;13013650-13014819;13013650-13017347	13013535-13013650;13013737-13014029;13014819-13015365;13017176-13017468
Mcf2l	ENSMUSG00000031442.21	ENSMUSG00000031442.21:t:12963164-12963247	-0.3617;0.0004;0.2080;0.0000;0.0000;0.1203;0.0000	9.837e-01;2.584e-10;5.619e-01;5.745e-21;5.745e-21;1.015e-01;5.745e-21	1.069e-11;9.862e-01;8.160e-03;1.000e+00;1.000e+00;4.334e-02;1.000e+00	0.3790;0.0009;0.6167;0.0009;0.0009;0.0009;0.0009	0.0009;0.0129;0.8381;0.0009;0.0009;0.1460;0.0009	t|1e1.1o1|1e2.1o1|1e3.1o1|1e4.1o1|1e5.1o1|1e6.1o1|1e7.1o1	7	8	0;0;0;0;0;0;0	chr8	+	12880150-12963164;12915495-12963164;12916054-12963164;12926733-12963164;12931885-12963164;12948186-12963164;12949676-12963164	12879882-12880150;12915256-12915495;12915893-12916054;12926632-12926733;12931662-12931885;12947919-12948186;12949416-12949676;12963164-12963247
Mthfsd	ENSMUSG00000031816.15	ENSMUSG00000031816.15:t:121101424-121101593	0.0000;0.2347;-0.2346	5.745e-21;7.323e-01;7.312e-01	1.000e+00;7.368e-04;7.976e-04	0.0040;0.6937;0.3034	0.0044;0.9344;0.0603	t|1e1.1o1|1e2.1o1|1e3.1o1	3	4	0;0;1	chr8	-	121101536-121104392;121101536-121102914;121101536-121101803	121101424-121101593;121101803-121101922;121102723-121103004;121104392-121104558
Mthfsd	ENSMUSG00000031816.15	ENSMUSG00000031816.15:t:121104392-121104558	0.0049;-0.2055;0.1269;0.0361	6.805e-21;5.619e-01;1.255e-01;2.202e-03	8.635e-01;5.567e-07;3.243e-02;2.709e-01	0.0074;0.2281;0.1879;0.5661	0.0384;0.0168;0.3136;0.6282	t|1e1.1o1|1e2.1o1|2e1.1o1|2e2.1o1	4	3	0;0;0;0	chr8	-	121104558-121105718;121104558-121105574;121104505-121105718;121104505-121105574	121104392-121104558;121105574-121105689;121105718-121105831
Adamts7	ENSMUSG00000032363.15	ENSMUSG00000032363.15:s:90192381-90192594	-0.6044;0.6044	9.963e-01;9.963e-01	6.270e-06;6.270e-06	0.7013;0.2987	0.1209;0.8791	s|1e1.1o2|1e1.2o2	2	2	0;0	chr9	+	90192594-90192899;90192594-90193025	90192381-90192594;90192899-90193865
Foxj3	ENSMUSG00000032998.16	ENSMUSG00000032998.16:t:119624897-119625004	-0.2298;0.2298	6.948e-01;6.948e-01	2.890e-06;2.890e-06	0.2488;0.7512	0.0241;0.9759	t|1e1.1o1|1e2.1o1	2	3	1;0	chr4	+	119621702-119624897;119623412-119624897	119621342-119621702;119623221-119623412;119624897-119625004
Dnm2	ENSMUSG00000033335.17	ENSMUSG00000033335.17:s:21424908-21425256	-0.3218;0.3218	8.913e-01;8.913e-01	3.140e-04;3.140e-04	0.9104;0.0896	0.5839;0.4161	s|1e1.1o1|1e2.1o1	2	3	0;0	chr9	+	21425256-21457503;21425256-21465582	21424908-21425256;21457503-21457576;21465582-21465731
Dnm2	ENSMUSG00000033335.17	ENSMUSG00000033335.17:s:21489743-21489794	0.0000;-0.3506;0.3511	1.110e-10;9.417e-01;9.399e-01	9.985e-01;4.148e-05;4.948e-05	0.0029;0.3912;0.6060	0.0041;0.0224;0.9733	s|1e1.1o1|1e2.1o1|1e3.1o1	3	4	0;0;0	chr9	+	21489794-21489910;21489794-21490658;21489794-21494504	21489743-21489794;21489910-21489921;21490658-21490669;21493943-21494617
Dnm2	ENSMUSG00000033335.17	ENSMUSG00000033335.17:t:21493943-21494617	0.3333;0.0000;-0.3329	9.411e-01;1.110e-10;9.431e-01	2.369e-05;9.985e-01;1.911e-05	0.6367;0.0030;0.3595	0.9698;0.0040;0.0264	t|1e1.1o1|1e2.1o1|1e3.1o1	3	4	0;0;0	chr9	+	21489794-21494504;21489921-21494504;21490669-21494504	21489743-21489794;21489910-21489921;21490658-21490669;21493943-21494617
Ppip5k1	ENSMUSG00000033526.16	ENSMUSG00000033526.16:s:121334224-121334577	-0.2041;0.2041	5.546e-01;5.546e-01	6.868e-03;6.868e-03	0.4354;0.5646	0.2153;0.7847	s|1e1.1o1|1e2.1o1	2	3	0;0	chr2	-	121332391-121334413;121331648-121334413	121328424-121331648;121332073-121332391;121334224-121334577
Arhgap39	ENSMUSG00000033697.16	ENSMUSG00000033697.16:s:76733457-76735438	-0.2978;0.2978	8.169e-01;8.169e-01	3.081e-05;3.081e-05	0.8986;0.1014	0.6041;0.3959	s|1e1.1o1|1e2.1o1	2	3	0;0	chr15	-	76730456-76734877;76727476-76734877	76727403-76727476;76730364-76730456;76733457-76735438
Mtmr3	ENSMUSG00000034354.17	ENSMUSG00000034354.17:s:4487225-4488632	-0.2600;0.2606;-0.0000	8.239e-01;8.261e-01;5.745e-21	4.694e-05;4.309e-05;1.000e+00	0.3820;0.6170;0.0011	0.1264;0.8731;0.0005	s|1e1.1o1|1e2.1o1|2e2.1o1	3	3	0;0;0	chr11	-	4485989-4487234;4485451-4487234;4485451-4487225	4485363-4485451;4485879-4485989;4487225-4488632
Secisbp2	ENSMUSG00000035139.14	ENSMUSG00000035139.14:s:51677141-51677279	-0.2653;0.2653	7.865e-01;7.865e-01	1.772e-03;1.772e-03	0.8761;0.1239	0.6115;0.3885	s|1e1.1o1|1e2.1o1	2	3	0;1	chr13	+	51677279-51678834;51677279-51679733	51677141-51677279;51678834-51678994;51679733-51679953
Secisbp2	ENSMUSG00000035139.14	ENSMUSG00000035139.14:t:51679733-51679953	0.2032;0.0229;-0.1827;-0.0181	5.386e-01;2.376e-04;4.286e-01;1.016e-20	3.448e-03;3.748e-01;8.616e-03;6.603e-01	0.1664;0.1991;0.5820;0.0503	0.3692;0.2239;0.3940;0.0036	t|1e1.1o1|1e2.1o3|1e2.2o3|1e2.3o3	4	3	1;1;0;1	chr13	+	51677279-51679733;51678881-51679733;51678990-51679733;51678994-51679733	51677141-51677279;51678834-51678994;51679733-51679953
Ska1	ENSMUSG00000036223.16	ENSMUSG00000036223.16:s:74207530-74207818	-0.2121;0.2121	6.183e-01;6.183e-01	8.548e-04;8.548e-04	0.9638;0.0362	0.7573;0.2427	s|1e1.1o1|2e1.1o1	2	2	0;0	chr18	-	74206884-74207594;74206884-74207530	74206763-74206884;74207530-74207818
Kmt2c	ENSMUSG00000038056.15	ENSMUSG00000038056.15:s:25338413-25338581	-0.5638;0.5638	9.975e-01;9.975e-01	4.974e-07;4.970e-07	0.6893;0.3107	0.1094;0.8906	s|1e1.1o1|1e2.1o1	2	3	0;0	chr5	-	25330900-25338413;25329575-25338413	25329447-25329575;25330796-25330900;25338413-25338581
Kmt2c	ENSMUSG00000038056.15	ENSMUSG00000038056.15:t:25329447-25329575	0.5141;-0.5141	9.909e-01;9.909e-01	7.055e-06;7.055e-06	0.3630;0.6370	0.8926;0.1074	t|1e1.1o1|1e2.1o1	2	3	0;0	chr5	-	25329575-25338413;25329575-25330796	25329447-25329575;25330796-25330900;25338413-25338581
Usp45	ENSMUSG00000040455.17	ENSMUSG00000040455.17:s:21816882-21816938	0.4395;-0.4395	9.692e-01;9.692e-01	1.804e-05;1.804e-05	0.4631;0.5369	0.9524;0.0476	s|1e1.1o1|1e2.1o2	2	3	0;0	chr4	+	21816938-21817501;21816938-21824417	21816882-21816938;21817501-21817644;21824417-21825077
Bptf	ENSMUSG00000040481.17	ENSMUSG00000040481.17:s:107040226-107040412	0.3083;-0.3083	9.115e-01;9.115e-01	1.042e-05;1.042e-05	0.3997;0.6003	0.6970;0.3030	s|1e1.1o2|1e1.2o2	2	2	0;0	chr11	-	107036590-107040226;107035839-107040226	107033081-107036590;107040226-107040412
Rcc2	ENSMUSG00000040945.13	ENSMUSG00000040945.13:t:140701473-140701650	-0.3330;0.3330	9.031e-01;9.031e-01	6.878e-04;6.878e-04	0.4882;0.5118	0.1231;0.8769	t|1e1.1o1|1e2.1o1	2	3	1;0	chr4	+	140700749-140701511;140701204-140701511	140700541-140700749;140701144-140701204;140701473-140701650
Slc7a1	ENSMUSG00000041313.14	ENSMUSG00000041313.14:t:148348153-148348311	0.2362;-0.2362	6.313e-01;6.313e-01	9.084e-03;9.084e-03	0.2418;0.7582	0.5108;0.4892	t|1e1.1o1|1e2.1o1	2	3	0;0	chr5	-	148348311-148365162;148348311-148352066	148348153-148348311;148352066-148352449;148365162-148365251
Rnf214	ENSMUSG00000042790.16	ENSMUSG00000042790.16:t:45898432-45898491	-0.1538;0.4933;-0.3148	2.679e-01;9.985e-01;8.334e-01	2.305e-02;2.514e-11;1.728e-03	0.2065;0.0024;0.7910	0.0035;0.5211;0.4755	t|1e1.1o2|1e2.1o1|1e3.1o1	3	4	0;0;0	chr9	-	45898491-45904806;45898491-45900211;45898491-45899746	45898432-45898491;45899746-45900119;45900211-45900256;45904770-45904919
Wdfy3	ENSMUSG00000043940.15	ENSMUSG00000043940.15:t:102041655-102041743	-0.3207;0.3207	8.144e-01;8.144e-01	2.631e-03;2.631e-03	0.7987;0.2013	0.4176;0.5824	t|1e1.1o1|1e2.1o1	2	3	0;1	chr5	-	102041743-102069596;102041743-102054972	102041655-102041743;102054972-na;102069596-102069921
Magi1	ENSMUSG00000045095.16	ENSMUSG00000045095.16:s:93708004-93708220	0.3899;-0.3899	9.316e-01;9.316e-01	1.514e-04;1.514e-04	0.3144;0.6856	0.7025;0.2975	s|1e1.1o1|1e2.1o1	2	3	0;0	chr6	-	93704360-93708004;93701381-93708004	93701290-93701381;93704277-93704360;93708004-93708220
Magi1	ENSMUSG00000045095.16	ENSMUSG00000045095.16:t:93708004-93708220	0.2611;-0.0000;-0.2583	7.737e-01;5.747e-21;7.641e-01	1.165e-04;9.997e-01;1.209e-04	0.7004;0.0029;0.2967	0.9830;0.0014;0.0154	t|1e2.1o1|2e1.1o1|2e2.1o1	3	3	0;0;0	chr6	-	93708220-93717240;93708217-93745434;93708217-93717240	93708004-93708220;93717240-93717271;93745434-93746054
Cep295	ENSMUSG00000046111.17	ENSMUSG00000046111.17:s:15344662-15347036	0.2400;-0.2243;-0.0069	6.435e-01;6.125e-01;1.174e-09	5.374e-03;7.586e-03;7.210e-01	0.1302;0.8224;0.0453	0.3817;0.5777;0.0294	s|1e1.1o2|2e1.1o2|2e1.2o2	3	2	1;0;1	chr9	-	15344264-15346968;15344264-15346941;15344260-15346941	15344124-15344264;15344662-15347036
Mafg	ENSMUSG00000051510.13	ENSMUSG00000051510.13:t:120629818-120629881	0.4446;-0.0646;-0.3344	9.759e-01;3.645e-02;8.960e-01	2.478e-05;1.725e-01;2.052e-03	0.5144;0.1096;0.3654	0.9687;0.0274;0.0042	t|1e1.1o1|1e2.1o1|1e3.1o1	3	4	0;0;0	chr11	-	120629881-120633362;120629881-120630488;120629881-120629986	120629818-120629881;120629986-120630148;120630488-120630797;120633362-120633600
Zfp961	ENSMUSG00000052446.17	ENSMUSG00000052446.17:s:71951038-71951160	0.0000;-0.3972;-0.0030;0.4176;0.0000	2.051e-08;9.341e-01;3.676e-07;9.485e-01;2.051e-08	9.992e-01;7.095e-04;8.723e-01;4.962e-04;9.992e-01	0.0017;0.5246;0.0273;0.4475;0.0017	0.0020;0.1173;0.0023;0.8689;0.0020	s|1e1.1o1|2e1.1o1|2e2.1o1|2e3.1o1|2e4.1o1	5	5	0;0;0;0;0	chr8	+	71951103-71965794;71951160-71965794;71951160-71966100;71951160-71967899;71951160-71992848	71951038-71951160;71965794-71965990;71966100-71966244;71967899-71970333;71992848-71993792
Zfp961	ENSMUSG00000052446.17	ENSMUSG00000052446.17:s:71965794-71965990	-0.0000;-0.0016;0.2332;-0.2097;-0.0003	5.748e-21;5.644e-08;6.208e-01;5.331e-01;5.829e-21	9.995e-01;7.241e-01;3.288e-03;7.107e-03;9.884e-01	0.0095;0.0763;0.1838;0.7090;0.0208	0.0022;0.0733;0.4194;0.4932;0.0108	s|1e1.1o1|1e2.1o1|2e1.1o1|2e2.1o1|3e1.1o1	5	3	0;1;0;0;0	chr8	+	71965916-71966100;71965916-71967899;71965920-71966100;71965920-71967899;71965990-71966100	71965794-71965990;71966100-71966244;71967899-71970333
Nup107	ENSMUSG00000052798.13	ENSMUSG00000052798.13:s:117792604-117792705	0.2032;-0.2032	5.038e-01;5.038e-01	4.438e-05;4.438e-05	0.7748;0.2252	0.9957;0.0043	s|1e1.1o1|1e2.2o3	2	3	0;0	chr10	-	117790558-117792604;117790055-117792604	117789974-117790060;117790467-117790560;117792604-117792705
Shisa7	ENSMUSG00000053550.13	ENSMUSG00000053550.13:s:4834230-4834515	0.2525;-0.2525	7.102e-01;7.102e-01	4.265e-03;4.265e-03	0.4639;0.5361	0.7211;0.2789	s|1e1.1o1|1e2.1o1	2	3	0;0	chr7	-	4831723-4834230;4830908-4834230	4830759-4831127;4831391-4831723;4834230-4834515
Shisa7	ENSMUSG00000053550.13	ENSMUSG00000053550.13:t:4834230-4834515	-0.4853;0.4853	9.953e-01;9.953e-01	2.152e-06;2.152e-06	0.6603;0.3397	0.1802;0.8198	t|1e1.1o1|1e2.1o1	2	3	1;0	chr7	-	4834384-4844605;4834384-4836044	4834230-4834515;4836044-4836878;4844605-4844696
Srcap	ENSMUSG00000053877.12	ENSMUSG00000053877.12:s:127528396-127528489	-0.2725;0.2725	6.650e-01;6.650e-01	6.427e-03;6.427e-03	0.7281;0.2719	0.4292;0.5708	s|1e1.1o2|1e1.2o2	2	2	0;0	chr7	+	127528489-127529135;127528489-127529138	127528396-127528489;127529135-127529322
Mbtd1	ENSMUSG00000059474.13	ENSMUSG00000059474.13:s:93886207-93886416	-0.2654;-0.0331;0.3314;0.0036	7.441e-01;3.167e-07;8.764e-01;9.810e-09	1.332e-03;4.904e-01;7.609e-04;6.518e-01	0.4563;0.0635;0.4150;0.0465	0.1887;0.0009;0.7607;0.0507	s|1e1.1o1|1e2.1o1|1e3.1o2|1e3.2o2	4	4	0;0;0;1	chr11	+	93886416-93887022;93886416-93891339;93886416-93905159;93886416-93905163	93886207-93886416;93886880-93887073;93891339-93891388;93905153-93905358
Mbtd1	ENSMUSG00000059474.13	ENSMUSG00000059474.13:t:93886880-93887073	0.2666;-0.2666	7.790e-01;7.790e-01	4.309e-04;4.309e-04	0.0186;0.9814	0.3035;0.6965	t|1e1.1o1|1e2.1o1	2	3	0;0	chr11	+	93886121-93887022;93886416-93887022	93886106-93886121;93886207-93886416;93886880-93887073
Mbtd1	ENSMUSG00000059474.13	ENSMUSG00000059474.13:t:93943662-93946985	0.0072;0.4089;-0.4211	4.024e-06;9.997e-01;9.999e-01	5.678e-01;1.222e-12;1.110e-16	0.1062;0.4208;0.4750	0.1221;0.8216;0.0536	t|1e1.1o1|2e1.1o1|2e2.1o1	3	3	0;0;1	chr11	+	93933958-93943662;93933958-93943775;93939712-93943775	na-93939712;93933881-93933958;93943662-93946985
Arhgef12	ENSMUSG00000059495.14	ENSMUSG00000059495.14:s:43010179-43010253	-0.2248;0.2248	5.898e-01;5.898e-01	6.583e-03;6.583e-03	0.6110;0.3890	0.3664;0.6336	s|1e1.1o2|1e1.2o2	2	2	0;0	chr9	-	43008111-43010179;43008108-43010179	43008016-43008111;43010179-43010253
Armc9	ENSMUSG00000062590.13	ENSMUSG00000062590.13:s:86207953-86208043	-0.2570;0.2570	5.903e-01;5.903e-01	1.036e-02;1.036e-02	0.8750;0.1250	0.5173;0.4827	s|1e1.1o2|1e1.2o2	2	2	0;0	chr1	+	86208043-86213050;86208043-86213053	86207953-86208043;86213050-86213667
Lrch1	ENSMUSG00000068015.8	ENSMUSG00000068015.8:s:74795297-74795369	-0.7142;-0.0000;-0.0000;0.7158	9.952e-01;2.246e-07;2.246e-07;9.945e-01	4.566e-06;9.964e-01;9.964e-01;5.164e-06	0.9007;0.0038;0.0038;0.0919	0.1897;0.0024;0.0024;0.8058	s|1e1.1o1|1e2.1o2|1e2.2o2|1e3.1o1	4	4	0;0;0;0	chr14	-	74794991-74795297;74793231-74795297;74793184-74795297;74786390-74795297	74786281-74786390;74793127-74793231;74794911-74794991;74795297-74795369
Lrch1	ENSMUSG00000068015.8	ENSMUSG00000068015.8:t:74857977-74858121	-0.2215;0.2194;-0.0000	5.783e-01;5.669e-01;2.222e-10	1.922e-04;2.049e-04;9.991e-01	0.9928;0.0036;0.0036	0.7542;0.2438;0.0022	t|1e1.1o1|1e2.1o1|1e3.1o1	3	4	0;0;0	chr14	-	74858121-74947384;74858121-74899432;74858121-74885157	74857977-74858121;74885157-74885255;74899432-74899722;74947384-74947876
Fzd10os	ENSMUSG00000072591.10	ENSMUSG00000072591.10:s:128600537-128600693	-0.2169;-0.0000;0.2177	5.245e-01;2.240e-08;5.266e-01	1.555e-02;9.947e-01;1.538e-02	0.8149;0.0050;0.1794	0.5788;0.0042;0.4157	s|1e1.1o2|1e1.2o2|1e2.1o1	3	3	0;0;0	chr5	-	128595764-128600537;128594910-128600537;128585406-128600537	128585355-128585406;128594208-128595764;128600537-128600693
Pgap1	ENSMUSG00000073678.4	ENSMUSG00000073678.4:t:54533419-54533471	-0.2158;0.2158	6.000e-01;6.000e-01	3.450e-03;3.450e-03	0.2703;0.7297	0.0144;0.9856	t|1e1.1o1|1e2.1o1	2	3	1;0	chr1	-	54533471-54543038;54533471-54535955	54533419-54533471;54535955-54536112;54543038-54543209
Zfp808	ENSMUSG00000074867.4	ENSMUSG00000074867.4:s:62169442-62169568	0.2188;-0.2188	6.014e-01;6.014e-01	1.533e-03;1.533e-03	0.7198;0.2802	0.9560;0.0440	s|1e1.1o1|1e2.1o2	2	3	0;0	chr13	+	62169568-62169754;62169568-62171150	62169442-62169568;62169754-62169814;62171150-62173419
Zfp808	ENSMUSG00000074867.4	ENSMUSG00000074867.4:s:na-62174257	-0.4209;0.4209	9.978e-01;9.978e-01	1.094e-08;1.100e-08	0.4768;0.5232	0.0542;0.9458	s|1e1.1o1|1e2.1o1	2	3	1;1	chr13	+	62174257-62201180;62174257-62203432	na-62174257;62201180-62201385;62203432-62203558
Galntl6	ENSMUSG00000096914.3	ENSMUSG00000096914.3:s:58298762-na	0.4476;-0.1441;-0.2795	8.699e-01;4.204e-01;7.011e-01	3.653e-04;3.745e-02;5.878e-03	0.0945;0.3088;0.5839	0.5137;0.2081;0.2689	s|1e1.1o2|1e2.1o1|1e3.1o1	3	4	1;1;1	chr8	-	58298553-58298762;58298345-58298762;58298139-58298762	na-58298139;na-58298345;58298346-58298553;58298762-na
Ccdc97	ENSMUSG00000002608.8	ENSMUSG00000002608.8:t:25716141-25716394	-0.2396;0.2892;-0.0259;-0.0000	6.913e-01;8.293e-01;3.797e-05;5.746e-21	4.801e-03;1.337e-03;5.185e-01;9.999e-01	0.9197;0.0174;0.0646;0.0020	0.6416;0.3364;0.0137;0.0015	t|1e1.1o2|1e2.1o1|1e3.1o1|1e4.1o1	4	5	0;0;0;0	chr7	-	25716187-25718918;25716187-25718145;25716187-25716854;25716187-25716637	25716141-25716394;25716637-25716814;25716854-25716999;25718145-25718279;25718896-25719088
Relb	ENSMUSG00000002983.17	ENSMUSG00000002983.17:t:19619514-19619842	-0.2022;0.2040;-0.0000	5.114e-01;5.171e-01;6.677e-10	9.816e-03;9.711e-03;9.990e-01	0.2404;0.7560;0.0038	0.0321;0.9657;0.0022	t|1e1.2o2|1e2.1o1|1e3.1o1	3	4	0;0;0	chr7	-	19619842-19627923;19619842-19622926;19619842-19621121	19619514-19619842;19621121-19621155;19622926-19622936;19627923-19627970
Mast2	ENSMUSG00000003810.13	ENSMUSG00000003810.13:s:116313693-116313825	0.3164;-0.3164	8.353e-01;8.353e-01	1.207e-04;1.207e-04	0.6462;0.3538	0.9845;0.0155	s|1e1.1o1|1e2.1o1	2	3	0;1	chr4	-	116313018-116313693;116312392-116313693	116312291-116312392;116312853-116313018;116313693-116313825
Arhgef18	ENSMUSG00000004568.13	ENSMUSG00000004568.13:t:3426700-3427490	-0.0000;-0.2497;0.0354;0.1851	5.745e-21;7.217e-01;2.770e-03;3.783e-01	9.999e-01;3.050e-03;3.037e-01;5.634e-05	0.0018;0.8817;0.1153;0.0018	0.0023;0.6547;0.1517;0.2042	t|1e1.1o1|1e2.1o2|1e2.2o2|1e3.1o1	4	4	0;0;0;1	chr8	+	3388418-3427349;3393102-3427349;3393224-3427349;3425385-3427349	na-3425385;3388277-3388418;3393006-3393224;3426700-3427490
Myo9b	ENSMUSG00000004677.17	ENSMUSG00000004677.17:s:71333627-71333831	0.2213;-0.2213	6.581e-01;6.581e-01	1.482e-03;1.482e-03	0.6556;0.3444	0.8760;0.1240	s|1e1.1o2|1e1.2o2	2	2	0;0	chr8	+	71333831-71334313;71333831-71334316	71333627-71333831;71334313-71334394
Myo9b	ENSMUSG00000004677.17	ENSMUSG00000004677.17:s:71353962-71354135	0.2232;-0.2232	5.664e-01;5.664e-01	1.191e-02;1.191e-02	0.4858;0.5142	0.7460;0.2540	s|1e1.1o2|1e1.2o2	2	2	0;0	chr8	+	71354135-71354514;71354135-71354517	71353962-71354135;71354514-71354555
Apba3	ENSMUSG00000004931.11	ENSMUSG00000004931.11:s:81268221-81268319	-0.1765;-0.0015;0.2045	4.571e-01;6.116e-21;5.727e-01	1.804e-02;9.512e-01;1.099e-02	0.8639;0.0293;0.1060	0.6752;0.0014;0.3231	s|1e1.1o3|1e1.2o3|1e1.3o3	3	2	0;0;0	chr10	+	81268319-81268779;81268319-81268810;81268319-81268858	81268221-81268319;81268779-81269461
Hdac5	ENSMUSG00000008855.17	ENSMUSG00000008855.17:s:102224734-102224955	0.0000;0.2125;0.0000;-0.1301;-0.0558	5.745e-21;5.566e-01;5.745e-21;2.789e-01;8.319e-02	1.000e+00;8.654e-04;1.000e+00;4.387e-02;1.499e-01	0.0059;0.0651;0.0005;0.4046;0.5160	0.0012;0.2880;0.0012;0.2711;0.4437	s|1e1.1o1|1e2.1o1|1e3.1o1|1e4.1o2|1e4.2o2	5	5	0;0;0;0;0	chr11	-	102221851-102224734;102219281-102224734;102218781-102224734;102218490-102224734;102218487-102224734	102218416-102218490;102218687-102218929;102219145-102219281;102221768-102221851;102224734-102224955
Derl3	ENSMUSG00000009092.5	ENSMUSG00000009092.5:s:75893619-75893684	0.3298;-0.3298	8.208e-01;8.208e-01	2.617e-03;2.617e-03	0.5810;0.4190	0.9545;0.0455	s|1e1.1o1|1e2.1o1	2	3	0;0	chr10	+	75893684-75893770;75893684-75895039	75893619-75893684;75893770-75893843;75895039-75895129
Derl3	ENSMUSG00000009092.5	ENSMUSG00000009092.5:t:75895039-75895129	-0.2560;0.2560	7.989e-01;7.989e-01	1.021e-05;1.021e-05	0.2717;0.7283	0.0063;0.9937	t|1e1.1o1|1e2.1o1	2	3	0;0	chr10	+	75893684-75895039;75894627-75895039	75893619-75893684;75894432-75894627;75895039-75895129
Ndel1	ENSMUSG00000018736.14	ENSMUSG00000018736.14:s:68829303-68830066	-0.4150;0.4150	9.976e-01;9.976e-01	2.911e-10;3.153e-10	0.4993;0.5007	0.0786;0.9214	s|1e1.1o1|1e2.1o1	2	3	0;0	chr11	-	68826204-68829915;68822665-68829915	68821434-68822665;68826170-68826204;68829303-68830066
Ndel1	ENSMUSG00000018736.14	ENSMUSG00000018736.14:t:68821434-68822665	0.3264;-0.3264	9.781e-01;9.781e-01	1.380e-08;1.375e-08	0.5802;0.4198	0.9105;0.0895	t|1e1.1o1|1e2.1o1	2	3	0;0	chr11	-	68822665-68829915;68822665-68826170	68821434-68822665;68826170-68826204;68829303-68830066
Utrn	ENSMUSG00000019820.11	ENSMUSG00000019820.11:s:12406436-12406594	-0.2986;0.2986	9.258e-01;9.258e-01	1.301e-07;1.298e-07	0.3533;0.6467	0.0535;0.9465	s|1e2.2o2|2e1.1o1	2	3	1;0	chr10	-	12402950-12406549;12406094-12406436	12402883-12403075;12405854-12406094;12406436-12406594
Utrn	ENSMUSG00000019820.11	ENSMUSG00000019820.11:t:12765239-12765332	-0.2492;-0.0000;-0.0300;0.0036;0.2414	6.614e-01;5.746e-21;1.700e-02;6.540e-21;6.622e-01	5.598e-03;9.998e-01;2.840e-01;8.925e-01;2.151e-03	0.8518;0.0019;0.1414;0.0019;0.0019	0.5745;0.0006;0.1035;0.0339;0.2788	t|1e1.1o1|1e2.1o1|1e3.1o1|1e4.1o1|1e5.1o1	5	6	0;0;0;1;1	chr10	-	12765332-12861568;12765332-12826769;12765332-12813446;12765332-12796577;12765332-12789108	12765239-12765332;12789108-na;12796577-na;12812411-12813615;12826769-12826938;12861363-12861735
Utrn	ENSMUSG00000019820.11	ENSMUSG00000019820.11:t:12861363-12861735	0.2486;-0.2343;-0.0002	7.949e-01;7.217e-01;5.788e-21	2.708e-06;1.601e-05;9.939e-01	0.7220;0.2634;0.0140	0.9895;0.0093;0.0010	t|1e1.1o1|1e2.1o1|2e2.1o1	3	3	0;0;0	chr10	-	12861735-12868755;12861735-12868093;12861705-12868093	12861363-12861735;12868093-12868281;12868755-12869365
Cnot2	ENSMUSG00000020166.15	ENSMUSG00000020166.15:s:116549033-116549175	-0.0000;0.4680;-0.0885;-0.3282;-0.0000	7.762e-10;9.925e-01;2.098e-01;9.235e-01;7.762e-10	9.989e-01;1.771e-06;7.460e-02;6.549e-06;9.989e-01	0.0026;0.0785;0.5579;0.3526;0.0026	0.0019;0.5162;0.4682;0.0059;0.0019	s|1e1.1o2|1e1.2o2|1e2.1o1|1e3.1o1|1e4.1o1	5	5	0;0;0;0;0	chr10	-	116537448-116549033;116537278-116549033;116527949-116549033;116517383-116549033;116507188-116549033	116507041-116507188;116517317-116517383;116527827-116527949;116537221-116537448;116549033-116549175
Cnot2	ENSMUSG00000020166.15	ENSMUSG00000020166.15:t:116527827-116527949	-0.0001;-0.2372;0.2396	2.223e-09;6.167e-01;6.235e-01	9.978e-01;8.648e-03;8.288e-03	0.0043;0.5989;0.3967	0.0022;0.3413;0.6568	t|1e1.1o1|1e2.1o1|1e3.1o1	3	4	0;0;0	chr10	-	116527949-116581453;116527949-116549033;116527949-116537221	116527827-116527949;116537221-116537448;116549033-116549175;116581453-116581511
Cbll1	ENSMUSG00000020659.16	ENSMUSG00000020659.16:s:31494582-31494749	0.2303;0.0009;-0.2267;0.0000	5.896e-01;2.714e-04;5.657e-01;4.443e-08	5.801e-03;7.252e-01;9.167e-03;9.958e-01	0.0724;0.0265;0.8984;0.0035	0.3096;0.0241;0.6455;0.0036	s|1e1.1o2|1e1.2o2|2e1.1o2|2e1.2o2	4	2	0;0;0;0	chr12	-	31492179-31494591;31492176-31494591;31492179-31494582;31492176-31494582	31492079-31492179;31494582-31494749
Rffl	ENSMUSG00000020696.18	ENSMUSG00000020696.18:t:82810008-82810218	-0.4100;0.4100	9.724e-01;9.724e-01	7.372e-05;7.372e-05	0.5555;0.4445	0.1097;0.8903	t|1e1.1o1|1e2.1o1	2	3	0;0	chr11	-	82810218-82812400;82810218-82811028	82810008-82810218;82811028-82811111;82812400-82812810
Pecam1	ENSMUSG00000020717.19	ENSMUSG00000020717.19:t:106661185-106663326	-0.2319;0.2319	6.281e-01;6.281e-01	1.241e-03;1.241e-03	0.4856;0.5144	0.2640;0.7360	t|1e1.2o2|1e2.1o1	2	3	1;0	chr11	-	106662024-106679549;106662024-106671742	106661185-106663326;106671742-106671798;106679549-106679611
Ntn1	ENSMUSG00000020902.12	ENSMUSG00000020902.12:s:68400385-68400642	0.0000;-0.2483;0.2479	5.903e-21;7.279e-01;7.266e-01	1.000e+00;3.039e-04;3.072e-04	0.0009;0.8175;0.1814	0.0013;0.5648;0.4338	s|1e1.1o2|1e2.1o1|i	3	3	0;1;1	chr11	-	68386184-68400385;68277611-68400385;68387013-68400384	68277423-68277611;68385103-68386184;68400385-68400642	68387013-68400384
Ntn1	ENSMUSG00000020902.12	ENSMUSG00000020902.12:t:68277423-68277611	-0.0274;-0.1810;0.2386	1.242e-20;3.996e-01;7.437e-01	5.835e-01;4.538e-03;1.246e-04	0.0558;0.3340;0.6047	0.0003;0.1519;0.8478	t|1e1.1o1|1e2.1o1|1e3.1o1	3	4	1;1;0	chr11	-	68277611-68400729;68277611-68400385;68277611-68385103	68277423-68277611;68385103-68386184;68400385-68400642;68400729-68400823
Fastkd3	ENSMUSG00000021532.11	ENSMUSG00000021532.11:t:68583539-68583966	0.3602;0.0012;-0.3693;-0.0000	9.909e-01;6.349e-21;9.872e-01;5.745e-21	9.301e-09;9.177e-01;1.295e-07;1.000e+00	0.0501;0.0171;0.9335;0.0013	0.3965;0.0309;0.5735;0.0012	t|1e1.1o1|1e2.1o3|1e2.2o3|1e2.3o3	4	3	0;0;0;0	chr13	+	68582264-68583539;68582350-68583539;68582598-68583539;68582618-68583539	68582234-68582264;68582276-68582618;68583539-68583966
Robo1	ENSMUSG00000022883.11	ENSMUSG00000022883.11:s:73009612-73009756	0.2431;-0.2976;0.0238	7.181e-01;8.802e-01;6.059e-07	1.344e-03;1.270e-04;5.195e-01	0.0045;0.9448;0.0502	0.2640;0.6476;0.0844	s|1e1.2o2|2e1.1o2|2e2.1o1	3	3	1;0;1	chr16	+	73009650-73012904;73009756-73012875;73009756-73024132	73009612-73009756;73012875-73013123;73024132-73024538
Synj1	ENSMUSG00000022973.18	ENSMUSG00000022973.18:s:90948066-90948113	-0.2198;0.2198	5.477e-01;5.477e-01	7.030e-03;7.030e-03	0.2836;0.7164	0.0159;0.9841	s|1e1.1o1|1e2.1o1	2	3	0;1	chr16	-	90947053-90948066;90946862-90948066	90946792-90946862;90947015-90947053;90948066-90948113
Synj1	ENSMUSG00000022973.18	ENSMUSG00000022973.18:s:90950351-90950485	0.0000;0.1449;0.0826;-0.2538	1.446e-09;3.057e-01;8.849e-02;6.312e-01	9.994e-01;3.384e-02;1.140e-01;5.465e-03	0.0013;0.1334;0.0577;0.8112	0.0026;0.2994;0.1493;0.5339	s|1e1.1o1|1e2.1o1|1e3.1o1|1e4.1o1	4	5	0;1;0;0	chr16	-	90949737-90950351;90948113-90950351;90947053-90950351;90946862-90950351	90946792-90946862;90947015-90947053;90948066-90948113;90949699-90949737;90950351-90950485
Rpp21	ENSMUSG00000024446.13	ENSMUSG00000024446.13:s:36257783-36258069	-0.4087;0.4087	8.895e-01;8.895e-01	1.278e-03;1.278e-03	0.9955;0.0045	0.5561;0.4439	s|1e1.1o1|1e2.1o1	2	3	0;0	chr17	-	36257706-36257783;36257524-36257783	36257413-36257524;36257606-36257706;36257783-36258069
Apex2	ENSMUSG00000025269.16	ENSMUSG00000025269.16:s:150584137-150584534	0.1422;0.0389;-0.2055	3.371e-01;9.538e-02;5.300e-01	3.782e-02;1.463e-01;8.614e-04	0.4774;0.2802;0.2329	0.6519;0.3448;0.0051	s|1e1.1o1|1e2.1o1|1e3.1o1	3	4	0;0;1	chrX	-	150572682-150584465;150522210-150584465;150521282-150584465	150519519-150521282;150522059-150522210;150572459-150572682;150584137-150584534
Nuf2	ENSMUSG00000026683.14	ENSMUSG00000026683.14:s:169531322-169531464	-0.3386;0.3386	8.255e-01;8.255e-01	1.281e-03;1.281e-03	0.5849;0.4151	0.2281;0.7719	s|1e1.1o1|1e2.1o1	2	3	0;0	chr1	-	169528811-169531322;169525449-169531322	169525021-169525449;169528736-169528811;169531322-169531464
Mllt10	ENSMUSG00000026743.16	ENSMUSG00000026743.16:t:18186218-18186396	-0.1626;0.2024;-0.0324	2.774e-01;5.349e-01;6.308e-03	9.769e-03;8.124e-03;3.098e-01	0.2147;0.5821;0.1972	0.0490;0.8090;0.1488	t|1e1.1o1|1e2.1o1|i	3	3	1;0;1	chr2	+	18170298-18186218;18171075-18186218;18171076-18186217	18170251-18170298;18171043-18171075;18186218-18186396	18171076-18186217
Med27	ENSMUSG00000026799.15	ENSMUSG00000026799.15:s:29471293-29471386	0.2701;-0.2701	8.878e-01;8.878e-01	3.918e-10;4.036e-10	0.0235;0.9765	0.2845;0.7155	s|1e1.1o1|1e2.1o1	2	3	0;0	chr2	+	29471386-29477333;29471386-29500219	29471293-29471386;29477333-29478433;29500219-29500548
St6galnac6	ENSMUSG00000026811.18	ENSMUSG00000026811.18:s:32614781-32616819	-0.1626;-0.0652;0.2567	1.960e-01;5.107e-09;8.700e-01	1.284e-04;2.300e-01;1.033e-09	0.1908;0.0921;0.7185	0.0110;0.0110;0.9766	s|1e2.1o1|2e1.1o1|2e2.1o1	3	3	0;1;0	chr2	+	32615168-32618497;32615187-32618205;32615187-32618497	32614781-32616819;32618205-32618396;32618497-32618604
St6galnac6	ENSMUSG00000026811.18	ENSMUSG00000026811.18:t:32618497-32618604	-0.1528;0.2534;-0.0813	1.298e-01;8.502e-01;8.089e-04	4.738e-04;3.699e-07;1.347e-01	0.1773;0.6828;0.1411	0.0105;0.9368;0.0524	t|1e1.1o2|1e1.2o2|1e2.1o1	3	3	0;0;1	chr2	+	32615168-32618497;32615187-32618497;32618396-32618497	32614781-32616819;32618205-32618396;32618497-32618604
Rbck1	ENSMUSG00000027466.15	ENSMUSG00000027466.15:s:152324267-152324440	0.0000;-0.2175;0.0000;0.0000;0.2361	5.903e-21;6.626e-01;5.903e-21;5.903e-21;7.642e-01	1.000e+00;2.159e-03;1.000e+00;1.000e+00;8.327e-04	0.0178;0.4017;0.0166;0.0181;0.5477	0.0187;0.1811;0.0152;0.0002;0.7821	s|1e1.1o2|1e1.2o2|1e2.1o1|1e3.2o3|i	5	4	1;0;1;1;0	chr2	-	152323476-152324267;152323332-152324267;152322271-152324267;152319303-152324267;152323499-152324266	152319124-152319420;152322160-152322271;152323172-152323498;152324267-152324440	152323499-152324266
Tars2	ENSMUSG00000028107.14	ENSMUSG00000028107.14:s:95753007-95753130	0.5404;-0.0121;-0.4941	9.867e-01;3.294e-05;9.686e-01	6.260e-06;6.912e-01;2.353e-05	0.3047;0.0467;0.6558	0.9137;0.0033;0.0823	s|1e1.1o1|1e2.2o2|1e3.1o1	3	4	0;0;0	chr3	-	95751630-95753007;95750984-95753007;95750765-95753007	95750674-95750765;95750838-95751027;95751506-95751630;95753007-95753130
Ing3	ENSMUSG00000029670.12	ENSMUSG00000029670.12:s:21949571-21949793	-0.2290;0.2290	6.884e-01;6.884e-01	3.174e-04;3.173e-04	0.8949;0.1051	0.6605;0.3395	s|1e1.1o1|1e2.2o2	2	3	0;0	chr6	+	21949793-21950038;21949793-21952129	21949571-21949793;21950020-21950109;21952057-21952229
Gigyf1	ENSMUSG00000029714.11	ENSMUSG00000029714.11:s:137518548-137518612	0.2911;-0.2911	8.175e-01;8.175e-01	3.274e-04;3.274e-04	0.4610;0.5390	0.7633;0.2367	s|1e1.1o1|1e2.1o1	2	3	1;0	chr5	+	137518612-137518688;137518612-137518878	137518548-137518612;137518688-137518753;137518878-137518986
Gigyf1	ENSMUSG00000029714.11	ENSMUSG00000029714.11:t:137518878-137518986	-0.4491;0.4491	9.891e-01;9.891e-01	1.974e-07;1.973e-07	0.6104;0.3896	0.1473;0.8527	t|1e1.1o1|1e2.1o1	2	3	0;1	chr5	+	137518612-137518878;137518753-137518878	137518548-137518612;137518688-137518753;137518878-137518986
Osbpl3	ENSMUSG00000029822.15	ENSMUSG00000029822.15:s:50336215-50336345	-0.2552;0.2552	6.918e-01;6.918e-01	4.090e-03;4.090e-03	0.4218;0.5782	0.1473;0.8527	s|1e1.1o1|1e2.1o1	2	3	0;0	chr6	-	50333293-50336215;50328804-50336215	50328670-50328804;50333186-50333293;50336215-50336345
St8sia1	ENSMUSG00000030283.7	ENSMUSG00000030283.7:s:142867755-142867946	-0.2616;0.2616	8.872e-01;8.872e-01	9.562e-08;9.562e-08	0.9881;0.0119	0.7131;0.2869	s|1e2.1o1|2e1.1o1	2	3	0;1	chr6	-	142829270-142867854;142867620-142867755	na-142867620;142821545-142829270;142867755-142867946
2700049A03Rik	ENSMUSG00000034601.17	ENSMUSG00000034601.17:s:71194292-71194466	-0.0000;-0.2156;0.2115	5.745e-21;6.036e-01;5.817e-01	1.000e+00;3.132e-03;3.458e-03	0.0060;0.5497;0.4423	0.0102;0.3313;0.6578	s|1e1.1o1|1e2.1o1|1e3.1o1	3	4	1;0;0	chr12	+	71194466-71195846;71194466-71216042;71194466-71242944	71194292-71194466;71195846-na;71216042-71216196;71242944-71243303
Tut4	ENSMUSG00000034610.14	ENSMUSG00000034610.14:s:108548055-108548286	0.1437;0.0613;-0.2226	2.675e-01;1.896e-02;6.068e-01	3.068e-02;1.723e-01;3.384e-03	0.1627;0.1535;0.6740	0.3166;0.2294;0.4573	s|1e1.1o3|1e1.2o3|1e1.3o3	3	2	0;1;0	chr4	+	108548170-108549226;108548170-108549229;108548170-108549241	108548055-108548286;108549085-108549413
Rabgap1	ENSMUSG00000035437.15	ENSMUSG00000035437.15:s:37543103-37544962	0.2650;-0.2650	7.778e-01;7.778e-01	2.876e-04;2.876e-04	0.6870;0.3130	0.9516;0.0484	s|1e1.1o1|i	2	2	0;1	chr2	+	37543231-37555706;37544963-37555705	37543103-37544962;37555706-37555798	37544963-37555705
Rabgap1	ENSMUSG00000035437.15	ENSMUSG00000035437.15:t:37469377-37469576	-0.2566;0.2289;0.0002;0.0026	6.817e-01;6.076e-01;1.183e-09;8.441e-06	4.511e-03;7.318e-03;9.839e-01;9.084e-01	0.8535;0.1348;0.0057;0.0021	0.5784;0.3855;0.0130;0.0213	t|1e1.1o1|1e2.1o1|2e1.1o1|2e2.1o1	4	3	0;0;0;0	chr2	+	37443456-37469377;37452301-37469377;37443456-37469516;37452301-37469516	37443279-37443456;37451636-37453788;37469377-37469576
Zfp57	ENSMUSG00000036036.15	ENSMUSG00000036036.15:t:37004522-37004903	0.3494;-0.3497;0.0000	9.729e-01;9.732e-01;5.745e-21	2.300e-06;2.230e-06;1.000e+00	0.1948;0.8042;0.0012	0.5460;0.4523;0.0016	t|1e1.2o2|1e2.1o1|1e3.1o1	3	4	0;0;0	chr17	+	37002777-37004797;37003315-37004797;37003517-37004797	37002612-37002777;37003038-37003315;37003464-37003517;37004522-37004903
Zcwpw1	ENSMUSG00000037108.13	ENSMUSG00000037108.13:t:137818964-137819024	0.5115;-0.5115	1.000e+00;1.000e+00	5.500e-11;3.410e-11	0.4856;0.5144	0.9944;0.0056	t|1e1.1o1|1e2.1o1	2	3	0;1	chr5	+	137817892-137818964;137818837-137818964	na-137818837;137817798-137817892;137818964-137819024
Rims2	ENSMUSG00000037386.16	ENSMUSG00000037386.16:t:39275414-39275500	-0.0292;-0.1685;0.2104	1.911e-03;3.389e-01;5.577e-01	3.800e-01;1.262e-02;4.975e-03	0.1420;0.2481;0.5960	0.1008;0.0815;0.8204	t|1e1.1o1|1e2.1o1|1e3.1o1	3	4	1;1;0	chr15	+	39198538-39275414;39248935-39275414;39275008-39275414	na-39248935;39198261-39198538;39274976-39275008;39275414-39275500
Slc9b2	ENSMUSG00000037994.14	ENSMUSG00000037994.14:s:135307700-135307781	0.0000;0.0000;-0.1907;0.2557;-0.0290	5.746e-21;5.746e-21;4.930e-01;6.967e-01;3.570e-06	9.999e-01;9.999e-01;1.478e-02;4.618e-03;5.089e-01	0.0010;0.0010;0.5336;0.4087;0.0640	0.0015;0.0015;0.3068;0.6884;0.0015	s|1e1.1o1|1e2.1o1|1e3.1o1|1e4.1o1|1e5.1o1	5	6	0;0;0;1;0	chr3	+	135307781-135309998;135307781-135315881;135307781-135317054;135307781-135318280;135307781-135321886	135307700-135307781;135309998-135310087;135315881-135315950;135317054-135317193;135318280-135318460;135321886-135322056
Ubn2	ENSMUSG00000038538.17	ENSMUSG00000038538.17:s:38487108-38487460	-0.2969;0.2969	8.061e-01;8.061e-01	2.028e-03;2.028e-03	0.6963;0.3037	0.3698;0.6302	s|1e1.1o1|1e2.1o3	2	3	0;0	chr6	+	38487150-38489254;38487150-38490384	38487108-38487460;38489254-38489304;38490384-38491931
Ubn2	ENSMUSG00000038538.17	ENSMUSG00000038538.17:t:38490384-38491931	0.2820;-0.2820	8.077e-01;8.077e-01	1.261e-03;1.261e-03	0.2881;0.7119	0.5892;0.4108	t|1e1.1o1|1e2.1o1	2	3	0;0	chr6	+	38487150-38490384;38489304-38490384	38487108-38487460;38489254-38489304;38490384-38491931
Lpar1	ENSMUSG00000038668.14	ENSMUSG00000038668.14:t:58435255-58437634	-0.5086;0.5086	1.000e+00;1.000e+00	2.225e-13;1.948e-13	0.5207;0.4793	0.0151;0.9849	t|1e1.1o1|1e2.1o1	2	3	1;0	chr4	-	58437634-58504622;58437634-58486477	58435255-58437634;58486477-58487224;58504622-58504858
Lpar1	ENSMUSG00000038668.14	ENSMUSG00000038668.14:t:58504622-58504858	0.0000;0.2460;0.0000;-0.0000;-0.0501;-0.1314;0.0048;-0.0304	5.745e-21;7.380e-01;5.745e-21;5.745e-21;4.362e-02;7.468e-02;7.974e-21;1.334e-20	1.000e+00;4.104e-04;1.000e+00;1.000e+00;1.549e-01;2.269e-02;7.629e-01;5.420e-01	0.0003;0.0355;0.0003;0.0108;0.6798;0.1784;0.0363;0.0615	0.0004;0.2859;0.0004;0.0004;0.6270;0.0352;0.0401;0.0153	t|1e3.1o2|2e1.1o1|2e2.1o2|2e2.2o2|2e3.1o2|2e3.2o2|2e4.1o1|2e5.1o1	8	6	0;0;0;0;0;0;0;1	chr4	-	58504858-58553134;58504781-58553730;58504781-58553480;58504781-58553421;58504781-58553134;58504781-58553101;58504781-58543810;58504781-58504950	58504622-58504858;58504950-na;58543810-58543948;58553101-58553357;58553421-58553628;58553730-58553898
Tbc1d13	ENSMUSG00000039678.12	ENSMUSG00000039678.12:s:30134797-30135152	0.0000;-0.2735;0.2732	5.745e-21;7.624e-01;7.615e-01	1.000e+00;6.642e-04;6.672e-04	0.0013;0.7028;0.2960	0.0015;0.4372;0.5614	s|1e1.1o2|1e1.2o2|1e2.1o1	3	3	0;0;0	chr2	+	30134870-30135369;30134870-30135409;30134870-30136673	30134797-30135152;30135369-30135552;30136673-30136713
Tbc1d13	ENSMUSG00000039678.12	ENSMUSG00000039678.12:t:30136673-30136713	0.4896;-0.4896	1.000e+00;1.000e+00	1.549e-16;0.000e+00	0.4976;0.5024	0.9959;0.0041	t|1e1.1o1|1e2.1o1	2	3	0;0	chr2	+	30134870-30136673;30135552-30136673	30134797-30135152;30135369-30135552;30136673-30136713
Zbtb38	ENSMUSG00000040433.16	ENSMUSG00000040433.16:s:96751302-96751383	0.0980;-0.5852;0.3348;0.1024	1.054e-01;1.000e+00;9.272e-01;7.183e-03	7.472e-02;1.221e-15;1.430e-05;4.800e-02	0.1613;0.8053;0.0347;0.0017	0.2644;0.2513;0.3612;0.1310	s|1e1.1o1|1e2.1o1|1e3.1o1|1e4.1o1	4	5	0;0;1;1	chr9	-	96748604-96751302;96732313-96751302;96718309-96751302;96689029-96751302	96682770-96689029;96718210-96718309;96732248-96732669;96748470-96748604;96751302-96751383
Zbtb38	ENSMUSG00000040433.16	ENSMUSG00000040433.16:t:96718210-96718309	0.3898;0.0727;-0.0092;-0.1236;-0.4269;0.1116	9.581e-01;6.781e-02;5.279e-06;2.036e-01;9.966e-01;2.388e-01	4.808e-05;1.395e-01;7.536e-01;5.921e-02;1.058e-09;5.971e-02	0.0520;0.0314;0.0456;0.1733;0.4465;0.2237	0.4453;0.1121;0.0126;0.0114;0.0412;0.3561	t|1e1.1o1|1e2.1o1|1e3.1o1|1e4.1o1|1e5.1o2|1e5.2o2	6	6	1;0;0;0;0;0	chr9	-	96718309-96751302;96718309-96731292;96718309-96728982;96718309-96719786;96718309-96719360;96718309-96719290	96718210-96718309;96719290-96719565;96719786-96720300;96728982-96729036;96731292-96731341;96751302-96751383
Arhgef10l	ENSMUSG00000040964.16	ENSMUSG00000040964.16:t:140583824-140583932	-0.3459;0.3491;-0.0002	8.387e-01;8.461e-01;4.198e-07	2.294e-03;2.186e-03;9.902e-01	0.9518;0.0407;0.0068	0.6001;0.3963;0.0030	t|1e1.1o1|1e2.1o1|1e3.1o1	3	4	0;0;0	chr4	-	140583932-140591818;140583932-140586784;140583932-140584133	140583824-140583932;140584133-140584343;140586784-140586900;140591818-140592040
Ttc19	ENSMUSG00000042298.18	ENSMUSG00000042298.18:s:62283597-62283707	-0.2099;0.2099	4.117e-01;4.117e-01	3.286e-03;3.286e-03	0.9935;0.0065	0.7894;0.2106	s|1e1.1o1|1e2.1o1	2	3	0;0	chr11	+	62283707-62284131;62283707-62285003	62283597-62283707;62284131-62284169;62285003-62285059
Dhx9	ENSMUSG00000042699.11	ENSMUSG00000042699.11:t:153475663-153475709	0.2156;-0.2156	5.694e-01;5.694e-01	3.396e-03;3.396e-03	0.3528;0.6472	0.5614;0.4386	t|1e1.1o1|1e2.1o1	2	3	0;0	chr1	-	153475709-153478041;153475709-153476424	153475663-153475709;153476424-153476562;153476839-153478189
4930503L19Rik	ENSMUSG00000044906.6	ENSMUSG00000044906.6:s:70463962-70464150	-0.2640;0.7227;-0.4191	7.971e-01;1.000e+00;9.990e-01	3.546e-04;1.069e-20;3.524e-12	0.3148;0.2584;0.4343	0.0369;0.9600;0.0031	s|1e1.1o1|1e2.1o1|1e3.1o1	3	4	0;0;0	chr18	-	70458448-70463962;70456544-70463962;70453388-70463962	70452212-70453388;70456474-70456544;70458317-70458448;70463962-70464150
4930503L19Rik	ENSMUSG00000044906.6	ENSMUSG00000044906.6:s:70464975-70467485	0.0192;-0.2280;0.2496	5.336e-01;5.883e-01;5.284e-01	1.364e-02;1.300e-03;1.478e-02	0.6456;0.2396;0.0880	0.5533;0.0043;0.4440	s|1e1.1o1|2e1.1o1|2e2.1o1	3	3	0;0;0	chr18	-	70464064-70467335;70464064-70467331;70453388-70467331	70452212-70453388;70463962-70464150;70464975-70467485
4930503L19Rik	ENSMUSG00000044906.6	ENSMUSG00000044906.6:t:70452212-70453388	0.2120;-0.4651;0.2569	5.287e-01;1.000e+00;5.222e-01	2.120e-02;1.366e-13;1.129e-02	0.0453;0.4806;0.4688	0.3528;0.0028;0.6449	t|1e1.2o2|1e2.1o1|1e3.1o1	3	4	0;0;0	chr18	-	70453388-70467331;70453388-70463962;70453388-70456474	70452212-70453388;70456474-70456544;70463962-70464150;70464975-70467485
4930503L19Rik	ENSMUSG00000044906.6	ENSMUSG00000044906.6:t:70456474-70456544	0.3055;-0.3055	7.857e-01;7.857e-01	2.288e-03;2.288e-03	0.4783;0.5217	0.8054;0.1946	t|1e1.1o1|1e2.1o1	2	3	0;0	chr18	-	70456544-70463962;70456544-70458317	70456474-70456544;70458317-70458448;70463962-70464150
Nexmif	ENSMUSG00000046449.15	ENSMUSG00000046449.15:s:104200633-104201185	0.1281;0.3735;-0.5190	1.749e-01;9.549e-01;9.994e-01	3.885e-02;5.195e-05;1.013e-09	0.0361;0.3919;0.5781	0.1831;0.7621;0.0553	s|1e1.1o1|1e2.1o1|1e3.1o1	3	4	1;0;0	chrX	-	104109192-104200633;104099681-104200633;104089006-104200633	104088881-104089006;104099626-104099681;104109107-104109192;104200633-104201185
Nexmif	ENSMUSG00000046449.15	ENSMUSG00000046449.15:t:104088881-104089006	-0.4538;-0.0697;-0.0131;0.5906	9.977e-01;8.445e-04;9.220e-08;1.000e+00	1.690e-08;1.913e-01;6.663e-01;9.211e-16	0.5162;0.1055;0.0475;0.3246	0.0742;0.0013;0.0198;0.9066	t|1e1.1o1|1e2.1o1|1e3.1o1|1e4.1o1	4	5	0;1;1;0	chrX	-	104089006-104200633;104089006-104114273;104089006-104109107;104089006-104099626	104088881-104089006;104099626-104099681;104109107-104109192;104114273-na;104200633-104201185
Chst9	ENSMUSG00000047161.12	ENSMUSG00000047161.12:t:15730039-15730104	-0.3966;0.3966	9.192e-01;9.192e-01	1.701e-04;1.701e-04	0.6360;0.3640	0.2215;0.7785	t|1e1.1o1|1e2.1o1	2	3	1;1	chr18	-	15730104-15731561;15730104-15730313	15730039-15730104;15730313-na;15731561-na
Kmt2d	ENSMUSG00000048154.17	ENSMUSG00000048154.17:s:98861048-98861164	-0.4115;0.4115	9.744e-01;9.744e-01	5.059e-05;5.060e-05	0.4375;0.5625	0.0205;0.9795	s|1e1.1o1|2e1.1o1	2	2	0;1	chr15	-	98860744-98861051;98860744-98861048	98860634-98860744;98861048-98861164
Tdrp	ENSMUSG00000050052.12	ENSMUSG00000050052.12:s:13972616-13974777	-0.2064;0.2083;-0.0000	5.516e-01;5.609e-01;5.761e-21	1.768e-03;1.393e-03;9.976e-01	0.9366;0.0541;0.0097	0.7245;0.2658;0.0083	s|1e1.1o1|1e2.1o1|2e1.1o1	3	3	0;0;1	chr8	-	13955817-13974541;13954135-13974541;13955817-13974517	13953756-13954135;13955720-13955817;13972616-13974777
Tdrp	ENSMUSG00000050052.12	ENSMUSG00000050052.12:t:13953756-13954135	0.3981;-0.3981	9.920e-01;9.920e-01	1.108e-08;1.110e-08	0.0722;0.9278	0.4634;0.5366	t|1e1.1o2|1e2.1o1	2	3	0;0	chr8	-	13954135-13974541;13954135-13955720	13953756-13954135;13955720-13955817;13972616-13974777
Arhgef39	ENSMUSG00000051517.14	ENSMUSG00000051517.14:t:43497261-43497316	-0.3895;0.3927;-0.0000	9.847e-01;9.855e-01;3.372e-07	1.366e-06;1.970e-06;9.969e-01	0.4210;0.5749;0.0043	0.0169;0.9807;0.0027	t|1e1.1o2|1e2.1o1|2e2.1o1	3	3	0;0;0	chr4	-	43497316-43497959;43497316-43497582;43497296-43497582	43497261-43497316;43497582-43497710;43497732-43498029
Lax1	ENSMUSG00000051998.14	ENSMUSG00000051998.14:s:133689809-133690108	-0.2018;0.2018	5.180e-01;5.180e-01	1.195e-02;1.195e-02	0.2704;0.7296	0.0525;0.9475	s|1e1.1o1|2e1.1o1	2	2	1;0	chr1	-	133689004-133689815;133689004-133689809	133688821-133689004;133689809-133690108
St6galnac3	ENSMUSG00000052544.9	ENSMUSG00000052544.9:s:153508877-153509742	-0.2553;0.2553	7.283e-01;7.283e-01	3.216e-03;3.216e-03	0.3054;0.6946	0.0036;0.9964	s|1e1.1o1|1e2.1o1	2	3	1;0	chr3	-	153506916-153509303;153411871-153509303	na-153506916;153411462-153411871;153508877-153509742
Glis3	ENSMUSG00000052942.13	ENSMUSG00000052942.13:s:28665753-28666685	-0.3039;0.3039	8.289e-01;8.289e-01	1.705e-03;1.705e-03	0.8995;0.1005	0.5795;0.4205	s|1e1.1o1|1e2.1o1	2	3	0;0	chr19	-	28540408-28665753;28531986-28665753	28530873-28531986;28540201-28540420;28665753-28666685
Glis3	ENSMUSG00000052942.13	ENSMUSG00000052942.13:t:28665753-28666685	-0.4072;-0.0005;0.4129	8.343e-01;2.691e-05;8.414e-01	2.191e-03;9.662e-01;2.072e-03	0.7790;0.0095;0.2116	0.3055;0.0057;0.6890	t|1e1.1o1|1e2.1o1|1e3.1o1	3	4	0;0;1	chr19	-	28666236-28679596;28666236-28678575;28666236-28678096	28665753-28666685;28678096-na;28678575-28678690;28679596-28680077
Hunk	ENSMUSG00000053414.8	ENSMUSG00000053414.8:t:90432514-90432806	-0.6087;0.0001;0.6031	9.570e-01;2.764e-07;9.529e-01	9.300e-06;9.948e-01;1.149e-05	0.9929;0.0035;0.0035	0.3409;0.0044;0.6557	t|1e1.1o1|1e2.1o1|1e3.1o1	3	4	0;0;1	chr16	+	90386716-90432514;90400617-90432514;90417116-90432514	na-90417116;90386013-90386716;90400544-90400617;90432514-90432806
Rpl38	ENSMUSG00000057322.12	ENSMUSG00000057322.12:t:114668781-114668814	0.3188;-0.3081;-0.0000	8.949e-01;8.779e-01;5.745e-21	4.997e-04;7.883e-04;1.000e+00	0.4557;0.5312;0.0094	0.7739;0.2258;0.0004	t|1e1.1o1|1e2.1o2|1e2.2o2	3	3	0;0;0	chr11	+	114668609-114668781;114668626-114668781;114668685-114668781	114668524-114668609;114668626-114668685;114668781-114668814
Sphk2	ENSMUSG00000057342.15	ENSMUSG00000057342.15:t:45713260-45713728	-0.2217;0.3031;-0.0496	6.534e-01;9.633e-01;3.887e-06	7.519e-05;1.064e-07;3.801e-01	0.2542;0.6699;0.0798	0.0244;0.9732;0.0024	t|1e1.1o1|1e2.1o1|1e3.1o1	3	4	0;0;0	chr7	-	45713728-45717701;45713728-45716993;45713728-45714597	45713260-45713728;45714597-45715207;45716993-45717063;45717701-45718002
Zfp746	ENSMUSG00000057691.8	ENSMUSG00000057691.8:t:48062395-48064952	-0.2656;0.0000;0.2646	8.436e-01;5.746e-21;8.390e-01	2.628e-04;9.998e-01;3.080e-04	0.3238;0.0014;0.6748	0.0463;0.0022;0.9515	t|1e2.1o1|2e1.1o1|2e2.1o1	3	3	0;0;0	chr6	-	48064952-48066429;48064949-48067169;48064949-48066429	48062395-48064952;48066211-48066554;48067169-48067360
Rad51b	ENSMUSG00000059060.15	ENSMUSG00000059060.15:s:79803190-79803268	0.2287;-0.2287	6.134e-01;6.134e-01	2.161e-03;2.161e-03	0.7143;0.2857	0.9743;0.0257	s|1e1.1o2|1e1.2o2	2	2	1;0	chr12	+	79803268-79813910;79803268-79813942	79803190-79803268;79813910-79814690
Rapgef2	ENSMUSG00000062232.14	ENSMUSG00000062232.14:t:79109066-79112302	-0.2712;0.2610;0.0003;0.0003;0.0003	5.750e-01;5.574e-01;2.703e-05;2.703e-05;2.703e-05	8.789e-03;9.710e-03;9.878e-01;9.878e-01;9.878e-01	0.8123;0.1831;0.0021;0.0021;0.0021	0.5085;0.4776;0.0043;0.0043;0.0043	t|1e1.1o1|1e2.1o1|1e3.1o1|1e4.1o1|1e5.1o1	5	6	1;0;0;0;0	chr3	-	79112302-79172908;79112302-79169739;79112302-79145771;79112302-79144856;79112302-79130698	79109066-79112302;79130698-79130716;79144856-79144977;79145771-79145875;79169449-79169756;79172908-79173075
Rps15	ENSMUSG00000063457.14	ENSMUSG00000063457.14:s:80292453-80292617	0.2527;-0.2527	7.261e-01;7.261e-01	6.467e-04;6.467e-04	0.4507;0.5493	0.7141;0.2859	s|1e1.1o1|2e1.1o1	2	2	0;1	chr10	+	80292483-80292775;80292617-80292775	80292453-80292617;80292645-80292860
Vrk2	ENSMUSG00000064090.14	ENSMUSG00000064090.14:t:26591587-26591729	0.0676;-0.2275;0.1284	2.579e-02;6.290e-01;2.906e-01	1.222e-01;3.478e-03;4.563e-02	0.0025;0.2873;0.7103	0.1230;0.0372;0.8452	t|1e1.1o1|1e2.1o2|1e2.2o2	3	3	0;0;0	chr11	-	26591727-26593954;26591727-26593590;26591727-26593386	26591587-26591729;26593386-26593923;26593954-26593999
Il18bp	ENSMUSG00000070427.4	ENSMUSG00000070427.4:s:102016750-102016941	0.4441;-0.4441	9.857e-01;9.857e-01	1.687e-06;1.687e-06	0.5329;0.4671	0.9697;0.0303	s|1e1.1o2|1e1.2o2	2	2	0;1	chr7	-	102016401-102016750;102016367-102016750	102016278-102016401;102016750-102016941
Zfp827	ENSMUSG00000071064.15	ENSMUSG00000071064.15:t:79189667-79190884	-0.1065;-0.0033;-0.0862;0.2178	1.380e-01;7.865e-03;5.508e-02;6.036e-01	6.813e-02;3.608e-01;1.067e-01;2.825e-03	0.4472;0.1768;0.1188;0.2566	0.3060;0.1618;0.0405;0.4873	t|1e1.1o3|1e1.2o3|1e1.3o3|1e2.1o1	4	3	0;0;1;0	chr8	+	79186353-79189667;79186358-79189667;79186362-79189667;79188181-79189667	79186176-79186362;79188149-79188181;79189667-79190884
Taz	ENSMUSG00000009995.17	ENSMUSG00000009995.17:t:74289105-74289182	-0.3628;0.2977;0.0400	8.951e-01;7.328e-01;6.412e-02	2.865e-04;3.930e-03;2.079e-01	0.4745;0.4229;0.1216	0.0776;0.7546;0.1636	t|1e1.1o1|1e2.1o1|1e3.1o1	3	4	0;0;0	chrX	+	74288513-74289105;74288714-74289105;74289019-74289105	74288448-74288609;74288662-74288844;74288929-74289019;74289105-74289182
Rcn3	ENSMUSG00000019539.11	ENSMUSG00000019539.11:t:45091336-45091725	0.2233;-0.0000;-0.1943;-0.0300	6.147e-01;5.745e-21;4.589e-01;1.194e-01	3.720e-03;1.000e+00;1.123e-02;1.096e-01	0.0021;0.0017;0.3393;0.6546	0.2602;0.0011;0.1512;0.6081	t|1e1.1o2|1e1.2o2|1e2.1o2|1e2.2o2	4	3	0;0;0;0	chr7	-	45091688-45092160;45091688-45092127;45091688-45092105;45091688-45092096	45091336-45091725;45092096-45092123;45092127-45092221
Ubxn2a	ENSMUSG00000020634.12	ENSMUSG00000020634.12:s:4894538-4894679	-0.2509;0.2509	7.118e-01;7.118e-01	3.649e-03;3.649e-03	0.8226;0.1774	0.5538;0.4462	s|1e1.1o1|1e2.1o1	2	3	0;0	chr12	-	4891421-4894538;4885858-4894538	4885721-4885858;4891315-4891421;4894538-4894679
Ubxn2a	ENSMUSG00000020634.12	ENSMUSG00000020634.12:t:4885721-4885858	0.2619;-0.2619	7.121e-01;7.121e-01	4.785e-03;4.785e-03	0.3430;0.6570	0.6371;0.3629	t|1e1.1o1|1e2.1o1	2	3	0;0	chr12	-	4885858-4894538;4885858-4891315	4885721-4885858;4891315-4891421;4894538-4894679
Ubxn2a	ENSMUSG00000020634.12	ENSMUSG00000020634.12:t:4902220-4902272	0.2201;-0.2201	5.746e-01;5.746e-01	2.414e-04;2.414e-04	0.7609;0.2391	0.9949;0.0051	t|1e1.1o1|1e2.1o1	2	3	0;0	chr12	-	4902272-4907349;4902272-4907141	4902220-4902272;4907141-4907264;4907349-4907705
Helz	ENSMUSG00000020721.16	ENSMUSG00000020721.16:s:107549346-107549401	0.5102;-0.3912;-0.0795	9.999e-01;9.761e-01;1.074e-02	1.055e-12;7.879e-07;1.479e-01	0.3915;0.4991;0.1083	0.9005;0.0978;0.0014	s|1e1.1o1|1e2.1o1|1e3.1o1	3	4	0;0;1	chr11	+	107549401-107555519;107549401-107574938;107549401-107592706	107549346-107549401;107555519-107555575;107574938-107575165;107592706-107592830
Fam49b	ENSMUSG00000022378.14	ENSMUSG00000022378.14:t:63970930-63970968	0.0000;0.4803;-0.4847	5.748e-21;9.999e-01;9.999e-01	9.996e-01;4.454e-13;3.665e-13	0.0056;0.3424;0.6510	0.0092;0.8137;0.1803	t|1e1.1o1|1e2.1o1|1e3.1o1	3	4	0;0;0	chr15	-	63970968-64060195;63970968-64022570;63970968-63997898	63970930-63970968;63997898-63997969;64020241-64022620;64060195-64060420
Mief1	ENSMUSG00000022412.14	ENSMUSG00000022412.14:t:80235805-80238309	0.1218;0.1291;-0.2844	2.817e-01;2.519e-01;8.003e-01	4.496e-02;4.617e-02;2.752e-03	0.4137;0.1566;0.4275	0.5697;0.2953;0.1430	t|1e1.2o3|1e1.3o3|1e2.1o1	3	3	0;0;0	chr15	+	80234181-80235805;80234558-80235805;80234780-80235805	80234018-80234558;80234682-80234780;80235805-80238309
Gtf2ird1	ENSMUSG00000023079.14	ENSMUSG00000023079.14:s:134382781-134382830	0.2283;-0.1837;-0.0136	6.672e-01;4.418e-01;9.055e-21	1.076e-03;1.100e-02;7.130e-01	0.2426;0.7059;0.0485	0.4664;0.5244;0.0056	s|1e1.1o2|1e1.2o2|1e2.1o1	3	3	0;0;0	chr5	-	134382685-134382781;134382586-134382781;134380020-134382781	134379937-134380020;134382530-134382685;134382781-134382830
Gtf2ird1	ENSMUSG00000023079.14	ENSMUSG00000023079.14:t:134417053-134417181	0.3222;-0.3220;0.0000	9.712e-01;9.716e-01;5.745e-21	2.388e-07;2.253e-07;1.000e+00	0.6331;0.3647;0.0020	0.9599;0.0381;0.0017	t|1e1.1o1|1e2.1o1|1e3.1o1	3	4	0;0;0	chr5	-	134417181-134456509;134417181-134456112;134417181-134455895	134417053-134417181;134455895-134455951;134456112-134456277;134456509-134456716
Zfp871	ENSMUSG00000024298.15	ENSMUSG00000024298.15:t:32777401-32777527	0.2288;0.0000;-0.2275	7.160e-01;5.903e-21;7.070e-01	6.987e-08;1.000e+00;4.893e-08	0.7417;0.0013;0.2571	0.9961;0.0020;0.0020	t|1e1.1o1|1e2.1o1|i	3	3	0;0;1	chr17	-	32777527-32788138;32777527-32787283;32777528-32787282	32777401-32777527;32787283-32787547;32788138-32788287	32777528-32787282
Tcof1	ENSMUSG00000024613.16	ENSMUSG00000024613.16:s:60831774-60831995	0.2186;-0.2186	5.886e-01;5.886e-01	1.966e-03;1.966e-03	0.6339;0.3661	0.8634;0.1366	s|1e1.1o1|1e2.1o1	2	3	0;1	chr18	-	60831680-60831774;60829115-60831774	60829014-60829115;60831513-60831680;60831774-60831995
Cdc42bpg	ENSMUSG00000024769.7	ENSMUSG00000024769.7:s:6310218-6310619	0.2772;-0.1055;-0.1423	9.257e-01;2.707e-02;6.670e-02	1.663e-08;5.953e-02;2.457e-03	0.6954;0.1288;0.1692	0.9887;0.0017;0.0095	s|1e1.2o2|2e1.2o2|3e1.1o2	3	2	0;1;1	chr19	+	6310366-6310795;6310472-6310795;6310619-6310647	6310218-6310619;6310647-6310888
Epha4	ENSMUSG00000026235.14	ENSMUSG00000026235.14:t:77377414-77377607	-0.3378;0.3378	8.798e-01;8.798e-01	1.140e-03;1.140e-03	0.4415;0.5585	0.0659;0.9341	t|1e1.1o1|1e2.1o1	2	3	1;0	chr1	-	77377607-77382869;77377607-77380864	77377414-77377607;77380864-77381013;77382869-77383078
Zfp64	ENSMUSG00000027551.15	ENSMUSG00000027551.15:t:168906840-168906989	0.4083;-0.4084	7.804e-01;7.804e-01	2.472e-03;2.475e-03	0.1781;0.8219	0.6476;0.3524	t|1e1.1o1|1e2.1o1	2	3	0;0	chr2	-	168906989-168935211;168906989-168912234	168906840-168906989;168912234-168912633;168935211-168935462
Postn	ENSMUSG00000027750.16	ENSMUSG00000027750.16:s:54377560-54377606	-0.2707;0.2707	7.583e-01;7.583e-01	1.399e-03;1.399e-03	0.3518;0.6482	0.0689;0.9311	s|1e1.1o1|1e2.1o1	2	3	0;0	chr3	+	54377606-54380412;54377606-54383388	54377560-54377606;54378484-54380492;54383107-54383477
Dclre1b	ENSMUSG00000027845.15	ENSMUSG00000027845.15:t:103805934-103807636	-0.2215;0.2215	5.778e-01;5.778e-01	5.209e-03;5.209e-03	0.4537;0.5463	0.2216;0.7784	t|1e1.1o1|1e2.1o1	2	3	0;0	chr3	-	103807576-103808900;103807576-103808072	103805934-103807636;103808072-103808237;103808900-103809325
Pias3	ENSMUSG00000028101.18	ENSMUSG00000028101.18:t:96699374-96699692	0.0000;0.3315;-0.2677;0.0000;-0.0491	5.745e-21;9.658e-01;8.579e-01;5.745e-21;1.357e-03	1.000e+00;3.034e-07;2.318e-05;1.000e+00;2.586e-01	0.0006;0.5159;0.3469;0.0006;0.1421	0.0004;0.8490;0.0709;0.0004;0.0729	t|1e2.1o2|2e1.1o1|2e2.1o2|2e2.2o2|2e3.1o1	5	4	0;0;0;0;1	chr3	+	96697195-96699374;96696531-96699420;96697195-96699420;96697283-96699420;96698117-96699420	na-96698117;96696384-96696531;96697076-96697283;96699374-96699692
Sdcbp	ENSMUSG00000028249.15	ENSMUSG00000028249.15:s:6380990-6381099	0.0000;0.5630;-0.5603	5.747e-21;1.000e+00;1.000e+00	9.996e-01;6.389e-15;1.110e-16	0.0026;0.4160;0.5812	0.0026;0.9949;0.0026	s|1e1.1o1|1e2.1o2|1e2.2o2	3	3	0;0;0	chr4	+	6381099-6384160;6381099-6385026;6381099-6385029	6380990-6381099;6384160-6384222;6385026-6385187
Mutyh	ENSMUSG00000028687.17	ENSMUSG00000028687.17:t:116814319-116814436	-0.3639;0.3639	8.856e-01;8.856e-01	7.166e-04;7.166e-04	0.4782;0.5218	0.1293;0.8707	t|1e1.1o1|1e2.1o1	2	3	0;0	chr4	+	116807771-116814319;116810941-116814319	116807723-116807771;116810849-116810941;116814319-116814436
Nipal3	ENSMUSG00000028803.18	ENSMUSG00000028803.18:t:135477433-135477492	-0.4317;0.2873;0.1145	1.000e+00;9.486e-01;3.714e-02	0.000e+00;1.185e-19;4.059e-02	0.9803;0.0124;0.0074	0.5531;0.3045;0.1420	t|1e1.1o1|1e2.1o1|1e3.1o1	3	4	0;1;1	chr4	-	135477492-135479536;135477492-135478576;135477492-135477746	135477433-135477492;135477746-na;135478576-na;135479536-135479707
Per3	ENSMUSG00000028957.12	ENSMUSG00000028957.12:s:151008228-151008378	-0.2032;0.2032	5.518e-01;5.518e-01	8.352e-03;8.352e-03	0.9798;0.0202	0.7473;0.2527	s|1e1.1o3|1e1.2o3	2	2	0;1	chr4	-	151005959-151008228;151005957-151008228	151003652-151005959;151008228-151008378
Acox3	ENSMUSG00000029098.17	ENSMUSG00000029098.17:t:35583876-35587419	-0.2207;-0.0000;0.2216	6.096e-01;1.122e-08;6.143e-01	5.340e-03;9.974e-01;5.085e-03	0.9421;0.0042;0.0532	0.7037;0.0036;0.2931	t|1e1.1o2|1e1.2o2|1e2.1o1	3	3	0;0;0	chr5	+	35583134-35583876;35583319-35583876;35583596-35583876	35583040-35583319;35583523-35583596;35583876-35587419
Fam168a	ENSMUSG00000029461.17	ENSMUSG00000029461.17:t:100836024-100841656	0.2528;-0.2528	8.390e-01;8.390e-01	1.331e-14;2.420e-14	0.6804;0.3196	0.9327;0.0673	t|1e2.1o1|2e1.1o1	2	3	0;1	chr7	+	100835457-100836024;100761827-100837560	na-100761827;100835327-100835457;100836024-100841656
Gpc2	ENSMUSG00000029510.15	ENSMUSG00000029510.15:s:138278839-138278997	0.4094;-0.4094	9.530e-01;9.530e-01	2.342e-04;2.342e-04	0.4489;0.5511	0.8721;0.1279	s|1e1.1o2|1e1.2o2	2	2	0;0	chr5	-	138278537-138278839;138278454-138278839	138278215-138278537;138278839-138278997
C2cd5	ENSMUSG00000030279.15	ENSMUSG00000030279.15:t:143013202-143013712	0.4077;-0.3522;-0.0182	9.995e-01;9.908e-01;1.022e-20	1.298e-11;9.386e-09;6.534e-01	0.5055;0.4505;0.0534	0.9003;0.0986;0.0013	t|1e2.2o2|2e2.1o2|3e1.1o2	3	3	0;1;1	chr6	-	143013348-143017883;143013326-143017910;143013283-143019373	143013202-143013712;143017883-143018073;143018855-143019429
Cand2	ENSMUSG00000030319.8	ENSMUSG00000030319.8:s:115774538-115774678	-0.2567;0.2567	7.014e-01;7.014e-01	1.114e-03;1.114e-03	0.2838;0.7162	0.0046;0.9954	s|1e1.1o1|1e2.1o1	2	3	1;0	chr6	+	115774678-115775176;115774678-115780847	115774538-115774678;115775176-na;115780847-115780990
Cand2	ENSMUSG00000030319.8	ENSMUSG00000030319.8:s:115789439-115789731	0.2016;-0.2016	4.860e-01;4.860e-01	3.640e-03;3.640e-03	0.0309;0.9691	0.2349;0.7651	s|1e1.1o2|1e1.2o2	2	2	1;0	chr6	+	115789731-115790987;115789731-115791192	115789439-115789731;115790987-115791333
Furin	ENSMUSG00000030530.15	ENSMUSG00000030530.15:s:80396929-80397005	0.2992;-0.2992	7.537e-01;7.537e-01	5.368e-03;5.368e-03	0.6328;0.3672	0.9906;0.0094	s|1e1.1o1|1e2.2o2	2	3	0;1	chr7	-	80396048-80396929;80393529-80396929	80393409-80393621;80395960-80396048;80396929-80397005
Furin	ENSMUSG00000030530.15	ENSMUSG00000030530.15:t:80393409-80393621	0.2716;-0.2716	7.283e-01;7.283e-01	6.563e-03;6.563e-03	0.6870;0.3130	0.9966;0.0034	t|1e2.1o1|2e1.1o1	2	3	0;1	chr7	-	80393621-80395335;80393529-80396929	80393409-80393621;80395335-80395507;80396929-80397005
Rbpms	ENSMUSG00000031586.17	ENSMUSG00000031586.17:s:33830459-na	-0.2968;0.2968	7.894e-01;7.894e-01	1.399e-03;1.399e-03	0.9217;0.0783	0.5933;0.4067	s|1e1.1o1|1e2.1o1	2	3	1;1	chr8	-	33830432-33830459;33830430-33830459	na-33830430;na-33830432;33830459-na
Ntpcr	ENSMUSG00000031851.14	ENSMUSG00000031851.14:s:125736068-125736329	0.1731;0.0939;-0.2636;-0.0001	3.891e-01;1.125e-01;7.739e-01;5.767e-21	1.605e-02;7.779e-02;2.663e-03;9.969e-01	0.3265;0.1515;0.5102;0.0173	0.5024;0.2552;0.2294;0.0009	s|1e1.1o1|1e2.1o2|2e1.1o1|2e2.1o2	4	3	1;1;0;0	chr8	+	125736225-125737323;125736225-125745236;125736230-125737323;125736230-125745236	125736068-125736329;125737323-125737419;125745236-125745445
Ntpcr	ENSMUSG00000031851.14	ENSMUSG00000031851.14:t:125745236-125745445	0.1071;-0.0003;-0.2007;0.0834	2.085e-01;5.827e-21;5.325e-01;4.693e-03	5.687e-02;9.886e-01;1.295e-02;1.277e-01	0.1884;0.0217;0.7942;0.0009	0.2880;0.0011;0.5890;0.1117	t|1e1.1o2|1e1.2o2|1e2.1o1|2e2.1o1	4	3	1;0;0;0	chr8	+	125736225-125745236;125736230-125745236;125737419-125745236;125737419-125745240	125736068-125736329;125737323-125737419;125745236-125745445
Rexo2	ENSMUSG00000032026.7	ENSMUSG00000032026.7:s:48474402-48474899	0.2095;-0.0000;-0.2082	5.313e-01;5.749e-21;5.243e-01	1.532e-03;9.995e-01;1.809e-03	0.0343;0.0033;0.9623	0.2490;0.0015;0.7497	s|1e1.1o1|2e2.1o1|2e3.1o1	3	4	0;0;0	chr9	-	48474370-48474461;48473621-48474402;48473140-48474402	48473032-48473140;48473486-48473621;48474161-48474370;48474402-48474899
Stt3a	ENSMUSG00000032116.18	ENSMUSG00000032116.18:s:36762659-36763397	0.3502;-0.3319;-0.0012	9.762e-01;9.622e-01;2.281e-08	4.777e-07;6.590e-07;9.607e-01	0.6379;0.3494;0.0184	0.9729;0.0253;0.0016	s|1e1.1o1|1e2.1o1|1e3.1o1	3	4	0;0;0	chr9	-	36759324-36763337;36758867-36763337;36754896-36763337	36754806-36754896;36758722-36758867;36759203-36759783;36762659-36763397
Dock6	ENSMUSG00000032198.9	ENSMUSG00000032198.9:s:21830214-21830377	0.3077;-0.2875;-0.0027	8.747e-01;8.115e-01;7.310e-10	1.614e-04;6.419e-04;9.165e-01	0.5311;0.4462;0.0281	0.8343;0.1548;0.0092	s|1e1.1o1|1e2.1o1|1e3.1o1	3	4	0;0;0	chr9	-	21829578-21830214;21825875-21830214;21825530-21830214	21825435-21825530;21825783-21825875;21829474-21829578;21830214-21830377
Dock6	ENSMUSG00000032198.9	ENSMUSG00000032198.9:t:21825783-21825875	-0.2736;0.2736	7.589e-01;7.589e-01	3.539e-03;3.539e-03	0.8828;0.1172	0.5792;0.4208	t|1e1.1o1|1e2.1o1	2	3	0;0	chr9	-	21825875-21830214;21825875-21829474	21825783-21825875;21829474-21829578;21830214-21830377
Smad3	ENSMUSG00000032402.12	ENSMUSG00000032402.12:s:63655551-63655763	-0.2464;0.2464	7.628e-01;7.628e-01	9.187e-05;9.187e-05	0.9509;0.0491	0.6997;0.3003	s|1e1.1o1|1e2.1o1	2	3	0;1	chr9	-	63654823-63655551;63652625-63655551	63652481-63652625;63654686-63654823;63655551-63655763
Smad3	ENSMUSG00000032402.12	ENSMUSG00000032402.12:t:63652481-63652625	0.2032;-0.2032	5.012e-01;5.012e-01	1.107e-04;1.107e-04	0.0230;0.9770	0.2218;0.7782	t|1e1.1o1|1e2.1o1	2	3	1;0	chr9	-	63652625-63655551;63652625-63654686	63652481-63652625;63654686-63654823;63655551-63655763
Myo5a	ENSMUSG00000034593.16	ENSMUSG00000034593.16:s:75136343-75136486	-0.2456;0.2456	7.037e-01;7.037e-01	6.482e-04;6.482e-04	0.2641;0.7359	0.0059;0.9941	s|1e1.1o1|1e2.1o1	2	3	1;0	chr9	+	75136486-75136773;75136486-75140648	75136343-75136486;75136773-na;75140648-75140729
Clcn7	ENSMUSG00000036636.10	ENSMUSG00000036636.10:t:25156801-25156852	-0.2600;0.2600	7.986e-01;7.986e-01	2.377e-05;2.377e-05	0.4026;0.5974	0.1415;0.8585	t|1e1.1o1|1e2.1o1	2	3	1;0	chr17	+	25153825-25156801;25155537-25156801	25153561-25153825;25155368-25155537;25156801-25156852
Zfyve28	ENSMUSG00000037224.15	ENSMUSG00000037224.15:s:34232154-34232556	0.2205;0.1419;-0.3085;-0.0270;-0.0467	6.220e-01;3.278e-01;8.896e-01;1.755e-02;1.173e-02	1.050e-02;3.629e-02;1.012e-05;2.982e-01;2.450e-01	0.0058;0.3394;0.3688;0.1624;0.1227	0.2599;0.5042;0.0322;0.1427;0.0694	s|1e1.1o1|1e2.1o1|1e3.1o1|1e4.1o1|1e5.1o1	5	6	1;1;1;0;0	chr5	-	34230611-34232154;34228199-34232154;34228195-34232154;34225053-34232154;34217865-34232154	na-34228195;na-34228199;na-34230611;34216561-34217865;34224952-34225053;34232154-34232556
Zfyve28	ENSMUSG00000037224.15	ENSMUSG00000037224.15:t:34216561-34217865	-0.2720;0.2745;-0.0001	7.775e-01;7.847e-01;2.002e-09	6.191e-04;5.868e-04;9.980e-01	0.3247;0.6711;0.0044	0.0399;0.9579;0.0021	t|1e1.1o1|1e2.1o1|1e3.1o1	3	4	0;0;0	chr5	-	34217865-34232154;34217865-34224952;34217865-34219181	34216561-34217865;34219181-34219390;34224952-34225053;34232154-34232556
Fam222b	ENSMUSG00000037750.16	ENSMUSG00000037750.16:t:78143093-78143214	-0.5635;0.5635	1.000e+00;1.000e+00	5.235e-12;2.905e-12	0.6557;0.3443	0.0865;0.9135	t|1e1.1o1|1e2.1o1	2	3	0;0	chr11	+	78094791-78143093;78115837-78143093	78094660-78094791;78115606-78115837;78143093-78143214
Gabpb2	ENSMUSG00000038766.16	ENSMUSG00000038766.16:s:95216214-95216268	0.0003;0.3479;-0.3519	3.115e-06;8.331e-01;8.385e-01	9.809e-01;2.421e-03;2.284e-03	0.0050;0.4326;0.5635	0.0081;0.8213;0.1689	s|1e1.1o1|1e2.1o1|1e3.1o1	3	4	0;0;0	chr3	-	95215474-95216214;95208936-95216214;95206602-95216214	95206463-95206602;95208840-95208937;95215236-95215474;95216214-95216268
Gabpb2	ENSMUSG00000038766.16	ENSMUSG00000038766.16:s:95217589-95217916	-0.0584;-0.2093;0.4827;-0.1586	2.021e-02;5.680e-01;9.992e-01;2.758e-01	1.772e-01;4.825e-05;2.445e-09;1.586e-02	0.1496;0.2412;0.4310;0.1916	0.0705;0.0013;0.8964;0.0227	s|1e1.1o1|1e2.1o1|2e1.1o1|2e2.1o1	4	3	1;1;0;1	chr3	-	95216268-95217862;95206602-95217862;95216268-95217589;95206602-95217589	95206463-95206602;95216214-95216268;95217589-95217916
Prdm16	ENSMUSG00000039410.16	ENSMUSG00000039410.16:s:154340721-154342137	0.3808;-0.3808	9.199e-01;9.199e-01	1.556e-04;1.556e-04	0.4934;0.5066	0.8945;0.1055	s|1e1.1o2|1e1.2o2	2	2	0;0	chr4	-	154337730-154340721;154337727-154340721	154337643-154337730;154340721-154342137
Dcaf1	ENSMUSG00000040325.16	ENSMUSG00000040325.16:s:106857824-106859087	-0.4728;0.4728	1.000e+00;1.000e+00	0.000e+00;1.919e-20	0.4857;0.5143	0.0029;0.9971	s|1e1.2o2|2e1.1o2	2	2	1;0	chr9	+	106858739-106859729;106859087-106859581	106857824-106859087;106859581-106859779
Ttc3	ENSMUSG00000040785.19	ENSMUSG00000040785.19:s:94370618-94370971	-0.0720;-0.0000;-0.0699;-0.0608;0.0000;0.2430	1.243e-02;5.745e-21;8.948e-06;2.823e-02;5.745e-21;7.541e-01	1.554e-01;1.000e+00;1.973e-01;1.713e-01;1.000e+00;4.547e-04	0.1933;0.0050;0.0975;0.5583;0.0004;0.1426	0.1079;0.0004;0.0179;0.4859;0.0004;0.3813	s|1e1.1o1|1e2.1o1|1e3.1o1|2e1.1o1|2e2.1o1|2e3.1o1	6	4	0;0;0;0;0;0	chr16	+	94370861-94383912;94370861-94392015;94370861-94403314;94370971-94383912;94370971-94392015;94370971-94403314	94370618-94370971;94382908-94384066;94392015-94392109;94403314-94403807
Ttc3	ENSMUSG00000040785.19	ENSMUSG00000040785.19:t:94403314-94403807	-0.3342;0.3978;-0.0290	9.426e-01;9.840e-01;2.238e-04	2.075e-05;8.824e-07;4.608e-01	0.3841;0.5462;0.0653	0.0472;0.9457;0.0078	t|1e1.1o2|1e1.2o2|1e2.1o1	3	3	0;0;0	chr16	+	94370861-94403314;94370971-94403314;94393174-94403314	94370618-94370971;94393112-94393174;94403314-94403807
Osbpl10	ENSMUSG00000040875.12	ENSMUSG00000040875.12:t:115061833-115062008	-0.0563;0.2840;-0.0000;-0.0000;-0.1890;-0.0004	6.628e-03;7.835e-01;5.746e-21;5.746e-21;4.909e-01;4.881e-09	2.272e-01;2.356e-03;9.998e-01;9.998e-01;1.463e-02;9.876e-01	0.1026;0.0017;0.0017;0.0017;0.8865;0.0101	0.0007;0.3333;0.0007;0.0007;0.6635;0.0007	t|1e1.1o1|1e2.1o1|1e3.1o1|1e4.1o1|1e5.1o1|1e6.1o1	6	7	0;0;0;0;1;0	chr9	+	114978964-115061833;114990822-115061833;114999056-115061833;115016777-115061833;115034465-115061833;115054545-115061833	na-115034465;114978569-114978964;114990748-114990822;114998616-114999056;115016663-115016777;115054341-115054545;115061833-115062008
Zmiz2	ENSMUSG00000041164.15	ENSMUSG00000041164.15:s:6395758-6395872	-0.3982;0.3982	9.970e-01;9.970e-01	2.017e-08;2.008e-08	0.9454;0.0546	0.5483;0.4517	s|1e1.1o2|1e1.2o2	2	2	0;0	chr11	+	6395872-6396232;6395872-6396328	6395758-6395872;6396232-6396434
Cep78	ENSMUSG00000041491.8	ENSMUSG00000041491.8:s:15970533-15970578	0.2261;-0.2261	6.475e-01;6.475e-01	1.765e-03;1.765e-03	0.7433;0.2567	0.9708;0.0292	s|1e1.1o1|1e2.1o1	2	3	0;1	chr19	-	15969200-15970533;15962449-15970533	15962372-15962449;15969072-15969200;15970533-15970578
Cep78	ENSMUSG00000041491.8	ENSMUSG00000041491.8:t:15962372-15962449	-0.5053;0.5053	9.979e-01;9.979e-01	4.226e-09;4.202e-09	0.5519;0.4481	0.0308;0.9692	t|1e1.1o1|1e2.1o1	2	3	1;0	chr19	-	15962449-15970533;15962449-15969072	15962372-15962449;15969072-15969200;15970533-15970578
Thrap3	ENSMUSG00000043962.16	ENSMUSG00000043962.16:s:126201803-126202390	0.2359;-0.2343;-0.0001	6.044e-01;6.005e-01;1.775e-08	8.931e-03;9.109e-03;9.941e-01	0.4727;0.5208;0.0056	0.7366;0.2587;0.0037	s|1e1.1o1|1e2.1o1|2e2.1o1	3	3	1;0;0	chr4	-	126194404-126202123;126186588-126202123;126186588-126201803	126186065-126186588;126193916-126194404;126201803-126202390
AI987944	ENSMUSG00000056383.10	ENSMUSG00000056383.10:s:41392156-41393379	-0.5048;0.5048	9.952e-01;9.952e-01	2.454e-06;2.453e-06	0.9200;0.0800	0.4307;0.5693	s|1e1.1o1|1e2.1o1	2	3	0;0	chr7	-	41388255-41393227;41376872-41393227	41376746-41376872;41388108-41388255;41392156-41393379
AI987944	ENSMUSG00000056383.10	ENSMUSG00000056383.10:t:41376746-41376872	0.3332;-0.3332	9.786e-01;9.786e-01	4.591e-07;4.587e-07	0.0478;0.9522	0.3892;0.6108	t|1e1.1o1|1e2.1o1	2	3	0;0	chr7	-	41376872-41393227;41376872-41388108	41376746-41376872;41388108-41388255;41392156-41393379
Gtf2i	ENSMUSG00000060261.15	ENSMUSG00000060261.15:t:134266233-134266656	-0.0000;-0.0949;-0.1829;0.3020	5.746e-21;1.643e-02;4.222e-01;9.346e-01	9.998e-01;8.237e-02;7.064e-03;3.119e-07	0.0130;0.1800;0.5749;0.2290	0.0003;0.0791;0.3934;0.5259	t|1e1.1o1|1e2.1o1|1e3.1o1|1e4.1o1	4	5	0;0;0;0	chr5	-	134266656-134282787;134266656-134279437;134266656-134274539;134266656-134272524	134266233-134266656;134272524-134272637;134274539-134274595;134279437-134279514;134282787-134282830
Kalrn	ENSMUSG00000061751.16	ENSMUSG00000061751.16:t:34054832-34055115	-0.2873;0.2873	9.308e-01;9.308e-01	3.786e-09;3.741e-09	0.3846;0.6154	0.1037;0.8963	t|1e1.1o1|1e2.1o1	2	3	0;0	chr16	-	34055115-34116222;34055115-34095796	34054832-34055115;34095796-34097090;34116222-34116465
Lrrc40	ENSMUSG00000063052.9	ENSMUSG00000063052.9:t:158041586-158041659	-0.2592;0.2598;0.0003	7.489e-01;7.498e-01;2.200e-05	3.394e-04;6.737e-04;9.852e-01	0.2863;0.7099;0.0040	0.0042;0.9915;0.0042	t|1e1.1o1|1e2.1o1|2e2.1o1	3	3	1;0;0	chr3	+	158036876-158041586;158040622-158041586;158040622-158041620	158036662-158036876;158040441-158040622;158041586-158041659
Prkag1	ENSMUSG00000067713.7	ENSMUSG00000067713.7:t:98825409-98825733	0.4249;-0.1736;-0.2019;0.0002	9.097e-01;3.579e-01;5.793e-01;1.092e-05	1.043e-03;9.077e-03;1.248e-02;9.924e-01	0.2492;0.2091;0.5411;0.0022	0.6873;0.0046;0.3055;0.0046	t|1e1.1o2|1e1.2o2|1e2.1o1|1e3.1o1	4	4	0;1;0;0	chr15	-	98825733-98831430;98825733-98831135;98825733-98830887;98825733-98826054	98825409-98825733;98826054-98826128;98830887-98830971;98831135-98831521
Noxred1	ENSMUSG00000072919.4	ENSMUSG00000072919.4:s:87224158-87224309	-0.5773;0.5773	1.000e+00;1.000e+00	0.000e+00;3.040e-20	0.9825;0.0175	0.3889;0.6111	s|1e1.1o2|1e1.2o2	2	2	0;1	chr12	-	87223267-87224158;87223178-87224158	87223045-87223267;87224158-87224309
Gpx4	ENSMUSG00000075706.10	ENSMUSG00000075706.10:t:80054465-80054608	0.0000;0.3094;-0.2776;0.0000;-0.0026	5.745e-21;8.090e-01;6.985e-01;5.745e-21;6.382e-21	1.000e+00;1.601e-04;1.267e-03;1.000e+00;9.198e-01	0.0007;0.2167;0.7458;0.0007;0.0305	0.0013;0.5313;0.4649;0.0013;0.0013	t|1e1.1o1|1e2.1o1|1e3.1o1|1e4.1o2|1e4.2o2	5	5	0;1;0;0;0	chr10	+	80048828-80054514;80053435-80054514;80053715-80054514;80054170-80054514;80054300-80054514	na-80053435;80048746-80048828;80053488-80053715;80054035-80054300;80054465-80054608
Gm2237	ENSMUSG00000093979.8	ENSMUSG00000093979.8:s:19580207-19580357	-0.3213;-0.0064;0.1549;0.1737	8.948e-01;1.389e-06;3.995e-01;4.398e-01	4.412e-04;8.165e-01;2.657e-02;2.268e-02	0.4388;0.0410;0.3667;0.1653	0.1058;0.0034;0.5585;0.3340	s|1e1.1o1|1e2.1o2|1e2.2o2|1e3.1o1	4	4	1;0;1;1	chr14	-	19576820-19580207;19570455-19580207;19570430-19580207;19569588-19580207	na-19576820;19569426-19569588;19570321-19570455;19580207-19580357
Gm2237	ENSMUSG00000093979.8	ENSMUSG00000093979.8:s:19585058-19585135	-0.1667;0.4727;-0.2520	3.693e-01;9.818e-01;7.286e-01	1.873e-02;3.822e-05;3.078e-03	0.2435;0.4219;0.3306	0.0379;0.9106;0.0524	s|1e1.1o1|1e2.1o1|1e3.1o2	3	4	0;1;1	chr14	-	19583678-19585058;19580357-19585058;19570455-19585058	19570321-19570455;19580207-19580357;19583565-19583678;19585058-19585135
Gm2237	ENSMUSG00000093979.8	ENSMUSG00000093979.8:t:19569426-19569588	0.3964;-0.3964	9.230e-01;9.230e-01	6.661e-04;6.661e-04	0.1848;0.8152	0.5757;0.4243	t|1e1.1o1|1e2.1o1	2	3	1;0	chr14	-	19569588-19580207;19569588-19570321	19569426-19569588;19570321-19570455;19580207-19580357
Gm2237	ENSMUSG00000093979.8	ENSMUSG00000093979.8:t:19580207-19580357	0.2844;-0.2844	7.812e-01;7.812e-01	1.906e-03;1.906e-03	0.6544;0.3456	0.9548;0.0452	t|1e1.1o1|1e2.1o1	2	3	1;0	chr14	-	19580357-19585058;19580357-19583565	19580207-19580357;19583565-19583678;19585058-19585135
Gm29695	ENSMUSG00000118219.1	ENSMUSG00000118219.1:t:132203957-132209546	0.5830;-0.0001;-0.5801	9.992e-01;1.288e-08;9.992e-01	1.200e-07;9.956e-01;1.257e-07	0.2700;0.0056;0.7249	0.8490;0.0025;0.1483	t|1e2.1o1|2e1.1o1|i	3	3	1;0;1	chr1	+	132201553-132203957;132191489-132204309;132191490-132203956	na-132201553;132191457-132191489;132203957-132209546	132191490-132203956
Icosl	ENSMUSG00000000732.9	ENSMUSG00000000732.9:s:78071161-78071279	-0.4684;0.4684	9.672e-01;9.672e-01	6.392e-05;6.392e-05	0.9133;0.0867	0.4437;0.5563	s|1e1.1o1|1e2.1o1	2	3	0;1	chr10	+	78071279-78071738;78071279-78073707	78071161-78071279;78071738-78072091;78073339-78074000
Icosl	ENSMUSG00000000732.9	ENSMUSG00000000732.9:t:78073339-78074000	0.3751;-0.3751	9.410e-01;9.410e-01	8.023e-05;8.023e-05	0.0920;0.9080	0.4757;0.5243	t|1e1.1o1|1e2.1o1	2	3	1;0	chr10	+	78071279-78073707;78072091-78073707	78071161-78071279;78071738-78072091;78073339-78074000
Pnck	ENSMUSG00000002012.13	ENSMUSG00000002012.13:s:73656670-73656814	-0.3440;0.3440	9.348e-01;9.348e-01	8.840e-05;8.840e-05	0.9301;0.0699	0.5905;0.4095	s|1e1.1o2|1e1.2o2	2	2	0;1	chrX	-	73656386-73656670;73656333-73656670	73655994-73656386;73656670-73656814
Slc39a13	ENSMUSG00000002105.15	ENSMUSG00000002105.15:s:91065581-91065739	0.2373;-0.2373	7.043e-01;7.043e-01	1.477e-03;1.477e-03	0.6879;0.3121	0.9395;0.0605	s|1e1.1o1|1e2.2o2	2	3	0;0	chr2	-	91065007-91065582;91064804-91065582	91064641-91064829;91064906-91065446;91065581-91065739
Mea1	ENSMUSG00000002768.8	ENSMUSG00000002768.8:t:46681392-46681897	0.0000;-0.0000;-0.0002;0.0000;-0.2514;0.2623;-0.0022;0.0000	5.747e-21;5.752e-21;5.788e-21;5.747e-21;7.361e-01;7.508e-01;1.262e-04;5.747e-21	9.997e-01;9.990e-01;9.939e-01;9.997e-01;1.055e-03;2.139e-03;5.872e-01;9.997e-01	0.0006;0.0048;0.0134;0.0006;0.3639;0.5294;0.0841;0.0006	0.0016;0.0016;0.0016;0.0016;0.1027;0.8078;0.0851;0.0016	t|1e1.1o1|1e2.1o1|1e3.1o1|1e4.1o1|1e5.1o2|1e5.2o2|1e6.1o2|1e6.2o2	8	7	0;0;0;0;0;0;0;0	chr17	+	46679208-46681617;46680502-46681617;46680848-46681617;46680990-46681617;46681133-46681617;46681162-46681617;46681205-46681617;46681272-46681617	46679132-46679208;46680458-46680502;46680695-46680848;46680986-46680990;46681003-46681162;46681180-46681272;46681392-46681897
Cacnb3	ENSMUSG00000003352.14	ENSMUSG00000003352.14:t:98639488-98639610	-0.5043;-0.0000;0.0258;0.4569	9.996e-01;3.541e-08;4.716e-03;9.904e-01	1.463e-10;9.952e-01;4.410e-01;4.174e-06	0.5305;0.0040;0.0040;0.4618	0.0035;0.0035;0.0619;0.9307	t|1e1.1o1|1e2.1o1|1e3.1o1|1e4.1o1	4	5	0;0;0;0	chr15	+	98631426-98639488;98631931-98639488;98632520-98639488;98635213-98639488	98631274-98631426;98631805-98631931;98632376-98632520;98634767-98635213;98639488-98639610
Taf6l	ENSMUSG00000003680.16	ENSMUSG00000003680.16:s:8781811-8782095	0.2850;-0.2850	9.313e-01;9.313e-01	2.832e-15;2.541e-13	0.6916;0.3084	0.9988;0.0012	s|1e1.1o1|1e2.1o1	2	3	0;0	chr19	-	8778925-8782001;8778733-8782001	8778513-8778733;8778851-8779050;8781811-8782095
Taf6l	ENSMUSG00000003680.16	ENSMUSG00000003680.16:s:8786045-8786265	0.2826;-0.2822;-0.0000	7.594e-01;7.585e-01;5.747e-21	2.899e-03;2.912e-03;9.997e-01	0.5378;0.4587;0.0028	0.8463;0.1512;0.0023	s|1e1.1o2|1e2.1o1|2e1.2o2	3	3	0;0;0	chr19	-	8785178-8786210;8783994-8786210;8785174-8786045	8783835-8783999;8785122-8785178;8786045-8786265
Taf6l	ENSMUSG00000003680.16	ENSMUSG00000003680.16:t:8783835-8783999	-0.2582;0.2582	7.284e-01;7.284e-01	4.254e-03;4.254e-03	0.4156;0.5844	0.1269;0.8731	t|1e1.1o2|1e2.1o1	2	3	0;0	chr19	-	8783994-8786210;8783994-8785122	8783835-8783999;8785122-8785178;8786045-8786265
Snrpb2	ENSMUSG00000008333.12	ENSMUSG00000008333.12:t:143064402-143064630	-0.3848;0.0002;0.3805	8.998e-01;1.234e-06;8.944e-01	1.052e-03;9.928e-01;1.127e-03	0.7082;0.0023;0.2892	0.2798;0.0052;0.7152	t|1e1.1o1|1e2.1o1|1e3.1o1	3	4	0;0;1	chr2	+	143063098-143064542;143063312-143064542;143064026-143064542	na-143064026;143063039-143063098;143063131-143063312;143064402-143064630
Cbx5	ENSMUSG00000009575.14	ENSMUSG00000009575.14:s:103215264-103215366	-0.1925;-0.1317;0.3674;-0.0024	4.663e-01;3.058e-01;9.154e-01;2.082e-10	5.262e-03;4.197e-02;6.030e-04;9.244e-01	0.2333;0.2814;0.4542;0.0253	0.0283;0.1462;0.8263;0.0018	s|1e1.1o2|1e1.2o2|1e2.1o1|2e1.2o2	4	3	0;0;0;1	chr15	-	103215125-103215268;103215121-103215268;103213254-103215268;103215121-103215264	103213072-103213254;103215022-103215125;103215264-103215366
Slc47a1	ENSMUSG00000010122.14	ENSMUSG00000010122.14:t:61359520-61359628	-0.2206;0.2206	5.555e-01;5.555e-01	1.092e-02;1.092e-02	0.4325;0.5675	0.1977;0.8023	t|1e1.1o1|1e2.1o1	2	3	1;0	chr11	-	61359628-61362827;61359628-61362687	61359520-61359628;61362687-61362754;61362827-61362940
Kcnq2	ENSMUSG00000016346.17	ENSMUSG00000016346.17:t:181079581-181081775	-0.2275;0.2275	6.513e-01;6.513e-01	8.899e-04;8.899e-04	0.9812;0.0188	0.7394;0.2606	t|1e1.1o1|1e2.1o1	2	3	0;1	chr2	-	181081775-181082333;181081775-181081919	181079581-181081775;181081919-na;181082333-181082456
Dnajb12	ENSMUSG00000020109.13	ENSMUSG00000020109.13:s:59896350-59896775	0.2068;-0.2671;0.0505	5.210e-01;8.630e-01;5.848e-02	5.992e-03;4.140e-07;1.935e-01	0.3244;0.3091;0.3572	0.5512;0.0474;0.4079	s|1e1.1o2|2e1.1o2|3e1.1o2	3	2	0;0;0	chr10	+	59896447-59897491;59896495-59897491;59896501-59897491	59896350-59896775;59897491-59899302
Acaca	ENSMUSG00000020532.18	ENSMUSG00000020532.18:s:84179831-84180193	-0.0000;0.3731;-0.2769;-0.0769	5.745e-21;9.817e-01;8.292e-01;8.406e-04	1.000e+00;5.919e-07;7.183e-04;1.573e-01	0.0012;0.3146;0.5824;0.1068	0.0005;0.6846;0.2925;0.0186	s|1e1.1o1|1e2.1o1|1e3.1o1|2e2.1o1	4	4	0;0;0;1	chr11	+	84179926-84180538;84179926-84193079;84179926-84195438;84180193-84193079	84179831-84180193;84180538-84180596;84193079-84193125;84195438-84195687
Acaca	ENSMUSG00000020532.18	ENSMUSG00000020532.18:s:84280392-84280510	0.2384;-0.2384	7.223e-01;7.223e-01	6.261e-05;6.261e-05	0.3429;0.6571	0.5815;0.4185	s|1e1.1o1|1e2.1o1	2	3	0;0	chr11	+	84280510-84290288;84280510-84292891	84280392-84280510;84290288-84290311;84292891-84293034
Acaca	ENSMUSG00000020532.18	ENSMUSG00000020532.18:t:84193079-84193125	-0.0010;-0.0000;0.2370;-0.2174;-0.0000	3.337e-08;5.748e-21;6.966e-01;5.999e-01;5.748e-21	9.646e-01;9.996e-01;4.513e-04;8.984e-04;9.996e-01	0.0144;0.0023;0.7333;0.2553;0.0023	0.0006;0.0006;0.9715;0.0269;0.0006	t|1e1.1o1|1e2.1o1|1e3.1o2|1e3.2o2|1e4.1o1	5	5	0;0;0;1;0	chr11	+	84130130-84193079;84173555-84193079;84179926-84193079;84180193-84193079;84180596-84193079	84129672-84133111;84173122-84173555;84179831-84180193;84180538-84180596;84193079-84193125
Acaca	ENSMUSG00000020532.18	ENSMUSG00000020532.18:t:84195438-84195687	-0.0000;-0.2590;0.2600	5.745e-21;7.411e-01;7.450e-01	1.000e+00;1.230e-03;1.177e-03	0.0017;0.6101;0.3881	0.0007;0.3452;0.6541	t|1e1.1o1|1e2.1o2|1e3.1o1	3	4	0;0;0	chr11	+	84173555-84195438;84179926-84195438;84193125-84195438	84173122-84173555;84179831-84180193;84193079-84193125;84195438-84195687
Acaca	ENSMUSG00000020532.18	ENSMUSG00000020532.18:t:84292891-84293034	-0.2440;0.2440	7.506e-01;7.506e-01	1.332e-05;1.332e-05	0.6033;0.3967	0.3567;0.6433	t|1e1.1o1|1e2.1o1	2	3	0;0	chr11	+	84280510-84292891;84290311-84292891	84280392-84280510;84290288-84290311;84292891-84293034
Stxbp4	ENSMUSG00000020546.14	ENSMUSG00000020546.14:t:90594745-90594841	0.2259;-0.2259	7.131e-01;7.131e-01	2.146e-06;2.147e-06	0.0117;0.9883	0.2453;0.7547	t|1e1.1o1|1e2.1o1	2	3	1;0	chr11	-	90594841-90605953;90594841-90600186	90594745-90594841;90599388-90600280;90605953-90606031
Dlg4	ENSMUSG00000020886.17	ENSMUSG00000020886.17:t:70044197-70044367	-0.2167;0.2167	5.938e-01;5.938e-01	4.886e-04;4.886e-04	0.2564;0.7436	0.0152;0.9848	t|1e1.1o1|1e2.1o1	2	3	0;0	chr11	+	70042743-70044276;70043767-70044276	70042571-70042743;70043658-70043767;70044197-70044367
Wdr37	ENSMUSG00000021147.17	ENSMUSG00000021147.17:t:8861088-8861265	-0.0020;-0.1884;0.2078	9.521e-07;4.824e-01;5.481e-01	9.343e-01;1.389e-02;9.804e-03	0.0213;0.9440;0.0373	0.0017;0.7421;0.2557	t|1e1.1o1|1e2.1o1|1e3.1o1	3	4	0;0;0	chr13	-	8861265-8871483;8861265-8870870;8861265-8870637	8861088-8861265;8870637-8870716;8870870-8871044;8871483-8871736
Morc1	ENSMUSG00000022652.7	ENSMUSG00000022652.7:t:48612289-48612361	-0.0142;0.0000;0.3686;-0.1894;-0.1342	9.166e-11;5.745e-21;9.872e-01;4.241e-01;3.807e-02	6.610e-01;1.000e+00;3.512e-07;3.725e-03;2.989e-03	0.0543;0.0005;0.3889;0.3968;0.1580	0.0269;0.0005;0.7563;0.1987;0.0083	t|1e1.1o1|1e2.1o1|1e3.1o1|1e4.1o1|1e5.1o1	5	6	0;0;1;1;1	chr16	+	48592615-48612289;48594734-48612289;48611748-48612289;48611858-48612289;48612013-48612289	na-48611748;na-48611858;na-48612013;48592514-48592615;48594667-48594734;48612289-48612361
Prkdc	ENSMUSG00000022672.8	ENSMUSG00000022672.8:s:15734900-15735037	-0.2178;0.2178	5.181e-01;5.181e-01	9.629e-03;9.629e-03	0.9549;0.0451	0.7433;0.2567	s|1e1.1o1|1e2.1o1	2	3	0;1	chr16	+	15735037-15736753;15735037-15739432	15734900-15735037;15736753-15736872;15739432-15739583
Enah	ENSMUSG00000022995.16	ENSMUSG00000022995.16:s:181913307-181913373	0.2660;-0.2660	8.818e-01;8.818e-01	7.237e-08;7.236e-08	0.3851;0.6149	0.6537;0.3463	s|1e1.1o1|1e2.1o1	2	3	0;0	chr1	-	181911659-181913307;181908376-181913307	181908298-181908404;181910708-181912597;181913307-181913373
Enah	ENSMUSG00000022995.16	ENSMUSG00000022995.16:s:181923199-181923840	-0.2718;0.0047;0.2489;0.0001	8.257e-01;2.464e-05;7.186e-01;1.125e-08	2.176e-04;8.423e-01;9.718e-04;9.981e-01	0.3063;0.0064;0.6870;0.0013	0.0312;0.0257;0.9427;0.0034	s|1e1.1o3|1e1.2o3|1e1.3o3|1e2.1o1	4	3	0;0;0;0	chr1	-	181922500-181923560;181921960-181923560;181921768-181923560;181919629-181923560	181919559-181919629;181921658-181922500;181923199-181923840
Enah	ENSMUSG00000022995.16	ENSMUSG00000022995.16:t:181908298-181908404	-0.2674;0.2674	8.646e-01;8.646e-01	1.036e-05;1.036e-05	0.7635;0.2365	0.4850;0.5150	t|1e1.1o1|1e2.1o1	2	3	0;0	chr1	-	181908376-181913307;181908376-181911597	181908298-181908404;181910708-181912597;181913307-181913373
Epb41l3	ENSMUSG00000024044.19	ENSMUSG00000024044.19:s:69259013-69259188	-0.2274;0.2274	6.291e-01;6.291e-01	7.051e-03;7.051e-03	0.6922;0.3078	0.4597;0.5403	s|1e1.1o2|1e1.2o2	2	2	0;0	chr17	+	69259188-69262126;69259188-69262180	69259013-69259188;69262126-69265481
Smc5	ENSMUSG00000024943.9	ENSMUSG00000024943.9:t:23261333-23261467	0.2014;-0.2014	5.154e-01;5.154e-01	6.769e-03;6.769e-03	0.7030;0.2970	0.9091;0.0909	t|1e1.1o1|1e2.1o1	2	3	0;1	chr19	-	23261467-23263604;23261467-23261691	23261333-23261467;23261691-na;23263578-23263866
Sorbs1	ENSMUSG00000025006.18	ENSMUSG00000025006.18:s:40311448-40311863	0.0000;-0.3866;0.3864	5.747e-21;9.615e-01;9.612e-01	9.997e-01;1.665e-05;1.699e-05	0.0027;0.6593;0.3380	0.0028;0.2712;0.7261	s|1e1.1o1|1e2.1o1|1e3.2o2	3	4	0;0;0	chr19	-	40310333-40311669;40300302-40311669;40299521-40311669	40299463-40299826;40300243-40300302;40309581-40310333;40311448-40311863
Sorbs1	ENSMUSG00000025006.18	ENSMUSG00000025006.18:t:40299463-40299826	0.0000;0.4045;0.0000;-0.4050	5.746e-21;9.521e-01;5.746e-21;9.525e-01	9.998e-01;5.447e-05;9.998e-01;5.307e-05	0.0019;0.3264;0.0019;0.6697	0.0021;0.7283;0.0021;0.2676	t|1e2.1o1|2e1.1o1|2e2.1o1|2e3.1o1	4	4	0;0;0;0	chr19	-	40299653-40309581;40299521-40311669;40299521-40309581;40299521-40300243	40299463-40299826;40300243-40300302;40309581-40310333;40311448-40311863
Sorbs1	ENSMUSG00000025006.18	ENSMUSG00000025006.18:t:40376645-40376938	-0.1078;0.4005;-0.2541	1.104e-02;9.892e-01;7.354e-01	4.022e-02;1.650e-06;1.568e-03	0.1327;0.3037;0.5645	0.0031;0.7037;0.2926	t|1e1.1o2|2e1.2o2|2e2.1o1	3	3	1;0;0	chr19	-	40376938-40382600;40376803-40382521;40376803-40376984	40376645-40376938;40376984-40377016;40382521-40382633
Mybl1	ENSMUSG00000025912.16	ENSMUSG00000025912.16:t:9678272-9678610	0.2700;-0.2700	6.224e-01;6.224e-01	7.460e-03;7.460e-03	0.1161;0.8839	0.3919;0.6081	t|1e1.1o1|1e2.1o1	2	3	1;0	chr1	-	9678505-9683097;9678505-9681785	9678272-9678610;9681785-9681889;9683097-9683452
Ppfia4	ENSMUSG00000026458.13	ENSMUSG00000026458.13:t:134296783-134298828	-0.2977;0.2977	7.826e-01;7.826e-01	5.840e-03;5.840e-03	0.9605;0.0395	0.6447;0.3553	t|1e1.1o1|1e2.1o1	2	3	0;0	chr1	-	134298828-134299291;134298828-134299026	134296783-134298828;134299026-134299136;134299291-134299468
Vangl1	ENSMUSG00000027860.15	ENSMUSG00000027860.15:s:102166198-na	-0.3565;0.3565	9.797e-01;9.797e-01	2.578e-06;2.578e-06	0.3832;0.6168	0.0180;0.9820	s|1e1.1o1|1e2.1o1	2	3	1;1	chr3	-	102165811-102166198;102165487-102166198	102165355-102165487;102165773-102165940;102166198-na
Zfp618	ENSMUSG00000028358.15	ENSMUSG00000028358.15:s:63118546-63118629	0.3646;-0.3646	9.083e-01;9.083e-01	1.467e-04;1.467e-04	0.5658;0.4342	0.9498;0.0502	s|1e1.1o1|1e2.1o1	2	3	1;0	chr4	+	63118629-63120401;63118629-63121331	63118546-63118629;63120400-63120445;63121331-63121428
Zfp618	ENSMUSG00000028358.15	ENSMUSG00000028358.15:t:63118546-63118629	0.4311;-0.0000;-0.4282	9.987e-01;5.746e-21;9.985e-01	6.539e-12;9.998e-01;4.318e-12	0.5458;0.0027;0.4515	0.9929;0.0017;0.0056	t|1e2.1o1|2e1.1o1|2e2.1o1	3	3	0;0;1	chr4	+	63115440-63118546;63103603-63118549;63115440-63118549	63103514-63103603;63115201-63115748;63118546-63118629
5730480H06Rik	ENSMUSG00000029089.8	ENSMUSG00000029089.8:s:48379330-48379464	0.6475;-0.6475	9.997e-01;9.997e-01	1.377e-08;1.376e-08	0.2606;0.7394	0.8990;0.1010	s|1e1.1o1|1e2.1o1	2	3	0;1	chr5	+	48379464-48380124;48379464-48381787	48379330-48379464;48380119-48380231;48381787-48381867
5730480H06Rik	ENSMUSG00000029089.8	ENSMUSG00000029089.8:t:48381787-48381867	-0.2901;0.2901	8.851e-01;8.851e-01	1.958e-04;1.958e-04	0.3504;0.6496	0.0544;0.9456	t|1e1.1o1|1e2.1o1	2	3	1;0	chr5	+	48379464-48381787;48380231-48381787	48379330-48379464;48380119-48380231;48381787-48381867
Tbc1d1	ENSMUSG00000029174.18	ENSMUSG00000029174.18:t:64256715-64257155	0.3821;-0.3821	9.889e-01;9.889e-01	2.014e-09;2.033e-09	0.5768;0.4232	0.9690;0.0310	t|1e1.1o1|1e2.1o1	2	3	0;0	chr5	+	64173896-64256715;64230530-64256715	64173388-64174258;64230399-64230530;64256715-64257155
Golt1b	ENSMUSG00000030245.10	ENSMUSG00000030245.10:s:142387221-142387369	0.6466;-0.6466	1.000e+00;1.000e+00	1.539e-13;2.998e-14	0.2702;0.7298	0.9013;0.0987	s|1e1.1o1|1e2.1o1	2	3	0;0	chr6	+	142387369-142392330;142387369-142396188	142387221-142387369;142392330-142392421;142396188-142396269
Golt1b	ENSMUSG00000030245.10	ENSMUSG00000030245.10:t:142396188-142396269	-0.4330;0.4330	9.933e-01;9.933e-01	2.377e-06;2.376e-06	0.5090;0.4910	0.0723;0.9277	t|1e1.1o1|1e2.1o1	2	3	0;0	chr6	+	142387369-142396188;142394106-142396188	142387221-142387369;142393928-142394106;142396188-142396269
Blm	ENSMUSG00000030528.12	ENSMUSG00000030528.12:s:80514589-80514692	-0.2472;0.2472	6.329e-01;6.329e-01	9.146e-03;9.146e-03	0.4316;0.5684	0.1524;0.8476	s|1e1.1o1|1e2.1o1	2	3	0;1	chr7	-	80513494-80514589;80509563-80514589	80509404-80509563;80512779-80513494;80514589-80514692
Blm	ENSMUSG00000030528.12	ENSMUSG00000030528.12:s:80535043-80535119	0.2705;-0.0802;-0.1736	7.352e-01;6.593e-02;4.043e-01	2.704e-03;1.212e-01;1.896e-02	0.5402;0.1191;0.3178	0.8305;0.0447;0.1315	s|1e1.1o1|1e2.1o1|1e3.1o1	3	4	0;1;1	chr7	-	80514690-80535043;80513494-80535043;80509563-80535043	80509404-80509563;80512779-80513494;80514589-80514692;80535043-80535119
Blm	ENSMUSG00000030528.12	ENSMUSG00000030528.12:t:80509404-80509563	-0.2256;0.0453;0.1611	6.232e-01;1.031e-01;3.824e-01	1.994e-03;9.590e-02;2.775e-02	0.2806;0.3213;0.3951	0.0534;0.3928;0.5623	t|1e1.1o1|1e2.1o1|1e3.1o1	3	4	1;1;0	chr7	-	80509563-80535043;80509563-80514589;80509563-80512779	80509404-80509563;80512779-80513494;80514589-80514692;80535043-80535119
Knop1	ENSMUSG00000030980.17	ENSMUSG00000030980.17:t:118852403-118853340	0.4176;-0.0178;-0.3579	9.944e-01;7.546e-04;9.720e-01	2.217e-08;5.672e-01;7.632e-07	0.5654;0.0554;0.3771	0.9892;0.0020;0.0086	t|1e1.1o1|1e2.1o1|1e3.1o1	3	4	0;0;0	chr7	-	118853340-118855623;118853340-118855388;118853340-118854185	118852403-118853340;118854185-118854287;118855388-118855613;118855623-118856001
Pgap2	ENSMUSG00000030990.18	ENSMUSG00000030990.18:s:102236448-102236554	0.2932;-0.2932	9.065e-01;9.065e-01	6.234e-06;6.234e-06	0.3430;0.6570	0.6400;0.3600	s|1e1.1o1|2e1.1o1	2	2	0;0	chr7	+	102236542-102237122;102236554-102237122	102236448-102236554;102237122-102237230
Cul4b	ENSMUSG00000031095.15	ENSMUSG00000031095.15:t:38572404-38572478	0.2914;-0.0729;-0.1924	7.178e-01;1.671e-01;4.356e-01	2.454e-03;1.037e-01;1.400e-04	0.2203;0.5608;0.2130	0.5257;0.4708;0.0034	t|1e1.1o2|1e1.2o2|1e2.1o1	3	3	0;0;1	chrX	-	38572478-38576139;38572478-38576080;38572478-38574899	38572404-38572478;38574899-na;38576080-38576196
Tpm4	ENSMUSG00000031799.10	ENSMUSG00000031799.10:t:72138588-72138721	0.0170;-0.2110;0.1798	4.903e-08;5.757e-01;4.237e-01	6.146e-01;5.496e-03;1.024e-02	0.0181;0.9496;0.0318	0.0429;0.7360;0.2106	t|1e1.1o1|1e2.1o1|1e3.1o1	3	4	0;0;0	chr8	+	72135049-72138588;72135453-72138588;72135920-72138588	72134924-72135049;72135229-72135453;72135808-72137320;72138588-72138721
Grik4	ENSMUSG00000032017.14	ENSMUSG00000032017.14:t:42687933-42688097	-0.2291;0.2291	6.880e-01;6.880e-01	2.816e-07;2.813e-07	0.9964;0.0036	0.7417;0.2583	t|1e1.1o1|1e2.1o1	2	3	0;1	chr9	-	42688097-42808493;42688097-42761649	42687933-42688097;42761649-na;42808493-42808699
St3gal4	ENSMUSG00000032038.7	ENSMUSG00000032038.7:t:35055574-35055794	-0.0000;-0.2308;0.2281;-0.0000;-0.0000;-0.0000;-0.0000	5.747e-21;6.603e-01;6.446e-01;5.747e-21;5.747e-21;5.747e-21;5.747e-21	9.997e-01;3.738e-05;8.980e-06;9.997e-01;9.997e-01;9.997e-01;9.997e-01	0.0016;0.9903;0.0016;0.0016;0.0016;0.0016;0.0016	0.0006;0.7468;0.2501;0.0006;0.0006;0.0006;0.0006	t|1e1.1o1|1e2.1o1|1e3.1o1|1e4.1o1|1e5.1o1|1e6.1o1|1e7.1o1	7	8	0;0;1;0;0;0;0	chr9	-	35055649-35119003;35055649-35116698;35055649-35116019;35055649-35106575;35055649-35098899;35055649-35076317;35055649-35072571	35055574-35055794;35072571-35072631;35076317-35076361;35098899-35099116;35106575-35106667;35116019-na;35116698-35116873;35119003-35119090
Plod2	ENSMUSG00000032374.14	ENSMUSG00000032374.14:s:92600741-92601066	0.2065;-0.2065	5.083e-01;5.083e-01	1.472e-02;1.472e-02	0.3122;0.6878	0.5515;0.4485	s|1e1.1o1|1e2.1o1	2	3	0;0	chr9	+	92600882-92601985;92600882-92602948	92600741-92601066;92601342-92602617;92602948-92603061
Pfkm	ENSMUSG00000033065.14	ENSMUSG00000033065.14:s:98120791-98121069	0.2186;-0.2186	6.090e-01;6.090e-01	3.694e-05;3.693e-05	0.7558;0.2442	0.9945;0.0055	s|1e1.1o1|2e1.1o1	2	2	0;1	chr15	+	98120980-98121197;98121069-98121197	98120791-98121069;98121197-98121362
Tasor2	ENSMUSG00000033799.10	ENSMUSG00000033799.10:t:3589941-3590648	0.2398;-0.2398	7.792e-01;7.792e-01	8.143e-09;7.913e-09	0.7382;0.2618	0.9906;0.0094	t|1e1.1o1|1e2.1o1	2	3	0;1	chr13	-	3590648-3594131;3590648-3591582	3589941-3590648;3591582-na;3593189-3594193
Mrps10	ENSMUSG00000034729.16	ENSMUSG00000034729.16:s:47372427-47372491	0.3185;-0.3189;0.0000	9.571e-01;9.578e-01;5.745e-21	1.637e-06;1.534e-06;1.000e+00	0.5049;0.4945;0.0006	0.8214;0.1777;0.0008	s|1e1.1o2|1e1.2o2|1e2.1o1	3	3	0;0;0	chr17	+	47372491-47372573;47372491-47372576;47372491-47374973	47372427-47372491;47372573-47373333;47374973-47375109
Dcbld2	ENSMUSG00000035107.13	ENSMUSG00000035107.13:s:58451661-58451785	-0.2210;0.2210	5.944e-01;5.944e-01	8.629e-03;8.629e-03	0.9054;0.0946	0.6409;0.3591	s|1e1.1o2|1e1.2o2	2	2	0;1	chr16	+	58451785-58455126;58451785-58455203	58451661-58451785;58455126-58455276
Dcbld2	ENSMUSG00000035107.13	ENSMUSG00000035107.13:s:58455846-58456157	0.2215;-0.2215	5.995e-01;5.995e-01	5.705e-03;5.705e-03	0.2625;0.7375	0.4815;0.5185	s|1e1.1o1|2e1.1o1	2	2	1;0	chr16	+	58456151-58456283;58456157-58456283	58455846-58456157;58456283-58456546
Mrpl55	ENSMUSG00000036860.14	ENSMUSG00000036860.14:s:59202486-59202719	0.3794;0.0000;-0.3781;0.0000	1.000e+00;5.745e-21;1.000e+00;5.745e-21	2.199e-20;1.000e+00;0.000e+00;1.000e+00	0.6003;0.0006;0.3985;0.0006	0.9835;0.0008;0.0149;0.0008	s|1e1.1o2|1e1.2o2|1e2.2o2|2e1.1o2	4	3	0;0;1;0	chr11	+	59202659-59204172;59202659-59204175;59202659-59204556;59202719-59204172	59202486-59202719;59204172-59204255;59204535-59204757
Mrpl55	ENSMUSG00000036860.14	ENSMUSG00000036860.14:t:59204535-59204757	-0.0669;-0.3000;0.3928	1.609e-03;9.731e-01;1.000e+00	1.696e-01;1.110e-16;5.890e-18	0.1758;0.3282;0.5020	0.0915;0.0116;0.8932	t|1e2.1o1|2e1.1o2|2e2.1o1	3	3	0;1;0	chr11	+	59204255-59204535;59202659-59204556;59204255-59204556	59202486-59202719;59204172-59204255;59204535-59204757
Rab8b	ENSMUSG00000036943.9	ENSMUSG00000036943.9:t:66863423-66863483	-0.2967;0.2967	9.127e-01;9.127e-01	1.979e-08;1.979e-08	0.9848;0.0152	0.6707;0.3293	t|1e1.1o1|1e2.1o1	2	3	0;1	chr9	-	66863483-66919510;66863483-66913248	66863423-66863483;66913248-na;66919510-66919687
1110032A03Rik	ENSMUSG00000037971.10	ENSMUSG00000037971.10:s:50764696-50764926	0.0214;0.3022;-0.3434	2.320e-03;8.854e-01;9.835e-01	5.183e-01;1.357e-04;5.800e-09	0.0023;0.6487;0.3490	0.0568;0.9399;0.0032	s|1e1.1o1|2e1.1o1|2e2.1o1	3	3	0;0;1	chr9	-	50764290-50764765;50764290-50764696;50764016-50764696	50762828-50764016;50764224-50764562;50764696-50764926
1110032A03Rik	ENSMUSG00000037971.10	ENSMUSG00000037971.10:t:50762828-50764016	-0.2097;0.2097	5.301e-01;5.301e-01	6.957e-05;6.957e-05	0.2214;0.7786	0.0017;0.9983	t|1e1.2o2|1e2.1o1	2	3	1;0	chr9	-	50764016-50764696;50764016-50764224	50762828-50764016;50764224-50764562;50764696-50764926
Sgsm2	ENSMUSG00000038351.14	ENSMUSG00000038351.14:s:74868577-74868738	-0.3555;0.3555	9.036e-01;9.036e-01	1.219e-04;1.219e-04	0.4143;0.5857	0.0367;0.9633	s|1e1.1o1|2e1.1o1	2	2	0;0	chr11	-	74868291-74868642;74868291-74868577	74868224-74868388;74868577-74868738
Sgsm2	ENSMUSG00000038351.14	ENSMUSG00000038351.14:t:74859746-74860575	-0.3931;0.3931	9.652e-01;9.652e-01	2.122e-05;2.122e-05	0.9160;0.0840	0.5296;0.4704	t|1e1.1o1|1e2.1o1	2	3	0;0	chr11	-	74859899-74865085;74859899-74863560	74859746-74860575;74863560-74863694;74865085-74865211
Cdc123	ENSMUSG00000039128.13	ENSMUSG00000039128.13:s:5810718-5810844	-0.2862;0.1279;0.1268	8.309e-01;2.034e-01;2.956e-02	5.363e-04;3.921e-02;1.266e-02	0.6981;0.3013;0.0007	0.4064;0.4373;0.1530	s|1e1.1o1|1e2.1o1|1e3.1o1	3	4	0;0;1	chr2	-	5810018-5810796;5807506-5810796;5798489-5810796	5798361-5798598;5807431-5807506;5809555-5810018;5810718-5810844
Fam102a	ENSMUSG00000039157.12	ENSMUSG00000039157.12:t:32567395-32569756	0.2162;-0.2162	6.077e-01;6.077e-01	2.256e-04;2.256e-04	0.7522;0.2478	0.9908;0.0092	t|1e2.1o1|2e1.1o2	2	3	0;1	chr2	+	32566557-32567395;32566334-32567521	32566269-32566390;32566488-32566557;32567395-32569756
Pik3cd	ENSMUSG00000039936.18	ENSMUSG00000039936.18:s:149654225-149654403	0.2146;-0.2146	5.987e-01;5.987e-01	5.444e-03;5.444e-03	0.1454;0.8546	0.3687;0.6313	s|1e1.1o2|1e1.2o2	2	2	0;0	chr4	-	149654138-149654225;149654135-149654225	149654023-149654138;149654225-149654403
Rprd1a	ENSMUSG00000040446.4	ENSMUSG00000040446.4:t:24508170-24508276	-0.2065;0.2065	5.623e-01;5.623e-01	1.539e-03;1.539e-03	0.2470;0.7530	0.0101;0.9899	t|1e1.1o1|1e2.1o1	2	3	1;0	chr18	-	24508276-24529916;24508276-24509793	24508170-24508276;24509793-24509922;24529916-24530204
Erg	ENSMUSG00000040732.20	ENSMUSG00000040732.20:s:95509798-95510005	-0.4100;-0.0890;0.4822	1.000e+00;4.760e-03;1.000e+00	0.000e+00;8.559e-02;1.825e-20	0.8543;0.1454;0.0003	0.4504;0.0533;0.4980	s|1e2.3o3|2e2.1o3|3e1.1o1	3	3	1;1;1	chr16	-	95509320-95509945;95509448-95509865;95509589-95509798	95509241-95509448;95509449-95509589;95509798-95510005
Erg	ENSMUSG00000040732.20	ENSMUSG00000040732.20:s:95510214-95510280	-0.4461;0.5822;-0.1066	1.000e+00;1.000e+00;1.280e-02	0.000e+00;1.692e-20;4.836e-02	0.5301;0.3356;0.1211	0.0908;0.9085;0.0007	s|1e1.1o1|1e2.1o1|1e3.2o3	3	4	1;1;1	chr16	-	95510005-95510214;95509589-95510214;95509381-95510214	95509241-95509448;95509449-95509589;95509798-95510005;95510214-95510280
Erg	ENSMUSG00000040732.20	ENSMUSG00000040732.20:t:95509241-95509448	0.0000;-0.0131;-0.0005;-0.2121;0.0048;0.2508	5.745e-21;9.695e-21;5.858e-21;6.512e-01;8.095e-06;8.082e-01	1.000e+00;6.767e-01;9.845e-01;0.000e+00;4.369e-01;3.539e-04	0.0001;0.0506;0.0306;0.2351;0.2918;0.3935	0.0001;0.0357;0.0001;0.0283;0.2925;0.6334	t|1e1.2o2|1e3.2o3|2e2.1o1|3e1.1o2|3e3.1o3|3e4.1o2	6	5	1;1;1;1;1;1	chr16	-	95509448-95510281;95509448-95509865;95509381-95510214;95509320-95510361;95509320-95509945;95509320-95509529	95509241-95509448;95509449-95509589;95509798-95510005;95510214-95510280;95510281-95510629
Erg	ENSMUSG00000040732.20	ENSMUSG00000040732.20:t:95510281-95510629	0.5899;-0.0919;-0.4685	1.000e+00;3.333e-05;9.997e-01	1.629e-20;7.104e-02;7.216e-15	0.2956;0.1175;0.5865	0.8797;0.0012;0.1191	t|1e2.1o1|2e1.1o1|3e2.1o1	3	3	1;1;1	chr16	-	95510629-95510838;95510568-95510985;95510421-95510838	95510281-95510629;95510838-na;95510985-na
Dcp1b	ENSMUSG00000041477.14	ENSMUSG00000041477.14:s:119214770-119215606	0.2034;-0.2034	5.220e-01;5.220e-01	1.713e-03;1.713e-03	0.7575;0.2425	0.9975;0.0025	s|1e1.1o2|1e1.2o2	2	2	0;0	chr6	+	119215606-119217803;119215606-119217902	119214770-119215606;119217544-119217979
Agrn	ENSMUSG00000041936.18	ENSMUSG00000041936.18:s:156195244-156195505	-0.0150;0.2942;-0.2437	8.688e-10;9.371e-01;7.655e-01	6.798e-01;4.938e-10;3.102e-06	0.0508;0.6780;0.2666	0.0009;0.9553;0.0437	s|1e1.1o1|1e2.1o1|i	3	3	1;0;1	chr4	-	156194954-156195244;156185135-156195244;156186108-156195243	na-156194954;156185088-156185135;156195244-156195505	156186108-156195243
Zfp451	ENSMUSG00000042197.13	ENSMUSG00000042197.13:s:33805339-33805419	0.3494;-0.3512;0.0000;0.0000;0.0000	9.423e-01;9.446e-01;5.747e-21;5.747e-21;5.747e-21	3.846e-05;3.425e-05;9.997e-01;9.997e-01;9.997e-01	0.5513;0.4448;0.0015;0.0015;0.0015	0.9134;0.0807;0.0018;0.0018;0.0018	s|1e1.1o1|1e2.1o1|1e3.1o1|1e4.1o1|1e5.1o1	5	6	0;0;0;0;0	chr1	-	33803613-33805339;33786532-33805339;33783964-33805339;33783191-33805339;33780049-33805339	33779896-33780049;33783041-33783191;33783802-33783964;33786407-33786532;33792136-33803613;33805339-33805419
Zfp451	ENSMUSG00000042197.13	ENSMUSG00000042197.13:t:33779044-33779191	-0.2228;0.2228	6.119e-01;6.119e-01	1.319e-03;1.319e-03	0.2467;0.7533	0.0067;0.9933	t|1e1.1o1|1e2.1o1	2	3	1;0	chr1	-	33779191-33782068;33779191-33779896	33779044-33779191;33779896-33780049;33782068-33782194
Sun2	ENSMUSG00000042524.14	ENSMUSG00000042524.14:s:79737066-79737159	-0.2187;0.2187	5.707e-01;5.707e-01	1.149e-02;1.149e-02	0.6747;0.3253	0.4284;0.5716	s|1e1.1o2|1e1.2o2	2	2	0;0	chr15	-	79735925-79737066;79735919-79737066	79735846-79735951;79737066-79737159
Shc1	ENSMUSG00000042626.13	ENSMUSG00000042626.13:t:89424526-89424606	-0.2006;0.2006	4.957e-01;4.957e-01	1.292e-05;1.292e-05	0.2227;0.7773	0.0016;0.9984	t|1e1.1o1|1e2.1o1	2	3	0;0	chr3	+	89423816-89424555;89424243-89424555	89423697-89424043;89424190-89424244;89424526-89424606
Ubb-ps	ENSMUSG00000044285.8	ENSMUSG00000044285.8:s:46084028-46084401	-0.2401;0.0000;0.0874;0.1460;0.0227	7.558e-01;5.745e-21;1.367e-02;1.703e-01;2.615e-02	0.000e+00;1.000e+00;9.359e-02;8.868e-03;2.095e-01	0.2591;0.0001;0.0354;0.0196;0.6859	0.0003;0.0003;0.1217;0.1589;0.7047	s|1e1.3o6|2e1.1o6|3e1.2o6|3e1.6o6|4e1.3o6	5	2	1;0;1;1;1	chr14	+	46084173-46084630;46084316-46084540;46084329-46084558;46084329-46084786;46084401-46084630	46084028-46084401;46084540-46085000
Gemin7	ENSMUSG00000044709.6	ENSMUSG00000044709.6:t:19564946-19565676	-0.0000;0.2498;-0.0356;-0.0000;-0.0312;0.0000;0.0000;-0.1057	5.745e-21;8.594e-01;4.045e-09;5.745e-21;1.344e-20;5.745e-21;5.745e-21;2.655e-03	1.000e+00;1.127e-09;4.888e-01;1.000e+00;5.453e-01;1.000e+00;1.000e+00;3.941e-02	0.0043;0.7248;0.0661;0.0052;0.0643;0.0003;0.0003;0.1345	0.0002;0.9750;0.0055;0.0002;0.0076;0.0020;0.0002;0.0103	t|1e1.1o1|1e2.1o1|1e3.1o1|1e4.1o1|1e5.1o1|1e6.1o1|1e7.1o1|2e2.1o1	8	8	0;1;0;0;0;0;0;1	chr7	-	19565676-19577333;19565676-19573768;19565676-19573309;19565676-19573039;19565676-19572907;19565676-19571429;19565676-19569738;19565672-19573768	19564946-19565676;19569738-19569882;19571429-19571581;19572907-19572968;19573039-19573174;19573309-19573544;19573768-19573823;19577333-19577595
Vwa3b	ENSMUSG00000050122.19	ENSMUSG00000050122.19:s:37100531-37100826	0.2778;-0.2778	7.987e-01;7.987e-01	7.012e-04;7.012e-04	0.6739;0.3261	0.9615;0.0385	s|1e1.1o1|1e2.1o1	2	3	0;0	chr1	+	37100826-37108996;37100826-37114461	37100531-37100826;37108996-37109150;37114461-37114599
Vwa3b	ENSMUSG00000050122.19	ENSMUSG00000050122.19:t:37114461-37114599	-0.2793;0.2793	7.443e-01;7.443e-01	2.946e-03;2.946e-03	0.4358;0.5642	0.1363;0.8637	t|1e1.1o1|1e2.1o1	2	3	0;0	chr1	+	37100826-37114461;37109150-37114461	37100531-37100826;37108996-37109150;37114461-37114599
Maml1	ENSMUSG00000050567.16	ENSMUSG00000050567.16:t:50265595-50267010	0.2723;-0.2723	7.212e-01;7.212e-01	5.831e-03;5.831e-03	0.5196;0.4804	0.8436;0.1564	t|1e1.1o1|1e2.1o1	2	3	0;1	chr11	-	50267010-50291726;50267010-50290555	50265595-50267010;50290555-na;50291726-50292311
Fbxo6	ENSMUSG00000055401.14	ENSMUSG00000055401.14:t:148149379-148149719	0.0000;-0.2769;0.2066;0.0000;0.0000;0.0764	5.745e-21;8.991e-01;5.625e-01;5.747e-21;5.745e-21;4.475e-06	1.000e+00;1.631e-04;2.472e-03;9.996e-01;1.000e+00;1.463e-01	0.0048;0.7792;0.1585;0.0197;0.0033;0.0300	0.0003;0.5086;0.3667;0.0171;0.0003;0.1056	t|1e1.1o2|1e1.2o2|1e2.1o1|1e3.1o1|1e4.1o1|1e5.1o1	6	6	0;0;0;0;0;1	chr4	-	148149666-148152013;148149666-148151942;148149666-148151830;148149666-148151614;148149666-148151088;148149666-148150579	148149379-148149719;148150579-na;148151088-148151170;148151614-148151646;148151830-148151925;148151942-148152140
Mettl4	ENSMUSG00000055660.9	ENSMUSG00000055660.9:s:94749386-94750019	0.0001;0.8413;-0.8446	3.058e-08;1.000e+00;1.000e+00	9.973e-01;9.087e-18;0.000e+00	0.0028;0.0445;0.9527	0.0037;0.8748;0.1218	s|1e1.1o1|2e1.1o1|3e1.1o1	3	2	0;0;0	chr17	-	94748417-94749737;94748417-94749437;94748417-94749386	94746699-94748417;94749386-94750019
Syne2	ENSMUSG00000063450.14	ENSMUSG00000063450.14:t:76100901-76101131	-0.2526;0.2526	8.502e-01;8.502e-01	2.560e-08;2.558e-08	0.8079;0.1921	0.5507;0.4493	t|1e1.1o1|1e2.1o1	2	3	0;0	chr12	+	76099512-76100992;76100096-76100992	76099230-76099512;76100028-76100096;76100901-76101131
Adamtsl1	ENSMUSG00000066113.16	ENSMUSG00000066113.16:t:86249763-86249910	0.2603;-0.2603	7.673e-01;7.673e-01	2.937e-03;2.937e-03	0.0015;0.9985	0.2865;0.7135	t|1e1.1o1|1e2.1o1	2	3	1;0	chr4	+	86243767-86249763;86248175-86249763	86243717-86243767;86247971-86248175;86249763-86249910
Trim6	ENSMUSG00000072244.11	ENSMUSG00000072244.11:s:104228146-104228518	-0.2673;0.2673	7.706e-01;7.706e-01	1.486e-03;1.486e-03	0.6538;0.3462	0.3940;0.6060	s|1e2.1o1|2e1.1o1	2	3	0;1	chr7	+	104228376-104230728;104228518-104228543	104228146-104228518;104228543-104228701;104230728-104230750
Sarnp	ENSMUSG00000078427.3	ENSMUSG00000078427.3:t:128872421-128872510	-0.2165;0.2165	5.346e-01;5.346e-01	4.568e-03;4.568e-03	0.2581;0.7419	0.0195;0.9805	t|1e1.1o1|1e2.1o1	2	3	1;0	chr10	+	128851182-128872421;128853251-128872421	128851157-128851182;128853183-128853251;128872421-128872510
Snhg3	ENSMUSG00000085241.7	ENSMUSG00000085241.7:s:132352620-132352933	-0.2872;0.2872	8.778e-01;8.778e-01	1.358e-05;1.358e-05	0.9510;0.0490	0.6569;0.3431	s|1e1.1o1|2e1.1o1	2	2	0;0	chr4	-	132352243-132352663;132352243-132352620	132351933-132352243;132352620-132352933
Gm16096	ENSMUSG00000087135.7	ENSMUSG00000087135.7:t:40780742-40781555	0.3041;-0.3958;0.0952;-0.0019	8.283e-01;9.080e-01;2.784e-01;6.833e-08	7.189e-04;4.808e-04;4.490e-02;9.361e-01	0.0374;0.6659;0.2830;0.0176	0.3344;0.2565;0.4198;0.0014	t|1e2.1o1|2e1.1o1|3e1.1o1|4e1.1o1	4	3	1;0;1;0	chr9	-	40781555-40781628;40781195-40782923;40781192-40782923;40781092-40782923	40780742-40781555;40781628-na;40782923-40782990
Gm6871	ENSMUSG00000090744.7	ENSMUSG00000090744.7:s:41560712-41560829	0.3260;-0.0000;-0.0079;-0.2853	9.339e-01;5.906e-21;5.836e-05;8.618e-01	1.768e-07;9.995e-01;7.522e-01;1.265e-06	0.6408;0.0025;0.0329;0.3212	0.9948;0.0017;0.0017;0.0017	s|1e1.2o2|1e2.1o1|2e1.1o2|i	4	3	0;0;1;1	chr7	-	41548110-41560714;41547776-41560714;41548122-41560712;41548123-41560711	41547716-41547776;41547984-41548122;41560712-41560829	41548123-41560711
Gm6871	ENSMUSG00000090744.7	ENSMUSG00000090744.7:t:41547984-41548122	-0.0079;-0.0000;0.3260;-0.2853	5.836e-05;5.906e-21;9.339e-01;8.618e-01	7.522e-01;9.995e-01;1.768e-07;1.265e-06	0.0329;0.0025;0.6408;0.3212	0.0017;0.0017;0.9948;0.0017	t|1e2.2o2|2e1.1o1|2e2.1o2|i	4	3	1;0;0;1	chr7	-	41548122-41560712;41548110-41573339;41548110-41560714;41548123-41560711	41547984-41548122;41560712-41560829;41573339-41573662	41548123-41560711
Gm19553	ENSMUSG00000093516.1	ENSMUSG00000093516.1:s:35510083-35510551	0.2095;0.0003;-0.2091	5.151e-01;4.271e-06;5.083e-01	3.361e-03;9.854e-01;2.670e-03	0.7577;0.0043;0.2383	0.9865;0.0067;0.0067	s|1e1.2o3|2e1.1o3|3e1.3o3	3	2	1;0;1	chr17	-	35509189-35510421;35509400-35510382;35509115-35510083	35509077-35509400;35510083-35510551
Gm47283	ENSMUSG00000096768.8	ENSMUSG00000096768.8:s:na-90794278	0.4721;-0.4721	9.997e-01;9.997e-01	7.541e-11;8.109e-11	0.3733;0.6267	0.8347;0.1653	s|1e1.1o1|1e2.1o1	2	3	1;1	chrY	+	90794278-90803140;90794278-90807297	na-90794278;90803140-na;90807297-na
Gm27166	ENSMUSG00000098519.1	ENSMUSG00000098519.1:t:33041462-33041669	-0.8416;0.8405	1.000e+00;1.000e+00	1.485e-11;1.792e-11	0.8516;0.1484	0.0233;0.9767	t|1e1.1o1|1e2.1o1	2	3	1;1	chr9	+	33040837-33041462;33041045-33041462	na-33040837;na-33041045;33041462-33041669
Luzp1	ENSMUSG00000001089.14	ENSMUSG00000001089.14:s:136521341-136521710	-0.4233;0.4233	9.183e-01;9.183e-01	5.116e-04;5.116e-04	0.7175;0.2825	0.2730;0.7270	s|1e1.1o1|1e2.1o2	2	3	0;0	chr4	+	136521443-136539125;136521443-136540356	136521341-136521710;136539125-136539216;136540354-136543518
Uxt	ENSMUSG00000001134.9	ENSMUSG00000001134.9:s:20959735-20959802	0.3794;-0.3775;0.0001	9.739e-01;9.734e-01;1.224e-08	1.898e-06;6.673e-07;9.967e-01	0.6012;0.3969;0.0025	0.9902;0.0049;0.0049	s|1e1.1o1|1e2.1o1|1e3.1o1	3	4	0;1;0	chrX	-	20959465-20959735;20952271-20959735;20941797-20959735	20941722-20941797;20952208-20952271;20959062-20959465;20959735-20959802
Tmem39a	ENSMUSG00000002845.14	ENSMUSG00000002845.14:t:38564115-38564301	0.2688;-0.0020;-0.2442	8.415e-01;6.245e-21;7.697e-01	1.108e-03;9.358e-01;2.279e-03	0.5908;0.0269;0.3816	0.8756;0.0023;0.1225	t|1e1.1o1|1e2.1o2|1e2.2o2	3	3	0;1;0	chr16	+	38558762-38564115;38563047-38564115;38563130-38564115	38558698-38558762;38562812-38563130;38564115-38564301
Ppp1cc	ENSMUSG00000004455.16	ENSMUSG00000004455.16:t:122168175-122168306	-0.4702;0.4701	9.993e-01;9.993e-01	6.848e-10;6.466e-10	0.9937;0.0063	0.5285;0.4715	t|1e1.1o1|1e2.1o1	2	3	0;0	chr5	+	122158615-122168175;122159048-122168175	122158278-122158615;122158957-122159048;122168175-122168306
Rasa4	ENSMUSG00000004952.13	ENSMUSG00000004952.13:s:136101625-136101689	0.2492;-0.2492	7.899e-01;7.899e-01	2.648e-06;2.648e-06	0.7269;0.2731	0.9850;0.0150	s|1e1.1o1|1e2.1o1	2	3	0;0	chr5	+	136101689-136101945;136101689-136102235	136101625-136101689;136101945-136102057;136102235-136102427
Rasa4	ENSMUSG00000004952.13	ENSMUSG00000004952.13:t:136102235-136102427	-0.2084;0.2084	5.662e-01;5.662e-01	4.391e-04;4.391e-04	0.2402;0.7598	0.0160;0.9840	t|1e1.1o1|1e2.1o1	2	3	0;0	chr5	+	136101689-136102235;136102057-136102235	136101625-136101689;136101945-136102057;136102235-136102427
Tmem175	ENSMUSG00000013495.15	ENSMUSG00000013495.15:s:108644168-108644246	-0.2484;0.2484	7.670e-01;7.670e-01	1.175e-05;1.175e-05	0.2843;0.7157	0.0184;0.9816	s|1e1.1o2|1e1.2o2	2	2	1;0	chr5	+	108644246-108644405;108644246-108644557	108644168-108644246;108644325-108645116
Sirt2	ENSMUSG00000015149.14	ENSMUSG00000015149.14:s:28766735-28766867	-0.1334;0.2297;-0.0824	1.717e-01;6.808e-01;1.171e-03	3.377e-02;1.116e-03;1.192e-01	0.2859;0.6074;0.1103	0.1467;0.8324;0.0196	s|1e1.1o1|1e2.1o1|1e3.1o1	3	4	0;0;0	chr7	+	28766867-28767632;28766867-28771811;28766867-28776858	28766735-28766867;28767254-28767678;28771811-28771859;28775704-28776899
Serac1	ENSMUSG00000015659.12	ENSMUSG00000015659.12:s:6064949-6065077	0.3685;-0.3685	9.319e-01;9.319e-01	5.548e-05;5.548e-05	0.2201;0.7799	0.6100;0.3900	s|1e1.1o1|1e2.1o1	2	3	0;1	chr17	-	6061661-6064949;6060365-6064949	6060203-6060365;6061548-6061661;6064949-6065077
Atp6v0a1	ENSMUSG00000019302.16	ENSMUSG00000019302.16:s:101044516-101044826	0.2080;-0.2080	5.712e-01;5.712e-01	3.837e-04;3.837e-04	0.7607;0.2393	0.9722;0.0278	s|1e1.1o1|1e2.1o1	2	3	0;1	chr11	+	101044623-101048418;101044623-101055026	101044516-101044826;101048418-101048525;101055026-101055143
Atp6v0a1	ENSMUSG00000019302.16	ENSMUSG00000019302.16:t:101055026-101055143	-0.4826;0.2201;0.2279;-0.0000	9.999e-01;5.595e-01;6.195e-01;5.745e-21	5.599e-12;1.110e-02;5.167e-03;1.000e+00	0.5420;0.4336;0.0261;0.0016	0.0548;0.6673;0.2847;0.0013	t|1e1.1o1|1e2.1o1|1e3.1o1|1e4.1o1	4	5	1;0;0;0	chr11	+	101044623-101055026;101048525-101055026;101049476-101055026;101054848-101055026	101044516-101044826;101048418-101048525;101049459-101049476;101054831-101054848;101055026-101055143
Nudt4	ENSMUSG00000020029.6	ENSMUSG00000020029.6:s:95551449-95551493	-0.2366;0.2366	6.678e-01;6.678e-01	5.188e-03;5.188e-03	0.4453;0.5547	0.2059;0.7941	s|1e1.1o2|1e1.2o2	2	2	1;0	chr10	-	95549863-95551449;95549860-95551449	95549776-95549863;95551449-95551493
Tysnd1	ENSMUSG00000020087.5	ENSMUSG00000020087.5:s:61695514-61696742	0.1425;0.0455;-0.2071	2.985e-01;5.765e-03;5.213e-01	3.412e-02;2.039e-01;1.707e-04	0.7711;0.0017;0.2273	0.9560;0.0409;0.0028	s|1e1.1o1|1e2.1o2|1e3.1o1	3	4	0;0;1	chr10	+	61696742-61698298;61696742-61699443;61696742-61702034	61695514-61696742;61698298-61698428;61699443-61699628;61702034-61702773
Pald1	ENSMUSG00000020092.9	ENSMUSG00000020092.9:s:61348534-61348694	-0.2796;0.2796	9.418e-01;9.418e-01	3.397e-07;3.404e-07	0.3096;0.6904	0.0250;0.9750	s|1e1.1o2|1e1.2o2	2	2	1;0	chr10	-	61348386-61348534;61348383-61348534	61348308-61348386;61348534-61348694
Gga3	ENSMUSG00000020740.13	ENSMUSG00000020740.13:s:115590886-115590967	-0.2596;0.2596	7.969e-01;7.969e-01	5.399e-05;5.399e-05	0.9760;0.0240	0.7128;0.2872	s|1e1.2o2|2e1.1o2	2	2	0;1	chr11	-	115590533-115590887;115590542-115590886	115590396-115590542;115590886-115590967
Mink1	ENSMUSG00000020827.18	ENSMUSG00000020827.18:t:70606920-70607144	0.5864;-0.5864	1.000e+00;1.000e+00	1.671e-20;0.000e+00	0.2208;0.7792	0.8086;0.1914	t|1e1.1o1|1e2.1o1	2	3	0;0	chr11	+	70606164-70606920;70606717-70606920	70605950-70606164;70606631-70606717;70606920-70607144
Polk	ENSMUSG00000021668.15	ENSMUSG00000021668.15:s:96486808-96486979	-0.0000;0.2968;-0.2920	5.752e-21;8.618e-01;8.489e-01	9.990e-01;5.778e-04;5.847e-04	0.0071;0.5670;0.4283	0.0023;0.8738;0.1241	s|1e1.1o1|2e1.1o1|2e2.1o1	3	3	0;0;0	chr13	-	96484405-96486845;96484405-96486808;96482491-96486808	96482458-96482491;96483491-96484405;96486808-96486979
Polk	ENSMUSG00000021668.15	ENSMUSG00000021668.15:t:96482458-96482491	-0.4846;0.4846	9.993e-01;9.993e-01	9.221e-10;9.225e-10	0.5547;0.4453	0.0794;0.9206	t|1e1.2o2|1e2.1o1	2	3	0;0	chr13	-	96482491-96486808;96482491-96483491	96482458-96482491;96483491-96484405;96486808-96486979
Plpp1	ENSMUSG00000021759.14	ENSMUSG00000021759.14:s:112800792-112801266	0.2376;-0.2757;0.0271	7.026e-01;8.729e-01;1.191e-04	5.145e-04;4.207e-06;4.005e-01	0.4281;0.4081;0.1622	0.6583;0.1392;0.2017	s|1e1.1o1|1e2.1o1|1e3.1o1	3	4	0;0;1	chr13	+	112801266-112834859;112801266-112851403;112801266-112856746	112800792-112801266;112834859-112835013;112851403-112851554;112856746-112857026
Plpp1	ENSMUSG00000021759.14	ENSMUSG00000021759.14:t:112851403-112851554	-0.2468;0.2468	6.359e-01;6.359e-01	1.518e-03;1.518e-03	0.8965;0.1035	0.6629;0.3371	t|1e1.1o1|1e2.1o1	2	3	0;1	chr13	+	112801266-112851403;112835013-112851403	112800792-112801266;112834859-112835013;112851403-112851554
Chkb	ENSMUSG00000022617.15	ENSMUSG00000022617.15:s:89427561-89427669	-0.2736;0.2736	6.712e-01;6.712e-01	6.107e-03;6.107e-03	0.8836;0.1164	0.5997;0.4003	s|1e1.1o2|1e1.2o2	2	2	0;0	chr15	-	89427427-89427561;89427399-89427561	89427324-89427427;89427561-89427669
Thap7	ENSMUSG00000022760.17	ENSMUSG00000022760.17:s:17530230-17530656	-0.2798;0.2798	7.664e-01;7.664e-01	2.501e-03;2.501e-03	0.7532;0.2468	0.4403;0.5597	s|1e1.1o1|1e2.1o1	2	3	0;0	chr16	-	17529075-17530230;17528740-17530230	17527982-17528740;17528933-17529148;17530230-17530656
Thap7	ENSMUSG00000022760.17	ENSMUSG00000022760.17:s:17530778-17530857	0.2683;-0.0928;-0.1410	7.649e-01;1.156e-03;2.802e-01	1.848e-04;7.593e-02;3.642e-02	0.3370;0.1252;0.5414	0.5992;0.0043;0.3960	s|1e1.1o1|1e2.1o1|1e3.1o1	3	4	0;1;0	chr16	-	17530385-17530778;17529075-17530778;17528740-17530778	17527982-17528740;17528933-17529148;17530230-17530656;17530778-17530857
Ube2j2	ENSMUSG00000023286.16	ENSMUSG00000023286.16:t:155946255-155946417	-0.2185;0.2116;0.0002;0.0002	4.921e-01;4.790e-01;1.700e-06;1.700e-06	1.478e-02;1.605e-02;9.902e-01;9.902e-01	0.5848;0.4097;0.0029;0.0029	0.3304;0.6597;0.0051;0.0051	t|1e1.1o2|1e1.2o2|1e2.1o1|1e3.1o1	4	4	0;0;0;0	chr4	+	155944013-155946255;155944150-155946255;155944259-155946255;155944634-155946255	155943831-155944150;155944158-155944259;155944540-155944634;155946255-155946417
Fam234a	ENSMUSG00000024187.15	ENSMUSG00000024187.15:s:26243990-26244242	0.2410;-0.0667;-0.1901;0.0244	6.513e-01;2.560e-04;4.345e-01;1.690e-09	3.462e-03;2.170e-01;7.204e-03;5.359e-01	0.4866;0.0988;0.3814;0.0354	0.7189;0.0184;0.1973;0.0665	s|1e1.1o1|1e2.1o1|2e1.1o1|2e2.1o1	4	3	0;0;0;0	chr17	-	26226023-26244006;26220580-26244006;26226023-26243990;26220580-26243990	26220281-26220580;26225912-26226023;26243990-26244242
Arap3	ENSMUSG00000024451.9	ENSMUSG00000024451.9:s:37974365-37974502	-0.4934;0.4934	9.993e-01;9.993e-01	7.088e-08;7.078e-08	0.9896;0.0104	0.4893;0.5107	s|1e1.1o1|1e2.1o1	2	3	0;0	chr18	-	37974140-37974365;37973651-37974365	37972628-37973651;37974102-37974140;37974365-37974502
Dtwd2	ENSMUSG00000024505.16	ENSMUSG00000024505.16:t:49700259-49700387	-0.4821;0.3587;0.0114;0.0688	1.000e+00;9.764e-01;9.022e-05;3.183e-05	2.607e-13;6.160e-07;5.439e-01;2.058e-01	0.5948;0.2865;0.1148;0.0013	0.1261;0.6441;0.1340;0.0951	t|1e1.1o1|1e2.1o1|1e3.1o1|1e4.1o1	4	5	0;0;0;1	chr18	-	49700387-49728369;49700387-49724113;49700387-49723622;49700387-49710496	49700259-49700387;49710496-na;49723622-49723814;49724113-49724207;49728369-49728459
Carnmt1	ENSMUSG00000024726.10	ENSMUSG00000024726.10:t:18677688-18677883	-0.1931;-0.1077;0.0000;0.3225	4.523e-01;2.294e-01;5.903e-21;8.876e-01	1.641e-03;7.182e-02;1.000e+00;1.077e-04	0.2189;0.4230;0.0013;0.3357	0.0271;0.3150;0.0016;0.6446	t|1e1.1o1|1e2.1o2|1e2.2o2|i	4	3	0;0;0;1	chr19	+	18671202-18677688;18671435-18677688;18671491-18677688;18671492-18677687	18670764-18671202;18671329-18671491;18677688-18677883	18671492-18677687
Lztfl1	ENSMUSG00000025245.14	ENSMUSG00000025245.14:s:123717526-123717697	0.0000;0.2389;0.0000;-0.2361	5.745e-21;7.114e-01;5.745e-21;7.004e-01	1.000e+00;3.538e-03;1.000e+00;3.721e-03	0.0005;0.4724;0.0037;0.5219	0.0008;0.7122;0.0008;0.2861	s|1e1.1o1|1e2.1o2|1e2.2o2|1e3.1o1	4	4	0;0;0;0	chr9	-	123717184-123717526;123715424-123717526;123715420-123717526;123712624-123717526	123712430-123712625;123714886-123715424;123717031-123717184;123717526-123717697
Lztfl1	ENSMUSG00000025245.14	ENSMUSG00000025245.14:t:123712430-123712625	-0.4609;0.4608;0.0000	9.990e-01;9.990e-01;5.745e-21	9.367e-12;9.556e-12;1.000e+00	0.7222;0.2768;0.0009	0.2683;0.7306;0.0010	t|1e1.1o1|1e2.1o1|1e3.1o1	3	4	0;0;0	chr9	-	123712624-123717526;123712624-123715300;123712624-123714350	123712430-123712625;123714350-123714452;123714886-123715424;123717526-123717697
Tubgcp2	ENSMUSG00000025474.9	ENSMUSG00000025474.9:t:140033613-140033798	-0.5336;0.0001;0.5320	9.308e-01;6.109e-07;9.302e-01	2.781e-04;9.870e-01;2.845e-04	0.7725;0.0052;0.2225	0.2427;0.0066;0.7520	t|1e1.1o1|1e2.1o2|1e2.2o2	3	3	0;0;0	chr7	-	140033798-140036347;140033798-140036170;140033798-140036096	140033613-140033798;140036096-140036332;140036347-140036669
Pigq	ENSMUSG00000025728.16	ENSMUSG00000025728.16:t:25930958-25931038	-0.2025;-0.0581;0.2574	5.375e-01;1.123e-07;8.817e-01	1.251e-06;2.537e-01;7.580e-10	0.2347;0.0943;0.6578	0.0438;0.0400;0.9163	t|1e1.1o1|1e2.1o1|1e3.1o1	3	4	0;1;0	chr17	-	25931038-25934758;25931038-25931674;25931038-25931462	25930958-25931038;25931462-25931673;25931674-25931827;25934758-25934878
Pard3	ENSMUSG00000025812.18	ENSMUSG00000025812.18:t:127161210-127161311	-0.1874;-0.0479;0.2783;-0.0000	4.542e-01;2.121e-04;8.360e-01;5.745e-21	1.076e-02;3.448e-01;1.173e-04;1.000e+00	0.7830;0.0847;0.1311;0.0015	0.5751;0.0008;0.4234;0.0008	t|1e1.1o1|1e2.1o1|1e3.1o1|1e4.1o1	4	5	0;0;1;0	chr8	+	127064473-127161210;127073286-127161210;127126501-127161210;127140527-127161210	na-127126501;127063893-127064473;127073240-127073286;127140410-127140527;127161210-127161311
Iscu	ENSMUSG00000025825.12	ENSMUSG00000025825.12:t:113774263-113774376	-0.4050;0.4040;0.0000	9.861e-01;9.860e-01;5.752e-21	1.805e-06;1.723e-06;9.989e-01	0.9247;0.0722;0.0028	0.5071;0.4891;0.0038	t|1e1.1o1|1e2.1o1|1e3.1o1	3	4	0;0;0	chr5	+	113772944-113774263;113773096-113774263;113773964-113774263	113772748-113772944;113773005-113773096;113773847-113773964;113774263-113774376
Xiap	ENSMUSG00000025860.15	ENSMUSG00000025860.15:s:42068410-42068482	0.0000;-0.2693;0.3008;0.0412;-0.0804	5.745e-21;8.999e-01;9.361e-01;3.325e-04;4.206e-03	1.000e+00;2.890e-11;5.246e-07;3.251e-01;1.173e-01	0.0004;0.3036;0.4411;0.1231;0.1243	0.0003;0.0448;0.7389;0.1718;0.0332	s|1e1.1o1|1e2.1o1|1e3.1o2|1e3.2o2|1e4.1o1	5	5	0;1;0;0;1	chrX	+	42068482-42071242;42068482-42092030;42068482-42094367;42068482-42094372;42068482-42096613	42068410-42068482;42071242-42071503;42092030-na;42093728-42095272;42096613-42096712
4833439L19Rik	ENSMUSG00000025871.18	ENSMUSG00000025871.18:s:54565182-54565435	0.2147;0.0000;0.0000;-0.1135;-0.0680	5.936e-01;5.745e-21;5.745e-21;7.172e-03;6.286e-05	1.461e-07;1.000e+00;1.000e+00;2.124e-02;1.989e-01	0.7702;0.0006;0.0006;0.1386;0.0969	0.9955;0.0011;0.0011;0.0011;0.0011	s|1e1.1o1|1e2.1o1|1e3.1o1|1e4.1o2|1e4.2o2	5	5	0;0;0;0;1	chr13	-	54564621-54565182;54564272-54565182;54561871-54565182;54556651-54565182;54556646-54565182	54556194-54556651;54561571-54561871;54564185-54564272;54564510-54564621;54565182-54565435
Rpe	ENSMUSG00000026005.15	ENSMUSG00000026005.15:s:66706446-66706525	-0.2725;-0.0001;0.2836	7.741e-01;5.918e-21;8.087e-01	1.603e-03;9.980e-01;8.835e-04	0.6170;0.0119;0.3717	0.3240;0.0016;0.6744	s|1e1.1o1|1e2.1o1|i	3	3	0;0;1	chr1	+	66706525-66714577;66706525-66715113;66706526-66714576	66706446-66706525;66714577-66714716;66715113-66715247	66706526-66714576
Rpe	ENSMUSG00000026005.15	ENSMUSG00000026005.15:t:66714577-66714716	-0.0000;-0.2791;0.2793	5.903e-21;7.948e-01;7.955e-01	1.000e+00;1.175e-03;1.158e-03	0.0017;0.6217;0.3765	0.0016;0.3240;0.6744	t|1e1.1o2|1e2.1o1|i	3	3	0;0;1	chr1	+	66701636-66714577;66706525-66714577;66706526-66714576	66701617-66701648;66706446-66706525;66714577-66714716	66706526-66714576
Stat1	ENSMUSG00000026104.14	ENSMUSG00000026104.14:s:52119912-52120394	0.2383;-0.2380;0.0000	6.964e-01;6.950e-01;5.745e-21	2.096e-04;2.122e-04;1.000e+00	0.2484;0.7506;0.0009	0.4798;0.5196;0.0006	s|1e1.1o1|2e1.1o1|3e1.1o1	3	2	0;0;0	chr1	+	52120035-52122591;52120072-52122591;52120110-52122591	52119912-52120394;52122591-52122721
Unc50	ENSMUSG00000026111.15	ENSMUSG00000026111.15:s:37430139-37430493	-0.3529;0.0000;-0.0349;-0.0089;0.4547;0.0000	9.374e-01;5.745e-21;1.121e-04;1.008e-06;9.969e-01;5.745e-21	1.074e-04;1.000e+00;4.260e-01;7.115e-01;3.994e-07;1.000e+00	0.5292;0.0012;0.0673;0.0454;0.3529;0.0012	0.1613;0.0011;0.0011;0.0211;0.8147;0.0011	s|1e1.1o2|1e1.2o2|2e1.1o2|3e1.1o2|4e1.1o2|4e1.2o2	6	2	0;0;0;0;0;0	chr1	+	37430282-37431293;37430282-37431297;37430337-37431293;37430427-37431293;37430493-37431293;37430493-37431297	37430139-37430493;37431293-37431576
Thap4	ENSMUSG00000026279.14	ENSMUSG00000026279.14:t:93724649-93725316	0.0000;-0.2571;0.0000;0.2579	5.745e-21;7.808e-01;5.745e-21;7.868e-01	1.000e+00;9.945e-04;1.000e+00;9.526e-04	0.0004;0.9204;0.0020;0.0774	0.0005;0.6694;0.0005;0.3296	t|1e1.3o4|1e1.4o4|1e2.1o1|2e1.2o4	4	3	0;0;0;1	chr1	-	93725316-93749938;93725316-93749847;93725316-93731857;93725253-93749954	93724649-93725316;93731857-93731926;93749847-93750985
Lrrfip1	ENSMUSG00000026305.15	ENSMUSG00000026305.15:s:91112156-91112297	0.0000;-0.3321;0.3322	5.745e-21;8.754e-01;8.756e-01	1.000e+00;1.933e-03;1.937e-03	0.0021;0.9235;0.0744	0.0020;0.5977;0.4002	s|1e1.1o1|1e2.1o1|1e3.1o1	3	4	0;0;0	chr1	+	91112297-91112653;91112297-91114596;91112297-91120141	91112156-91112297;91112653-91112814;91114596-91117315;91120141-91120190
Lrrfip1	ENSMUSG00000026305.15	ENSMUSG00000026305.15:t:91105127-91105297	-0.2036;0.2036	5.191e-01;5.191e-01	1.328e-02;1.328e-02	0.5818;0.4182	0.3485;0.6515	t|1e1.1o1|1e2.1o1	2	3	0;0	chr1	+	91101310-91105127;91103318-91105127	91101185-91101310;91103247-91103318;91105127-91105297
Bmi1	ENSMUSG00000026739.13	ENSMUSG00000026739.13:t:18681793-18681923	0.2210;-0.0334;-0.0000;-0.0309;-0.1217;-0.0000	6.419e-01;2.245e-03;5.745e-21;8.642e-08;8.992e-02;5.745e-21	3.024e-03;3.373e-01;1.000e+00;5.190e-01;3.599e-02;1.000e+00	0.6182;0.1291;0.0006;0.0640;0.2019;0.0006	0.8481;0.0785;0.0004;0.0104;0.0630;0.0004	t|1e1.1o1|1e2.1o1|1e3.1o1|1e4.1o2|1e4.2o2|1e5.1o1	6	6	0;0;0;1;0;0	chr2	+	18677469-18681793;18677831-18681793;18680475-18681793;18681079-18681793;18681085-18681793;18681219-18681793	18677018-18677469;18677807-18677831;18680372-18680475;18680994-18681085;18681107-18681219;18681793-18681923
Plxdc2	ENSMUSG00000026748.13	ENSMUSG00000026748.13:t:16712082-16712229	0.0000;-0.2241;0.2257	5.746e-21;6.394e-01;6.498e-01	9.998e-01;5.074e-06;6.631e-06	0.0017;0.2512;0.7468	0.0023;0.0023;0.9954	t|1e1.1o1|1e2.1o2|1e2.2o2	3	3	0;0;0	chr2	+	16669904-16712082;16703377-16712082;16703383-16712082	16669823-16669904;16703317-16703383;16712082-16712229
Baz2b	ENSMUSG00000026987.16	ENSMUSG00000026987.16:s:59907439-59907749	-0.7087;0.7086	9.997e-01;9.997e-01	8.287e-08;8.273e-08	0.8926;0.1074	0.1886;0.8114	s|1e1.1o1|2e1.1o1	2	2	0;0	chr2	-	59907051-59907544;59907051-59907439	59906916-59907051;59907439-59907749
Baz2b	ENSMUSG00000026987.16	ENSMUSG00000026987.16:s:60001506-60001556	0.1982;0.0249;-0.2269	5.040e-01;1.935e-02;6.613e-01	7.917e-03;2.190e-01;2.556e-03	0.2080;0.4270;0.3462	0.3963;0.4590;0.1133	s|1e1.1o1|1e2.1o2|1e2.2o2	3	3	0;0;1	chr2	-	59983970-60001506;59978707-60001506;59978701-60001506	59978543-59978707;59983782-59983970;60001506-60001556
Slc12a6	ENSMUSG00000027130.15	ENSMUSG00000027130.15:s:112284577-112284805	-0.2669;0.2669	7.131e-01;7.131e-01	6.478e-03;6.478e-03	0.8006;0.1994	0.4921;0.5079	s|1e1.1o1|1e2.1o1	2	3	0;1	chr2	+	112284805-112316241;112284805-112333383	112284577-112284805;112316241-112316285;112333383-112333477
Cachd1	ENSMUSG00000028532.14	ENSMUSG00000028532.14:s:100994710-100994836	-0.5044;0.5044	9.979e-01;9.979e-01	2.832e-07;2.832e-07	0.8083;0.1917	0.2853;0.7147	s|1e1.1o1|1e2.1o1	2	3	0;0	chr4	+	100994836-101002862;100994836-101029026	100994710-100994836;101002862-101004544;101029026-101029220
Sfpq	ENSMUSG00000028820.13	ENSMUSG00000028820.13:t:127035808-127035854	-0.1342;-0.0591;0.2064	9.502e-02;7.761e-03;5.242e-01	1.851e-02;2.145e-01;1.411e-03	0.1840;0.0855;0.7292	0.0447;0.0280;0.9278	t|1e1.1o1|1e2.1o1|i	3	3	0;1;1	chr4	+	127027518-127035808;127032805-127035808;127031237-127035807	na-127032805;127027397-127028015;127035808-127035854	127031237-127035807
Coq2	ENSMUSG00000029319.8	ENSMUSG00000029319.8:s:100673989-100674284	0.2357;-0.0136;-0.1930	6.034e-01;3.401e-05;4.903e-01	7.925e-03;6.724e-01;1.512e-02	0.6667;0.0530;0.2860	0.9322;0.0063;0.0593	s|1e1.1o1|1e2.1o2|1e2.2o2	3	3	0;0;0	chr5	-	100668058-100673989;100663828-100673989;100663701-100673989	100663580-100664419;100667892-100668058;100673989-100674284
Cald1	ENSMUSG00000029761.16	ENSMUSG00000029761.16:t:34753443-34753588	0.4174;-0.1226;-0.2569	9.910e-01;9.002e-02;7.793e-01	5.181e-05;4.038e-02;1.113e-03	0.5523;0.1600;0.2925	0.9903;0.0048;0.0048	t|1e1.1o2|1e2.1o1|1e3.1o1	3	4	0;0;0	chr6	+	34746015-34753443;34746639-34753443;34747969-34753443	34745619-34746090;34746386-34746639;34747773-34747969;34753443-34753588
Casp2	ENSMUSG00000029863.13	ENSMUSG00000029863.13:s:42276487-42276785	-0.2512;0.2512	7.273e-01;7.273e-01	6.086e-04;6.086e-04	0.2666;0.7334	0.0165;0.9835	s|1e1.1o1|1e2.1o1	2	3	0;0	chr6	+	42276785-42276870;42276785-42279777	42276487-42276785;42276870-42276930;42279637-42279926
Casp2	ENSMUSG00000029863.13	ENSMUSG00000029863.13:t:42279637-42279926	0.2917;-0.2917	8.715e-01;8.715e-01	8.358e-05;8.358e-05	0.6625;0.3375	0.9622;0.0378	t|1e1.1o1|1e2.1o1	2	3	0;0	chr6	+	42276785-42279777;42276930-42279777	42276487-42276785;42276870-42276930;42279637-42279926
Cmas	ENSMUSG00000030282.14	ENSMUSG00000030282.14:t:142769966-142770617	-0.0001;0.2162;-0.2134	4.034e-09;5.832e-01;5.764e-01	9.972e-01;9.760e-03;1.028e-02	0.0049;0.0850;0.9101	0.0026;0.3312;0.6653	t|1e1.1o1|1e2.1o1|1e3.1o1	3	4	0;0;0	chr6	+	142757026-142770523;142764709-142770523;142767937-142770523	142756686-142757026;142764554-142764709;142767804-142767937;142769966-142770617
Nr2f2	ENSMUSG00000030551.14	ENSMUSG00000030551.14:t:70355689-70358403	-0.0000;-0.2104;0.2058	5.745e-21;5.590e-01;5.296e-01	1.000e+00;6.976e-05;7.650e-05	0.0015;0.9831;0.0154	0.0039;0.7676;0.2286	t|1e1.1o1|1e2.1o2|1e2.2o2	3	3	0;0;0	chr7	-	70358290-70366093;70358290-70359888;70358290-70359814	70355689-70358403;70358621-70360593;70366093-70366735
Disp1	ENSMUSG00000030768.12	ENSMUSG00000030768.12:t:183135355-183135876	-0.0000;0.3427;-0.3421	5.745e-21;8.895e-01;8.888e-01	1.000e+00;9.948e-04;9.959e-04	0.0021;0.3417;0.6559	0.0015;0.6914;0.3073	t|1e1.1o1|1e2.1o1|1e3.1o1	3	4	0;0;0	chr1	-	183135876-183202952;183135876-183173496;183135876-183147380	183135355-183135876;183147380-183147531;183173496-183173623;183202952-183203039
Mast3	ENSMUSG00000031833.10	ENSMUSG00000031833.10:t:70789997-70790085	0.2086;-0.1325;-0.0584;0.0000	5.400e-01;1.802e-01;4.406e-02;5.745e-21	4.706e-06;2.945e-02;1.854e-01;1.000e+00	0.0558;0.2478;0.6966;0.0005	0.2524;0.1072;0.6233;0.0004	t|1e1.1o1|1e2.1o1|1e3.1o1|1e4.1o1	4	5	0;0;0;0	chr8	-	70790085-70799458;70790085-70796713;70790085-70792226;70790085-70790657	70789997-70790085;70790657-70790778;70792226-70792437;70796713-70796802;70799458-70799489
Tfdp2	ENSMUSG00000032411.15	ENSMUSG00000032411.15:s:96287601-96287722	0.3859;-0.3859	9.390e-01;9.390e-01	5.915e-05;5.915e-05	0.2810;0.7190	0.6425;0.3575	s|1e1.1o1|1e2.1o1	2	3	0;0	chr9	+	96287722-96290580;96287722-96294965	96287601-96287722;96288357-96291507;96294965-96295128
Tfdp2	ENSMUSG00000032411.15	ENSMUSG00000032411.15:t:96232682-96232748	-0.2455;0.2455	6.056e-01;6.056e-01	1.020e-02;1.020e-02	0.7787;0.2213	0.4946;0.5054	t|1e1.1o1|1e2.1o1	2	3	0;0	chr9	+	96202188-96232682;96223198-96232682	96202131-96202188;96223094-96223198;96232682-96232748
Tfdp2	ENSMUSG00000032411.15	ENSMUSG00000032411.15:t:96294965-96295128	0.0000;0.0000;-0.3921;0.3923	5.745e-21;5.745e-21;9.560e-01;9.561e-01	1.000e+00;1.000e+00;1.850e-05;1.841e-05	0.0008;0.0008;0.6972;0.3011	0.0007;0.0007;0.3080;0.6905	t|1e1.1o1|1e2.1o1|1e3.1o1|1e4.1o1	4	5	0;0;0;0	chr9	+	96223198-96294965;96273942-96294965;96287722-96294965;96290627-96294965	96223094-96223198;96273839-96273942;96287601-96287722;96288357-96291507;96294965-96295128
Zdhhc15	ENSMUSG00000033906.5	ENSMUSG00000033906.5:s:104598092-104598186	0.2644;-0.2644	7.494e-01;7.494e-01	2.902e-04;2.902e-04	0.7022;0.2978	0.9920;0.0080	s|1e1.1o1|1e2.1o1	2	3	0;1	chrX	-	104588421-104598092;104574238-104598092	104574169-104574238;104588301-104588421;104598092-104598186
Mgat5	ENSMUSG00000036155.13	ENSMUSG00000036155.13:s:127205015-127205427	0.1913;-0.2224;0.0182	4.953e-01;6.403e-01;3.838e-03	1.100e-02;2.719e-03;4.250e-01	0.5616;0.3147;0.1288	0.7664;0.0744;0.1471	s|1e1.1o1|1e2.1o2|1e2.2o2	3	3	0;0;1	chr1	+	127205427-127249790;127205427-127306634;127205427-127306637	127205015-127205427;127249790-127249839;127306634-127307016
Mgat5	ENSMUSG00000036155.13	ENSMUSG00000036155.13:t:127306634-127307016	-0.3514;0.2914;-0.0172;0.0674	9.403e-01;8.113e-01;4.839e-03;6.217e-04	2.743e-05;1.527e-03;3.978e-01;1.676e-01	0.4200;0.3544;0.1750;0.0411	0.0710;0.6647;0.1437;0.1229	t|1e1.1o1|1e2.1o1|2e1.1o1|2e2.1o1	4	3	0;0;1;0	chr1	+	127205427-127306634;127249839-127306634;127205427-127306637;127249839-127306637	127205015-127205427;127249790-127249839;127306634-127307016
Gatad2a	ENSMUSG00000036180.15	ENSMUSG00000036180.15:s:69912902-69913224	0.2027;-0.2030;0.0000	5.389e-01;5.398e-01;5.745e-21	7.869e-03;7.808e-03;1.000e+00	0.4011;0.5984;0.0005	0.5961;0.4032;0.0007	s|1e1.1o1|1e2.1o1|2e2.1o1	3	3	0;1;0	chr8	-	69912238-69912923;69911869-69912923;69911869-69912902	69911677-69911869;69912164-69912238;69912902-69913224
Kif15	ENSMUSG00000036768.6	ENSMUSG00000036768.6:t:123013711-123014012	0.2061;-0.0001;-0.2025	5.099e-01;4.890e-09;4.916e-01	3.951e-03;9.959e-01;4.303e-03	0.7611;0.0048;0.2347	0.9827;0.0038;0.0139	t|1e1.1o1|1e2.1o1|1e3.1o1	3	4	0;0;0	chr9	+	123011637-123013940;123011747-123013940;123013681-123013940	123011528-123011637;123011650-123011747;123013540-123013681;123013711-123014012
Srrt	ENSMUSG00000037364.12	ENSMUSG00000037364.12:s:137302126-137302314	-0.3473;0.3473	8.242e-01;8.242e-01	2.148e-03;2.148e-03	0.6003;0.3997	0.2195;0.7805	s|1e1.1o1|1e2.1o1	2	3	0;0	chr5	-	137301647-137302126;137300413-137302126	137300244-137300731;137301318-137301647;137302126-137302314
Whrn	ENSMUSG00000039137.18	ENSMUSG00000039137.18:s:63431433-63432059	0.3564;0.0001;-0.2689;-0.0439	8.747e-01;9.485e-10;6.876e-01;5.068e-05	2.074e-04;9.834e-01;5.743e-03;3.875e-01	0.2344;0.0132;0.6760;0.0788	0.5830;0.0114;0.4048;0.0014	s|1e1.1o1|1e2.1o1|1e3.1o1|2e3.1o1	4	4	0;0;0;1	chr4	-	63429417-63431850;63429118-63431850;63419493-63431850;63419493-63431825	63419422-63419493;63429086-63429118;63429233-63429417;63431433-63432059
Whrn	ENSMUSG00000039137.18	ENSMUSG00000039137.18:t:63419422-63419493	0.4006;-0.0294;-0.3357	9.916e-01;1.086e-06;9.505e-01	1.289e-05;5.191e-01;6.038e-05	0.5470;0.0617;0.3891	0.9531;0.0047;0.0399	t|1e1.1o2|1e1.2o2|1e2.1o1	3	3	0;1;0	chr4	-	63419493-63431850;63419493-63431825;63419493-63429086	63419422-63419493;63429086-63429118;63431433-63432059
Ciz1	ENSMUSG00000039205.16	ENSMUSG00000039205.16:s:32363756-32363979	0.2124;-0.0889;-0.0892	5.947e-01;1.520e-03;1.860e-02	2.141e-05;9.622e-02;1.133e-01	0.7658;0.1216;0.1113	0.9939;0.0014;0.0049	s|1e1.1o1|1e2.1o1|1e3.1o1	3	4	0;0;0	chr2	+	32363979-32364219;32363979-32365803;32363979-32367303	32363756-32363979;32364219-32364987;32365345-32365874;32367303-32367407
Cplane1	ENSMUSG00000039801.7	ENSMUSG00000039801.7:t:8226913-8227093	0.2108;-0.2108	5.532e-01;5.532e-01	3.930e-04;3.930e-04	0.6915;0.3085	0.9108;0.0892	t|1e1.1o1|1e2.1o1	2	3	0;0	chr15	+	8223150-8226913;8225416-8226913	8223071-8223150;8225339-8225416;8226913-8227093
Plcb4	ENSMUSG00000039943.16	ENSMUSG00000039943.16:s:135958642-135958737	0.2193;-0.2193	5.945e-01;5.945e-01	4.843e-03;4.843e-03	0.0892;0.9108	0.3215;0.6785	s|1e1.1o2|1e1.2o2	2	2	1;0	chr2	+	135958737-135961716;135958737-135961719	135958642-135958737;135961716-135961819
Clstn1	ENSMUSG00000039953.13	ENSMUSG00000039953.13:t:149614050-149614172	0.2402;0.0000;-0.2379	7.065e-01;5.746e-21;6.956e-01	2.295e-05;9.998e-01;2.729e-05	0.7307;0.0023;0.2670	0.9947;0.0026;0.0026	t|1e1.1o1|1e2.1o1|1e3.1o1	3	4	0;0;1	chr4	+	149586772-149614050;149587338-149614050;149608596-149614050	na-149608596;149586468-149586772;149587248-149587338;149614050-149614172
Phtf2	ENSMUSG00000039987.15	ENSMUSG00000039987.15:s:20788747-20789784	-0.2506;0.2506	7.385e-01;7.385e-01	4.277e-04;4.277e-04	0.9929;0.0071	0.7190;0.2810	s|1e1.1o2|1e1.2o2	2	2	0;0	chr5	-	20782491-20789629;20782447-20789629	20782273-20782491;20788747-20789784
Accs	ENSMUSG00000040272.14	ENSMUSG00000040272.14:t:93841865-93842381	-0.2056;0.2056	5.456e-01;5.456e-01	8.075e-03;8.075e-03	0.3906;0.6094	0.1625;0.8375	t|1e1.1o1|1e2.1o1	2	3	0;0	chr2	-	93841962-93842919;93841962-93842549	93841865-93842381;93842549-93842615;93842798-93842988
Xaf1	ENSMUSG00000040483.15	ENSMUSG00000040483.15:t:72306564-72306652	-0.5766;0.5766	1.000e+00;1.000e+00	0.000e+00;3.045e-19	0.5963;0.4037	0.0206;0.9794	t|1e1.1o1|1e2.1o1	2	3	0;0	chr11	+	72303462-72306564;72304861-72306564	72303327-72303462;72304666-72304861;72306564-72306652
Mtfr1l	ENSMUSG00000046671.18	ENSMUSG00000046671.18:t:134532627-134532752	0.2749;0.0000;-0.2244;-0.0320	7.558e-01;5.745e-21;5.898e-01;2.403e-08	8.417e-04;1.000e+00;5.723e-03;5.072e-01	0.3513;0.0009;0.5856;0.0709	0.6180;0.0010;0.3543;0.0225	t|1e1.1o2|1e1.2o2|1e2.1o1|1e3.1o1	4	4	0;0;0;0	chr4	-	134532752-134535250;134532752-134535246;134532752-134535082;134532752-134534905	134532627-134532752;134534905-134535044;134535082-134535096;134535246-134535387
Ankrd16	ENSMUSG00000047909.11	ENSMUSG00000047909.11:t:11786158-11786302	-0.3511;0.3511	8.447e-01;8.447e-01	1.295e-03;1.295e-03	0.5488;0.4512	0.1617;0.8383	t|1e1.1o1|1e2.1o1	2	3	0;0	chr2	+	11784452-11786224;11785260-11786224	11784205-11784452;11785123-11785260;11786158-11786302
Lhfp	ENSMUSG00000048332.13	ENSMUSG00000048332.13:s:53113356-53114094	0.3155;-0.3155	9.416e-01;9.416e-01	1.500e-06;1.500e-06	0.4208;0.5792	0.7378;0.2622	s|1e2.1o1|2e1.1o1	2	3	1;1	chr3	+	53113747-53118470;53114094-53114694	53113356-53114094;53114694-na;53118470-na
Fam110b	ENSMUSG00000049119.14	ENSMUSG00000049119.14:s:5644090-5644410	-0.0000;0.3067;-0.3054	5.748e-21;9.035e-01;9.000e-01	9.996e-01;7.891e-05;9.053e-05	0.0031;0.0963;0.9008	0.0021;0.4157;0.5823	s|1e1.1o1|2e1.1o1|2e2.1o1	3	3	0;0;0	chr4	+	5644353-5678903;5644410-5678903;5644410-5729571	5644090-5644410;5678903-5678998;5729571-5733523
Fam110b	ENSMUSG00000049119.14	ENSMUSG00000049119.14:t:5729571-5733523	-0.2718;0.2728;-0.0000	7.721e-01;7.749e-01;5.745e-21	2.134e-03;2.094e-03;1.000e+00	0.6646;0.3330;0.0022	0.3541;0.6446;0.0013	t|1e1.2o2|1e2.1o1|1e3.1o1	3	4	0;0;0	chr4	+	5644410-5729571;5678998-5729571;5724510-5729571	5644090-5644410;5678903-5678998;5724312-5724510;5729571-5733523
Sh3pxd2a	ENSMUSG00000053617.12	ENSMUSG00000053617.12:s:47286605-47286718	-0.3114;0.3114	8.285e-01;8.285e-01	8.097e-04;8.097e-04	0.6969;0.3031	0.3540;0.6460	s|1e1.1o1|1e2.1o1	2	3	0;0	chr19	-	47283104-47286605;47278430-47286605	47278313-47278430;47283021-47283104;47286605-47286718
Cyhr1	ENSMUSG00000053929.17	ENSMUSG00000053929.17:s:76659807-76660117	-0.0799;0.0018;0.2261;-0.1329	5.406e-02;9.396e-10;5.933e-01;3.647e-01	1.105e-01;8.687e-01;9.989e-03;3.064e-02	0.1664;0.0269;0.3389;0.4592	0.0834;0.0210;0.5955;0.3063	s|1e1.2o2|2e1.1o2|2e1.2o2|3e1.2o2	4	2	1;0;0;1	chr15	-	76659439-76660005;76659505-76659955;76659439-76659955;76659439-76659807	76659219-76659756;76659807-76660117
Sipa1	ENSMUSG00000056917.13	ENSMUSG00000056917.13:s:5662588-5662841	0.5232;-0.3762;-0.1254	9.353e-01;8.618e-01;1.879e-01	6.901e-04;2.427e-03;5.076e-02	0.0029;0.8463;0.1513	0.5810;0.4163;0.0033	s|1e1.1o3|1e1.2o3|1e2.1o2	3	3	0;0;0	chr19	-	5661658-5662588;5661626-5662588;5661111-5662588	5660879-5661111;5661596-5661658;5662588-5662841
Sipa1	ENSMUSG00000056917.13	ENSMUSG00000056917.13:t:5661596-5661658	-0.0000;0.5216;-0.0000;-0.5273;-0.0000	5.459e-08;9.351e-01;5.459e-08;9.356e-01;5.459e-08	9.982e-01;7.150e-04;9.982e-01;6.443e-04;9.982e-01	0.0021;0.0021;0.0021;0.9915;0.0021	0.0020;0.5800;0.0020;0.4153;0.0020	t|1e1.1o1|1e2.1o1|2e1.1o1|2e2.1o1|3e1.1o1	5	3	0;0;0;0;0	chr19	-	5661658-5663604;5661658-5662588;5661626-5663604;5661626-5662588;5661623-5663604	5661596-5661658;5662588-5662841;5663604-5663707
Deaf1	ENSMUSG00000058886.9	ENSMUSG00000058886.9:t:141322462-141322608	0.6044;-0.6044	8.857e-01;8.857e-01	4.948e-04;4.948e-04	0.0161;0.9839	0.6776;0.3224	t|1e1.1o1|1e2.1o1	2	3	0;0	chr7	-	141322608-141324082;141322608-141322890	141322462-141322608;141322890-141323019;141324082-141324179
Cdyl	ENSMUSG00000059288.14	ENSMUSG00000059288.14:s:35858076-35858248	-0.3080;0.3080	9.025e-01;9.025e-01	7.658e-05;7.658e-05	0.3840;0.6160	0.0683;0.9317	s|1e1.1o1|i	2	2	0;1	chr13	+	35858248-35863199;35858249-35863198	35858076-35858248;35863199-35863409	35858249-35863198
Cdyl	ENSMUSG00000059288.14	ENSMUSG00000059288.14:s:35863199-35863409	-0.2297;0.2297	6.215e-01;6.215e-01	5.687e-03;5.687e-03	0.3383;0.6617	0.0834;0.9166	s|1e1.1o1|i	2	2	0;1	chr13	+	35863409-35871578;35863410-35871577	35863199-35863409;35871578-35871721	35863410-35871577
Cdyl	ENSMUSG00000059288.14	ENSMUSG00000059288.14:t:35815909-35816575	-0.2559;0.2554;0.0000	7.173e-01;7.161e-01;5.745e-21	4.481e-03;4.557e-03;1.000e+00	0.4726;0.5263;0.0012	0.2083;0.7901;0.0016	t|1e1.1o1|1e2.1o1|1e3.1o1	3	4	0;0;0	chr13	+	35741888-35815909;35790175-35815909;35793012-35815909	35741313-35741888;35790101-35790175;35792778-35793012;35815909-35816575
D630045J12Rik	ENSMUSG00000063455.16	ENSMUSG00000063455.16:s:38137442-38139469	-0.4377;0.4377	9.870e-01;9.870e-01	1.615e-07;1.614e-07	0.9749;0.0251	0.5538;0.4462	s|1e1.1o2|1e1.2o2	2	2	0;0	chr6	-	38136994-38139423;38136991-38139423	38136834-38136994;38137442-38139469
Zfp125	ENSMUSG00000069755.5	ENSMUSG00000069755.5:s:20920842-20921262	0.2182;-0.0623;-0.1014;-0.0119	6.131e-01;2.206e-02;1.984e-01;7.177e-09	9.331e-03;1.737e-01;6.833e-02;7.034e-01	0.1342;0.1864;0.6330;0.0504	0.3883;0.1024;0.4963;0.0190	s|1e1.1o1|1e2.1o1|1e3.1o1|1e4.1o1	4	5	0;0;1;1	chr12	-	20915791-20920842;20914841-20920842;20902659-20920842;20902330-20920842	20902270-20902330;20902533-20902659;20914759-20914841;20915748-20915791;20920842-20921262
Sars2	ENSMUSG00000070699.5	ENSMUSG00000070699.5:t:28746452-28746481	0.2501;-0.2501	7.031e-01;7.031e-01	1.473e-03;1.473e-03	0.4806;0.5194	0.7288;0.2712	t|1e1.1o1|1e2.1o1	2	3	0;0	chr7	+	28744337-28746452;28744719-28746452	28744242-28744337;28744561-28745756;28746452-28746481
Dtnb	ENSMUSG00000071454.13	ENSMUSG00000071454.13:s:3718412-3718968	-0.2443;0.2443	7.543e-01;7.543e-01	5.217e-07;5.218e-07	0.8738;0.1262	0.6412;0.3588	s|1e1.1o1|1e2.1o1	2	3	0;0	chr12	+	3718489-3732618;3718489-3734939	3718412-3718968;3732618-3732707;3734939-3735026
Dtnb	ENSMUSG00000071454.13	ENSMUSG00000071454.13:t:3643917-3646787	0.0000;0.0000;0.0000;-0.3178;0.3178	5.745e-21;5.745e-21;5.745e-21;9.037e-01;9.036e-01	1.000e+00;1.000e+00;1.000e+00;9.103e-06;9.126e-06	0.0007;0.0007;0.0007;0.9240;0.0738	0.0007;0.0007;0.0007;0.6129;0.3845	t|1e1.1o1|1e2.1o1|1e3.1o1|1e4.1o1|1e5.1o1	5	6	0;0;0;0;1	chr12	+	3591986-3643917;3596862-3643917;3617691-3643917;3632964-3643917;3639254-3643917	na-3639254;3591906-3591986;3596649-3596862;3617606-3617691;3632810-3632964;3643917-3646787
Dtnb	ENSMUSG00000071454.13	ENSMUSG00000071454.13:t:3734939-3735026	0.2036;-0.2036	5.259e-01;5.259e-01	9.491e-06;9.491e-06	0.1034;0.8966	0.3060;0.6940	t|1e1.1o1|1e2.1o1	2	3	0;0	chr12	+	3718489-3734939;3732707-3734939	3718412-3718968;3732618-3732707;3734939-3735026
Dtnb	ENSMUSG00000071454.13	ENSMUSG00000071454.13:t:3774315-3774610	-0.2262;0.2262	7.013e-01;7.013e-01	2.832e-07;2.831e-07	0.2436;0.7564	0.0030;0.9970	t|1e1.1o1|1e2.1o1	2	3	1;0	chr12	+	3772746-3774570;3773640-3774570	3772587-3772746;3773551-3773640;3774315-3774610
Xndc1	ENSMUSG00000099481.6	ENSMUSG00000099481.6:s:102078733-102078897	-0.0737;-0.1544;0.2530	1.108e-01;1.982e-01;6.980e-01	1.117e-01;8.516e-03;2.861e-03	0.7223;0.1910;0.0882	0.6368;0.0177;0.3405	s|1e1.1o1|1e2.1o1|2e1.1o1	3	3	0;1;0	chr7	+	102078818-102079005;102078818-102080529;102078897-102079005	102078733-102078897;102079005-102080295;102080529-102080604
Ankrd31	ENSMUSG00000109561.1	ENSMUSG00000109561.1:t:96866331-96866493	0.0000;0.4379;-0.4393	5.748e-21;9.625e-01;9.634e-01	9.995e-01;9.269e-05;8.842e-05	0.0020;0.3374;0.6605	0.0031;0.7901;0.2065	t|1e1.1o1|1e2.1o1|1e3.1o1	3	4	0;1;1	chr13	+	96852743-96866331;96859761-96866331;96859969-96866331	na-96859761;na-96859969;96852601-96852743;96866331-96866493
Tpd52l2	ENSMUSG00000000827.18	ENSMUSG00000000827.18:t:181508166-181508268	0.0788;-0.3531;0.2523;-0.0000	7.164e-02;9.619e-01;7.078e-01;5.745e-21	1.208e-01;8.172e-06;2.879e-03;1.000e+00	0.1543;0.4908;0.3509;0.0011	0.2512;0.1400;0.6104;0.0009	t|1e1.1o1|1e2.1o1|1e3.1o1|2e3.1o1	4	4	1;0;0;0	chr2	+	181499990-181508166;181502053-181508166;181502935-181508166;181502935-181508173	181499845-181499990;181501905-181502554;181502876-181503150;181508166-181508268
Qrich1	ENSMUSG00000006673.14	ENSMUSG00000006673.14:t:108528412-108530627	0.3232;-0.0463;-0.2367	7.648e-01;1.191e-02;6.117e-01	3.665e-03;2.692e-01;1.004e-02	0.4756;0.0799;0.4395	0.8504;0.0091;0.1410	t|1e1.1o2|1e1.2o2|1e2.1o1	3	3	0;0;0	chr9	+	108517240-108528589;108517252-108528589;108518826-108528589	108516806-108517252;108518703-108518826;108528412-108530627
Mettl16	ENSMUSG00000010554.14	ENSMUSG00000010554.14:t:74792203-74792318	-0.2528;0.2528	7.274e-01;7.274e-01	1.498e-03;1.498e-03	0.3228;0.6772	0.0220;0.9780	t|1e1.1o1|1e2.1o1	2	3	1;0	chr11	+	74784257-74792203;74787695-74792203	74784058-74784257;74787555-74787695;74792203-74792318
Rnf5	ENSMUSG00000015478.13	ENSMUSG00000015478.13:s:34602085-34602197	-0.2984;0.2984	8.650e-01;8.650e-01	2.696e-03;2.696e-03	0.9715;0.0285	0.6731;0.3269	s|1e1.1o1|1e2.1o1	2	3	0;1	chr17	-	34601988-34602085;34601858-34602085	34601741-34601858;34601934-34601988;34602085-34602197
Utp25	ENSMUSG00000016181.9	ENSMUSG00000016181.9:s:193113757-193114002	0.2463;-0.2463	6.749e-01;6.749e-01	3.440e-03;3.440e-03	0.7098;0.2902	0.9969;0.0031	s|1e1.1o1|1e2.1o1	2	3	0;0	chr1	-	193107786-193113757;193092697-193113757	193092566-193092697;193104402-193107786;193113757-193114002
Ift52	ENSMUSG00000017858.12	ENSMUSG00000017858.12:t:163029735-163029861	-0.5464;0.5464	1.000e+00;1.000e+00	9.504e-14;8.661e-14	0.9173;0.0827	0.3801;0.6199	t|1e1.1o1|1e2.1o1	2	3	0;1	chr2	+	163028102-163029735;163029290-163029735	na-163029290;163028031-163028429;163029735-163029861
Mrpl45	ENSMUSG00000018882.12	ENSMUSG00000018882.12:s:97325709-97325757	0.3169;-0.3169	7.992e-01;7.992e-01	1.889e-03;1.889e-03	0.3140;0.6860	0.6554;0.3446	s|1e1.1o2|1e1.2o2	2	2	1;0	chr11	+	97325757-97326608;97325757-97326782	97325709-97325757;97326608-97326931
Ccdc59	ENSMUSG00000019897.8	ENSMUSG00000019897.8:s:105842542-105842982	-0.2159;0.2159	5.694e-01;5.694e-01	6.961e-04;6.960e-04	0.2536;0.7464	0.0191;0.9809	s|1e2.2o2|2e1.1o1	2	3	1;0	chr10	+	105842705-105847119;105842848-105845350	105842542-105842982;105845350-105845449;105847017-105847833
Fbxw11	ENSMUSG00000020271.17	ENSMUSG00000020271.17:s:32642724-32642935	-0.2443;-0.0000;0.0097;0.2453	6.999e-01;8.878e-10;1.937e-02;6.684e-01	5.894e-03;9.989e-01;3.142e-01;6.428e-03	0.2868;0.0030;0.1758;0.5228	0.0060;0.0012;0.1918;0.8063	s|1e1.1o1|1e2.1o1|1e3.1o1|1e4.1o1	4	5	0;0;0;1	chr11	+	32642935-32652748;32642935-32680201;32642935-32708188;32642935-32711772	32642724-32642935;32652748-32652904;32680201-32680302;32708188-32708250;32711772-32711997
Hnrnpk	ENSMUSG00000021546.18	ENSMUSG00000021546.18:s:58393120-58393241	-0.3125;0.3125	6.898e-01;6.898e-01	5.331e-03;5.331e-03	0.7271;0.2729	0.3923;0.6077	s|1e1.1o2|1e1.2o2	2	2	0;0	chr13	-	58392476-58393196;58392416-58393196	58391142-58392476;58393120-58393241
Pspc1	ENSMUSG00000021938.12	ENSMUSG00000021938.12:s:56777791-56778316	-0.2332;0.2332	6.663e-01;6.663e-01	1.306e-04;1.306e-04	0.9462;0.0538	0.7184;0.2816	s|1e1.1o1|1e2.1o1	2	3	0;0	chr14	-	56772006-56777791;56764244-56777791	56764149-56764244;56771705-56772006;56777791-56778316
Mgrn1	ENSMUSG00000022517.17	ENSMUSG00000022517.17:t:4936896-4938296	0.2420;-0.2420	7.199e-01;7.199e-01	2.474e-04;2.474e-04	0.5366;0.4634	0.7962;0.2038	t|1e1.1o1|1e2.1o1	2	3	0;0	chr16	+	4932298-4936896;4934239-4936896	4932200-4932298;4934195-4935089;4936896-4938296
Prpf40b	ENSMUSG00000023007.15	ENSMUSG00000023007.15:s:99315112-99315286	-0.2114;0.2114	4.867e-01;4.867e-01	8.638e-03;8.638e-03	0.5420;0.4580	0.3546;0.6454	s|1e1.1o2|1e1.2o2	2	2	0;0	chr15	+	99315286-99315480;99315286-99315483	99315112-99315286;99315480-99315595
Washc2	ENSMUSG00000024104.11	ENSMUSG00000024104.11:s:116255049-116255168	0.3528;-0.3528	8.072e-01;8.072e-01	9.210e-04;9.210e-04	0.5898;0.4102	0.9282;0.0718	s|1e1.1o1|1e2.1o1	2	3	0;1	chr6	+	116255168-116256227;116255168-116256616	116255049-116255168;116255806-116256289;116256556-116256828
Ift140	ENSMUSG00000024169.16	ENSMUSG00000024169.16:t:25018761-25018938	-0.0000;-0.2309;0.2310	5.745e-21;6.370e-01;6.376e-01	1.000e+00;4.011e-03;4.005e-03	0.0019;0.3503;0.6478	0.0018;0.1024;0.8956	t|1e1.1o1|1e2.2o3|1e2.3o3	3	3	0;0;0	chr17	+	25016136-25018761;25016599-25018761;25016904-25018761	25016085-25016136;25016391-25016904;25018761-25018938
Lcor	ENSMUSG00000025019.17	ENSMUSG00000025019.17:s:41483527-41483600	0.4030;-0.2940;-0.0731	9.952e-01;8.633e-01;1.316e-03	6.940e-10;9.880e-05;1.502e-01	0.4738;0.4246;0.1112	0.8596;0.1397;0.0009	s|1e1.1o1|1e2.1o1|1e3.1o1	3	4	0;1;1	chr19	+	41483600-41528021;41483600-41545875;41483600-41581778	41483527-41483600;41528021-41528086;41545875-41546007;41581778-41583168
Lcor	ENSMUSG00000025019.17	ENSMUSG00000025019.17:t:41545875-41546007	-0.5606;0.5606	9.999e-01;9.999e-01	6.013e-12;6.330e-12	0.7347;0.2653	0.1707;0.8293	t|1e1.1o1|1e2.1o1	2	3	1;0	chr19	+	41483600-41545875;41528640-41545875	41483527-41483600;41528561-41528640;41545875-41546007
Rev1	ENSMUSG00000026082.11	ENSMUSG00000026082.11:s:38083704-38083849	0.3193;-0.3193	8.313e-01;8.313e-01	6.857e-04;6.857e-04	0.6157;0.3843	0.9443;0.0557	s|1e1.1o1|1e2.1o2	2	3	0;0	chr1	-	38081358-38083704;38079398-38083704	38079078-38079398;38081159-38081361;38083704-38083849
Rev1	ENSMUSG00000026082.11	ENSMUSG00000026082.11:t:38079078-38079398	-0.2083;-0.0914;0.3212	5.052e-01;1.999e-01;8.552e-01	2.958e-03;8.642e-02;7.459e-04	0.2361;0.3106;0.4275	0.0250;0.2033;0.7778	t|1e1.1o1|1e2.1o1|2e2.1o1	3	3	0;0;0	chr1	-	38079398-38083704;38079398-38081159;38079395-38081159	38079078-38079398;38081159-38081361;38083704-38083849
Orc4	ENSMUSG00000026761.12	ENSMUSG00000026761.12:t:48940333-48940400	0.2284;-0.0000;-0.2053;-0.0133	5.946e-01;5.746e-21;5.103e-01;8.706e-05	7.073e-03;9.999e-01;1.148e-02;5.114e-01	0.2920;0.0021;0.6253;0.0655	0.5438;0.0013;0.4019;0.0271	t|1e1.1o1|1e2.1o1|1e3.1o2|1e3.2o2	4	4	0;0;0;0	chr2	-	48940400-48950118;48940400-48949958;48940400-48949117;48940400-48949094	48940333-48940400;48949094-48949276;48949958-48950039;48950118-48950277
Col5a1	ENSMUSG00000026837.16	ENSMUSG00000026837.16:t:28032591-28032824	0.2703;-0.2703	8.165e-01;8.165e-01	2.106e-04;2.106e-04	0.3791;0.6209	0.6471;0.3529	t|1e1.1o1|1e2.1o1	2	3	0;0	chr2	+	28029035-28032591;28029165-28032591	28028967-28029035;28029097-28029165;28032591-28032824
Wdr76	ENSMUSG00000027242.14	ENSMUSG00000027242.14:t:121510539-121510925	-0.0000;-0.2152;0.2169	5.746e-21;5.564e-01;5.624e-01	9.998e-01;9.609e-03;9.295e-03	0.0027;0.6321;0.3653	0.0012;0.4063;0.5925	t|1e1.1o2|1e1.2o2|1e2.1o1	3	3	0;0;0	chr2	+	121506848-121510539;121506863-121510539;121509935-121510539	121506723-121506863;121509848-121509935;121510539-121510925
Ubox5	ENSMUSG00000027300.10	ENSMUSG00000027300.10:s:130628489-130628635	-0.4544;0.0653;0.3620	9.997e-01;1.349e-01;8.957e-01	5.299e-09;1.202e-01;1.138e-03	0.4964;0.3494;0.1495	0.0516;0.4241;0.5280	s|1e1.1o2|1e1.2o2|1e2.1o1	3	3	1;1;1	chr2	-	130616742-130628489;130616705-130628489;130604626-130628489	130604485-130604626;130614889-130616742;130628489-130628635
Ubox5	ENSMUSG00000027300.10	ENSMUSG00000027300.10:s:130629916-130630038	-0.3651;-0.0069;0.3730	7.922e-01;5.506e-03;8.419e-01	1.903e-03;3.902e-01;4.047e-04	0.8647;0.0862;0.0413	0.4813;0.0793;0.4095	s|1e1.1o1|1e2.1o2|1e3.1o1	3	4	1;0;0	chr2	-	130628635-130629916;130616742-130629916;130604626-130629916	130604485-130604626;130614889-130616742;130628489-130628635;130629916-130630038
Mrps5	ENSMUSG00000027374.12	ENSMUSG00000027374.12:t:127590695-127590781	-0.2854;0.2414;0.0086	8.225e-01;7.114e-01;1.588e-09	1.706e-03;5.274e-03;7.808e-01	0.8617;0.1372;0.0010	0.5591;0.3887;0.0391	t|1e1.1o1|1e2.1o1|1e3.1o1	3	4	0;1;0	chr2	+	127587485-127590695;127590401-127590695;127590481-127590695	na-127590401;127587222-127587485;127590441-127590481;127590695-127590781
Nsfl1c	ENSMUSG00000027455.16	ENSMUSG00000027455.16:s:151500715-151501237	0.3524;-0.3524	9.714e-01;9.714e-01	3.615e-06;3.615e-06	0.5192;0.4808	0.8779;0.1221	s|1e1.1o1|1e2.1o1	2	3	0;0	chr2	+	151500789-151502455;151500789-151503014	151500715-151501237;151502327-151502460;151502980-151503423
Nsfl1c	ENSMUSG00000027455.16	ENSMUSG00000027455.16:s:151505353-151505462	0.2677;-0.2677	8.127e-01;8.127e-01	1.007e-04;1.007e-04	0.7102;0.2898	0.9729;0.0271	s|1e1.1o1|1e2.1o2	2	3	0;1	chr2	+	151505462-151506247;151505462-151509509	151505353-151505462;151506247-151507105;151509100-151509692
Nsfl1c	ENSMUSG00000027455.16	ENSMUSG00000027455.16:t:151502980-151503423	-0.2768;0.2768	8.302e-01;8.302e-01	9.143e-04;9.143e-04	0.4162;0.5838	0.1257;0.8743	t|1e1.1o1|1e2.1o1	2	3	0;0	chr2	+	151500789-151503014;151502460-151503014	151500715-151501237;151502327-151502460;151502980-151503423
Pigo	ENSMUSG00000028454.16	ENSMUSG00000028454.16:s:43019647-43019853	0.2155;-0.2155	5.568e-01;5.568e-01	9.560e-03;9.560e-03	0.0321;0.9679	0.2556;0.7444	s|1e1.1o2|1e1.2o2	2	2	0;0	chr4	-	43019439-43019647;43019435-43019647	43019212-43019439;43019647-43019853
Trp73	ENSMUSG00000029026.17	ENSMUSG00000029026.17:s:154067577-154067763	0.2017;-0.2017	5.050e-01;5.050e-01	1.079e-06;1.079e-06	0.7783;0.2217	0.9986;0.0014	s|1e1.1o2|1e1.2o2	2	2	0;1	chr4	-	154067125-154067577;154067120-154067577	154067010-154067125;154067577-154067763
Ddias	ENSMUSG00000030641.10	ENSMUSG00000030641.10:s:92872762-92872844	0.3050;-0.0000;-0.3046	8.051e-01;2.221e-10;8.038e-01	2.168e-03;9.972e-01;2.208e-03	0.2097;0.0044;0.7859	0.5367;0.0041;0.4596	s|1e1.1o2|1e1.2o2|1e2.1o1	3	3	0;0;0	chr7	-	92868198-92872762;92868190-92872762;92866699-92872762	92866571-92866699;92868112-92868198;92872762-92872844
Ddias	ENSMUSG00000030641.10	ENSMUSG00000030641.10:t:92866571-92866699	-0.3555;0.3555	8.841e-01;8.841e-01	8.933e-04;8.933e-04	0.8403;0.1597	0.4539;0.5461	t|1e1.1o1|1e2.1o1	2	3	0;0	chr7	-	92866699-92872762;92866699-92868112	92866571-92866699;92868112-92868198;92872762-92872844
Clmp	ENSMUSG00000032024.10	ENSMUSG00000032024.10:s:40781113-40781555	0.0015;-0.2353;0.2361	1.756e-01;6.371e-01;6.497e-01	9.171e-02;9.112e-03;2.401e-03	0.3275;0.6188;0.0405	0.3424;0.3750;0.2867	s|1e2.2o2|2e2.1o2|3e1.1o1	3	3	1;0;1	chr9	+	40781192-40782923;40781254-40782307;40781555-40781628	40781113-40781555;40781628-na;40782307-40785319
Slc25a36	ENSMUSG00000032449.13	ENSMUSG00000032449.13:s:97092813-97093177	0.0000;0.0020;-0.2669;0.2359	5.745e-21;4.286e-10;7.388e-01;6.451e-01	1.000e+00;9.354e-01;1.602e-03;4.618e-03	0.0011;0.0011;0.5392;0.4587	0.0010;0.0288;0.2637;0.7041	s|1e1.1o2|1e1.2o2|1e2.1o1|1e3.1o1	4	4	0;0;1;0	chr9	-	97092605-97093077;97090174-97093077;97089593-97093077;97085123-97093077	97085057-97085261;97089491-97090027;97090093-97092605;97092813-97093177
Slc25a36	ENSMUSG00000032449.13	ENSMUSG00000032449.13:t:97085057-97085261	0.3115;0.0000;-0.0000;-0.3066	8.328e-01;5.745e-21;5.746e-21;8.254e-01	1.689e-03;1.000e+00;9.998e-01;1.834e-03	0.4595;0.0011;0.0054;0.5290	0.7795;0.0011;0.0011;0.2182	t|1e1.1o1|1e2.1o1|1e3.1o2|1e3.2o2	4	4	0;0;0;0	chr9	-	97085123-97093077;97085123-97090093;97085123-97089820;97085123-97089491	97085057-97085261;97089491-97090027;97090093-97092605;97092813-97093177
Thsd7a	ENSMUSG00000032625.14	ENSMUSG00000032625.14:s:12621250-12621655	0.6686;-0.5414;-0.1269	1.000e+00;9.951e-01;2.034e-01	1.160e-20;1.658e-06;4.298e-02	0.0043;0.8096;0.1862	0.6792;0.2647;0.0479	s|1e1.1o1|2e2.1o1|3e3.1o1	3	4	1;1;1	chr6	-	12621249-12621458;12621182-12621391;12621041-12621250	na-12621041;na-12621182;na-12621249;12621250-12621655
Ccdc88a	ENSMUSG00000032740.17	ENSMUSG00000032740.17:t:29499335-29499406	-0.2786;0.2786	8.174e-01;8.174e-01	1.120e-03;1.120e-03	0.6897;0.3103	0.4137;0.5863	t|1e1.1o1|1e2.1o1	2	3	1;0	chr11	+	29494093-29499335;29498612-29499335	29493879-29494093;29498409-29498612;29499335-29499406
Cdc14b	ENSMUSG00000033102.15	ENSMUSG00000033102.15:s:64208149-64209204	-0.0118;-0.2030;0.2267	5.049e-08;5.139e-01;6.270e-01	6.732e-01;5.842e-03;2.412e-03	0.0522;0.6402;0.3042	0.0267;0.4320;0.5315	s|1e1.1o1|1e2.1o1|1e3.1o1	3	4	0;0;0	chr13	-	64205583-64209107;64205417-64209107;64201448-64209107	64201332-64201448;64205271-64205417;64205498-64205583;64208149-64209204
Alg3	ENSMUSG00000033809.15	ENSMUSG00000033809.15:s:20610543-20610768	-0.0001;0.2905;-0.4756;0.1689	1.210e-08;7.492e-01;9.481e-01;4.592e-01	9.974e-01;3.290e-03;3.630e-04;2.182e-02	0.0038;0.0828;0.7630;0.1465	0.0013;0.3865;0.2906;0.3398	s|1e1.1o1|1e2.1o1|2e1.1o1|2e2.1o1	4	3	0;0;0;0	chr16	-	20609086-20610580;20608889-20610580;20609086-20610543;20608889-20610543	20608742-20608889;20608987-20609086;20610543-20610768
Alg3	ENSMUSG00000033809.15	ENSMUSG00000033809.15:t:20608742-20608889	-0.0000;0.3230;0.2268;-0.5641	5.745e-21;8.460e-01;6.624e-01;9.659e-01	9.999e-01;1.993e-03;9.847e-03;1.930e-04	0.0018;0.0341;0.0660;0.9009	0.0012;0.3420;0.3107;0.3060	t|1e1.1o1|1e2.1o2|1e2.2o2|1e3.1o1	4	4	0;0;0;0	chr16	-	20608889-20611574;20608889-20610580;20608889-20610543;20608889-20608987	20608742-20608889;20608987-20609086;20610543-20610768;20611574-20611735
Chmp2a	ENSMUSG00000033916.5	ENSMUSG00000033916.5:s:13034502-13034807	0.2249;-0.2249	6.478e-01;6.478e-01	1.213e-04;1.213e-04	0.7388;0.2612	0.9547;0.0453	s|1e1.1o1|2e1.1o1	2	2	0;0	chr7	-	13034042-13034635;13034042-13034502	13033829-13034042;13034502-13034807
Morc2a	ENSMUSG00000034543.15	ENSMUSG00000034543.15:s:3684614-3684748	0.3103;-0.3103	7.746e-01;7.746e-01	2.126e-03;2.126e-03	0.5485;0.4515	0.8375;0.1625	s|1e1.1o1|2e1.1o1	2	2	0;1	chr11	+	3684745-3684838;3684748-3684838	3684614-3684748;3684838-3684892
Mast4	ENSMUSG00000034751.17	ENSMUSG00000034751.17:t:102852506-102853919	0.3508;0.0000;0.0000;0.0206;-0.3864	9.645e-01;5.745e-21;5.745e-21;3.141e-04;9.706e-01	2.323e-06;1.000e+00;1.000e+00;4.776e-01;7.087e-06	0.0640;0.0006;0.0006;0.0829;0.8505	0.4185;0.0012;0.0012;0.1181;0.4686	t|1e1.1o1|1e2.1o1|1e3.1o1|1e4.1o1|1e5.1o1	5	6	0;0;0;0;0	chr13	-	102853919-103025522;102853919-103007205;102853919-102958038;102853919-102953126;102853919-102905649	102852506-102853919;102905649-102906106;102953126-102953206;102958038-102958467;103007205-103007240;103023142-103025553
Emsy	ENSMUSG00000035401.9	ENSMUSG00000035401.9:s:98610667-98610865	0.3202;-0.1142;-0.1739	9.648e-01;5.553e-02;3.077e-01	1.833e-09;4.685e-02;1.539e-03	0.6479;0.1425;0.1967	0.9978;0.0011;0.0011	s|1e1.1o1|1e2.1o1|1e3.1o1	3	4	0;0;0	chr7	-	98602747-98610667;98600827-98610667;98597184-98610667	98596495-98597184;98600497-98602333;98602583-98602776;98610667-98610865
Emsy	ENSMUSG00000035401.9	ENSMUSG00000035401.9:s:98626466-98626720	0.2104;-0.2104	5.699e-01;5.699e-01	9.494e-06;9.494e-06	0.7198;0.2802	0.9265;0.0735	s|1e1.1o1|1e2.1o1	2	3	0;1	chr7	-	98621540-98626466;98619469-98626466	98619299-98619469;98621391-98621540;98626466-98626720
Emsy	ENSMUSG00000035401.9	ENSMUSG00000035401.9:s:98646449-98646523	0.5498;-0.5498	9.988e-01;9.988e-01	3.841e-08;3.842e-08	0.3735;0.6265	0.9399;0.0601	s|1e1.1o1|1e2.1o1	2	3	0;0	chr7	-	98645208-98646449;98641668-98646449	98641493-98641668;98643057-98645208;98646449-98646523
Emsy	ENSMUSG00000035401.9	ENSMUSG00000035401.9:t:98619299-98619469	-0.3159;0.3159	9.078e-01;9.078e-01	1.306e-03;1.306e-03	0.5408;0.4592	0.2209;0.7791	t|1e1.1o1|1e2.1o1	2	3	1;0	chr7	-	98619469-98626466;98619469-98621391	98619299-98619469;98621391-98621540;98626466-98626720
Emsy	ENSMUSG00000035401.9	ENSMUSG00000035401.9:t:98641493-98641668	-0.2461;-0.3797;0.6751	7.057e-01;9.320e-01;1.000e+00	3.817e-03;3.222e-04;5.517e-13	0.2940;0.4433;0.2645	0.0026;0.0672;0.9305	t|1e1.1o1|1e2.1o1|1e3.1o1	3	4	0;0;0	chr7	-	98641668-98647805;98641668-98646449;98641668-98645167	98641493-98641668;98643057-98645208;98646449-98646523;98647805-98647904
Ggta1	ENSMUSG00000035778.17	ENSMUSG00000035778.17:s:35462345-35463231	0.2146;-0.2146	6.319e-01;6.319e-01	6.383e-03;6.383e-03	0.6986;0.3014	0.9295;0.0705	s|1e1.1o1|1e2.1o2	2	3	0;1	chr2	-	35432632-35462345;35423412-35462345	35423329-35423412;35432514-35432633;35462345-35463231
Pnpla8	ENSMUSG00000036257.15	ENSMUSG00000036257.15:s:44299234-44299291	0.3389;-0.3389	9.089e-01;9.089e-01	3.081e-06;3.081e-06	0.6267;0.3733	0.9950;0.0050	s|1e1.1o1|1e2.1o1	2	3	0;0	chr12	+	44299291-44304911;44299291-44307919	44299234-44299291;44304911-44305105;44307919-44308147
Pnpla8	ENSMUSG00000036257.15	ENSMUSG00000036257.15:t:44307919-44308147	-0.2143;0.2143	5.658e-01;5.658e-01	5.212e-04;5.212e-04	0.2383;0.7617	0.0088;0.9912	t|1e1.1o1|1e2.1o1	2	3	0;0	chr12	+	44299291-44307919;44305105-44307919	44299234-44299291;44304911-44305105;44307919-44308147
Slc38a7	ENSMUSG00000036534.6	ENSMUSG00000036534.6:s:95841878-95842323	-0.2842;0.2842	7.984e-01;7.984e-01	1.049e-03;1.049e-03	0.3979;0.6021	0.1092;0.8908	s|1e1.2o2|2e1.1o2	2	2	1;0	chr8	-	95841705-95842249;95841721-95842176	95841522-95841721;95841878-95842323
Larp1	ENSMUSG00000037331.15	ENSMUSG00000037331.15:s:58042436-58042642	-0.2490;0.2490	7.615e-01;7.615e-01	4.775e-04;4.775e-04	0.3712;0.6288	0.1145;0.8855	s|1e1.1o1|2e1.1o1	2	2	1;0	chr11	+	58042564-58042744;58042642-58042744	58042436-58042642;58042744-58043013
Parp11	ENSMUSG00000037997.12	ENSMUSG00000037997.12:t:127474146-127474311	0.0000;-0.2416;0.0001;0.2222	5.745e-21;7.390e-01;5.763e-21;6.549e-01	1.000e+00;7.661e-04;9.971e-01;2.128e-03	0.0003;0.7845;0.0069;0.2098	0.0002;0.5358;0.0232;0.4357	t|1e1.1o1|1e2.1o1|1e3.1o1|1e4.1o1	4	5	0;1;0;0	chr6	+	127446999-127474236;127453822-127474236;127470830-127474236;127471668-127474236	127446840-127446999;127453620-127453822;127470702-127470926;127471527-127473285;127474146-127474311
Herc1	ENSMUSG00000038664.16	ENSMUSG00000038664.16:s:66439796-66439906	-0.4481;0.4481	9.817e-01;9.817e-01	1.346e-05;1.346e-05	0.6399;0.3601	0.1914;0.8086	s|1e1.1o2|1e1.2o2	2	2	0;1	chr9	+	66439906-66441903;66439906-66441906	66439796-66439906;66441903-66442079
Herc1	ENSMUSG00000038664.16	ENSMUSG00000038664.16:s:66448012-66448532	0.2636;-0.2636	5.559e-01;5.559e-01	7.554e-03;7.554e-03	0.2006;0.7994	0.4357;0.5643	s|1e1.1o2|1e1.2o2	2	2	0;1	chr9	+	66448532-66450703;66448532-66450727	66448012-66448532;66450703-66452299
Kdm3b	ENSMUSG00000038773.11	ENSMUSG00000038773.11:s:34799285-34799359	-0.2897;0.2897	8.095e-01;8.095e-01	6.976e-04;6.976e-04	0.8401;0.1599	0.5319;0.4681	s|1e1.1o1|1e2.1o1	2	3	0;0	chr18	+	34799359-34803450;34799359-34808241	34799285-34799359;34803450-34804633;34808241-34809489
Sema6c	ENSMUSG00000038777.19	ENSMUSG00000038777.19:s:95160457-95160712	-0.1259;-0.0009;-0.0027;-0.1035;-0.1345;0.4361	2.183e-01;2.851e-08;1.066e-03;9.445e-02;3.805e-01;8.963e-01	4.397e-02;9.678e-01;4.661e-01;8.563e-02;3.708e-02;1.082e-03	0.2309;0.0149;0.1043;0.1348;0.4103;0.1163	0.0717;0.0026;0.0976;0.0026;0.2602;0.5837	s|1e1.1o1|1e2.1o1|2e1.1o1|2e2.1o1|3e1.1o1|3e2.1o1	6	3	1;0;0;0;0;0	chr3	+	95160698-95162615;95160698-95164339;95160702-95162615;95160702-95164339;95160712-95162615;95160712-95164339	95160457-95160712;95162615-95162663;95164306-95164542
Sema6c	ENSMUSG00000038777.19	ENSMUSG00000038777.19:s:95164306-95164542	0.2043;-0.2043	5.302e-01;5.302e-01	4.772e-07;4.773e-07	0.7755;0.2245	0.9977;0.0023	s|1e1.1o1|1e2.1o1	2	3	0;1	chr3	+	95164513-95167006;95164513-95167624	95164306-95164542;95167006-95167120;95167624-95167726
Sema6c	ENSMUSG00000038777.19	ENSMUSG00000038777.19:s:95167624-95167726	0.2283;-0.2256;-0.0000	6.590e-01;6.439e-01;5.746e-21	7.711e-05;9.878e-05;9.999e-01	0.7484;0.2489;0.0026	0.9971;0.0015;0.0015	s|1e1.1o1|1e2.1o1|2e1.1o1	3	3	0;1;0	chr3	+	95167680-95167999;95167680-95168587;95167726-95167999	95167624-95167726;95167999-95168100;95168587-95168706
Tnrc18	ENSMUSG00000039477.16	ENSMUSG00000039477.16:t:142793005-142793160	0.2048;-0.2048	5.374e-01;5.374e-01	8.297e-03;8.297e-03	0.6766;0.3234	0.9087;0.0913	t|1e1.1o1|1e2.1o1	2	3	0;1	chr5	-	142793160-142815015;142793160-142800303	142793005-142793160;142800303-142800437;142815015-142815445
Ranbp17	ENSMUSG00000040594.19	ENSMUSG00000040594.19:s:33472416-33475080	-0.2270;0.2270	6.143e-01;6.143e-01	5.137e-03;5.137e-03	0.3777;0.6223	0.1360;0.8640	s|1e1.1o1|1e2.1o1	2	3	1;0	chr11	-	33470266-33474887;33452549-33474887	na-33470266;33452444-33452549;33472416-33475080
Ranbp17	ENSMUSG00000040594.19	ENSMUSG00000040594.19:t:33329471-33329544	-0.0082;0.4228;-0.3952;-0.0002	7.580e-02;8.884e-01;7.941e-01;6.769e-07	1.838e-01;5.072e-04;1.515e-03;9.922e-01	0.1915;0.1222;0.6839;0.0056	0.1751;0.5479;0.3061;0.0023	t|1e1.1o1|1e2.1o1|1e3.1o1|1e4.1o1	4	5	0;0;0;0	chr11	-	33329544-33441803;33329544-33404038;33329544-33337855;33329544-33329813	33329471-33329544;33329813-33330015;33337855-33337914;33404038-33404199;33441803-33441938
Ranbp17	ENSMUSG00000040594.19	ENSMUSG00000040594.19:t:33452444-33452549	-0.5036;0.5036	1.000e+00;1.000e+00	0.000e+00;7.272e-18	0.5195;0.4805	0.0070;0.9930	t|1e1.1o1|1e2.1o1	2	3	1;0	chr11	-	33452549-33478164;33452549-33474887	33452444-33452549;33472416-33475080;33478164-33478336
Sh3kbp1	ENSMUSG00000040990.17	ENSMUSG00000040990.17:t:159764012-159764135	0.2993;-0.0000;-0.2990	8.063e-01;5.745e-21;8.050e-01	1.414e-03;1.000e+00;1.441e-03	0.1041;0.0020;0.8941	0.3949;0.0018;0.6032	t|1e1.1o1|1e2.1o1|1e3.1o1	3	4	0;0;0	chrX	+	159683701-159764012;159697474-159764012;159708743-159764012	159683544-159683701;159697316-159697474;159708601-159708743;159764012-159764135
Ramp3	ENSMUSG00000041046.7	ENSMUSG00000041046.7:s:6658521-6658627	-0.4063;0.4063	9.800e-01;9.800e-01	1.327e-07;1.327e-07	0.4346;0.5654	0.0051;0.9949	s|1e1.1o1|1e2.1o1	2	3	0;0	chr11	+	6658627-6664201;6658627-6674763	6658521-6658627;6664201-6664347;6674763-6674895
Dmxl2	ENSMUSG00000041268.17	ENSMUSG00000041268.17:s:54398047-54398123	-0.2944;0.2944	8.701e-01;8.701e-01	1.588e-04;1.588e-04	0.8343;0.1657	0.5452;0.4548	s|1e1.1o2|1e1.2o2	2	2	0;0	chr9	-	54396370-54398047;54396367-54398047	54396240-54396370;54398047-54398123
Cdc42ep4	ENSMUSG00000041598.7	ENSMUSG00000041598.7:t:113726850-113729665	-0.5371;0.0375;0.4590;-0.0001	9.989e-01;2.920e-03;9.851e-01;1.555e-09	6.825e-08;3.588e-01;4.397e-06;9.958e-01	0.7860;0.0012;0.2033;0.0115	0.2497;0.0706;0.6630;0.0033	t|1e1.1o1|1e2.1o2|1e2.2o2|1e3.1o1	4	4	0;0;0;0	chr11	-	113729665-113751688;113729665-113750954;113729665-113750730;113729665-113739279	113726850-113729665;113739279-113739322;113750730-113751318;113751688-113751881
Arhgef11	ENSMUSG00000041977.18	ENSMUSG00000041977.18:t:87697345-87697390	0.2028;-0.2028	4.980e-01;4.980e-01	8.605e-04;8.605e-04	0.6875;0.3125	0.8808;0.1192	t|1e1.1o1|1e2.1o1	2	3	0;0	chr3	+	87688850-87697345;87695517-87697345	87688779-87688850;87695398-87695517;87697345-87697390
Chchd7	ENSMUSG00000042198.12	ENSMUSG00000042198.12:t:3939379-3939526	-0.0301;0.2783;-0.0001;-0.0417;-0.1209	1.175e-07;8.051e-01;2.218e-10;6.173e-08;2.028e-01	5.116e-01;1.618e-03;9.962e-01;4.521e-01;4.664e-02	0.0622;0.5916;0.0187;0.0687;0.2621	0.0012;0.8685;0.0012;0.0012;0.1288	t|1e1.1o1|1e2.2o2|2e1.1o1|2e2.1o2|2e2.2o2	5	3	0;0;0;1;0	chr4	+	3938962-3939379;3939131-3939379;3938962-3939424;3939117-3939424;3939131-3939424	3938888-3938962;3939043-3939131;3939379-3939526
Setx	ENSMUSG00000043535.13	ENSMUSG00000043535.13:t:29176877-29176975	0.2102;-0.2102	5.510e-01;5.510e-01	5.194e-03;5.194e-03	0.6809;0.3191	0.8973;0.1027	t|1e1.1o1|1e2.1o1	2	3	0;0	chr2	+	29173721-29176877;29174483-29176877	29173557-29173721;29174319-29174483;29176877-29176975
Kmt5b	ENSMUSG00000045098.19	ENSMUSG00000045098.19:s:3768233-3768340	-0.0000;-0.0000;-0.2551;0.2578	4.823e-08;4.823e-08;7.209e-01;7.312e-01	9.974e-01;9.974e-01;2.889e-03;2.634e-03	0.0033;0.0033;0.9093;0.0837	0.0027;0.0027;0.6402;0.3547	s|1e1.1o1|1e2.1o1|1e3.1o1|1e4.1o1	4	5	0;0;0;0	chr19	+	3768340-3769953;3768340-3782220;3768340-3786389;3768340-3793068	3768233-3768340;3769953-3770106;3782220-3782679;3786389-3786627;3791720-3793215
Sall2	ENSMUSG00000049532.11	ENSMUSG00000049532.11:t:52311172-52315663	-0.0748;-0.2916;0.4054	1.312e-02;8.741e-01;9.981e-01	1.632e-01;2.417e-05;4.894e-12	0.1019;0.3231;0.5765	0.0019;0.0019;0.9961	t|1e1.1o1|1e2.1o1|1e3.1o1	3	4	0;1;0	chr14	-	52315663-52328103;52315663-52317061;52315663-52316043	52311172-52315663;52316043-52316323;52317061-na;52328103-52328762
Tor1aip2	ENSMUSG00000050565.16	ENSMUSG00000050565.16:s:156035403-156036108	-0.0379;0.2039;-0.1087;0.1925;-0.0509;-0.1127;-0.0003	1.148e-03;5.255e-01;1.265e-03;4.585e-01;3.379e-08;9.544e-02;5.823e-21	3.165e-01;4.247e-04;2.084e-02;1.696e-03;3.694e-01;5.204e-02;9.892e-01	0.2455;0.1072;0.1351;0.1250;0.0807;0.2742;0.0260	0.1834;0.3095;0.0119;0.3226;0.0004;0.1531;0.0004	s|1e1.1o1|1e2.1o1|1e3.1o1|2e1.1o1|2e2.1o1|2e3.1o1|3e1.1o1	7	4	0;1;1;1;1;0;0	chr1	+	156035920-156041075;156035920-156051294;156035920-156059411;156036091-156041075;156036091-156051294;156036091-156059411;156036108-156041075	156035403-156036108;156041075-156041134;156051294-156053736;156059411-156059587
Tor1aip2	ENSMUSG00000050565.16	ENSMUSG00000050565.16:s:156040890-156041002	0.2863;-0.0333;-0.2452	6.782e-01;9.914e-02;7.295e-01	1.596e-03;1.289e-01;2.626e-03	0.0519;0.6017;0.3460	0.3219;0.5805;0.0813	s|1e1.1o1|1e2.1o1|1e3.1o1	3	4	0;0;0	chr1	+	156041002-156041075;156041002-156051294;156041002-156059411	156040890-156041002;156041075-156041134;156051294-156053736;156059411-156059587
Tor1aip2	ENSMUSG00000050565.16	ENSMUSG00000050565.16:t:156041075-156041134	-0.2441;0.2239;-0.0227;-0.0000;0.0675	7.095e-01;6.161e-01;4.069e-06;5.745e-21;3.795e-02	3.678e-03;3.390e-03;5.688e-01;1.000e+00;1.496e-01	0.5751;0.3031;0.0599;0.0012;0.0561	0.3157;0.5441;0.0010;0.0010;0.1154	t|1e1.1o3|1e1.2o3|1e1.3o3|1e2.1o1|1e3.1o1	5	4	0;1;0;0;0	chr1	+	156035920-156041075;156036091-156041075;156036108-156041075;156036554-156041075;156041002-156041075	156035403-156036108;156036133-156036554;156040890-156041002;156041075-156041134
Tor1aip2	ENSMUSG00000050565.16	ENSMUSG00000050565.16:t:156059411-156059587	-0.0137;-0.0628;-0.0345;-0.0424;0.2120	9.076e-21;6.397e-10;1.415e-20;5.067e-03;5.475e-01	7.120e-01;2.156e-01;5.416e-01;2.473e-01;4.904e-04	0.0479;0.1000;0.0600;0.2376;0.5481	0.0030;0.0367;0.0045;0.1955;0.7592	t|1e1.1o3|1e1.2o3|1e2.1o1|1e3.1o1|1e4.1o1	5	5	1;0;0;1;0	chr1	+	156035920-156059411;156036091-156059411;156041002-156059411;156041134-156059411;156051623-156059411	156035403-156036108;156040890-156041002;156041075-156041134;156051294-156053736;156059411-156059587
2900026A02Rik	ENSMUSG00000051339.10	ENSMUSG00000051339.10:s:113193761-113193907	-0.3067;0.3067	7.683e-01;7.683e-01	2.241e-03;2.241e-03	0.5300;0.4700	0.2135;0.7865	s|1e1.1o2|1e1.2o2	2	2	0;1	chr5	-	113192199-113193761;113192196-113193761	113190604-113192199;113193761-113193907
Sema5b	ENSMUSG00000052133.16	ENSMUSG00000052133.16:s:35632815-35632860	-0.2316;0.2316	6.656e-01;6.656e-01	8.416e-04;8.416e-04	0.2910;0.7090	0.0575;0.9425	s|1e1.1o1|1e2.1o1	2	3	1;0	chr16	+	35632860-35639360;35632860-35645383	35632815-35632860;35639360-na;35645383-35645445
Ep300	ENSMUSG00000055024.12	ENSMUSG00000055024.12:s:81630001-81630119	0.2179;-0.2179	6.007e-01;6.007e-01	8.545e-04;8.545e-04	0.7587;0.2413	0.9820;0.0180	s|1e1.1o2|1e1.2o2	2	2	0;1	chr15	+	81630119-81631614;81630119-81631635	81630001-81630119;81631614-81631853
Tmem245	ENSMUSG00000055296.14	ENSMUSG00000055296.14:s:56919204-56919361	0.2138;-0.0929;-0.0957	5.426e-01;2.103e-01;1.307e-01	1.040e-02;7.623e-02;8.378e-02	0.1401;0.6748;0.1701	0.3786;0.5620;0.0679	s|1e1.1o1|2e1.1o1|3e1.1o1	3	2	1;1;1	chr4	-	56919171-56919268;56919171-56919236;56919171-56919204	na-56919171;56919204-56919361
Impdh2	ENSMUSG00000062867.13	ENSMUSG00000062867.13:s:108563913-108564170	0.2592;-0.2592	6.198e-01;6.198e-01	8.078e-03;8.078e-03	0.3235;0.6765	0.6014;0.3986	s|1e2.1o1|2e1.1o1	2	3	0;1	chr9	+	108563984-108564635;108564149-108564187	108563913-108564170;108564187-na;108564635-108564778
Nup98	ENSMUSG00000063550.8	ENSMUSG00000063550.8:s:102176313-102176405	0.3184;-0.3181;0.0000	8.406e-01;8.416e-01;4.601e-08	9.604e-04;9.134e-04;9.964e-01	0.5859;0.4099;0.0042	0.9282;0.0686;0.0035	s|1e1.1o1|1e2.1o2|1e2.2o2	3	3	0;1;0	chr7	-	102169503-102176313;102163822-102176313;102163813-102176313	102163689-102163822;102169363-102169503;102176313-102176405
Fcho1	ENSMUSG00000070000.13	ENSMUSG00000070000.13:s:71714879-71715052	0.2219;-0.2219	6.242e-01;6.242e-01	1.826e-03;1.826e-03	0.7083;0.2917	0.9414;0.0586	s|1e1.1o1|2e1.1o1	2	2	0;0	chr8	-	71714772-71714883;71714772-71714879	71714360-71714772;71714879-71715052
6820431F20Rik	ENSMUSG00000071796.13	ENSMUSG00000071796.13:s:20277872-20278170	-0.5173;0.5173	1.000e+00;1.000e+00	2.346e-12;3.526e-12	0.5284;0.4716	0.0060;0.9940	s|1e1.1o1|2e1.1o1	2	2	1;0	chr8	-	20274242-20277876;20274242-20277872	20274123-20274242;20277872-20278170
Lrrc31	ENSMUSG00000074653.10	ENSMUSG00000074653.10:t:30680946-30681113	-0.0190;0.1937;0.0412;-0.2354	1.042e-20;4.657e-01;1.530e-20;7.328e-01	6.463e-01;1.820e-03;4.117e-01;1.298e-05	0.0504;0.6560;0.0033;0.2889	0.0213;0.8490;0.0744;0.0526	t|1e1.1o1|1e2.1o2|1e2.2o2|2e2.1o2	4	3	1;0;1;1	chr3	-	30681113-30687415;30681113-30684859;30681113-30684221;30681110-30684859	30680946-30681113;30682680-30685026;30687415-30687582
Tsix	ENSMUSG00000085715.2	ENSMUSG00000085715.2:s:103447644-103447975	-0.2847;0.0000;0.4419;-0.1413	8.840e-01;5.745e-21;9.994e-01;1.899e-01	4.120e-05;1.000e+00;6.843e-10;2.448e-02	0.3170;0.0012;0.4984;0.1798	0.0309;0.0017;0.9352;0.0295	s|1e2.1o2|2e1.1o2|2e2.1o2|3e2.1o2	4	3	1;0;1;1	chrX	+	103447954-103481275;103447971-103448205;103447971-103481275;103447975-103481275	103447644-103447975;103448205-103449852;103481275-103484957
Tsix	ENSMUSG00000085715.2	ENSMUSG00000085715.2:t:103481275-103484957	-0.2813;0.3965;-0.1401;0.0132;-0.0005	8.801e-01;9.894e-01;1.759e-01;5.722e-06;5.886e-21	2.142e-05;2.400e-07;2.416e-02;6.775e-01;9.805e-01	0.3120;0.4927;0.1788;0.0009;0.0150	0.0289;0.8836;0.0276;0.0424;0.0075	t|1e1.1o3|1e1.2o3|1e1.3o3|1e2.1o3|1e2.3o3	5	3	1;1;1;0;0	chrX	+	103447954-103481275;103447971-103481275;103447975-103481275;103448314-103481275;103449852-103481275	103447644-103447975;103448205-103449852;103481275-103484957
1700042O10Rik	ENSMUSG00000086391.1	ENSMUSG00000086391.1:t:11880442-11880650	-0.4476;0.4476	9.710e-01;9.710e-01	4.212e-05;4.212e-05	0.5119;0.4881	0.0125;0.9875	t|1e1.1o1|i	2	2	1;1	chr11	+	11878910-11880442;11871157-11880441	na-11878910;11880442-11880650	11871157-11880441
1700042O10Rik	ENSMUSG00000086391.1	ENSMUSG00000086391.1:t:11882957-11883079	0.0002;-0.4791;0.4901	3.745e-04;9.715e-01;9.585e-01	7.037e-01;8.463e-05;3.403e-04	0.0346;0.5280;0.4398	0.0321;0.0081;0.9598	t|1e1.1o1|1e2.1o1|i	3	3	0;1;1	chr11	+	11871156-11882957;11882388-11882957;11882389-11882956	11870964-11871156;11882252-11882388;11882957-11883079	11882389-11882956
Gm19705	ENSMUSG00000097113.7	ENSMUSG00000097113.7:s:136681469-136681562	-0.1816;-0.0114;0.2149	3.992e-01;1.269e-07;6.061e-01	5.578e-03;7.154e-01;2.323e-03	0.2201;0.0365;0.7425	0.0284;0.0112;0.9575	s|1e1.1o2|1e1.2o2|1e2.1o1	3	3	1;0;0	chr1	+	136681562-136682421;136681562-136682502;136681562-136688744	136681469-136681562;136682421-136682727;136688744-136688810
Gm28836	ENSMUSG00000099343.1	ENSMUSG00000099343.1:t:21250359-21250812	0.0000;-0.3532;0.3521	5.748e-21;9.016e-01;8.993e-01	9.995e-01;3.852e-04;4.064e-04	0.0021;0.5176;0.4803	0.0033;0.1561;0.8399	t|1e1.1o1|1e2.1o1|1e3.1o1	3	4	0;1;1	chr1	-	21250812-21271415;21250812-21254169;21250812-21253399	21250359-21250812;21253399-21253444;21254169-na;21271415-21271593
Gm21926	ENSMUSG00000116995.1	ENSMUSG00000116995.1:s:3113288-3113347	0.3164;-0.3164	9.001e-01;9.001e-01	2.007e-04;2.007e-04	0.0847;0.9153	0.4105;0.5895	s|1e1.1o1|2e1.1o1	2	2	1;0	chr17	-	3112572-3113293;3112572-3113288	3111790-3112572;3113288-3113347
Ddr1	ENSMUSG00000003534.17	ENSMUSG00000003534.17:t:35693788-35693917	-0.0008;0.0006;0.0006;0.0815;0.0004;0.4512;-0.6162	8.447e-05;8.423e-05;8.423e-05;1.208e-01;8.420e-05;8.773e-01;9.999e-01	9.281e-01;9.720e-01;9.720e-01;1.055e-01;9.649e-01;1.201e-03;3.694e-07	0.0178;0.0013;0.0013;0.0013;0.0095;0.3371;0.6295	0.0074;0.0074;0.0074;0.1384;0.0074;0.8185;0.0074	t|1e1.1o1|1e2.1o1|1e3.1o1|1e4.1o1|1e5.1o1|1e6.1o1|1e7.1o1	7	8	0;0;0;0;0;0;0	chr17	-	35693917-35704531;35693917-35703924;35693917-35702102;35693917-35702004;35693917-35701823;35693917-35700431;35693917-35697675	35693788-35693917;35697675-35697971;35700431-35700610;35701823-35701964;35702004-35702046;35702102-35702317;35703924-35704139;35704531-35704621
Zfp81	ENSMUSG00000003929.11	ENSMUSG00000003929.11:t:33336722-33336848	0.3399;-0.3399	7.521e-01;7.521e-01	4.333e-03;4.333e-03	0.3228;0.6772	0.6943;0.3057	t|1e1.1o1|1e2.1o1	2	3	0;0	chr17	-	33336848-33358734;33336848-33338101	33336722-33336848;33338101-33338251;33358734-33358878
Gpr108	ENSMUSG00000005823.9	ENSMUSG00000005823.9:s:57244247-57244368	0.2202;-0.2202	6.419e-01;6.419e-01	3.304e-03;3.304e-03	0.5939;0.4061	0.8130;0.1870	s|1e1.1o2|1e1.2o2	2	2	0;0	chr17	-	57243134-57244247;57243113-57244247	57242941-57243134;57244247-57244368
Adamtsl4	ENSMUSG00000015850.11	ENSMUSG00000015850.11:s:95677528-95677707	0.4587;-0.4587	9.927e-01;9.927e-01	8.054e-08;8.049e-08	0.5193;0.4807	0.9880;0.0120	s|1e1.1o2|1e1.2o2	2	2	0;1	chr3	-	95677255-95677528;95677237-95677528	95677111-95677255;95677528-95677707
Nbr1	ENSMUSG00000017119.19	ENSMUSG00000017119.19:t:101577824-101578037	-0.2035;0.2035	5.294e-01;5.294e-01	9.707e-04;9.707e-04	0.3986;0.6014	0.1974;0.8026	t|1e1.1o1|1e2.1o1	2	3	0;0	chr11	+	101576409-101577932;101577251-101577932	101576303-101576631;101577194-101577251;101577824-101578037
Ints2	ENSMUSG00000018068.13	ENSMUSG00000018068.13:s:86238465-86238883	-0.3958;0.3958	8.644e-01;8.644e-01	1.997e-03;1.997e-03	0.9118;0.0882	0.5047;0.4953	s|1e1.1o1|1e2.1o1	2	3	0;1	chr11	-	86238373-86238465;86236607-86238465	86235612-86236607;86238259-86238373;86238465-86238883
Ints2	ENSMUSG00000018068.13	ENSMUSG00000018068.13:t:86235612-86236607	0.5730;-0.5730	9.298e-01;9.298e-01	8.015e-04;8.015e-04	0.0971;0.9029	0.6996;0.3004	t|1e1.1o1|1e2.1o1	2	3	1;0	chr11	-	86236607-86238465;86236607-86238259	86235612-86236607;86238259-86238373;86238465-86238883
Pex12	ENSMUSG00000018733.10	ENSMUSG00000018733.10:t:83298316-83298553	-0.0001;0.5399;0.0001;-0.5368;0.0001	8.331e-07;9.003e-01;8.334e-07;9.006e-01;8.334e-07	9.920e-01;1.313e-03;9.970e-01;1.308e-03;9.970e-01	0.0084;0.0790;0.0015;0.9095;0.0015	0.0026;0.6753;0.0026;0.3159;0.0026	t|1e1.1o1|1e2.1o3|1e2.2o3|1e2.3o3|2e1.1o1	5	3	0;0;0;0;0	chr11	-	83298553-83298912;83298553-83298840;83298553-83298717;83298553-83298712;83298547-83298912	83298316-83298553;83298712-83298897;83298912-83299255
Septin10	ENSMUSG00000019917.10	ENSMUSG00000019917.10:t:59183525-59183711	-0.1459;-0.0548;0.2366	2.139e-01;2.885e-06;7.279e-01	2.105e-02;2.923e-01;1.747e-04	0.2883;0.0915;0.6149	0.1399;0.0007;0.8594	t|1e1.1o2|1e1.2o2|1e2.1o1	3	3	1;1;0	chr10	-	59183711-59221391;59183711-59221379;59183711-59192166	59183525-59183711;59192166-59192361;59221379-59221847
Rps6kb1	ENSMUSG00000020516.15	ENSMUSG00000020516.15:s:86504266-86504378	0.2750;-0.2750	8.725e-01;8.725e-01	3.058e-06;3.059e-06	0.7004;0.2996	0.9744;0.0256	s|1e1.1o2|1e1.2o2	2	2	0;1	chr11	-	86502962-86504266;86501897-86504266	86498871-86502962;86504266-86504378
Pitrm1	ENSMUSG00000021193.10	ENSMUSG00000021193.10:t:6549580-6549758	-0.4315;-0.0000;0.4332;-0.0000	9.813e-01;5.746e-21;9.821e-01;5.746e-21	5.907e-06;9.999e-01;5.326e-06;9.999e-01	0.5718;0.0022;0.4243;0.0022	0.1382;0.0015;0.8588;0.0015	t|1e1.1o1|1e2.1o1|2e1.1o1|2e2.1o1	4	3	0;0;0;0	chr13	+	6548229-6549580;6548275-6549580;6548229-6549583;6548275-6549583	6548149-6548229;6548235-6548275;6549580-6549758
Kif13a	ENSMUSG00000021375.11	ENSMUSG00000021375.11:t:46752081-46752872	0.3204;-0.3204	8.791e-01;8.791e-01	1.478e-04;1.478e-04	0.2449;0.7551	0.5707;0.4293	t|1e1.1o1|1e2.1o1	2	3	0;0	chr13	-	46752872-46761273;46752872-46760663	46752081-46752872;46760663-46760767;46761273-46761424
Golm1	ENSMUSG00000021556.12	ENSMUSG00000021556.12:t:59645092-59645222	0.2164;-0.2164	6.495e-01;6.495e-01	2.593e-05;2.593e-05	0.2248;0.7752	0.4445;0.5555	t|1e1.1o1|1e2.1o1	2	3	0;1	chr13	-	59645222-59649563;59645222-59645488	59645092-59645222;59645488-na;59649563-59649665
Zcchc9	ENSMUSG00000021621.15	ENSMUSG00000021621.15:s:91800485-91800703	-0.2362;0.2362	6.019e-01;6.019e-01	9.619e-03;9.619e-03	0.7800;0.2200	0.5209;0.4791	s|1e1.1o1|1e2.1o1	2	3	0;0	chr13	-	91798891-91800611;91797254-91800611	91796533-91797254;91798823-91798891;91800485-91800703
Col4a3bp	ENSMUSG00000021669.15	ENSMUSG00000021669.15:s:96571911-96572396	-0.2609;0.2385;0.0152	7.225e-01;6.348e-01;2.151e-02	2.434e-03;6.178e-03;3.438e-01	0.4759;0.3853;0.1439	0.2032;0.6376;0.1652	s|1e2.1o1|1e3.1o1|2e1.1o1	3	4	1;0;1	chr13	+	96572027-96584835;96572027-96598205;96572396-96572463	96571911-96572396;96572463-na;96584835-na;96598205-96598312
Pde4d	ENSMUSG00000021699.17	ENSMUSG00000021699.17:s:109260654-109260945	-0.0122;0.2516;-0.2371	2.998e-03;8.144e-01;6.818e-01	3.032e-01;9.339e-06;1.296e-03	0.1076;0.0323;0.8542	0.0910;0.2862;0.6152	s|1e1.1o1|1e2.1o1|1e3.1o1	3	4	1;1;0	chr13	+	109260945-109333512;109260945-109614419;109260945-109740387	109260654-109260945;109333512-109335063;109614419-na;109740387-109740578
Pde4d	ENSMUSG00000021699.17	ENSMUSG00000021699.17:t:109740387-109740578	-0.0000;-0.0000;-0.2882;-0.0000;-0.0000;-0.0000;0.1174;0.1587	5.745e-21;5.745e-21;8.689e-01;5.745e-21;5.745e-21;5.745e-21;1.212e-01;2.864e-01	1.000e+00;1.000e+00;8.814e-05;1.000e+00;1.000e+00;1.000e+00;4.810e-02;1.513e-02	0.0005;0.0005;0.6752;0.0005;0.0005;0.0005;0.1541;0.1751	0.0002;0.0002;0.3748;0.0002;0.0002;0.0002;0.2837;0.3491	t|1e1.1o1|1e2.1o1|1e3.1o1|1e4.1o1|1e5.1o1|1e6.1o1|1e7.1o1|1e8.1o1	8	9	0;0;0;0;0;0;0;0	chr13	+	109032697-109740387;109117080-109740387;109260945-109740387;109400891-109740387;109442353-109740387;109581712-109740387;109632910-109740387;109686220-109740387	109032468-109032697;109116236-109117080;109260654-109260945;109400864-109400891;109442183-109442353;109581405-109581712;109632780-109632910;109686156-109686220;109740387-109740578
Slc39a14	ENSMUSG00000022094.15	ENSMUSG00000022094.15:t:70318662-70318940	-0.2052;0.2057;-0.0000	5.014e-01;5.026e-01;1.110e-10	1.019e-02;1.013e-02;9.990e-01	0.3375;0.6594;0.0036	0.1157;0.8811;0.0026	t|1e1.1o1|1e2.1o1|1e3.1o1	3	4	0;0;0	chr14	-	70318940-70351280;70318940-70331269;70318940-70323711	70318662-70318940;70323711-70323814;70331077-70331518;70351280-70351425
Aco2	ENSMUSG00000022477.13	ENSMUSG00000022477.13:t:81899129-81899221	-0.0000;0.2261;-0.2268	5.745e-21;6.973e-01;7.019e-01	1.000e+00;2.947e-09;4.307e-09	0.0010;0.0074;0.9917	0.0007;0.2469;0.7523	t|1e1.1o1|1e2.2o2|1e3.1o1	3	4	0;1;0	chr15	+	81872548-81899129;81889434-81899129;81895428-81899129	81872309-81872548;81889298-81889434;81895306-81895428;81899129-81899221
Acsbg3	ENSMUSG00000024209.9	ENSMUSG00000024209.9:t:56888636-56888904	-0.2342;-0.0659;0.3367	6.597e-01;1.375e-01;8.603e-01	1.371e-03;1.030e-01;1.547e-03	0.2705;0.4939;0.2315	0.0102;0.3849;0.6042	t|1e3.1o1|2e1.1o1|2e2.1o1	3	4	1;1;0	chr17	+	56888581-56888636;56885223-56888637;56886687-56888637	na-56888581;56885084-56885223;56886441-56886687;56888636-56888904
Adad2	ENSMUSG00000024266.8	ENSMUSG00000024266.8:s:119612747-119613132	-0.4773;0.4773	8.809e-01;8.809e-01	7.983e-04;7.983e-04	0.9933;0.0067	0.4765;0.5235	s|1e1.1o1|1e2.1o1	2	3	0;1	chr8	+	119613132-119614095;119613132-119614744	119612747-119613132;119614095-119614235;119614744-119614791
Adad2	ENSMUSG00000024266.8	ENSMUSG00000024266.8:t:119614744-119614791	0.3544;-0.3544	8.639e-01;8.639e-01	3.065e-03;3.065e-03	0.0038;0.9962	0.3618;0.6382	t|1e1.1o1|1e2.1o1	2	3	1;0	chr8	+	119613132-119614744;119614235-119614744	119612747-119613132;119614095-119614235;119614744-119614791
Cndp2	ENSMUSG00000024644.17	ENSMUSG00000024644.17:t:84672779-84672998	-0.6972;0.9668;-0.2381	1.000e+00;1.000e+00;6.417e-01	3.255e-12;1.646e-21;7.799e-04	0.7222;0.0188;0.2609	0.0040;0.9919;0.0040	t|1e2.1o1|2e1.1o1|3e3.1o1	3	4	1;1;1	chr18	-	84672998-84673023;84672874-84673071;84672850-84672999	84672779-84672998;84672999-na;84673023-na;84673071-na
Huwe1	ENSMUSG00000025261.18	ENSMUSG00000025261.18:t:151806720-151806860	-0.1494;0.3231;-0.4905;0.3229	1.374e-01;8.284e-01;9.999e-01;8.421e-01	4.031e-03;9.810e-04;3.802e-12;1.459e-03	0.1698;0.1615;0.5242;0.1434	0.0054;0.4901;0.0371;0.4688	t|1e1.1o2|1e1.2o2|1e2.1o1|1e3.1o1	4	4	1;0;0;0	chrX	+	151801259-151806720;151801366-151806720;151803569-151806720;151806407-151806720	151801154-151802263;151803469-151803569;151806272-151806407;151806720-151806860
Zdhhc3	ENSMUSG00000025786.17	ENSMUSG00000025786.17:s:123098923-123098974	-0.3464;0.3464	8.713e-01;8.713e-01	7.828e-04;7.828e-04	0.5245;0.4755	0.1805;0.8195	s|1e1.1o1|1e2.1o1	2	3	0;0	chr9	-	123089156-123098923;123084310-123098923	123084214-123084310;123089032-123089156;123098923-123098974
Hsd17b7	ENSMUSG00000026675.12	ENSMUSG00000026675.12:t:169955501-169956033	-0.2492;0.2492	6.596e-01;6.596e-01	4.479e-03;4.479e-03	0.4444;0.5556	0.1694;0.8306	t|1e1.1o1|1e2.1o1	2	3	0;0	chr1	-	169956033-169959687;169956033-169959423	169955501-169956033;169959423-169959479;169959687-169959791
Pdss1	ENSMUSG00000026784.14	ENSMUSG00000026784.14:s:22929540-22929620	-0.5159;0.5159	9.998e-01;9.998e-01	6.526e-10;6.523e-10	0.7943;0.2057	0.2721;0.7279	s|1e1.1o1|1e2.1o1	2	3	0;1	chr2	+	22929620-22929744;22929620-22935559	22929540-22929620;22929744-22929857;22934123-22935639
Pdss1	ENSMUSG00000026784.14	ENSMUSG00000026784.14:t:22934123-22935639	0.2151;-0.2151	4.757e-01;4.757e-01	1.359e-02;1.359e-02	0.3131;0.6869	0.5114;0.4886	t|1e1.1o1|1e2.1o1	2	3	1;0	chr2	+	22929620-22935559;22929857-22935559	22929540-22929620;22929744-22929857;22934123-22935639
Ect2	ENSMUSG00000027699.19	ENSMUSG00000027699.19:s:27148993-27149072	0.3045;-0.3015;-0.0002	8.032e-01;7.974e-01;1.805e-07	1.756e-03;1.830e-03;9.915e-01	0.6075;0.3859;0.0063	0.9251;0.0710;0.0037	s|1e1.1o1|1e2.1o2|1e2.2o2	3	3	0;0;0	chr3	-	27148887-27148993;27147019-27148993;27146882-27148993	27146837-27147201;27148795-27148887;27148993-27149072
Odf2l	ENSMUSG00000028256.16	ENSMUSG00000028256.16:t:145124211-145124375	0.0000;-0.2080;0.2105;-0.0002;0.0003	5.748e-21;5.228e-01;5.364e-01;5.804e-21;3.784e-09	9.996e-01;2.066e-03;2.785e-03;9.918e-01;9.894e-01	0.0013;0.2404;0.7449;0.0077;0.0013	0.0022;0.0239;0.9617;0.0022;0.0111	t|1e1.1o3|1e1.2o3|1e1.3o3|1e2.2o2|1e3.1o1	5	4	0;0;1;0;0	chr3	+	145118659-145124211;145118782-145124211;145118786-145124211;145119358-145124211;145120678-145124211	145118588-145118786;145118974-145119358;145120646-145122381;145124211-145124375
Tnfrsf1b	ENSMUSG00000028599.10	ENSMUSG00000028599.10:s:145246724-145246870	-0.2499;0.2499	7.400e-01;7.400e-01	1.341e-03;1.341e-03	0.9355;0.0645	0.6776;0.3224	s|1e1.1o1|1e2.1o1	2	3	0;1	chr4	-	145229106-145246724;145225482-145246724	145225330-145225482;145229004-145229106;145246724-145246870
Macf1	ENSMUSG00000028649.21	ENSMUSG00000028649.21:t:na-123663380	-0.2647;0.2647	7.599e-01;7.599e-01	8.749e-04;8.749e-04	0.3114;0.6886	0.0298;0.9702	t|1e1.1o1|1e2.1o1	2	3	1;1	chr4	-	123663380-123667614;123663380-123667610	na-123663380;123667610-na;123667614-na
Ephb2	ENSMUSG00000028664.14	ENSMUSG00000028664.14:s:136683920-136684044	-0.0545;0.2513;-0.1641	5.083e-03;7.447e-01;2.726e-01	2.148e-01;3.221e-04;8.546e-03	0.1120;0.7081;0.1923	0.0314;0.9667;0.0011	s|1e1.1o3|1e1.2o3|1e1.3o3	3	2	0;0;1	chr4	-	136675533-136683920;136675530-136683920;136675437-136683920	136675368-136675533;136683920-136684044
Agfg2	ENSMUSG00000029722.15	ENSMUSG00000029722.15:t:137667681-137667774	0.2338;-0.2338	6.659e-01;6.659e-01	4.324e-03;4.324e-03	0.7284;0.2716	0.9971;0.0029	t|1e1.1o1|1e2.1o1	2	3	0;1	chr5	-	137667774-137684359;137667774-137670594	137667681-137667774;137670594-na;137684359-137684726
Klhdc10	ENSMUSG00000029775.14	ENSMUSG00000029775.14:s:30439644-30439865	-0.3400;0.3400	8.206e-01;8.206e-01	2.283e-03;2.283e-03	0.8506;0.1494	0.4801;0.5199	s|1e1.1o1|1e2.1o1	2	3	0;0	chr6	+	30439865-30441777;30439865-30444427	30439644-30439865;30441777-30441931;30443770-30444575
Klhdc10	ENSMUSG00000029775.14	ENSMUSG00000029775.14:t:30439644-30439865	0.4791;-0.0105;-0.4326	9.737e-01;5.419e-05;9.347e-01	6.568e-05;7.063e-01;3.006e-04	0.2481;0.0412;0.7081	0.7494;0.0055;0.2457	t|1e1.1o1|1e2.1o1|1e3.1o1	3	4	0;0;0	chr6	+	30402150-30439644;30417077-30439644;30427795-30439644	30401868-30402150;30417036-30417077;30427396-30427795;30439644-30439865
Uba3	ENSMUSG00000030061.16	ENSMUSG00000030061.16:s:97205533-97205647	0.2989;-0.2989	7.683e-01;7.683e-01	2.226e-03;2.226e-03	0.4507;0.5493	0.7817;0.2183	s|1e1.1o1|1e2.1o1	2	3	0;0	chr6	-	97205347-97205533;97203594-97205533	97203014-97203594;97204091-97205347;97205533-97205647
Uba3	ENSMUSG00000030061.16	ENSMUSG00000030061.16:t:97203014-97203594	0.0053;0.2790;-0.2487;-0.0107	5.098e-05;8.345e-01;8.036e-01;8.355e-21	5.736e-01;2.950e-04;3.440e-05;7.523e-01	0.1178;0.4627;0.3734;0.0468	0.1223;0.7473;0.1170;0.0072	t|1e1.1o1|1e2.1o3|1e2.2o3|1e2.3o3	4	3	0;0;0;1	chr6	-	97203594-97205533;97203594-97205306;97203594-97205103;97203594-97204915	97203014-97203594;97204091-97205347;97205533-97205647
Nox4	ENSMUSG00000030562.17	ENSMUSG00000030562.17:t:87338957-87339017	-0.2204;0.2156;0.0007	6.187e-01;5.982e-01;2.677e-05	9.550e-04;2.363e-03;9.718e-01	0.2539;0.7432;0.0029	0.0090;0.9820;0.0090	t|1e1.1o1|1e2.1o1|1e3.1o1	3	4	1;0;0	chr7	+	87323797-87338957;87323995-87338957;87331742-87338957	87323633-87323797;87323933-87323995;87331696-87331742;87338957-87339017
Ate1	ENSMUSG00000030850.17	ENSMUSG00000030850.17:s:130507482-130507699	0.2473;-0.2473	7.026e-01;7.026e-01	6.264e-04;6.264e-04	0.6971;0.3029	0.9425;0.0575	s|1e1.1o1|1e2.1o1	2	3	0;0	chr7	-	130504822-130507482;130503850-130507482	130503722-130503850;130504694-130504822;130507482-130507699
Atrx	ENSMUSG00000031229.16	ENSMUSG00000031229.16:s:105887715-105887839	0.2123;-0.2268;0.0096	5.532e-01;5.977e-01;3.577e-02	1.374e-02;1.041e-02;2.645e-01	0.4958;0.4082;0.0866	0.7548;0.1350;0.0929	s|1e1.1o1|1e2.1o2|1e2.2o2	3	3	0;0;0	chrX	-	105884420-105887715;105880018-105887715;105880015-105887715	105879909-105880387;105881955-105884420;105887715-105887839
Atrx	ENSMUSG00000031229.16	ENSMUSG00000031229.16:t:105890917-105890972	-0.1733;0.4232;-0.2115	3.178e-01;9.782e-01;5.660e-01	4.500e-03;2.975e-05;8.683e-03	0.1984;0.3225;0.4691	0.0152;0.7474;0.2429	t|1e1.1o2|1e1.2o2|1e2.1o1	3	3	0;0;0	chrX	-	105890972-105929100;105890972-105928959;105890972-105899881	105890917-105890972;105899881-105899993;105928959-105929403
Taf1	ENSMUSG00000031314.18	ENSMUSG00000031314.18:t:101542464-101542682	-0.2073;0.2073	5.386e-01;5.386e-01	5.185e-03;5.185e-03	0.2823;0.7177	0.0535;0.9465	t|1e1.1o1|1e2.1o1	2	3	1;0	chrX	+	101539187-101542464;101541001-101542464	101539068-101539187;101540760-101541001;101542464-101542682
Orc6	ENSMUSG00000031697.12	ENSMUSG00000031697.12:s:85301109-85301238	0.0242;0.3504;-0.3937	3.065e-06;9.003e-01;9.340e-01	5.240e-01;6.534e-05;3.716e-05	0.0069;0.3023;0.6871	0.0400;0.6336;0.3102	s|1e1.1o1|1e2.1o1|1e3.1o1	3	4	0;0;1	chr8	+	85301238-85301623;85301238-85302796;85301238-85303362	85301109-85301238;85301623-85301863;85302796-85302959;85303362-85303451
Orc6	ENSMUSG00000031697.12	ENSMUSG00000031697.12:t:85303362-85303451	-0.1046;-0.1137;0.2378	1.965e-01;2.202e-01;6.405e-01	6.742e-02;6.120e-02;4.220e-03	0.5117;0.3152;0.1665	0.4030;0.1988;0.4094	t|1e1.1o1|1e2.1o1|1e3.1o1	3	4	1;1;0	chr8	+	85299992-85303362;85301238-85303362;85302959-85303362	85299632-85299992;85301109-85301238;85302796-85302959;85303362-85303451
Mbtps1	ENSMUSG00000031835.16	ENSMUSG00000031835.16:t:119549558-119549706	-0.2294;-0.1588;0.4279	6.497e-01;2.794e-01;9.908e-01	5.143e-03;1.639e-02;1.827e-06	0.3653;0.1872;0.4273	0.1303;0.0023;0.8676	t|1e1.1o1|2e1.1o1|i	3	2	0;1;1	chr8	-	119549706-119558646;119549657-119558646;119549707-119558389	119549558-119549706;119558646-119558735	119549707-119558389
Slc25a38	ENSMUSG00000032519.11	ENSMUSG00000032519.11:t:120120012-120120436	0.0101;0.2171;-0.0074;-0.2293	6.709e-04;5.842e-01;4.414e-03;7.152e-01	4.240e-01;6.453e-03;3.401e-01;6.908e-05	0.0961;0.4576;0.2017;0.2625	0.1060;0.6620;0.1834;0.0245	t|1e2.2o3|2e1.1o1|2e2.1o3|2e2.3o3	4	3	1;0;0;0	chr9	+	120119963-120120012;120117537-120120257;120119955-120120257;120120005-120120257	120117453-120117537;120119865-120120005;120120012-120120436
Nktr	ENSMUSG00000032525.15	ENSMUSG00000032525.15:s:121752407-121752463	-0.0219;-0.2068;0.2619	6.431e-08;5.260e-01;7.014e-01	6.025e-01;9.611e-03;2.709e-03	0.0627;0.5076;0.4513	0.0016;0.2999;0.6983	s|1e1.1o1|1e2.1o2|1e2.2o2	3	3	0;1;0	chr9	+	121752463-121752797;121752463-121752988;121752463-121752991	121752407-121752463;121752797-121752827;121752988-121753092
Nktr	ENSMUSG00000032525.15	ENSMUSG00000032525.15:t:121752988-121753092	-0.2303;0.0000;0.2417;-0.0000	5.985e-01;5.745e-21;6.379e-01;5.752e-21	6.003e-03;1.000e+00;4.487e-03;9.990e-01	0.5190;0.0011;0.4690;0.0119	0.2994;0.0012;0.6978;0.0012	t|1e2.1o1|2e1.1o1|2e2.1o1|2e3.1o1	4	4	1;0;0;0	chr9	+	121752463-121752988;121751762-121752991;121752463-121752991;121752827-121752991	121751215-121751762;121752407-121752463;121752797-121752827;121752988-121753092
Eml4	ENSMUSG00000032624.16	ENSMUSG00000032624.16:t:83440031-83440154	-0.3247;0.3247	8.765e-01;8.765e-01	3.758e-04;3.758e-04	0.7150;0.2850	0.3711;0.6289	t|1e1.1o1|1e2.1o1	2	3	0;0	chr17	+	83428025-83440031;83428248-83440031	83428000-83428025;83428216-83428248;83440031-83440154
Rbfox2	ENSMUSG00000033565.18	ENSMUSG00000033565.18:t:77102879-77102939	-0.0000;0.2193;-0.2563;-0.0043;0.0454	1.108e-10;5.806e-01;6.713e-01;2.337e-06;4.364e-02	9.996e-01;8.582e-03;5.070e-03;8.350e-01;1.906e-01	0.0021;0.0671;0.7351;0.0294;0.1617	0.0014;0.2947;0.4645;0.0130;0.2109	t|1e1.1o1|1e2.1o1|1e3.1o1|1e4.1o1|1e5.1o1	5	6	0;0;0;1;1	chr15	-	77102939-77132717;77102939-77113605;77102939-77105577;77102939-77104248;77102939-77104227	77102879-77102939;77104227-na;77104248-na;77105577-77105669;77113605-77113658;77132717-77132941
Tkfc	ENSMUSG00000034371.9	ENSMUSG00000034371.9:t:10604168-10604273	0.2159;-0.1953;0.1093;-0.1213	6.006e-01;4.615e-01;9.263e-02;1.743e-01	5.048e-04;1.624e-03;5.581e-02;5.073e-02	0.1066;0.4403;0.0627;0.3753	0.3223;0.2474;0.1845;0.2340	t|1e1.1o1|1e2.1o3|1e2.2o3|1e2.3o3	4	3	0;0;1;0	chr19	-	10604273-10605409;10604273-10605219;10604273-10605089;10604273-10604941	10604168-10604273;10604941-10605384;10605409-10605654
Sec31a	ENSMUSG00000035325.16	ENSMUSG00000035325.16:s:100415411-100416234	-0.3335;0.3335	9.269e-01;9.269e-01	7.566e-05;7.566e-05	0.5147;0.4853	0.1738;0.8262	s|1e1.1o1|2e1.1o1	2	2	0;1	chr5	-	100408113-100416103;100408113-100415914	100407682-100409612;100415411-100416234
BC031181	ENSMUSG00000036299.5	ENSMUSG00000036299.5:s:75005868-75006213	-0.1658;-0.0830;0.2483;0.0008	1.867e-01;1.159e-05;8.218e-01;8.238e-14	2.389e-03;1.109e-01;4.006e-06;8.458e-01	0.1920;0.1128;0.6248;0.0719	0.0224;0.0245;0.8796;0.0769	s|1e1.1o1|2e1.1o1|3e1.1o1|4e1.1o1	4	2	0;0;0;1	chr18	+	75005900-75008651;75006014-75008651;75006114-75008651;75006213-75008651	75005868-75006213;75008206-75008826
Rab11fip3	ENSMUSG00000037098.18	ENSMUSG00000037098.18:s:26013774-26013917	0.2117;-0.2117	5.509e-01;5.509e-01	5.917e-03;5.917e-03	0.6676;0.3324	0.8816;0.1184	s|1e1.1o1|1e2.1o1	2	3	0;0	chr17	-	26012131-26013774;26008890-26013774	26008855-26008890;26011997-26012131;26013774-26013917
Jarid2	ENSMUSG00000038518.15	ENSMUSG00000038518.15:s:44730774-44731157	-0.1661;-0.0000;0.3274;-0.1373;-0.0000	3.802e-01;5.745e-21;8.760e-01;2.652e-01;5.745e-21	1.778e-02;1.000e+00;1.368e-04;3.730e-02;1.000e+00	0.3326;0.0011;0.3133;0.3487;0.0011	0.1500;0.0006;0.6486;0.2010;0.0006	s|1e1.1o1|1e2.1o1|2e1.1o1|3e1.1o1|4e1.1o1	5	3	0;0;0;0;1	chr13	+	44730888-44731713;44730888-44823380;44730912-44731713;44730934-44731713;44731157-44731713	44730774-44731157;44731598-44731916;44823380-44823515
Rbms3	ENSMUSG00000039607.17	ENSMUSG00000039607.17:s:116988455-na	-0.5341;0.5341	1.000e+00;1.000e+00	0.000e+00;1.616e-20	0.5349;0.4651	0.0019;0.9981	s|1e1.2o3|1e2.1o1	2	3	1;1	chr9	-	116988246-116988455;116987843-116988455	116987777-116987843;116987844-116988387;116988455-na
Rbms3	ENSMUSG00000039607.17	ENSMUSG00000039607.17:t:116987844-116988387	0.0000;-0.2463;-0.0317;0.3100	5.745e-21;7.917e-01;9.540e-03;9.395e-01	1.000e+00;1.655e-10;3.376e-01;4.422e-05	0.0005;0.2634;0.1755;0.5469	0.0012;0.0012;0.1274;0.8701	t|1e1.1o1|2e2.1o1|3e1.1o1|3e3.1o1	4	4	1;1;1;1	chr9	-	116988387-116988596;116988246-116988455;116988179-116988596;116988179-116988388	116987844-116988387;116988388-na;116988455-na;116988596-na
Bcor	ENSMUSG00000040363.15	ENSMUSG00000040363.15:s:12056344-12059190	0.2059;-0.2059	5.495e-01;5.495e-01	4.757e-03;4.757e-03	0.5670;0.4330	0.7866;0.2134	s|1e1.1o1|1e2.1o1	2	3	0;0	chrX	-	12055692-12056344;12055155-12056344	12054969-12055155;12055639-12055692;12056344-12059190
Bcor	ENSMUSG00000040363.15	ENSMUSG00000040363.15:t:12054969-12055155	-0.2116;0.2116	5.600e-01;5.600e-01	3.458e-03;3.458e-03	0.4146;0.5854	0.2112;0.7888	t|1e1.1o1|1e2.1o1	2	3	0;0	chrX	-	12055155-12056344;12055155-12055639	12054969-12055155;12055639-12055692;12056344-12059190
Spen	ENSMUSG00000040761.16	ENSMUSG00000040761.16:t:141516836-141517318	0.2488;-0.2488	6.302e-01;6.302e-01	6.655e-03;6.655e-03	0.5145;0.4855	0.7625;0.2375	t|1e1.1o1|1e2.1o1	2	3	0;1	chr4	-	141517318-141522072;141517318-141520859	141516836-141517318;141520859-na;141521803-141522392
Trp53bp1	ENSMUSG00000043909.16	ENSMUSG00000043909.16:s:121223705-121223762	-0.2885;0.2885	8.173e-01;8.173e-01	1.190e-03;1.190e-03	0.8027;0.1973	0.5084;0.4916	s|1e1.1o1|1e2.1o1	2	3	0;1	chr2	-	121221250-121223705;121216171-121223705	121215667-121216171;121221158-121221379;121223705-121223762
Trp53bp1	ENSMUSG00000043909.16	ENSMUSG00000043909.16:t:121215667-121216171	0.2889;-0.2883;-0.0000	8.851e-01;8.836e-01;5.745e-21	8.293e-06;8.926e-06;1.000e+00	0.1013;0.8975;0.0013	0.3902;0.6091;0.0007	t|1e1.1o1|1e2.1o1|1e3.1o1	3	4	1;0;0	chr2	-	121216171-121223705;121216171-121221158;121216171-121218386	121215667-121216171;121218386-121218436;121221158-121221379;121223705-121223762
Mtus1	ENSMUSG00000045636.16	ENSMUSG00000045636.16:t:41022380-41022902	-0.2261;0.2265;0.0000	6.861e-01;6.884e-01;5.745e-21	3.647e-04;3.584e-04;1.000e+00	0.3686;0.6309;0.0006	0.1401;0.8597;0.0002	t|1e1.1o1|1e2.1o1|1e3.1o1	3	4	0;0;0	chr8	-	41022594-41048048;41022594-41041473;41022594-41039285	41022380-41022902;41039285-41039587;41041473-41041866;41048048-41048086
Rnf31	ENSMUSG00000047098.18	ENSMUSG00000047098.18:s:55594295-55594472	0.2111;-0.2111	5.621e-01;5.621e-01	2.271e-03;2.271e-03	0.7499;0.2501	0.9540;0.0460	s|1e1.1o1|1e2.1o2	2	3	0;1	chr14	+	55594472-55594923;55594472-55595470	55594295-55594472;55594923-55595301;55595470-55595760
Rnf31	ENSMUSG00000047098.18	ENSMUSG00000047098.18:t:55595470-55595760	-0.2309;0.2298;0.0000	6.564e-01;6.508e-01;5.745e-21	1.143e-03;1.259e-03;1.000e+00	0.2845;0.7143;0.0012	0.0560;0.9417;0.0021	t|1e1.1o1|1e2.1o1|2e2.1o1	3	3	1;0;0	chr14	+	55594472-55595470;55595301-55595470;55595301-55595473	55594295-55594472;55594923-55595301;55595470-55595760
Rell1	ENSMUSG00000047881.14	ENSMUSG00000047881.14:t:63937806-63938033	0.3911;-0.3911	8.351e-01;8.351e-01	2.685e-03;2.685e-03	0.5662;0.4338	0.9910;0.0090	t|1e1.1o1|1e2.1o1	2	3	0;0	chr5	-	63938033-63968646;63938033-63939669	63937806-63938033;63939669-63939762;63968646-63968897
Pdp1	ENSMUSG00000049225.14	ENSMUSG00000049225.14:t:11960494-11962233	-0.2862;-0.0000;0.2892	8.417e-01;5.747e-21;8.477e-01	3.797e-04;9.997e-01;3.393e-04	0.3516;0.0057;0.6425	0.0621;0.0023;0.9351	t|1e1.1o1|1e2.1o1|1e3.1o1	3	4	0;0;0	chr4	-	11962233-11966302;11962233-11965884;11962233-11965614	11960494-11962233;11965614-11965821;11965884-11965981;11966302-11966452
Nsd3	ENSMUSG00000054823.16	ENSMUSG00000054823.16:t:25694689-25694845	0.2056;-0.2030;-0.0000	5.508e-01;5.420e-01;5.749e-21	1.152e-02;1.210e-02;9.994e-01	0.2806;0.7158;0.0035	0.5079;0.4909;0.0013	t|1e1.1o1|1e2.1o1|1e3.1o1	3	4	0;0;0	chr8	+	25683322-25694689;25691161-25694689;25694185-25694689	25683152-25683322;25691015-25691161;25694133-25694185;25694689-25694845
Kxd1	ENSMUSG00000055553.16	ENSMUSG00000055553.16:t:70509521-70509634	0.3638;-0.2453;-0.0810	9.682e-01;7.709e-01;3.736e-02	3.785e-07;3.651e-07;1.180e-01	0.5493;0.2827;0.1753	0.9145;0.0009;0.0846	t|1e1.1o1|1e2.1o1|2e1.1o1	3	3	0;1;1	chr8	-	70509634-70515395;70509634-70511062;70509631-70515395	70509521-70509634;70511062-na;70515395-70515441
Ces1c	ENSMUSG00000057400.14	ENSMUSG00000057400.14:s:93117675-na	0.2612;-0.2612	6.421e-01;6.421e-01	7.832e-03;7.832e-03	0.4003;0.5997	0.6516;0.3484	s|1e1.1o1|1e2.1o1	2	3	1;1	chr8	-	93117466-93117675;93117258-93117675	na-93117258;na-93117466;93117675-na
Ces1c	ENSMUSG00000057400.14	ENSMUSG00000057400.14:t:na-93117258	-0.3126;0.3126	6.172e-01;6.172e-01	2.528e-03;2.527e-03	0.9957;0.0043	0.7484;0.2516	t|1e1.1o1|1e2.1o1	2	3	1;1	chr8	-	93117258-93117675;93117258-93117467	na-93117258;93117467-na;93117675-na
Memo1	ENSMUSG00000058704.9	ENSMUSG00000058704.9:t:74202261-74202365	0.4546;-0.0682;-0.0001;-0.3300	8.341e-01;4.352e-02;2.477e-07;7.664e-01	2.634e-03;1.686e-01;9.927e-01;4.426e-03	0.0703;0.1114;0.0048;0.8119	0.5822;0.0030;0.0030;0.4109	t|1e1.1o1|1e2.1o1|1e3.1o1|1e4.1o1	4	5	0;0;0;0	chr17	-	74202365-74241905;74202365-74225432;74202365-74220488;74202365-74217027	74202261-74202365;74217027-74217103;74220488-74220540;74225432-74225574;74241905-74242016
Rex1bd	ENSMUSG00000058833.11	ENSMUSG00000058833.11:t:70504292-70504528	-0.0677;-0.1186;0.2154	5.709e-04;3.814e-02;6.094e-01	1.766e-01;2.847e-02;1.074e-03	0.1124;0.1502;0.7384	0.0165;0.0167;0.9670	t|1e2.1o1|2e1.1o1|2e2.1o1	3	3	0;0;0	chr8	-	70504528-70504984;70504509-70505756;70504509-70504984	70504292-70504528;70504984-70505060;70505245-70506112
Serpinb6a	ENSMUSG00000060147.15	ENSMUSG00000060147.15:t:33931472-33931787	-0.0510;0.0000;-0.2450;0.0000;-0.1142;0.0000;-0.0011;0.0125;-0.0264;0.5158	5.973e-04;4.057e-08;6.886e-01;4.057e-08;3.512e-01;4.057e-08;4.072e-08;7.604e-03;2.513e-03;8.729e-01	3.027e-01;9.994e-01;5.534e-05;9.994e-01;3.812e-02;9.994e-01;9.622e-01;5.827e-01;4.005e-01;1.444e-03	0.0884;0.0006;0.2559;0.0006;0.4799;0.0006;0.0150;0.0215;0.0867;0.0389	0.0010;0.0010;0.0010;0.0010;0.3251;0.0010;0.0010;0.0360;0.0341;0.5986	t|1e6.1o1|2e1.2o2|2e2.1o1|2e3.1o1|2e4.1o1|2e5.1o5|2e5.2o5|2e5.3o5|2e5.4o5|2e5.5o5	10	7	1;0;0;0;0;0;0;0;0;0	chr13	-	33931787-33931829;33931646-34002466;33931646-33996243;33931646-33954898;33931646-33935922;33931646-33935767;33931646-33935627;33931646-33935619;33931646-33935573;33931646-33935569	33931472-33931787;33931829-na;33935569-33935875;33935922-33936198;33954898-33955110;33996243-33996351;34002466-34002794
Rnf14	ENSMUSG00000060450.14	ENSMUSG00000060450.14:t:38307865-38308395	0.0423;0.0000;0.1652;-0.2140;0.0000	7.645e-03;5.745e-21;2.692e-01;5.465e-01;5.745e-21	2.642e-01;1.000e+00;4.458e-03;2.798e-03;1.000e+00	0.0896;0.0002;0.1003;0.8068;0.0002	0.1435;0.0004;0.2550;0.5967;0.0004	t|1e1.1o1|1e2.1o2|1e2.2o2|1e3.1o1|1e4.1o1	5	5	1;0;0;0;0	chr18	+	38296798-38307865;38300484-38307865;38300590-38307865;38301807-38307865;38307432-38307865	38296635-38296798;38300429-38300590;38301656-38301807;38307368-38307432;38307865-38308395
Fnip2	ENSMUSG00000061175.12	ENSMUSG00000061175.12:t:79512498-79512598	-0.2622;0.2622	7.104e-01;7.104e-01	4.013e-03;4.013e-03	0.4983;0.5017	0.2243;0.7757	t|1e1.1o1|1e2.1o1	2	3	1;0	chr3	-	79512598-79518065;79512598-79515103	79512498-79512598;79515103-79515252;79518065-79518191
Nol4l	ENSMUSG00000061411.12	ENSMUSG00000061411.12:s:153420532-153420809	0.4294;-0.4294	9.941e-01;9.941e-01	2.802e-07;2.803e-07	0.3115;0.6885	0.7382;0.2618	s|1e1.1o1|2e1.1o1	2	2	0;0	chr2	-	153418145-153420550;153418145-153420532	153417960-153418145;153420532-153420809
Zfp512	ENSMUSG00000062761.7	ENSMUSG00000062761.7:s:31452431-31452577	0.2853;-0.2849;-0.0000	7.755e-01;7.736e-01;5.746e-21	1.163e-03;1.190e-03;9.999e-01	0.3280;0.6694;0.0025	0.6150;0.3829;0.0020	s|1e1.1o1|1e2.1o2|1e2.2o2	3	3	0;0;0	chr5	+	31452577-31453155;31452577-31465446;31452577-31465452	31452431-31452577;31453155-31456001;31465446-31465633
Clasp1	ENSMUSG00000064302.13	ENSMUSG00000064302.13:t:118419440-118419918	-0.3283;0.3283	9.104e-01;9.104e-01	2.842e-04;2.842e-04	0.6666;0.3334	0.3373;0.6627	t|1e1.1o1|1e2.1o1	2	3	0;1	chr1	+	118389521-118419440;118389957-118419440	na-118389957;118389058-118389521;118419440-118419918
Apol7d	ENSMUSG00000073652.10	ENSMUSG00000073652.10:s:71652837-71653084	0.4535;-0.4574;0.0000	9.098e-01;9.130e-01;4.255e-08	1.912e-04;1.520e-04;9.982e-01	0.0032;0.9937;0.0032	0.4682;0.5279;0.0033	s|1e1.1o1|1e2.1o1|2e3.1o1	3	4	0;1;0	chr1	+	71653019-71653157;71653019-71657045;71653084-71660752	71652837-71653084;71653157-71653386;71657045-71657457;71660752-71660945
Spg7	ENSMUSG00000000738.18	ENSMUSG00000000738.18:s:123070376-123070690	-0.2854;0.2854	8.919e-01;8.919e-01	1.877e-05;1.877e-05	0.9286;0.0714	0.6402;0.3598	s|1e1.1o2|1e1.2o2	2	2	0;1	chr8	+	123070465-123073749;123070465-123073752	123070376-123070690;123073749-123073990
Nfib	ENSMUSG00000008575.17	ENSMUSG00000008575.17:s:82326825-82327913	-0.2344;0.0000;0.2313	6.845e-01;5.745e-21;6.714e-01	3.141e-03;1.000e+00;3.451e-03	0.6682;0.0010;0.3308	0.4328;0.0036;0.5612	s|1e1.1o1|1e2.1o1|1e3.1o1	3	4	0;0;0	chr4	-	82323710-82327729;82310391-82327729;82296811-82327729	82290173-82296811;82310303-82310391;82323545-82323710;82326825-82327913
Nfib	ENSMUSG00000008575.17	ENSMUSG00000008575.17:s:82495871-82498769	-0.2857;0.2857	8.877e-01;8.877e-01	2.908e-05;2.908e-05	0.9912;0.0088	0.6860;0.3140	s|1e2.1o1|2e1.1o1	2	3	0;1	chr4	-	82383661-82498238;82495062-82495871	na-82495062;82383608-82383661;82495871-82498769
Ttll5	ENSMUSG00000012609.19	ENSMUSG00000012609.19:t:85845247-85845682	0.2175;-0.2175	6.039e-01;6.039e-01	2.999e-04;2.999e-04	0.7508;0.2492	0.9711;0.0289	t|1e1.1o1|1e2.1o1	2	3	0;0	chr12	+	85843860-85845247;85843998-85845247	85843778-85843860;85843946-85843998;85845247-85845682
Yes1	ENSMUSG00000014932.15	ENSMUSG00000014932.15:t:32639531-32640603	0.2269;-0.1478;-0.0452	6.294e-01;3.005e-01;1.706e-06	4.327e-03;2.871e-02;3.910e-01	0.6692;0.2536;0.0776	0.9058;0.0935;0.0008	t|1e1.1o2|1e1.2o2|1e2.1o1	3	3	0;0;1	chr5	+	32611375-32640331;32611837-32640331;32619962-32640331	na-32619962;32611171-32613946;32639531-32640603
Madcam1	ENSMUSG00000020310.9	ENSMUSG00000020310.9:s:79665431-79665757	-0.2263;0.2263	6.324e-01;6.324e-01	4.739e-03;4.739e-03	0.8898;0.1102	0.6555;0.3445	s|1e1.1o1|1e2.1o1	2	3	0;0	chr10	+	79665757-79666339;79665757-79668237	79665431-79665757;79666339-79666770;79668237-79668537
Madcam1	ENSMUSG00000020310.9	ENSMUSG00000020310.9:t:79668237-79668537	0.3277;-0.3277	8.093e-01;8.093e-01	2.258e-03;2.258e-03	0.3538;0.6462	0.7006;0.2994	t|1e1.1o1|1e2.1o1	2	3	0;0	chr10	+	79665757-79668237;79666770-79668237	79665431-79665757;79666339-79666770;79668237-79668537
Dynll2	ENSMUSG00000020483.14	ENSMUSG00000020483.14:s:87983872-87984012	-0.2791;0.2793;0.0000	9.258e-01;9.263e-01;5.745e-21	2.618e-09;2.466e-09;1.000e+00	0.3458;0.6534;0.0007	0.0649;0.9345;0.0006	s|1e1.2o3|2e1.1o3|2e1.3o3	3	2	1;0;0	chr11	-	87981307-87983931;87981570-87983872;87981235-87983872	87981071-87981570;87983872-87984012
Prpsap2	ENSMUSG00000020528.14	ENSMUSG00000020528.14:s:61756195-61756345	0.2480;-0.2480	6.848e-01;6.848e-01	1.769e-03;1.769e-03	0.6173;0.3827	0.8601;0.1399	s|1e1.1o1|1e2.1o1	2	3	0;0	chr11	-	61755462-61756195;61752933-61756195	61752867-61752933;61755410-61755462;61756195-61756345
Dnmt3a	ENSMUSG00000020661.15	ENSMUSG00000020661.15:t:3872835-3872878	0.2527;-0.2527	7.250e-01;7.250e-01	2.909e-03;2.909e-03	0.7177;0.2823	0.9982;0.0018	t|1e1.1o1|1e2.1o1	2	3	0;1	chr12	+	3866252-3872835;3871289-3872835	na-3871289;3866191-3867484;3872835-3872878
Vrk1	ENSMUSG00000021115.15	ENSMUSG00000021115.15:s:106042837-106042892	0.2248;-0.2248	6.387e-01;6.387e-01	1.526e-05;1.526e-05	0.7530;0.2470	0.9960;0.0040	s|1e1.1o1|1e2.1o1	2	3	0;1	chr12	+	106042892-106050935;106042892-106057843	106042837-106042892;106050935-106051004;106057843-106057975
Ankra2	ENSMUSG00000021661.16	ENSMUSG00000021661.16:t:98267316-98267717	-0.4112;0.4112	8.758e-01;8.758e-01	1.859e-03;1.859e-03	0.7139;0.2861	0.2737;0.7263	t|1e1.1o1|1e2.1o1	2	3	0;0	chr13	+	98263476-98267316;98266532-98267316	98263074-98263476;98266151-98266532;98267316-98267717
Dlg5	ENSMUSG00000021782.14	ENSMUSG00000021782.14:t:24190318-24190501	-0.2742;0.2742	7.466e-01;7.466e-01	2.034e-03;2.034e-03	0.6508;0.3492	0.3447;0.6553	t|1e1.1o1|1e2.1o1	2	3	1;0	chr14	-	24190501-24192792;24190501-24191148	24190318-24190501;24191148-24191291;24192792-24192954
Nudt13	ENSMUSG00000021809.10	ENSMUSG00000021809.10:t:20311105-20311625	-0.3658;0.0001;0.3645	9.011e-01;2.566e-08;9.026e-01	2.031e-04;9.753e-01;1.783e-04	0.4605;0.0105;0.5369	0.0915;0.0102;0.9004	t|1e2.1o1|2e1.2o2|2e2.1o1	3	3	1;0;0	chr14	+	20310733-20311105;20309797-20311471;20310733-20311471	20309672-20309797;20310490-20310733;20311105-20311625
Tsc22d1	ENSMUSG00000022010.19	ENSMUSG00000022010.19:s:76418648-76419009	-0.0205;-0.3062;-0.0001;-0.1493;0.5809	2.109e-03;8.852e-01;2.804e-08;2.790e-01;9.999e-01	4.982e-01;3.859e-05;9.968e-01;2.900e-02;8.510e-12	0.0423;0.3431;0.0037;0.1809;0.4173	0.0016;0.0016;0.0016;0.0016;0.9937	s|1e1.1o1|1e2.1o3|1e2.2o3|1e2.3o3|1e3.1o1	5	4	0;0;0;0;0	chr14	+	76419009-76437666;76419009-76438936;76419009-76438947;76419009-76438964;76419009-76505249	76418648-76419009;76437666-76437815;76438933-76439108;76505098-76505737
Tsc22d1	ENSMUSG00000022010.19	ENSMUSG00000022010.19:t:76505098-76505737	0.2608;-0.0000;0.0000;-0.0000;-0.0000;-0.2640	6.970e-01;2.550e-09;2.543e-09;2.550e-09;2.550e-09;7.020e-01	4.911e-03;9.987e-01;9.963e-01;9.987e-01;9.987e-01;4.710e-03	0.3336;0.0026;0.0026;0.0026;0.0026;0.6550	0.6277;0.0008;0.0101;0.0008;0.0008;0.3535	t|1e1.1o1|1e2.1o1|1e3.1o1|1e4.1o2|1e5.1o1|1e6.1o1	6	7	0;0;0;0;0;0	chr14	+	76419009-76505249;76477023-76505249;76487924-76505249;76488675-76505249;76504293-76505249;76504841-76505249	76418648-76419009;76476917-76477023;76487759-76487924;76488436-76489063;76504214-76504293;76504478-76504841;76505098-76505737
Elp3	ENSMUSG00000022031.6	ENSMUSG00000022031.6:s:65592925-65593075	-0.2423;0.2423	6.223e-01;6.223e-01	7.625e-03;7.625e-03	0.8579;0.1421	0.5980;0.4020	s|1e1.1o1|2e1.1o1	2	2	0;0	chr14	-	65590605-65592982;65590605-65592925	65590506-65590605;65592925-65593075
Ywhaz	ENSMUSG00000022285.17	ENSMUSG00000022285.17:s:36794145-36794273	-0.0601;-0.2328;0.3179	4.662e-04;6.586e-01;8.696e-01	2.336e-01;4.326e-03;5.601e-04	0.0922;0.4698;0.4371	0.0161;0.2100;0.7750	s|1e1.1o2|1e1.2o2|1e2.1o2	3	3	0;0;0	chr15	-	36793678-36794145;36793675-36794145;36790988-36794145	36790684-36790988;36793539-36793837;36794145-36794273
Cdca3	ENSMUSG00000023505.13	ENSMUSG00000023505.13:t:124830503-124830650	0.1583;0.1239;-0.3016	3.623e-01;2.532e-01;9.152e-01	2.540e-02;5.318e-02;5.246e-06	0.2268;0.2926;0.4680	0.4066;0.4264;0.1559	t|1e1.1o1|1e2.1o1|1e3.1o1	3	4	0;0;0	chr6	+	124829639-124830503;124830273-124830503;124830417-124830503	124829547-124829639;124829688-124830273;124830363-124830417;124830503-124830650
Fgd2	ENSMUSG00000024013.15	ENSMUSG00000024013.15:s:29367921-29367979	-0.2245;0.2245	5.783e-01;5.783e-01	5.242e-04;5.242e-04	0.2529;0.7471	0.0026;0.9974	s|1e1.1o2|1e1.2o2	2	2	0;0	chr17	+	29367979-29368123;29367979-29368184	29367921-29367979;29368123-29368330
Ralbp1	ENSMUSG00000024096.17	ENSMUSG00000024096.17:t:65867532-65867830	0.0603;-0.0020;0.2479;0.0000;-0.0926;-0.1806	1.257e-01;8.035e-10;6.669e-01;2.216e-10;8.064e-02;3.647e-01	1.062e-01;9.375e-01;6.627e-03;9.997e-01;8.793e-02;2.313e-03	0.3499;0.0259;0.2136;0.0012;0.1921;0.2148	0.4450;0.0017;0.4876;0.0017;0.0835;0.0017	t|1e1.1o1|1e2.1o1|1e3.1o1|1e4.1o1|1e5.1o1|1e6.1o1	6	7	0;0;0;0;1;0	chr17	-	65867830-65885186;65867830-65884678;65867830-65884222;65867830-65883860;65867830-65868059;65867830-65867949	65867532-65867830;65867949-65868051;65868059-na;65883860-65883940;65884222-65884403;65884678-65884954;65885186-65885798
Plin3	ENSMUSG00000024197.10	ENSMUSG00000024197.10:s:56286213-56286295	-0.2683;0.2683	7.582e-01;7.582e-01	1.801e-03;1.801e-03	0.3092;0.6908	0.0137;0.9863	s|1e2.2o2|2e1.1o1	2	3	1;0	chr17	-	56280817-56286247;56284430-56286213	56280742-56280867;56284133-56284430;56286213-56286295
Adamts10	ENSMUSG00000024299.17	ENSMUSG00000024299.17:s:33531580-33532649	0.2627;-0.2627	7.491e-01;7.491e-01	1.779e-04;1.779e-04	0.7127;0.2873	0.9942;0.0058	s|1e1.1o2|1e1.2o2	2	2	0;0	chr17	+	33531797-33537087;33531797-33537092	33531580-33532649;33537087-33537175
Brd2	ENSMUSG00000024335.20	ENSMUSG00000024335.20:t:34118606-34119900	0.0000;0.2812;0.0000;0.0000;-0.0006;-0.2614	5.745e-21;8.988e-01;5.745e-21;5.745e-21;5.883e-21;8.342e-01	1.000e+00;1.088e-05;1.000e+00;1.000e+00;9.811e-01;3.193e-05	0.0008;0.6844;0.0008;0.0008;0.0183;0.2939	0.0009;0.9643;0.0009;0.0009;0.0009;0.0320	t|1e1.1o1|1e2.1o1|1e3.1o1|1e4.1o1|1e5.1o1|1e6.1o1	6	7	0;0;0;0;0;0	chr17	-	34119900-34122567;34119900-34122162;34119900-34121861;34119900-34121483;34119900-34120843;34119900-34120195	34118606-34119900;34120195-34120411;34120843-34120911;34121483-34121747;34121861-34121988;34122162-34122425;34122567-34122634
Epb41l4a	ENSMUSG00000024376.7	ENSMUSG00000024376.7:s:33886351-33886429	-0.2714;0.2714	8.688e-01;8.688e-01	8.657e-06;8.657e-06	0.9814;0.0186	0.7065;0.2935	s|1e1.1o1|1e2.1o1	2	3	0;1	chr18	-	33880284-33886351;33879032-33886351	33878912-33879032;33880187-33880284;33886351-33886429
Epb41l4a	ENSMUSG00000024376.7	ENSMUSG00000024376.7:t:33878912-33879032	0.2691;-0.2691	8.179e-01;8.179e-01	6.282e-04;6.282e-04	0.0334;0.9666	0.2982;0.7018	t|1e1.1o1|1e2.1o1	2	3	1;0	chr18	-	33879032-33886351;33879032-33880187	33878912-33879032;33880187-33880284;33886351-33886429
Yipf5	ENSMUSG00000024487.5	ENSMUSG00000024487.5:s:40218904-40219429	0.3164;-0.3164	9.912e-01;9.912e-01	1.205e-18;0.000e+00	0.6674;0.3326	0.9814;0.0186	s|1e1.1o1|2e2.1o1	2	3	0;0	chr18	-	40218865-40219228;40212215-40218904	40212043-40212215;40218556-40218865;40218904-40219429
Yipf5	ENSMUSG00000024487.5	ENSMUSG00000024487.5:t:40212043-40212215	-0.4848;0.4848	1.000e+00;1.000e+00	0.000e+00;1.916e-20	0.5265;0.4735	0.0471;0.9529	t|1e1.2o2|1e2.1o1	2	3	0;0	chr18	-	40212215-40218904;40212215-40218746	40212043-40212215;40218556-40218865;40218904-40219429
Gpr137	ENSMUSG00000024958.13	ENSMUSG00000024958.13:t:6939261-6939410	-0.0001;-0.2221;0.2266	8.773e-09;5.167e-01;5.274e-01	9.972e-01;1.210e-02;1.181e-02	0.0049;0.2472;0.7478	0.0023;0.0023;0.9954	t|1e1.1o1|1e2.1o1|1e3.1o1	3	4	0;0;0	chr19	-	6939410-6940483;6939410-6940352;6939410-6939529	6939261-6939410;6939529-6939996;6940352-6940482;6940483-6940907
Dnajc4	ENSMUSG00000024963.12	ENSMUSG00000024963.12:s:6989394-6989587	0.0000;0.2058;-0.2063	5.745e-21;5.307e-01;5.332e-01	1.000e+00;5.669e-03;5.585e-03	0.0007;0.2368;0.7625	0.0012;0.4487;0.5502	s|1e2.2o3|2e2.3o3|3e1.1o1	3	3	0;1;0	chr19	-	6988011-6989502;6988004-6989492;6988275-6989423	6987911-6988108;6988189-6988275;6989394-6989587
Btrc	ENSMUSG00000025217.15	ENSMUSG00000025217.15:s:45406545-45406586	-0.3490;0.3490	9.210e-01;9.210e-01	1.094e-04;1.094e-04	0.4334;0.5666	0.0718;0.9282	s|1e1.1o1|1e2.1o1	2	3	0;1	chr19	+	45406586-45423133;45406586-45456533	45406545-45406586;45423133-45423240;45456533-45460629
Slc2a8	ENSMUSG00000026791.14	ENSMUSG00000026791.14:t:32975314-32975484	0.3514;-0.3514	8.761e-01;8.761e-01	1.803e-03;1.803e-03	0.2294;0.7706	0.6015;0.3985	t|1e1.1o1|1e2.1o1	2	3	0;0	chr2	-	32975484-32976137;32975484-32975920	32975314-32975484;32975920-32976028;32976137-32976280
Atf2	ENSMUSG00000027104.18	ENSMUSG00000027104.18:s:73892475-73892639	0.0629;0.1520;-0.2422	7.159e-02;1.532e-01;7.152e-01	1.529e-01;6.134e-03;1.327e-03	0.6922;0.0056;0.2968	0.7539;0.1709;0.0569	s|1e1.1o2|1e1.2o2|1e2.1o1	3	3	0;0;0	chr2	-	73880381-73892475;73880379-73892475;73873745-73892475	73873274-73873745;73880285-73880381;73892475-73892639
1700037H04Rik	ENSMUSG00000027327.16	ENSMUSG00000027327.16:t:131153585-131153710	-0.2673;0.2673	6.516e-01;6.516e-01	6.298e-03;6.298e-03	0.9609;0.0391	0.6458;0.3542	t|1e1.1o1|1e2.1o1	2	3	0;0	chr2	-	131153710-131159953;131153710-131155642	131153585-131153710;131155642-131155779;131159953-131160081
Tmem168	ENSMUSG00000029569.9	ENSMUSG00000029569.9:s:13607830-13608100	0.0000;-0.0007;-0.0831;0.0000;0.3174;-0.1771	5.745e-21;5.925e-21;3.871e-04;5.745e-21;9.878e-01;3.185e-01	1.000e+00;9.755e-01;1.203e-01;1.000e+00;1.589e-09;2.528e-03	0.0006;0.0250;0.1135;0.0006;0.6677;0.2017	0.0008;0.0008;0.0008;0.0008;0.9717;0.0244	s|1e1.1o1|1e2.1o1|1e3.1o1|1e4.1o1|1e5.1o1|1e6.1o1	6	7	0;0;0;0;0;0	chr6	-	13607577-13607830;13607415-13607830;13607084-13607830;13605959-13607830;13603487-13607830;13595086-13607830	13594944-13595086;13602238-13603487;13605787-13605959;13606599-13607084;13607288-13607415;13607501-13607748;13607830-13608100
Tmem168	ENSMUSG00000029569.9	ENSMUSG00000029569.9:t:13594944-13595086	-0.4849;0.4849	9.109e-01;9.109e-01	6.173e-04;6.172e-04	0.7374;0.2626	0.2330;0.7670	t|1e1.1o1|1e2.1o1	2	3	0;0	chr6	-	13595086-13607830;13595086-13602238	13594944-13595086;13602238-13603487;13607830-13608100
Strn4	ENSMUSG00000030374.15	ENSMUSG00000030374.15:t:16836228-16837732	-0.2799;0.2799	8.709e-01;8.709e-01	9.521e-05;9.521e-05	0.3564;0.6436	0.0700;0.9300	t|1e1.1o1|1e2.1o1	2	3	1;0	chr7	+	16833225-16837562;16833996-16837562	16833165-16833225;16833875-16834652;16836228-16837732
Zfp583	ENSMUSG00000030443.16	ENSMUSG00000030443.16:s:6329255-6329316	0.3357;-0.3337;-0.0000	8.496e-01;8.467e-01;5.748e-21	9.840e-04;1.031e-03;9.995e-01	0.3150;0.6813;0.0033	0.6647;0.3338;0.0015	s|1e1.1o1|1e2.1o1|1e3.1o2	3	4	1;0;0	chr7	-	6327664-6329255;6325579-6329255;6323745-6329255	na-6327664;6323647-6323745;6325453-6325579;6329255-6329316
Zfp583	ENSMUSG00000030443.16	ENSMUSG00000030443.16:t:6329255-6329316	-0.2118;0.2121;-0.0000	5.735e-01;5.761e-01;5.745e-21	9.677e-04;9.768e-04;1.000e+00	0.2391;0.7595;0.0014	0.0338;0.9650;0.0012	t|1e1.1o2|1e1.2o2|1e2.1o1	3	3	0;0;0	chr7	-	6329316-6331153;6329316-6331141;6329316-6330070	6329255-6329316;6330070-6330434;6331141-6331285
2310022B05Rik	ENSMUSG00000031983.7	ENSMUSG00000031983.7:s:124651371-124651421	-0.5422;0.5422	9.999e-01;9.999e-01	3.504e-13;3.025e-13	0.9896;0.0104	0.4494;0.5506	s|1e1.1o2|1e1.2o2	2	2	0;1	chr8	-	124639615-124651371;124639576-124651371	124639091-124639615;124651371-124651421
Birc3	ENSMUSG00000032000.17	ENSMUSG00000032000.17:t:7860463-7861407	0.0000;0.3076;-0.3075	3.061e-07;7.834e-01;7.822e-01	9.957e-01;3.330e-03;3.347e-03	0.0040;0.3159;0.6792	0.0036;0.6650;0.3320	t|1e1.1o1|1e2.1o1|1e3.1o1	3	4	0;0;0	chr9	-	7861407-7873056;7861407-7872990;7861407-7872823	7860463-7861407;7872823-7872983;7872990-7873024;7873056-7873186
Anp32a	ENSMUSG00000032249.14	ENSMUSG00000032249.14:t:62371720-62371869	-0.0055;-0.1799;-0.0081;0.2419;0.0000;-0.0000;-0.0000;-0.0000;-0.0000	2.359e-10;4.332e-01;8.751e-10;6.372e-01;5.745e-21;5.745e-21;5.745e-21;5.745e-21;5.745e-21	8.431e-01;1.838e-02;7.918e-01;4.968e-03;1.000e+00;1.000e+00;1.000e+00;1.000e+00;1.000e+00	0.0359;0.7270;0.0399;0.1906;0.0005;0.0005;0.0005;0.0005;0.0005	0.0149;0.5379;0.0003;0.4373;0.0043;0.0003;0.0003;0.0003;0.0003	t|1e1.1o2|1e1.2o2|1e2.2o2|1e3.1o1|1e4.1o1|1e5.1o1|1e6.1o1|1e7.1o2|1e7.2o2	9	8	0;0;0;0;0;0;0;0;0	chr9	+	62341351-62371720;62341554-62371720;62342010-62371720;62342251-62371720;62342503-62371720;62344212-62371720;62344887-62371720;62367001-62371720;62367343-62371720	62341293-62341554;62341902-62342010;62342075-62342251;62342365-62342503;62344063-62344212;62344799-62344887;62366938-62367343;62371720-62371869
Tpm1	ENSMUSG00000032366.15	ENSMUSG00000032366.15:s:67029920-67031098	-0.2105;-0.0035;-0.0000;0.2409	5.516e-01;7.253e-10;5.745e-21;6.603e-01	9.667e-03;8.953e-01;1.000e+00;5.263e-03	0.5872;0.0278;0.0013;0.3856	0.3576;0.0008;0.0008;0.6407	s|1e1.1o1|1e2.1o1|1e3.1o1|1e4.1o1	4	5	0;0;0;0	chr9	-	67029742-67031029;67028167-67031029;67024565-67031029;67023441-67031029	67022590-67023441;67024324-67024565;67027892-67028167;67028848-67029742;67029920-67031098
Tpm1	ENSMUSG00000032366.15	ENSMUSG00000032366.15:t:67031452-67031514	-0.0000;0.2162;-0.2096	5.754e-21;5.647e-01;5.439e-01	9.987e-01;6.706e-03;8.324e-03	0.0021;0.3758;0.6190	0.0010;0.5925;0.4063	t|1e1.1o1|1e2.1o1|1e3.1o1	3	4	0;0;0	chr9	-	67031514-67032794;67031514-67032466;67031514-67031951	67031452-67031514;67031951-67032026;67032220-67032541;67032794-67032864
Tpm1	ENSMUSG00000032366.15	ENSMUSG00000032366.15:t:67035995-67036128	0.0188;-0.2575;0.2140	7.250e-04;5.884e-01;4.895e-01	5.497e-01;6.858e-03;1.325e-02	0.0201;0.8357;0.1458	0.0613;0.5954;0.3577	t|1e1.1o1|1e2.1o1|1e3.1o1	3	4	0;0;0	chr9	-	67036128-67048124;67036128-67047786;67036128-67043578	67035995-67036128;67043578-67043962;67047786-67047911;67048124-67048249
Dhx30	ENSMUSG00000032480.17	ENSMUSG00000032480.17:s:110117358-110117437	-0.2021;-0.0000;0.2051	4.761e-01;6.669e-10;4.900e-01	4.199e-03;9.987e-01;3.896e-03	0.2251;0.0038;0.7713	0.0199;0.0023;0.9777	s|1e1.1o2|1e1.2o2|1e2.1o1	3	3	0;0;0	chr9	-	110116792-110117358;110116755-110117358;110115582-110117358	110115422-110115582;110116678-110116792;110117358-110117437
Rab6b	ENSMUSG00000032549.7	ENSMUSG00000032549.7:t:103140382-103140440	-0.2292;0.2292	6.761e-01;6.761e-01	1.168e-04;1.168e-04	0.9306;0.0694	0.7064;0.2936	t|1e1.1o1|1e2.1o1	2	3	0;1	chr9	+	103112226-103140382;103136374-103140382	na-103136374;103111787-103112226;103140382-103140440
D430042O09Rik	ENSMUSG00000032743.15	ENSMUSG00000032743.15:s:125842580-125843453	0.2254;-0.2254	6.036e-01;6.036e-01	1.307e-03;1.307e-03	0.0024;0.9976	0.2652;0.7348	s|1e1.1o1|2e1.1o1	2	2	0;0	chr7	+	125843054-125850299;125843453-125850299	125842580-125843453;125850299-125851003
Gtf3c1	ENSMUSG00000032777.9	ENSMUSG00000032777.9:s:125643874-125644372	0.2003;-0.2003	4.678e-01;4.678e-01	6.380e-03;6.380e-03	0.0651;0.9349	0.2723;0.7277	s|1e2.2o2|2e1.1o1	2	3	1;0	chr7	-	125641478-125644103;125643365-125643874	125640954-125641733;125643326-125643365;125643874-125644372
Gtf3c1	ENSMUSG00000032777.9	ENSMUSG00000032777.9:t:125640954-125641733	-0.2135;0.2135	5.034e-01;5.034e-01	3.777e-03;3.777e-03	0.9626;0.0374	0.7621;0.2379	t|1e2.1o1|2e1.1o2	2	3	0;1	chr7	-	125641733-125642447;125641478-125644103	125640954-125641733;125642447-125642639;125643874-125644372
Trmt13	ENSMUSG00000033439.12	ENSMUSG00000033439.12:s:116589491-116589597	-0.2425;0.2425	6.449e-01;6.449e-01	6.546e-03;6.546e-03	0.6923;0.3077	0.4040;0.5960	s|1e1.1o2|1e1.2o2	2	2	0;0	chr3	-	116588639-116589491;116588524-116589491	116588472-116588639;116589491-116589597
Lif	ENSMUSG00000034394.14	ENSMUSG00000034394.14:t:4268184-4268365	-0.1499;0.2416;-0.0541	1.517e-01;6.899e-01;3.649e-02	5.539e-03;8.777e-04;2.036e-01	0.1730;0.6026;0.2156	0.0017;0.8521;0.1464	t|1e1.1o1|1e2.1o2|1e2.2o2	3	3	0;0;1	chr11	+	4266617-4268184;4267119-4268184;4267519-4268184	4266497-4266617;4266796-4267519;4268184-4268365
Mbd3	ENSMUSG00000035478.14	ENSMUSG00000035478.14:s:80393893-80394070	-0.4000;0.4000	9.814e-01;9.814e-01	4.399e-06;4.399e-06	0.8216;0.1784	0.4325;0.5675	s|1e1.1o1|1e2.1o1	2	3	0;1	chr10	-	80393280-80393893;80393018-80393893	80392539-80393018;80393095-80393280;80393893-80394070
Leng8	ENSMUSG00000035545.13	ENSMUSG00000035545.13:s:4137039-4137155	-0.3029;0.2658;0.0182;0.0000	9.149e-01;8.121e-01;9.724e-21;5.745e-21	8.577e-05;8.997e-04;6.567e-01;1.000e+00	0.3574;0.6244;0.0193;0.0006	0.0537;0.8880;0.0540;0.0007	s|1e1.1o1|2e1.1o1|2e2.1o1|3e1.1o1	4	3	0;0;0;0	chr7	+	4137122-4138696;4137151-4138696;4137151-4139419;4137155-4138696	4137039-4137155;4138696-4138788;4139419-4139590
Myrf	ENSMUSG00000036098.15	ENSMUSG00000036098.15:s:10215742-10215810	0.0002;-0.2793;0.2661	5.780e-21;7.819e-01;7.365e-01	9.945e-01;1.478e-03;1.981e-03	0.0015;0.7065;0.2920	0.0119;0.4230;0.5658	s|1e1.1o1|1e2.1o2|1e2.2o2	3	3	0;0;0	chr19	-	10215354-10215742;10215105-10215742;10215102-10215742	10215017-10215105;10215274-10215354;10215742-10215810
Myrf	ENSMUSG00000036098.15	ENSMUSG00000036098.15:t:10215017-10215105	-0.2736;-0.0000;0.2741;-0.0000	7.604e-01;5.745e-21;7.625e-01;5.745e-21	1.699e-03;1.000e+00;1.665e-03;1.000e+00	0.7061;0.0012;0.2916;0.0012	0.4266;0.0009;0.5714;0.0009	t|1e1.1o1|1e2.1o1|2e1.1o1|2e2.1o1	4	3	0;0;0;0	chr19	-	10215105-10215742;10215105-10215274;10215102-10215742;10215102-10215274	10215017-10215105;10215274-10215354;10215742-10215810
Pank2	ENSMUSG00000037514.17	ENSMUSG00000037514.17:s:131274185-131274263	0.0604;-0.0103;-0.2343;0.2029	6.081e-02;2.072e-05;6.296e-01;4.960e-01	1.537e-01;7.151e-01;7.497e-03;6.866e-03	0.1935;0.0357;0.6939;0.0824	0.2880;0.0015;0.4449;0.2743	s|1e1.1o1|1e2.1o1|1e3.1o1|1e4.1o1	4	5	0;0;0;0	chr2	+	131274263-131280157;131274263-131282592;131274263-131287474;131274263-131293399	131274185-131274263;131280157-131280410;131282592-131282768;131287474-131287597;131293399-131293524
Slc43a2	ENSMUSG00000038178.16	ENSMUSG00000038178.16:t:75532588-75532788	0.0001;-0.3489;0.0227;0.0001;0.3045	6.463e-07;9.386e-01;4.420e-02;6.463e-07;7.934e-01	9.951e-01;8.672e-05;2.717e-01;9.951e-01;2.609e-03	0.0028;0.3974;0.0759;0.0028;0.5164	0.0031;0.0283;0.0974;0.0031;0.8670	t|1e1.1o1|1e2.1o2|1e2.2o2|1e3.1o2|1e3.2o2	5	4	0;0;0;0;0	chr11	+	75531741-75532588;75531778-75532588;75531822-75532588;75532208-75532588;75532414-75532588	75531694-75531741;75531743-75531822;75532112-75532414;75532588-75532788
Cep44	ENSMUSG00000038215.15	ENSMUSG00000038215.15:s:56550545-56551047	-0.1402;0.4052;-0.0081;-0.1817	2.108e-01;9.837e-01;9.175e-06;3.863e-01	2.835e-02;4.276e-06;7.637e-01;6.309e-03	0.1839;0.5646;0.0408;0.2197	0.0009;0.9713;0.0211;0.0067	s|1e1.1o1|1e2.1o1|2e1.1o1|2e2.1o1	4	3	0;0;0;0	chr8	-	56550121-56550688;56547524-56550688;56550121-56550545;56547524-56550545	56547388-56547524;56550063-56550257;56550545-56551047
Cep44	ENSMUSG00000038215.15	ENSMUSG00000038215.15:t:56547388-56547524	0.5061;-0.1479;-0.3117;-0.0000	9.998e-01;2.109e-01;9.116e-01;5.748e-21	3.789e-12;1.862e-02;5.905e-06;9.996e-01	0.4582;0.1758;0.3353;0.0027	0.9702;0.0067;0.0202;0.0009	t|1e1.1o2|1e1.2o2|1e2.1o1|1e3.1o1	4	4	0;0;0;0	chr8	-	56547524-56550688;56547524-56550545;56547524-56550063;56547524-56549225	56547388-56547524;56548981-56549384;56550063-56550257;56550545-56551047
Abitram	ENSMUSG00000038827.11	ENSMUSG00000038827.11:s:56802345-56802726	0.5151;-0.5151	1.000e+00;1.000e+00	1.943e-20;0.000e+00	0.1183;0.8817	0.6269;0.3731	s|1e1.1o2|1e1.2o2	2	2	0;0	chr4	+	56802726-56803508;56802726-56803596	56802345-56802726;56803508-56803647
Usp53	ENSMUSG00000039701.11	ENSMUSG00000039701.11:t:122967641-122969249	-0.4216;0.4216	9.717e-01;9.717e-01	8.145e-05;8.144e-05	0.9317;0.0683	0.5069;0.4931	t|1e1.1o1|1e2.1o1	2	3	0;0	chr3	-	122969249-122984282;122969249-122982685	122967641-122969249;122982685-122982847;122984282-122984510
Wdr70	ENSMUSG00000039828.7	ENSMUSG00000039828.7:s:8093676-8093759	-0.5285;0.5285	9.933e-01;9.933e-01	2.820e-05;2.820e-05	0.5730;0.4270	0.0483;0.9517	s|1e1.1o1|1e2.1o1	2	3	0;0	chr15	-	8093115-8093676;8082582-8093676	8082462-8082582;8092227-8093115;8093676-8093759
Esrp1	ENSMUSG00000040728.15	ENSMUSG00000040728.15:s:11353295-11353463	-0.1472;0.2185;-0.0519	1.941e-01;5.531e-01;1.125e-01	1.683e-02;1.071e-02;1.348e-01	0.1785;0.1700;0.6421	0.0038;0.4201;0.5764	s|1e1.1o1|1e2.1o1|1e3.1o1	3	4	0;0;0	chr4	-	11344262-11353295;11338831-11353295;11333473-11353295	11331933-11333473;11338722-11338831;11344112-11344262;11353295-11353463
Cop1	ENSMUSG00000040782.12	ENSMUSG00000040782.12:s:159249202-159249278	0.5365;-0.5365	9.749e-01;9.749e-01	1.447e-04;1.447e-04	0.2429;0.7571	0.7699;0.2301	s|1e1.1o1|2e1.1o1	2	2	0;0	chr1	+	159249266-159250023;159249278-159250023	159249202-159249278;159250023-159250142
Rgl2	ENSMUSG00000041354.16	ENSMUSG00000041354.16:t:33931726-33932029	0.0000;0.4780;-0.0686;-0.1362;-0.2298	1.555e-09;8.667e-01;2.992e-01;2.386e-01;6.256e-01	9.995e-01;2.145e-03;4.243e-02;3.494e-02;6.517e-03	0.0018;0.0105;0.3847;0.2384;0.3599	0.0017;0.5079;0.2706;0.0734;0.1032	t|1e1.1o1|1e2.1o1|1e3.1o2|1e3.2o2|1e4.1o1	5	5	0;0;0;0;0	chr17	+	33930044-33931726;33930441-33931726;33930943-33931726;33931070-33931726;33931634-33931726	33929543-33930044;33930245-33930495;33930883-33931070;33931211-33931634;33931726-33932029
Rnf123	ENSMUSG00000041528.15	ENSMUSG00000041528.15:s:108063903-108064027	-0.2821;0.2821	8.714e-01;8.714e-01	4.226e-04;4.226e-04	0.7438;0.2562	0.4638;0.5362	s|1e1.1o1|2e1.1o1	2	2	0;0	chr9	-	108063681-108063921;108063681-108063903	108063483-108063681;108063903-108064027
Gcn1	ENSMUSG00000041638.18	ENSMUSG00000041638.18:t:115594993-115595073	-0.2343;0.2343	6.555e-01;6.555e-01	1.433e-04;1.433e-04	0.9655;0.0345	0.7516;0.2484	t|1e1.1o1|1e2.1o1	2	3	0;1	chr5	+	115594214-115594993;115594518-115594993	115594033-115594214;115594463-115594518;115594993-115595073
Mapk1ip1	ENSMUSG00000041775.7	ENSMUSG00000041775.7:s:138845957-138846273	0.0001;-0.3549;0.3558	6.823e-07;7.730e-01;7.736e-01	9.910e-01;4.891e-03;4.894e-03	0.0082;0.9594;0.0299	0.0049;0.5388;0.4549	s|1e1.1o1|1e2.1o2|1e2.2o2	3	3	0;0;0	chr7	-	138840934-138845957;138837030-138845957;138836926-138845957	138835823-138837030;138840577-138840934;138845957-138846273
Mapk1ip1	ENSMUSG00000041775.7	ENSMUSG00000041775.7:t:138835823-138837030	-0.2594;-0.0693;0.3586	6.604e-01;1.413e-02;7.765e-01	8.362e-03;1.843e-01;4.822e-03	0.8729;0.0993;0.0277	0.5388;0.0049;0.4549	t|1e1.1o1|1e2.1o1|2e1.1o1	3	3	0;0;0	chr7	-	138837030-138845957;138837030-138840577;138836926-138845957	138835823-138837030;138840577-138840934;138845957-138846273
Alkbh6	ENSMUSG00000042831.13	ENSMUSG00000042831.13:s:30312237-30312420	-0.2151;0.2151	6.102e-01;6.102e-01	3.728e-03;3.728e-03	0.2572;0.7428	0.0299;0.9701	s|1e1.1o1|1e2.1o1	2	3	0;0	chr7	+	30312388-30312506;30312388-30312591	30312237-30312420;30312506-30312508;30312591-30312661
Pigv	ENSMUSG00000043257.15	ENSMUSG00000043257.15:s:133669738-133669860	-0.0300;0.2309;-0.1582	1.358e-03;5.434e-01;3.814e-01	4.278e-01;1.240e-02;2.780e-02	0.0726;0.3500;0.5708	0.0031;0.5905;0.4062	s|1e1.1o1|1e2.1o1|1e3.1o1	3	4	0;0;0	chr4	-	133668957-133669738;133665779-133669738;133662791-133669738	133660387-133662791;133664658-133665779;133668757-133668957;133669738-133669860
A4galt	ENSMUSG00000047878.13	ENSMUSG00000047878.13:t:83230411-83230657	0.0485;-0.0157;0.2680;-0.3169	1.060e-01;2.187e-05;7.700e-01;8.184e-01	1.339e-01;5.529e-01;1.682e-04;2.447e-03	0.4390;0.0618;0.0016;0.4968	0.4865;0.0393;0.3002;0.1644	t|1e1.1o2|1e1.2o2|1e2.1o1|1e3.1o1	4	4	0;0;1;1	chr15	-	83230657-83251700;83230657-83251617;83230657-83238871;83230657-83237920	83230411-83230657;83237920-na;83238871-na;83251617-83251774
Thoc7	ENSMUSG00000053453.9	ENSMUSG00000053453.9:s:13961185-13961277	-0.2276;0.2276	6.933e-01;6.933e-01	1.048e-06;1.049e-06	0.2454;0.7546	0.0197;0.9803	s|1e1.1o1|1e2.1o1	2	3	0;0	chr14	-	13957631-13961185;13954656-13961185	13954539-13955698;13957554-13957631;13961185-13961277
Smyd1	ENSMUSG00000055027.17	ENSMUSG00000055027.17:t:71225332-71225521	-0.0610;0.4034;-0.3232	1.044e-02;9.785e-01;7.949e-01	1.709e-01;1.118e-07;1.092e-03	0.1195;0.0250;0.8503	0.0378;0.4097;0.5563	t|1e1.1o1|1e2.1o1|1e3.1o1	3	4	0;0;1	chr6	-	71225521-71237357;71225521-71235343;71225521-71226504	71225332-71225521;71226504-na;71235343-71235381;71237357-71237487
Cpsf6	ENSMUSG00000055531.12	ENSMUSG00000055531.12:s:117355935-117356127	0.2659;-0.0000;-0.2649	5.521e-01;1.372e-06;5.441e-01	3.181e-03;9.890e-01;3.578e-03	0.0385;0.0057;0.9543	0.2746;0.0040;0.7207	s|1e1.1o1|1e2.1o2|1e2.2o2	3	3	0;0;0	chr10	-	117355852-117355935;117349501-117355935;117349467-117355935	117344673-117349501;117353805-117355852;117355935-117356127
Acbd4	ENSMUSG00000056938.16	ENSMUSG00000056938.16:s:103102682-103103096	-0.2025;0.2025	5.440e-01;5.440e-01	7.138e-03;7.138e-03	0.2989;0.7011	0.0769;0.9231	s|1e1.1o1|1e2.1o1	2	3	0;0	chr11	+	103103096-103103235;103103096-103103526	103102682-103103096;103103235-103103385;103103526-103103644
Acbd4	ENSMUSG00000056938.16	ENSMUSG00000056938.16:t:103103526-103103644	0.2150;0.0142;-0.2337	5.868e-01;1.383e-09;6.741e-01	5.448e-03;6.517e-01;3.597e-03	0.2704;0.0382;0.6957	0.4949;0.0578;0.4401	t|1e1.1o1|1e2.1o1|1e3.1o1	3	4	0;0;0	chr11	+	103103096-103103526;103103145-103103526;103103369-103103526	103102682-103103096;103103108-103103223;103103235-103103385;103103526-103103644
Ccdc28a	ENSMUSG00000059554.12	ENSMUSG00000059554.12:s:18219488-18219642	0.3136;-0.3136	8.680e-01;8.680e-01	2.089e-04;2.089e-04	0.6319;0.3681	0.9810;0.0190	s|1e1.1o1|1e2.1o1	2	3	0;0	chr10	-	18218392-18219488;18216282-18219488	18216193-18216335;18216784-18218392;18219488-18219642
Plppr1	ENSMUSG00000063446.4	ENSMUSG00000063446.4:s:na-49329018	0.6745;-0.6745	1.000e+00;1.000e+00	1.110e-20;0.000e+00	0.3328;0.6672	0.9971;0.0029	s|1e1.1o2|1e2.1o1	2	3	1;1	chr4	+	49329018-49329227;49329018-49329643	na-49329018;49329227-49329434;49329643-na
Plppr1	ENSMUSG00000063446.4	ENSMUSG00000063446.4:t:49329227-49329434	0.3486;-0.3486	8.870e-01;8.870e-01	1.085e-03;1.085e-03	0.2217;0.7783	0.5720;0.4280	t|1e2.1o1|2e1.1o1	2	3	1;1	chr4	+	49329018-49329227;49328877-49329294	na-49328877;na-49329018;49329227-49329434
Plppr1	ENSMUSG00000063446.4	ENSMUSG00000063446.4:t:49329643-na	-0.2009;-0.2870;0.5213	5.020e-01;9.489e-01;1.000e+00	8.193e-04;1.132e-11;4.541e-18	0.2312;0.2995;0.4617	0.0163;0.0019;0.9820	t|1e1.1o1|1e2.1o1|1e3.2o2	3	4	1;1;1	chr4	+	49328810-49329643;49329018-49329643;49329434-49329643	na-49328810;na-49329018;49329227-49329434;49329643-na
Siva1	ENSMUSG00000064326.13	ENSMUSG00000064326.13:t:112647751-112647981	0.2433;-0.2433	7.037e-01;7.037e-01	1.804e-03;1.804e-03	0.6325;0.3675	0.8969;0.1031	t|1e1.1o1|1e2.1o1	2	3	0;0	chr12	+	112645084-112647825;112647032-112647825	112644679-112645084;112646418-112647032;112647751-112647981
Csnk1g3	ENSMUSG00000073563.3	ENSMUSG00000073563.3:s:53933450-53933545	0.2226;-0.2226	5.136e-01;5.136e-01	4.577e-03;4.577e-03	0.0461;0.9539	0.2356;0.7644	s|1e1.1o1|1e2.1o1	2	3	0;0	chr18	+	53933545-53936853;53933545-53948048	53933450-53933545;53936853-53936948;53948048-53948154
Csnk1g3	ENSMUSG00000073563.3	ENSMUSG00000073563.3:t:53948048-53948154	0.3999;-0.3999	9.450e-01;9.450e-01	3.691e-04;3.691e-04	0.4453;0.5547	0.8739;0.1261	t|1e1.1o1|1e2.1o1	2	3	0;0	chr18	+	53933545-53948048;53936948-53948048	53933450-53933545;53936853-53936948;53948048-53948154
Slc4a11	ENSMUSG00000074796.10	ENSMUSG00000074796.10:t:130691549-130691982	-0.2214;0.2214	6.186e-01;6.186e-01	8.382e-04;8.382e-04	0.2674;0.7326	0.0075;0.9925	t|1e1.1o1|1e2.1o1	2	3	1;0	chr2	-	130691780-130692166;130691780-130692029	130691549-130691982;130692029-130692078;130692166-130692330
Tmem92	ENSMUSG00000075610.9	ENSMUSG00000075610.9:s:94779256-94779339	-0.2717;0.2717	7.982e-01;7.982e-01	5.548e-04;5.547e-04	0.3940;0.6060	0.1209;0.8791	s|1e1.1o1|1e2.1o1	2	3	0;0	chr11	-	94779115-94779256;94779059-94779256	94778917-94779059;94779061-94779115;94779256-94779339
Plekhn1	ENSMUSG00000078485.3	ENSMUSG00000078485.3:s:156222251-156222481	-0.0209;-0.1643;0.2025	9.091e-03;2.306e-01;5.151e-01	3.190e-01;1.804e-03;4.299e-04	0.8030;0.1897;0.0085	0.7756;0.0013;0.2231	s|1e1.1o1|1e2.1o3|1e2.2o3	3	3	0;1;0	chr4	-	156222016-156222251;156221967-156222251;156221941-156222251	156221456-156221967;156221968-156222016;156222251-156222481
AA623943	ENSMUSG00000081478.1	ENSMUSG00000081478.1:s:94813292-94813348	-0.2453;0.2440;0.0000	6.336e-01;6.310e-01;5.746e-21	7.788e-03;7.930e-03;9.999e-01	0.7201;0.2788;0.0011	0.4703;0.5281;0.0022	s|1e1.1o3|1e1.2o3|2e1.3o3	3	2	1;1;0	chr11	-	94813156-94813297;94813100-94813297;94813083-94813292	94812958-94813156;94813292-94813348
Nbdy	ENSMUSG00000086316.8	ENSMUSG00000086316.8:t:153741040-153741920	0.3213;-0.3213	9.090e-01;9.090e-01	3.473e-05;3.473e-05	0.6416;0.3584	0.9535;0.0465	t|1e1.1o1|1e2.1o1	2	3	0;0	chrX	+	153725841-153741040;153728939-153741040	153725705-153725841;153728862-153729188;153741040-153741920
Zfp850	ENSMUSG00000096916.7	ENSMUSG00000096916.7:s:28014016-28014115	0.0000;-0.1759;-0.0012;0.2064	5.745e-21;3.258e-01;6.032e-21;5.676e-01	1.000e+00;2.931e-03;9.617e-01;1.423e-04	0.0023;0.3210;0.0355;0.6442	0.0003;0.1375;0.0088;0.8548	s|1e1.1o2|1e1.2o2|2e1.1o2|2e1.2o2	4	2	1;1;1;0	chr7	-	28012496-28014021;28012450-28014021;28012496-28014016;28012450-28014016	28012336-28012496;28014016-28014115
Myo18a	ENSMUSG00000000631.20	ENSMUSG00000000631.20:t:77777235-77780195	0.4136;-0.4062;-0.0000;-0.0000	9.706e-01;9.655e-01;3.251e-09;3.251e-09	1.359e-06;2.126e-06;9.982e-01;9.982e-01	0.5833;0.4105;0.0035;0.0035	0.9932;0.0023;0.0023;0.0023	t|1e1.1o1|1e2.1o1|1e3.1o1|1e4.1o1	4	5	0;0;0;0	chr11	+	77763379-77777235;77765716-77777235;77766886-77777235;77772225-77777235	77763246-77763379;77765603-77765716;77766736-77766886;77772151-77772225;77777235-77780195
Chtop	ENSMUSG00000001017.15	ENSMUSG00000001017.15:s:90506108-90507258	0.0000;0.3039;-0.3045	5.745e-21;9.326e-01;9.337e-01	1.000e+00;1.739e-06;1.663e-06	0.0005;0.4801;0.5194	0.0010;0.7925;0.2064	s|1e1.1o1|1e2.1o2|1e2.2o2	3	3	0;0;0	chr3	-	90505478-90506108;90503282-90506108;90503279-90506108	90503096-90503282;90505395-90505478;90506108-90507258
Chtop	ENSMUSG00000001017.15	ENSMUSG00000001017.15:t:90503096-90503282	0.3039;0.0000;-0.3045	9.326e-01;5.745e-21;9.337e-01	1.739e-06;1.000e+00;1.663e-06	0.4801;0.0005;0.5194	0.7925;0.0010;0.2064	t|1e1.1o1|1e2.1o1|2e1.1o1	3	3	0;0;0	chr3	-	90503282-90506108;90503282-90505395;90503279-90506108	90503096-90503282;90505395-90505478;90506108-90507258
Dusp3	ENSMUSG00000003518.13	ENSMUSG00000003518.13:t:101974716-101974939	0.3311;-0.3311	9.285e-01;9.285e-01	1.115e-04;1.115e-04	0.5828;0.4172	0.9331;0.0669	t|1e1.2o2|1e2.1o1	2	3	0;0	chr11	-	101974939-101984612;101974939-101981617	101974716-101974939;101981617-101981843;101984612-101984799
Celf1	ENSMUSG00000005506.16	ENSMUSG00000005506.16:s:90940382-90940641	0.0000;-0.0587;-0.1454;0.2207	5.903e-21;7.803e-02;2.942e-01;6.210e-01	1.000e+00;1.565e-01;3.409e-02;7.020e-03	0.0014;0.2401;0.3093;0.4386	0.0017;0.1798;0.1419;0.6754	s|1e1.1o1|1e2.1o1|1e3.1o1|i	4	4	0;0;0;1	chr2	+	90940641-90954289;90940641-90987665;90940641-90998580;90940642-90954288	90940382-90940641;90954289-90954341;90987620-90987816;90998579-90998767	90940642-90954288
Igf1r	ENSMUSG00000005533.10	ENSMUSG00000005533.10:t:68210259-68212926	-0.2627;0.1784;0.0544	7.590e-01;4.016e-01;2.047e-09	2.032e-03;1.151e-02;3.828e-01	0.7809;0.2183;0.0008	0.5235;0.3949;0.0806	t|1e1.1o1|1e2.1o1|2e1.1o1	3	3	0;1;1	chr7	+	68207873-68211994;68209005-68211994;68207873-68211997	68207763-68207873;68208913-68209005;68210259-68212926
Tmem184b	ENSMUSG00000009035.15	ENSMUSG00000009035.15:t:79378464-79378713	-0.2492;-0.0000;0.0232;0.1998	7.427e-01;2.219e-10;9.267e-06;4.871e-01	6.476e-04;9.995e-01;4.492e-01;2.848e-05	0.9349;0.0025;0.0601;0.0025	0.6832;0.0006;0.0914;0.2186	t|1e1.1o1|1e2.1o2|1e2.2o2|1e3.1o1	4	4	0;0;0;0	chr15	-	79378713-79403185;79378713-79402847;79378713-79402806;79378713-79396676	79378464-79378713;79396676-79396856;79402806-79402975;79403185-79403569
Ptprs	ENSMUSG00000013236.17	ENSMUSG00000013236.17:t:56424880-56425133	-0.0997;0.0000;-0.0849;-0.0057;0.2477	7.922e-03;5.745e-21;4.772e-04;7.146e-21;8.112e-01	5.904e-02;1.000e+00;1.069e-01;8.435e-01;2.151e-06	0.1407;0.0004;0.1126;0.0373;0.7099	0.0337;0.0007;0.0094;0.0007;0.9536	t|1e1.1o1|1e2.1o1|1e3.1o1|1e4.1o1|1e5.1o1	5	6	0;0;1;0;0	chr17	-	56424977-56434453;56424977-56429099;56424977-56428852;56424977-56426387;56424977-56425327	56424880-56425133;56425327-56425461;56426387-56426504;56428852-56428966;56429099-56429282;56433935-56434685
Ptprs	ENSMUSG00000013236.17	ENSMUSG00000013236.17:t:56457615-56458377	-0.2203;0.0008;0.2140	5.121e-01;3.940e-05;4.979e-01	1.460e-02;9.585e-01;1.569e-02	0.4487;0.0056;0.5439	0.1935;0.0113;0.7999	t|1e1.1o1|1e2.1o1|1e3.1o1	3	4	0;0;0	chr17	-	56458377-56476340;56458377-56474428;56458377-56462104	56457615-56458377;56462104-56462216;56474428-56474627;56476340-56476483
Prdm15	ENSMUSG00000014039.18	ENSMUSG00000014039.18:t:97839923-97839968	0.2338;-0.2329;0.0000;0.0000	5.593e-01;5.587e-01;2.087e-07;2.087e-07	1.159e-02;1.162e-02;9.972e-01;9.972e-01	0.4682;0.5239;0.0031;0.0031	0.7478;0.2469;0.0026;0.0026	t|1e1.1o2|1e1.2o2|1e2.1o1|1e3.1o1	4	4	0;0;0;0	chr16	-	97839968-97851773;97839968-97851769;97839968-97851051;97839968-97848805	97839923-97839968;97848805-97848884;97851051-97851227;97851769-97851850
Ddc	ENSMUSG00000020182.16	ENSMUSG00000020182.16:t:11880442-11880650	-0.0000;-0.0000;-0.0000;0.2341;-0.0000;-0.2439	8.865e-10;8.865e-10;8.865e-10;6.983e-01;8.864e-10;7.530e-01	9.990e-01;9.990e-01;9.990e-01;2.981e-06;9.985e-01;2.822e-05	0.0024;0.0024;0.0024;0.0024;0.0024;0.9880	0.0007;0.0007;0.0007;0.2550;0.0081;0.7331	t|1e1.1o2|1e1.2o2|1e2.1o1|1e3.1o1|1e4.1o1|1e5.1o1	6	6	0;0;0;1;1;1	chr11	-	11880650-11898012;11880650-11898008;11880650-11890338;11880650-11882252;11880650-11881378;11880650-11881368	11880442-11880650;11881368-na;11881378-na;11882252-11882388;11890338-11890408;11898008-11898144
Gfpt2	ENSMUSG00000020363.6	ENSMUSG00000020363.6:s:49794178-49794243	0.4674;-0.4674	9.938e-01;9.938e-01	1.882e-06;1.882e-06	0.3063;0.6937	0.7845;0.2155	s|1e1.1o1|i	2	2	0;1	chr11	+	49794243-49804952;49794244-49804951	49794178-49794243;49804952-49805059	49794244-49804951
Dbnl	ENSMUSG00000020476.14	ENSMUSG00000020476.14:s:5797024-5797175	-0.1314;-0.1050;0.2579	1.179e-01;1.359e-01;7.565e-01	3.394e-02;6.936e-02;1.799e-04	0.1630;0.3903;0.4588	0.0123;0.2660;0.7211	s|1e1.1o3|1e1.2o3|1e1.3o3	3	2	0;0;0	chr11	+	5797175-5797275;5797175-5797284;5797175-5797287	5797024-5797175;5797275-5797335
Ern1	ENSMUSG00000020715.9	ENSMUSG00000020715.9:t:106434681-106434987	-0.2007;0.2007	5.109e-01;5.109e-01	3.907e-07;3.906e-07	0.2206;0.7794	0.0015;0.9985	t|1e1.1o1|1e2.1o1	2	3	0;0	chr11	-	106434987-106458908;106434987-106437090	106434681-106434987;106437090-106437123;106458556-106459028
Spata7	ENSMUSG00000021007.14	ENSMUSG00000021007.14:s:98631963-98632755	0.3254;-0.3254	8.162e-01;8.162e-01	1.421e-03;1.421e-03	0.2512;0.7488	0.5901;0.4099	s|1e1.1o1|1e2.1o1	2	3	0;0	chr12	+	98632037-98634224;98632037-98637566	98631963-98632755;98633010-98634923;98637566-98638902
Erh	ENSMUSG00000021131.14	ENSMUSG00000021131.14:t:80640814-80641044	0.2942;-0.2942	7.413e-01;7.413e-01	3.604e-03;3.604e-03	0.3556;0.6444	0.6831;0.3169	t|1e1.1o1|1e2.1o1	2	3	0;0	chr12	-	80641044-80643764;80641044-80642789	80640814-80641044;80642789-80642845;80643764-80644341
Fars2	ENSMUSG00000021420.13	ENSMUSG00000021420.13:t:36204509-36205141	0.2056;-0.2059;-0.0000;-0.0000	5.493e-01;5.497e-01;5.745e-21;5.745e-21	6.773e-03;6.755e-03;1.000e+00;1.000e+00	0.0566;0.9408;0.0014;0.0014	0.2615;0.7362;0.0011;0.0011	t|1e1.1o1|1e2.1o1|1e3.1o1|1e4.1o1	4	5	0;0;0;0	chr13	+	36117793-36204509;36118005-36204509;36130033-36204509;36148444-36204509	36117412-36117793;36117858-36118005;36129900-36130033;36148361-36148444;36204509-36205141
Sema4d	ENSMUSG00000021451.16	ENSMUSG00000021451.16:s:51763252-51763320	0.5091;-0.5091	9.667e-01;9.667e-01	3.568e-05;3.568e-05	0.0466;0.9534	0.5663;0.4337	s|1e1.1o1|1e2.1o1	2	3	0;0	chr13	-	51734570-51763252;51725542-51763252	51725224-51725542;51734507-51734763;51763252-51763320
Sema4d	ENSMUSG00000021451.16	ENSMUSG00000021451.16:t:51725224-51725542	-0.3141;-0.0208;-0.0005;-0.0000;-0.0000;0.3949	8.718e-01;3.142e-06;2.445e-10;5.745e-21;5.745e-21;9.897e-01	1.775e-04;5.919e-01;9.819e-01;1.000e+00;1.000e+00;2.591e-08	0.8755;0.0599;0.0155;0.0012;0.0012;0.0527	0.5737;0.0010;0.0010;0.0010;0.0010;0.4224	t|1e1.1o1|1e2.1o1|1e3.1o1|1e4.1o1|1e5.1o2|1e6.1o1	6	7	0;0;0;0;0;0	chr13	-	51725542-51763252;51725542-51756557;51725542-51754596;51725542-51752100;51725542-51748681;51725542-51734507	51725224-51725542;51734507-51734763;51748552-51748919;51752100-51752165;51754596-51754765;51756557-51756802;51763252-51763320
Prxl2c	ENSMUSG00000021482.10	ENSMUSG00000021482.10:s:64312267-64312335	0.2324;-0.2324	6.934e-01;6.934e-01	2.830e-03;2.830e-03	0.7021;0.2979	0.9427;0.0573	s|1e1.1o1|1e2.1o1	2	3	0;0	chr13	-	64309146-64312267;64308927-64312267	64308822-64308927;64309093-64309146;64312267-64312335
Prxl2c	ENSMUSG00000021482.10	ENSMUSG00000021482.10:t:64308822-64308927	-0.2100;0.2100	5.948e-01;5.948e-01	6.048e-03;6.048e-03	0.2647;0.7353	0.0379;0.9621	t|1e1.1o1|1e2.1o1	2	3	0;0	chr13	-	64308927-64312267;64308927-64309093	64308822-64308927;64309093-64309146;64312267-64312335
Acin1	ENSMUSG00000022185.19	ENSMUSG00000022185.19:t:54648088-54648578	0.2881;-0.0055;-0.2225;-0.0003	9.091e-01;7.093e-21;6.197e-01;5.828e-21	3.612e-06;8.488e-01;4.320e-04;9.884e-01	0.5522;0.0408;0.3808;0.0244	0.8432;0.0006;0.1557;0.0006	t|1e1.1o1|1e2.1o3|1e2.2o3|1e2.3o3	4	3	0;0;0;1	chr14	-	54648130-54651717;54648130-54649560;54648130-54649532;54648130-54649522	54648088-54648578;54649522-54650268;54651400-54651858
Myo10	ENSMUSG00000022272.17	ENSMUSG00000022272.17:s:25807736-25808334	0.2088;-0.2088	5.661e-01;5.661e-01	1.044e-02;1.044e-02	0.6357;0.3643	0.8820;0.1180	s|1e2.1o1|2e1.1o1	2	3	0;1	chr15	+	25808188-25810359;25808334-25808523	25807736-25808334;25808523-na;25810359-25810550
Myo10	ENSMUSG00000022272.17	ENSMUSG00000022272.17:t:25776021-25776145	0.4669;-0.1326;-0.1265;0.0000;-0.1274	9.973e-01;1.268e-01;1.875e-01;4.438e-10;1.561e-01	3.707e-09;2.768e-02;5.189e-02;9.997e-01;4.471e-02	0.4792;0.1685;0.1616;0.0017;0.1536	0.9909;0.0015;0.0015;0.0015;0.0023	t|1e1.1o1|1e2.1o1|1e3.1o1|1e4.1o1|1e5.1o1	5	6	0;0;0;0;0	chr15	+	25744256-25776021;25753320-25776021;25759151-25776021;25768778-25776021;25774308-25776021	25744176-25744256;25752910-25753320;25758765-25759151;25768556-25768778;25773987-25774308;25776021-25776145
Tarbp2	ENSMUSG00000023051.11	ENSMUSG00000023051.11:s:102522424-102522551	0.2371;-0.2371	7.127e-01;7.127e-01	2.816e-05;2.816e-05	0.7424;0.2576	0.9975;0.0025	s|1e1.1o1|1e2.1o1	2	3	0;1	chr15	+	102522551-102522849;102522551-102523185	102522424-102522551;102522849-102523050;102523185-102523676
Tarbp2	ENSMUSG00000023051.11	ENSMUSG00000023051.11:t:102521040-102521213	0.0000;-0.1543;0.2046;0.0000;0.0150;-0.0318	5.745e-21;1.106e-01;5.497e-01;5.745e-21;9.181e-21;1.350e-20	1.000e+00;1.161e-06;1.023e-06;1.000e+00;6.461e-01;5.557e-01	0.0051;0.1716;0.7097;0.0002;0.0540;0.0588	0.0002;0.0202;0.9069;0.0002;0.0736;0.0002	t|1e1.1o1|1e2.1o1|1e3.1o1|2e1.1o1|2e2.1o1|2e3.1o1	6	4	0;0;0;0;0;0	chr15	+	102518602-102521121;102519291-102521121;102520577-102521121;102518602-102521138;102519291-102521138;102520577-102521138	102518192-102518602;102519122-102519720;102520475-102520980;102521040-102521213
Tarbp2	ENSMUSG00000023051.11	ENSMUSG00000023051.11:t:102523185-102523676	-0.2277;0.2277	6.847e-01;6.847e-01	8.900e-06;8.900e-06	0.2488;0.7512	0.0021;0.9979	t|1e1.1o1|1e2.1o1	2	3	1;0	chr15	+	102522551-102523185;102523050-102523185	102522424-102522551;102522849-102523050;102523185-102523676
Birc6	ENSMUSG00000024073.16	ENSMUSG00000024073.16:s:74593089-74593249	-0.0632;0.2330;-0.1675	1.163e-02;6.987e-01;2.573e-01	1.751e-01;1.054e-03;1.604e-03	0.2825;0.5161;0.2033	0.2023;0.7475;0.0450	s|1e1.1o2|1e1.2o2|1e2.1o1	3	3	0;0;1	chr17	+	74593249-74594322;74593249-74594364;74593249-74594870	74593089-74593249;74594322-74594453;74594870-74595001
Birc6	ENSMUSG00000024073.16	ENSMUSG00000024073.16:s:74615220-74615527	-0.6331;0.6331	9.995e-01;9.995e-01	3.686e-08;3.684e-08	0.6859;0.3141	0.0655;0.9345	s|1e1.1o1|2e1.1o1	2	2	0;0	chr17	+	74615330-74618436;74615357-74618436	74615220-74615527;74618436-74618563
Birc6	ENSMUSG00000024073.16	ENSMUSG00000024073.16:t:74594870-74595001	-0.2784;0.2784	8.656e-01;8.656e-01	6.411e-06;6.411e-06	0.3868;0.6132	0.1015;0.8985	t|1e1.1o1|1e2.1o1	2	3	1;0	chr17	+	74593249-74594870;74594453-74594870	74593089-74593249;74594322-74594453;74594870-74595001
Thada	ENSMUSG00000024251.10	ENSMUSG00000024251.10:s:84354912-na	-0.2311;0.2311	6.947e-01;6.947e-01	2.742e-03;2.742e-03	0.9045;0.0955	0.6673;0.3327	s|1e1.1o1|1e2.1o1	2	3	1;1	chr17	-	84336882-84354912;84310055-84354912	84309887-84310055;84336793-84336882;84354912-na
Thada	ENSMUSG00000024251.10	ENSMUSG00000024251.10:s:84466094-84466205	-0.2970;0.2970	7.770e-01;7.770e-01	9.947e-04;9.947e-04	0.7946;0.2054	0.5161;0.4839	s|1e1.1o2|1e1.2o2	2	2	0;1	chr17	-	84464501-84466094;84464454-84466094	84464357-84464501;84466094-84466205
H2-M5	ENSMUSG00000024459.18	ENSMUSG00000024459.18:s:36987416-36987523	0.0000;0.0000;0.2880;-0.2884	5.746e-21;5.746e-21;6.885e-01;6.887e-01	9.998e-01;9.998e-01;3.297e-03;3.351e-03	0.0018;0.0018;0.0584;0.9377	0.0020;0.0020;0.3585;0.6379	s|1e1.1o2|1e1.2o2|1e2.1o1|1e3.1o1	4	4	0;0;0;0	chr17	-	36987182-36987416;36987155-36987416;36987018-36987416;36985102-36987416	36984061-36985102;36986855-36987018;36987115-36987182;36987416-36987523
Dnmbp	ENSMUSG00000025195.9	ENSMUSG00000025195.9:t:43874827-43875020	-0.4548;0.4143;0.0305	9.945e-01;9.513e-01;3.732e-03	7.504e-07;1.639e-04;3.149e-01	0.7870;0.1888;0.0211	0.3339;0.6243;0.0233	t|1e1.1o1|1e2.1o1|1e3.1o1	3	4	0;0;0	chr19	-	43875020-43901070;43875020-43889310;43875020-43879613	43874827-43875020;43879613-43879768;43889310-43890691;43901070-43903058
Parp6	ENSMUSG00000025237.16	ENSMUSG00000025237.16:s:59617284-59617408	0.2460;-0.2460	6.861e-01;6.861e-01	1.868e-03;1.868e-03	0.7244;0.2756	0.9971;0.0029	s|1e1.1o1|1e2.1o1	2	3	0;0	chr9	+	59617408-59618468;59617408-59622349	59617284-59617408;59618468-59618707;59621556-59622543
Dcaf8	ENSMUSG00000026554.15	ENSMUSG00000026554.15:t:172149249-172149321	0.3176;-0.3250;0.0000	9.435e-01;9.574e-01;5.746e-21	7.207e-07;1.194e-07;9.998e-01	0.5811;0.4179;0.0010	0.9124;0.0813;0.0067	t|1e1.1o1|1e2.1o1|1e3.1o1	3	4	0;0;0	chr1	+	172148168-172149249;172148338-172149249;172149121-172149249	172148084-172148168;172148178-172148338;172148948-172149121;172149249-172149321
Pou2f1	ENSMUSG00000026565.18	ENSMUSG00000026565.18:t:165929657-165931727	-0.3745;0.0344;-0.0001;0.3005	9.276e-01;4.682e-05;1.082e-06;8.107e-01	5.912e-05;4.339e-01;9.944e-01;5.067e-04	0.9870;0.0043;0.0043;0.0043	0.5909;0.0714;0.0016;0.3352	t|1e1.1o1|1e2.1o1|1e3.1o1|1e4.1o1	4	5	0;0;0;0	chr1	-	165931727-166002562;165931727-165952781;165931727-165945902;165931727-165934804	165929657-165931727;165934804-165935011;165945902-165946002;165952781-165952856;166002562-166002678
Mindy3	ENSMUSG00000026767.12	ENSMUSG00000026767.12:s:12405860-12405920	0.5160;-0.0276;-0.0371;-0.0000;-0.0675;-0.2481	9.999e-01;6.397e-04;8.709e-04;5.748e-21;1.930e-02;7.099e-01	1.082e-10;4.593e-01;3.738e-01;9.996e-01;1.871e-01;1.818e-03	0.4290;0.0639;0.0774;0.0020;0.1018;0.3178	0.9319;0.0010;0.0010;0.0010;0.0012;0.0555	s|1e1.1o2|1e1.2o2|1e2.1o1|1e3.1o1|1e4.1o1|1e5.1o1	6	6	0;0;0;0;0;0	chr2	-	12404168-12405860;12404166-12405860;12401076-12405860;12400137-12405860;12397566-12405860;12386679-12405860	12385946-12386781;12397493-12397885;12399659-12400137;12401025-12401076;12403998-12404168;12405860-12405920
Mindy3	ENSMUSG00000026767.12	ENSMUSG00000026767.12:t:12364337-12366181	-0.0478;-0.2233;0.2785	6.037e-02;6.452e-01;7.697e-01	1.480e-01;3.296e-04;1.246e-03	0.3178;0.2509;0.4347	0.2436;0.0231;0.7297	t|1e1.1o1|1e2.1o1|1e3.1o1	3	4	1;1;0	chr2	-	12364519-12419159;12364519-12386609;12364519-12382103	12364337-12366181;12382103-12382183;12385946-12386781;12419159-12419470
Slx4ip	ENSMUSG00000027281.16	ENSMUSG00000027281.16:s:136905543-136905600	-0.0000;-0.1453;-0.0705;0.2550	5.746e-21;1.702e-01;4.752e-03;8.019e-01	9.999e-01;1.538e-02;1.820e-01;3.840e-05	0.0020;0.1761;0.1078;0.7203	0.0008;0.0296;0.0008;0.9689	s|1e1.1o1|1e2.1o1|1e3.1o1|1e4.1o1	4	5	0;0;1;0	chr2	+	136905600-136946305;136905600-136947042;136905600-136961223;136905600-137000184	136905543-136905600;136946305-136946504;136947042-136947249;136961223-na;137000184-137000273
Tmem234	ENSMUSG00000028797.20	ENSMUSG00000028797.20:s:129601192-129601314	-0.2209;-0.0000;0.2521;-0.0012;0.0000	6.243e-01;5.749e-21;7.841e-01;6.029e-21;5.745e-21	1.375e-04;9.995e-01;1.316e-05;9.620e-01;1.000e+00	0.2495;0.0062;0.7179;0.0242;0.0010	0.0266;0.0009;0.9707;0.0009;0.0009	s|1e1.1o1|1e2.1o1|1e3.1o1|1e4.1o1|2e1.1o1	5	5	0;0;0;0;0	chr4	+	129601243-129601407;129601243-129601870;129601243-129602195;129601243-129607087;129601314-129601407	129601192-129601314;129601407-129601750;129601870-129601961;129602010-129602215;129607087-129607330
Tmem234	ENSMUSG00000028797.20	ENSMUSG00000028797.20:t:129602010-129602215	-0.1212;0.2922;-0.0032;-0.0975;-0.0001	1.950e-01;8.323e-01;6.529e-21;5.558e-03;5.758e-21	4.889e-02;1.873e-04;9.037e-01;6.950e-02;9.981e-01	0.3167;0.5026;0.0328;0.1241;0.0157	0.1895;0.7954;0.0102;0.0008;0.0008	t|1e1.1o1|1e2.1o2|1e3.1o2|1e3.2o2|1e4.1o1	5	5	0;0;0;0;0	chr4	+	129601134-129602195;129601243-129602195;129601533-129602195;129601625-129602195;129601961-129602195	129600983-129601134;129601192-129601314;129601407-129601750;129601870-129601961;129602010-129602215
Zfp362	ENSMUSG00000028799.15	ENSMUSG00000028799.15:s:128789864-128790110	0.3474;-0.3474	8.690e-01;8.690e-01	2.567e-03;2.567e-03	0.0063;0.9937	0.3722;0.6278	s|1e1.1o1|1e2.1o1	2	3	0;0	chr4	-	128789560-128789864;128787220-128789864	128786893-128787220;128789321-128789560;128789864-128790110
Epb41	ENSMUSG00000028906.17	ENSMUSG00000028906.17:t:131957620-131957819	-0.2327;0.2327	6.974e-01;6.974e-01	1.171e-03;1.171e-03	0.6597;0.3403	0.4151;0.5849	t|1e1.1o1|1e2.1o1	2	3	0;0	chr4	-	131957819-131967788;131957819-131962924	131957620-131957819;131962924-131962986;131967788-131967975
Mtf2	ENSMUSG00000029267.17	ENSMUSG00000029267.17:s:108099119-108099186	0.2222;-0.2231;-0.0000	6.347e-01;6.376e-01;5.745e-21	7.693e-03;7.581e-03;1.000e+00	0.0159;0.9828;0.0011	0.2558;0.7431;0.0010	s|1e1.1o1|1e2.1o1|1e3.1o1	3	4	0;0;0	chr5	+	108099186-108099654;108099186-108100813;108099186-108104020	108099119-108099186;108099654-108099731;108100813-108100983;108104020-108104125
Mtf2	ENSMUSG00000029267.17	ENSMUSG00000029267.17:t:108100813-108100983	-0.2501;0.2501	7.750e-01;7.750e-01	1.571e-04;1.571e-04	0.9825;0.0175	0.7127;0.2873	t|1e1.1o1|1e2.1o1	2	3	0;0	chr5	+	108099186-108100813;108099731-108100813	108099119-108099186;108099654-108099731;108100813-108100983
Hnrnpdl	ENSMUSG00000029328.15	ENSMUSG00000029328.15:s:100036104-100036195	-0.2647;0.2647	7.657e-01;7.657e-01	4.990e-04;4.990e-04	0.2905;0.7095	0.0259;0.9741	s|1e1.1o1|1e2.1o1	2	3	0;0	chr5	-	100035739-100036104;100034984-100036104	100033577-100034984;100035426-100035739;100036104-100036195
Tpk1	ENSMUSG00000029735.17	ENSMUSG00000029735.17:s:43665760-43665881	-0.2622;0.2622	6.391e-01;6.391e-01	8.545e-03;8.545e-03	0.6060;0.3940	0.3052;0.6948	s|1e1.1o1|1e2.1o1	2	3	0;1	chr6	-	43611385-43665760;43560012-43665760	43559943-43560012;43611314-43611385;43665760-43665881
Ttll3	ENSMUSG00000030276.19	ENSMUSG00000030276.19:s:113398770-113399470	-0.0000;0.2500;-0.0402;0.0283;-0.2034	5.745e-21;7.509e-01;4.650e-08;1.196e-20;5.620e-01	1.000e+00;5.942e-04;4.524e-01;5.640e-01;5.268e-03	0.0041;0.5390;0.0762;0.0126;0.3842	0.0003;0.7861;0.0003;0.0684;0.1619	s|1e1.1o4|1e1.2o4|1e1.3o4|1e1.4o4|1e2.1o1	5	3	0;0;1;0;1	chr6	+	113398884-113399664;113398884-113399667;113398884-113399685;113398884-113399705;113398884-113401302	113398770-113399470;113399664-113399771;113401302-113401497
Mef2a	ENSMUSG00000030557.17	ENSMUSG00000030557.17:t:67265943-67266162	-0.3573;0.3573	9.043e-01;9.043e-01	1.549e-04;1.549e-04	0.7481;0.2519	0.3709;0.6291	t|1e1.1o1|1e2.1o1	2	3	0;0	chr7	-	67266162-67268269;67266162-67268067	67265943-67266162;67268067-67268204;67268269-67268714
Sin3b	ENSMUSG00000031622.16	ENSMUSG00000031622.16:s:72739369-72739488	-0.2476;0.2476	7.312e-01;7.312e-01	2.978e-04;2.978e-04	0.9096;0.0904	0.6705;0.3295	s|1e1.1o1|1e2.1o1	2	3	0;0	chr8	+	72739488-72739730;72739488-72741474	72739369-72739488;72739730-72739906;72740851-72741563
Arv1	ENSMUSG00000031982.5	ENSMUSG00000031982.5:s:124728329-124728482	0.3003;-0.3003	8.676e-01;8.676e-01	2.100e-04;2.100e-04	0.5774;0.4226	0.8873;0.1127	s|1e1.1o2|1e1.2o2	2	2	0;0	chr8	+	124728482-124730792;124728482-124730839	124728329-124728482;124730792-124731016
Tcf12	ENSMUSG00000032228.16	ENSMUSG00000032228.16:s:72106139-72110481	-0.3048;0.0000;0.3020;0.0000;0.0000	8.345e-01;5.746e-21;8.279e-01;5.746e-21;5.746e-21	4.948e-04;9.999e-01;6.163e-04;9.999e-01;9.999e-01	0.9815;0.0015;0.0137;0.0015;0.0015	0.6655;0.0014;0.3302;0.0014;0.0014	s|1e1.1o1|1e2.1o1|1e3.1o1|1e4.1o1|1e5.1o1	5	6	0;0;0;0;0	chr9	-	72015711-72109676;72006762-72109676;72000518-72109676;71944018-72109676;71885288-72109676	71885183-71885288;71942445-71944018;72000416-72000518;72006701-72006762;72015638-72015711;72106139-72110481
Tcf12	ENSMUSG00000032228.16	ENSMUSG00000032228.16:t:72000416-72000518	0.2159;-0.1743;-0.0174	5.546e-01;4.025e-01;1.120e-04	4.835e-03;1.797e-02;5.951e-01	0.0132;0.9334;0.0484	0.2498;0.7449;0.0065	t|1e1.1o1|1e2.1o1|1e3.1o1	3	4	0;0;0	chr9	-	72000518-72109676;72000518-72015638;72000518-72006701	72000416-72000518;72006701-72006762;72015638-72015711;72106139-72110481
Cmtm6	ENSMUSG00000032434.9	ENSMUSG00000032434.9:s:114731116-114731373	0.0000;0.2062;-0.2056	5.745e-21;5.648e-01;5.597e-01	1.000e+00;2.642e-09;1.784e-09	0.0005;0.7727;0.2268	0.0006;0.9918;0.0077	s|1e1.1o1|2e1.1o1|2e2.1o1	3	3	0;0;1	chr9	+	114731214-114737183;114731373-114737183;114731373-114740059	114731116-114731373;114737183-114737359;114740059-114740157
Cmtm6	ENSMUSG00000032434.9	ENSMUSG00000032434.9:t:114740059-114740157	-0.3118;0.3118	9.864e-01;9.864e-01	1.110e-15;4.811e-15	0.3324;0.6676	0.0131;0.9869	t|1e1.2o2|1e2.1o1	2	3	1;0	chr9	+	114731373-114740059;114737359-114740059	114731116-114731373;114737183-114737359;114740059-114740157
Gas7	ENSMUSG00000033066.16	ENSMUSG00000033066.16:t:67603108-67605419	0.3686;0.0002;-0.3656;0.0002	9.662e-01;3.950e-06;9.690e-01;3.950e-06	3.191e-05;9.882e-01;6.840e-06;9.882e-01	0.5892;0.0037;0.4036;0.0037	0.9835;0.0055;0.0055;0.0055	t|1e1.1o1|1e2.1o1|1e3.1o1|1e4.1o1	4	5	0;0;0;0	chr11	+	67455774-67603108;67547651-67603108;67586815-67603108;67596699-67603108	67455091-67455774;67547453-67547651;67586500-67586815;67596564-67596699;67603108-67605419
Abhd10	ENSMUSG00000033157.17	ENSMUSG00000033157.17:t:45737524-45737635	-0.3843;0.3843	9.600e-01;9.600e-01	8.398e-06;8.398e-06	0.4642;0.5358	0.0906;0.9094	t|1e1.1o1|1e2.1o1	2	3	0;0	chr16	-	45737635-45742777;45737635-45740319	45737524-45737635;45740319-45740502;45742777-45742955
Ccp110	ENSMUSG00000033904.16	ENSMUSG00000033904.16:t:118735268-118737024	0.0579;0.2365;-0.3062	1.492e-03;6.716e-01;9.198e-01	2.105e-01;1.986e-03;5.485e-06	0.0396;0.4260;0.5325	0.1010;0.6728;0.2162	t|1e1.1o1|1e2.1o1|1e3.1o1	3	4	1;0;0	chr7	+	118731759-118735268;118732453-118735268;118732972-118735268	118731697-118731759;118732394-118732462;118732887-118732972;118735268-118737024
Srsf2	ENSMUSG00000034120.18	ENSMUSG00000034120.18:s:116852568-116853094	-0.1143;-0.1386;0.2905	1.003e-01;2.278e-01;7.914e-01	6.038e-02;4.140e-02;1.364e-04	0.1357;0.1736;0.6863	0.0022;0.0022;0.9957	s|1e1.3o4|2e1.2o4|3e1.1o4	3	2	1;1;0	chr11	-	116852142-116852879;116852235-116852856;116852331-116852568	116852021-116852331;116852568-116853094
Gas2l1	ENSMUSG00000034201.13	ENSMUSG00000034201.13:s:5062594-5062701	0.2693;-0.0096;-0.2397	7.638e-01;7.702e-02;7.844e-01	3.219e-03;1.678e-01;1.477e-06	0.0992;0.6283;0.2635	0.3832;0.6138;0.0030	s|1e3.2o2|2e1.1o1|2e2.1o1	3	4	1;0;0	chr11	-	5061753-5062605;5062511-5062594;5062326-5062594	5060372-5061817;5062155-5062326;5062415-5062511;5062594-5062701
Mrps17	ENSMUSG00000034211.14	ENSMUSG00000034211.14:s:129715577-129715961	-0.0282;-0.0149;-0.0064;-0.1077;0.3750;-0.0158;-0.0021;-0.0602	1.848e-04;9.386e-21;7.851e-21;1.162e-01;9.636e-01;4.367e-10;6.396e-21;2.731e-05	3.621e-01;6.929e-01;7.837e-01;6.465e-02;6.235e-06;6.597e-01;9.175e-01;2.688e-01	0.0994;0.0480;0.0415;0.2845;0.3337;0.0481;0.0316;0.0945	0.0541;0.0005;0.0295;0.1692;0.7251;0.0053;0.0117;0.0055	s|1e1.1o1|2e1.1o1|3e1.1o1|4e1.1o1|5e1.1o1|6e1.1o1|7e1.1o1|8e1.1o1	8	2	0;1;0;0;0;0;0;1	chr5	+	129715763-129716727;129715794-129716727;129715858-129716727;129715894-129716727;129715910-129716727;129715912-129716727;129715941-129716727;129715961-129716727	129715577-129715961;129716727-129717345
Mrps17	ENSMUSG00000034211.14	ENSMUSG00000034211.14:t:129715577-129715961	-0.2095;0.2095	5.745e-01;5.745e-01	4.431e-03;4.431e-03	0.9982;0.0018	0.7333;0.2667	t|1e1.1o1|1e2.1o1	2	3	0;0	chr5	+	129715549-129715684;129715570-129715684	129715497-129715549;129715558-129715570;129715577-129715961
Cacna1a	ENSMUSG00000034656.18	ENSMUSG00000034656.18:s:84536402-84536807	0.3554;-0.0024;-0.3431	8.770e-01;1.330e-05;8.625e-01	6.321e-04;8.921e-01;7.682e-04	0.5392;0.0214;0.4305	0.9071;0.0114;0.0823	s|1e2.1o2|1e2.2o2|2e1.1o1	3	3	0;0;1	chr8	+	84536458-84537436;84536458-84537439;84536807-84536837	84536402-84536807;84536837-na;84537436-84537528
Cacna1a	ENSMUSG00000034656.18	ENSMUSG00000034656.18:s:84594137-84594220	-0.4807;0.3881;0.0881	1.000e+00;9.037e-01;1.676e-01	1.110e-16;6.799e-04;9.181e-02	0.5032;0.0684;0.4406	0.0017;0.4937;0.5047	s|1e1.1o1|1e2.1o1|i	3	3	1;0;1	chr8	+	84594220-84597480;84594220-84601389;84594221-84597479	84594137-84594220;84597480-84597726;84601389-84601505	84594221-84597479
Cacna1a	ENSMUSG00000034656.18	ENSMUSG00000034656.18:s:84597480-84597726	-0.2519;-0.1007;0.3773	7.869e-01;1.384e-01;9.703e-01	1.156e-04;7.634e-02;2.132e-05	0.2929;0.3453;0.3684	0.0326;0.2094;0.7572	s|1e2.1o1|2e1.1o1|i	3	3	1;1;1	chr8	+	84597485-84600494;84597726-84597761;84597727-84600493	84597480-84597726;84597761-na;84600494-84600661	84597727-84600493
Cacna1a	ENSMUSG00000034656.18	ENSMUSG00000034656.18:t:84617792-84617897	-0.2206;0.1829;0.0011;0.0119	5.859e-01;4.128e-01;5.996e-21;2.592e-02	6.478e-03;8.597e-03;9.621e-01;2.254e-01	0.2800;0.1222;0.0024;0.6199	0.0603;0.3045;0.0185;0.6141	t|1e1.1o1|1e2.1o1|1e3.1o1|1e4.1o1	4	5	0;1;0;0	chr8	+	84611748-84617792;84612412-84617792;84614791-84617792;84615670-84617792	84611598-84612080;84612285-84613042;84614695-84614791;84615574-84615670;84617792-84617897
Prtg	ENSMUSG00000036030.9	ENSMUSG00000036030.9:s:72893824-72893994	-0.2424;0.2424	5.732e-01;5.732e-01	8.699e-03;8.699e-03	0.8825;0.1175	0.6237;0.3763	s|1e1.1o1|1e2.1o1	2	3	0;1	chr9	+	72893994-72904705;72893994-72906148	72893824-72893994;72904705-72904887;72906148-72906268
Prtg	ENSMUSG00000036030.9	ENSMUSG00000036030.9:t:72906148-72906268	0.5666;-0.5666	9.948e-01;9.948e-01	6.164e-06;6.164e-06	0.0911;0.9089	0.6711;0.3289	t|1e1.1o1|1e2.1o1	2	3	1;0	chr9	+	72893994-72906148;72904887-72906148	72893824-72893994;72904705-72904887;72906148-72906268
Arhgap10	ENSMUSG00000037148.8	ENSMUSG00000037148.8:t:77257326-77257417	0.2260;-0.2260	6.247e-01;6.247e-01	1.632e-04;1.632e-04	0.0404;0.9596	0.2570;0.7430	t|1e1.1o1|1e2.1o1	2	3	0;0	chr8	-	77257417-77277148;77257417-77259057	77257326-77257417;77259057-77259209;77277148-77277307
Fam76b	ENSMUSG00000037808.13	ENSMUSG00000037808.13:s:13836103-13836183	-0.0717;0.2480;-0.1412	8.968e-03;7.761e-01;1.413e-01	1.647e-01;4.164e-04;1.681e-02	0.1088;0.7198;0.1706	0.0144;0.9820;0.0044	s|1e1.1o1|1e2.1o2|1e2.2o2	3	3	0;0;1	chr9	+	13836183-13836659;13836183-13836837;13836183-13836840	13836103-13836183;13836659-13836716;13836837-13836972
Taf4	ENSMUSG00000039117.16	ENSMUSG00000039117.16:t:179924417-179924586	-0.2797;0.2797	9.360e-01;9.360e-01	3.862e-12;3.008e-12	0.2964;0.7036	0.0110;0.9890	t|1e1.1o1|1e2.1o1	2	3	1;0	chr2	-	179924586-179929277;179924586-179926216	179924417-179924586;179926216-179926330;179929277-179929424
Fndc3b	ENSMUSG00000039286.12	ENSMUSG00000039286.12:t:27458717-27458889	0.3997;-0.3997	9.951e-01;9.951e-01	1.138e-09;1.141e-09	0.5344;0.4656	0.9286;0.0714	t|1e1.1o1|1e2.1o1	2	3	1;0	chr3	-	27458889-27463775;27458889-27459945	27458717-27458889;27459945-27460050;27463775-27463846
Rxrb	ENSMUSG00000039656.17	ENSMUSG00000039656.17:s:34036463-34036757	-0.3460;0.3460	9.371e-01;9.371e-01	3.220e-04;3.220e-04	0.4186;0.5814	0.0589;0.9411	s|1e1.1o2|1e1.2o2	2	2	0;0	chr17	+	34036757-34036861;34036757-34036873	34036463-34036757;34036861-34036964
Nhsl1	ENSMUSG00000039835.16	ENSMUSG00000039835.16:s:18511550-18512510	-0.3233;0.3233	9.247e-01;9.247e-01	3.659e-04;3.659e-04	0.4592;0.5408	0.1252;0.8748	s|1e1.1o1|1e2.1o1	2	3	0;0	chr10	+	18511742-18516029;18511742-18523791	18511550-18512510;18516029-18516160;18523791-18527042
Nhsl1	ENSMUSG00000039835.16	ENSMUSG00000039835.16:t:18472919-18473427	-0.2822;0.0196;0.1327;0.0428;0.0429;0.0000;0.0000	8.897e-01;2.932e-06;2.436e-01;2.525e-02;7.263e-10;5.745e-21;5.745e-21	7.613e-07;5.569e-01;4.089e-02;1.906e-01;4.423e-01;1.000e+00;1.000e+00	0.3520;0.0572;0.3761;0.1876;0.0082;0.0004;0.0004	0.0705;0.0847;0.5238;0.2487;0.0703;0.0002;0.0013	t|1e1.1o1|1e2.1o1|1e3.1o1|1e4.1o1|1e5.1o1|1e6.1o2|1e6.2o2	7	7	0;0;0;1;1;0;0	chr10	+	18319276-18472919;18390510-18472919;18408514-18472919;18431347-18472919;18436499-18472919;18470087-18472919;18470165-18472919	na-18431347;na-18436499;18318985-18319276;18390322-18390510;18408415-18408514;18469888-18470165;18472919-18473427
Ccdc114	ENSMUSG00000040189.18	ENSMUSG00000040189.18:s:45947623-45947720	0.3373;-0.0986;-0.2052	9.700e-01;5.119e-02;5.317e-01	1.596e-08;9.113e-02;7.917e-05	0.6356;0.1351;0.2380	0.9859;0.0123;0.0018	s|1e1.1o2|1e1.2o2|1e2.1o2	3	3	0;0;1	chr7	+	45947720-45947982;45947720-45947986;45947720-45948141	45947623-45947720;45947982-45948060;45948141-45948963
Apoc1	ENSMUSG00000040564.14	ENSMUSG00000040564.14:s:19692221-19692604	-0.2643;0.2643	8.186e-01;8.186e-01	1.326e-04;1.326e-04	0.9823;0.0177	0.7041;0.2959	s|1e1.1o1|1e2.1o1	2	3	0;0	chr7	-	19692035-19692411;19689636-19692411	19689481-19689636;19691888-19692035;19692221-19692604
Tmem108	ENSMUSG00000042757.16	ENSMUSG00000042757.16:t:103609711-103609796	-0.3694;-0.0000;0.3706	9.338e-01;5.745e-21;9.349e-01	5.721e-05;1.000e+00;5.464e-05	0.5846;0.0023;0.4133	0.2003;0.0013;0.7987	t|1e1.1o1|1e2.1o1|2e1.1o1	3	3	0;0;0	chr9	-	103609796-103752855;103609796-103692719;103609792-103752855	103609711-103609796;103692719-103692807;103751413-103752967
Zc3h6	ENSMUSG00000042851.17	ENSMUSG00000042851.17:s:128967402-128967836	0.3194;-0.3194	9.286e-01;9.286e-01	5.876e-06;5.876e-06	0.1240;0.8760	0.4455;0.5545	s|1e1.1o1|2e1.1o1	2	2	1;0	chr2	+	128967431-128991091;128967836-128991091	128967402-128967836;128991091-128991271
Rexo1	ENSMUSG00000047417.18	ENSMUSG00000047417.18:s:80549065-80551065	0.3627;-0.3627	9.821e-01;9.821e-01	6.100e-07;6.103e-07	0.5095;0.4905	0.8638;0.1362	s|1e1.1o1|2e1.1o1	2	2	0;0	chr10	-	80548533-80549333;80548533-80549065	80548432-80548533;80549065-80551065
Rspry1	ENSMUSG00000050079.10	ENSMUSG00000050079.10:s:94601937-94605146	-0.5624;0.5618;0.0000	9.900e-01;9.900e-01;2.254e-09	2.771e-05;2.757e-05;9.988e-01	0.7706;0.2267;0.0028	0.2069;0.7896;0.0031	s|1e1.1o1|2e1.1o1|2e2.1o1	3	3	0;0;0	chr8	+	94602104-94622834;94602430-94622834;94602430-94629056	94601937-94605146;94622834-94625472;94628602-94629108
Rspry1	ENSMUSG00000050079.10	ENSMUSG00000050079.10:t:94622834-94625472	-0.5108;0.5775;-0.0273	9.756e-01;9.944e-01;2.120e-04	1.411e-04;8.719e-06;4.852e-01	0.7329;0.2168;0.0595	0.2069;0.7896;0.0031	t|1e1.1o2|1e1.2o2|1e2.1o1	3	3	0;0;1	chr8	+	94602104-94622834;94602430-94622834;94608054-94622834	na-94608054;94601937-94605146;94622834-94625472
Tubgcp6	ENSMUSG00000051786.15	ENSMUSG00000051786.15:s:89118439-89120673	0.3953;-0.2668;-0.0909	9.973e-01;8.422e-01;2.819e-02	3.202e-12;5.490e-05;1.037e-01	0.5877;0.2895;0.1152	0.9956;0.0022;0.0022	s|1e1.1o1|1e2.1o1|1e3.1o1	3	4	0;1;1	chr15	-	89116255-89120510;89111289-89120510;89109056-89120510	89108947-89109056;89111116-89111289;89116045-89116255;89118439-89120673
Tnrc6a	ENSMUSG00000052707.8	ENSMUSG00000052707.8:s:123124668-123124715	0.2570;-0.0145;-0.2362	7.671e-01;8.092e-05;7.155e-01	2.540e-03;4.371e-01;2.337e-03	0.6382;0.0901;0.2623	0.9072;0.0640;0.0255	s|1e1.1o1|1e2.1o1|1e3.1o1	3	4	0;0;1	chr7	+	123124715-123143750;123124715-123152164;123124715-123162494	123124668-123124715;123143750-123143837;123152164-123152185;123162494-123162877
Tnrc6a	ENSMUSG00000052707.8	ENSMUSG00000052707.8:t:123162494-123162877	-0.2512;-0.0405;0.3293	6.707e-01;9.691e-05;9.073e-01	2.902e-03;3.762e-01;3.894e-04	0.3437;0.0745;0.5761	0.0858;0.0017;0.9127	t|1e1.1o1|1e2.1o1|1e3.1o1	3	4	1;0;0	chr7	+	123124715-123162494;123143837-123162494;123152185-123162494	123124668-123124715;123143750-123143837;123152164-123152185;123162494-123162877
Smyd3	ENSMUSG00000055067.15	ENSMUSG00000055067.15:t:179094335-179094402	0.2664;-0.0000;-0.2911;0.0030	6.729e-01;5.749e-21;7.422e-01;4.558e-08	4.240e-03;9.995e-01;2.513e-03;9.022e-01	0.5216;0.0027;0.4726;0.0027	0.8142;0.0017;0.1525;0.0246	t|1e1.1o1|1e2.1o1|1e3.1o1|1e4.1o1	4	5	0;0;1;0	chr1	-	179094402-179405283;179094402-179373960;179094402-179230480;179094402-179212322	179094335-179094402;179212322-179212433;179230480-na;179373960-179374103;179405283-179405419
Ptp4a3	ENSMUSG00000059895.13	ENSMUSG00000059895.13:t:73751129-73752027	-0.0000;0.2016;0.0000;0.0000;0.0000;-0.1293;-0.0439	5.753e-21;5.228e-01;5.745e-21;5.745e-21;5.745e-21;2.587e-01;3.437e-04	9.988e-01;1.111e-02;1.000e+00;1.000e+00;1.000e+00;4.191e-02;2.779e-01	0.0130;0.4792;0.0004;0.0004;0.0004;0.3794;0.1238	0.0008;0.6931;0.0008;0.0008;0.0008;0.2335;0.0667	t|1e1.1o1|1e2.1o1|1e3.1o1|1e4.1o2|1e4.2o2|1e5.1o1|1e6.1o1	7	7	0;0;0;0;0;0;1	chr15	+	73723515-73751129;73724848-73751129;73725569-73751129;73747771-73751129;73747923-73751129;73748465-73751129;73749742-73751129	na-73749742;73723145-73723515;73724798-73724848;73724930-73725569;73747634-73747923;73748026-73748465;73751129-73752027
Zfp266	ENSMUSG00000060510.14	ENSMUSG00000060510.14:s:20521344-20521417	-0.0026;-0.0616;0.2175;-0.1429	4.340e-04;3.199e-04;5.856e-01;1.740e-01	4.935e-01;2.436e-01;3.749e-03;2.011e-02	0.1881;0.0966;0.4293;0.2890	0.1823;0.0321;0.6442;0.1485	s|1e1.1o1|1e2.1o1|2e1.1o1|2e2.1o1	4	3	0;0;0;0	chr9	-	20521119-20521355;20508185-20521355;20521119-20521344;20508185-20521344	20508019-20508185;20520508-20521266;20521344-20521417
Clk2	ENSMUSG00000068917.12	ENSMUSG00000068917.12:s:89167035-89167204	0.2277;-0.2277	6.821e-01;6.821e-01	9.119e-04;9.119e-04	0.7429;0.2571	0.9950;0.0050	s|1e1.1o2|1e1.2o2	2	2	0;0	chr3	+	89167204-89168695;89167204-89168698	89167035-89167204;89168695-89168923
Rnf121	ENSMUSG00000070426.12	ENSMUSG00000070426.12:s:102042627-102042664	0.3283;-0.3283	8.735e-01;8.735e-01	1.416e-04;1.416e-04	0.1715;0.8285	0.4968;0.5032	s|1e1.1o1|1e2.1o1	2	3	1;0	chr7	-	102041983-102042627;102039691-102042627	102039550-102039691;102041899-102041983;102042627-102042664
Etnk2	ENSMUSG00000070644.13	ENSMUSG00000070644.13:s:133363572-133364018	-0.4406;0.4406	9.988e-01;9.988e-01	9.792e-14;5.169e-14	0.4549;0.5451	0.0027;0.9973	s|1e1.1o1|1e2.1o1	2	3	1;0	chr1	+	133364018-133364204;133364018-133365576	133363572-133364018;133364204-na;133365332-133365835
Ccnf	ENSMUSG00000072082.7	ENSMUSG00000072082.7:s:24250708-24251484	0.2125;-0.2125	5.939e-01;5.939e-01	2.300e-03;2.300e-03	0.6423;0.3577	0.8580;0.1420	s|1e1.1o1|2e1.1o1	2	2	0;0	chr17	-	24249405-24251295;24249405-24251181	24249251-24249572;24250708-24251484
Spef1l	ENSMUSG00000073795.11	ENSMUSG00000073795.11:t:139972303-139972607	0.2284;-0.2284	6.173e-01;6.173e-01	6.080e-03;6.080e-03	0.7458;0.2542	0.9976;0.0024	t|1e1.3o3|1e2.1o1	2	3	0;0	chr7	-	139972607-139975978;139972607-139975862	139972303-139972607;139975497-139975958;139975978-139976128
Ceacam1	ENSMUSG00000074272.10	ENSMUSG00000074272.10:s:25466317-25466437	-0.2103;0.2103	5.408e-01;5.408e-01	9.650e-03;9.650e-03	0.6221;0.3779	0.3917;0.6083	s|1e1.1o1|1e2.1o1	2	3	0;0	chr7	-	25465520-25466317;25464880-25466317	25464849-25464880;25465468-25465520;25466317-25466437
Ceacam1	ENSMUSG00000074272.10	ENSMUSG00000074272.10:t:25471375-25472073	0.2148;0.0179;-0.2338	5.683e-01;5.844e-04;6.659e-01	4.583e-03;3.748e-01;4.487e-03	0.2236;0.1456;0.6299	0.4557;0.1626;0.3918	t|1e1.1o1|1e2.1o1|1e3.1o1	3	4	0;0;0	chr7	-	25472073-25476344;25472073-25474520;25472073-25473798	25471375-25472073;25473798-25474052;25474520-25474804;25476344-25476704
Dpm1	ENSMUSG00000078919.10	ENSMUSG00000078919.10:t:168227403-168227502	-0.2085;0.2093;0.0000	5.231e-01;5.275e-01;5.745e-21	2.076e-03;2.082e-03;1.000e+00	0.2282;0.7705;0.0013	0.0181;0.9805;0.0015	t|1e1.1o1|1e2.1o1|1e3.1o1	3	4	0;0;0	chr2	-	168227502-168230389;168227502-168230193;168227502-168229811	168227403-168227502;168229811-168230076;168230193-168230379;168230389-168230591
Tbx3os1	ENSMUSG00000087516.7	ENSMUSG00000087516.7:s:119670893-119671365	0.0001;0.3169;-0.3263	5.760e-21;8.303e-01;8.526e-01	9.977e-01;8.342e-04;6.733e-04	0.0016;0.4259;0.5726	0.0080;0.7661;0.2185	s|1e2.1o1|2e1.1o1|3e1.1o1	3	3	0;1;1	chr5	-	119640104-119671251;119670060-119671233;119670060-119670893	na-119670060;119639994-119640104;119670893-119671365
Rbm4	ENSMUSG00000094936.8	ENSMUSG00000094936.8:s:4792398-4792820	0.6796;-0.5628;-0.0891	1.000e+00;9.965e-01;8.422e-02	4.162e-10;2.056e-06;9.372e-02	0.1688;0.6698;0.1774	0.8211;0.0997;0.0724	s|1e1.2o2|1e2.1o1|1e3.1o1	3	4	0;0;0	chr19	-	4790310-4792398;4788042-4792398;4785567-4792398	4784293-4785567;4787361-4788042;4790068-4790355;4792398-4792820
Pvt1	ENSMUSG00000097039.8	ENSMUSG00000097039.8:s:62037986-62038201	0.3237;-0.2415;-0.0497	9.720e-01;7.372e-01;4.000e-08	1.132e-07;5.728e-04;4.074e-01	0.5605;0.3651;0.0843	0.8963;0.1030;0.0008	s|1e1.1o1|1e2.1o1|1e3.1o1	3	4	0;1;0	chr15	+	62038201-62107148;62038201-62149239;62038201-62175467	62037986-62038201;62107148-62107672;62149239-62149352;62175467-62175548
Gm47515	ENSMUSG00000113320.1	ENSMUSG00000113320.1:t:68934133-68934756	0.2029;-0.2214;-0.0127;0.0336	4.831e-01;6.583e-01;8.864e-21;1.047e-03	6.529e-03;1.379e-07;7.231e-01;2.335e-01	0.5532;0.2363;0.0461;0.1507	0.7542;0.0285;0.0240;0.1878	t|1e1.1o1|2e1.1o1|3e2.1o1|4e2.1o1	4	3	1;1;1;1	chr12	-	68934756-68934965;68934548-68934965;68934481-68934898;68934273-68934898	68934133-68934756;68934898-68934964;68934965-na
Rab5b	ENSMUSG00000000711.3	ENSMUSG00000000711.3:s:128696029-128696264	-0.3434;0.3434	8.990e-01;8.990e-01	1.947e-04;1.947e-04	0.9666;0.0334	0.6446;0.3554	s|1e1.1o1|2e1.1o1	2	2	0;1	chr10	-	128687008-128696186;128687008-128696029	128686748-128687008;128696029-128696264
Tubgcp3	ENSMUSG00000000759.14	ENSMUSG00000000759.14:t:12648621-12648787	0.2841;-0.2841	8.684e-01;8.684e-01	9.842e-07;9.841e-07	0.0050;0.9950	0.3006;0.6994	t|1e1.1o1|1e2.1o1	2	3	0;0	chr8	-	12648787-12650154;12648787-12649690	12648621-12648787;12649690-12649822;12649911-12650222
Folr1	ENSMUSG00000001827.12	ENSMUSG00000001827.12:s:101869157-101869551	-0.0001;-0.0001;0.0977;0.2785;-0.3958	5.851e-21;5.791e-21;6.096e-02;7.272e-01;9.322e-01	9.848e-01;9.934e-01;8.829e-02;4.663e-03;1.287e-04	0.0110;0.0082;0.0215;0.1775;0.7835	0.0123;0.0063;0.1306;0.4918;0.3717	s|1e1.1o4|1e1.2o4|1e1.3o4|1e1.4o4|1e2.2o2	5	3	0;0;0;0;0	chr7	-	101868554-101869157;101868551-101869157;101868470-101869157;101868467-101869157;101864094-101869157	101863923-101864145;101868398-101868667;101869157-101869551
Pnkp	ENSMUSG00000002963.17	ENSMUSG00000002963.17:s:44857340-44857554	0.0000;-0.4337;0.3218;0.0628	5.745e-21;9.993e-01;9.569e-01;2.138e-02	9.999e-01;5.669e-11;1.312e-07;1.874e-01	0.0008;0.9399;0.0008;0.0584	0.0018;0.5050;0.3370;0.1418	s|1e1.1o2|1e1.2o2|1e2.1o1|1e3.1o1	4	4	0;0;0;1	chr7	+	44857554-44858102;44857554-44858163;44857554-44858453;44857554-44859723	44857340-44857554;44858102-44858209;44858453-44858749;44859723-44859802
Pnkp	ENSMUSG00000002963.17	ENSMUSG00000002963.17:t:44858453-44858749	0.5162;-0.5162	9.999e-01;9.999e-01	1.236e-13;1.479e-13	0.0038;0.9962	0.5438;0.4562	t|1e1.1o1|1e2.1o1	2	3	0;0	chr7	+	44857554-44858453;44858209-44858453	44857340-44857554;44858102-44858209;44858453-44858749
Ccdc130	ENSMUSG00000004994.12	ENSMUSG00000004994.12:t:84257795-84258926	0.4240;-0.4240	9.814e-01;9.814e-01	5.473e-07;5.471e-07	0.2417;0.7583	0.6649;0.3351	t|1e1.1o1|1e2.1o1	2	3	0;0	chr8	-	84258926-84260294;84258926-84259113	84257795-84258926;84259113-84259251;84260294-84260466
Atp7b	ENSMUSG00000006567.11	ENSMUSG00000006567.11:t:22018049-22018210	-0.4218;0.4218	9.788e-01;9.788e-01	2.355e-05;2.355e-05	0.6973;0.3027	0.2946;0.7054	t|1e1.1o1|1e2.1o1	2	3	1;0	chr8	-	22018210-22022297;22018210-22020761	22018049-22018210;22020761-22020924;22022297-22022554
Brf1	ENSMUSG00000011158.8	ENSMUSG00000011158.8:t:112979685-112979757	-0.2302;0.2302	6.345e-01;6.345e-01	3.941e-03;3.941e-03	0.6060;0.3940	0.3772;0.6228	t|1e1.1o1|1e2.1o1	2	3	0;0	chr12	-	112979757-112986459;112979757-112983027	112979685-112979757;112979825-112983104;112986459-112986733
Pdzd11	ENSMUSG00000015668.13	ENSMUSG00000015668.13:s:100625816-100626071	-0.2919;0.2919	7.622e-01;7.622e-01	2.841e-03;2.841e-03	0.8240;0.1760	0.5066;0.4934	s|1e1.1o1|2e1.1o1	2	2	0;0	chrX	-	100625387-100625886;100625387-100625816	100625288-100625387;100625816-100626071
Plxdc1	ENSMUSG00000017417.14	ENSMUSG00000017417.14:t:97940813-97940908	-0.2442;-0.0156;0.1806;0.1159;-0.0138	7.855e-01;2.598e-03;3.940e-01;8.613e-02;9.116e-21	5.540e-06;3.749e-01;1.110e-02;3.686e-02;7.090e-01	0.3698;0.3042;0.2576;0.0162;0.0491	0.1230;0.2809;0.4382;0.1640;0.0047	t|1e1.1o1|1e2.1o1|1e3.1o1|1e4.1o1|1e5.1o1	5	6	0;1;1;1;1	chr11	-	97940908-97953883;97940908-97949756;97940908-97949752;97940908-97949730;97940908-97949701	97940813-97940908;97949701-na;97949730-na;97949752-na;97949756-na;97953883-97953982
Stard3	ENSMUSG00000018167.10	ENSMUSG00000018167.10:s:98372070-98372342	-0.1405;-0.0678;0.2397	1.103e-01;7.191e-06;7.797e-01	1.138e-02;2.238e-01;6.808e-09	0.1673;0.0951;0.7295	0.0016;0.0016;0.9968	s|1e1.1o1|1e2.1o2|1e2.2o2	3	3	0;0;0	chr11	+	98372342-98373408;98372342-98375004;98372342-98375080	98372070-98372342;98373408-98373570;98375004-98375157
2810408A11Rik	ENSMUSG00000018570.17	ENSMUSG00000018570.17:s:69900303-69900987	-0.0000;-0.2465;0.2474	5.746e-21;6.887e-01;6.919e-01	9.999e-01;3.331e-03;3.272e-03	0.0025;0.3613;0.6362	0.0016;0.1210;0.8773	s|1e1.2o2|2e1.1o2|2e1.2o2	3	2	0;0;0	chr11	-	69899810-69900789;69899926-69900303;69899810-69900303	69899706-69899926;69900303-69900987
Arrb1	ENSMUSG00000018909.15	ENSMUSG00000018909.15:s:99596023-99596106	-0.8813;-0.0003;0.8795	1.000e+00;5.715e-06;1.000e+00	3.002e-11;9.803e-01;2.146e-11	0.9467;0.0079;0.0452	0.0677;0.0041;0.9271	s|1e1.1o1|1e2.1o1|1e3.2o2	3	4	0;0;0	chr7	+	99596106-99597036;99596106-99598297;99596106-99598491	99596023-99596106;99597036-99597059;99598297-99598297;99598465-99598561
Arrb1	ENSMUSG00000018909.15	ENSMUSG00000018909.15:t:99598465-99598561	-0.0002;0.8197;-0.8192	3.176e-06;1.000e+00;1.000e+00	9.856e-01;3.634e-11;3.971e-11	0.0067;0.0395;0.9537	0.0037;0.8532;0.1431	t|1e3.1o1|2e1.1o1|2e2.1o1	3	4	0;0;0	chr7	+	99598297-99598465;99596106-99598491;99597059-99598491	99596023-99596106;99597036-99597059;99598297-99598297;99598465-99598561
P4ha1	ENSMUSG00000019916.14	ENSMUSG00000019916.14:t:59361861-59361960	0.1948;0.0289;-0.2525	4.251e-01;1.288e-03;7.578e-01	2.948e-06;3.720e-01;5.660e-04	0.0025;0.0902;0.9075	0.2089;0.1344;0.6646	t|1e1.1o1|1e2.1o1|1e3.1o1	3	4	1;0;0	chr10	+	59352259-59361861;59354410-59361861;59355420-59361861	59352083-59352259;59354340-59354410;59355350-59355420;59361861-59361960
Washc3	ENSMUSG00000020056.16	ENSMUSG00000020056.16:s:88215967-88216074	0.2206;-0.2206	6.019e-01;6.019e-01	4.062e-03;4.062e-03	0.7339;0.2661	0.9937;0.0063	s|1e1.1o2|1e1.2o2	2	2	0;0	chr10	+	88216074-88219250;88216074-88219253	88215967-88216074;88219250-88219360
Ncoa1	ENSMUSG00000020647.10	ENSMUSG00000020647.10:t:4247362-4249750	0.1547;0.3680;-0.5551	3.375e-01;8.692e-01;9.997e-01	2.742e-02;9.252e-04;3.126e-11	0.1089;0.3160;0.5897	0.2894;0.7052;0.0083	t|1e1.1o1|1e2.1o1|2e2.1o1	3	3	0;0;0	chr12	-	4249750-4253657;4249750-4249836;4249747-4249836	4247362-4249750;4249836-4249890;4252796-4253746
Ncoa1	ENSMUSG00000020647.10	ENSMUSG00000020647.10:t:4354361-4354509	0.0000;-0.0000;0.1278;-0.4517;0.2988	5.748e-21;5.745e-21;3.236e-02;9.999e-01;9.406e-01	9.996e-01;1.000e+00;1.110e-02;2.320e-14;7.772e-07	0.0043;0.0008;0.0154;0.9311;0.0512	0.0113;0.0006;0.1563;0.4845;0.3524	t|1e1.1o1|1e2.1o1|1e3.1o1|1e4.1o1|1e5.1o1	5	6	0;0;0;1;1	chr12	-	4354509-4416671;4354509-4408580;4354509-4372475;4354509-4358124;4354509-4356665	4354361-4354509;4356665-na;4358124-na;4372475-4372657;4408580-4408655;4416671-4416807
Llgl2	ENSMUSG00000020782.18	ENSMUSG00000020782.18:t:115855032-115855105	-0.0746;-0.0358;-0.0450;0.2106	5.800e-03;6.450e-05;6.001e-06;5.613e-01	1.630e-01;3.701e-01;3.764e-01;1.206e-03	0.1088;0.0978;0.0791;0.7132	0.0224;0.0473;0.0013;0.9293	t|1e1.1o1|1e2.1o1|2e1.1o1|2e2.1o1	4	3	1;1;0;0	chr11	+	115854575-115855060;115854859-115855060;115854575-115855063;115854859-115855063	115854547-115854575;115854732-115854859;115855032-115855105
Nxn	ENSMUSG00000020844.6	ENSMUSG00000020844.6:t:76273971-76274071	0.2277;-0.2277	5.892e-01;5.892e-01	8.060e-03;8.060e-03	0.0878;0.9122	0.3337;0.6663	t|1e1.1o1|1e2.1o1	2	3	1;0	chr11	-	76274071-76278474;76274071-76274515	76273971-76274071;76274515-76274648;76278474-76278591
Gkap1	ENSMUSG00000021552.7	ENSMUSG00000021552.7:t:58263942-58264734	0.0000;-0.2070;-0.0151;0.2378	4.440e-10;5.283e-01;2.889e-04;5.826e-01	9.986e-01;1.521e-02;5.107e-01;1.034e-02	0.0028;0.5947;0.0856;0.3105	0.0028;0.3538;0.0484;0.5860	t|1e1.1o1|1e2.1o1|1e3.1o1|1e4.1o1	4	5	0;0;0;0	chr13	-	58264199-58275500;58264199-58274652;58264199-58274074;58264199-58273634	58263942-58264734;58273634-58273821;58274074-58274188;58274652-58274840;58275500-58275699
Adamts20	ENSMUSG00000022449.14	ENSMUSG00000022449.14:s:94379468-94379963	-0.0531;0.4369;-0.3336	1.282e-02;9.712e-01;8.363e-01	2.446e-01;8.438e-06;1.171e-04	0.0959;0.5587;0.3387	0.0049;0.9903;0.0049	s|1e2.1o1|2e1.2o2|3e1.1o2	3	3	0;1;1	chr15	-	94362602-94379725;94378918-94379535;94379051-94379468	94362519-94362602;94378854-94379051;94379468-94379963
Bbx	ENSMUSG00000022641.15	ENSMUSG00000022641.15:s:50218557-50220593	0.0002;0.2255;-0.2443	5.795e-21;6.182e-01;6.987e-01	9.923e-01;4.090e-03;2.531e-03	0.0024;0.5689;0.4288	0.0286;0.8142;0.1673	s|1e1.1o1|1e2.1o1|1e3.1o1	3	4	0;0;0	chr16	-	50210534-50220445;50209144-50220445;50202575-50220445	50202378-50202575;50209085-50209144;50210445-50210534;50218557-50220593
Bbx	ENSMUSG00000022641.15	ENSMUSG00000022641.15:s:50247782-50247856	0.2171;-0.2171	5.590e-01;5.590e-01	1.394e-03;1.394e-03	0.7518;0.2482	0.9943;0.0057	s|1e1.1o1|1e2.1o1	2	3	0;1	chr16	-	50240934-50247782;50225293-50247782	50224288-50225293;50240854-50240934;50247782-50247856
Slc29a1	ENSMUSG00000023942.15	ENSMUSG00000023942.15:s:45599473-45599606	0.3706;-0.2325;-0.1118	9.473e-01;6.560e-01;2.444e-01	1.173e-04;4.212e-03;6.358e-02	0.1538;0.4395;0.4005	0.5287;0.1953;0.2734	s|1e1.1o1|1e2.2o3|1e3.1o1	3	4	0;0;0	chr17	-	45593432-45599473;45592261-45599473;45590338-45599473	45590257-45590338;45592179-45592343;45593332-45593432;45599473-45599606
Slc29a1	ENSMUSG00000023942.15	ENSMUSG00000023942.15:t:45593332-45593432	0.2662;0.0000;0.0000;-0.2663;0.0000	7.092e-01;5.745e-21;5.745e-21;7.092e-01;5.745e-21	3.938e-03;9.999e-01;9.999e-01;3.952e-03;9.999e-01	0.2893;0.0014;0.0014;0.7063;0.0014	0.5904;0.0014;0.0014;0.4047;0.0014	t|1e1.1o1|1e2.1o1|1e3.1o1|1e4.1o1|1e5.1o1	5	6	0;0;0;0;0	chr17	-	45593432-45599473;45593432-45596990;45593432-45595878;45593432-45595482;45593432-45593556	45593332-45593432;45593556-45593640;45595482-45595602;45595878-45595957;45596990-45597066;45599473-45599606
Nt5c2	ENSMUSG00000025041.17	ENSMUSG00000025041.17:t:46904975-46905092	0.3909;-0.3909	9.593e-01;9.593e-01	1.239e-06;1.239e-06	0.5726;0.4274	0.9922;0.0078	t|1e1.1o1|1e2.1o1	2	3	0;0	chr19	-	46905092-46924262;46905092-46909490	46904975-46905092;46909490-46909575;46922714-46924335
Cd63	ENSMUSG00000025351.14	ENSMUSG00000025351.14:t:128910395-128910471	0.3120;-0.0000;-0.3123	6.941e-01;1.182e-08;6.960e-01	5.768e-03;9.946e-01;5.761e-03	0.4849;0.0047;0.5087	0.9140;0.0048;0.0810	t|1e1.1o1|1e2.1o1|1e3.1o1	3	4	0;0;0	chr10	+	128909052-128910395;128909522-128910395;128909958-128910395	128908820-128909052;128909345-128909522;128909699-128909958;128910395-128910471
Cd63	ENSMUSG00000025351.14	ENSMUSG00000025351.14:t:128911452-128911640	0.2617;-0.2617	8.379e-01;8.379e-01	2.641e-08;2.629e-08	0.7212;0.2788	0.9988;0.0012	t|1e1.1o1|1e2.1o1	2	3	0;0	chr10	+	128910471-128911452;128910775-128911452	128910395-128910471;128910622-128910775;128911452-128911640
R3hdm2	ENSMUSG00000025404.15	ENSMUSG00000025404.15:t:127464982-127465013	0.4229;-0.4229	9.658e-01;9.658e-01	5.152e-06;5.152e-06	0.0087;0.9913	0.4537;0.5463	t|1e1.1o1|1e2.1o1	2	3	0;0	chr10	+	127459575-127464982;127462283-127464982	127459465-127459575;127462188-127462283;127464982-127465013
Eya1	ENSMUSG00000025932.14	ENSMUSG00000025932.14:s:14274065-14274210	0.2253;-0.2253	6.374e-01;6.374e-01	2.405e-03;2.405e-03	0.6999;0.3001	0.9260;0.0740	s|1e1.1o2|1e1.2o2	2	2	0;0	chr1	-	14270842-14274065;14270827-14274065	14270705-14270842;14274065-14274210
3110009E18Rik	ENSMUSG00000026388.15	ENSMUSG00000026388.15:s:120166135-120166172	0.0007;0.2303;-0.2378	2.328e-05;5.893e-01;6.034e-01	9.723e-01;1.055e-02;9.903e-03	0.0028;0.5100;0.4873	0.0085;0.7726;0.2163	s|1e1.1o1|1e2.1o1|1e3.1o1	3	4	0;0;0	chr1	+	120166172-120169041;120166172-120171401;120166172-120188041	120166135-120166172;120169041-120169511;120171401-120171482;120188041-120188189
3110009E18Rik	ENSMUSG00000026388.15	ENSMUSG00000026388.15:t:120166135-120166172	0.2352;-0.2352	6.603e-01;6.603e-01	3.062e-04;3.062e-04	0.7431;0.2569	0.9948;0.0052	t|1e1.1o1|1e2.1o1	2	3	0;1	chr1	+	120160656-120166135;120164882-120166135	120160480-120160656;120164765-120164882;120166135-120166172
Tatdn3	ENSMUSG00000026632.17	ENSMUSG00000026632.17:t:191049282-191049833	0.0000;-0.2178;0.3132;-0.0585	5.748e-21;5.774e-01;8.458e-01;1.851e-02	9.996e-01;8.300e-03;7.422e-04;2.081e-01	0.0017;0.3520;0.5543;0.0876	0.0025;0.1217;0.8733;0.0025	t|1e1.1o1|1e2.1o1|2e2.1o1|3e2.1o1	4	3	0;0;0;1	chr1	-	191049362-191054856;191049362-191052860;191049359-191052860;191049356-191052860	191049282-191049833;191052860-191052972;191054856-191054911
Grin1	ENSMUSG00000026959.13	ENSMUSG00000026959.13:s:25295792-25295937	0.3069;-0.2631;-0.0096;-0.0001	8.105e-01;6.873e-01;1.212e-03;6.175e-09	3.344e-04;1.545e-03;6.979e-01;9.980e-01	0.6742;0.2904;0.0331;0.0038	0.9720;0.0262;0.0009;0.0009	s|1e1.1o1|1e2.1o3|1e2.2o3|1e2.3o3	4	3	0;0;0;0	chr2	-	25294548-25295792;25292484-25295792;25292128-25295792;25292125-25295792	25292058-25292484;25294438-25294548;25295792-25295937
Grin1	ENSMUSG00000026959.13	ENSMUSG00000026959.13:t:25292058-25292484	-0.1678;0.3992;-0.0049;-0.1783;-0.0000	3.395e-01;8.944e-01;1.373e-05;4.708e-01;1.109e-10	1.630e-02;6.979e-04;8.393e-01;2.149e-02;9.995e-01	0.2189;0.4402;0.0194;0.3128;0.0023	0.0391;0.8780;0.0010;0.0801;0.0010	t|1e1.1o1|1e2.1o1|2e1.1o1|2e2.1o1|3e1.1o1	5	3	0;0;0;0;0	chr2	-	25292484-25295792;25292484-25294438;25292128-25295792;25292128-25294438;25292125-25295792	25292058-25292484;25294438-25294548;25295792-25295937
Patl2	ENSMUSG00000027233.4	ENSMUSG00000027233.4:s:122125719-122125872	0.2455;-0.2455	8.009e-01;8.009e-01	3.656e-08;3.650e-08	0.0078;0.9922	0.2767;0.7233	s|1e1.1o1|2e2.1o1	2	3	1;0	chr2	-	122125652-122125754;122125390-122125719	122125270-122125390;122125624-122125652;122125719-122125872
Bnc2	ENSMUSG00000028487.18	ENSMUSG00000028487.18:s:84291693-84292146	0.0000;-0.2011;0.2039;0.0001	5.748e-21;5.145e-01;5.253e-01;5.760e-21	9.995e-01;4.101e-03;3.797e-03;9.977e-01	0.0020;0.2327;0.7633;0.0020	0.0057;0.0012;0.9853;0.0090	s|1e1.1o1|1e2.1o1|1e3.1o1|1e4.1o1	4	5	0;0;0;0	chr4	-	84291325-84291693;84277939-84291693;84276447-84291693;84276441-84291693	84275095-84276441;84276444-84276447;84277906-84277939;84291260-84291325;84291693-84292146
Paics	ENSMUSG00000029247.17	ENSMUSG00000029247.17:s:76951307-76951668	0.4141;-0.1624;-0.0138;-0.1628	9.809e-01;2.909e-01;1.965e-06;3.519e-01	4.386e-06;1.233e-02;6.802e-01;1.803e-02	0.5316;0.1927;0.0499;0.2403	0.9217;0.0013;0.0013;0.0760	s|1e1.1o1|2e1.1o1|3e1.1o1|4e1.1o1	4	2	0;1;0;0	chr5	+	76951401-76951769;76951405-76951769;76951502-76951769;76951668-76951769	76951307-76951668;76951769-76951835
Nudt9	ENSMUSG00000029310.13	ENSMUSG00000029310.13:t:104050578-104050817	0.2754;-0.2698;-0.0000;0.0000	8.009e-01;7.845e-01;5.745e-21;5.745e-21	7.474e-04;9.385e-04;1.000e+00;1.000e+00	0.5154;0.4799;0.0066;0.0004	0.7999;0.1988;0.0007;0.0007	t|1e1.1o1|1e2.1o1|1e3.1o1|1e4.1o1	4	5	0;0;0;0	chr5	+	104046838-104050578;104047146-104050578;104047383-104050578;104047730-104050578	104046526-104046838;104046869-104047146;104047154-104047383;104047621-104047730;104050578-104050817
Mkrn1	ENSMUSG00000029922.15	ENSMUSG00000029922.15:t:39410088-39410216	-0.1355;-0.0022;0.2324;-0.0452;0.0000	2.399e-01;6.291e-21;6.452e-01;1.710e-20;5.746e-21	3.548e-02;9.305e-01;2.284e-03;4.540e-01;9.998e-01	0.4864;0.0334;0.4039;0.0707;0.0003	0.3506;0.0026;0.6348;0.0023;0.0115	t|1e1.1o1|1e2.1o2|1e2.2o2|1e3.1o2|1e3.2o2	5	4	0;1;0;0;0	chr6	-	39410216-39420099;39410216-39419889;39410216-39419840;39410216-39419639;39410216-39419467	39410088-39410216;39419467-39419776;39419840-39420067;39420099-39420462
Dpf1	ENSMUSG00000030584.14	ENSMUSG00000030584.14:t:29312848-29312926	-0.2341;0.2341	6.742e-01;6.742e-01	8.351e-04;8.351e-04	0.2685;0.7315	0.0119;0.9881	t|1e1.1o1|1e2.1o1	2	3	0;0	chr7	+	29311392-29312848;29311696-29312848	29311265-29311392;29311607-29311697;29312848-29312926
Cln3	ENSMUSG00000030720.16	ENSMUSG00000030720.16:t:126580270-126580412	0.3237;-0.3237	8.832e-01;8.832e-01	1.381e-04;1.381e-04	0.2796;0.7204	0.5987;0.4013	t|1e1.1o1|1e2.1o1	2	3	0;0	chr7	-	126580412-126581646;126580412-126580793	126580270-126580412;126580793-126580864;126581513-126581742
Sorbs2	ENSMUSG00000031626.18	ENSMUSG00000031626.18:s:45769829-45769895	-0.3429;0.3429	8.970e-01;8.970e-01	1.986e-04;1.986e-04	0.8534;0.1466	0.5186;0.4814	s|1e1.1o1|1e2.1o1	2	3	0;0	chr8	+	45769895-45770546;45769895-45772534	45769829-45769895;45770546-45770590;45772354-45772708
Pde4a	ENSMUSG00000032177.17	ENSMUSG00000032177.17:t:21201221-21201417	0.3440;-0.3440	9.268e-01;9.268e-01	1.926e-04;1.926e-04	0.5589;0.4411	0.9238;0.0762	t|1e1.1o1|1e2.1o1	2	3	0;1	chr9	+	21198686-21201221;21201130-21201221	na-21201130;21198593-21198686;21201221-21201417
Snx14	ENSMUSG00000032422.18	ENSMUSG00000032422.18:s:88401920-88401978	0.2603;-0.2603	4.608e-01;4.608e-01	2.875e-03;2.875e-03	0.0031;0.9969	0.1862;0.8138	s|1e1.1o1|1e2.1o1	2	3	0;0	chr9	-	88400749-88401920;88398371-88401920	88398239-88398621;88400723-88400749;88401920-88401978
Snx14	ENSMUSG00000032422.18	ENSMUSG00000032422.18:t:88398239-88398621	-0.2689;0.2689	5.076e-01;5.076e-01	2.618e-03;2.618e-03	0.9969;0.0031	0.7574;0.2426	t|1e1.1o1|1e2.1o1	2	3	0;0	chr9	-	88398371-88401920;88398371-88400723	88398239-88398621;88400723-88400749;88401920-88401978
Scap	ENSMUSG00000032485.14	ENSMUSG00000032485.14:t:110352946-110353316	0.2555;-0.6371;0.0000;0.3368;0.0000	6.507e-01;9.923e-01;9.588e-09;8.127e-01;9.588e-09	4.398e-04;1.150e-05;9.989e-01;3.817e-03;9.989e-01	0.0020;0.8028;0.0020;0.1911;0.0020	0.2699;0.1538;0.0022;0.5930;0.0022	t|1e1.1o1|1e2.1o1|1e3.1o2|1e3.2o2|1e4.1o1	5	5	0;0;0;0;0	chr9	+	110333349-110352946;110333505-110352946;110333762-110352946;110333766-110352946;110344341-110352946	110333288-110333349;110333356-110333505;110333550-110333766;110344199-110344341;110352946-110353316
Nol12	ENSMUSG00000033099.10	ENSMUSG00000033099.10:s:78935186-78935694	-0.4276;0.4276	9.760e-01;9.760e-01	1.361e-05;1.361e-05	0.5348;0.4652	0.1043;0.8957	s|1e1.1o1|1e2.1o1	2	3	0;0	chr15	+	78935694-78935809;78935694-78936479	78935186-78935694;78935809-78935899;78936479-78936584
Nol12	ENSMUSG00000033099.10	ENSMUSG00000033099.10:t:78936479-78936584	0.1743;0.0183;-0.2034	4.049e-01;6.613e-03;5.459e-01	1.572e-02;3.552e-01;2.040e-03	0.5641;0.1957;0.2399	0.7569;0.2171;0.0204	t|1e1.1o1|1e2.1o1|1e3.1o1	3	4	0;0;0	chr15	+	78935075-78936479;78935694-78936479;78935899-78936479	78934933-78935075;78935186-78935694;78935809-78935899;78936479-78936584
Dnah8	ENSMUSG00000033826.10	ENSMUSG00000033826.10:s:30683631-30683711	0.2070;-0.2070	5.483e-01;5.483e-01	1.088e-02;1.088e-02	0.6130;0.3870	0.8558;0.1442	s|1e1.1o1|1e2.1o1	2	3	0;1	chr17	+	30683711-30684131;30683711-30686383	30683631-30683711;30684131-30684551;30686383-30686502
Dnah8	ENSMUSG00000033826.10	ENSMUSG00000033826.10:t:30754974-30755187	-0.2497;0.2497	7.568e-01;7.568e-01	2.182e-04;2.182e-04	0.9699;0.0301	0.7278;0.2722	t|1e1.1o1|1e2.1o1	2	3	0;1	chr17	+	30752944-30754974;30754735-30754974	na-30754735;30752822-30752944;30754974-30755187
Hdlbp	ENSMUSG00000034088.15	ENSMUSG00000034088.15:t:93442186-93442250	0.3046;-0.0032;0.0000;-0.2519;0.0000;-0.0000	9.255e-01;6.528e-21;5.745e-21;7.490e-01;5.745e-21;5.753e-21	1.584e-08;9.041e-01;1.000e+00;2.311e-05;1.000e+00;9.988e-01	0.4875;0.0382;0.0003;0.4585;0.0022;0.0209	0.7813;0.0063;0.0033;0.2093;0.0003;0.0003	t|1e1.1o1|1e2.1o1|1e3.1o1|1e4.1o1|1e5.1o1|1e6.1o1	6	7	0;0;0;0;0;1	chr1	-	93442250-93478713;93442250-93478207;93442250-93461344;93442250-93445580;93442250-93445289;93442250-93442650	93442186-93442250;93442650-na;93445289-93445432;93445580-93445686;93461344-93461599;93475173-93478380;93478713-93478815
Ino80	ENSMUSG00000034154.15	ENSMUSG00000034154.15:t:119458081-119458266	-0.3442;0.3442	9.678e-01;9.678e-01	5.122e-08;5.124e-08	0.5333;0.4667	0.1789;0.8211	t|1e1.1o1|1e2.1o1	2	3	0;1	chr2	-	119458266-119477379;119458266-119462142	119458081-119458266;119462142-na;119477379-119477687
Pcnx4	ENSMUSG00000034501.7	ENSMUSG00000034501.7:s:72566897-72567260	-0.4296;0.4296	9.148e-01;9.148e-01	9.518e-04;9.518e-04	0.7275;0.2725	0.2669;0.7331	s|1e1.1o1|1e2.1o1	2	3	1;0	chr12	+	72567260-72567460;72567260-72569718	72566897-72567260;72567460-na;72569718-72569821
Rnps1	ENSMUSG00000034681.17	ENSMUSG00000034681.17:t:24418038-24418228	-0.4144;0.4144	9.654e-01;9.654e-01	2.011e-05;2.011e-05	0.5429;0.4571	0.1135;0.8865	t|1e1.1o1|1e2.1o1	2	3	0;0	chr17	+	24414734-24418038;24415162-24418038	24414565-24414734;24415041-24416838;24418038-24418228
Rnps1	ENSMUSG00000034681.17	ENSMUSG00000034681.17:t:24418457-24418612	-0.2487;0.0000;0.2702;-0.0018	7.332e-01;7.186e-09;7.970e-01;7.220e-08	1.530e-03;9.988e-01;8.942e-04;9.379e-01	0.2955;0.0022;0.6794;0.0220	0.0270;0.0026;0.9670;0.0026	t|1e1.1o1|1e2.1o1|1e3.1o2|1e3.2o2	4	4	0;0;0;0	chr17	+	24414734-24418457;24415162-24418457;24418218-24418457;24418228-24418457	24414565-24414734;24415041-24416838;24418038-24418228;24418457-24418612
Tmub2	ENSMUSG00000034757.15	ENSMUSG00000034757.15:s:102284931-102285088	-0.3647;-0.0001;0.3689;-0.0001	9.202e-01;5.592e-09;9.261e-01;5.592e-09	2.086e-04;9.982e-01;1.665e-04;9.982e-01	0.9276;0.0036;0.0644;0.0036	0.5594;0.0017;0.4369;0.0017	s|1e1.1o1|1e2.1o1|1e3.1o1|1e4.1o1	4	5	0;0;0;0	chr11	+	102285088-102285664;102285088-102285980;102285088-102287308;102285088-102287580	102284931-102285088;102285196-102285718;102285980-102286116;102287308-102287391;102287580-102287871
Epn1	ENSMUSG00000035203.16	ENSMUSG00000035203.16:s:5080235-5080638	0.2306;0.0341;-0.0712;-0.1702	6.679e-01;5.662e-03;5.698e-05;2.566e-01	9.204e-04;2.804e-01;1.830e-01;5.404e-04	0.5608;0.1481;0.0982;0.1839	0.7874;0.1928;0.0005;0.0180	s|1e1.1o1|1e2.1o2|1e2.2o2|2e1.1o1	4	3	0;1;0;0	chr7	+	5080477-5082018;5080477-5083663;5080477-5083730;5080638-5082018	5080235-5080638;5082018-5082121;5083663-5083982
Tk2	ENSMUSG00000035824.7	ENSMUSG00000035824.7:s:104238744-104238975	0.2880;-0.2880	7.155e-01;7.155e-01	5.217e-03;5.217e-03	0.4472;0.5528	0.7768;0.2232	s|1e1.1o1|1e2.1o1	2	3	0;0	chr8	-	104236845-104238744;104231248-104238744	104231160-104231634;104236772-104236845;104238744-104238975
Gng12	ENSMUSG00000036402.13	ENSMUSG00000036402.13:s:67007989-67008196	-0.9182;0.9177	1.000e+00;1.000e+00	0.000e+00;3.539e-21	0.9223;0.0777	0.0023;0.9977	s|1e1.1o1|2e2.1o1	2	3	1;1	chr6	+	67008129-67008546;67008196-67008613	67007989-67008196;67008546-na;67008613-na
Gng12	ENSMUSG00000036402.13	ENSMUSG00000036402.13:t:67008613-na	-0.3548;0.3548	8.501e-01;8.501e-01	1.167e-03;1.167e-03	0.7182;0.2818	0.3658;0.6342	t|1e1.1o1|1e2.2o2	2	3	1;1	chr6	+	67007988-67008613;67008196-67008613	na-67007988;67007989-67008196;67008613-na
Fam91a1	ENSMUSG00000037119.4	ENSMUSG00000037119.4:t:58443161-58443274	-0.2866;0.2866	8.187e-01;8.187e-01	3.298e-04;3.298e-04	0.4619;0.5381	0.1567;0.8433	t|1e1.1o1|1e2.1o1	2	3	1;0	chr15	+	58441726-58443161;58442966-58443161	58441578-58441726;58442733-58442966;58443161-58443274
Bud31	ENSMUSG00000038722.17	ENSMUSG00000038722.17:s:145141305-145141662	-0.3213;0.3213	8.889e-01;8.889e-01	9.848e-05;9.848e-05	0.3653;0.6347	0.0413;0.9587	s|1e1.1o1|2e1.1o1	2	2	0;0	chr5	+	145141360-145142448;145141436-145142448	145141305-145141662;145142148-145142567
Fam117a	ENSMUSG00000038893.12	ENSMUSG00000038893.12:t:95363999-95364168	-0.2816;0.0000;0.3209;-0.0275	8.816e-01;5.745e-21;9.671e-01;6.126e-10	2.653e-04;1.000e+00;2.539e-07;5.560e-01	0.9146;0.0008;0.0206;0.0633	0.6431;0.0013;0.3357;0.0206	t|1e1.1o1|1e2.1o1|1e3.1o1|1e4.1o1	4	5	0;0;0;0	chr11	+	95337261-95363999;95340073-95363999;95351171-95363999;95355854-95363999	95337219-95337261;95339931-95340073;95350993-95351171;95355666-95355854;95363999-95364168
Suv39h1	ENSMUSG00000039231.18	ENSMUSG00000039231.18:t:8063911-8064057	-0.2608;0.2608	7.330e-01;7.330e-01	1.395e-03;1.395e-03	0.5464;0.4536	0.2940;0.7060	t|1e1.2o2|i	2	2	0;1	chrX	-	8064057-8070588;8064058-8067408	8063911-8064057;8070429-8071250	8064058-8067408
Azi2	ENSMUSG00000039285.12	ENSMUSG00000039285.12:t:118061714-118063839	0.3651;0.0022;-0.2203;-0.1351	9.527e-01;8.137e-10;6.367e-01;2.261e-01	3.867e-05;9.189e-01;5.401e-03;3.648e-02	0.2625;0.0149;0.3700;0.3611	0.6382;0.0300;0.1404;0.2034	t|1e1.1o1|1e2.1o1|1e3.1o1|1e4.1o1	4	5	0;0;1;0	chr9	+	118059175-118061714;118059666-118061714;118060894-118061714;118061517-118061714	na-118060894;118059056-118059175;118059620-118060484;118061450-118061517;118061714-118063839
Rere	ENSMUSG00000039852.17	ENSMUSG00000039852.17:s:150431523-150431593	0.4724;-0.4724	9.754e-01;9.754e-01	5.142e-06;5.142e-06	0.4997;0.5003	0.9769;0.0231	s|1e1.1o1|1e2.1o1	2	3	0;0	chr4	+	150431593-150439343;150431593-150468695	150431523-150431593;150439343-150439468;150468695-150468800
Madd	ENSMUSG00000040687.16	ENSMUSG00000040687.16:t:91163499-91163601	-0.2672;0.2672	7.660e-01;7.660e-01	2.439e-03;2.439e-03	0.9329;0.0671	0.6525;0.3475	t|1e1.1o1|1e2.1o1	2	3	0;0	chr2	-	91163601-91165366;91163601-91163963	91163499-91163601;91163963-91164022;91165366-91165467
S100pbp	ENSMUSG00000040928.15	ENSMUSG00000040928.15:t:129183601-129183717	0.2946;-0.0291;-0.2321	8.846e-01;1.289e-20;6.218e-01	8.311e-05;5.639e-01;1.733e-03	0.3761;0.0605;0.5582	0.6503;0.0008;0.3489	t|1e1.1o2|1e1.2o2|1e2.1o1	3	3	0;1;0	chr4	-	129183717-129189542;129183717-129189524;129183717-129189372	129183601-129183717;129189372-129189512;129189524-129189727
Osgin2	ENSMUSG00000041153.9	ENSMUSG00000041153.9:s:16013494-16013888	0.2246;-0.1793;-0.0132	5.662e-01;4.321e-01;1.567e-03	1.016e-02;2.072e-02;6.146e-01	0.6360;0.3161;0.0492	0.9036;0.0900;0.0064	s|1e1.1o1|2e1.1o1|3e1.1o1	3	2	0;1;1	chr4	-	16008755-16013687;16008755-16013516;16008755-16013494	16008601-16008755;16013494-16013888
Myzap	ENSMUSG00000041361.13	ENSMUSG00000041361.13:s:71592190-71592360	0.2112;-0.2112	5.440e-01;5.440e-01	3.267e-04;3.267e-04	0.0164;0.9836	0.2582;0.7418	s|1e1.1o1|1e2.1o1	2	3	0;0	chr9	-	71586216-71592190;71579697-71592190	71579611-71579697;71586172-71586216;71592190-71592360
Ppp2r2d	ENSMUSG00000041769.13	ENSMUSG00000041769.13:s:138870390-138871702	-0.2121;0.2121	5.978e-01;5.978e-01	8.416e-03;8.416e-03	0.9861;0.0139	0.7314;0.2686	s|1e1.1o2|1e1.2o2	2	2	0;0	chr7	+	138870502-138872874;138870502-138873001	138870390-138871702;138872874-138873051
Git2	ENSMUSG00000041890.17	ENSMUSG00000041890.17:t:114738330-114741362	-0.3612;-0.0061;0.3954	9.247e-01;7.237e-21;9.588e-01	1.388e-04;8.349e-01;2.869e-05	0.7012;0.0353;0.2610	0.3483;0.0059;0.6467	t|1e1.1o1|1e2.1o2|1e2.2o2	3	3	0;0;0	chr5	-	114739281-114745429;114739281-114743776;114739281-114743731	114738330-114741362;114743731-114743880;114745429-114745571
Ammecr1l	ENSMUSG00000041915.9	ENSMUSG00000041915.9:t:31780644-31782743	0.3604;-0.3604	9.638e-01;9.638e-01	1.119e-05;1.119e-05	0.5340;0.4660	0.8935;0.1065	t|1e1.1o1|1e2.1o1	2	3	0;0	chr18	+	31778953-31780644;31780169-31780644	31778857-31778953;31780042-31780169;31780644-31782743
Pla2g6	ENSMUSG00000042632.17	ENSMUSG00000042632.17:s:79304305-79304492	0.3410;-0.3410	9.634e-01;9.634e-01	1.974e-07;1.974e-07	0.0295;0.9705	0.3723;0.6277	s|1e1.1o1|1e2.1o1	2	3	0;0	chr15	-	79303602-79304305;79302697-79304305	79302619-79302697;79303009-79303602;79304305-79304492
Pla2g6	ENSMUSG00000042632.17	ENSMUSG00000042632.17:t:79302619-79302697	0.1082;-0.2715;0.1465	1.606e-01;7.553e-01;1.828e-01	6.753e-02;9.683e-04;1.581e-02	0.1472;0.8326;0.0244	0.2653;0.5566;0.1752	t|1e1.1o1|1e2.1o1|1e3.1o1	3	4	0;0;0	chr15	-	79302697-79305703;79302697-79304305;79302697-79303574	79302619-79302697;79303009-79303602;79304305-79304492;79305671-79305811
Fbrsl1	ENSMUSG00000043323.17	ENSMUSG00000043323.17:t:110377357-110377407	-0.1082;0.2155;-0.0914	1.325e-01;5.318e-01;1.818e-01	6.179e-02;1.073e-02;8.210e-02	0.2112;0.2660;0.5365	0.0851;0.4778;0.4546	t|1e1.2o2|1e2.1o2|1e2.2o2	3	3	1;1;0	chr5	-	110377407-110378331;110377407-110378240;110377407-110378038	110377357-110377407;110378038-110378255;110378331-110378497
Als2cl	ENSMUSG00000044037.15	ENSMUSG00000044037.15:t:110884015-110884146	-0.2753;0.2772;0.0001	7.931e-01;7.977e-01;2.221e-07	1.452e-04;2.103e-04;9.955e-01	0.3239;0.6735;0.0029	0.0041;0.9918;0.0041	t|1e1.1o1|1e2.1o1|2e2.1o1	3	3	1;0;0	chr9	+	110880457-110884015;110882823-110884015;110882823-110884018	110880233-110880457;110882714-110882823;110884015-110884146
Mis18bp1	ENSMUSG00000047534.17	ENSMUSG00000047534.17:t:65158395-65158861	0.2383;-0.0383;-0.1909	5.862e-01;2.029e-01;4.289e-01	8.857e-03;8.370e-02;3.991e-03	0.1770;0.6019;0.2214	0.4360;0.5539;0.0114	t|1e1.1o1|1e2.1o1|2e1.1o1	3	3	0;0;1	chr12	-	65158861-65172449;65158861-65161403;65158631-65172449	65158395-65158861;65161403-65162028;65172449-65172604
Zfp2	ENSMUSG00000049321.17	ENSMUSG00000049321.17:t:50910436-50910528	-0.0458;0.0008;-0.2181;-0.0093;0.2790	2.687e-03;7.925e-09;5.885e-01;4.240e-03;7.809e-01	2.459e-01;9.731e-01;1.378e-03;3.941e-01;2.834e-03	0.0995;0.0010;0.2415;0.1222;0.5215	0.0282;0.0144;0.0199;0.0998;0.8439	t|1e2.1o2|1e2.2o2|2e1.1o1|2e2.1o2|2e2.2o2	5	3	0;0;1;0;0	chr11	-	50910528-50910750;50910528-50910706;50910525-50912280;50910525-50910750;50910525-50910706	50910436-50910528;50910706-50910895;50912280-50912404
2610318N02Rik	ENSMUSG00000049916.12	ENSMUSG00000049916.12:s:17124990-17125167	0.2715;0.0173;-0.3184	8.056e-01;2.518e-06;9.009e-01	1.800e-03;6.045e-01;2.450e-05	0.0008;0.0008;0.9985	0.2965;0.0500;0.6692	s|1e2.1o1|2e1.1o1|2e2.1o1	3	3	1;0;0	chr16	-	17121551-17125015;17123654-17124990;17121551-17124990	17121296-17121551;17123512-17123654;17124990-17125167
2610318N02Rik	ENSMUSG00000049916.12	ENSMUSG00000049916.12:t:17121296-17121551	0.2771;-0.3042;0.0000;0.0008	8.223e-01;8.755e-01;5.747e-21;5.919e-21	1.687e-03;3.114e-04;9.997e-01;9.735e-01	0.0006;0.9900;0.0088;0.0006	0.2989;0.6732;0.0054;0.0189	t|1e1.1o2|1e1.2o2|1e2.1o1|1e3.1o1	4	4	1;0;0;0	chr16	-	17121551-17125015;17121551-17124990;17121551-17123512;17121551-17121664	17121296-17121551;17121664-17121760;17123512-17123654;17124990-17125167
Ubxn7	ENSMUSG00000053774.9	ENSMUSG00000053774.9:s:32375897-32376024	-0.2323;0.2323	7.108e-01;7.108e-01	3.476e-05;3.476e-05	0.2512;0.7488	0.0193;0.9807	s|1e1.1o1|1e2.1o1	2	3	1;0	chr16	+	32376024-32379761;32376024-32381262	32375897-32376024;32379761-32379832;32381262-32381655
Ubxn7	ENSMUSG00000053774.9	ENSMUSG00000053774.9:t:32381262-32381655	0.2339;-0.2339	6.744e-01;6.744e-01	3.316e-04;3.316e-04	0.6266;0.3734	0.8624;0.1376	t|1e1.1o1|1e2.1o1	2	3	0;1	chr16	+	32376024-32381262;32379832-32381262	32375897-32376024;32379761-32379832;32381262-32381655
Taf4b	ENSMUSG00000054321.7	ENSMUSG00000054321.7:s:14804466-14804627	0.2072;-0.2072	5.352e-01;5.352e-01	3.824e-03;3.824e-03	0.7725;0.2275	0.9908;0.0092	s|1e1.1o1|1e2.1o1	2	3	0;1	chr18	+	14804627-14804717;14804627-14807345	14804466-14804627;14804717-14804839;14807345-14807434
Taf4b	ENSMUSG00000054321.7	ENSMUSG00000054321.7:t:14807345-14807434	-0.2208;0.2208	6.060e-01;6.060e-01	5.705e-04;5.705e-04	0.2435;0.7565	0.0093;0.9907	t|1e1.1o1|1e2.1o1	2	3	1;0	chr18	+	14804627-14807345;14804839-14807345	14804466-14804627;14804717-14804839;14807345-14807434
AU018091	ENSMUSG00000054753.9	ENSMUSG00000054753.9:s:3169015-3169203	0.2378;-0.2378	6.911e-01;6.911e-01	6.092e-04;6.092e-04	0.4886;0.5114	0.7414;0.2586	s|1e1.1o2|1e1.2o2	2	2	0;0	chr7	-	3164297-3169015;3164294-3169015	3163893-3164501;3169015-3169203
Rcan3	ENSMUSG00000059713.12	ENSMUSG00000059713.12:s:135433612-135433853	-0.2464;0.2464	7.026e-01;7.026e-01	1.398e-03;1.398e-03	0.3718;0.6282	0.1287;0.8713	s|1e1.1o2|1e1.2o2	2	2	0;0	chr4	-	135425445-135433612;135425442-135433612	135425214-135425445;135433612-135433853
1190007I07Rik	ENSMUSG00000063320.11	ENSMUSG00000063320.11:t:82622361-82622926	-0.0300;-0.2350;0.2811	4.259e-04;7.001e-01;8.122e-01	3.630e-01;3.862e-03;1.731e-03	0.1028;0.3296;0.5639	0.0559;0.0845;0.8649	t|1e1.1o1|1e2.1o2|1e2.2o2	3	3	0;0;0	chr10	-	82622824-82623153;82622824-82623094;82622824-82622965	82622361-82622926;82622965-82623137;82623153-82623228
Hvcn1	ENSMUSG00000064267.13	ENSMUSG00000064267.13:t:122210342-122210392	0.3415;-0.3233;-0.0008	9.536e-01;9.289e-01;4.697e-10	8.382e-06;2.311e-05;9.710e-01	0.6354;0.3540;0.0175	0.9781;0.0192;0.0028	t|1e1.1o1|1e2.1o1|1e3.1o1	3	4	0;0;0	chr5	+	122207156-122210342;122209921-122210342;122210252-122210342	122206804-122207156;122209729-122209921;122210113-122210252;122210342-122210392
Ubr4	ENSMUSG00000066036.14	ENSMUSG00000066036.14:s:139441192-139441296	0.2478;-0.2478	8.378e-01;8.378e-01	1.778e-09;1.866e-09	0.0031;0.9969	0.2673;0.7327	s|1e2.2o2|2e1.1o1	2	3	1;0	chr4	+	139441199-139443410;139441296-139442686	139441192-139441296;139442686-139442823;139443399-139443573
Ubr4	ENSMUSG00000066036.14	ENSMUSG00000066036.14:t:139442686-139442823	-0.2383;0.2383	7.401e-01;7.401e-01	2.913e-05;2.913e-05	0.2730;0.7270	0.0178;0.9822	t|1e1.1o1|1e2.2o2	2	3	0;0	chr4	+	139440822-139442686;139441296-139442686	139440645-139440822;139441192-139441296;139442686-139442823
Ubr4	ENSMUSG00000066036.14	ENSMUSG00000066036.14:t:139443399-139443573	-0.3472;0.3472	9.889e-01;9.889e-01	6.119e-07;6.095e-07	0.9890;0.0110	0.6365;0.3635	t|1e2.1o1|2e1.1o2	2	3	0;1	chr4	+	139442823-139443399;139441199-139443410	139441192-139441296;139442686-139442823;139443399-139443573
Xpo5	ENSMUSG00000067150.6	ENSMUSG00000067150.6:t:46225016-46225171	-0.2189;0.2189	5.754e-01;5.754e-01	9.283e-03;9.283e-03	0.3085;0.6915	0.0492;0.9508	t|1e1.1o1|1e2.1o1	2	3	1;0	chr17	+	46221481-46225016;46222791-46225016	46221353-46221481;46222661-46222791;46225016-46225171
Fat1	ENSMUSG00000070047.14	ENSMUSG00000070047.14:s:45041880-45042033	0.2777;-0.2777	7.998e-01;7.998e-01	1.732e-03;1.732e-03	0.5361;0.4639	0.8158;0.1842	s|1e1.1o1|1e2.1o2	2	3	0;1	chr8	+	45042033-45042209;45042033-45043923	45041880-45042033;45042209-45042319;45043923-45044554
Fat1	ENSMUSG00000070047.14	ENSMUSG00000070047.14:t:45043923-45044554	-0.2975;0.2975	9.190e-01;9.190e-01	1.867e-06;1.867e-06	0.4067;0.5933	0.1059;0.8941	t|1e1.1o1|1e2.1o1	2	3	1;0	chr8	+	45042033-45043923;45042319-45043923	45041880-45042033;45042209-45042319;45043923-45044554
Srsf3	ENSMUSG00000071172.13	ENSMUSG00000071172.13:s:29038474-29038685	-0.2872;0.2872	9.140e-01;9.140e-01	6.975e-09;6.926e-09	0.5993;0.4007	0.3209;0.6791	s|1e1.1o1|1e2.1o1	2	3	0;0	chr17	+	29038624-29039454;29038624-29040775	29038474-29038685;29039454-29040141;29040775-29040813
Zan	ENSMUSG00000079173.11	ENSMUSG00000079173.11:s:137403030-137403247	-0.5434;0.3389;0.1705	1.000e+00;9.847e-01;2.961e-01	2.431e-09;3.304e-06;3.299e-03	0.9847;0.0076;0.0076	0.4569;0.3396;0.1988	s|1e1.1o1|1e2.1o1|1e3.1o1	3	4	0;1;1	chr5	-	137400674-137403030;137400200-137403030;137398938-137403030	137398534-137398938;137399983-137400200;137400533-137401738;137403030-137403247
Zfx	ENSMUSG00000079509.10	ENSMUSG00000079509.10:s:94123068-94123407	0.3747;-0.3747	8.177e-01;8.177e-01	1.688e-03;1.688e-03	0.3593;0.6407	0.7663;0.2337	s|1e1.1o1|1e2.1o1	2	3	0;0	chrX	-	94114263-94123068;94102380-94123068	94102291-94102380;94113902-94114263;94123068-94123407
Zfx	ENSMUSG00000079509.10	ENSMUSG00000079509.10:t:94102291-94102380	-0.2733;0.0000;0.2720;0.0000	7.857e-01;5.745e-21;7.825e-01;5.745e-21	1.950e-03;1.000e+00;2.023e-03;1.000e+00	0.3917;0.0012;0.6056;0.0012	0.0942;0.0018;0.9010;0.0018	t|1e1.1o1|1e2.1o1|1e3.1o1|1e4.1o1	4	5	0;0;0;0	chrX	-	94102380-94123068;94102380-94122732;94102380-94114196;94102380-94103796	94102291-94102380;94103796-94103878;94113902-94114263;94122732-94122900;94123068-94123407
5530601H04Rik	ENSMUSG00000087174.7	ENSMUSG00000087174.7:s:105047909-105048010	-0.3327;0.3327	9.196e-01;9.196e-01	5.033e-06;5.033e-06	0.9956;0.0044	0.6567;0.3433	s|1e1.1o1|1e2.1o1	2	3	0;0	chrX	-	105044111-105047909;105039812-105047909	105037197-105039812;105043803-105044111;105047909-105048010
Gm45808	ENSMUSG00000109926.1	ENSMUSG00000109926.1:t:45479009-45479133	0.2552;-0.2552	6.445e-01;6.445e-01	7.524e-03;7.524e-03	0.3079;0.6921	0.6084;0.3916	t|1e1.1o1|1e2.1o1	2	3	1;0	chr7	-	45479133-45486741;45479133-45481789	45479009-45479133;45481789-45482041;45486741-45486811
Gm7072	ENSMUSG00000117284.1	ENSMUSG00000117284.1:s:22309505-22309597	-0.2835;0.2835	6.845e-01;6.845e-01	6.850e-03;6.850e-03	0.4604;0.5396	0.1355;0.8645	s|1e1.1o1|1e2.1o1	2	3	1;0	chr17	-	22309314-22309505;22292455-22309505	22292408-22292455;22309205-22309314;22309505-22309597
Ess2	ENSMUSG00000003527.9	ENSMUSG00000003527.9:s:17909905-17910000	0.2917;-0.2917	9.106e-01;9.106e-01	2.683e-06;2.683e-06	0.6138;0.3862	0.9129;0.0871	s|1e1.1o2|1e1.2o2	2	2	0;0	chr16	-	17907922-17909905;17907919-17909905	17907750-17907922;17909905-17910000
Adgrl1	ENSMUSG00000013033.16	ENSMUSG00000013033.16:t:83915407-83915568	-0.2856;0.6752;-0.3551	9.224e-01;1.000e+00;9.153e-01	7.474e-06;1.029e-12;3.730e-04	0.3226;0.0800;0.5985	0.0223;0.7393;0.2310	t|1e1.1o1|1e2.1o1|i	3	3	0;1;1	chr8	+	83900924-83915407;83913593-83915407;83900925-83915406	na-83913593;83900105-83900924;83915407-83915568	83900925-83915406
Igf2bp1	ENSMUSG00000013415.9	ENSMUSG00000013415.9:s:95982502-95982611	-0.0382;0.3352;-0.0305;-0.2093	5.887e-10;9.494e-01;1.322e-20;5.913e-01	4.607e-01;5.802e-06;5.584e-01;6.252e-03	0.0623;0.4448;0.0607;0.4394	0.0007;0.7740;0.0064;0.2151	s|1e1.1o3|1e1.2o3|1e1.3o3|1e2.1o1	4	3	1;0;1;0	chr11	-	95981226-95982502;95981130-95982502;95981127-95982502;95979669-95982502	95979621-95979669;95981049-95981226;95982502-95982611
Lcorl	ENSMUSG00000015882.18	ENSMUSG00000015882.18:s:45747056-45747307	-0.3643;0.3643	8.186e-01;8.186e-01	1.967e-03;1.967e-03	0.7412;0.2588	0.3257;0.6743	s|1e1.1o1|1e2.1o1	2	3	0;0	chr5	-	45735824-45747056;45701997-45747056	45697181-45701997;45735731-45735824;45747056-45747307
Lcorl	ENSMUSG00000015882.18	ENSMUSG00000015882.18:t:45697181-45701997	0.4868;-0.1772;-0.2788	9.549e-01;3.979e-01;7.152e-01	2.162e-04;1.063e-02;4.248e-03	0.1691;0.2483;0.5765	0.7105;0.0638;0.2322	t|1e1.1o1|1e2.1o1|1e3.1o1	3	4	0;0;0	chr5	-	45701997-45747056;45701997-45735731;45701997-45722974	45697181-45701997;45719667-45727742;45735731-45735824;45747056-45747307
Stxbp5	ENSMUSG00000019790.17	ENSMUSG00000019790.17:s:9789036-9789428	-0.2956;-0.0413;-0.0004;0.3850	8.138e-01;2.176e-02;3.104e-06;9.920e-01	1.759e-03;2.812e-01;9.854e-01;8.733e-07	0.8990;0.0890;0.0069;0.0069	0.5724;0.0108;0.0023;0.4114	s|1e1.1o1|1e2.1o2|1e2.2o2|1e3.1o1	4	4	0;0;0;0	chr10	-	9784400-9789363;9778071-9789363;9778066-9789363;9770689-9789363	9770450-9770689;9778021-9780328;9784341-9784400;9789036-9789428
Pcmt1	ENSMUSG00000019795.17	ENSMUSG00000019795.17:s:7637730-7638225	-0.2777;0.2777	7.651e-01;7.651e-01	2.025e-03;2.025e-03	0.8147;0.1853	0.5211;0.4789	s|1e1.1o1|2e1.1o1	2	2	0;0	chr10	-	7630976-7638056;7630976-7638009	7629373-7630976;7637730-7638225
Mpg	ENSMUSG00000020287.15	ENSMUSG00000020287.15:s:32227752-32228397	-0.2033;0.2033	5.080e-01;5.080e-01	5.278e-03;5.278e-03	0.2910;0.7090	0.0860;0.9140	s|1e1.1o1|1e2.1o2	2	3	0;0	chr11	+	32227949-32229247;32227949-32229849	32227752-32228397;32229247-32229616;32229849-32231244
Cpeb4	ENSMUSG00000020300.14	ENSMUSG00000020300.14:s:31889858-31889939	0.2192;-0.0000;-0.2178	5.837e-01;4.336e-09;5.790e-01	1.041e-02;9.967e-01;1.073e-02	0.1471;0.0046;0.8480	0.4010;0.0035;0.5950	s|1e1.1o1|1e2.1o1|1e3.1o1	3	4	0;0;1	chr11	+	31889939-31908825;31889939-31918801;31889939-31920409	31889858-31889939;31908825-31908875;31918801-31918824;31920409-31920582
Numb	ENSMUSG00000021224.15	ENSMUSG00000021224.15:t:83842218-83842358	-0.3097;0.3097	6.999e-01;6.999e-01	5.003e-03;5.003e-03	0.8198;0.1802	0.4901;0.5099	t|1e1.1o1|1e2.1o1	2	3	0;0	chr12	-	83842358-83876668;83842358-83855440	83842218-83842358;83855440-83855524;83876668-83876812
Grhl2	ENSMUSG00000022286.16	ENSMUSG00000022286.16:s:37337773-37337804	-0.6648;0.6648	1.000e+00;1.000e+00	1.332e-15;2.536e-15	0.8329;0.1671	0.1730;0.8270	s|1e1.1o2|1e1.2o2	2	2	0;0	chr15	+	37337804-37344653;37337804-37344656	37337773-37337804;37344653-37344747
Dgcr8	ENSMUSG00000022718.12	ENSMUSG00000022718.12:t:18253948-18255605	0.3716;-0.3716	9.965e-01;9.965e-01	8.014e-14;2.764e-14	0.6103;0.3897	0.9978;0.0022	t|1e1.1o1|1e2.1o1	2	3	0;1	chr16	-	18255605-18256672;18255605-18255712	18253948-18255605;18255712-na;18256672-18257130
Clcn2	ENSMUSG00000022843.17	ENSMUSG00000022843.17:t:20708634-20708767	-0.4023;-0.1035;0.5743;0.0001	9.497e-01;1.895e-01;9.968e-01;7.560e-08	2.014e-05;7.045e-02;3.800e-06;9.939e-01	0.4379;0.2694;0.2849;0.0036	0.0045;0.1351;0.8571;0.0045	t|1e1.1o1|1e2.1o1|1e3.1o2|1e3.2o2	4	4	1;1;0;0	chr16	-	20708767-20709880;20708767-20709570;20708767-20709102;20708767-20709077	20708634-20708767;20709077-20709315;20709570-20709724;20709880-20709949
Fetub	ENSMUSG00000022871.13	ENSMUSG00000022871.13:s:22918334-22918594	-0.2763;0.1429;0.1427;-0.0010	8.418e-01;2.574e-01;2.016e-01;5.991e-21	1.304e-04;3.324e-02;2.370e-02;9.670e-01	0.6445;0.1518;0.1804;0.0272	0.3670;0.2994;0.3320;0.0058	s|1e1.1o1|1e2.1o1|2e1.1o1|2e2.1o1	4	3	0;1;0;0	chr16	+	22918590-22929075;22918590-22929633;22918594-22929075;22918594-22929633	22918334-22918594;22929075-22929309;22929633-22929743
Fetub	ENSMUSG00000022871.13	ENSMUSG00000022871.13:t:22929075-22929309	-0.2330;0.2555;-0.0024;-0.0000	6.529e-01;7.536e-01;6.342e-21;5.745e-21	1.591e-03;3.217e-04;9.245e-01;1.000e+00	0.7601;0.2142;0.0303;0.0007	0.5179;0.4735;0.0064;0.0008	t|1e1.1o2|1e1.2o2|1e2.1o1|1e3.1o1	4	4	0;0;0;0	chr16	+	22918590-22929075;22918594-22929075;22920495-22929075;22921875-22929075	22918334-22918594;22920237-22920495;22921745-22921875;22929075-22929309
Cyp39a1	ENSMUSG00000023963.10	ENSMUSG00000023963.10:s:43691634-43691738	0.4817;-0.4817	9.904e-01;9.904e-01	1.260e-06;1.259e-06	0.0599;0.9401	0.5422;0.4578	s|1e1.1o1|1e2.1o1	2	3	1;0	chr17	+	43691738-43693856;43691738-43701477	43691634-43691738;43693856-na;43701477-43701567
Epc1	ENSMUSG00000024240.13	ENSMUSG00000024240.13:t:6435951-6437526	0.2552;-0.2552	6.799e-01;6.799e-01	2.480e-03;2.480e-03	0.2098;0.7902	0.4827;0.5173	t|1e2.1o1|2e1.1o1	2	3	1;0	chr18	-	6437526-6437577;6437307-6439592	6435951-6437526;6437577-na;6439592-6439955
Zfp202	ENSMUSG00000025602.13	ENSMUSG00000025602.13:s:40203040-40203232	-0.3034;-0.0679;0.4082	9.425e-01;4.810e-02;9.981e-01	2.815e-10;1.522e-01;5.940e-10	0.3260;0.1600;0.5337	0.0016;0.0809;0.9176	s|1e1.1o3|1e1.2o3|i	3	2	1;1;1	chr9	+	40203232-40209706;40203232-40209726;40203233-40207198	40203040-40203232;40209706-40209896	40203233-40207198
Zfp202	ENSMUSG00000025602.13	ENSMUSG00000025602.13:t:40209706-40209896	0.0736;-0.4060;0.4751;-0.1164;-0.0000	7.245e-02;9.934e-01;9.972e-01;1.821e-01;5.750e-21	1.096e-01;4.008e-14;1.641e-07;5.270e-02;9.992e-01	0.1393;0.4446;0.2224;0.2033;0.0068	0.2240;0.0009;0.7035;0.0701;0.0042	t|1e1.1o1|1e2.1o1|2e1.1o1|2e2.1o1|3e3.1o1	5	4	1;1;1;1;0	chr9	+	40197662-40209706;40203232-40209706;40197662-40209726;40203232-40209726;40208966-40209767	na-40197662;40203040-40203232;40208878-40208966;40209706-40209896
Gsta3	ENSMUSG00000025934.15	ENSMUSG00000025934.15:s:na-21250812	0.3526;-0.3526	9.005e-01;9.005e-01	3.957e-04;3.957e-04	0.4813;0.5187	0.8419;0.1581	s|1e1.1o1|1e2.1o4	2	3	1;1	chr1	+	21250812-21253399;21250812-21254169	na-21250812;21253399-21253444;21253521-21256312
Entr1	ENSMUSG00000026927.17	ENSMUSG00000026927.17:s:26389149-26389316	-0.0220;0.3811;-0.3300	1.573e-08;9.627e-01;8.699e-01	6.064e-01;1.487e-06;6.863e-05	0.0571;0.3435;0.5999	0.0079;0.7171;0.2787	s|1e1.1o1|1e2.1o1|1e3.1o1	3	4	0;0;0	chr2	-	26389065-26389149;26388560-26389149;26387671-26389149	26387556-26387671;26388492-26388560;26388916-26389065;26389149-26389316
Marchf7	ENSMUSG00000026977.17	ENSMUSG00000026977.17:s:60209887-60210084	0.3901;-0.3901	9.519e-01;9.519e-01	4.664e-05;4.664e-05	0.0165;0.9835	0.4217;0.5783	s|1e1.1o1|1e2.1o1	2	3	0;0	chr2	+	60210084-60224770;60210084-60228918	60209887-60210084;60224769-60224870;60228918-60229082
Meis2	ENSMUSG00000027210.20	ENSMUSG00000027210.20:s:115867269-115867379	0.3347;-0.3347	8.594e-01;8.594e-01	1.066e-03;1.066e-03	0.5273;0.4727	0.8797;0.1203	s|1e1.1o1|1e2.1o1	2	3	0;0	chr2	-	115866904-115867269;115864513-115867269	115863064-115864513;115864870-115866904;115867269-115867379
Meis2	ENSMUSG00000027210.20	ENSMUSG00000027210.20:s:115868745-115868867	0.2481;-0.2481	6.598e-01;6.598e-01	6.142e-03;6.142e-03	0.1560;0.8440	0.4146;0.5854	s|1e1.1o2|1e1.2o2	2	2	0;0	chr2	-	115867379-115868745;115867358-115868745	115867269-115867379;115868745-115868867
Meis2	ENSMUSG00000027210.20	ENSMUSG00000027210.20:t:115863064-115864513	-0.3756;0.3756	9.481e-01;9.481e-01	6.041e-05;6.041e-05	0.4529;0.5471	0.0759;0.9241	t|1e1.1o1|1e2.1o1	2	3	0;0	chr2	-	115864513-115867269;115864513-115866810	115863064-115864513;115864870-115866904;115867269-115867379
Crtc2	ENSMUSG00000027936.18	ENSMUSG00000027936.18:s:90254163-90254558	0.5525;-0.5525	9.973e-01;9.973e-01	7.496e-07;7.499e-07	0.2443;0.7557	0.7888;0.2112	s|1e1.1o1|1e2.1o1	2	3	0;0	chr3	+	90254558-90257117;90254558-90259386	90254163-90254558;90257117-90257218;90259386-90259492
F3	ENSMUSG00000028128.13	ENSMUSG00000028128.13:t:121729323-121729535	-0.2112;0.2122;0.0000	5.750e-01;5.815e-01;5.745e-21	6.477e-04;5.828e-04;1.000e+00	0.2341;0.7649;0.0009	0.0013;0.9974;0.0013	t|1e1.1o1|1e2.1o1|1e3.1o1	3	4	1;0;0	chr3	+	121723802-121729337;121725082-121729337;121727894-121729337	121723537-121723802;121724977-121725082;121727733-121727894;121729323-121729535
Tnc	ENSMUSG00000028364.15	ENSMUSG00000028364.15:t:63982651-63982923	-0.2106;0.2106	5.161e-01;5.161e-01	5.513e-03;5.513e-03	0.8574;0.1426	0.6591;0.3409	t|1e1.1o1|1e2.1o1	2	3	0;0	chr4	-	63982923-63993027;63982923-63984460	63982651-63982923;63984460-63984732;63993027-63993299
Hsdl2	ENSMUSG00000028383.17	ENSMUSG00000028383.17:t:59606472-59606543	-0.2241;0.2241	5.963e-01;5.963e-01	2.495e-03;2.495e-03	0.2616;0.7384	0.0237;0.9763	t|1e1.1o1|1e2.1o1	2	3	1;0	chr4	+	59597355-59606472;59601567-59606472	59597257-59597355;59601373-59601567;59606472-59606543
St3gal3	ENSMUSG00000028538.12	ENSMUSG00000028538.12:s:118134390-118134914	0.3741;-0.3741	9.764e-01;9.764e-01	2.089e-06;2.089e-06	0.6082;0.3918	0.9944;0.0056	s|1e1.1o1|2e1.1o1	2	2	0;0	chr4	-	118107693-118134734;118107693-118134390	118107549-118107693;118134390-118134914
Gmeb1	ENSMUSG00000028901.13	ENSMUSG00000028901.13:s:132261491-132261602	-0.0019;-0.2162;0.2265	2.449e-06;5.865e-01;6.053e-01	8.228e-01;1.106e-02;9.742e-03	0.0347;0.6881;0.2778	0.0266;0.4496;0.5313	s|1e1.1o1|1e2.1o2|1e2.2o2	3	3	0;0;1	chr4	-	132252493-132261491;132251832-132261491;132251829-132261491	132251675-132251852;132252431-132252494;132261491-132261602
Gmeb1	ENSMUSG00000028901.13	ENSMUSG00000028901.13:t:132251675-132251852	-0.3446;0.1196;0.0801;0.0954	8.750e-01;5.878e-02;4.949e-02;2.357e-01	5.407e-04;3.541e-02;1.213e-01;5.965e-02	0.6781;0.0013;0.0404;0.2700	0.3329;0.1423;0.1271;0.3965	t|1e1.1o1|1e2.1o1|1e3.1o1|2e1.1o1	4	4	0;0;0;1	chr4	-	132251832-132261491;132251832-132253965;132251832-132252431;132251829-132261491	132251675-132251852;132252431-132252494;132253965-132254252;132261491-132261602
P2rx4	ENSMUSG00000029470.15	ENSMUSG00000029470.15:t:122724990-122725131	0.2598;-0.2598	6.927e-01;6.927e-01	4.663e-03;4.663e-03	0.3555;0.6445	0.6307;0.3693	t|1e1.1o1|1e2.1o1	2	3	0;0	chr5	+	122719226-122724990;122724674-122724990	122719130-122719477;122724594-122724674;122724990-122725131
Ncor2	ENSMUSG00000029478.16	ENSMUSG00000029478.16:s:125028612-125028798	-0.2640;0.2640	7.093e-01;7.093e-01	2.664e-03;2.664e-03	0.7439;0.2561	0.4871;0.5129	s|1e1.1o1|2e1.1o1	2	2	0;0	chr5	-	125027217-125028621;125027217-125028612	125026688-125027217;125028612-125028798
Ncor2	ENSMUSG00000029478.16	ENSMUSG00000029478.16:s:125042745-125042865	-0.0039;-0.2097;0.2239	3.071e-04;4.226e-01;4.625e-01	8.161e-01;1.375e-02;9.490e-03	0.0249;0.9680;0.0069	0.0084;0.7594;0.2312	s|1e1.1o3|1e1.2o3|1e1.3o3	3	2	0;0;1	chr5	-	125041967-125042745;125041964-125042745;125041886-125042745	125041796-125041967;125042745-125042865
Ncor2	ENSMUSG00000029478.16	ENSMUSG00000029478.16:s:125178997-125179219	0.2083;-0.2083	5.604e-01;5.604e-01	8.707e-05;8.707e-05	0.7280;0.2720	0.9412;0.0588	s|1e1.1o1|1e2.1o1	2	3	0;0	chr5	-	125153652-125178997;125124980-125178997	125124770-125124980;125153607-125153652;125178997-125179219
Ncor2	ENSMUSG00000029478.16	ENSMUSG00000029478.16:t:125023501-125023646	0.2257;-0.2257	6.723e-01;6.723e-01	2.122e-03;2.122e-03	0.0025;0.9975	0.2538;0.7462	t|1e1.1o1|1e2.1o1	2	3	1;0	chr5	-	125023646-125025009;125023646-125024133	125023501-125023646;125024133-125024282;125025009-125025061
Ncor2	ENSMUSG00000029478.16	ENSMUSG00000029478.16:t:125047802-125048534	0.2414;-0.2414	8.131e-01;8.131e-01	5.765e-08;5.873e-08	0.0047;0.9953	0.2664;0.7336	t|1e1.1o1|1e2.1o1	2	3	1;0	chr5	-	125048534-125050911;125048534-125049342	125047802-125048534;125049342-125049395;125050911-125051118
Ncor2	ENSMUSG00000029478.16	ENSMUSG00000029478.16:t:125124770-125124980	-0.2154;0.2154	6.098e-01;6.098e-01	3.265e-05;3.265e-05	0.2608;0.7392	0.0464;0.9536	t|1e1.1o1|1e2.1o1	2	3	0;0	chr5	-	125124980-125178997;125124980-125153607	125124770-125124980;125153607-125153652;125178997-125179219
Psmb10	ENSMUSG00000031897.9	ENSMUSG00000031897.9:s:105936808-105936981	0.3057;-0.3057	9.189e-01;9.189e-01	1.339e-05;1.339e-05	0.6608;0.3392	0.9933;0.0067	s|1e1.1o1|2e2.1o1	2	3	0;1	chr8	-	105936754-105936866;105936147-105936808	105935996-105936147;105936660-105936754;105936808-105936981
Alg9	ENSMUSG00000032059.13	ENSMUSG00000032059.13:s:50778970-50779104	0.7949;-0.7949	1.000e+00;1.000e+00	7.315e-21;0.000e+00	0.1805;0.8195	0.9684;0.0316	s|1e1.1o1|1e2.1o1	2	3	0;0	chr9	+	50779104-50783258;50779104-50788153	50778970-50779104;50783258-50783328;50788153-50788241
Alg9	ENSMUSG00000032059.13	ENSMUSG00000032059.13:t:50788153-50788241	-0.7019;0.7039;-0.0000	1.000e+00;1.000e+00;5.745e-21	0.000e+00;1.050e-20;9.999e-01	0.7136;0.2840;0.0023	0.0201;0.9784;0.0015	t|1e1.1o1|1e2.1o1|1e3.1o1	3	4	0;0;0	chr9	+	50779104-50788153;50783328-50788153;50787682-50788153	50778970-50779104;50783258-50783328;50787581-50787682;50788153-50788241
Hyou1	ENSMUSG00000032115.14	ENSMUSG00000032115.14:t:44380513-44380610	-0.3056;-0.0000;0.2664;0.0338	9.018e-01;5.745e-21;8.206e-01;1.169e-02	2.315e-05;1.000e+00;7.719e-04;2.754e-01	0.7817;0.0010;0.0513;0.1710	0.4714;0.0007;0.3305;0.2155	t|1e1.1o1|1e2.1o3|1e2.2o3|1e2.3o3	4	3	0;0;0;0	chr9	+	44379595-44380513;44379676-44380513;44379741-44380513;44379937-44380513	44379490-44379595;44379623-44379937;44380513-44380610
Stoml1	ENSMUSG00000032333.6	ENSMUSG00000032333.6:t:58256124-58256789	0.2853;-0.2853	9.113e-01;9.113e-01	6.238e-07;6.235e-07	0.6775;0.3225	0.9557;0.0443	t|1e1.1o1|1e2.1o1	2	3	0;0	chr9	+	58255040-58256640;58255813-58256640	58254621-58255040;58255534-58255813;58256124-58256789
Atxn2l	ENSMUSG00000032637.15	ENSMUSG00000032637.15:s:126492758-126493001	0.2567;-0.5045;0.1358;0.0519	7.137e-01;9.998e-01;3.389e-01;1.397e-02	3.232e-03;5.751e-10;3.552e-02;2.527e-01	0.1109;0.5762;0.3135;0.0225	0.3680;0.0671;0.4664;0.0887	s|1e1.1o2|1e1.2o2|1e2.1o2|2e1.1o2	4	3	1;0;0;0	chr7	-	126492608-126492812;126492485-126492812;126492215-126492812;126492608-126492758	126491708-126492215;126492444-126492608;126492758-126493001
Atxn2l	ENSMUSG00000032637.15	ENSMUSG00000032637.15:t:126491708-126492215	0.1784;-0.2706;0.0000;0.0673	4.720e-01;7.606e-01;5.745e-21;4.605e-02	1.920e-02;1.986e-03;9.999e-01;1.600e-01	0.1862;0.6837;0.0008;0.1237	0.4089;0.3865;0.0018;0.2080	t|1e1.1o2|1e2.1o2|1e2.2o2|2e2.1o2	4	3	0;0;0;1	chr7	-	126492215-126492812;126492215-126492449;126492215-126492444;126492192-126492449	126491708-126492215;126492444-126492608;126492758-126493001
Cep350	ENSMUSG00000033671.18	ENSMUSG00000033671.18:s:155962475-155962560	-0.7434;0.7429	1.000e+00;1.000e+00	2.130e-09;2.090e-09	0.9583;0.0417	0.2193;0.7807	s|1e1.1o1|1e2.1o1	2	3	0;0	chr1	-	155961187-155962475;155959831-155962475	155959720-155959831;155961144-155961187;155962475-155962560
Tmem131l	ENSMUSG00000033767.14	ENSMUSG00000033767.14:s:83922948-83923097	0.3205;-0.3205	8.440e-01;8.440e-01	2.075e-03;2.075e-03	0.6459;0.3541	0.9970;0.0030	s|1e1.1o2|1e1.2o2	2	2	0;0	chr3	-	83922562-83922948;83922559-83922948	83921365-83922562;83922948-83923097
Tmem131l	ENSMUSG00000033767.14	ENSMUSG00000033767.14:t:83906347-83907579	-0.2516;0.2516	7.040e-01;7.040e-01	2.006e-03;2.006e-03	0.3550;0.6450	0.0880;0.9120	t|1e1.1o1|1e2.1o1	2	3	0;0	chr3	-	83906425-83910369;83906425-83909152	83906347-83907579;83909152-83909544;83910369-83910508
Senp6	ENSMUSG00000034252.14	ENSMUSG00000034252.14:s:80066903-80067572	0.2638;-0.1980;-0.0393;-0.0002	7.249e-01;5.232e-01;1.642e-02;5.796e-21	2.488e-03;1.182e-02;2.644e-01;9.929e-01	0.0843;0.7317;0.1762;0.0090	0.3377;0.5169;0.1260;0.0068	s|1e1.1o1|1e2.1o1|1e3.1o1|1e4.1o1	4	5	0;0;1;0	chr9	+	80067572-80087430;80067572-80092267;80067572-80093537;80067572-80103694	80066903-80067572;80087430-80087523;80092267-80092412;80093537-80094484;80103172-80103764
Senp6	ENSMUSG00000034252.14	ENSMUSG00000034252.14:t:80093537-80094484	0.2566;-0.2566	5.956e-01;5.956e-01	6.574e-03;6.574e-03	0.2228;0.7772	0.4789;0.5211	t|1e1.1o1|1e2.1o1	2	3	1;0	chr9	+	80067572-80093537;80092412-80093537	80066903-80067572;80092267-80092412;80093537-80094484
Senp6	ENSMUSG00000034252.14	ENSMUSG00000034252.14:t:80116532-80116764	-0.2193;-0.0636;0.2976	5.792e-01;3.347e-02;8.389e-01	1.758e-03;1.657e-01;6.269e-04	0.3105;0.1919;0.4722	0.0964;0.1183;0.7756	t|1e1.1o1|1e2.1o1|1e3.1o1	3	4	0;1;0	chr9	+	80103764-80116532;80111453-80116532;80114114-80116532	80103172-80103764;80111311-80111453;80114022-80114114;80116532-80116764
Arhgap21	ENSMUSG00000036591.16	ENSMUSG00000036591.16:t:20967330-20967721	0.0000;0.3501;-0.4282;-0.0001;0.0987;-0.0000	5.745e-21;9.521e-01;9.994e-01;5.769e-21;4.532e-03;5.749e-21	1.000e+00;5.770e-06;8.112e-12;9.967e-01;5.418e-02;9.994e-01	0.0005;0.4610;0.4919;0.0159;0.0270;0.0125	0.0005;0.8129;0.0609;0.0005;0.1299;0.0005	t|1e1.1o1|1e2.1o4|1e2.2o4|1e2.3o4|1e2.4o4|2e2.1o4	6	3	0;0;0;0;1;0	chr2	-	20967720-20968487;20967720-20968484;20967720-20968480;20967720-20968443;20967720-20968060;20967716-20968484	20967330-20967721;20968060-20968484;20968487-20968881
Mbd5	ENSMUSG00000036792.12	ENSMUSG00000036792.12:s:49018254-49021440	-0.0000;0.3232;-0.2409;-0.0356	5.746e-21;9.702e-01;7.267e-01;1.937e-08	9.998e-01;1.942e-07;2.053e-04;4.939e-01	0.0114;0.3818;0.5375;0.0662	0.0006;0.7003;0.2983;0.0006	s|1e1.1o1|1e2.1o1|1e3.1o1|1e4.1o1	4	5	0;0;0;1	chr2	+	49018325-49064705;49018325-49086590;49018325-49099717;49018325-49118652	49018254-49021440;49064705-49064757;49086590-49086652;49099717-49099809;49118652-49119012
Mbd5	ENSMUSG00000036792.12	ENSMUSG00000036792.12:t:49099717-49099809	-0.0000;-0.2356;0.2403	5.746e-21;6.537e-01;6.817e-01	9.999e-01;5.786e-04;4.209e-04	0.0047;0.6031;0.3930	0.0010;0.3627;0.6362	t|1e1.1o1|1e2.1o1|1e3.1o1	3	4	0;0;0	chr2	+	48950175-49099717;49018325-49099717;49086652-49099717	48949962-48950175;49018254-49021440;49086590-49086652;49099717-49099809
Dzip1l	ENSMUSG00000037784.14	ENSMUSG00000037784.14:t:99632637-99632748	0.4755;-0.4755	9.763e-01;9.763e-01	2.861e-05;2.861e-05	0.2193;0.7807	0.6880;0.3120	t|1e1.1o1|1e2.1o1	2	3	0;0	chr9	+	99629669-99632637;99629962-99632637	99629496-99629669;99629843-99629962;99632637-99632748
Primpol	ENSMUSG00000038225.15	ENSMUSG00000038225.15:s:46586607-46586696	-0.2556;0.2556	6.673e-01;6.673e-01	6.485e-03;6.485e-03	0.8091;0.1909	0.5033;0.4967	s|1e1.1o1|1e2.2o2	2	3	0;1	chr8	-	46586451-46586607;46581650-46586607	46581568-46581734;46586343-46586451;46586607-46586696
Tfdp1	ENSMUSG00000038482.11	ENSMUSG00000038482.11:s:13339661-13339739	0.2494;-0.2276;-0.0126	8.119e-01;7.279e-01;8.846e-21	4.450e-06;1.321e-07;6.886e-01	0.6236;0.2995;0.0805	0.8666;0.0722;0.0593	s|1e1.1o1|1e2.1o1|1e3.1o1	3	4	0;0;0	chr8	+	13339739-13357043;13339739-13365089;13339739-13369459	13339661-13339739;13357043-13357109;13365089-13365195;13369459-13369580
Tfdp1	ENSMUSG00000038482.11	ENSMUSG00000038482.11:t:13365089-13365195	-0.2341;0.2341	6.929e-01;6.929e-01	7.124e-05;7.124e-05	0.4115;0.5885	0.1786;0.8214	t|1e1.1o1|1e2.1o1	2	3	0;0	chr8	+	13339739-13365089;13357109-13365089	13339661-13339739;13357043-13357109;13365089-13365195
Rtel1	ENSMUSG00000038685.18	ENSMUSG00000038685.18:s:181356158-181356258	-0.0555;0.2219;-0.1344	2.023e-20;6.606e-01;1.532e-01	3.693e-01;1.498e-03;2.839e-02	0.0822;0.0265;0.8939	0.0005;0.2474;0.7520	s|1e1.1o3|1e1.2o3|1e1.3o3	3	2	1;0;0	chr2	+	181356258-181356336;181356258-181356346;181356258-181356358	181356158-181356258;181356336-181356616
Tcfl5	ENSMUSG00000038932.13	ENSMUSG00000038932.13:s:180640301-180640463	-0.3533;0.3533	9.266e-01;9.266e-01	1.589e-04;1.589e-04	0.6270;0.3730	0.2614;0.7386	s|1e1.1o2|1e1.2o2	2	2	0;0	chr2	-	180638650-180640301;180638647-180640301	180637466-180638650;180640301-180640463
Icmt	ENSMUSG00000039662.16	ENSMUSG00000039662.16:t:152299671-152299840	0.3746;-0.3746	9.983e-01;9.983e-01	1.177e-15;1.221e-15	0.3162;0.6838	0.6910;0.3090	t|1e1.1o1|1e2.1o1	2	3	0;0	chr4	+	152298773-152299671;152299245-152299671	152298685-152298773;152299137-152299245;152299671-152299840
Gramd1b	ENSMUSG00000040111.17	ENSMUSG00000040111.17:t:40413297-40413374	-0.0000;-0.0000;-0.1609;-0.0247;-0.0851;0.3192	2.247e-09;2.247e-09;4.278e-01;1.470e-01;4.444e-02;7.744e-01	9.993e-01;9.993e-01;2.534e-02;1.014e-01;1.211e-01;2.633e-03	0.0021;0.0021;0.3297;0.3364;0.1253;0.2223	0.0009;0.0009;0.1148;0.3313;0.0009;0.5688	t|1e1.1o1|1e2.1o1|1e3.1o1|1e4.1o1|2e2.1o1|2e4.1o1	6	5	0;0;0;1;0;1	chr9	-	40413374-40531020;40413374-40465471;40413374-40455294;40413374-40414390;40413371-40465471;40413371-40414390	40413297-40413374;40414390-na;40455294-40455764;40465471-40465564;40531020-40531383
Ssr2	ENSMUSG00000041355.13	ENSMUSG00000041355.13:t:88579880-88580034	-0.0365;0.0985;0.1982;-0.2554	1.969e-09;4.963e-02;5.098e-01;7.723e-01	4.694e-01;6.657e-02;1.086e-03;1.433e-04	0.0728;0.1298;0.0349;0.7581	0.0276;0.2428;0.2331;0.5003	t|1e1.1o1|1e2.1o1|1e3.1o1|1e4.1o1	4	5	0;0;1;0	chr3	+	88576603-88579880;88577196-88579880;88578352-88579880;88579686-88579880	na-88578352;88576500-88576603;88577095-88577196;88579608-88579686;88579880-88580034
Tcl1	ENSMUSG00000041359.14	ENSMUSG00000041359.14:t:105216750-105217701	0.1000;0.1473;-0.2356;-0.0000	7.474e-03;1.978e-01;7.273e-01;5.745e-21	5.465e-02;2.048e-02;8.880e-08;1.000e+00	0.0471;0.2199;0.7150;0.0162	0.1511;0.3681;0.4840;0.0002	t|1e1.1o2|1e2.2o3|1e3.1o2|1e3.2o2	4	4	1;0;0;1	chr12	-	105217701-105222533;105217701-105218659;105217701-105218223;105217701-105217949	105216750-105217701;105217949-105218513;105218632-105218829;105222508-105222793
Kif21b	ENSMUSG00000041642.18	ENSMUSG00000041642.18:t:136169187-136169323	-0.2834;0.2834	8.640e-01;8.640e-01	2.757e-04;2.757e-04	0.4330;0.5670	0.1266;0.8734	t|1e1.1o1|1e2.1o1	2	3	1;0	chr1	+	136165131-136169187;136167200-136169187	136165018-136165131;136167162-136167200;136169187-136169323
Krtcap2	ENSMUSG00000042747.12	ENSMUSG00000042747.12:s:89245966-89246593	0.2095;-0.0339;-0.1463;0.0000	5.863e-01;7.398e-10;2.012e-01;5.745e-21	1.786e-03;4.585e-01;1.823e-02;1.000e+00	0.6003;0.0606;0.3382;0.0004	0.8185;0.0041;0.1776;0.0008	s|1e1.1o2|1e1.2o2|1e2.1o1|2e1.2o2	4	3	0;1;1;0	chr3	+	89246515-89246778;89246515-89246781;89246515-89249074;89246593-89246781	89245966-89246593;89246778-89246932;89248867-89249140
Cdkn2a	ENSMUSG00000044303.6	ENSMUSG00000044303.6:t:89276645-89276985	0.5046;-0.5046	1.000e+00;1.000e+00	1.771e-20;0.000e+00	0.4835;0.5165	0.9785;0.0215	t|1e1.1o1|1e2.1o1	2	3	0;0	chr4	-	89276985-89294334;89276985-89281986	89276645-89276985;89281986-89282192;89294334-89294653
D630023F18Rik	ENSMUSG00000044816.10	ENSMUSG00000044816.10:s:65109462-65109576	-0.3500;0.3500	9.822e-01;9.822e-01	1.278e-05;1.278e-05	0.3938;0.6062	0.0345;0.9655	s|1e1.1o1|1e2.1o1	2	3	0;0	chr1	-	65108805-65109462;65105750-65109462	65105285-65105750;65107313-65108805;65109462-65109576
E2f8	ENSMUSG00000046179.17	ENSMUSG00000046179.17:t:48878833-48880401	0.2470;-0.2455;-0.0000;0.0011	7.435e-01;7.265e-01;5.745e-21;5.980e-21	9.200e-04;9.869e-04;1.000e+00;9.648e-01	0.3185;0.6649;0.0081;0.0106	0.5702;0.4206;0.0005;0.0100	t|1e1.1o1|1e2.1o1|2e1.1o1|2e2.1o1	4	3	0;0;1;1	chr7	-	48880401-48881408;48880401-48880661;48880396-48881408;48880396-48880661	48878833-48880401;48880661-48881041;48881408-48881596
Irgm1	ENSMUSG00000046879.7	ENSMUSG00000046879.7:t:48865245-48867003	0.3069;-0.3069	8.184e-01;8.184e-01	5.488e-04;5.488e-04	0.6102;0.3898	0.9305;0.0695	t|1e1.1o1|1e2.1o1	2	3	0;0	chr11	-	48867003-48871094;48867003-48868562	48865245-48867003;48868562-48868780;48871094-48871683
Tpcn2	ENSMUSG00000048677.9	ENSMUSG00000048677.9:s:145273862-145273968	0.4234;-0.4234	8.964e-01;8.964e-01	4.251e-04;4.251e-04	0.1399;0.8601	0.5576;0.4424	s|1e1.1o1|1e2.1o1	2	3	1;0	chr7	-	145272792-145273862;145272355-145273862	145272280-145272355;145272634-145272792;145273862-145273968
Tpcn2	ENSMUSG00000048677.9	ENSMUSG00000048677.9:t:145266778-145266859	0.5143;-0.5143	9.995e-01;9.995e-01	1.723e-12;1.699e-12	0.0045;0.9955	0.5192;0.4808	t|1e1.1o1|1e2.1o1	2	3	1;0	chr7	-	145266859-145268068;145266859-145267303	145266778-145266859;145267303-145267403;145268068-145268132
Tpcn2	ENSMUSG00000048677.9	ENSMUSG00000048677.9:t:145272280-145272355	0.2512;-0.2512	7.326e-01;7.326e-01	3.499e-03;3.499e-03	0.6862;0.3138	0.9607;0.0393	t|1e1.1o1|1e2.1o1	2	3	0;1	chr7	-	145272355-145273862;145272355-145272634	145272280-145272355;145272634-145272792;145273862-145273968
Aff4	ENSMUSG00000049470.13	ENSMUSG00000049470.13:t:53389755-53389791	-0.2523;0.2523	8.242e-01;8.242e-01	5.105e-08;5.100e-08	0.3364;0.6636	0.0923;0.9077	t|1e1.1o1|1e2.1o1	2	3	0;0	chr11	+	53375633-53389755;53380672-53389755	53375589-53375938;53380586-53380672;53389755-53389791
Pprc1	ENSMUSG00000055491.14	ENSMUSG00000055491.14:t:46061403-46061576	-0.0001;-0.3518;-0.0001;-0.0001;-0.0001;0.3488	9.735e-07;9.064e-01;9.735e-07;9.735e-07;9.735e-07;9.099e-01	9.909e-01;1.386e-04;9.909e-01;9.909e-01;9.909e-01;2.262e-05	0.0043;0.9785;0.0043;0.0043;0.0043;0.0043	0.0026;0.6217;0.0026;0.0026;0.0026;0.3676	t|1e1.1o1|1e2.1o1|1e3.1o1|1e4.1o2|1e4.2o2|1e5.1o1	6	6	0;0;0;0;0;0	chr19	+	46045062-46061403;46056743-46061403;46056859-46061403;46056893-46061403;46057160-46061403;46057359-46061403	46044886-46045062;46056539-46056743;46056832-46056859;46056864-46057160;46057236-46057359;46061403-46061576
Prdm2	ENSMUSG00000057637.13	ENSMUSG00000057637.13:s:143131710-143136099	0.0823;-0.2754;0.1730	6.139e-02;8.847e-01;3.851e-01	1.102e-01;1.017e-06;1.570e-02	0.0895;0.3079;0.5947	0.1717;0.0357;0.7857	s|1e1.1o1|1e2.1o1|1e3.1o1	3	4	1;1;0	chr4	-	143129332-143131710;143128974-143131710;143111777-143131710	na-143128974;na-143129332;143111634-143111777;143131710-143136099
Prdm2	ENSMUSG00000057637.13	ENSMUSG00000057637.13:t:143142124-143142234	0.2011;-0.2011	5.165e-01;5.165e-01	5.025e-03;5.025e-03	0.7635;0.2365	0.9932;0.0068	t|1e1.1o1|1e2.1o1	2	3	0;1	chr4	-	143142234-143162056;143142234-143145390	143142124-143142234;143145390-na;143162056-143162182
Dot1l	ENSMUSG00000061589.14	ENSMUSG00000061589.14:s:80790611-80791561	0.0003;-0.3789;0.3742	1.257e-05;8.544e-01;8.481e-01	9.861e-01;1.801e-03;1.905e-03	0.0031;0.5325;0.4651	0.0067;0.1036;0.8885	s|1e1.1o1|1e2.1o1|1e3.1o1	3	4	0;0;0	chr10	+	80791561-80791744;80791561-80792143;80791561-80793507	80790611-80791561;80791744-80791839;80792143-80792773;80793507-80795461
Mdc1	ENSMUSG00000061607.15	ENSMUSG00000061607.15:s:35850295-35851005	0.2077;-0.2077	5.473e-01;5.473e-01	1.791e-05;1.792e-05	0.0753;0.9247	0.2887;0.7113	s|1e1.1o1|2e1.1o1	2	2	1;0	chr17	+	35850513-35851113;35851005-35851113	35850295-35851005;35851113-35851156
Ano6	ENSMUSG00000064210.7	ENSMUSG00000064210.7:t:95864225-95864307	-0.3017;-0.0000;-0.0509;0.3953	8.237e-01;1.109e-10;3.948e-02;9.920e-01	1.832e-03;9.990e-01;2.143e-01;4.983e-07	0.7534;0.0032;0.1641;0.0704	0.4244;0.0016;0.0997;0.4721	t|1e1.1o1|1e2.1o1|1e3.1o1|1e4.1o1	4	5	0;0;0;1	chr15	+	95791056-95864225;95800805-95864225;95830706-95864225;95833554-95864225	na-95833554;95790843-95791056;95800722-95800805;95830644-95830962;95864225-95864307
Zfp213	ENSMUSG00000071256.4	ENSMUSG00000071256.4:s:23563766-23564238	0.0038;0.3004;-0.1389;-0.1372	1.711e-02;8.498e-01;3.359e-01;3.149e-01	3.279e-01;4.774e-04;3.929e-02;3.801e-02	0.1838;0.1617;0.2765;0.3666	0.1800;0.4606;0.1198;0.2183	s|1e1.1o1|2e1.1o1|3e1.1o1|4e1.1o1	4	2	0;1;1;1	chr17	-	23561660-23563969;23561660-23563851;23561660-23563836;23561660-23563766	23561146-23561660;23563766-23564238
Armc2	ENSMUSG00000071324.11	ENSMUSG00000071324.11:s:42011768-42012023	0.2125;-0.2125	5.745e-01;5.745e-01	3.292e-03;3.292e-03	0.6988;0.3012	0.9207;0.0793	s|1e1.1o1|1e2.1o1	2	3	0;0	chr10	-	42008725-42011768;42000498-42011768	41999808-42000498;42008653-42008725;42011768-42012023
Hpcal1	ENSMUSG00000071379.2	ENSMUSG00000071379.2:t:17767214-17767299	-0.2332;0.2332	6.362e-01;6.362e-01	3.675e-03;3.675e-03	0.9715;0.0285	0.7247;0.2753	t|1e1.1o1|1e2.1o1	2	3	1;0	chr12	+	17691046-17767214;17728308-17767214	17690856-17691046;17728226-17728308;17767214-17767299
Eml3	ENSMUSG00000071647.5	ENSMUSG00000071647.5:s:8930799-8930970	-0.3299;0.3299	8.412e-01;8.412e-01	9.135e-04;9.135e-04	0.6603;0.3397	0.3440;0.6560	s|1e1.1o2|1e1.2o2	2	2	0;0	chr19	+	8930970-8931044;8930970-8931047	8930799-8930970;8931044-8931304
Rtl4	ENSMUSG00000071679.4	ENSMUSG00000071679.4:s:na-144821304	-0.5371;0.5371	9.992e-01;9.992e-01	4.024e-09;4.018e-09	0.6787;0.3213	0.1450;0.8550	s|1e1.1o1|1e2.1o1	2	3	1;1	chrX	+	144821304-144821513;144821304-144821721	na-144821304;144821513-na;144821721-na
Myh7b	ENSMUSG00000074652.3	ENSMUSG00000074652.3:s:155618734-155618832	-0.2893;0.2893	9.068e-01;9.068e-01	4.905e-09;5.003e-09	0.3088;0.6912	0.0087;0.9913	s|1e1.1o1|2e1.1o1	2	2	1;0	chr2	+	155618772-155620090;155618832-155620090	155618734-155618832;155620090-155620193
Gm14230	ENSMUSG00000087179.8	ENSMUSG00000087179.8:t:156838418-156838536	0.2991;-0.1152;-0.0967;-0.0242	8.385e-01;2.261e-01;2.777e-02;2.108e-08	1.122e-03;5.538e-02;8.428e-02;5.759e-01	0.2413;0.5897;0.1283;0.0585	0.5421;0.4426;0.0021;0.0105	t|1e1.1o3|1e1.2o3|1e1.3o3|1e2.1o1	4	3	0;0;0;1	chr2	-	156838536-156839716;156838536-156839535;156838536-156839416;156838536-156838698	156838418-156838536;156838698-na;156839416-156839892
Dpp9	ENSMUSG00000001229.9	ENSMUSG00000001229.9:t:56189323-56189465	-0.2340;0.2340	6.150e-01;6.150e-01	8.361e-03;8.361e-03	0.5373;0.4627	0.2754;0.7246	t|1e1.1o1|1e2.1o1	2	3	0;0	chr17	-	56189465-56189990;56189465-56189762	56189323-56189465;56189762-56189880;56189990-56190142
Dpp9	ENSMUSG00000001229.9	ENSMUSG00000001229.9:t:56217409-56217461	0.3696;-0.3696	9.891e-01;9.891e-01	1.645e-06;1.645e-06	0.5647;0.4353	0.9426;0.0574	t|1e1.1o1|1e2.1o1	2	3	0;1	chr17	-	56217461-56218741;56217461-56218316	56217409-56217461;56218316-na;56218741-56218905
Golga2	ENSMUSG00000002546.17	ENSMUSG00000002546.17:t:32298600-32298638	-0.2370;0.2370	6.293e-01;6.293e-01	3.069e-03;3.069e-03	0.2940;0.7060	0.0352;0.9648	t|1e1.1o1|1e2.1o1	2	3	0;0	chr2	+	32297577-32298600;32297834-32298600	32297521-32297577;32297754-32297834;32298600-32298638
Map2k7	ENSMUSG00000002948.19	ENSMUSG00000002948.19:t:4243264-4243445	0.2722;-0.0360;-0.2061	9.040e-01;1.467e-20;5.319e-01	1.892e-09;5.120e-01;5.780e-05	0.7019;0.0638;0.2306	0.9625;0.0007;0.0368	t|1e1.1o1|1e2.1o1|1e3.1o1	3	4	0;0;0	chr8	+	4239033-4243304;4240289-4243304;4240735-4243304	4238740-4239033;4240105-4240289;4240688-4240735;4243264-4243445
Zfp655	ENSMUSG00000007812.16	ENSMUSG00000007812.16:s:145233441-145233602	-0.2337;-0.0001;-0.1745;0.4471	6.487e-01;8.880e-10;4.413e-01;9.746e-01	2.510e-03;9.940e-01;1.859e-02;3.053e-05	0.3211;0.0074;0.3919;0.2936	0.0725;0.0025;0.1745;0.7444	s|1e1.1o1|1e2.2o2|1e3.1o1|1e4.1o1	4	5	0;0;0;0	chr5	+	145233602-145235306;145233602-145235737;145233602-145237050;145233602-145242920	145233441-145233602;145235306-145235391;145235398-145235863;145237050-145238322;145242920-145243024
Rbm25	ENSMUSG00000010608.15	ENSMUSG00000010608.15:s:83631889-83632417	0.1157;0.1017;0.0395;-0.2686	6.822e-03;4.294e-02;1.436e-20;8.813e-01	6.123e-03;6.966e-02;5.126e-01;2.789e-07	0.0222;0.2202;0.0277;0.7310	0.1390;0.3178;0.0732;0.4725	s|1e1.1o2|1e1.2o2|1e2.1o1|1e3.1o1	4	4	1;0;0;0	chr12	+	83632417-83635402;83632417-83639128;83632417-83642402;83632417-83642629	83631889-83632417;83634770-83639377;83642402-83642519;83642554-83642698
Rbm25	ENSMUSG00000010608.15	ENSMUSG00000010608.15:s:83660595-83660678	-0.2667;0.2667	6.826e-01;6.826e-01	6.617e-03;6.617e-03	0.6640;0.3360	0.3824;0.6176	s|1e1.1o1|1e2.1o1	2	3	1;0	chr12	+	83660678-83661207;83660678-83663979	83660595-83660678;83661207-na;83663979-83664259
Rbm25	ENSMUSG00000010608.15	ENSMUSG00000010608.15:t:83634770-83639377	0.2072;-0.0000;-0.2065	5.500e-01;5.745e-21;5.450e-01	5.962e-04;1.000e+00;6.320e-04	0.0961;0.0012;0.9025	0.2979;0.0005;0.7015	t|1e2.1o1|2e1.1o1|2e2.1o1	3	3	1;0;0	chr12	+	83632417-83635402;83631622-83639128;83632417-83639128	83631469-83631622;83631889-83632417;83634770-83639377
Rbm25	ENSMUSG00000010608.15	ENSMUSG00000010608.15:t:83642554-83642698	0.0000;-0.2711;-0.0000;0.0654;0.2106	5.745e-21;8.764e-01;5.745e-21;7.287e-03;5.848e-01	1.000e+00;2.521e-08;1.000e+00;1.730e-01;8.148e-09	0.0044;0.7131;0.0152;0.2089;0.0561	0.0001;0.4557;0.0008;0.2927;0.2686	t|1e1.1o1|1e2.1o1|1e3.1o3|1e3.2o3|1e4.1o1	5	5	0;0;1;0;0	chr12	+	83631622-83642629;83632417-83642629;83635481-83642629;83639191-83642629;83642519-83642629	83631469-83631622;83631889-83632417;83634770-83639377;83642402-83642519;83642554-83642698
Taok1	ENSMUSG00000017291.13	ENSMUSG00000017291.13:s:77605552-77605638	0.6318;-0.6318	9.988e-01;9.988e-01	3.984e-06;3.985e-06	0.3538;0.6462	0.9846;0.0154	s|1e1.1o1|1e2.1o1	2	3	1;1	chr11	-	77601761-77605552;77585494-77605552	77585273-77585506;77601699-77601761;77605552-77605638
Taok1	ENSMUSG00000017291.13	ENSMUSG00000017291.13:t:77585273-77585506	-0.1550;-0.0174;0.2105	2.864e-01;9.987e-21;5.448e-01	2.162e-02;6.676e-01;1.698e-03	0.7675;0.0499;0.1743	0.6113;0.0006;0.3881	t|1e1.1o1|1e2.1o1|1e3.1o1	3	4	0;1;1	chr11	-	77585494-77607208;77585494-77605552;77585494-77601699	77585273-77585506;77601699-77601761;77605552-77605638;77607208-77607815
Crlf3	ENSMUSG00000017561.16	ENSMUSG00000017561.16:s:80056452-80056584	0.0000;0.2140;-0.2141	5.745e-21;6.120e-01;6.128e-01	1.000e+00;7.563e-05;6.775e-05	0.0011;0.7516;0.2473	0.0015;0.9679;0.0307	s|1e1.1o1|1e2.1o1|1e3.1o1	3	4	0;0;0	chr11	-	80056297-80056452;80048704-80056452;80047737-80056452	80046493-80047737;80048592-80048704;80056095-80056297;80056452-80056584
Crlf3	ENSMUSG00000017561.16	ENSMUSG00000017561.16:t:80046493-80047737	-0.2938;0.2938	9.356e-01;9.356e-01	4.391e-06;4.391e-06	0.3424;0.6576	0.0455;0.9545	t|1e1.1o1|1e2.1o1	2	3	0;0	chr11	-	80047737-80056452;80047737-80048592	80046493-80047737;80048592-80048704;80056452-80056584
Plagl1	ENSMUSG00000019817.18	ENSMUSG00000019817.18:s:13112519-13112884	-0.0000;-0.0116;-0.2924;0.3424	5.746e-21;4.875e-06;8.099e-01;9.055e-01	9.998e-01;7.070e-01;1.273e-03;3.632e-04	0.0023;0.0389;0.7980;0.1532	0.0018;0.0018;0.4907;0.5057	s|1e1.1o1|1e2.1o1|1e3.1o1|1e4.1o1	4	5	0;0;0;0	chr10	+	13112550-13112934;13112550-13114158;13112550-13116696;13112550-13116710	13112519-13112884;13112934-13113444;13114158-13114220;13116364-13116704;13116710-13116781
Plagl1	ENSMUSG00000019817.18	ENSMUSG00000019817.18:t:13116364-13116704	-0.1175;0.2111;-0.0734	1.984e-01;5.323e-01;4.096e-02	5.464e-02;6.239e-04;1.390e-01	0.8839;0.0032;0.1132	0.7451;0.2402;0.0222	t|1e1.1o1|1e2.1o1|1e3.1o1	3	4	0;1;0	chr10	+	13112550-13116696;13112955-13116696;13114220-13116696	13112519-13112884;13112934-13113444;13114158-13114220;13116364-13116704
Med23	ENSMUSG00000019984.16	ENSMUSG00000019984.16:t:24901994-24902208	0.1837;-0.2152;0.0301	4.060e-01;5.947e-01;1.147e-02	5.166e-03;2.260e-04;2.714e-01	0.0679;0.2372;0.6918	0.2613;0.0117;0.7213	t|1e3.1o1|2e1.1o1|2e2.1o1	3	4	1;1;0	chr10	+	24901969-24901994;24898573-24902003;24900820-24902003	na-24901969;24898410-24898573;24900696-24900820;24901994-24902208
Mdm2	ENSMUSG00000020184.15	ENSMUSG00000020184.15:t:117691145-117691520	-0.2080;0.2080	5.097e-01;5.097e-01	1.514e-04;1.514e-04	0.9888;0.0112	0.7768;0.2232	t|1e1.1o1|1e2.1o1	2	3	0;1	chr10	-	117691222-117692582;117691222-117691611	117691145-117691520;117691611-na;117692582-117692737
Fbf1	ENSMUSG00000020776.18	ENSMUSG00000020776.18:t:116155958-116156035	0.2045;-0.2045	5.353e-01;5.353e-01	3.666e-03;3.666e-03	0.7459;0.2541	0.9572;0.0428	t|1e1.1o1|1e2.1o1	2	3	0;0	chr11	-	116156035-116157689;116156035-116157292	116155958-116156035;116157292-116157498;116157689-116157827
Fbf1	ENSMUSG00000020776.18	ENSMUSG00000020776.18:t:116165783-116165914	0.0404;0.2234;-0.2942	3.062e-04;6.136e-01;8.214e-01	3.757e-01;7.164e-03;8.818e-04	0.0093;0.3237;0.6663	0.0734;0.5628;0.3476	t|1e1.1o2|1e1.2o2|1e2.1o1	3	3	1;0;0	chr11	-	116165912-116167562;116165912-116167552;116165912-116167133	116165783-116165914;116167133-116167228;116167552-116168166
Acox1	ENSMUSG00000020777.16	ENSMUSG00000020777.16:s:116198222-116198381	0.2376;-0.2376	6.341e-01;6.341e-01	6.694e-03;6.694e-03	0.3348;0.6652	0.5930;0.4070	s|1e1.1o1|1e2.1o1	2	3	0;0	chr11	-	116189575-116198222;116183624-116198222	116183464-116183624;116189029-116189575;116198222-116198381
Coro6	ENSMUSG00000020836.15	ENSMUSG00000020836.15:s:77462411-77462754	0.0543;-0.5469;0.4786	1.359e-02;1.000e+00;9.984e-01	2.011e-01;3.331e-16;5.909e-08	0.0994;0.5664;0.3387	0.1841;0.0080;0.8045	s|1e1.1o1|1e2.1o2|1e2.2o2	3	3	0;0;1	chr11	+	77462754-77463656;77462754-77463852;77462754-77463911	77462411-77462754;77463656-77463723;77463836-77464110
Coro6	ENSMUSG00000020836.15	ENSMUSG00000020836.15:t:77463836-77464110	-0.5238;0.0230;0.4989	1.000e+00;2.179e-03;9.997e-01	3.997e-15;3.751e-01;2.476e-09	0.5488;0.1320;0.3345	0.0081;0.1641;0.8157	t|1e1.1o1|1e2.1o1|2e1.1o1	3	3	0;0;1	chr11	+	77462754-77463852;77463723-77463852;77462754-77463911	77462411-77462754;77463656-77463723;77463836-77464110
Kat2a	ENSMUSG00000020918.14	ENSMUSG00000020918.14:s:100709076-100709177	-0.2197;0.2197	6.118e-01;6.118e-01	9.110e-04;9.110e-04	0.3849;0.6151	0.1478;0.8522	s|1e1.1o2|1e1.2o2	2	2	0;0	chr11	-	100708985-100709076;100708982-100709076	100708846-100708985;100709076-100709177
Zc3h14	ENSMUSG00000021012.16	ENSMUSG00000021012.16:t:98756185-98756225	-0.2470;0.2470	6.678e-01;6.678e-01	2.882e-03;2.882e-03	0.3385;0.6615	0.0741;0.9259	t|1e1.1o1|1e2.1o1	2	3	0;0	chr12	+	98747522-98756185;98752892-98756185	98747480-98750077;98752778-98752892;98756185-98756225
Naa35	ENSMUSG00000021555.15	ENSMUSG00000021555.15:t:59609479-59609593	0.4964;-0.4964	9.312e-01;9.312e-01	1.038e-03;1.038e-03	0.1028;0.8972	0.6286;0.3714	t|1e1.1o1|1e2.1o1	2	3	0;0	chr13	+	59608195-59609479;59608844-59609479	59608145-59608195;59608761-59608844;59609479-59609593
Zscan26	ENSMUSG00000022228.14	ENSMUSG00000022228.14:s:21453208-21453730	0.3137;-0.3137	8.877e-01;8.877e-01	2.266e-04;2.266e-04	0.6640;0.3360	0.9933;0.0067	s|1e1.1o1|2e1.1o1	2	2	0;1	chr13	-	21449516-21453578;21449516-21453208	21449441-21449516;21453208-21453730
Deptor	ENSMUSG00000022419.16	ENSMUSG00000022419.16:t:55149341-55149519	-0.3839;0.0001;0.3800	8.706e-01;3.602e-08;8.683e-01	1.098e-03;9.943e-01;1.138e-03	0.9826;0.0042;0.0139	0.5924;0.0053;0.4020	t|1e1.1o1|1e2.1o1|1e3.1o1	3	4	0;0;1	chr15	+	55112619-55149341;55133560-55149341;55145730-55149341	na-55145730;55112317-55112619;55133436-55133560;55149341-55149519
Rogdi	ENSMUSG00000022540.16	ENSMUSG00000022540.16:s:5011612-5011692	0.2390;-0.2390	7.966e-01;7.966e-01	2.605e-07;2.605e-07	0.7300;0.2700	0.9659;0.0341	s|1e1.1o2|1e1.2o2	2	2	0;0	chr16	-	5010942-5011612;5010896-5011612	5010847-5010942;5011612-5011692
Boc	ENSMUSG00000022687.12	ENSMUSG00000022687.12:s:44496252-44496559	-0.2509;0.2509	7.282e-01;7.282e-01	2.066e-03;2.066e-03	0.4240;0.5760	0.1673;0.8327	s|1e1.1o2|1e1.2o2	2	2	1;0	chr16	-	44492975-44496252;44492972-44496252	44492813-44492975;44496252-44496559
Senp2	ENSMUSG00000022855.9	ENSMUSG00000022855.9:t:22014124-22014257	-0.0634;0.2301;-0.1300	8.011e-03;6.702e-01;1.428e-01	2.260e-01;1.581e-03;3.344e-02	0.0939;0.6914;0.2085	0.0019;0.9369;0.0613	t|1e1.1o1|1e2.1o2|1e2.2o2	3	3	0;0;0	chr16	+	22009742-22014124;22011552-22014124;22011619-22014124	22009484-22009742;22011494-22011619;22014124-22014257
Fhl1	ENSMUSG00000023092.16	ENSMUSG00000023092.16:t:56791844-56793346	-0.0100;-0.2724;0.2859	6.232e-04;7.451e-01;7.835e-01	4.570e-01;2.490e-03;2.240e-03	0.1383;0.4438;0.4027	0.1219;0.1600;0.7037	t|1e1.1o1|1e2.1o1|1e3.1o1	3	4	0;0;0	chrX	+	56790046-56791844;56790650-56791844;56791438-56791844	56789877-56790046;56790464-56790666;56791239-56791438;56791844-56793346
Synj2	ENSMUSG00000023805.17	ENSMUSG00000023805.17:s:6028419-6028586	0.0000;-0.2650;0.2646	5.749e-21;8.772e-01;8.734e-01	9.993e-01;6.408e-06;9.265e-06	0.0011;0.2952;0.7037	0.0032;0.0173;0.9784	s|1e1.1o2|1e1.2o2|1e2.1o1	3	3	0;0;0	chr17	+	6028586-6029684;6028586-6029700;6028586-6032697	6028419-6028586;6029684-6029834;6032697-6032929
Snx24	ENSMUSG00000024535.16	ENSMUSG00000024535.16:s:53245662-53245852	0.6017;-0.0003;-0.6011	9.999e-01;2.031e-05;9.997e-01	1.872e-07;9.861e-01;7.904e-07	0.0060;0.0060;0.9880	0.6042;0.0018;0.3934	s|1e1.1o1|1e2.1o1|1e3.1o1	3	4	1;0;0	chr18	+	53245852-53269015;53245852-53300743;53245852-53327412	53245662-53245852;53269015-na;53300743-53300789;53327412-53327495
Atrip	ENSMUSG00000025646.9	ENSMUSG00000025646.9:s:109061532-109062289	0.2000;-0.2000	4.855e-01;4.855e-01	6.397e-03;6.397e-03	0.7541;0.2459	0.9469;0.0531	s|1e1.1o2|1e1.2o2	2	2	0;0	chr9	-	109061201-109061532;109061198-109061532	109061110-109061201;109061532-109062289
Orc2	ENSMUSG00000026037.14	ENSMUSG00000026037.14:s:58504772-58505109	0.2289;-0.2385;0.0000;0.0000	6.918e-01;7.395e-01;5.746e-21;5.746e-21	5.782e-04;1.456e-04;9.998e-01;9.999e-01	0.6950;0.2934;0.0067;0.0006	0.9262;0.0570;0.0073;0.0074	s|1e1.1o2|1e1.2o2|1e2.1o1|1e3.1o1	4	4	0;0;1;0	chr1	-	58501890-58504772;58501884-58504772;58501426-58504772;58497465-58504772	58497376-58497465;58501323-58501426;58501842-58501890;58504772-58505109
Dtymk	ENSMUSG00000026281.15	ENSMUSG00000026281.15:t:93798380-93798470	0.3035;-0.3035	9.067e-01;9.067e-01	3.615e-05;3.615e-05	0.6029;0.3971	0.9126;0.0874	t|1e1.1o1|1e2.1o1	2	3	0;0	chr1	-	93798470-93800802;93798470-93798776	93798380-93798470;93798776-93799361;93800065-93800910
Ralgds	ENSMUSG00000026821.16	ENSMUSG00000026821.16:s:28542290-28542483	-0.0122;0.2012;-0.1694	8.809e-21;5.017e-01;3.762e-01	7.236e-01;5.808e-03;1.643e-02	0.0477;0.4612;0.4951	0.0262;0.6604;0.3176	s|1e1.1o3|1e1.2o3|1e1.3o3	3	2	1;0;0	chr2	+	28542483-28542852;28542483-28542855;28542483-28542891	28542290-28542483;28542852-28542950
Pkp4	ENSMUSG00000026991.20	ENSMUSG00000026991.20:t:59334748-59334931	-0.2378;-0.0004;0.2532	6.760e-01;5.842e-21;7.464e-01	8.796e-04;9.866e-01;4.520e-04	0.4065;0.0147;0.5733	0.1730;0.0010;0.8260	t|1e1.1o1|1e2.1o2|1e2.2o2	3	3	1;0;0	chr2	+	59318644-59334748;59322696-59334748;59322715-59334748	59318512-59318644;59322502-59322715;59334748-59334931
Hoxd8	ENSMUSG00000027102.4	ENSMUSG00000027102.4:s:74704905-74706118	-0.2827;0.2827	7.109e-01;7.109e-01	5.914e-03;5.914e-03	0.7545;0.2455	0.4614;0.5386	s|1e1.1o2|1e1.2o2	2	2	0;0	chr2	+	74706118-74706514;74706118-74706517	74704905-74706118;74706514-74707933
Tgm3	ENSMUSG00000027401.9	ENSMUSG00000027401.9:s:130047688-130047821	-0.2051;0.2051	5.563e-01;5.563e-01	0.000e+00;2.776e-20	0.2220;0.7780	0.0006;0.9994	s|1e1.2o2|2e1.1o2	2	2	1;0	chr2	+	130047753-130048410;130047821-130048253	130047688-130047821;130048253-130050399
Asph	ENSMUSG00000028207.18	ENSMUSG00000028207.18:s:9601307-9601363	-0.3088;0.3088	8.564e-01;8.564e-01	4.782e-04;4.782e-04	0.5844;0.4156	0.2809;0.7191	s|1e1.1o1|1e2.1o1	2	3	0;0	chr4	-	9598780-9601307;9598301-9601307	9598269-9598301;9598733-9598780;9601307-9601363
Asph	ENSMUSG00000028207.18	ENSMUSG00000028207.18:t:9598269-9598301	0.2089;-0.2089	5.465e-01;5.465e-01	7.043e-03;7.043e-03	0.4276;0.5724	0.6511;0.3489	t|1e1.1o1|1e2.1o1	2	3	0;0	chr4	-	9598301-9601307;9598301-9598733	9598269-9598301;9598733-9598780;9601307-9601363
Nudt2	ENSMUSG00000028443.6	ENSMUSG00000028443.6:t:41477514-41477647	-0.5622;0.5622	9.876e-01;9.876e-01	2.785e-07;2.785e-07	0.9937;0.0063	0.4246;0.5754	t|1e1.1o1|1e2.1o1	2	3	0;1	chr4	+	41465180-41477514;41469887-41477514	na-41469887;41465151-41465180;41477514-41477647
Sipa1l3	ENSMUSG00000030583.16	ENSMUSG00000030583.16:s:29332225-29332390	0.0000;-0.4917;0.4952	4.025e-08;9.994e-01;9.993e-01	9.976e-01;1.396e-08;4.931e-08	0.0035;0.5199;0.4765	0.0034;0.0034;0.9932	s|1e1.1o1|1e2.1o2|1e2.2o2	3	3	0;0;0	chr7	-	29332043-29332225;29331544-29332225;29331541-29332225	29331104-29331544;29331948-29332043;29332225-29332390
Sipa1l3	ENSMUSG00000030583.16	ENSMUSG00000030583.16:t:29331104-29331544	-0.4917;0.0000;0.4952	9.994e-01;4.025e-08;9.993e-01	1.396e-08;9.976e-01;4.931e-08	0.5199;0.0035;0.4765	0.0034;0.0034;0.9932	t|1e1.1o1|1e2.1o1|2e1.1o1	3	3	0;0;0	chr7	-	29331544-29332225;29331544-29331948;29331541-29332225	29331104-29331544;29331948-29332043;29332225-29332390
Plekhb1	ENSMUSG00000030701.17	ENSMUSG00000030701.17:t:100645570-100645669	0.0000;-0.3904;0.3903	5.745e-21;9.843e-01;9.843e-01	1.000e+00;4.959e-07;4.875e-07	0.0007;0.8540;0.1453	0.0008;0.4712;0.5279	t|1e1.1o1|1e2.1o1|1e3.1o1	3	4	0;0;0	chr7	-	100645669-100654602;100645669-100653654;100645669-100649928	100645570-100645669;100649928-100650032;100653654-100653791;100654602-100654704
Myh14	ENSMUSG00000030739.18	ENSMUSG00000030739.18:t:44652431-44652571	0.3411;-0.3411	8.894e-01;8.894e-01	3.073e-05;3.073e-05	0.6188;0.3812	0.9951;0.0049	t|1e1.1o1|1e2.1o1	2	3	0;1	chr7	-	44652571-44653956;44652571-44653355	44652431-44652571;44653355-na;44653956-44654054
Porcn	ENSMUSG00000031169.13	ENSMUSG00000031169.13:s:8198206-8199152	-0.3005;0.1784;0.1133	8.352e-01;3.954e-01;1.192e-01	1.007e-04;1.398e-02;5.593e-02	0.8602;0.0999;0.0402	0.5691;0.2675;0.1504	s|1e1.1o1|1e2.1o1|2e1.1o1	3	3	0;1;0	chrX	-	8198085-8199067;8194277-8199067;8198085-8198206	8193848-8194277;8197975-8198085;8198206-8199152
Nlgn3	ENSMUSG00000031302.16	ENSMUSG00000031302.16:s:101302288-101302431	0.2684;-0.1596;-0.0885	7.026e-01;3.609e-01;2.234e-01	1.287e-03;2.817e-02;6.739e-02	0.0044;0.1929;0.8040	0.2966;0.0044;0.6994	s|1e1.1o1|1e2.1o1|1e3.1o1	3	4	0;0;0	chrX	+	101302431-101303072;101302431-101307075;101302431-101308757	101302288-101302431;101303072-101303131;101307075-101307134;101308757-101308906
Nlgn3	ENSMUSG00000031302.16	ENSMUSG00000031302.16:t:101308757-101308906	-0.3974;0.3974	9.183e-01;9.183e-01	2.435e-04;2.435e-04	0.8717;0.1283	0.4497;0.5503	t|1e1.1o1|1e2.1o1	2	3	0;0	chrX	+	101302431-101308757;101307134-101308757	101302288-101302431;101307075-101307134;101308757-101308906
Coprs	ENSMUSG00000031458.8	ENSMUSG00000031458.8:s:13887460-13887826	-0.2475;0.2475	7.180e-01;7.180e-01	3.834e-04;3.834e-04	0.9237;0.0763	0.6788;0.3212	s|1e1.1o1|1e2.1o1	2	3	0;1	chr8	-	13885881-13887760;13885201-13887760	13884794-13885201;13885512-13887215;13887460-13887826
Kat6a	ENSMUSG00000031540.14	ENSMUSG00000031540.14:t:22925281-22925442	-0.2486;0.2486	7.148e-01;7.148e-01	5.193e-04;5.193e-04	0.2924;0.7076	0.0332;0.9668	t|1e1.1o1|1e2.1o1	2	3	1;0	chr8	+	22919440-22925281;22923656-22925281	22919325-22919440;22923515-22923656;22925281-22925442
Cspg5	ENSMUSG00000032482.9	ENSMUSG00000032482.9:t:110256145-110256301	-0.4723;0.4723	9.979e-01;9.979e-01	2.816e-08;2.807e-08	0.4692;0.5308	0.0064;0.9936	t|1e1.1o1|1e2.1o1	2	3	1;0	chr9	+	110247390-110256145;110251147-110256145	110246065-110247605;110250959-110251147;110256145-110256301
Igsf9b	ENSMUSG00000034275.18	ENSMUSG00000034275.18:s:27333078-27334763	-0.2724;0.1637;0.0945	9.088e-01;2.755e-01;2.049e-02	1.838e-08;1.123e-02;8.477e-02	0.3671;0.5356;0.0956	0.0915;0.7019;0.1966	s|1e1.1o1|1e2.1o1|1e3.1o1	3	4	1;0;1	chr9	+	27334733-27336117;27334733-27342511;27334733-27345770	27333078-27334763;27336117-27336162;27342511-27342632;27345770-27357546
Iqsec1	ENSMUSG00000034312.15	ENSMUSG00000034312.15:t:90694559-90694850	-0.0000;-0.0513;-0.0000;0.6218;-0.0000;-0.0000;-0.5063	1.953e-08;4.269e-02;1.953e-08;9.996e-01;1.953e-08;1.953e-08;9.972e-01	9.978e-01;2.043e-01;9.978e-01;7.190e-08;9.978e-01;9.978e-01;2.659e-09	0.0024;0.1806;0.0024;0.2933;0.0024;0.0024;0.5305	0.0019;0.0905;0.0019;0.9009;0.0019;0.0019;0.0019	t|1e1.1o1|1e2.1o1|1e3.1o1|1e4.1o1|1e5.1o1|1e6.1o1|1e7.1o1	7	8	0;0;0;0;0;0;0	chr6	-	90694850-90809768;90694850-90787118;90694850-90781821;90694850-90763755;90694850-90757449;90694850-90736577;90694850-90716208	90694559-90694850;90716208-90716529;90736577-90736687;90757449-90757550;90763755-90764141;90777742-90782081;90787118-90787162;90809768-90810123
Gtf3c4	ENSMUSG00000035666.14	ENSMUSG00000035666.14:t:28833550-28835373	-0.2012;0.0026;0.1977	5.362e-01;3.119e-03;4.996e-01	1.019e-02;2.406e-01;3.767e-03	0.6137;0.2409;0.1474	0.3993;0.2531;0.3514	t|1e1.1o1|1e2.1o1|1e3.1o1	3	4	0;0;0	chr2	-	28835373-28839883;28835373-28836411;28835373-28836025	28833550-28835373;28836025-28836127;28836411-28836516;28839883-28840360
Cuedc2	ENSMUSG00000036748.16	ENSMUSG00000036748.16:t:46332618-46332841	-0.0000;-0.4612;0.0000;-0.0027;0.5005	5.757e-21;9.946e-01;5.745e-21;6.807e-10;9.987e-01	9.983e-01;1.928e-07;1.000e+00;9.167e-01;1.741e-08	0.0069;0.7709;0.0011;0.0318;0.1876	0.0009;0.3029;0.0009;0.0009;0.6943	t|1e1.1o2|1e2.1o2|1e2.2o2|2e1.1o2|2e2.1o2	5	3	0;0;0;0;1	chr19	-	46332701-46338569;46332701-46338313;46332701-46338310;46332698-46338569;46332698-46338313	46332618-46332841;46338310-46338430;46338520-46338702
Dennd4c	ENSMUSG00000038024.17	ENSMUSG00000038024.17:t:86819862-86819981	0.5978;-0.5979	9.996e-01;9.996e-01	2.317e-09;2.477e-09	0.3298;0.6702	0.9271;0.0729	t|1e1.1o1|1e2.1o1	2	3	0;0	chr4	+	86813537-86819862;86813928-86819862	86813393-86813537;86813782-86813928;86819862-86819981
Mapkap1	ENSMUSG00000038696.14	ENSMUSG00000038696.14:s:34407183-34407254	0.0064;-0.0332;-0.2628;0.3602;-0.0378	7.279e-21;1.856e-06;7.288e-01;9.954e-01;5.424e-04	8.175e-01;3.718e-01;8.395e-04;8.453e-15;3.251e-01	0.0204;0.0483;0.7549;0.0198;0.1422	0.0391;0.0005;0.4817;0.3838;0.0857	s|1e1.1o1|1e2.1o1|1e3.1o1|1e4.1o1|1e5.1o1	5	6	1;0;0;0;0	chr2	+	34407254-34419108;34407254-34429518;34407254-34432003;34407254-34435133;34407254-34444258	34407183-34407254;34419108-na;34429518-34429626;34432003-34432330;34435133-34435222;34444258-34444406
Mapkap1	ENSMUSG00000038696.14	ENSMUSG00000038696.14:t:34435133-34435222	-0.0000;0.2769;-0.2763	5.745e-21;8.717e-01;8.678e-01	1.000e+00;1.229e-05;1.412e-05	0.0017;0.0339;0.9644	0.0007;0.2988;0.7004	t|1e1.1o1|1e2.1o1|1e3.1o1	3	4	0;0;0	chr2	+	34407089-34435133;34407254-34435133;34432330-34435133	34406862-34407089;34407183-34407254;34432003-34432330;34435133-34435222
Golga4	ENSMUSG00000038708.10	ENSMUSG00000038708.10:s:118536759-118536943	0.6955;-0.6956	9.999e-01;9.999e-01	1.376e-08;1.388e-08	0.2136;0.7864	0.8886;0.1114	s|1e1.1o1|1e2.1o1	2	3	0;0	chr9	+	118536943-118537242;118536943-118538877	118536759-118536943;118537242-118537325;118538877-118539024
Alpk3	ENSMUSG00000038763.12	ENSMUSG00000038763.12:t:81063949-81064048	-0.2481;0.2481	7.080e-01;7.080e-01	1.735e-03;1.735e-03	0.4267;0.5733	0.1716;0.8284	t|1e1.1o1|1e2.1o1	2	3	0;1	chr7	+	81057772-81063949;81063775-81063949	na-81063775;81057600-81057772;81063949-81064048
Rccd1	ENSMUSG00000038930.11	ENSMUSG00000038930.11:s:80322619-80324153	0.3462;-0.3462	9.584e-01;9.584e-01	9.400e-06;9.400e-06	0.6262;0.3738	0.9890;0.0110	s|2e1.1o1|2e2.1o2	2	3	0;0	chr7	-	80321343-80323750;80321181-80323750	80320862-80321181;80321227-80321343;80322619-80324153
Usp6nl	ENSMUSG00000039046.15	ENSMUSG00000039046.15:t:6400280-6400319	0.2544;-0.2544	7.490e-01;7.490e-01	1.755e-03;1.755e-03	0.0654;0.9346	0.3419;0.6581	t|1e1.1o1|1e2.1o1	2	3	0;0	chr2	+	6391122-6400280;6394555-6400280	6391055-6391122;6394473-6394555;6400280-6400319
Usp6nl	ENSMUSG00000039046.15	ENSMUSG00000039046.15:t:6408929-6409009	-0.2468;0.2468	7.156e-01;7.156e-01	3.282e-04;3.282e-04	0.2755;0.7245	0.0107;0.9893	t|1e1.1o1|1e2.1o1	2	3	1;0	chr2	+	6391122-6408929;6400319-6408929	6391055-6391122;6400280-6400319;6408929-6409009
Rreb1	ENSMUSG00000039087.17	ENSMUSG00000039087.17:t:37888871-37888972	0.0379;-0.3846;0.0308;0.0000;0.1262;0.1235;0.0000;0.0000	5.399e-03;8.666e-01;2.103e-01;5.745e-21;2.212e-01;1.213e-01;5.745e-21;5.745e-21	2.963e-01;1.361e-03;7.041e-02;1.000e+00;4.612e-02;4.013e-02;1.000e+00;1.000e+00	0.0584;0.5818;0.2551;0.0008;0.0860;0.0008;0.0008;0.0008	0.1159;0.1877;0.3209;0.0008;0.2222;0.1372;0.0008;0.0008	t|1e1.1o1|1e2.1o1|1e3.1o1|1e4.1o2|1e4.2o2|1e5.1o1|1e6.1o1|1e7.1o1	8	8	0;0;0;0;0;0;0;0	chr13	+	37778557-37888871;37826052-37888871;37826344-37888871;37826973-37888871;37826975-37888871;37827731-37888871;37858093-37888871;37888680-37888871	37778400-37778557;37825975-37826052;37826315-37826344;37826932-37826975;37827393-37827731;37857934-37858093;37888434-37888680;37888871-37888972
Tbce	ENSMUSG00000039233.12	ENSMUSG00000039233.12:t:14001110-14001597	0.1887;-0.2892;0.0829	5.287e-01;8.332e-01;7.795e-02	1.400e-02;1.667e-03;1.112e-01	0.1715;0.7345;0.0832	0.4069;0.4181;0.1835	t|1e1.1o1|1e2.1o2|1e2.2o2	3	3	1;0;0	chr13	-	14001178-14005143;14001178-14003543;14001178-14003533	14001110-14001597;14003064-14003696;14005143-14005504
Dcxr	ENSMUSG00000039450.11	ENSMUSG00000039450.11:s:120726088-120726187	-0.3900;0.3900	9.685e-01;9.685e-01	2.258e-06;2.258e-06	0.7923;0.2077	0.3981;0.6019	s|1e1.1o1|1e2.1o2	2	3	0;0	chr11	-	120726006-120726088;120725896-120726088	120725738-120725896;120725942-120726006;120726088-120726187
Dcxr	ENSMUSG00000039450.11	ENSMUSG00000039450.11:t:120725738-120725896	0.4427;-0.4427	9.994e-01;9.994e-01	5.644e-11;6.458e-11	0.1723;0.8277	0.6097;0.3903	t|1e1.1o1|2e2.1o1	2	3	0;0	chr11	-	120725896-120726088;120725855-120725942	120725738-120725896;120725942-120726006;120726088-120726187
Stat2	ENSMUSG00000040033.16	ENSMUSG00000040033.16:s:128284947-128285163	0.2658;-0.2658	8.528e-01;8.528e-01	1.121e-07;1.124e-07	0.7073;0.2927	0.9899;0.0101	s|1e1.1o1|2e1.1o1	2	2	0;1	chr10	+	128285083-128285272;128285163-128285272	128284947-128285163;128285272-128285454
Phf8	ENSMUSG00000041229.15	ENSMUSG00000041229.15:t:151573413-151573516	0.2500;-0.2500	5.613e-01;5.613e-01	1.182e-02;1.182e-02	0.0515;0.9485	0.3574;0.6426	t|1e1.1o1|1e2.1o1	2	3	0;0	chrX	+	151570431-151573413;151572668-151573413	151570342-151570807;151572366-151572668;151573413-151573516
Slc39a11	ENSMUSG00000041654.15	ENSMUSG00000041654.15:s:113463951-113464095	-0.4006;0.4006	8.595e-01;8.595e-01	1.519e-03;1.519e-03	0.6018;0.3982	0.1507;0.8493	s|1e1.1o1|2e1.1o1	2	2	0;0	chr11	-	113369898-113463972;113369898-113463951	113369728-113369898;113463951-113464095
B3galnt1	ENSMUSG00000043300.2	ENSMUSG00000043300.2:t:69579326-69579391	0.2319;-0.0811;-0.1117	6.803e-01;1.039e-01;1.862e-01	9.718e-04;1.075e-01;5.985e-02	0.0949;0.3521;0.5529	0.3197;0.2562;0.4195	t|1e1.1o1|1e2.1o1|1e3.1o1	3	4	0;1;1	chr3	-	69579391-69598802;69579391-69596103;69579391-69587943	69579326-69579391;69587943-na;69596103-na;69598802-69598960
Pced1b	ENSMUSG00000044250.8	ENSMUSG00000044250.8:t:97361200-97361335	-0.7281;0.7281	1.000e+00;1.000e+00	1.665e-15;7.700e-18	0.9901;0.0099	0.2576;0.7424	t|1e1.1o1|1e2.1o1	2	3	0;1	chr15	+	97279915-97361200;97342651-97361200	na-97342651;97279851-97279915;97361200-97361335
Pced1b	ENSMUSG00000044250.8	ENSMUSG00000044250.8:t:97384025-97385680	-0.0000;0.3571;0.2358;-0.6261	5.903e-21;9.946e-01;6.816e-01;1.000e+00	1.000e+00;9.804e-09;1.210e-03;0.000e+00	0.0018;0.0083;0.0644;0.9235	0.0012;0.3856;0.3007;0.3168	t|1e1.1o1|2e1.1o1|2e2.1o1|i	4	3	0;0;0;1	chr15	+	97361335-97384025;97361335-97384028;97374149-97384028;97374150-97384024	97361200-97361335;97373956-97374149;97384025-97385680	97374150-97384024
Pwwp2a	ENSMUSG00000044950.7	ENSMUSG00000044950.7:s:43681998-43682616	0.2656;-0.2656	6.341e-01;6.341e-01	6.706e-03;6.706e-03	0.0746;0.9254	0.3720;0.6280	s|1e1.1o1|1e2.1o1	2	3	0;0	chr11	+	43682616-43683481;43682616-43704534	43681998-43682616;43683481-43684054;43704534-43707191
Preb	ENSMUSG00000045302.13	ENSMUSG00000045302.13:t:30950853-30955737	0.0000;-0.3860;-0.0920;0.5118	5.745e-21;9.830e-01;1.768e-04;1.000e+00	1.000e+00;4.454e-07;7.267e-02;1.961e-15	0.0006;0.5573;0.1230;0.3246	0.0010;0.1667;0.0010;0.8313	t|1e1.1o1|1e2.1o1|1e3.1o1|1e4.1o1	4	5	0;0;0;0	chr5	-	30955737-30958716;30955737-30957888;30955737-30956262;30955737-30955930	30950853-30955737;30955930-30956183;30956262-30956358;30957888-30958087;30958711-30958741
Plekha7	ENSMUSG00000045659.18	ENSMUSG00000045659.18:s:116128554-116128693	0.2009;-0.0000;-0.2023	4.913e-01;5.745e-21;5.001e-01	2.353e-04;1.000e+00;2.465e-04	0.0086;0.0022;0.9892	0.2247;0.0015;0.7737	s|1e1.1o2|1e1.2o2|1e2.1o1	3	3	0;0;0	chr7	-	116127046-116128554;116127041-116128554;116124820-116128554	116123485-116124820;116126029-116127046;116128554-116128693
Kmt5a	ENSMUSG00000049327.17	ENSMUSG00000049327.17:t:124447199-124447370	0.1494;-0.2830;0.1237;-0.0031;0.0000;0.0000	3.286e-01;8.315e-01;2.935e-01;6.901e-08;5.745e-21;5.745e-21	3.172e-02;5.059e-04;4.999e-02;9.013e-01;9.999e-01;9.999e-01	0.2038;0.4157;0.3548;0.0240;0.0011;0.0011	0.3731;0.1124;0.5216;0.0013;0.0013;0.0013	t|1e1.1o1|1e2.1o1|1e3.1o1|1e4.1o1|1e5.1o1|1e6.1o1	6	7	0;0;0;0;0;0	chr5	+	124440015-124447214;124445728-124447214;124446084-124447214;124446909-124447214;124447004-124447214;124447093-124447214	124439930-124441255;124445493-124445728;124445784-124446084;124446704-124446909;124446962-124447004;124447005-124447093;124447199-124447370
B3gnt2	ENSMUSG00000051650.11	ENSMUSG00000051650.11:t:22834747-22837195	0.0000;0.3388;-0.3399	5.745e-21;9.566e-01;9.575e-01	1.000e+00;1.055e-07;1.040e-07	0.0013;0.0547;0.9441	0.0021;0.3763;0.6215	t|1e1.1o2|1e2.1o1|1e3.1o1	3	4	0;0;0	chr11	-	22837195-22860940;22837195-22860218;22837195-22859494	22834747-22837195;22859494-22860101;22860218-22860579;22860840-22860961
4732471J01Rik	ENSMUSG00000053714.8	ENSMUSG00000053714.8:s:25396328-25396563	-0.2444;0.2444	6.563e-01;6.563e-01	3.705e-03;3.705e-03	0.7201;0.2799	0.4829;0.5171	s|1e1.1o1|2e1.1o1	2	2	0;0	chr7	+	25396389-25396690;25396563-25396690	25396328-25396563;25396690-25396976
Armc7	ENSMUSG00000057219.11	ENSMUSG00000057219.11:s:115476122-115476265	-0.0000;0.3378;-0.3363	5.747e-21;8.487e-01;8.478e-01	9.997e-01;1.678e-03;1.736e-03	0.0027;0.5753;0.4222	0.0015;0.9409;0.0573	s|1e1.1o1|1e2.1o1|1e3.1o1	3	4	0;0;0	chr11	+	115476265-115483243;115476265-115485107;115476265-115488713	115476122-115476265;115483243-115483777;115485107-115485286;115488713-115490467
Casc4	ENSMUSG00000060227.15	ENSMUSG00000060227.15:t:121933478-121936220	0.2019;-0.2019	5.366e-01;5.366e-01	3.072e-03;3.072e-03	0.6451;0.3549	0.8461;0.1539	t|1e1.1o1|1e2.1o1	2	3	0;0	chr2	+	121912041-121933478;121925728-121933478	121911871-121912041;121925561-121925728;121933478-121936220
Rab10os	ENSMUSG00000079179.9	ENSMUSG00000079179.9:t:3241522-3241578	0.4653;-0.4654	9.109e-01;9.109e-01	8.130e-04;8.134e-04	0.1624;0.8376	0.6632;0.3368	t|1e1.1o1|1e2.1o1	2	3	0;0	chr12	+	3238112-3241522;3239009-3241522	3238029-3238273;3238834-3241410;3241522-3241578
Cox16	ENSMUSG00000091803.7	ENSMUSG00000091803.7:s:81474234-81474649	0.2347;-0.0000;-0.0000;-0.2302	6.774e-01;5.745e-21;5.745e-21;6.560e-01	1.108e-03;1.000e+00;1.000e+00;1.416e-03	0.2413;0.0042;0.0009;0.7540	0.4827;0.0004;0.0004;0.5165	s|1e1.1o2|1e1.2o2|1e2.1o1|1e3.1o1	4	4	0;0;0;0	chr12	-	81472351-81474587;81472171-81474587;81374507-81474587;81359344-81474587	81359026-81359344;81374418-81374507;81470704-81472351;81474234-81474649
Vmn2r-ps104	ENSMUSG00000094499.3	ENSMUSG00000094499.3:s:66371341-66371483	0.4544;-0.4555;0.0002	9.706e-01;9.737e-01;6.719e-06	7.502e-05;5.787e-05;9.893e-01	0.5048;0.4907;0.0044	0.9522;0.0421;0.0054	s|1e1.1o3|1e1.2o3|1e1.3o3	3	2	1;1;0	chr13	-	66370892-66371341;66370493-66371341;66370332-66371341	66370210-66370892;66371341-66371483
Gm21761	ENSMUSG00000096175.3	ENSMUSG00000096175.3:s:119913311-119913548	0.2751;-0.2751	7.751e-01;7.751e-01	2.377e-03;2.377e-03	0.6196;0.3804	0.9124;0.0876	s|1e1.1o1|2e1.1o1	2	2	1;0	chr13	-	119912780-119913330;119912780-119913311	119912095-119912780;119913311-119913548
Mirg	ENSMUSG00000097391.8	ENSMUSG00000097391.8:s:109737681-109737811	0.3233;-0.3233	9.061e-01;9.061e-01	1.971e-04;1.971e-04	0.4371;0.5629	0.7548;0.2452	s|1e1.1o1|2e2.2o2	2	3	0;0	chr12	+	109737807-109739626;109737811-109741694	109737681-109737811;109739626-109739763;109741690-109741815
Gm26632	ENSMUSG00000097442.1	ENSMUSG00000097442.1:t:33830459-na	0.2968;-0.2968	7.894e-01;7.894e-01	1.399e-03;1.399e-03	0.0783;0.9217	0.4067;0.5933	t|1e1.1o1|1e2.1o1	2	3	1;1	chr8	+	33830430-33830459;33830432-33830459	na-33830430;na-33830432;33830459-na
Gm3325	ENSMUSG00000113836.1	ENSMUSG00000113836.1:t:62048848-62050986	-0.4045;0.4045	9.405e-01;9.405e-01	4.019e-04;4.019e-04	0.6273;0.3727	0.1959;0.8041	t|1e1.1o1|1e2.1o1	2	3	0;0	chr13	+	62047307-62048916;62047553-62048916	62047181-62047307;62047493-62047553;62048848-62050986
Gm49776	ENSMUSG00000116925.1	ENSMUSG00000116925.1:t:18255521-18255605	0.3716;-0.3716	9.965e-01;9.965e-01	8.014e-14;2.764e-14	0.6103;0.3897	0.9978;0.0022	t|1e1.1o1|1e2.1o1	2	3	0;1	chr16	-	18255605-18256672;18255605-18255712	18255521-18255605;18255712-na;18256672-18256785
Dnase2a	ENSMUSG00000003812.13	ENSMUSG00000003812.13:s:84908560-84908878	-0.2090;-0.1880;-0.0087;0.4607	5.837e-01;3.574e-01;2.809e-06;9.391e-01	4.242e-03;2.412e-02;7.658e-01;1.837e-06	0.2483;0.7046;0.0406;0.0087	0.0045;0.5870;0.0045;0.4043	s|1e1.1o3|1e1.2o3|2e1.2o3|3e1.3o3	4	2	1;0;0;1	chr8	+	84908870-84908943;84908870-84908985;84908874-84908985;84908878-84909129	84908560-84908878;84908943-84909200
Large1	ENSMUSG00000004383.18	ENSMUSG00000004383.18:s:72823693-72823839	-0.5020;0.5020	9.715e-01;9.715e-01	1.348e-04;1.348e-04	0.6855;0.3145	0.1700;0.8300	s|1e1.1o1|1e2.1o1	2	3	0;1	chr8	-	72818271-72823693;72816021-72823693	72814599-72816021;72818076-72818271;72823693-72823839
Large1	ENSMUSG00000004383.18	ENSMUSG00000004383.18:s:73352466-73353540	0.0000;-0.1914;0.3132;-0.0911	5.903e-21;4.470e-01;9.540e-01;7.496e-03	1.000e+00;3.825e-03;4.516e-07;9.897e-02	0.0011;0.2350;0.6291;0.1191	0.0016;0.0405;0.9560;0.0016	s|1e2.1o1|2e1.1o1|2e2.1o1|i	4	3	0;0;0;1	chr8	-	73214312-73352472;73340286-73352466;73214312-73352466;73340287-73352465	73214125-73214312;73340194-73340286;73352466-73353540	73340287-73352465
Pan2	ENSMUSG00000005682.9	ENSMUSG00000005682.9:s:128313842-128314041	-0.2045;0.2045	5.328e-01;5.328e-01	8.527e-06;8.527e-06	0.2884;0.7116	0.0831;0.9169	s|1e1.1o2|1e1.2o2	2	2	1;0	chr10	+	128314041-128314180;128314041-128314183	128313842-128314041;128314180-128314316
Srp19	ENSMUSG00000014504.16	ENSMUSG00000014504.16:s:34331750-34331825	-0.2313;0.2330;0.0000	6.765e-01;6.860e-01;5.747e-21	4.583e-06;4.509e-06;9.997e-01	0.2493;0.7489;0.0017	0.0016;0.9938;0.0050	s|1e1.1o1|1e2.1o1|1e3.1o1	3	4	0;0;0	chr18	+	34331825-34332906;34331825-34334293;34331825-34334457	34331750-34331825;34332906-34333062;34334293-34334364;34334457-34334568
Dguok	ENSMUSG00000014554.13	ENSMUSG00000014554.13:t:83490421-83490608	0.3956;-0.3401;-0.0182	9.152e-01;8.508e-01;2.565e-06	7.513e-04;1.592e-03;6.206e-01	0.4170;0.5274;0.0576	0.8237;0.1721;0.0049	t|1e1.1o1|1e2.1o1|1e3.1o1	3	4	0;0;0	chr6	-	83490608-83506748;83490608-83496686;83490608-83493487	83490421-83490608;83493487-83493677;83496686-83496798;83506748-83506969
Strip1	ENSMUSG00000014601.13	ENSMUSG00000014601.13:s:107614595-107614799	0.3962;-0.3962	9.977e-01;9.977e-01	2.436e-11;2.932e-11	0.0038;0.9962	0.4291;0.5709	s|1e1.1o1|2e1.1o1	2	2	0;0	chr3	-	107613466-107614635;107613466-107614595	107612532-107614081;107614595-107614799
Abca1	ENSMUSG00000015243.4	ENSMUSG00000015243.4:t:53107006-53107182	0.2670;-0.2670	7.521e-01;7.521e-01	1.314e-03;1.314e-03	0.6722;0.3278	0.9653;0.0347	t|1e2.1o1|2e1.1o2	2	3	0;1	chr4	-	53107182-53109164;53107064-53127695	53107006-53107182;53109164-53109285;53127597-53127715
Etv4	ENSMUSG00000017724.14	ENSMUSG00000017724.14:t:101784230-101784491	-0.0469;0.0001;-0.2707;0.3266	1.781e-20;8.394e-13;8.541e-01;9.518e-01	4.114e-01;8.312e-01;1.493e-05;2.807e-07	0.0849;0.0779;0.4874;0.3533	0.0305;0.0777;0.2073;0.6832	t|1e1.1o1|1e2.1o1|2e1.1o1|2e2.1o1	4	3	0;1;0;0	chr11	-	101784326-101785108;101784326-101784517;101784323-101785108;101784323-101784517	101784230-101784491;101784517-101784627;101785108-101785371
Mapt	ENSMUSG00000018411.17	ENSMUSG00000018411.17:s:104302361-104302410	-0.0037;0.2672;-0.2596	3.516e-01;5.970e-01;8.009e-01	3.224e-02;7.109e-03;4.135e-04	0.4441;0.2489;0.2974	0.4622;0.5236;0.0208	s|1e1.1o2|1e1.2o2|1e2.1o1	3	3	0;0;0	chr11	+	104302410-104305212;104302410-104305313;104302410-104306626	104302361-104302410;104305212-104305409;104306626-104306758
Mapt	ENSMUSG00000018411.17	ENSMUSG00000018411.17:t:104306626-104306758	-0.2331;0.2713;-0.0227	7.028e-01;8.050e-01;1.182e-02	1.606e-04;5.412e-04;2.967e-01	0.2550;0.5331;0.2085	0.0149;0.8139;0.1760	t|1e1.1o1|1e2.1o1|1e3.1o1	3	4	0;0;1	chr11	+	104302410-104306626;104305409-104306626;104306543-104306626	na-104306543;104302361-104302410;104305212-104305409;104306626-104306758
Rpain	ENSMUSG00000018449.12	ENSMUSG00000018449.12:s:70972803-70973491	0.2977;-0.0748;-0.1856	7.558e-01;8.632e-02;4.609e-01	3.836e-03;1.304e-01;1.656e-02	0.3180;0.1485;0.5209	0.6540;0.0583;0.2919	s|1e1.1o1|1e2.1o1|1e3.1o1	3	4	0;0;0	chr11	+	70973075-70973802;70973075-70974069;70973075-70977658	70972803-70973491;70973802-70973913;70974069-70974429;70977658-70977833
Reps1	ENSMUSG00000019854.17	ENSMUSG00000019854.17:s:18104212-18105026	0.0000;-0.3071;-0.0001;0.3086	5.745e-21;9.568e-01;9.104e-21;9.294e-01	1.000e+00;5.058e-08;6.861e-01;2.486e-06	0.0005;0.5986;0.0592;0.3434	0.0004;0.2924;0.0566;0.6497	s|1e1.1o1|1e2.1o2|1e2.2o2|1e3.1o1	4	4	0;0;0;0	chr10	+	18104275-18107207;18104275-18107668;18104275-18107671;18104275-18114399	18104212-18105026;18107207-18107469;18107668-18107748;18114399-18114486
Epb41l2	ENSMUSG00000019978.16	ENSMUSG00000019978.16:s:25488951-25489446	0.0000;0.2720;-0.0011;0.0000;-0.0381;-0.2186	5.745e-21;8.325e-01;8.096e-21;5.745e-21;1.517e-20;5.879e-01	1.000e+00;4.499e-05;7.359e-01;1.000e+00;5.044e-01;1.990e-03	0.0003;0.2054;0.0612;0.0003;0.0659;0.6624	0.0003;0.4824;0.0564;0.0003;0.0175;0.4515	s|1e1.1o1|1e2.1o1|1e3.1o1|1e4.1o1|1e5.1o1|1e6.1o1	6	7	0;0;1;0;1;0	chr10	+	25489093-25490710;25489093-25493567;25489093-25495445;25489093-25499776;25489093-25501578;25489093-25501824	25488951-25489446;25490710-25493327;25493567-25493629;25494623-25497024;25499759-25499943;25501578-25501631;25501824-25501911
Epb41l2	ENSMUSG00000019978.16	ENSMUSG00000019978.16:t:25501824-25501911	-0.2551;0.2037;0.0375	7.740e-01;5.573e-01;5.440e-05	1.140e-03;6.716e-03;4.000e-01	0.7897;0.1405;0.0688	0.5201;0.3594;0.1221	t|1e1.1o1|1e2.1o1|1e3.1o1	3	4	0;0;0	chr10	+	25489093-25501824;25495591-25501824;25501631-25501824	25488951-25489446;25494623-25497024;25501578-25501631;25501824-25501911
Limk2	ENSMUSG00000020451.17	ENSMUSG00000020451.17:t:3360451-3360586	0.0000;0.2306;-0.2306;0.0000;0.0000	5.745e-21;6.251e-01;6.249e-01;5.745e-21;5.745e-21	1.000e+00;7.937e-03;7.920e-03;1.000e+00;1.000e+00	0.0010;0.2437;0.7535;0.0010;0.0010	0.0009;0.4912;0.5062;0.0009;0.0009	t|1e1.1o1|1e2.1o1|1e3.1o1|1e4.1o1|1e5.1o1	5	6	0;0;0;0;0	chr11	-	3360586-3409046;3360586-3392917;3360586-3370969;3360586-3368983;3360586-3361021	3360451-3360586;3361021-3361108;3368983-3369162;3370969-3371376;3392917-3393016;3409046-3409189
Tlk2	ENSMUSG00000020694.17	ENSMUSG00000020694.17:s:105209794-105209855	0.2061;-0.2061	5.570e-01;5.570e-01	1.082e-02;1.082e-02	0.3899;0.6101	0.5850;0.4150	s|1e1.1o1|1e2.1o1	2	3	0;0	chr11	+	105209837-105210545;105209837-105221186	105209794-105209855;105210545-105210640;105221186-105221353
Nf1	ENSMUSG00000020716.16	ENSMUSG00000020716.16:s:79458771-79458906	-0.4683;-0.0000;0.4691	9.994e-01;5.745e-21;9.994e-01	1.394e-09;1.000e+00;1.136e-09	0.9234;0.0019;0.0746	0.4755;0.0011;0.5233	s|1e1.1o1|1e2.1o1|1e3.1o1	3	4	0;0;0	chr11	+	79458906-79463233;79458906-79468114;79458906-79468717	79458771-79458906;79463233-79463295;79468114-79468154;79468717-79468875
Stx8	ENSMUSG00000020903.13	ENSMUSG00000020903.13:t:68011315-68011439	-0.3022;-0.0182;0.3475	9.638e-01;8.976e-08;9.928e-01	3.335e-11;5.467e-01;6.563e-10	0.3232;0.0854;0.5901	0.0081;0.0490;0.9441	t|1e1.1o1|1e2.1o2|1e3.1o1	3	4	1;0;0	chr11	+	67969871-68011315;67973271-68011315;67984673-68011315	67969772-67969871;67973233-67973641;67984563-67984673;68011315-68011439
Sel1l	ENSMUSG00000020964.14	ENSMUSG00000020964.14:t:91831569-91831674	0.3046;-0.3029;-0.0000	9.573e-01;9.540e-01;5.746e-21	1.672e-06;2.085e-06;9.999e-01	0.1058;0.8917;0.0026	0.4090;0.5900;0.0011	t|1e1.1o2|1e1.2o2|1e2.1o1	3	3	0;0;0	chr12	-	91831674-91833205;91831674-91833055;91831674-91831767	91831569-91831674;91831767-91831932;91832175-91833222
Adck1	ENSMUSG00000021044.15	ENSMUSG00000021044.15:s:88459010-88459203	-0.2251;0.2251	6.079e-01;6.079e-01	5.264e-04;5.264e-04	0.2483;0.7517	0.0108;0.9892	s|1e1.2o2|2e1.1o2	2	2	1;0	chr12	+	88459042-88461166;88459203-88461015	88459010-88459203;88461015-88461724
Srsf5	ENSMUSG00000021134.17	ENSMUSG00000021134.17:s:80949494-80949604	-0.2728;0.2728	8.845e-01;8.845e-01	5.175e-06;5.176e-06	0.3277;0.6723	0.0563;0.9437	s|1e1.1o2|1e1.2o2	2	2	0;0	chr12	+	80949604-80949717;80949604-80949720	80949494-80949604;80949717-80950507
Dcaf4	ENSMUSG00000021222.9	ENSMUSG00000021222.9:s:83535900-83536275	0.2315;-0.2315	6.414e-01;6.414e-01	2.184e-04;2.184e-04	0.7292;0.2708	0.9558;0.0442	s|1e1.1o2|1e1.2o2	2	2	0;1	chr12	+	83535979-83537713;83535979-83537716	83535900-83536275;83537467-83537814
Aopep	ENSMUSG00000021458.17	ENSMUSG00000021458.17:t:63281907-63282258	0.0004;-0.1399;-0.0517;0.2093;0.0004;0.0045	1.544e-05;3.322e-01;1.560e-03;4.864e-01;1.544e-05;1.647e-03	9.836e-01;3.819e-02;3.050e-01;1.605e-02;9.836e-01;6.973e-01	0.0011;0.6772;0.0856;0.2030;0.0011;0.0265	0.0055;0.4933;0.0055;0.4530;0.0055;0.0338	t|1e1.1o1|1e2.1o1|1e3.1o1|1e4.1o2|1e4.2o2|1e5.1o1	6	6	0;0;1;0;0;0	chr13	+	63210166-63282142;63240331-63282142;63270799-63282142;63273349-63282142;63273408-63282142;63279190-63282142	na-63270799;63210106-63210166;63240257-63240331;63273223-63273408;63278670-63279190;63281907-63282258
Agtpbp1	ENSMUSG00000021557.15	ENSMUSG00000021557.15:s:59460469-59460629	0.3214;0.0001;-0.3229	8.644e-01;2.140e-07;8.696e-01	1.212e-03;9.972e-01;1.123e-03	0.5566;0.0030;0.4405	0.8922;0.0036;0.1041	s|1e1.1o1|1e2.1o1|1e3.1o1	3	4	0;0;0	chr13	-	59454680-59460469;59452339-59460469;59450314-59460469	59449880-59450314;59452146-59452339;59453850-59454680;59460469-59460629
Agtpbp1	ENSMUSG00000021557.15	ENSMUSG00000021557.15:t:59476994-59477138	-0.0638;0.2444;-0.0000;-0.1376	2.807e-03;6.293e-01;5.745e-21;2.944e-01	2.272e-01;4.046e-03;9.999e-01;4.141e-02	0.0965;0.5852;0.0018;0.3121	0.0015;0.8350;0.0015;0.1623	t|1e1.1o1|1e2.1o1|1e3.1o1|1e4.1o1	4	5	0;0;0;1	chr13	-	59477138-59495333;59477138-59482517;59477138-59481260;59477138-59477791	59476994-59477138;59477791-na;59478694-59481338;59482517-59482604;59495333-59495481
Apod	ENSMUSG00000022548.14	ENSMUSG00000022548.14:t:31300395-31300483	0.3041;-0.3041	8.591e-01;8.591e-01	7.758e-04;7.758e-04	0.3714;0.6286	0.6971;0.3029	t|1e1.1o1|1e2.1o1	2	3	0;1	chr16	-	31300483-31303410;31300483-31301066	31300395-31300483;31301066-na;31303410-31303445
Top3b	ENSMUSG00000022779.16	ENSMUSG00000022779.16:t:16886880-16886985	0.2174;-0.2174	6.021e-01;6.021e-01	1.211e-03;1.211e-03	0.0236;0.9764	0.2467;0.7533	t|1e1.1o1|1e2.1o1	2	3	1;0	chr16	+	16885925-16886880;16886759-16886880	16885835-16885925;16886605-16886759;16886880-16886985
Slc17a9	ENSMUSG00000023393.15	ENSMUSG00000023393.15:s:180737007-180737112	0.2023;-0.2023	5.062e-01;5.062e-01	1.804e-03;1.804e-03	0.5408;0.4592	0.7409;0.2591	s|1e1.1o1|1e2.1o1	2	3	0;0	chr2	+	180737103-180737592;180737103-180738409	180737007-180737112;180737592-180737679;180738274-180738443
Prkn	ENSMUSG00000023826.16	ENSMUSG00000023826.16:t:12017796-12018835	-0.0938;0.0000;0.1893;-0.2627;0.0000;0.1155;0.0150;0.0000;0.0154	1.969e-04;5.745e-21;4.037e-01;9.460e-01;5.745e-21;6.470e-04;9.008e-21;5.745e-21;9.356e-21	7.183e-02;1.000e+00;2.188e-03;0.000e+00;1.000e+00;1.107e-02;6.949e-01;1.000e+00;6.335e-01	0.1613;0.0000;0.4460;0.2878;0.0064;0.0076;0.0159;0.0046;0.0805	0.0627;0.0155;0.6236;0.0001;0.0001;0.1350;0.0454;0.0057;0.0980	t|1e4.1o1|1e5.1o1|2e6.1o1|3e6.1o1|4e7.1o1|5e1.1o1|6e3.1o1|6e7.1o1|7e2.1o1	9	8	1;1;1;1;1;1;1;1;1	chr17	+	12017379-12017796;12017587-12017796;12017654-12017863;12017654-12018071;12017795-12018212;12016255-12018542;12017171-12018628;12017795-12018628;12016406-12018695	na-12016255;na-12016406;na-12017171;na-12017379;na-12017587;na-12017654;na-12017795;12017796-12018835
Kdm4b	ENSMUSG00000024201.12	ENSMUSG00000024201.12:s:56326062-56326229	-0.2150;0.2150	5.912e-01;5.912e-01	4.965e-03;4.965e-03	0.2613;0.7387	0.0302;0.9698	s|1e1.1o1|1e2.1o1	2	3	0;0	chr17	+	56326229-56344334;56326229-56351633	56326062-56326229;56344334-56344442;56351633-56351797
Kdm4b	ENSMUSG00000024201.12	ENSMUSG00000024201.12:t:56351633-56351797	0.3507;-0.3507	9.551e-01;9.551e-01	1.554e-08;1.546e-08	0.6141;0.3859	0.9851;0.0149	t|1e1.1o1|1e2.1o1	2	3	0;0	chr17	+	56326229-56351633;56344442-56351633	56326062-56326229;56344334-56344442;56351633-56351797
Zfp523	ENSMUSG00000024220.14	ENSMUSG00000024220.14:s:28201261-28201440	0.1570;-0.2133;-0.0272;0.0576	2.747e-01;5.616e-01;1.242e-20;8.856e-06	8.723e-03;2.608e-03;5.764e-01;3.116e-01	0.0006;0.9391;0.0597;0.0006	0.1658;0.7242;0.0038;0.0891	s|1e1.1o2|1e1.2o2|1e2.2o2|1e3.1o1	4	4	0;0;1;0	chr17	+	28201440-28202101;28201440-28202115;28201440-28202435;28201440-28203086	28201261-28201440;28202101-28202241;28202420-28202598;28202792-28203260
Tcerg1	ENSMUSG00000024498.16	ENSMUSG00000024498.16:t:42574518-42575793	0.4197;-0.4197	9.748e-01;9.748e-01	2.883e-05;2.883e-05	0.3067;0.6933	0.7415;0.2585	t|1e1.1o1|1e2.1o1	2	3	0;0	chr18	+	42573360-42574518;42574253-42574518	42573260-42573360;42574160-42574253;42574518-42575793
Mbd2	ENSMUSG00000024513.16	ENSMUSG00000024513.16:s:70580653-70580812	-0.3118;0.3118	9.683e-01;9.683e-01	6.686e-11;6.655e-11	0.3409;0.6591	0.0434;0.9566	s|1e1.1o1|1e2.1o1	2	3	0;0	chr18	+	70580812-70582417;70580812-70593203	70580653-70580812;70582417-70582912;70593203-70593340
Me2	ENSMUSG00000024556.4	ENSMUSG00000024556.4:s:73812036-73815449	-0.4012;0.4012	9.903e-01;9.903e-01	1.161e-08;1.167e-08	0.9717;0.0283	0.5787;0.4213	s|1e1.1o1|2e1.1o1	2	2	0;1	chr18	-	73805169-73815304;73805169-73812036	73805052-73805169;73812036-73815449
Adpgk	ENSMUSG00000025236.11	ENSMUSG00000025236.11:s:59313753-59313851	-0.1957;0.2092;-0.0017	4.747e-01;5.345e-01;6.198e-21	7.535e-03;4.547e-03;9.408e-01	0.4234;0.5468;0.0259	0.2265;0.7626;0.0126	s|1e1.1o2|1e1.2o2|1e2.1o1	3	3	0;0;0	chr9	+	59313851-59314731;59313851-59314734;59313851-59317934	59313753-59313851;59314731-59316200;59317934-59317981
Ube3a	ENSMUSG00000025326.12	ENSMUSG00000025326.12:t:59247173-59247237	-0.2411;0.0046;0.2105	6.606e-01;6.604e-05;5.558e-01	4.625e-03;8.457e-01;1.113e-02	0.3275;0.0030;0.6687	0.0666;0.0248;0.9112	t|1e1.1o1|1e2.1o1|1e3.1o1	3	4	0;0;0	chr7	+	59229271-59247173;59241033-59247173;59243469-59247173	59228750-59229271;59240967-59241033;59242908-59243469;59247173-59247237
Zfp142	ENSMUSG00000026135.17	ENSMUSG00000026135.17:t:74587368-74587751	0.3283;-0.3209;-0.0000;-0.0000	8.894e-01;8.751e-01;2.445e-09;2.445e-09	1.409e-05;2.281e-05;9.984e-01;9.984e-01	0.6373;0.3567;0.0034;0.0034	0.9947;0.0018;0.0018;0.0018	t|1e1.1o1|1e2.1o1|2e1.1o1|3e1.1o1	4	3	0;0;0;0	chr1	-	74587751-74587981;74587751-74587925;74587720-74587981;74587619-74587981	74587368-74587751;74587925-74587952;74587981-74588246
Jag1	ENSMUSG00000027276.7	ENSMUSG00000027276.7:s:137090855-137091005	-0.2801;0.2801	7.698e-01;7.698e-01	2.312e-03;2.312e-03	0.8169;0.1831	0.5301;0.4699	s|1e1.1o1|1e2.1o1	2	3	0;1	chr2	-	137089929-137090855;137089325-137090855	137089212-137089325;137089765-137089929;137090855-137091005
Jag1	ENSMUSG00000027276.7	ENSMUSG00000027276.7:t:137089212-137089325	0.4486;-0.4486	9.636e-01;9.636e-01	2.562e-05;2.562e-05	0.2624;0.7376	0.7135;0.2865	t|1e1.1o1|1e2.1o1	2	3	1;0	chr2	-	137089325-137090855;137089325-137089765	137089212-137089325;137089765-137089929;137090855-137091005
4930402H24Rik	ENSMUSG00000027309.18	ENSMUSG00000027309.18:t:130814179-130814303	-0.2500;0.2500	8.032e-01;8.032e-01	2.977e-05;2.977e-05	0.2993;0.7007	0.0406;0.9594	t|1e1.1o1|1e2.1o1	2	3	0;0	chr2	-	130814303-130839964;130814303-130820469	130814179-130814303;130820469-130820588;130839964-130840145
Npr1	ENSMUSG00000027931.12	ENSMUSG00000027931.12:s:90454804-90454916	-0.2437;0.2437	6.249e-01;6.249e-01	6.409e-03;6.409e-03	0.9947;0.0053	0.7112;0.2888	s|1e1.2o2|2e1.1o2	2	2	0;1	chr3	-	90451397-90454818;90451419-90454804	90451306-90451781;90454804-90454916
Arhgef2	ENSMUSG00000028059.16	ENSMUSG00000028059.16:s:88632196-88632339	-0.2119;0.2119	5.825e-01;5.825e-01	4.997e-03;4.997e-03	0.4311;0.5689	0.2046;0.7954	s|1e1.1o1|2e1.1o1	2	2	0;0	chr3	+	88632333-88632913;88632339-88632913	88632196-88632339;88632733-88633060
Dmbx1	ENSMUSG00000028707.15	ENSMUSG00000028707.15:s:115923649-115925638	-0.2704;0.2704	8.502e-01;8.502e-01	8.358e-05;8.358e-05	0.3086;0.6914	0.0281;0.9719	s|1e1.1o2|1e1.2o2	2	2	0;0	chr4	-	115920726-115923649;115920711-115923649	115920533-115920726;115923649-115925638
Rab28	ENSMUSG00000029128.12	ENSMUSG00000029128.12:s:41633173-41633250	-0.2332;0.2354;-0.0000	6.825e-01;6.927e-01;5.748e-21	4.406e-04;4.179e-04;9.995e-01	0.2767;0.7203;0.0034	0.0332;0.9653;0.0014	s|1e1.1o1|1e2.1o1|1e3.1o1	3	4	0;0;0	chr5	-	41627081-41633173;41625862-41633173;41625088-41633173	41624976-41625088;41625733-41625862;41626227-41629117;41633173-41633250
[truncated: 699 more rows]

## Sheet: 13b. AGO1_4KO_LIS1OEvsAGO1_4KO
gene_name	gene_id	lsv_id	mean_dpsi_per_lsv_junction	probability_changing	probability_non_changing	AGO1_4KO_LIS1OE_mean_psi	AGO1_4KO_mean_psi	lsv_type	num_junctions	num_exons	de_novo_junctions	seqid	strand	junctions_coords	exons_coords	ir_coords
[truncated: 2,128 more rows]

[truncated: 6 more sheets: 13c. DoxAGO2_LIS1OEvsAGO1_4KO, 13d. AGO1_4KO_LIS1OEvsDoxAGO2, 13e. DoxAGO2_LIS1OEvsDoxAGO2, 13f.AGO2_LIS1OEvsAGO1_4KOLIS1OE, 13g. AGO_all_majiq_sig_splice, 13h. AGO_all_RMATS_sig_events]
