# Supplementary material for: LIS1 RNA-binding orchestrates the mechanosensitive properties of embryonic stem cells in AGO2-dependent and independent ways
Source: Nat Commun. 2023 Jun 6;14:3293. doi: 10.1038/s41467-023-38797-8 (PMC10244377; doi:10.1038/s41467-023-38797-8)
Supplement: Supplementary file 18 — Source Data [file 41467_2023_38797_MOESM18_ESM.xlsx]

## Sheet: Figure 1e
Figure 1e	anti-LIS1
										1A2 -	Lis1 F/-:ERT2
										FELG -	Lis1 F/-:ERT2 Lis1-GFP OE
	anti-HSC70
	anti-LIS1										WT	WT
											L+/-	LIS1+/-
											Lint6	LIS1-int6*/*
											LOE	LIS1-GFP OE
	anti-αTubulin

## Sheet: Figure 2e
Figure 2e	anti-AGO2								M -	Marker (Protein ladder)
									WCE -	Whole Cell Extract
									B -	Benzonase
									Nuc -	Nuclear
									Cyto -	Cytosolic
	anti-LIS1
	anti-LIS1
	anti-AGO2

## Sheet: Figure 2f
Figure 2f	anti-AGO2							M -	Marker (Protein ladder)
								WCE -	Whole Cell Extract
								B -	Benzonase
								Nuc -	Nuclear
								Cyto -	Cytosolic
	anti-LIS1

## Sheet: Figure 5a
Figure 5a
	anti-LIS1	21.10.22
	anti-AGO2	21.01.23
	anti-αTubulin	23.10.22

## Sheet: Figure 5b
LIS1
AGO1-4 KO	AGO1-4 KO +DOX	AGO1-4 KO LIS1-GFP	AGO1-4 KO LIS1-GFP +DOX
2.53834e+07	1.57053e+07	2.99376e+07	7.64317e+07
2.77211e+07	1.97403e+07	3.90696e+07	7.99498e+07
2.19468e+07	1.46386e+07	29785720	6.35485e+07
AGO2
Ago1-4 KO	Ago1-4 KO +DOX	Ago1-4 KO Lis1-GFP	Ago1-4 KO Lis1-GFP +DOX
361666	9.62538e+06	399243	1.33141e+07
375589	1.17848e+07	2.41678e+06	1.32131e+07
436483	6.68802e+06	196200	5.89461e+06
Statistics of Fig. 5b
LIS1 statistics
Tukey's multiple comparisons test	Mean Diff.	95.00% CI of diff.	Below threshold?	Summary	Adjusted P Value
AGO1-4 KO vs. AGO1-4 KO +DOX	3165149	-6256727 to 12587024	No	ns	0.7128	A-B
AGO1-4 KO vs. AGO1-4 KO LIS1-GFP	-3009781	-12431657 to 6412094	No	ns	0.7415	A-C
AGO1-4 KO vs. AGO1-4 KO LIS1-GFP +DOX	-16344095	-25765971 to -6922219	Yes	**	0.0024	A-D
AGO1-4 KO +DOX vs. AGO1-4 KO LIS1-GFP	-6174930	-15596805 to 3246946	No	ns	0.2321	B-C
AGO1-4 KO +DOX vs. AGO1-4 KO LIS1-GFP +DOX	-19509244	-28931119 to -10087368	Yes	***	0.0007	B-D
AGO1-4 KO LIS1-GFP vs. AGO1-4 KO LIS1-GFP +DOX	-13334314	-22756190 to -3912438	Yes	**	0.0083	C-D
AGO2 statistics
Tukey's multiple comparisons test	Mean Diff.	95.00% CI of diff.	Below threshold?	Summary	Adjusted P Value
Ago1-4 KO vs. Ago1-4 KO +DOX	-483314	-843385 to -123243	Yes	*	0.0112	A-B
Ago1-4 KO vs. Ago1-4 KO Lis1-GFP	-33002	-393073 to 327069	No	ns	0.9905	A-C
Ago1-4 KO vs. Ago1-4 KO Lis1-GFP +DOX	-560925	-920996 to -200854	Yes	**	0.0047	A-D
Ago1-4 KO +DOX vs. Ago1-4 KO Lis1-GFP	450311	90240 to 810383	Yes	*	0.0165	B-C
Ago1-4 KO +DOX vs. Ago1-4 KO Lis1-GFP +DOX	-77612	-437683 to 282459	No	ns	0.898	B-D
Ago1-4 KO Lis1-GFP vs. Ago1-4 KO Lis1-GFP +DOX	-527923	-887994 to -167852	Yes	**	0.0067	C-D

## Sheet: Figure 5e
Figure 5e
	Ago KO	Lis1OE;AgoKO	AgoKO;+DOX	Lis1OE;AgoKO;+DOX
let7b-5P	106.491	137.516	164.574	141.493
(% of AgoKO)	102.591	151.41	195.063	133.584
	88.7229	121.422	179.848	119.492
	120.284	210.662	243.051	193.077
	112.079	258.975	205.847	135.939
	113.545	240.655	235.061	180.933
	90.7465	107.029	171.773	159.259
	110.861	209.303	174.705	238.448
	92.8402	168.048	202.014	163.17
	85.3591	158.594	166.609	143.755
	91.6527	146.82	191.754	152.639
	92.2359	140.778	195.278	58.5149
181a-5P	88.7025	211.581	166.972	193.902
(% of AgoKO)	101.02	204.33	163.068	210.276
	85.0956	189.67	154.344	173.159
	102.849	178.284	183.066	196.348
	100.435	176.85	146.513	177.853
	99.0906	159.728	143.501	176.718
	102.418	131.658	174.367	173.961
	104.845	127.076	164.451	188.953
	105.754	115.298	153.406	168.961
	100.085	171.318	145.511	189.429
	116.284	158.408	141.893	176.303
	96.9445	165.442	133.655	187.018
	Ago KO	Lis1OE;AgoKO	AgoKO;+DOX	Lis1OE;AgoKO;+DOX
214-3P	100.615	140.687	126.778	185.084
(% of AgoKO)	89.7543	154.105	130.368	193.652
	97.3831	152.227	141.285	198.466
	93.9669	137.929	147.112	186.252
	92.2306	145.085	167.476	215.246
	100.021	144.325	149.782	197.531
	102.336	143.461	137.891	169.535
	99.5914	156.209	145.88	176.104
	105.746	150.168	138.882	171.208
	105.834	138.627	110.466	172.526
	102.358	138.634	119.441	197.415
	112.355	143.996	124.267	194.148
	Ago KO	Lis1OE;AgoKO	AgoKO;+DOX	Lis1OE;AgoKO;+DOX
221-3P	63.8477	288.127	243.25	299.938
(% of AgoKO)	29.9161	241.814	275.934	198.673
	122.918	266.188	291.92	212.61
	134.775	246.469	285.163	233.609
	114.945	214.212	290.505	260.339
	118.105	212.427	293.174	294.759
	107.507	134.832	305.276	341.81
	113.822	150.842	279.136	274.963
	111.549	146.679	279.693	287.061
	117.281	311.095	269.8	176.231
	108.368	321.19	279.936	331.322
	134.185	288.338	282.951	308.497
	Ago KO	Lis1OE;AgoKO	AgoKO;+DOX	Lis1OE;AgoKO;+DOX
222-3P	102.529	172.949	239.328	200.48
(% of AgoKO)	100.851	185.831	244.191	175.599
	123.64	216.64	246.112	189.838
	117.789	193.2	258.218	233.047
	116.539	217.15	237.133	226.974
	59.3351	164.392	282.99	235.373
	98.3436	125.89	224.698	235.302
	93.4083	182.176	211.869	209.676
	98.0192	164.167	225.37	269.817
	101.848	301.005	248.798	228.494
	92.6459	251.262	206.949	278.054
	113.034	279.527	219.04	279.989
	Ago KO	Lis1OE;AgoKO	AgoKO;+DOX	Lis1OE;AgoKO;+DOX
31-5P	117.747	121.721	135.772	166.74
(% of AgoKO)	92.3816	125.214	146.361	170.813
	96.5711	129.959	123.688	202.457
	83.6539	117.071	127.133	188.2
	91.6965	146.862	174.384	189.428
	105.75	142.044	183.766	182.527
	92.1578	128.225	137.905	168.905
	99.8233	139.392	149.293	147.08
	95.4577	133.842	163.159	167.751
	108.387	120.358	119.939	190.989
	105.821	130.73	131.548	192.431
	116.513	128.108	120.203	215.107

## Sheet: Figure 6f
AKO	AKO.1	AKO.2	AKO.3	AKO.4	AKO.5	AKO.6	AKO.7	AKO.8	Dox.AKO	Dox.AKO.1	Dox.AKO.2	Dox.AKO.3	Dox.AKO.4	Dox.AKO.5	Dox.AKO.6	Dox.AKO.7	Dox.AKO.LIS1.OE	Dox.AKO.LIS1.OE.1	Dox.AKO.LIS1.OE.2	Dox.AKO.LIS1.OE.3	Dox.AKO.LIS1.OE.4	Dox.AKO.LIS1.OE.5	Dox.AKO.LIS1.OE.6	Dox.AKO.LIS1.OE.7	Dox.AKO.LIS1.OE.8	LIS1.OE	LIS1.OE.1	LIS1.OE.2	LIS1.OE.3	LIS1.OE.4	LIS1.OE.5	LIS1.OE.6	LIS1.OE.7
60675	242.72	428.2	171.73	163.88	61.267	1070.1	181.9	153	634.57	6366.4	536.64	705.09	1402.4	99.958	348.14	769.87	75.316	594.53	4399.3	57.245	205.29	72.778	1483.3	1559.9	977.92	237.06	1574.7	3793.4	9426.4	270.04	73.782	10902	108000
28313	2198	767.68	203.28	324.76	304.16	559.33	47.298	1116.3	1889.5	4853.7	325.51	511.88	4815.7	147.26	5646.7	470.88	82.739	82.461	792.44	30.69	369.7	304.45	1862.8	850.26	364.52	1809.1	43.415	7364.9	317.12	2877.1	15311	747.69	320.53
22946	552.15	103.85	180.7	63.015	153.75	4161	741.71	446.77	310.76	469.56	1059.1	110.82	1388.9	95.485	4139.6	63.602	775.69	598.42	3793.1	51.271	135.22	1296	268.48	292000	122.27	269.38	72965	3535	1657	2686.8	953.61	281.73	31521
11404	509.23	328.22	309.12	1002.9	181.07	1736.1	130.77	323.1	421.19	2600.3	5299	153.09	1154	621.97	584.22	340.22	99.22	147.3	7027.1	197.61	408.8	293.85	2950.1	1591.6	684.33	313.66	138.99	10332	5928.2	9299.2	14803	6706.5	127.26
7844.6	272.3	244.99	180.41	195.94	92.01	233.05	307.69	26249	485.8	5119.2	467.75	332.84	1010.8	350.9	430.03	454.66	101.7	224.76	912.61	126.5	124.9	173.14	1459.1	141.41	787.03	2942	4808.2	7445.5	313.93	15482	4166.3	4520.3	222.89
6149.4	349.77	158.79	183.19	68.701	162.99	346.06	53.697	1129.3	421.58	2265.9	63467	113.08	3574.3	232.4	2023.4	88.515	2616.6	73.011	9457.2	152.06	483.6	1250.3	248.65	155.62	79.767	304.59	125000	28654	722.69	2072.4	528.01	5029.1	4687
5396.7	641.75	154.12	417.25	143.79	141.52	1222.5	97.014	229.47	824.95	181.54	119000	87.901	18.511	1619.3	2803.8	76.742	1008.9	90.722	8138.9	131.79	2053.3	644.79	985.77	91.739	175.75	67.989	8247.7	4505.6	2350.8	1477.4	1106.3	137.58	533.81
4473	500.54	1119.4	251.6	221.73	226.51	798.9	96.135	276.6	590.7	2280.2	36293	172.49	2872.1	967.91	2072.3	111.73	845.38	63.232	12623	419.8	215.37	750.12	2066.6	119.1	1725.2	60.228	1667.7	455.81	491.9	3252	1548.3	4041.7	2956.8
3866.4	325.01	86.93	282.62	98.26	146.56	529.96	101.86	4295.7	1717	17056	89344	416.66	265.75	873	2534.1	129.04	341.18	228.36	6239.9	492.63	106.01	140.31	195.85	1312.5	208.51	533.26	85.019	587.21	607.83	2947.1	2404.6	16937	4882
3853.8	567.63	161.77	121.72	215.29	1102.3	233.56	145.42	803.49	270.79	205.68	306.16	4344.4	429.85	4238.9	170.75	4175.6	354.2	443.1	132.02	5248.1	1299.2	674.19	269.81	116.24	541.94	10909	614.9	2030.7	1701.5	7587.5	9146.6	625.94	653.71
3569.6	1174.3	200.03	109.52	198.42	369.51	107.75	274.35	1373.1	4484.4	2368.5	1437.4	320.44	103.32	1139.1	565.23	791.9	148.37	495.22	640.04	252.26	37.392	1081.3	79.241	342.04	3994.6	50.731	337.13	423.7	5836.1	389.84	3508.9	5206.1	177.79
3377.1	136.33	253.04	147.8	88.984	153.5	134.92	70.392	191.48	1965.1	4538.5	12618	851.37	3368.7	680.29	3611	140.42	2761.4	83.443	1613.2	50.179	286.06	145.5	320.35	178.65	166.82	292.32	136000	4168.3	2740.8	2621.5	428.48	9459.5	788.7
3200.8	440.7	174.24	89.872	109.91	350.57	532.15	188.01	399.34	812.42	131.22	52449	8292.5	112.57	482.03	149.7	5818.5	42.966	452.37	4656.1	267.41	259.1	1045.7	1422.4	68.185	1194.5	5177.5	4154.1	15177	51997	4.3742	7207.2	4785	177000
3118.9	262.09	441.17	228.63	227.17	180.74	1275.3	143.82	1807.7	831.92	9380.3	328.26	31199	2001.8	1370.2	3976.3	167.83	151.44	138.65	23639	97.644	106.81	1199.7	82.969	2096	361.21	1007	56.456	1258.4	3356.7	8884.2	5301.5	760.96	582.07
2992.5	295.71	140.31	138.98	2108.6	62.013	322.89	1135.9	148.65	396.26	2841.8	15506	21395	628.71	118.68	5459.5	1662.5	164.63	2918.9	761.43	1230.2	38.743	7090.9	111.59	116.74	1481	5863.3	528.93	1314.2	517.55	2778.1	7194.1	943.63	6983
2893.7	137.34	244.81	175.41	127.08	105.07	1412	1416.2	817.87	1813.9	2908.7	124.56	10.602	1644	1140.4	73.608	3356.8	116.26	80.441	93.765	5125.1	2744.8	7092.9	237.37	425.88	2651.1	227.96	641.29	1195.1	4736.6	3596.5	1375	136.01	371.41
2889.4	132.87	141.56	95.85	117	1619.9	2524.6	747.35	529.4	1259.3	949.04	195.96	422.15	364.82	662.9	1115.1	426	95.583	812.61	5084.3	284.18	39.085	1504.2	302.33	571.42	56.985	19378	325.63	656.32	438.16	7932.8	158.83	2082.6	114.31
2742.5	302.01	475.83	416.09	142.15	517.48	65.031	678.11	337.37	2422.5	240.05	5906.2	530.83	82.592	6864.5	3258.1	73.475	26.628	10155	189.78	218.52	2374.6	180.59	98.767	450.21	192.3	3479.7	48776	1883.4	7012.8	4440.1	91.656	14602	726.22
2675.5	188.26	350.75	227.74	83.111	165.54	163.29	510.4	137.32	1013.6	4622.6	43.762	29.507	1308	5049.3	91.311	1846.8	17.289	8803.8	256.39	570.2	1680.7	4268.5	64.962	179.44	473.57	4196	21971	506.17	7153.7	1250.9	134.08	157.74	7540.9
2501.4	105.57	104.41	66.318	105.19	232.88	153.6	1097.3	898.72	227.26	19012	239.88	1062.4	72227	7112.3	108.19	6862.1	45.215	7432.1	61.531	343.69	469.28	1104.8	2553	115.77	201.08	81.458	2275.2	3773.9	262000	106.66	8870.6	4848.8	1253.4
2473	327.6	288.54	5713.5	215.37	537.06	182.81	68.789	1061	1924	1253.4	3119.1	13.365	1536.7	2129.5	689.28	644.26	81.399	162.02	5390.7	184.11	61.05	569.07	47.289	1216	344.74	3021.2	29.527	606.11	3769.4	1771.3	5906.4	3436.6	167.46
2450.7	221.79	181.95	86.983	178.09	3628.2	1749.3	316.18	672.34	556.76	253.21	194.4	383.93	119.7	761.95	4676.8	138.75	537.12	253.03	10410	58.584	53.876	809.91	259.77	426.77	137.86	2588.7	955.92	223.52	414.81	23546	1822.1	446.28	124.36
2423.8	260.95	497.61	62.303	424.23	1719.5	140.61	68.462	53.748	1380.5	33991	12148	82.913	1118.3	4888.9	2612.2	7421	245.94	11045	116.75	1525.9	196.9	204.85	1541.9	85.499	378.21	649.17	6362.8	1615.3	1363	4471.7	1883.1	5185.5	476.54
2405.4	199.16	231.25	161.9	43.428	129.95	173.27	191.06	170.59	1187.2	842.41	106.25	215.54	4067.6	1787.1	166.12	91.338	978.71	40.755	22790	190.44	29.304	658.63	2775.4	132.36	496.48	37.3	2850.1	378000	24514	5340.8	845.47	4852.4	358000
2378.5	333.57	208.52	139.43	157.8	1841.6	196.47	96.731	200.65	485.39	758.21	119000	2607.8	127.55	3030.9	3380.2	67.969	911.43	71.497	8893.9	295.19	582.84	922.43	263.46	213.94	955.84	21.601	116000	248.66	1777.9	219.46	1448	45.582	438
2297.1	155.47	246.06	124.09	103.99	238.48	405.44	163.95	15108	1120.3	18102	158.9	266.41	15.908	2185.8	2352.7	71.442	155.25	181.65	98396	60.381	210.41	772.62	1631	325.48	700.73	323.61	9452.8	9622.6	31396	4438.3	2426.1	29806	197.66
2286.6	519.34	192.39	159.94	683.44	4175.7	325.12	321.25	439.71	4747.5	3800.3	7425.6	131.5	3497.9	2243.7	2025.5	8.037	128.05	164.11	4936.8	235.18	27.603	1039.1	372.84	302.93	208.31	2241.9	125000	7482	912.65	4625.2	188.2	1311.5	134.06
2271.7	409.47	118.91	255.57	174.27	192.44	599.79	87.83	146.46	757.44	167.89	14037	629.68	1212.4	354.25	2630.3	64.482	2171.5	294.82	3177.9	208.54	286.63	6512.4	1101	105.82	394.52	29.788	5105.5	159.18	7397.6	10985	5666.9	13011	714.54
2208.2	427.94	77.77	507.66	188.84	188.45	432.52	94.95	336.49	1500.2	1524.8	10726	475.9	129.62	539.91	1555	78.204	3773.1	563.26	1052	605	1373	1049.9	66.047	603.38	167.14	4010.9	256.81	807.13	382.77	4489.5	8132.5	2331.9	722.66
2204.5	378.44	139.65	108.78	62.631	7190.1	542.52	586.33	372.05	1030.1	150.87	4360.1	838.77	3331.2	166.85	48096	2760.5	173.62	367.95	1189.5	283.65	2858.3	8534.4	142.43	139.49	201.62	740.39	75185	1270.4	9682.6	11216	4739.1	5283.7	140.48
2181.3	978.32	140.81	236.11	77.826	121.64	321.44	188.52	364.52	2156.8	720.14	103.04	467.22	38.795	1041.3	63.284	269.27	656.22	307.51	18709	152.25	108.32	1991.9	700.04	975.46	397.73	1463.2	224.58	6408.1	798.94	4758.4	2440.7	31015	942000
2175.3	434.85	324.89	243.47	2842.7	133.08	125.62	328.9	2190.4	44.742	9791.8	4257.4	14.339	1613.5	10983	2704.4	1680.5	129.7	327.01	81.162	176.4	474.71	6378.7	64.846	1062.2	138.96	99.072	29.075	1694.7	1089.8	143.02	4148.2	1176	5419.6
2156.1	237.37	208.06	245.47	156.12	120.63	955.99	54.382	2357.7	102.24	5401.2	448.39	66.739	1831.7	302.09	7224.2	394.11	328.07	273.5	482.14	106.93	5060.9	1240.9	3146.2	738.52	215.15	274.86	6840.7	4117.5	7497.4	4875	2924.5	5463.3	183.72
2097.2	221.07	247.33	580.66	215.31	240.29	2040.6	153.81	2395.6	2011.6	1322.9	14083	1154.4	1422.7	1441.7	2353.3	418.14	92.758	334.5	17411	72.028	55.375	1115.4	194.01	485.01	1781.6	156.91	1182.9	12656	2683.1	2405.8	4628.9	218.54	104.88
2041.8	283.5	391.73	174.13	239.18	108.47	78.396	2108.1	83.579	709.95	3291.3	8609.5	83.517	23.746	497.26	633.76	208.45	86.332	144.42	2651.7	292.99	60.075	1035.3	97.793	371.23	12022	112.35	13350	19233	73330	750.4	7872	832.35	323.86
2023.3	473.54	89.398	156.35	69.022	66.412	1862.1	632.9	218.77	725.77	106.45	666.05	247.23	1349.6	853.72	1447.5	1168.3	270.22	22158	119.63	309.27	492.8	144.86	72.271	746.09	12179	74.476	5854.7	124000	7358.9	18707	834.25	10015	136.12
2017.8	76.161	101.84	173.43	436.65	294.81	1769.9	45.448	174.28	2824.6	1713.5	40846	389.05	1505.9	5546.8	518.9	93.761	91.516	109.02	2141.4	274.83	478.94	885.04	234.18	107.9	613.89	18.519	352.42	3006.1	2056.3	1471.5	694.31	156.73	3160.4
2007.5	377.37	349.37	192.71	149.66	101.64	469.54	614.86	1432.5	1623.7	15450	19795	1138.2	179.55	3284.6	759.81	177.18	561.45	185.39	358.56	0.27738	192.66	1216.2	457.22	2986.5	219.54	617.95	614.46	241000	76.27	5654	6897.8	75.127	311.97
1995.7	236.51	20395	250.26	105.86	98.749	108.85	108.11	508.35	57.858	20832	1087.5	124.15	1865.3	122	2821.2	223.33	202.4	52.393	29221	574.05	92.291	536.72	852.06	129.23	1046.9	26.601	7534.9	3547.7	1603.4	901.28	5194	12101	448.46
1991.3	274.01	920.74	147.42	99.161	238.21	1348.5	284.21	1149.1	170.54	15597	1174.7	183.18	3165	215.64	67.065	300.97	38.899	299.55	12762	179.13	289.36	2465.7	492.51	1864.9	130.31	827.18	33.212	459000	16234	2411.5	6562.8	3904.3	80.74
1986.7	207.74	206.92	103.71	135.22	3186.9	246.12	811.43	124.95	712.09	2199.1	22396	665.2	9457.8	954.69	1419.9	159.67	195.36	79.341	14462	208.71	81.327	368.88	179.68	207.18	1109.5	743.16	78428	351.71	4081.4	5867.4	2574.1	5457.2	755.35
1983.2	161.13	142.43	1140.5	1527.4	21853	589.82	667.49	216.26	447.53	9769.9	4769.4	358.68	101.49	151.37	328.77	143.37	1902.3	327.38	1981.8	48.671	232.24	1243.2	734.57	154.98	132.08	1558.7	21.125	38665	37736	199.66	2896.8	1343.3	181.24
1975.4	947.41	566.96	142.96	73.58	49.478	507.75	178.55	718.2	229.28	420.99	72081	89.659	11195	3323.3	2984.9	168.9	215.91	99.172	4859.3	851.2	103.64	364.72	346.12	2113.5	332.07	3939.3	12888	53692	380000	1754	5786.3	2101.8	330.67
1946.9	924.03	202.9	193.08	83.032	88.277	186.58	184.18	118.6	1457.3	5649	109.12	281.9	70.213	620.83	18913	542.69	1962.9	19188	346.15	2072.5	78.167	3297.7	506.59	2507.8	95.847	970.19	76.831	1380	4938	2570.8	520.97	66356	125.39
1902.4	118.94	390.45	134.75	77.807	31.395	1336.4	848.36	363.53	175.83	335.56	21462	122.9	3255.5	375.1	46.843	753.79	66.651	375.21	1689.2	46.797	517.9	1721.2	115.82	345.01	252.76	143.59	3167.8	786.69	8294.7	29964	3905.5	7739.9	347000
1893.4	1428.2	230.49	124.04	48.836	307.09	46.188	268.85	705.4	691.28	278.25	1100.5	1012.4	4429.2	675.44	234.94	58.451	218.13	430.99	13644	797.27	350.88	688.6	361.89	297.34	3992.7	36.65	233.24	1083.6	1870.9	1983.3	6422.8	134.92	130.26
1874.6	232.6	102.49	195.05	29.451	336.54	2888.9	823.06	497.92	731.69	5161.7	38550	2157.9	1078.1	100.93	3014.2	47.321	2598.5	140.16	12938	187.35	302.32	837.91	170.8	124.69	639.43	88.395	51800	13907	221.24	1586.3	247.3	3922.1	269.26
1804.3	110.77	272.49	168.01	120	57.533	3875.9	166.9	11751	129.06	3027	751.8	1048.7	1482.8	581.41	5067.5	704.78	232.43	1353.6	21506	125.43	39.944	547.67	207.64	1223.5	234.65	104.4	48.845	17266	7058.4	535.75	7417	5487.7	248.66
1751.4	538.11	242.99	201.77	104.03	61.822	259.71	706.12	534.19	355.93	13195	9370.6	793.79	15.325	1023.4	1116.2	162.72	114.09	321.96	8067.2	72.222	128.11	1567	55.797	1367.7	260.36	7692.2	95.588	74.071	8937.9	6810.2	2790.4	474.98	491.06
1697.4	308.73	202.01	263.14	65.434	120.19	739.79	162.14	2795.6	251.07	830.96	19907	255.9	5384.7	242.35	847.87	100.02	55.298	221.41	20275	102.88	22.019	1406.3	178.48	186.29	79.343	3257.4	1550	212.17	6091	5698.6	3196.6	3315.4	282.96
1692.7	186.86	220.62	98.122	280.42	1889.6	1189.3	271.05	883.32	2067.7	1208.6	3214.3	516.88	5578.1	812.23	255.21	218.04	54.726	55.502	2835.4	91.699	58.343	1320.9	427.76	192.47	183.94	4487.6	180000	3534.5	1469.1	2040.4	2939.1	129.11	290.19
1644.3	187.83	398.5	399.6	126.26	260.76	2393.6	124.75	487.3	650.17	2372	670.07	294.19	13829	237.52	346.21	1817.3	462.78	103.34	225.29	1789.1	2455.6	3183.1	184.58	404.34	157.23	806.99	30.801	7338.1	179000	2062.4	1111.5	963.5	282.37
1618.7	391.35	180.99	239.59	1424.2	72.152	368.64	133.06	409.66	1134.8	291.81	545.45	310.71	9516.4	450.3	63.954	115.27	905.93	674.77	2023.7	60.594	332	963.28	295.7	2105.7	144.58	114.79	104.14	1054.2	2427.3	6391.9	510.06	19370	134.84
1614.8	301.07	113.97	143.85	90.518	96.648	176.06	356.77	223.83	131.17	807.36	69837	243.22	69.676	579.92	2954.4	144.15	148.18	105.65	6329.7	201.65	167.69	139.26	229.13	1707	1268	245.9	143.83	7148.3	499.45	3904.1	7605.4	748.24	741.52
1584.1	358.61	173.58	172.44	986.56	119.03	478.97	232.68	8562.8	1006.8	179.63	65579	2786.8	100.52	1968.8	471.21	321.26	46.331	406.89	4171.4	623.64	671.35	1330.3	94.321	876.05	272.25	1638.1	64.384	168.66	1873.8	531.4	5298.7	5921.1	453.46
1562.4	995.69	248.98	166.22	83.822	119.2	498.25	228.54	245.97	1243.9	24737	271.28	279.66	1699.2	303.76	258.78	291.45	92.058	130.57	34436	132.07	51.247	1225.3	227.16	473.34	2057.7	426.77	483.66	1127.1	625.97	538.41	4034.4	3368	322.62
1536.4	94.462	294.35	163.31	61.499	79.493	98.412	318.07	1350.5	1400.1	21835	67303	97.297	11.328	1041.5	1490.6	213.62	537.75	276.9	1293.5	359.81	329.75	1316.1	227.81	181.85	45.53	328.81	1435.1	31355	1389.3	3447.2	5874.3	232.79	893.06
1520.6	130.48	405.64	131.48	103.43	73.777	153.78	965.24	743.39	2739.6	483.22	72947	197.63	30.325	977.24	4183	4413.6	98.112	10849	166.57	1570.1	565.84	277.21	878.81	1048.5	537.41	5192	3538.3	8482.9	6978.7	5435.8	1513.8	1358.3	248.48
1507.2	368.55	323.88	195.29	433.79	1726.5	61.243	913.87	124.4	1649.9	1462.2	5525.4	881.37	807.54	1666.3	213.13	2274.8	2520.4	393.51	132.86	476.82	5624.4	815.37	3577.3	103.58	30.052	5193.7	306.06	4575	9037.6	1498.3	743	1433.5	45189
1505.8	299.67	252.58	256.46	100.6	247.41	249.98	315.81	744.36	133.98	402.73	34915	360.87	2316.6	1035.1	402.8	90.69	209.39	33.891	1868.3	4334.8	510000	3051.2	68.596	814.68	3099.2	657.88	523.38	31985	681.56	1377.2	133.34	58.756	399.17
1494.4	394.27	189.31	294.52	147.97	209.06	132.68	77.209	117.43	117.42	4440.8	11374	1063.7	122.26	7428.5	572.35	99.827	830.97	76.792	15317	72.513	1061.1	344.75	3307.1	5084.7	471.79	24.072	476000	10596	2310.1	6034.9	165.04	2974	150.3
1484.5	70.967	154.25	91.061	117.14	102.59	1755.6	111.01	749.79	123.1	14164	905.37	434.14	49177	5143.7	3610.8	109.29	258.07	416.49	74.887	319.75	7425.9	1864.5	164.69	2207.1	164.99	639.39	418.31	115.2	37621	1550.8	25902	41284	586.26
1484.2	388.7	713.37	242.93	84.339	36.207	29.726	180.67	4121.4	92.406	17756	168.6	535.46	268.26	9659.8	74.386	20739	46.42	270.01	2507.6	189.55	107.03	40.711	416.47	144.73	179.39	4643	808.14	1303.1	8029.4	5057.8	5986.6	15463	23118
1460.9	271.9	193.46	131.8	106.73	93.097	163.23	97.861	1328.4	1835.8	15868	1173.1	219.49	139.1	120.09	99.986	596.91	85.35	199.88	14180	423.4	118.24	860.15	310.64	505.7	2160.1	2896.2	66972	22355	912.53	2006.2	1481.5	15232	3762.9
1452.8	885.3	313.25	598.59	347.12	320.47	103.76	1317.2	528.77	6121.9	196.28	613.98	214.04	5.4141	1441.9	4029.6	203.38	1538.7	74.658	1023.9	99.96	1823.6	3982	142.3	294.06	132.36	3901.9	66251	240	6556.9	1659.6	3467.9	9225.1	5541.6
1447.4	180.2	146.37	54.972	134.61	3706.4	630.47	720.1	527.02	601.83	8733.7	76217	868.94	2428	45380	2562.1	110.33	473.6	151.86	10018	249.94	136.24	946.87	570.48	332.74	3945.7	8461.8	35777	243.71	517.44	751.18	685.57	178.3	190.45
1437.5	346.89	174.85	108.04	4444.1	87.081	87.417	390.02	294.33	709.72	2171.9	5982.6	9564.2	89.178	43.284	1019.6	1050.1	81.365	33.2	174.24	6278.5	4147.5	5296.4	50342	4013	393.2	115.12	2349.4	201.63	27356	12304	2297.5	24578	41.456
1427.6	139.85	139	79.93	136.38	143.26	2013.4	790.6	186.1	6012.3	4080.8	1826.4	777.32	2517	1846.1	82.456	300.95	3724.7	813.46	5473.6	148.88	1774.2	1027.8	174.02	364.39	427.3	224.61	65.776	387.29	1818.1	1366.6	5164.2	16162	126.68
1410.7	430.58	98.612	385.03	239.63	137.27	1086.1	188.12	125.03	622.45	529.55	228.47	258.59	4971.2	215.39	2971.7	287.89	1538.8	92.753	37.232	32.356	4141.3	584.51	5489.9	7314.7	1331	592.82	569.89	14406	3334.1	2853.9	3476.5	12825	176.75
1401.6	197.73	104.33	93.73	240.64	296	559.42	2589.7	246.15	7339.5	1730	29083	341.25	16.053	1116.3	55.331	815.45	100.05	4225.3	143.41	227.88	229.74	139.41	153.54	183.66	176.93	141.62	40045	606.39	25145	6122.8	2033.4	11547	233.93
1383.9	133.76	481.68	187.42	753.37	143.89	153.87	1421.8	96.416	410.1	3819.9	20430	31.362	1906.3	645.62	177.08	91.405	228.88	39.406	2153.5	11266	17075	7476.8	468.02	64.366	21735	1021.6	587.78	1977.1	34140	134.63	155.87	3849.8	223.12
1381.5	428.18	485.48	128.36	40.261	32.346	192.59	590.17	2120.7	58.513	541.96	596.68	199.16	3428.6	528.77	298.64	3689	30616	920.68	2132.4	726.5	5180.2	1639.5	28.562	1410.7	24576	5681.9	106.23	2233.9	3303.5	8895.2	94.941	23.662	200.78
1353.3	379.62	123.7	254.43	76.51	153.24	235.54	303.87	746.34	380.01	321.07	30622	394.48	55.606	2946.1	3781.9	180	739.4	290.57	6531.9	45.091	176.15	787.06	257.85	229.24	412.04	86.052	40.977	9427.9	5453.6	1156.5	15768	8520.7	346.14
1352.9	415.27	260.84	224.44	61.73	135.85	177.91	150.32	4522.1	1628.8	415.82	9701.8	6560.1	95.961	4040.6	937.85	95.934	34.283	240.16	40000	129.09	171.89	1295	282.22	217.38	126.23	3619.4	124000	3649.2	6436.1	7108.5	3109.9	517.07	18708
1338	219.93	472.78	311.62	240.11	384.93	121.6	36.558	678.05	2734.2	53.731	273.7	298.95	2026.8	179.04	2582.8	91.629	57.382	50.232	12549	158.78	45.091	110.13	49.772	176.09	425.69	43.572	1726.1	34352	2305.1	1238.2	2831.2	4867.7	64057
1333.4	170.27	381.36	217.17	130.12	103.55	435.24	255.49	418.95	1186.2	206.25	905.39	2745.8	1074.5	79.131	100.68	433.54	87.019	852.4	2984.9	858.57	89.244	1754.8	471.02	785.31	399.74	4521.6	3203.8	4248.6	18804	8021	4614.9	8118.1	167.44
1318.8	251.94	165.27	102.75	189.39	264.94	457.73	142.94	360.69	1825	168.28	184.04	90.321	463.31	41.237	525.17	607.86	451.3	266.75	15340	214.03	159	1835.6	20890	8326.9	18.96	16.096	2018.6	6101.3	7556.5	2135.4	19692	19513	178.54
1303.9	425.57	116.72	188.35	1009	279.59	332.84	846.11	363.27	167.71	89.787	10933	393.48	18.279	1992.5	448.05	240.92	74.503	541.65	5244.7	59.178	30.897	1486.3	1353.3	474.56	1086.2	4407	351.85	7762.5	870.2	10498	0.0026806	144.08	1152.8
1302.3	179.68	218.1	224.12	227.52	136.76	638.35	705.27	550.95	8184.1	1079.3	57587	118.2	11113	830.17	5337.5	97.112	43.593	189.38	5566.8	428.52	180.26	75.152	335.37	168.03	6601.8	5465.4	50.757	1269.1	980.46	1452	8305.3	433.51	110.5
1288.8	793.57	199.83	103.84	707.05	1544.7	241.95	481.28	82.871	3248.7	319.93	17118	561.69	673.24	692.77	2750.1	224.99	3139.6	70.654	35.074	21.8	2048.9	666.97	143.18	264.72	1179.4	146.14	287.09	481.45	1011	6346.7	518.6	5394.4	405.87
1234	274.77	5531.8	196.13	115.53	135.16	450.27	129.9	363.91	91.999	930.97	21379	783.54	1160.3	475.95	213.13	193.09	65.667	148.09	9170.3	51.948	141.84	4128.2	82.963	218.92	1543.9	4252.7	3407.7	4334.4	183.98	1492.2	770.58	773.71	11393
1226	90.145	283.61	59.13	182.9	127.54	629.73	280.47	702.05	741.94	15407	5472.1	344.17	746.88	609.57	690.56	464.06	314.28	251.67	559.05	15.505	149.42	883.24	2161.7	220.29	200.98	115.96	69.111	745.82	1628.6	65701	876.36	6916.4	206.77
1205.3	117.69	622.72	139.14	78.45	81.609	89.743	1646.4	391.79	3418.7	4088.2	2485.4	5132.4	54.502	338.15	3204.2	317.74	451.12	38.114	7365.3	47.894	61.712	1713.8	76.642	268.03	112.31	860.78	113.56	536.24	1104.4	3558.7	7711.1	6481.4	33.927
1182.8	323.16	472.32	254.37	63.497	187.09	2311.5	743.96	522.98	2123.3	5959.5	43541	350.02	72.684	4242.2	2722.3	2272.5	371.47	4741.1	147.71	405.6	1439.7	501.81	99.481	2568.2	141.26	382.34	23.579	7524.2	635.1	4414.4	677.14	400.72	2.1914
1166.5	641.41	336.12	256.93	73.154	104.13	344.82	719.12	175.84	883.31	25926	9886.4	797.19	1367.2	818.17	83.065	66.27	977.26	1374.1	1180.2	110.15	786.16	462.59	50.426	1182.9	102.45	2301.2	2681.2	2712.6	3349.6	1341.4	5481.1	2089.8	216.83
1166.4	325.22	8474.1	224.05	108.38	94.611	633.13	112.28	460.81	1004.4	135.71	13191	338.94	3870.8	410.64	4219.4	52.608	84.786	349.66	72.018	466.59	2889.9	652.83	832.87	105.61	319.05	326.65	1753.1	66911	412000	4387.8	3856.6	23794	140.41
1146	70.394	624.26	91.785	69.823	104.77	160.42	143.4	514.92	2277.2	5423.1	34702	208.9	6904	228.96	135.54	126.28	63.254	253.66	122000	150.87	54.759	1329.9	63.919	403.15	8887.2	4783.6	137.78	477000	1266.4	2516.3	632.79	124.2	189.18
1132.1	213.27	144.37	121.33	172.23	703.41	1201.8	329.19	369.27	2881.5	29476	12298	31.246	1764.5	4280.9	3554.1	233.06	403.31	120.24	1864.8	23.795	2663.4	983.08	215.21	4474.6	59.832	13201	20647	2502	3569.3	1085.7	1348.1	130.1	42.927
1126.4	1433.8	483.86	227.63	95.611	91.075	642.84	62.753	559.32	1572.4	1965.2	191.05	599.26	2460	349.53	394.11	311.61	65.568	51.73	796.58	292.27	176.08	539.44	0.89183	143.98	43.184	133.9	136.16	436000	22808	3583.1	4512	6462.1	522.59
1111.4	615.67	485.67	228.56	77.764	162.4	392.83	338.24	955.3	147.43	391.24	27838	48.708	1303.3	5724	5662.8	230.44	39.79	433.93	72802	111.83	164.6	5916.3	262.89	180.1	3975.8	4789.3	448.16	68771	558.82	2393.1	2455.3	334.16	258.79
1107.7	171.28	114.99	94.212	116.56	160.2	712.15	183.23	283.9	797.22	6800.6	304.62	812.52	956.59	1472.4	670.49	407.5	231.08	930.46	5897.6	1271.8	225.57	1021	419.81	184.58	195.41	159.15	175.28	2599.2	2925.6	11123	33969	14869	281.03
1087.5	51.467	294.45	525.19	228.03	116.74	124.58	107.93	2323.8	497.84	4870.5	6496.3	191.11	12.026	564.97	433.69	95.657	267.99	180.11	1840.4	251.2	199.54	332.31	104.42	173.6	137.48	45.812	128.14	6600.4	1962.8	5964.1	4538.5	51.857	7287
1079.7	191.32	91.344	5043.3	519.8	1451.1	1140.5	185.57	592.55	1260.8	482.18	3423	368.81	416.2	383.15	302.14	63.379	185.24	368.31	13837	157.1	53.182	978.95	330.78	2318.6	5603.4	187.83	2515.6	5772.4	4639.8	5866.2	2523.5	47116	703.48
1076.1	441.36	1429.7	196.52	126.4	348.21	151.66	210.71	1584.1	986.17	9395.1	175.42	259.73	12.191	832.81	1135.9	446.87	76.116	900.21	4203.7	77.553	417.82	1271.2	359.01	644.21	156.96	94.887	154.47	632.27	466.5	2357.1	37944	11110	330.66
1065.8	164.87	81.087	68.769	113.92	326.85	301.67	584.08	5069.9	37.132	16186	53005	1553.9	10459	38.746	2327.1	72.091	1865.4	368.3	20516	37.023	385.62	1079	296.8	621.89	129.02	2730.3	550.45	44.09	18765	4721.9	6347.7	1650.1	175.3
1061	101.05	513.72	105.52	18.165	109.28	1961	446.84	550.42	1140.7	4895.1	1517.3	223.9	118.12	811.71	7232.7	448.63	70.154	184.8	408.45	76.24	185.98	17.905	2430.8	123.4	834.19	3594.4	2719.2	163.42	1629.9	1160	8567.6	36429	392.02
1050.4	295.81	238.94	187.78	156.67	178.44	179.39	153.21	353.54	511.82	216.78	40057	259.09	5890.2	708.96	215.3	7589.9	226.87	621.01	3046.7	232.17	191.65	835.53	1382.5	560.63	228.47	57.27	11946	142.22	8222.5	2192.9	115.72	8970.8	302.77
1039.6	175.4	1761.7	120.96	67.167	102.22	84.663	170.16	829.14	233.7	2637.9	6461	243.63	2398.8	834.74	120.65	24.474	1004	179.22	2214.1	87.752	184.13	462.18	1018.5	2159.3	240.88	1515.2	1779.8	5184	3470.4	1305.4	6269.7	16766	9203.4
1038.4	32.838	212.45	53.113	118.29	13240	558.87	5108.3	265.29	171.12	8812.5	2158	238.02	89.856	115.76	85.254	296.02	78.592	100.58	806.16	59.307	239.39	2263.4	1575.2	1525.8	2195.4	3092.3	131.09	428.04	190.37	16314	1538.9	3435.6	1618.5
1010.2	315.28	150.95	97.623	451.53	405.07	145.95	346.17	1170.1	268.03	920.3	233.95	1058.2	2575.4	319.66	84.206	729.53	69.801	47.306	805.15	728.22	28.204	259.76	53.892	177.25	397.96	2875.6	3482.3	823.38	572.67	3182.5	6248.3	3726.8	75.357
1004.4	413.96	10760	258.47	667.08	172.88	218.57	279.61	279.76	1165.4	229.76	7232.7	8975	178.29	388.43	1239.6	1050.1	49.826	431.38	1212.8	330.79	79.969	141.38	2511.9	148.54	172.76	830.32	108.1	342.26	833.19	1656.3	5464.4	28311	128.76
1000.1	282.34	151.43	199.45	139.68	98.638	262.07	371.66	4642.8	170.86	152.91	1394.3	527.18	16.199	320.45	266.82	640.09	47.326	349.61	2146	210.42	612.91	1191.3	105000	3744.8	155.65	10078	113.24	1268.2	708.98	258.91	340.4	1160.2	448.56
993.77	539.76	253.78	199.51	157.91	248.22	90.45	268.82	399.18	178.15	883.31	7476.4	824.98	1440.3	124.99	403.72	337.82	70.172	1049.4	12556	67.347	63.524	663.24	72.075	127.09	333.97	3867.5	2712.8	1370.8	2927.2	921.18	9111.1	9016.9	8517.9
992.99	1022.3	118.71	150.48	74.964	142.72	513.69	60.1	765.21	266.85	2023.5	49938	1412.1	161.74	461.29	5420.7	225.4	119.36	640.17	8526.9	753.04	51.901	2072.3	626.08	284.36	402.3	12.129	3333	4567.1	556.14	2470.8	434.11	540.25	9192.3
986.91	267.94	202.77	354.1	65.389	95.586	119.25	1659.2	220.21	247.68	187.26	391.82	768.02	3294.4	227.73	843.56	292.5	284.91	204.12	74.887	137.18	3711	594.55	67.374	211.59	259.55	77.494	9317	24764	1725.4	691.91	9904.4	97.806	371.55
973.02	144.93	93.329	597.02	630.05	108.17	385.31	640.36	633.23	962.52	278.7	614.69	1686.2	264.42	405.29	239.51	46.828	73.587	7641	154.77	330.04	2021.6	230.39	230.38	2902.1	67.205	136.85	43.219	1648.9	6685.4	10724	3737.3	50.071	88476
972.68	199.31	508.41	170.76	8706	2479.7	1177.5	335.74	329.16	379.32	997.86	402.55	2946.9	77.873	851.05	134.26	259.37	116.64	401.76	6333.1	153.94	272.08	451.99	93.126	103.76	482.57	46.132	4845.5	64386	2574.3	20253	7091.2	3472.6	275.3
968.73	476.99	144.47	117.28	203.01	107.98	186.84	382.24	226.03	2170	2394.6	92.369	278.23	312.96	640.61	1942.4	385.07	74.937	100.61	10832	90.588	291.79	824.7	114.92	132.6	1136.5	1948.9	13020	4405.7	2931.3	1950.9	10439	202.6	82.144
936.97	246.43	243.46	121.51	4594.4	193.48	580.39	186.89	891.62	385.23	1793.4	617.18	380.76	39.743	1690.3	5659.5	243.31	624.44	250.53	15966	534.35	383.82	248.82	103.57	266.6	440.05	897.59	2512.6	15572	4192.5	10150	2896	5148.9	52.415
930.27	736	265.39	175.44	3463.8	109.97	295.26	181.06	515.1	1518	3471	4467.9	60.919	1558.7	6885.2	2347.6	45.202	173.54	2743	108.1	386.43	1916.3	2061.7	437.58	2753.5	99.752	12564	6112.6	2121	2334.9	7686.4	15082	2709.6	230.84
929.31	454.3	134.38	188.42	72.373	130.84	421.45	254.28	1159.8	579.26	14078	12190	318.12	36.594	1049.9	80.554	95.955	413.46	290.79	9195.4	21.867	124.5	5434.9	315.06	79.033	104.64	5626.8	70.169	4189	542.66	3625.6	1149.1	408.21	118000
927.86	137.93	478.47	134	96.975	130.82	543.41	290.9	134.89	546.41	10980	338.53	498.23	397.78	687.96	241.35	2234.9	72.8	5663.4	37.994	745.2	2186.1	1274.9	73.08	600.1	13957	1611.6	1077.9	2228.6	3217.8	3881.1	77.962	7368.2	335.66
926.46	473.36	181	299.65	107.51	72.191	4172.2	708	4262.6	338.67	553.3	45989	971.4	2643.5	1467.5	91.487	224.02	549.44	187.18	377.1	207.44	155.91	242.1	2636.1	3065	683.84	15218	315.36	2193	1724.9	11850	2836	189.38	508.44
922.49	1033.3	191.48	654.26	130.6	69.559	230.89	234.38	2115.7	187.78	458.34	2763.5	42.68	1530.9	2898.7	314.63	258.44	43.235	263.86	63623	172.27	295.36	754.17	309.13	107.06	2402.3	3801.7	192.45	1472.3	1950	5966	65.486	1474.8	449.45
911.9	299.11	139.36	207.83	80.969	71.24	2207	17118	33.678	5366	1827.6	2682.7	86.186	513.84	768.48	768.47	475.18	67.876	809.76	25816	72.347	65.115	1321.9	25528	12815	678.35	1959.7	70036	34123	3603.7	4526.2	602.23	3069.2	48472
905.74	1019	217.18	232.86	166.5	905.63	223.29	513.72	2225.2	505.2	222.96	235.99	15.173	1662.9	5953.7	7555.5	107.25	137.7	656.76	14559	84.053	1198.1	537.2	1236.3	2109.6	10244	7061.1	162.55	898.77	11835	6998.1	1385.5	120.37	491.16
904.81	724.64	180.26	105.89	302.92	1437.3	1859.3	52.89	413.03	317.13	5387.6	35972	308.37	38.581	420.22	2513.2	219.93	1591.8	516.07	35405	31.683	450.65	2349.4	141.82	2328.5	33.006	14.856	14697	1814.7	3031.5	2326.4	490.6	19729	313.55
902.9	172.71	89.505	79.414	150.37	259.97	323.39	207.58	1673.6	95.223	3709	288.44	392.66	7.2857	1170.3	2423.1	156.66	269.7	9.2442	643.39	22363	255000	791.42	101.44	163.52	99.6	4850.5	2590.6	379.5	2624.7	333.8	5319.7	12.082	20009
900.8	431.55	185.66	676.65	158.05	158.66	252.55	151.05	5696	208.02	28676	21826	1042	668.52	850.54	1249.6	251.62	65.408	214.94	6712	88.643	150.39	11259	87.9	117.73	161.69	34738	686.02	52149	5635.2	362.36	645.86	8566.5	122.69
879.53	107.27	131.36	147.92	75.285	149.64	148.95	334.63	57.222	2919.2	937.26	2472	81.63	20380	835.7	288.85	1612.7	8984.1	2201.3	721.94	6930.4	4659.2	193.66	303.47	220.95	258.28	34.315	42.078	102000	3325.9	3893.9	700.6	22231	196.51
873.07	209.53	111.04	374.28	805.6	137.74	397.15	60.721	443.96	1672.7	14028	8178.4	157.46	2163.7	874.45	69.23	48.344	32.565	99.187	74.119	363.72	3407	149.46	282.85	125.36	1167	133.08	1407.9	546.11	38210	2637	4594.9	907.49	152000
869.6	131.67	182.77	155.11	107.34	612.47	108.18	60.187	158.11	3936.3	430.52	1732.5	286.07	19747	124.79	6018.6	1459.6	106.6	39097	92.916	86.814	1974.7	176.03	365.37	342.15	1341	3060.3	76.037	107.78	11589	1121.4	4896.6	8438.8	365.11
867.06	71.506	79.545	188.96	138.99	105.43	338.03	66.431	147.36	68.764	177.62	27448	161.91	2244.9	2182.6	113.58	67.201	95.601	24815	157.25	411.08	466.56	556.36	177.6	248.22	83.551	3740.3	1031.3	938.76	281.38	3380.9	12.057	2755	677.22
860.4	376.47	497.01	165.42	146.56	1072.8	2135.2	134.13	760.52	303.26	22504	4331.1	60.548	815.22	91.851	144.69	2825.7	352.04	3039.3	136.91	968.4	315.28	2374.9	649.21	1243.7	702.81	52.44	165000	2869.7	2871.1	229.25	9208.8	5388.7	5093.9
857.55	369.47	569.07	1398.3	237.13	93.374	2575.4	113.81	633.21	1100.8	907.62	186.6	107.17	863.13	3726	250.97	1955.2	222.82	697.55	78.858	1151	1318.5	475.15	118.98	158.77	196.92	117.76	42.953	2527.9	2242	2360.3	2071.9	16952	317.99
852.85	349.38	428.05	258.08	96.843	10260	199.66	116.05	178.5	2026.1	606.19	268.58	659.69	189.56	5013.2	79.66	138.28	92.945	381.63	4590.9	518.94	96.894	1477.6	84.469	637.14	151.7	4044.4	696.92	4141.4	46591	1474.3	8581	22690	158000
847.44	294.3	261.17	127.17	16.722	121.52	278.64	238.97	8206.8	66.611	535.26	144.18	42.375	1747.6	3473.6	340.67	120.61	906.3	101.13	2122.7	46.211	156.99	1746.9	13673	3586.4	2539.2	196.36	173.58	3848.2	13952	6298.3	18801	3371.9	213.98
830.09	69.571	244.26	55.879	70.704	60.942	232.5	1815	998.75	221.06	750.67	1710.4	88.278	207.35	3331.3	886.51	1955.2	73.643	52.634	811.49	114.39	405.13	1260.1	138.78	763.21	1263.5	51.073	49012	202000	629.33	3551.3	789.04	353.48	167.25
821.88	180.72	596.87	255.73	497.47	49.676	2050.6	3664.4	163.73	178.05	982.83	304.48	36750	592.4	2423.4	1766	7279.7	357.2	270.27	153.98	419.83	4085	542.02	197.98	3024.8	480.14	4782.6	2130.5	2606.4	2088	95.661	892.2	739.61	620.16
819.7	451.31	483.1	190.56	260.63	147.05	795.97	5849.5	591.74	356.77	14148	566.24	2114.8	3922.8	1164.8	89.855	149.66	67.568	164	13146	17.138	92.422	23546	827.12	581.73	262.42	55.462	48.124	10320	6460.8	20171	13511	231.93	11410
800	743.19	215.77	269.33	110.58	72.535	758.27	184.62	698.35	284.84	18673	71.284	2465.4	114.5	283.47	2824.5	361.46	206.13	233.4	325.41	145	2726.5	193.36	17.41	1094.7	139.06	132.36	240.7	1355.7	5684.3	3011.4	5933.6	142.29	6263.5
797.63	742	173.25	202.41	180.27	58.386	10696	716.26	4663.6	489.95	898.68	188.46	197.49	190.75	65.516	186.38	50.359	21.414	38.28	74.963	536.16	1787.2	2036.1	1307.9	285.45	7116.4	226.64	251.95	2901.6	4973.5	36.727	5863.8	7650.8	329.12
796.48	212.42	250.35	33.912	1458.9	58.54	84.124	914.56	514.08	91.45	4477	76.729	126.86	473.43	422.59	3901	376.49	304.59	17345	161.68	5874.9	31447	618.25	45.073	102.71	252.83	33.214	1797.9	1165.5	179.73	6835.7	4866.3	2378	108.72
793.13	648.92	192.56	295.3	86.559	636.03	145.1	802.77	489.7	1636.2	151.41	93.645	583.6	2660.7	1142.3	50.493	96.015	41.204	105.43	58170	24.524	197.89	384.97	361.29	151.96	15248	1563.9	1517.9	40.777	1169.7	7372.8	3773.3	22854	232.5
785.19	135.23	311.87	120.12	34.538	441.11	432.69	180.81	183.09	509.17	271.54	41903	26.043	1385.4	2790.2	1939.9	117.64	78.003	110.18	1846	117.21	631.04	5754.7	91.396	1358.2	327.92	1311.9	463	86.883	510.8	4058.9	5777	1540	6973.8
785.04	89.1	109.62	91.528	802.25	123.14	543.16	173.9	42.676	2048.3	20500	13656	120.12	818.75	1918.3	442	98.65	284.38	118.09	4760.5	4009.3	142.06	517.12	435.41	178.87	204.19	1451	60.078	2199.3	532.93	5570.8	10843	18947	224.37
781.93	877.71	187.77	69.289	90.932	1606.6	1394.7	155.51	505.43	415.57	1416.2	1412.9	589.08	81.025	61.807	684.31	353.44	124.77	163.01	1587.2	90.727	101.48	452.89	2560.2	6543.7	423.56	9741.2	4376.5	6595.7	5132.6	11578	3338.2	3861.3	194.36
780.08	546.5	77.061	71.765	267.41	171.16	356.32	177.23	314.09	589.81	258.37	302.22	122.95	440.42	1244.6	1530.1	47.775	89.95	1662.9	226.51	740.88	767.99	788.43	59.488	48.2	103.17	1179.1	2360.6	611.17	19810	331.03	9453.6	5301.6	612.13
777	715.49	295.12	110.76	338.78	3330.2	138.11	832.09	34.957	3278.9	4046.5	10293	3436.8	495.3	2541.4	4042	205.72	2059.6	1299.6	2439.7	61.89	970.79	1749.3	82.74	31.193	189.69	71.405	4715.7	1187.3	949.02	2575.8	901.24	39291	568.31
773.85	311.48	175.8	121.07	393.34	246.91	904.65	132.49	336.51	277.9	8494.6	8034.4	127.96	551.7	205.1	4330.4	4067.3	19404	95948	1654.1	162000	15507	526.71	15.09	3381	8807.8	516.07	313.11	23206	48062	2449.5	5985.9	6455.8	432.84
773.44	385.8	172.35	127.24	498.83	285.98	682.72	281	264.16	839.3	12121	898.4	78.316	606.14	624.02	303.53	215.02	41.285	202.53	30596	10.253	52.188	1485.6	95.89	2453.1	222.27	34.556	512	793.81	77015	2514.3	1132.4	15980	125.67
772.86	392.76	233.83	101.67	353.38	3298.3	764.54	496.42	479.61	439.33	418.74	86.797	577.5	1693.6	5646.8	377.63	256.09	29.247	358.42	25348	32442	216.26	533.47	135.34	138.5	359.76	191.8	90.346	2966.9	14496	2027.8	3582.6	3960.6	20731
769.07	203.63	187.6	54928	1424.1	1136.6	673.9	133.34	947.13	1977.9	20143	12398	87.296	872.69	461.24	475.99	243.3	188.9	208.09	1100.1	1257	200.73	50.61	560.46	249.27	119.64	3704.7	173.44	5400.8	1624.7	32556	2288.4	12034	143.43
757.35	171.8	107.97	350.25	1274.5	2734.2	1226.3	172.66	244.61	50.696	1174.9	14454	1802.3	119.76	98.604	525.46	166.2	104.38	356.34	7623	192.16	28.132	320	120.12	351.68	395.88	1236.8	1069.3	583.82	121.36	559.43	7335.5	8752.6	23611
757.06	124.78	238.95	65.18	142.79	162.83	480.69	90.478	37.454	904.72	3348.9	1220.1	70.552	90.724	980.69	558.53	42.637	110.96	3495.3	110.25	320.78	200.93	956.89	167.01	415.38	9936.2	224.2	44.517	315.88	773.86	4967.3	9138	10725	356.19
752.36	279.49	211.89	565.02	174.09	262.38	205	84.832	88.133	1442.4	148.42	2605.7	4810.7	898.98	735.72	9737.3	94.754	551.06	205.84	1145.4	343.61	210.74	3037.8	81.527	289.17	684.36	166.73	33.083	2023.1	43.547	2373.9	955.67	9496.6	76.114
750.35	278.55	279.95	189.38	117.63	586.46	277.67	287.22	528.33	1004.4	3059.8	1909.5	351.05	4485.4	210.07	1986	196.65	53.482	182.4	2452.3	40.312	82.356	148.41	972.99	455.32	224.21	118.63	442.38	24353	104000	2237.7	3183.6	11740	27.413
749.81	159.05	195.09	159.02	146.24	4104	1001.4	10142	91.62	5046.3	12089	55899	536.33	3385.6	343.08	1449.6	4740.7	67.073	422.53	201.12	4169.9	3381.5	6029.9	507.01	789.91	37.259	576.41	43.784	12912	4692.7	5712.2	15211	580.36	298.68
745.31	238.73	290.63	142.73	122.83	72.405	248.56	149.35	675.24	329.99	19368	165.3	145.6	4835	5069.4	63.616	101.15	145.24	8616.4	65.754	263.94	77.374	103.42	104.6	229.61	202.53	12806	34.452	112000	14.141	60888	125.59	25158	75.697
739.09	558.84	447.88	245.25	1075.2	314.08	140.09	687.93	584.92	4950.7	795.78	5816.5	114.01	3169.5	262.12	3203.4	527.94	59.467	24123	724.41	249.89	482.22	598.89	1934.2	102.93	142.52	25.912	182000	511.57	8080	7525.6	1691	5387.9	88.097
736.86	724.2	176.91	90.084	580.2	213.89	313.03	287.78	6402.7	33.749	1184.6	35826	3002	728.48	642.73	119.38	339.07	106.64	434.69	6498.1	748.96	45.624	380.3	857.45	972.83	201.77	82.8	1644.1	6181.1	171.84	7526.2	7867.9	1335.4	137.26
733.3	156.71	95.564	78.76	437.27	11976	1093.6	192.46	639.65	335.8	11486	954.94	1628.6	377.63	1403.7	682.29	312.61	45.286	1345.5	38108	51.198	214.4	911.62	149.91	436.18	594.34	94.1	40653	2254.3	1218.9	56713	1291.6	21310	41329
731.16	294.11	182.13	106.37	142.77	71.509	11565	955.16	305.58	248.83	487.99	14614	384.4	6142.5	741.19	2984.2	3589.2	1286.6	734.86	2226	6945.1	6441.5	751.91	45.39	340.82	140.18	470.45	513.69	518.14	347.88	8976	1534	3117.1	361.2
730.03	81.872	601.68	108.09	189.17	151.84	216.21	447.54	1145.6	289.74	72.369	1533.5	12.836	921.82	4640.1	3652.3	307000	125.41	74.485	631.48	292.72	54.526	1602.3	746.49	208.4	229.41	1065.5	76.349	3288	5846.1	4929.4	5375.2	18178	199.38
728.79	111.62	293.9	113.31	58.099	308.26	145.97	751.34	280.2	511.25	8032.8	1091.9	387.7	2907.1	601.39	1225.7	151.49	55.05	259.47	11898	269.91	47.545	1667.2	185.93	455.94	244.07	961.39	287.66	4794.2	1170.8	2786.9	4620.3	23161	773.99
725.33	159.52	111.41	67.878	374.46	173.95	537.61	398.65	241.95	719.12	11491	20066	269.02	358.57	771.62	412.32	112.95	78.996	442.46	4694.8	41.394	105.92	335.4	152.85	817.46	112.93	1128.9	8247.5	148000	12925	2488.2	47.122	1643.1	266.79
715.18	1408.2	363.23	189.15	107.03	38.629	875.31	553.33	219.42	1914.7	247.12	381.47	180.83	559.97	185.08	1716.4	268.04	60.023	94.435	1824.4	147.5	238.43	920.37	7278	1254.5	324.04	1487.7	1393.4	7162	1516.9	2140.8	4312.6	626.58	415.84
712.45	99.546	120.7	92.245	174.24	113.46	1159.3	47.88	282.96	4428.3	8616.7	5106.7	1018.4	1055.2	607.3	4943.5	20723	23.15	698.36	2536.6	141.62	257.55	975.46	4025.7	1008.1	957.23	1738	30.463	810.22	6577.6	1257.7	107.09	1331.1	200.44
709.71	596.25	306.13	235.01	13.029	58.3	157.51	246.12	1305.3	765.23	42598	25721	5685	344.64	562.47	133.15	111.17	268.25	145.09	15784	627.33	351.02	2546.4	464.26	1185.2	579	120.98	46.272	1635.9	2462.5	2805.2	259.22	3887.1	1381.7
708.3	232.02	255.57	168.77	3971.1	3662.9	340.58	217.47	153.11	331.04	106.82	305.05	350.53	7184.3	962.39	241.12	1803.9	305.48	454.46	92.422	854.84	1864.9	715.84	202.66	2145.5	443.14	45.134	91509	446.96	412.59	7591.9	2494.3	10749	49638
707.55	453.02	192.92	100.77	260.52	50.612	1996.2	426.16	90.77	3065.3	3120.4	22422	1465	3061.5	5950.1	111.17	158.99	286.03	223.25	10030	147.18	65.028	253.13	81.121	174.43	224.84	16251	47.015	3404.2	2137.6	3954.7	4492.4	14848	646.7
703.01	84.777	616.45	164.67	92.495	199.05	131.6	39.195	1686.2	62.05	280.84	2093.3	451.44	340.94	58.139	554.92	595.99	2877.1	21295	2279.4	67.813	2060.3	1105.4	459.89	309.63	53.063	631.69	31.722	1619.3	170.93	3534.4	269.47	198.63	315.65
700	344.35	172.42	130.44	88.671	903.15	100.88	566.31	106.48	381000	24049	191.32	413.31	27.54	969.33	91.717	64.983	43.768	386.72	3583.8	322.95	169.13	1166.4	254.38	4300.6	7898	58.897	27602	2327.4	5258.1	10378	13537	6666.9	66.87
699.5	448.39	135.47	97.359	12808	148.28	343.38	571.78	214.2	313.94	1637.6	2846.5	7622.3	87.973	3521	364.46	227.75	72.708	218.32	28518	167.31	139.66	529.3	70.272	1585.5	221.28	192.35	779.2	4865	12369	5423.5	19251	16798	30253
698.27	219.88	355.16	139.59	137.18	215.98	612.28	1338.3	1947	3708.5	934.91	79415	1922.7	1040	230.92	768.42	230.33	41.681	5308.2	48479	46269	13172	542.34	1430.3	118.45	137.47	195.31	5582.1	221.54	4213	4526.1	2245.7	8811.9	1539.4
697.51	109.36	138.13	97.241	199.82	652.55	327.48	64.45	1023.7	82.08	1029.7	15026	9.7466	500.11	178.71	138.31	1165.9	63.969	75.845	1069.7	186.98	107.84	245.32	88.623	4576.8	210.57	818.55	8.5503	607.16	5258.9	3113	6740.2	2686.8	186000
695.04	100.04	111.72	378.07	3807	692.52	76.979	379.76	371.35	2544.8	9965.3	21814	88.933	51.522	587.09	1108.6	305.29	132.18	142.11	51467	44.669	886.21	1816	6794.8	198.16	239.93	1398.7	2175.2	515.8	3772.9	766.52	7376.3	3640.9	175000
687.51	983.58	125.55	129.6	767.55	148.71	676.7	1210.8	243.43	603.83	823.62	1167.9	32104	485.14	1246.5	697.46	5166.8	105.63	50372	226.03	477.24	214.15	11097	2486.9	1137.1	167.48	99286	16157	379000	430.43	3671.2	9751.2	5568.4	613.25
686.27	109.63	526.3	112.65	190.82	1074.4	3038.3	689.97	84.534	653.16	199.86	39794	204.43	20380	797.53	110.58	105.22	548.55	94.654	12000	124.12	49.811	330.16	2824.3	344.4	176.62	8265	96.122	1326.3	869.55	2255.7	3460.6	15653	327.78
683.71	335.77	258.13	337.87	574.65	1596.5	568.38	161.63	283.12	1169.5	494.82	169.68	209.26	150.11	1269.5	2942.2	126.93	112.7	136.03	21945	253.73	240.36	1817.2	109.35	44.125	40.969	77.091	238.86	1565.3	5750.6	51.557	1117.8	654.39	3992.5
682.66	173.19	161.08	217.22	1588.2	2617.2	476.92	212.83	315.58	9258.8	1873.9	1622.9	87.234	5484.5	1060.2	3488.3	116.99	1075.7	170.41	175.24	69.874	488.89	8210.7	2205.9	1919.3	1243.2	1046.6	5044.1	178.76	10092	41932	21.271	11261	220.95
668.11	366.61	153.1	116.64	156.7	151.71	662.13	262.87	339.81	1183.2	7796.1	28.187	284.41	7331.7	7777.6	2939	142.51	75.929	3682.8	1362.6	92.655	2808.5	847.45	161.21	3421.6	175.45	165.37	788.62	1127.3	2956.7	1558.7	824.54	8131.1	227.08
664.15	197.45	186.98	397.34	164.67	2741.3	75.482	2753.3	708.68	290.34	24472	67159	670.85	67.706	1650.5	289.76	187.53	61.148	475.76	211.45	260.05	568.69	847.34	116.42	237.95	52.179	1031.2	2306.6	5217.8	36487	120.72	2532.3	1120.1	61.122
663.66	539.74	174.65	148.12	21.144	8144.7	1142.1	1008.1	1773.3	852.9	5175.6	81644	3386.3	209.97	791.23	326.67	3599.5	37.254	1557.5	110.41	78.504	355.73	337.66	287.5	131.14	2703.7	78.49	10752	3447.4	243000	1615.1	2215.8	1413.8	101.19
662.21	138.04	148.1	131.92	558.66	687.57	35.711	1599.9	495.87	568.44	510.91	452.21	166.59	1375.3	210.81	89.869	203.95	287.52	453	2616.1	842.92	578.32	151.7	218.33	526.32	2163	5705.8	15525	1048.6	6710.6	213.25	1917.1	6769.8	435.68
658.05	395.55	346.17	3228.4	1670.5	1414.8	1937.1	504.38	757.77	1243.2	375.3	379.9	189.38	6902.7	383.72	105.2	250	139.99	167.09	14230	300.15	84.912	1356.8	214.38	3692	464.9	1583.4	6719.6	4220.9	1672.2	13555	2833.4	8921	447.29
650.49	128.31	208.9	105	638.17	162.83	1237.1	205.66	420.74	2182.3	21763	15303	877.6	3328.1	101.87	1547.5	216.93	27.53	178.56	2832.2	170.8	32.061	591.94	205.66	308.95	301.31	16118	57.118	1695.1	1961.6	5687.6	5734.8	21234	131.81
649.92	339.09	362.1	262.71	92.251	480.19	527.25	1718.2	679.07	1150.5	233.27	455.47	56627	435.32	1225.8	1460.3	73.913	95.145	72.349	4052	75.885	332.18	1107.4	308.69	146.44	86.583	1295.7	67.761	2637.3	31759	3093.3	7043.3	4817.5	36.513
649.46	248.52	285.07	217.27	1609.4	124.08	1166.3	666.82	3248.6	172.21	2991.3	9048.8	59.03	12360	135.17	4405.4	51.164	299.17	4358.9	1247	1274.6	2194.2	572.41	108.05	225.53	156.43	716.44	48.091	8631.8	8235.3	1929.8	419.5	395.89	9603.9
646.75	159.48	911.54	133.4	68.658	1263.3	1081.4	2554.5	169.75	212.43	4775.4	38448	570.35	1546.7	6308.7	163.35	378.06	92.168	130.37	24396	93.567	380.94	206.53	286.5	2031.8	268.35	158.12	4672.6	6698	2124.2	446.94	7144.9	56.363	401.44
645.08	1000.6	172.75	97.985	408.29	184.24	1151	530.16	87.085	378.75	4655.8	11835	13.411	1021.5	436.88	1406.5	96.476	114.11	136.81	8255.3	143.53	994.1	1246.4	1189.7	566.68	199.2	2920.4	114.58	314.9	4444.7	1644.6	2865.5	21625	257.83
642.67	158.5	407.51	144.51	88.155	102.49	228.6	314.82	610.96	2227.9	15168	1268.1	144.92	14153	3447.5	685.99	378.48	51.517	596.32	7701.2	375.55	28.932	231.58	1166.1	1045.3	187.66	806.31	2454	2154.5	917.21	3333.6	2569.5	9186.3	573.01
641.08	123.46	8750	115.27	70.571	1774.3	489.99	516.02	22.053	932.14	4168.3	298.84	7420.9	30198	260.51	6607	144.51	205.04	65.02	4689.2	59.702	492.36	769.81	309.73	1270.3	15511	100.23	376.89	2124	828.87	6309.7	1294.8	8512.3	167000
639.22	196.85	3109.5	105.78	82.356	146.54	1001.8	2196.9	399.83	1516.1	2465.4	5190.2	131.08	99.84	334.38	2533	112.2	122.19	55.915	6496.9	638.14	82.113	163.46	1347.7	562.22	7713.8	1221.2	168.12	1758.4	46897	2431.2	959.77	1844.8	137.57
638.12	936.9	137	101.08	60.647	1211.8	390.99	113.15	226.23	631.82	217.98	275.55	221.13	1300.3	2070.7	2570.7	231.1	70.06	91.585	3378	26.786	45.964	252.96	493.04	417.8	283.58	1982.7	855.01	96.226	2973.6	1556.9	1909.2	32902	743.36
629.69	215.23	98.412	197.05	2462.5	73.188	568.24	2027.3	217.78	1594.3	136.99	1032.6	103.94	20380	543.76	327	88.488	42.266	379.43	1988.6	138.46	307.93	337.46	159.82	624.21	300.99	77.261	32.319	4599.7	1933	2286.4	1085.4	7461.5	234.45
626.83	53.826	157.67	154.26	808.34	272.78	183.77	1159.6	555.06	1452.7	729.55	179.97	5023.5	519.16	473.07	635.27	1298.6	1075	293.79	3993.7	66.513	246.6	170.64	829.82	116.12	343.98	2730	131000	1176.9	263.13	287.55	5981	108.38	498.22
624.88	255.75	201.87	341.46	130.14	21752	267.52	378.12	232.3	2106.3	34394	1620	871.5	1862.5	804.35	98.578	55.668	1512.5	1242.5	11061	75.252	149.34	1075.1	522.88	2848.5	8831.4	6075.1	217.2	401.36	13587	21618	21533	6858.8	649.34
619.55	108.14	164.69	145.88	6333.1	171.13	183.92	458.97	53.141	4117.6	411.21	1154.8	7488.4	4818.5	1226.9	6946.4	424.32	97.145	948.4	2060	876.88	68.351	1718.8	27.101	59.908	305.3	54.734	100.54	1508.1	2672.9	3829.7	2748.7	15717	321.09
613.11	277.87	357.62	257.69	2329.9	69.393	121.65	155.7	2056.1	3140.9	117.4	251.6	569.72	903.09	2260.9	4947.1	1323.7	48.341	54.712	138.38	2018.9	3483	674.14	168.18	947.33	74.203	532.23	121000	242000	2053.8	4006.1	28933	101.26	613000
610.69	165.86	203.18	153.01	162.68	1245.4	1117.1	41.939	159.44	2804.6	19010	551.09	1633.2	2823.7	630.93	357.18	2611.8	249.11	78.446	188.24	533.01	511.6	25.793	98.067	85321	99.364	110.13	131.43	40136	299000	623.76	6819.2	6385.1	34866
610.08	514.53	262.9	138.6	159.94	184	1837.5	89.667	756.27	405.39	1042.6	33557	608.01	55.762	1142.1	87.58	436.49	71.92	41068	2134.8	181.8	64.194	1245.7	497	6551.3	410.65	147.23	9019.6	148000	14135	3978	763.02	562.61	100.88
608.47	56.594	424.61	69.475	55.886	76.908	206.63	335.08	6493.5	307.64	225.67	3211.4	668.92	7870.4	100.66	803.6	215.05	190.39	54.476	1903.9	6735.2	17283	7.5014	263.87	190.64	339.53	73.913	568.38	10843	8869.5	7894.1	9567.5	611.35	1058.9
606.6	2116.3	373.41	165.01	236.55	2035.1	305.33	986.06	1357.7	81.779	111.45	5959.4	539.81	3048.2	1128.5	184.37	844.15	8592.2	60.288	285.04	592.13	44.421	854.1	12323	368.16	4687.9	64.109	7199	2787.4	269.49	775.39	4582.8	27114	106.41
592.03	301.5	161.57	288.52	266.43	80.943	338.09	237.26	2630.7	129.14	15609	41007	12405	127.61	197.71	1142.4	837000	71.534	69.29	10798	102.06	299.9	776.72	10.146	1677.6	137.04	8228.1	27.148	1809.7	1953.8	12531	176.52	44492	311.68
587.09	622.52	422.59	58.943	88.163	73.095	153.45	2361.2	377.07	620.51	2813.1	6947.6	86.969	46.606	224.99	2133.4	198.67	52.017	33.768	21357	144.95	1951.6	141.28	76.522	1989.1	198.92	4848.4	101.35	1405.3	2225.6	2354.6	8405.6	1502	146.94
583.85	202.11	280.7	609.42	191.21	462000	274.13	603.1	1176.4	5258.3	12451	468000	291.14	134.24	1649.1	3197.1	835.38	81.073	599.92	3444.2	255.74	253.34	4909.3	137.66	13091	200.89	1696.2	51613	1112	1802.6	51444	5557.8	2079.7	303.52
583.57	182.35	128.4	135.15	4874.5	439.14	668.49	54.751	180.4	198.66	5352.8	10352	1219.8	391.78	379.71	686.26	325.49	53.603	844.82	2672.3	499.72	291.9	524.19	4461.3	1771.8	119.46	86.295	56.869	7417.1	4258.6	2857.2	9226.1	9951.9	102.97
581.65	513.09	227.67	406.79	2628.2	278.07	1492.1	106.91	2332.8	1115.1	6933.6	1405.7	20380	960.21	85.492	6907.5	164.63	216.34	944.16	11252	117.6	97.46	271.76	1743.5	16258	223.3	25.982	100.81	7915	3913	178.71	2902	4352.2	687.02
568.65	182.04	546.4	111.53	115.46	136.94	284.92	256.33	23.655	135.76	16300	190000	1215.6	107.15	1021.4	518.76	146.21	98.739	50.677	106	97.608	818.13	683.53	40818	445.35	149.76	900.18	585.61	1165.5	447.63	4049.1	2569.6	6326.5	530.44
567.99	284.01	699.97	268.25	194.19	229.14	436.67	206.41	710.67	587.49	3233.3	3156	96.415	248.97	157.15	4624.3	852.88	363.99	3431.9	75.725	248.88	34.017	762.6	256.45	2709	837.28	844.15	51487	574.04	5851.6	1571.6	8471.6	5964.5	246.81
565.13	444.61	172.47	323.01	74.251	488.62	706.76	357.83	927.07	114.66	826.4	7483.1	1482.3	379.08	898.16	3195.4	207.75	342.5	1275.3	7243.4	3034.1	292000	1255.5	151.19	1435.4	1035.8	2132.7	4747.5	10104	1034.9	4673.5	3692.7	1558.8	447.12
562.89	128.02	104.35	84.688	2310.1	793.81	568.95	59.46	319.39	199.54	114.46	1453.9	176.9	72.642	13687	4730	98.631	96.188	18.906	1192.3	20977	194.22	14911	244.44	1984.7	4035.1	525.25	549.59	1340	44497	6346.8	6358.1	38994	336.68
556.73	510.43	145.14	109.76	706.24	592.9	141.52	127.5	1099.9	121.96	313.49	214.36	46.837	2126.2	169.81	314.93	237.94	176.21	149.19	6443.9	119.67	165.77	1058.1	329.18	162.68	150.15	48.598	10863	729.76	3163	1785	1096.5	2550.7	102.98
554.5	60.723	202.27	223.12	85.332	387.61	1856.2	294.85	192.37	503.37	9205.7	34.36	759.97	56.023	1443.6	2052.8	1393	83.118	181.41	2410.9	339.28	66.1	3153.3	152.89	237.61	119.61	1670.8	8770.5	1840.8	9200.9	5122.5	34221	3783.8	675.98
554.14	121.16	380.03	388.95	163.43	1005.9	9274.3	248.01	418.58	123.2	836.91	22709	261.62	16.731	3958.8	2030.4	246.71	1284.4	163.09	4754.8	61.618	30.513	9833.1	387.43	170.82	32.176	722.77	252.71	5268.4	966.89	6197.8	9238.1	79.442	98.17
552.6	386.79	425.01	196.36	299.94	350.4	167.8	125.58	1017.9	1221.3	377.5	110.17	105.38	41836	196.73	3321.9	206.31	54.275	84.017	86.722	137.65	16.212	1037.2	175.27	222.47	461.96	2976.9	654.77	2771.5	21167	2749.1	2705.7	2040.3	409.47
550.98	802.14	169.1	75.917	183.25	3699.5	255.73	404.12	1136.1	75.919	56.193	3240.1	236.97	27.953	174.58	845.29	53.575	164.68	6098.6	3213.9	46.597	33.468	840.25	5301.6	5255.3	296.98	14.01	2334.6	7462.7	2571.5	6746.9	17882	369.45	467.52
550.79	111.47	323.43	164.47	128.36	82.957	1007	290.52	809.99	1054	30131	269.75	284.86	836.37	200.98	5826	208.79	76.862	79.722	770.17	50.629	6955.5	2496	246.8	1481.8	465.2	58.818	1974.7	4027.2	61.7	4074.6	3076.9	9179.4	851.72
546.53	595.62	178.01	237.6	191.08	2940.1	285.3	368.08	4088.9	2748.3	566.55	204000	29221	7719.9	610.37	4981	162.61	173.32	124.98	106.83	1804.2	54.937	1167.4	30.734	125.92	525.68	966.47	57.837	80081	22074	870.34	2946	270.09	119.06
542.91	132.21	75.031	974.87	537.9	119.23	38.543	60.873	1556.5	1680.4	8319.4	24907	2174.6	842.34	792.66	301.12	84.43	3569.7	397.47	23216	87.498	390.97	1241.7	185.35	2376.5	391.52	1897	52.899	151.08	2094	6889.7	5105.7	302.37	272.28
534.07	286.92	301.41	141.37	173.92	154.15	728.97	2138.1	1089	521.12	1279.2	1575.1	129.99	3491.8	3777.7	239.52	159.03	42.388	137.78	37791	284.48	219.79	314.13	259.91	185.83	960.98	476.85	5378.5	802.61	6721.4	259.9	400.24	1471.9	484.18
531.03	57.402	257.44	280	511.96	107.12	1105.5	215.27	827.99	1638.5	9613.3	6457.6	125.56	4431.2	98.745	1521.9	803.11	56.83	204.57	16240	304.35	131.06	266.11	177.68	229.07	1596.1	89.803	2578.3	1421.4	524.1	386.02	2568.1	4227.1	654.77
527.96	823.49	201.26	172.75	132.91	6416.3	1068.4	338.59	203.06	211.97	2929.5	329.91	630.77	1840.4	201	1855.7	340.82	32.873	206.4	3084.8	2117.1	5987.3	3184.5	224.44	508.05	14773	3317.3	1654.5	589.23	813.86	16322	5562.1	2264.2	334.43
525.56	97.747	111.34	83.157	167.93	77.281	799.16	115.41	273.94	776.57	2613.1	568.16	25.547	4874.3	4345.4	2940.1	61.803	338.59	3372.3	5856.6	32.658	607.37	2582.6	100.32	1312.1	19139	370.66	19856	109000	3193.1	41490	5630.9	1910.1	348.61
525.53	334.65	645.51	271.33	88.958	164.84	265.99	225.29	156.44	1313.1	1054.3	3896.1	730.09	7939.7	90.174	1306.2	151.31	51.165	71.74	10871	811.11	210.87	1105.1	100.94	569.97	126.21	729.66	201000	11830	58371	9134	4472.5	145.19	373.09
522.78	78.995	172.67	99.009	81.837	91.384	998.06	356.92	847.98	616.22	129.41	645.34	4038	744.74	683.99	286.69	172.7	122.51	66.757	5405.3	125.77	284.16	73.771	2869.9	293	7978.9	412.04	45.151	19679	149000	4855.3	8142.8	14569	443.54
518.51	438.07	195.73	238.62	154	143.33	2114	468.7	24.074	3679.5	104.53	1101.1	508.62	1177.3	2117.2	3166.6	154.69	1113.7	177.85	3961	195.63	281.89	2135.4	290.96	267.23	312.67	704.95	703.08	6450.2	1936	4832.7	11593	504.56	195.57
517.03	341.33	122.54	223.94	74.254	135.64	129.36	152.49	207.31	85.325	838.21	2869.6	240.47	32.556	502.18	8892.6	17724	114.58	597.04	1206.1	56026	78997	201.44	189.6	84.917	1080.5	2439.4	228000	4253.2	782.33	1986.6	5423.5	2081.4	182.1
511.25	322.6	197.4	327.96	178.55	307.68	6718.5	626.51	375.47	449.7	136.24	11968	2722.1	670.61	147.35	365.58	142.42	247.69	32.655	28276	142.23	95.594	609.93	85.832	2467.7	171.63	350.93	342.98	3570	434.75	2790	2316.8	5858	46.83
502.55	87.847	298.23	127.73	4132.1	153.89	113.39	251.17	52.154	415.77	143.44	2182.7	112.22	15.984	289.73	694.18	235.26	41.305	231.01	7671.8	87.071	517.7	135.65	66.458	109.11	95.002	48.968	181.03	8019.4	930.61	1021.9	7329.4	3986.5	577.94
502.33	81.659	148.24	167.78	64.855	7679.4	2126	77.933	3929.8	134.16	2163.8	5584.1	297.95	1211.4	918.06	580.72	74.63	3014.3	227.55	37997	317.52	151.08	255.05	283.57	62.05	17.979	51.929	1677.8	1426.6	215	4047.6	6445.6	9432.3	144.99
501.37	460.64	221.94	246.88	116.29	124.01	56.958	657.64	2169.9	1075.5	18555	1116.9	12.61	2008.6	510.41	978.21	203.67	55.102	451.17	120.44	158.38	572.29	11698	284.91	1595.5	471.17	863.74	44.345	587000	3758	130.8	342.61	3471	732.75
499.33	198.64	130.76	199.36	106.25	2286.3	408.2	77.778	125.36	343000	239.35	5280	375.94	3384.8	567.81	383.05	729.32	74.819	18898	1812.3	264.98	118.14	440.57	7540.6	208.17	116.52	2402.8	92.853	149.53	3603.8	1724.8	5612.5	71.652	401.09
498.76	437.19	148.2	113.06	62.537	214.57	263.71	259.7	330.05	1523.1	1103.4	190.48	196.75	421.2	64.053	67.434	56.196	1018.5	198.43	96.414	177.53	2662.3	158.85	1250.7	43.608	223.53	306.29	109.74	404.16	78484	1219.7	2904.1	340.94	61608
497.76	390.14	289.3	207.5	105.32	82.275	4480.7	543.5	2588	600.66	2903.4	33919	1693.5	3451.7	1000	1814.9	1830.2	1654.7	31321	2201.1	155.48	219.6	1429.4	1093.8	4896.8	709.5	54.488	103.37	117.95	1598.8	2703.9	7678.2	5924.6	583.28
497.05	469.03	278.35	118.09	108.16	447.28	4604.9	854.77	1998.9	729.19	4314.2	2566	536.75	1363.3	1030.1	218.17	113.31	56.868	759.76	922.51	148.98	278.91	2116	1583.9	205.68	207.9	121000	282.21	8559.3	1090	5643	302.06	5419.4	79.394
496.38	174.71	190.46	219.89	233.79	123.05	832.17	1971.8	280.86	750.84	1061.3	821.89	10694	93.497	463.98	360.78	1561	67.573	77.4	24173	431.91	142.34	295.44	569.22	261.76	78.199	6922.6	36095	1823	10563	1935.8	2543.4	3695.3	360.16
495.46	221.97	127.37	90.408	81.395	128.04	872.44	150.91	256.01	737.24	325.67	1007.6	236.53	1125.8	6103.6	2831.1	187.62	870.03	366.03	3552	312.55	136.86	69.352	11082	279.83	352.23	5452.3	771.85	23381	776.98	1392.3	18054	4059.1	347
494.6	347.94	432.61	217.35	107.38	507.79	631.26	242.9	400.05	6421	8622.5	13321	520.86	160.47	85.999	2401.3	331.37	179.19	1311.2	4561.3	438.17	137.95	719.44	972.44	1505.9	867.64	572.19	367.77	467000	2666.5	394.25	4512	8161	384.27
494.28	156.95	210.93	157.98	81.339	41.138	2652.5	231.28	602.33	186.55	2381.6	35349	246.76	4285.7	4546.8	834.49	36.063	134.25	282.41	147.37	150.29	187.19	1885.8	2077.4	1762.8	56610	792.64	46979	63223	24198	1961.3	6825.9	6860.5	654.02
493.72	99.86	511.71	138.79	163.12	189000	613.13	566.26	100.44	161.75	5078.2	29988	96.487	11.613	1014.4	1598.1	1220.5	386.02	215.42	151.53	3599.4	1839.5	105.64	142.86	3437.4	94.927	586.69	148000	274000	9470.9	2387.9	1511.9	131.16	731.67
493.32	155.16	124.14	149.02	577.88	62.512	1365	215.75	189.32	1081.2	873.94	930.26	702.3	132000	730.13	297.16	3227.5	210.55	536.17	24975	49.423	346.17	54.689	1438.5	5739.5	335.03	1463.8	17511	6720.2	4256.2	885.28	1086.3	5720.4	290.17
493.23	170.02	91.362	127.04	510.35	82.775	333.77	255.56	91.364	1694.1	18681	543.86	85.22	1036	616.98	96.618	222.03	3225.4	448.15	306.86	141.44	161.68	190.58	10.586	172.44	561.23	76.543	1073.7	1815.9	1590.4	2098.2	2299.1	10378	703.52
491.85	187.62	120.55	156.49	67.007	90.06	1535.9	191.91	126.4	1187.2	15138	11028	2378.8	259.44	798.51	1749.6	751.13	101.33	147.82	136.02	1449.1	2726.2	605.62	5940.8	249.41	261.51	44.2	80.121	5721.1	318.05	70878	3695.5	319.11	1707
490.92	345.74	82.153	385.39	150.89	378.24	18199	873.34	377.71	1095.5	1713.6	61427	227.17	5923.2	250.11	460.04	1816.3	111.55	614.29	116.55	423.85	979.7	4412.4	199.17	185.85	228.26	73.984	181000	48076	5188.1	2252.5	7454.5	136.05	359.07
489.42	504.16	198	171.74	100.9	1000	634.51	253.55	1199.9	230.44	992.45	84062	1176.7	361.85	389.32	133.82	50.441	344.95	542.95	4024.8	118.26	432.41	1013.3	76.268	97.298	177.47	368.75	576.86	3427.7	5044.9	3306.5	255.76	9955.5	480.37
487.26	197.48	177.82	108.44	83.059	197.65	1156	28633	243.51	2029.2	464.47	34.272	575.33	2742.4	4013.3	148.41	13899	125.58	144.39	14747	385.59	125.29	1363.7	311.66	3486.4	2250.4	44.452	149.69	261.51	3328	8957.5	4403.3	6276.5	235.63
486.71	172.48	925.32	122.26	95.054	377.51	398.17	341.78	181.94	5224.6	1118.7	4776.5	386.93	2249.5	522.92	181.1	162.53	107.23	179.65	312.03	183.54	65.033	390.03	130.31	266.16	1692	98.73	705.4	262.48	7119.9	8581.7	5292.3	14977	772.36
486.45	339.02	168.45	89.663	140.04	567.22	190.74	91.559	495.2	131.97	414.42	146.07	552.49	2320.7	355.33	2800.7	214.29	279.3	1115.5	2361.9	133.01	296.14	492.55	316.37	117.03	715.62	105.58	40.624	946.69	1491.6	4066.2	4021.8	1545.4	442.71
485.09	316.97	194.08	96.744	267.29	373.16	187.78	143.95	202.26	84.346	87.702	69.919	886.05	2694.6	238.81	1798.7	68.097	1876.2	226.05	1148.6	81.164	184.47	1029.6	684.03	240.45	443.99	4497.1	74.629	846.4	320.36	3308.5	4750.6	3844.1	570.17
484.09	162.71	136.14	118.65	52.269	262.25	2841.3	65.499	615.43	67577	121.21	1535.5	10337	93.959	581.99	563.76	763.96	97.863	244.23	549.92	590	132.9	975.85	278.34	2000.2	825.25	2116.3	337.43	827.77	19549	5195	3193	17974	10794
479.16	150.76	295.91	353.02	138.05	872.9	487.51	489.58	882.65	107.91	1473.7	7029.9	2325.5	2383.7	372.92	326.02	686.65	51.708	505.36	441.29	206.16	107.06	1212.5	77.421	1590.4	1463.8	1919.3	85148	2984.6	3240	298.66	20780	208.02	1305.2
479.1	849.1	107.9	164.44	199.15	143.03	460.3	631.77	459.32	503.7	1308.5	11737	214.36	2257.4	970.31	666.36	767.08	76.037	54.909	1126.3	5126.3	183.13	2396.3	161.41	1700.7	16006	11032	1263.3	1373.8	428000	1588.5	842.44	18308	352.04
479.1	499.65	385.91	147.24	63.001	118.95	223.14	302.06	811.68	554.58	1176.1	43361	20380	96.575	639.8	8497.4	165.51	7560.4	33.274	19592	1302.7	69.724	1830.1	666.02	312.68	185.76	238.22	589.27	3994.5	12503	349.76	10409	16333	192.25
478.1	203.63	178.69	100.19	74.381	1555.3	296.79	841.44	250	29.398	1093.4	6020	165.24	1051.2	240.01	774.24	208.76	136.18	427.01	27351	194.22	215	15423	1301.5	2517.9	156.68	878.18	129000	281.42	111.78	2103.9	8908.8	160.91	414.3
475.82	131.16	284.96	102.7	79.688	172.3	710.46	184.82	255.24	1035.1	4114.7	728.77	3740.9	246.15	230.54	2913.3	122.1	297.44	52.666	71.097	286.71	1928	2018.1	140.77	2095.7	365.89	534.6	1381.5	1026.3	2828.4	3093.5	280.69	1884.4	3123.1
475.31	137.6	147.71	96.913	64.749	730.53	180.27	122.54	4544.6	439.4	14100	172.82	700.32	247.65	818.78	4489.6	53.722	24.715	193.6	14493	88.449	119.57	712.72	126.41	623.82	72.477	88095	771.85	7841.5	4431.3	1903.7	3546.3	1017.5	364.07
468.95	138.91	111.24	206.92	2555.6	119.64	331.26	78.233	2329	8180.1	149.86	604.53	639.73	376.08	225.9	173.77	768.44	405.36	582.39	552.4	76.191	57.422	62.844	90.674	453.66	920.02	29.923	3163.5	1071.8	210.88	3726.9	12981	3469.8	566.05
464.94	254.75	268.1	2965.6	779.67	188.88	249.63	54.202	448.37	2037	4680.7	417.76	1344.1	1473.9	157.15	5720.7	258.68	123.5	249.11	903.5	34.68	204.92	374.04	146.45	86.016	29.742	1119.5	3721.4	6498	1944.1	1444.6	209.25	2760.6	158.68
463.5	253.47	476.2	167.18	221.82	415.18	13686	418.25	160.6	405.84	4864.1	267.51	650.37	637.04	448.64	6063.5	9.3977	64.143	227.85	96812	86.659	2925.9	142.27	483.52	2318.5	214.43	61.845	48.076	2903.9	17586	7693.1	2250.7	6724	296.74
463.13	294.02	129.22	118.53	386.87	461.56	973.96	1063.5	1411.9	1786.9	1375.6	416.43	1917.6	452.97	302.5	2661.5	222.03	1615.6	1010.2	99.155	405.99	1195.3	144.48	104.08	1646.6	233.87	238.94	32.532	8058.3	1263.3	374.14	3498.3	781.36	251.72
462.86	179.44	187.26	197.05	32.716	1473.3	323.19	300.74	2596.8	245.53	6185.2	1266.7	120.19	2300.9	1763.1	1583.1	2628.2	143.51	8827.3	36.509	385.82	545.43	1094.8	253.54	142.31	250.15	80.805	45.946	516.53	8535.2	2194	3291	4153	321.93
462.35	123.08	287.69	119.29	67.169	26.615	573.82	171.58	1278.6	957.56	441.07	19255	1052	2017.8	178.99	66.08	183.8	92.081	18236	3904	180.62	94.799	885.53	512.13	209.09	311.27	253.04	50.634	2122.2	2903.9	28104	30.666	3035.6	150.95
462.26	710.36	383.84	189.37	143.67	155.34	1341.5	1488.1	455.42	182.97	159.26	38884	173.4	1517.5	1191.4	4929.1	140.94	50.291	91.754	659.79	517.99	62.2	1076.2	263.96	169.36	96.309	79.347	1382.9	40.112	1088.6	3022.3	9355	10922	308.67
459.37	1380.1	284.78	130.03	153.19	1063.7	1615.7	3499.2	242.98	670.38	1580.1	1319.6	127.31	1510.7	133.81	258.94	870.4	80.538	200.53	5786.4	495.07	10.397	203.7	6013.5	243.61	379.79	62.5	123.87	1027.7	72.238	1351.7	1807.6	7628.4	444.17
457.92	169.97	152.82	103.63	155.47	107.52	867.33	79.157	82.804	516.74	8821.2	356.57	147.92	681.19	244.01	1348.2	251.76	196.12	438.49	15245	291.35	7.6994	517.95	418.97	1279.5	987.81	4521.2	133000	1389.8	519.77	734.76	1217.1	2176.1	797.53
456.01	862.08	201.71	196.17	67.352	2110.8	1187.9	32430	797.76	2183	25161	8470.8	378.41	2314.9	5553.9	2191.7	763.43	63.651	234.35	2525.9	49.286	114.22	707.31	777.22	122.84	1277.9	9910.6	2841.4	400.14	654.18	14645	12187	7648	654.59
454.05	424.63	365.68	203.14	148.67	158.84	717.63	332.51	54.978	417.11	2703	141.98	155.13	647.8	6031.2	3353.1	140.32	58.069	89.022	11852	472.74	129.94	76.422	269.03	673.71	720.72	7687.9	3659.5	1472.7	83.927	485.34	6125.6	1037.7	1026
452.84	223.26	296.34	245.34	239.34	603.45	74.953	148.43	363.55	1459.7	3966	1642.6	121.63	8365.7	946.37	2507.5	189.39	315.13	3152.7	1194.9	76.132	430.63	2331.3	1585.6	2275.8	377.77	1063.5	880.84	2186.8	3282.6	10264	9009.4	5398	12828
452.68	128.78	84.223	240.68	375.3	292.62	457.15	450.09	152.57	145.83	1082.1	2075	1544.6	3224.2	395.99	131.31	191.08	63.747	257.98	24988	60.492	238.23	1486.2	2391.1	89.458	5127.1	294.24	162.53	1493.1	763.09	409.77	1600.6	7785.8	557.12
451.5	234.25	135.45	160.54	1781.2	130.09	443.23	901.94	676.69	277.93	4975.7	41263	1062.7	156.46	718.39	3144.2	86.924	1114.8	882.55	302.31	859.12	229.44	768.79	134.41	959.09	161.34	1206.6	184.4	328.51	2374.3	3571.2	853.73	17932	1897
451.1	208.19	197.08	191.15	105.17	129.55	381.81	314.85	208.99	820.42	982.86	31783	969.93	147.38	984.4	7925.4	49.423	180.4	47.497	1846.6	1112	49.699	308.24	4417.2	85.872	993.92	132.57	1923.9	26083	6878.4	15345	2.5791	2961.3	4806.7
450.86	81.299	1362.2	120.67	65.43	165.43	227.69	95.319	578.64	2050.5	197.23	610.04	302.32	4127.8	240.29	90.796	665.55	95.972	272.82	5081.2	131.69	149.96	1202.6	669.54	1769.7	2969.5	4255.8	31.872	919.57	1705.3	2353.7	11556	1362.3	409.01
450.29	304.7	199.17	319.38	1249.9	106.29	328.26	612.17	675.59	2259.8	13568	2223.3	112.07	1036	1102.9	838.91	141.11	363.34	180.4	5597.6	114.38	230.94	2865.3	143.84	137.81	124.85	63.79	19.336	11276	5412.9	3062.9	3693.2	5090.8	563.09
449.58	52.789	315.36	82.664	75.233	469.61	600.83	418.63	360.22	510.85	467.96	144000	1543.3	3509.5	240.32	2647.7	88.156	4020.3	124.68	587.68	88.605	126.62	4.7453	186.38	210.44	332.4	46.577	3523.1	77.199	854.85	4759.4	1241.8	11109	6361.9
448.62	450	126.06	65.749	99.922	115.41	169.12	5250.4	3366.2	1890.2	400.16	20712	165.72	2307.1	760.07	477.82	402.66	74.52	122.87	16416	234.58	66.828	795.82	127.44	636.3	472.37	165.87	337.21	12842	6545.6	1990.2	1172.3	2150.9	188.86
446.97	190.14	98.977	141.32	119.24	1324.1	311.92	394.46	2004.2	2032.2	2156.8	38611	460.88	3552.3	771.12	3253.9	105.03	143.41	1118.3	530.54	133.74	73.27	147.31	108.28	66.616	250.58	369.35	1745.2	2267.2	2786.9	561.04	2826.1	11071	92.111
445.1	195.05	185.79	85.105	146.19	1048.7	166.62	124.77	456.41	2483.4	16889	91.492	644.19	147.87	102.87	2953.5	161.19	64.137	54.476	11976	91.471	245.17	563.29	281.32	203.56	82.622	302.74	76.255	1888.1	102.15	11354	107000	6424.4	330.29
443.28	192.63	459.99	105.09	112.06	123.59	178.92	898.34	279.13	304.71	274.19	560.99	62.232	14481	1131.3	2488.9	3332	532.09	382.72	3705.3	74.285	101.54	6.1398	2844.7	486.38	163.42	2774.4	335.44	1014.3	704.93	3630.7	8405.5	8551.5	255.67
442.76	103.04	272.34	108.12	123.19	129.79	301.76	103.59	468.7	1156.4	197.02	12544	426.2	120.75	142.08	6630.7	140.36	83.391	152.52	546.8	132.62	361.93	1668.4	104.94	71.639	1696.2	30.62	1037.6	3988.7	678.85	9859	28048	16946	450.33
441.8	149.02	190.69	228.92	74.648	1242.8	59.462	902.71	131.17	311.81	16701	947.21	50.25	1217.1	1137.1	19658	692.21	88.527	254.63	74.196	173.35	2891.1	944.65	1124.9	51.923	333.57	137.48	35.854	590.7	10888	12084	315.19	18044	780.07
438.58	119.57	101.7	195.52	2097.2	93.834	371.59	3606.8	1230.2	1223.1	159.03	24211	222.68	1924.7	1003.3	252.36	784.81	321.1	22960	16576	117.47	115.58	1315.7	870.29	2715.2	71.304	1370.3	1314.6	8293.5	1213.2	2394.8	861.53	129.13	2555.1
438.44	552.81	226.1	149.87	108.06	1212.2	179.9	147.03	148.52	160.14	486.2	75.087	571.6	17.273	424.18	2413.2	178.52	53.12	89.25	904.51	229.58	150.19	5660.4	41.595	1187.9	5319.2	297.05	730.85	7513.7	334.07	7001.9	25293	2710.1	7496.2
436.55	166.53	148.72	381.9	1243.5	818.43	153.22	521.73	346.35	5434.4	1353	2225.2	216	610.28	154.37	1585.7	10045	11.488	490.71	10210	368.15	329.32	3575.1	1590.8	545.77	218.99	27.781	2733.5	6412.5	772.66	2293.9	1420.5	3873.1	2042
435.75	145.73	87.482	13365	664.85	143.09	691.19	538.16	1517.2	75.749	981.46	3334.3	361.87	1681.3	73.812	58.363	216.1	38.366	119.38	15944	23.63	137.5	788.42	367.68	10522	630.92	1369.6	2142.2	2486.4	142.72	4037.2	7260.1	387.8	884.28
434.21	209.91	266.45	145.12	104.12	285.86	57.652	4449.8	1132.4	1356.4	23004	34644	360.73	6967.9	118.78	2268.3	147.03	495.4	761.24	18613	62.282	301.58	90.281	3404.1	852.93	114.8	57.408	176000	180000	32591	3815.4	5802.1	3472.9	20227
432.1	201.89	231.51	219.98	558.49	63.36	207.08	252.88	1810.8	227.25	10826	40880	567.19	403.87	4473	3271.3	237.16	2352.4	279.24	93.193	801.18	6264.4	66.271	100.5	124.47	3154.9	678.01	2812.2	20446	7129.3	2218.3	3520.5	11754	132.68
431.12	121.65	134.13	76.842	754.25	1227.5	578.62	148.08	90.704	69.893	3151.4	320.6	299.82	1315.4	2098.7	4202.2	2431.1	120.12	74.118	12319	74.463	728.12	613.71	269.96	2035.3	104.23	3554.9	6450.5	123.02	3914	9969.9	4721.5	7232.3	12602
430.65	229.56	617.3	444.01	685.29	125.84	187.42	211.86	1124.3	937.4	797.24	169.94	765.92	4932.4	194.27	92.387	190.79	1058.1	23.797	2923.4	255.6	100.21	1341	156.64	120.84	259.55	1881.2	1345.7	1575.8	889.44	5714.8	8500.6	7962.6	438.57
429.52	382.04	289.62	161.47	327.69	204.33	764.38	53.481	208.81	197.34	1001.1	71508	553.75	3791.3	943.77	3071.5	191.64	3600.8	648.46	33.739	558.54	1329.6	1081.9	509.16	133.48	306.31	859.71	29.43	56447	9013.1	1097	10644	1651.2	9150.7
428.97	271.19	250.52	210.55	28.311	555.66	366.19	55.498	321.3	159.44	207.14	41992	1512.8	111.18	483.24	1570.4	55.577	158.74	24131	7811.3	146.99	464.26	599.22	447.14	112.93	136.1	7355.8	2233	1105.8	1742.3	2193.5	3213.4	1737.8	442.98
428.57	560.55	372.52	282.22	166.69	327.51	662	272.54	229.84	2102.9	1361.2	3542.2	1.1273	3866	265.63	4841.1	87.357	4417.4	392.48	126.28	603.62	663.34	3184.5	894.88	1235.7	17.392	570.37	16225	76.865	8747.7	3273.5	6845.2	4286.8	600.87
419.92	173.7	155.4	151.71	400.21	122.19	211.35	342.85	179.92	191.51	149.69	7341.3	4733.5	195.04	270.97	882.44	1892.6	149.86	382.32	439.21	105.94	201.46	977.86	228.35	709.13	210.53	29152	68.276	261000	794.8	7246.6	7857.8	13967	37.716
419.04	130.82	138.31	9434.1	627.01	143.04	607.11	1508.3	247.64	73.884	1821.2	8839.6	354.87	1374.8	622.8	99.982	463.12	221.99	338.94	454.23	184.54	323.66	847.24	285.78	31408	368.04	402.42	4483.5	639.26	11265	1350.8	23979	7751	541000
417.46	74.577	123.11	67.845	141.28	534.87	619.73	162.35	1660.1	437.22	790.27	23556	61.172	3802.4	946.17	242.75	1139.4	88.734	226.07	11480	84.723	139.68	1730.2	1659.8	40.365	28.033	2108.4	1478	689.5	2467.5	5807.6	27728	6755.4	104.87
414.51	127.07	68.104	88.997	478.28	150.96	1465.8	532.62	369.18	347.09	668.71	374.21	164.02	989.32	8657.1	331.04	377.34	75.682	153.5	505.7	1647	677.27	47.912	1337.5	12713	299.69	99.581	86850	4338.8	524.91	2459.3	991.88	6565	6053.6
408.38	237.2	279.25	201.6	128.53	410.34	174.76	247.26	2688.3	1698.1	4314	111.61	32.932	1641.2	1010.2	338.22	243.64	326.35	244.08	2319.6	87.287	13.06	6129.5	1729.1	2393.2	408.3	75.688	2693.8	357.74	601.84	2370.8	12266	24.725	142.62
408.32	158.37	119.08	106.58	597.93	250.04	1162.4	315.78	302.19	636.15	709.29	51.604	2066.5	3331	258.4	14.845	203.84	46.725	96.166	6361.4	210.79	287.6	101.64	411.34	259.53	126.37	142.73	556.82	122000	266.22	1504.1	1367.4	355.65	4951.6
407.72	130.77	132.83	111.97	833.88	51.452	437.29	439.04	2260	4729.9	5291.5	7451.2	178.04	3435.8	321.09	399.62	386.59	68.791	192.17	22720	126.49	17.299	149.23	57.527	97.332	242.77	2643.1	577.77	165.88	734.86	2622.2	5013.1	555.95	526000
404.4	772.62	1571	213	122.92	90.084	451.24	237.06	869.64	3303.9	4887.8	1267.1	376.49	976.87	1280	5567.6	371.51	255.89	419.93	2995	299.95	469.47	1698.7	1476.7	62.637	38.426	248.14	121.88	9360	1302	1865.1	10.981	38108	77.172
404.32	144.77	259.88	281.83	186.14	125.41	313.33	285.26	1106.6	81.263	4569.1	13019	218.53	20380	45.759	2097.7	105.9	1412.3	1016.6	31314	761.4	249.02	180.87	2789	65.198	2080.3	3132.1	58246	347.62	3798	4915.4	8631.3	2894.8	5316.6
403.49	789.26	779	406.1	103.66	856.64	181.45	227.72	2239.1	66.389	2990.7	284.8	1356.6	179.89	5329.8	948.89	197.65	63.234	47.036	12813	177.48	185.62	1000.9	1986.1	1981.8	209.09	1812.7	42672	4446.9	25994	2249.9	2811.9	140.27	217.47
402.43	63.879	315.26	115.3	66.168	505.67	786.45	458.56	1372.7	1538	1635.7	3896.5	646.86	399.04	2883.3	7275.9	85.793	1619.2	274.35	109.98	240.72	350.29	9313	291.65	183.17	519.79	4104.4	2998	383.21	7709.9	2707.7	3712.3	5744.5	552.91
401.58	89.118	1306.2	87.323	66.965	99.796	4434.4	576.85	220.48	1856.5	21264	254.78	1463.4	315.6	385.9	53.408	81.055	19.824	111.09	8238.3	408.76	27.87	273.54	271.94	2316.3	126.42	140.81	30832	184.41	2385.9	859.27	13622	4789.1	11329
399.48	317.82	111.12	172.84	2343.2	676.73	356.08	471.67	40.461	91.303	109.75	32505	103.09	904.26	760.13	1189	127.55	69.406	192.58	372.23	225.96	133.19	506.52	123.23	1567.8	7559	300.74	2049.7	2911.5	2937.3	365.87	281.47	960.28	3649.5
396.79	159.99	118.3	126.64	940.35	111.05	255.16	768.83	677.4	1354.2	350.34	2364.6	738.21	1512.8	766.4	359.62	39.671	13464	20.351	2822	456.73	45.314	305.93	657.79	353.01	270.29	332.32	111.99	845.66	178000	883.3	3616.4	2185.3	152.83
396.14	417.1	140.78	129.59	155.78	790.54	314.48	438.66	758.99	1950.9	600.16	258	434.65	774.98	5981	318.65	124.2	173.47	374.61	9241.5	39982	895.88	44.009	469.35	195.89	104.37	81259	377.49	2319.7	75612	7888.9	5683.8	3446.4	83.614
395.29	625.63	207.36	267.35	87.312	75.949	75.681	6503.5	1011.6	1244.9	5163.6	1272	335.05	1842.3	1283.3	1345.5	169.93	173.55	3244.9	885.29	93.81	391.17	1683.8	731.32	261.23	181.34	36698	90686	5114.6	16764	16588	22199	12964	124.32
393.05	118.62	54.971	68.076	1276.7	139.71	547.05	420.1	328.66	2059.7	10777	112.38	286.62	916.23	2117.7	294.8	817.63	74.831	312.47	22761	139.58	120.23	2529.2	456.71	1439.3	101.22	118.98	8587.7	9857.2	6809.1	8925.1	10100	114.93	1091.2
392.42	1701.5	209.52	170.28	100.1	5581.5	461.21	321.75	558.52	13600	20276	63742	281.68	1279.7	141.02	758.62	275.56	197.91	75.837	2599.5	99.358	274.9	1306.9	853.56	156.32	105.01	168.65	12597	4683.5	104000	913.28	549.74	13494	761.06
391.51	151.55	96.911	68.95	391.92	526.73	742.9	85.979	68.678	337.97	113.58	1812	310.51	45.912	5810.3	5697.3	82.659	1765.3	108.41	27094	144.85	384.51	4991.9	992.58	106.84	655.65	140.51	504.14	4785.7	2466.5	5862.2	12230	4250.6	159.69
389.07	932.56	189.07	198.72	85.739	105.85	123.94	80.282	402.6	437.62	294.16	942.69	877.41	10.986	597.08	17910	113.66	38.616	89.274	31066	1301.3	38.193	864.79	3096.3	29663	11786	1639.1	4318.2	820.93	2243.9	1551.1	1394.6	9006.7	244.26
387.94	115.75	296.36	128.18	137.97	505.61	208.1	98.822	42.76	1379.3	2516.3	428.17	822.56	119.47	91.136	2273	289.36	270.08	518.52	8611.3	61.278	135.96	2920.5	86113	48.159	129.16	194.6	7267.5	6388.9	54843	553.22	703.95	41506	254.99
383.93	146.27	156.53	138.78	3238.2	481.63	1050.2	106.26	202.55	302.82	1370.5	3609	443.58	13203	227.74	4058.4	767000	357.07	75.751	122.53	3214.2	2921.9	523.4	4397.7	128.61	492.46	131.45	4616.6	285000	37406	6915.7	14629	461.77	5562.5
381.07	92.696	254.88	114.75	86.263	108.2	853.01	196.95	9456.3	64.073	4895.8	300.6	129.88	2711	764.21	6133.7	3370.7	98.238	2357.7	47.249	1537.8	5452.2	1288.8	43.703	354.91	31343	99.884	1966.1	133.76	4149.2	36092	13870	12056	461.76
379.96	376.67	132.84	209.66	53.706	168.11	1076.1	394.03	4297.1	1071.3	300.44	43880	128.96	1785.2	989.87	101.02	1580.1	45.873	206.55	403.66	267.98	250.43	106.32	15987	152.54	5408.7	350.47	132.13	727.7	45207	1157.4	2969.2	2132.8	417.11
379.43	814.1	248.7	170.93	480.25	8.8723	197.84	62.879	1752.8	357.1	660.8	124000	88.054	3049.5	757.76	85.99	1176.7	66.594	78.7	459.33	446.47	1473.8	1118.1	311.38	5031.3	231.29	4059.8	25.854	3625	8073.8	4090.8	5759.4	1101	218000
378.57	171.54	133.33	128.39	149.71	152.61	105.91	105.24	283.5	778.27	394.83	65.59	144.93	5842.9	404.19	245.98	4199.4	48.433	21975	2549	209.08	202.66	2583.4	550.43	183	24.718	35219	17070	855.33	6011.6	57991	5443.7	67217	298.94
378.24	105.15	414.43	111.75	1600.9	59.42	340.94	924.67	369.32	3103.2	32771	6569.8	157.86	961.87	395.32	94.154	212.5	68.505	2017.7	4898.5	389.24	143.68	1344	137.3	50.803	233.45	1126.9	2574.6	8332.7	829.54	12097	8403.5	22043	240.28
376.43	139.39	129.61	256.18	3555.7	317.06	1040.1	214.07	20.022	582.13	3763.6	381.43	87.601	2886.3	2650	3659.2	209.99	340.16	62.888	1050	180.19	63.18	1297.3	577.69	108.37	299.04	365.06	57.324	1477.9	74816	312.1	1653.4	21851	184.34
375.83	1571.1	755.08	165.13	267.28	82.259	777.29	209.05	2038.2	307.05	267.21	64663	324.58	25.078	150.23	421.69	146.3	73.909	396.6	9298.6	91.694	807.83	2.9892	5906.1	10069	206.09	1751.6	307.09	1311.3	15004	2752.4	13691	18316	178.97
374.81	430.33	260.9	224.98	38.448	143	279.88	240.61	24.585	784.54	383.15	2428.2	366.3	5708.6	287.45	2324.9	89.51	769.48	593.96	3748.2	91.742	628.71	8725.1	61671	130.67	525.72	33.432	852000	368.58	893.33	9456.4	11009	14405	495.4
374.03	421.32	418.86	212.08	139.75	164.95	350.95	135.92	1457.8	1496.3	462.62	24291	112.48	112.03	2221.7	1912	89.875	3074.3	1603.8	337.84	3532.8	6031	1169.7	496.52	149.23	455.31	2928.1	1831.2	2556.2	1367.7	5741.4	8994.7	172.63	541.1
373.9	119.6	212.63	142.59	50.674	381.74	134.6	497.31	185.87	831.23	140000	1914	1812.7	239.33	253.96	111.55	242.8	246.11	166.66	132.36	389.75	283.54	4555.2	730.16	558.69	4256.6	108.9	16.51	427.55	2161.6	2019.7	5636.3	45706	114.2
372.78	306.87	119.75	599.81	1838	85.597	791.95	569.48	75.116	165.6	6762.1	599.74	18.307	1316.6	582.27	187.2	776.79	122.35	122.02	14923	17.168	248.9	306.02	217.68	221.63	2751.5	409.61	4765.5	662.52	249000	6412.7	4404.9	1439.1	292.87
372.45	59.797	182.94	175.34	83.168	290.83	1104.7	157.77	312.58	183.39	459.59	44448	554.53	38.443	147.09	8094.8	178.53	124.32	157.48	515.16	103.09	179.04	1395.3	115.14	1009.1	69.352	2583.7	88.194	2987.1	43586	901	6130.5	9840.2	244.01
370.74	283.25	145.06	542.34	68.192	118.3	211.65	462.04	207.12	80.366	8805.1	8593.5	93.456	103.61	285.33	4330	769.48	77.304	80.649	13367	83.753	212.51	359.74	143.74	841.83	3.692	394.64	2500.7	1068.3	3097.6	3803.3	2242.8	261.81	1427.7
369.45	312.73	123.2	89.232	324.02	162.24	229.83	22.83	167.16	675.03	2731.3	11328	197.59	144.78	801.01	1415.6	647.46	41.997	300.22	4341.6	23160	118000	2048.1	353.52	177.67	911.12	463.75	7377.2	426.58	6155.9	12201	3731.7	31759	259.18
368.69	536.05	377.69	227.51	443.53	134.68	221.52	1495.7	799.32	1140.8	1820.4	33901	134.47	212.96	14322	1429.1	1733.3	155.96	120.45	126.26	134.62	2287.5	15112	3333.1	503.15	416.29	4439.2	74.389	7884.1	1027.8	3857.1	3960.8	343.87	350.38
366.86	412.75	208.92	457.08	269.71	97.504	187.05	106.4	3270.1	2682.3	17068	15689	292.84	1210.8	469.62	542.55	1198.7	34389	1065.1	15230	278.99	40.322	2843.9	1190.3	2704.4	11155	161.53	2766.7	9783.4	517.12	3256.6	1930.5	7080.5	142.06
364.88	156.75	92.166	244.89	486.94	249.57	907.89	1447.3	449.68	545.78	125.3	11315	289.38	361.67	45.431	1619.7	196.72	178.83	429.45	24230	186.12	407.35	454.9	584.2	178.1	10744	91.018	34.86	6431.9	311.37	448.69	4387.8	110.85	164.93
364.7	146.61	160.71	213.99	102.83	77.106	868.94	996.15	311.43	2300.3	6050.6	211.24	708.01	24.737	308.68	10539	77.744	1838.4	168.95	5191.9	536.3	725.39	574.51	113.84	225.12	8426.8	88.913	5146.3	169.09	586.06	133.78	1540.7	136.14	457.63
363.96	135.66	77.973	111.03	558.47	71.414	90.193	672.65	883.59	862.92	532.77	219.91	121.18	148.35	632.77	651.51	220	357.85	1580.1	2333.7	119.63	262.17	651.58	145.91	2075.2	1290.9	311.4	640.59	7.1028	296.09	17724	1013.1	12338	142.91
361.62	364.55	354.77	165.48	112.62	42.985	119.8	189.84	250.11	2046.9	18822	2471.5	793.27	2651.2	47.933	478.4	194.13	58.777	160.42	17372	47.657	2088.5	470.55	166.6	634.42	802.14	2457.2	2935.4	6996.1	9337.9	2910.6	5133	27127	29.755
360.52	276.72	122.23	322.91	229.87	219.51	493.99	410.49	1999	63.783	55327	844.06	1022.7	18710	6955	5584.8	88.63	1615.5	484.01	6588.1	250.3	83.515	899.13	17225	213.93	557.86	4278.8	18086	1126.2	10398	3362.1	103.24	6664.4	197.2
359.2	108.69	239.05	106.59	53.467	207.49	9177.9	87.3	195.82	5895.1	2463.9	34019	636.23	4777.7	456.3	6504.6	100.99	167.65	1194	167.15	432.34	2163.4	174.89	6145.7	4890.5	347.95	6171.9	6459.5	2319.8	1034.8	622.94	1393	1772.8	389.46
356.63	548.57	104.78	137.89	64.696	483.97	422.12	118.81	710.83	1837.6	1378.8	50505	33.711	5737.5	1136.3	123.95	47.969	42.913	102.99	157.68	54.037	51.159	167.65	770.62	129.9	3002.9	291.1	797.11	14007	22415	730.13	3498.8	10009	224.15
356.56	115.09	245.78	108.39	109.87	62.02	460.36	67.096	708.67	296.83	1095.9	714.88	1322.6	9646.6	95.405	709.49	497.33	65.91	175.72	4805.8	260.11	56.224	136.37	634.57	1540.7	577.71	7007.4	28163	14545	8907.8	5919.8	6140.7	1278.2	230.09
354.54	224.88	83.843	4195.7	716.61	196.96	352.78	397.03	2177.3	2101.8	30861	71112	200.26	398.32	193.1	2416.7	224.84	39.728	99.954	3113.6	171.55	518.45	462.28	481.39	101.27	935	32.092	53.269	111.47	2120.4	1625.6	7983.2	12718	176.36
354.32	574.73	277.31	279.36	103.97	131.19	186.74	166.83	694.55	395.42	340.05	56.772	1850.7	2449.4	404.1	317.68	95.19	3360.6	94.898	1950.5	428.42	168.21	820.27	57.307	2109.5	2790.2	51.819	46.253	1126	418000	4707.7	713.88	5004	200.55
351.88	549.39	218.61	137.9	117.89	65.556	831.94	224.69	345.58	1015.6	18474	646.82	52.537	1854.6	7180.4	163.05	180.99	71.445	12565	78.548	453.77	2883.8	3518.2	5196.2	139.4	6946.3	919.53	25.518	1629.5	1387.9	8912.1	1468.6	6638.6
351.85	173.25	168.19	118.05	89.074	100.68	247.53	211.93	2683.7	850.86	2200.8	6365.6	417.3	10570	924.24	7800.2	2418.7	220.55	2656	135.89	174.26	479.12	2983.9	289.74	407.87	72.164	1494.9	548.32	425.49	5484.7	32.641	15244	2554.4
350.73	187.67	121	468.81	631.77	123.39	2597.8	835.29	313.11	1287.2	499.2	938.79	119.19	545.33	1588.4	76.966	459.27	209.19	11588	139.25	403.23	4266	1871.8	2272.8	737.42	10059	19.512	1268.3	480.85	1225.9	4944.9	7268.4	10641
350.29	88.627	441.51	128.64	1356.1	19865	198.08	63.699	568.58	346.66	732000	2259.3	370.34	4572	746.21	120.5	67.184	627.87	25215	45308	52.466	51.295	293.5	241.14	1301.3	361.94	141.08	7408.9	3823.1	347.86	2033	8812.1	8143.7
350.06	123.88	288.86	159.62	121.41	1533.2	239.76	202.73	3469.4	195	2441.6	1960.9	76.712	37291	466.65	400.35	586.06	73.939	63.269	5746.8	1949	5426.7	428.42	1226.8	134.16	319.55	17.138	190.68	67585	2755.8	2141.2	15060	16143
346.54	200.53	155.87	236.34	1021.5	186.84	311.13	161.57	3171.7	1337.5	236.59	13237	736.4	5248	1232.1	1346.6	301.18	3826.6	8916.9	12266	355.47	269.17	73.25	3205.6	5065.1	79.879	24.612	122.78	860.22	23559	3209	5719.3	6550.7
343.51	235.87	116.24	176.14	52.385	119.59	2091.1	107.22	466.41	83.458	5873.1	315.05	156.75	929.18	1720	41.418	77.135	2240.2	383.49	3417.8	1241.1	293.6	1049.5	1306	1713.5	2650	19716	18.108	1087.3	11256	7120.2	972.74	3783.8
341.51	253.95	170.58	209.23	48.347	530.43	719.37	624.48	234.27	268.18	274.86	308.84	162.22	1965	413.48	244.29	95.528	3894.8	163.82	669.96	417.66	9318.2	244.36	678.18	955.27	233.04	47.781	19.766	1750.9	15445	23820	24739	1929.1
339.71	186.14	182.44	203.02	400.43	308.95	69.626	178.39	415.22	555.89	811.26	2354.4	180.06	3286	2449.1	1431.1	89.92	2778.7	26.317	7172	162.45	237.82	885.85	669.74	458.1	26154	28.89	11947	870.3	41942	4876.2	10857	7941
339.46	495.4	216.87	162.28	214.26	5903.3	745.43	144.23	3946.9	234.15	316.17	1370.3	174.79	101.92	5558.9	971.71	157.31	540.45	181.56	28.044	354.2	1260.7	429.85	1005.6	2660.7	299.7	3039.2	235.17	5953.3	23588	2305	7462.6	463.48
336.35	388.69	176.06	260.44	58.776	17845	2683.1	80.603	1413.1	3095	375.66	1447.9	1834.5	2358	2280.1	4211.2	134.05	98.453	17477	287.23	419.18	212.25	635.6	3636	784.08	315.04	166.79	252.05	259.57	1263.5	2035.6	2610.7	1204.8
336.17	668.7	258.97	191.94	106.33	189.49	127.67	297.43	189.13	1803.3	7432.2	541.8	436.84	1629.8	812.44	8336.1	74.224	2337.9	179.39	94.163	345.66	604.34	581.74	461.85	460.66	21.205	110.32	1073.9	7661.6	26981	3348.9	44.289	6144.3
335.58	120.46	139	102.33	143.15	25.425	218.15	689.71	134.44	1084.7	14012	35924	1018.8	423.33	156.73	1216.9	654.17	72.087	6326	7793	215.56	203.17	266.91	218.79	1879.5	4731	1515.5	3481.5	7176.8	17630	2219.9	2524.3	22530
335.27	1020	175.27	692.6	223.91	1236.7	77.058	1722.5	1237.6	1238.3	2355.3	114.5	1930.3	2100	966.62	7509.2	197.11	62.918	139.21	154.84	1848.7	731.47	5543.1	2642.1	7784	62.68	4393.6	17.573	7000.8	1231.2	2808.2	14080	623.96
331.89	272.76	139.97	192.79	745.3	249.05	415.33	1265.5	1053.6	122.87	2764.4	36989	148.96	560.63	181.6	3959.5	5252.2	65079	7963.2	1805.5	228.88	193.1	640.68	3544.4	544.72	232.79	4513.6	7486.2	1730.1	2839.5	1727.2	8895.4	6472.8
331.83	206.28	525.09	382.5	1718.2	156.84	8130	173.98	312	187.68	109.5	487.48	20534	4939.6	986.85	226.44	896.97	60.23	101.01	3289.8	84.625	188.92	6208.1	16.759	220.21	292.58	16414	9197.7	17429	8453	2155.7	1745.1	6901.7
330.21	125.83	383.68	403.67	204.32	123.25	148.76	703.72	69.981	1372.2	193.84	17916	620.52	5283.8	5218.7	124.08	204.65	77.616	279.48	2026	165.67	55.084	766.39	129.16	698.57	132.05	263.38	84.652	637.35	1497	3133.7	254.8	9587.7
329.29	277.45	301.22	162.7	108.49	149.27	15074	342.32	424.38	2167	146.05	14718	14.78	4932	2203.3	1572.2	365.53	84.533	139.77	325.35	86221	1025.4	451.9	119.25	280.74	377.7	1470	92.502	13769	10443	3947.8	10021	15585
327.63	1510	124.84	100.9	209.79	6978.9	427.61	95.08	427.08	1711.1	3213.8	128.98	110.12	29.402	187.79	94543	165.34	283.35	343.16	662.5	133.27	48.617	2098.3	10112	7819.9	322.69	25398	112.02	2437.9	2769.7	591.67	12330	19958
326.95	115.13	132.5	133.61	102.77	2688.2	102.19	272.39	621.6	857.7	506.63	25826	669.36	461.12	236.67	46.366	608.4	94.24	173.26	158.06	4049.3	533.53	1123	296.43	2734.3	116.67	73.528	71920	9671.6	38.246	819	9638.1	14114
326.5	151.63	77.144	135.05	123.37	132.74	3923.2	496.83	1415.1	4901.7	42917	988.41	337.25	20.346	5575.2	280.37	158.1	341.14	145.34	1471.7	51.748	296.61	736.05	1595.4	199.98	96.433	1729.1	4645.2	76.204	31961	9398.5	166.56	58.006
324.99	314.24	536.17	181.71	117.48	123.23	3114.1	154.9	657.75	572.93	1514.8	320.36	391.26	280.41	11353	107.53	1058.7	67.252	92.552	1362.7	51.138	103.07	146.12	297.79	2659.8	365.11	56.929	3305.4	15761	20297	2639.4	10091	27327
324.07	249.91	249.27	478.18	4734.3	163.21	1102.3	68.111	110.51	1688.9	756.86	318.16	852.5	7919.9	3512.8	316.4	2581.3	68.351	53.797	53170	1862.6	512.78	2115.5	886.93	3756.3	294.53	109.97	131.49	238.81	2030.4	2961.2	1245.2	4395.5
321.56	148.08	111.39	223.57	3129.2	55.208	266.93	57.99	1656.7	772.24	2300	134.12	234.09	110.34	1655.8	359.12	800.24	4465.4	6836.7	3546	141.28	83.491	198.34	84.912	162.25	10012	273.78	22.332	12177	1007.6	136000	3980.8	3071.4
321.35	424.28	134.24	115.29	142.04	65.786	33.884	204	471.61	55.581	608000	519.42	601.88	530.89	16527	89.381	2008	66.249	442.6	2468.2	205.24	714.3	70.669	269.71	950.68	123.62	756.44	600.47	717.92	1022.2	3089.6	8247.1	2586.9
321.14	95.354	251.15	89.171	60.325	114.66	388.02	463.16	2593.4	611.82	218.44	460.63	1818	156.15	559.16	692.45	881.62	56.054	258.7	244.52	193.31	233.03	524.04	12303	1258.7	2567.5	809.68	43.845	2602.4	13410	2579	5235.1	12734
320.93	293.75	137.34	393.44	26.054	129.49	128.6	1143.2	136.73	1058.6	6308.9	560.29	371.13	1357.4	3197.1	331.28	262.17	3703.1	91.403	11005	597.71	88.871	3225	338.41	336.53	275.14	4016.4	2620.5	702.45	83.575	244.56	5278.8	115.59
320.74	94.218	105.82	2214.6	640.11	376.46	760.62	205.13	52.195	742.57	343.92	261.56	949.86	330.81	190.64	1591.4	477.46	67.245	323.3	75.283	89.446	151.55	1318.4	1711.7	937.34	438.84	31.309	1488.1	3578.8	25584	609.2	2752.5	21788
320.32	168.68	111.22	74.281	188.04	43.316	1258	184.02	2349.5	213.65	13320	1368.9	9948.3	2915.2	73.325	4223.5	1886.9	125.19	12794	640.43	287.22	231.72	165.29	233.21	2091.7	1759.8	96.356	731.33	3059.2	5910.1	3606.6	4967.6	7977.7
319.41	185.56	166.37	60.368	2532	151.48	51.024	4028.2	805.49	4006.5	21496	1657	173.29	43.293	3953.1	388.16	145.74	5205	103.38	112.26	129.99	409.05	147.24	18.236	1121.5	287.26	34100	179000	15415	145000	10362	2599.8	5507.5
318.64	108.25	188.65	152.95	127.75	193.21	461.91	187.71	80.99	1939.4	134.71	1629.5	505.22	2068.2	755.73	1755.6	728.76	111.57	85.856	615.72	414.65	3866.7	501.45	1151.4	2872.4	90.297	311.66	1164.4	10746	594.09	1882.3	10827	1684.6
318.06	368.57	204.49	77.54	462.5	1364	200.48	279.02	334.25	2143.8	1942.3	46189	924.33	169.68	128.28	330.35	145.52	159.59	485.52	8480.1	82.055	211.46	541.4	177.65	479.82	837.75	30.567	33.12	62.627	24019	1353.5	14883	488.7
316.72	236.93	165.2	119.6	72.88	167.78	664.23	174.36	479.71	2549.9	140.85	332.28	137.65	5491.9	117.14	315.8	1074	71.417	185.92	7972.5	421.96	75.695	734.15	3738	86.141	288.7	325000	3156	8920.7	62.207	2584.4	36263	6983.8
315.6	118.84	129.22	191.12	5408.3	373.13	246.65	228.38	350.6	73.764	168.88	969.21	958.34	733.21	927.64	238.47	242.56	137.61	2490.6	83.083	487.17	2020.5	492.05	1766.8	1257.7	437.56	56.753	101000	154.97	218.12	607.08	3014.4	4048.8
315.45	565.54	148.41	79.496	342.35	144.23	2039.9	132.35	934.07	2191.5	403.79	40.454	154.55	329.5	6247	1647.8	2547.6	139.31	1308.7	2702.4	69053	17.523	156.12	269.57	107.56	459.41	2905.6	566.91	1060.9	5191.9	1004.7	8239.1	17981
313.94	280.1	779.8	162.7	547.48	68.624	614.05	154.65	94.255	120.03	523.4	49036	449.99	10016	3484.7	62.763	1446.8	69.559	83.132	668.13	121.78	31.168	148.8	440.15	933.18	1488.4	428.54	69.882	908.24	406.86	2793.6	2460.9	4136.2
313.54	493.07	194.77	330.97	179.72	329.22	871.22	195.5	731.14	183.65	446.7	156.29	64.455	988.23	5314.7	4217.7	184.86	217.44	1099.6	1439.7	57.941	11561	423.39	3144.7	1771.7	445.89	95.889	929.67	30747	25114	1362.6	3352.5	1407.3
311.01	664.16	163.85	124.77	245.46	196.37	94.694	2245.7	811.44	413.07	969.73	147.77	123.65	1089.9	139.62	833.69	383.75	90.334	113.02	425.62	736.62	1498.1	1432.2	376.42	1916.7	2373.1	7945.7	147.89	403.62	8947.6	99.833	8765.3	2472.6
310.37	272.55	138.82	573.83	85.777	291.13	683.5	5909.2	477.91	742.6	74.254	29258	1658.8	5047.5	65.562	256.89	282.17	50.499	2996.8	38.915	122.14	4433.7	54.22	464.11	425.46	529.96	2949.7	2969.4	3700.9	35542	219.24	8898.7	1480.2
310.08	22.806	179.27	62.028	81.305	267.81	130.32	134.01	369.18	598.73	461.63	1096.9	498.55	24606	791.31	378.28	64.718	31.409	382.88	121.61	226.59	322.18	547.49	283.15	1377.6	418.79	86.329	3423.7	2842.6	894.13	3857.2	10687	97.675
309.35	335.31	403.39	179.97	177.4	1135.7	432.26	337.21	279.47	629.19	2757	60.908	197.6	481.82	736.36	139.32	159.32	1508.9	93.125	1285.8	256.67	124.93	1671.1	875.94	4921.9	2461	1441	1461.5	5299.8	1284	6599.1	8534.4	5096.9
309.14	175.25	448.41	124.56	116.28	780.61	789.06	352.54	975.45	377.06	977.3	1922.9	6156.3	3699.2	10030	1295.3	1452.2	92.046	63.063	12158	240.71	17.93	390.16	137.67	9052.9	195.93	2388.3	186000	1090.7	510.2	105.07	3017.9	112.48
308.95	426.46	178.93	184.13	392.55	229.4	656.75	399.36	2353.6	245.99	11242	223.98	648.37	2277.5	169.6	73.921	257.36	49.43	214.99	6763.1	6409.1	3895.4	1347.8	131.59	1900.3	1032.1	592.46	15555	7110.4	441.85	12856	2291.3	8006.5
308.86	124.5	130.33	51.693	1052.5	88.221	134.7	500.93	383.79	269.44	3012.9	336.71	139.68	16996	688.55	334.96	67.119	32.145	3332.3	1910.2	315.81	195.63	87.195	1956.7	3429.7	158.18	94595	1076.8	38.212	131.2	2967.7	3533.8	10848
307.58	179.76	117.59	283.53	263.37	316.6	697.25	5493.9	2596.8	1137.2	443.9	5614.9	589.88	1668.2	101.83	249.92	473.92	71.457	70.312	23729	203.55	157.35	2566.3	185.74	155.62	1161.6	341.35	10447	4414.6	7468.3	5336.6	4015.7	477.92
305.88	77.307	443.99	3005.8	145.36	130.13	479.3	947.51	1060.2	363.97	332.59	476.97	741.57	1126.2	147.08	1708.7	256.74	360.68	177.67	1245	128.04	174.28	554.19	169.5	1703.4	3541.3	63.555	1349.9	5623.6	90907	4067.7	8367.8	3405.7
305.59	222.03	101.24	88.887	1834.3	172.85	68.086	67.274	5773.9	1930.1	268.89	3561.2	591.19	1396.9	3740.3	2767.7	91.879	1483.7	575.42	21024	40.074	443.82	524.44	4111.4	180.09	584.66	428.94	412.7	7742	615.32	1526.1	6476.5	14579
304.01	118.83	388.61	112.13	83.998	151.32	2591	124.92	118.11	1269.9	545.4	354.08	77.456	3747.2	307.45	848.78	398.13	82.81	56.066	2422.7	416.34	530.81	520.07	1968.6	212.35	283.02	329.64	2750.2	4261	41636	1302.2	1995.9	21039
303.7	458.36	260.05	4367.6	700.64	1580.6	377.73	1527.7	3966.9	1187.8	2257.1	2271.9	8.5709	1074.8	132.56	500.54	287.05	53.402	242.27	11823	291.65	99.722	780.09	321.57	2925.2	306.54	47260	4613.2	3657	5407.3	5667.9	14931	296.65
303.08	150.51	144.56	135.57	48.769	6254.6	70.508	205.46	780.37	325.57	3588.2	8206.5	1222	1076.4	280.99	2422.8	146000	52.335	61.829	649.96	76.91	1746	4993.6	357.08	1072.5	725.13	69.512	39.486	1572.3	11687	3937.7	28501	36891
301.27	366.14	346.75	189.12	126.77	650.09	749.64	1179.5	345.41	149.39	536.98	139.15	211.15	1351.7	510.38	71.149	578.49	64.686	230.97	1070.9	446.01	1166.9	3015.1	219.48	1153.8	412.99	140.45	3932.7	1874.1	2043.8	6286.7	5259.4	314.67
298.92	254.07	133.54	154.72	902.23	192.77	350.17	571.57	2365	1798.4	521.14	562.2	147.27	346.85	213.91	288.37	765.42	64.958	213.97	13707	68.933	184.91	562.14	144.15	116.32	322.16	1569.9	2586.2	3609.1	2640.2	1079.6	9388.6	275
298.61	378.85	334.16	276.28	111.25	182.65	1470.4	2362.1	219.7	1840.6	413.41	558.04	834.26	1640.9	910.07	355.95	120.89	239.13	29.865	1391.7	63.773	280.12	944.33	2588.1	80.991	1014.1	2676.7	1281.6	723.4	25768	930.1	10477	3157.8
297.49	127	166.9	135.7	199.73	249.84	12418	305.41	451.62	696.19	10145	4834.5	8137.8	141.62	3007.9	968.44	195.5	654.32	288.59	3735.8	142.24	9070.2	823.03	134	194.2	33.3	811.42	3684.2	1372.6	377.78	843.54	1611.4	834.31
297.05	506.93	227.63	591.16	209	182.32	715.69	321.89	2661	325.78	51.121	2121.2	320.78	203.31	43.18	1679.6	220.8	33.366	107.12	260.64	475.03	5517.9	733.83	281.13	1326.9	243.34	606.56	3419.7	4313.5	132000	5111	3792.3	13415
293.64	87.125	286.04	137.41	916.3	156.04	535.86	75.766	474.32	1553.1	53823	43501	657.26	21022	2414.1	139.12	145.4	216.22	577.45	1030.6	54.955	72.13	561.23	444.35	1066	16351	1485.4	10276	191.08	12816	360.45	7494.9	4509.8
291.99	192.38	201.73	47.804	8215.1	455.08	133.08	158.95	301.89	1855.1	212.74	16238	961.01	2937.4	333.8	50.616	519.63	62.848	83.753	8478.7	256.34	278.45	8220.4	152.04	183.22	1438.7	3826	83.4	76125	1912.8	8932	2710.1	417.61
291.76	725.5	117.93	140.15	229.47	63.381	96.013	260.69	393.78	103.08	3671.2	242.14	102.16	5.0831	8205.7	2695.4	1414.7	81.257	120.39	479.66	815.16	15.597	800.85	751.88	2291.6	351.64	81.627	7920.2	220.71	22185	244.64	9192	1059.4
289.46	456.41	221.37	220.38	168.46	157.94	95.314	169.97	73.429	243.74	665.35	337.07	949.57	19.857	2663.4	7469.5	116.13	5468.8	244.82	3359	418.66	327.85	750.36	279.1	301.23	257.88	120.62	41750	5539.2	2549.6	1506.2	24920	12745
289.08	322.76	220.29	154.8	77.968	133.39	845.41	169.14	197.72	1522.5	1561.1	2671.9	260.01	524.05	390.47	846.43	593.28	84.678	70.536	110.13	1928.7	2776.2	1494.8	106.68	204.01	469.65	3346.8	154.28	1403.5	470.33	2957.5	11867	5804.2
288.29	152.98	105.03	246.01	2965.2	377.41	24908	34.348	2276.2	906.39	14411	314.8	216.63	6.3717	545.69	334.06	2418.2	15519	1741.4	108.47	3804.4	861.59	364.94	3231.6	2971.4	787.17	24.761	342.13	143.93	132000	10473	4217.6	1394.7
287.69	408.31	718.97	188.67	288.24	552.16	1304.8	229.97	2056.4	698.42	211.06	2186.4	1133	10603	289.71	387.02	3086.4	176.24	471.66	10505	201.29	141.73	395.05	1290.7	263.32	8922.3	95.265	386.71	2667.7	5912.7	2690.5	2042	7602.3
286.87	264.56	259.44	221.67	96.893	212.75	281.18	3229.8	212.69	1217.7	1663.8	1920.9	545.43	1610.5	378.76	85.874	449.63	639.42	281.42	3383	141.79	387.44	251.69	128.12	4432.3	294.96	11.813	384.39	44072	54917	7898.6	9936.8	2909.8
285.91	199.25	139.53	167.44	621.37	3333.2	1003.4	84.211	2051.5	5083.1	16701	3023.7	207.47	11374	1175.4	2969.7	431.73	67.502	101.08	1163	195.1	82.535	27.05	17.104	309.08	234.8	160000	57.375	3189.6	1143.3	148.17	6852.6	3884.8
284.5	547.93	152.63	55.769	441.35	167.02	76.025	741.77	577.82	100.27	9535.1	9859.7	196.13	431.13	2179.2	1907.6	962.05	217.86	193.59	131000	193.57	760.86	195.09	166.95	2540.7	121.66	1132.5	32.416	10931	27936	4024.7	3527.5	987.17
283.76	353.97	273.42	75.448	238.4	1251.2	147.13	221.42	1836.2	400.71	1322.1	36207	2306.8	1878.9	1553.2	3123.9	122.76	2719	145.81	924.75	475.42	381.3	2720.2	35.086	71.684	4077.4	342.58	3649.7	20059	2489.8	2762.1	4113.6	254.97
282.71	490.92	427.24	166.63	80.866	2487	48.56	1018.1	256.71	123.84	3650.1	843.99	705.07	20380	1075.8	5358	335.22	58.233	25167	20551	62.423	350.41	3558.1	3438.6	282.07	1216.9	101.66	135.53	726.28	1984.2	3941.2	10817	660.45
281.56	469.01	119.92	398.64	169.88	454.75	83.568	251.41	2296.7	446.47	434.64	306.65	111.87	8140.9	234.6	7288	72.288	140.27	633.42	6009.9	155.91	1028.2	448.71	3797.9	121.31	379.4	183000	16160	20939	2804.2	2525	14942	6324.2
280.47	672.26	128.29	91.876	152.8	140.65	118.81	529.26	366.16	941.83	1311.2	16603	501.83	56.767	3976.6	2762	956.32	74.405	225.95	1377.1	326.85	781.86	106.7	2043	630	8812.3	4733.4	8316.2	2490.4	2623.1	1508.8	821.12	5469.4
280.37	141.24	245.41	125.97	148.64	123.17	856.92	101.84	1044	143.08	2800.1	1244.8	421.9	79.221	2231	127.32	769.31	121.34	257.22	3952.7	151.55	290.27	486.58	3329.5	202.43	428.38	6823	31.34	986.7	868.13	5605.3	18483	513.78
279	96.869	88.509	200.41	159.06	54.243	891.07	471.42	1725.3	176.01	181.43	217.46	672.23	5117.2	767	995.5	492.4	152.77	380.24	1325.9	96.153	441.99	1990.9	1655.1	6907.9	1597.9	14491	714.52	9316.7	19830	8371.1	3685.5	4387.5
278.81	167.89	189.34	138.77	1100.5	349.37	822.34	310.96	95.577	6368.8	206.82	8624.8	780.17	4535.8	969.74	1511.6	183.91	93.528	73.524	7707.4	181.5	615.65	3286.1	91.602	1455.7	291.19	219.43	42.791	595.21	1805.3	4463	7695.1	18111
278.64	544.65	123.5	189.38	59.622	8628.7	1284.3	823.44	366.6	901.86	4801	5376	252.63	832.13	395.87	5239.7	98.906	975.74	20.634	7125.2	226.02	357.31	353.34	444.89	107.99	17.847	347.12	5199.6	39332	7834.1	2449	4060.9	5151.9
277.99	228.15	178.34	76.186	2225.1	4014.1	7426.3	428.95	716.57	4481.6	394.67	3131.2	178.55	200.13	454.24	2058.3	115.07	89.138	253.44	160.45	285.66	164.49	874.33	359.27	766.34	324.24	50.818	7601.2	49.774	1430.6	10965	4828.6	2413.3
277.4	103.55	187.59	203.5	54.648	119	574.01	155.15	430.87	4022.5	7647.4	10497	483.33	122.34	5280.7	3509.4	884.27	206.61	56.355	72395	104.08	1864.8	108.51	868.04	1695.6	643.73	1358.2	435.4	3345.5	25381	50.949	706.38	15477
276.33	195.87	105.73	327.6	2909.3	166.09	977.15	544.44	1219.8	208.56	122.07	760.26	4951	1729.2	321.09	2214.9	104.36	3222	176	10530	1793.2	9321.6	1794.3	625.9	68.394	251.11	664.28	290000	6121	5472.1	1729.9	1969.5	4650.8
270.37	464.24	213.19	403.67	171.1	929000	477.4	110.48	74.735	657.25	14768	32084	8.5327	3935.7	289.59	4533	236.58	99.257	1151.8	1073.1	55.398	9226.7	661.56	99.379	227.62	12954	7132.2	20154	5721.4	113000	1802.1	15279	19893
270.33	119.78	115.47	74.906	336.88	10822	624.9	883.65	820.21	611.31	3653.9	14416	300.15	444	78.785	177.22	287.5	76.78	120.51	10819	322.86	69.908	461.05	286.52	834.69	423.1	2056.4	5402.1	294.89	259000	5786.1	45838	4122.9
268.13	398.07	227.87	235.27	167.54	204.08	4948.3	332.51	1004.8	4442.1	97.021	1837.2	368.08	1087.5	226.98	724.13	262.35	55.783	180.84	4941.5	116.33	423.54	44823	1830.5	284.28	300.03	490.84	3990.6	407.59	2131.1	55.978	723.27	275.15
267.87	134.49	279.08	148.37	102.58	9803.1	210.78	382.31	3903.1	2764.3	1598.2	629.58	749.45	15.836	34.232	40.464	303.74	76.373	723.21	17556	89.045	233.6	2983.8	394.53	6689.8	987.31	386.98	185.73	2320	2814.7	1707.1	11171	6374
267.64	178.68	162.91	148.64	907.2	91.134	260.55	7631.6	1268	558.85	238.02	4227.9	464.3	3432.9	115.42	4132.2	99.583	4082.9	128.54	183.78	307.33	31.081	1223	214.52	1764.5	210.1	173.6	2393.6	405.48	1987.2	742.41	25722	1955.2
267.19	313.19	184.59	134.49	111.66	159000	126.33	365.35	127.5	152.33	3876.9	5012.6	317.58	4679.3	183.02	243.87	388.34	571.84	328.78	12850	152.18	65.552	119.38	2019.6	309.61	5878.7	67.634	4025.7	1004.7	535.18	163.58	3686.8	893.78
267	195.65	192.75	288.51	422.09	210.66	303.4	648.74	842.84	5886.2	886.26	1905.6	59.907	1606.2	228.69	8249.5	488.66	556.35	160.38	23475	215.88	231.14	185	9.208	496.63	261.88	40637	24.926	452.25	783.25	4530.5	6057.8	859.1
266.45	161.11	135.26	76.242	186.29	392.36	2087.1	635.92	2830.2	1815.4	425.73	8350.8	141.44	2296	120.19	3758.9	70.081	48.964	28.884	120.46	3753.1	5298.6	645.78	1772.2	140.51	209.15	93257	1104.2	2165.2	480.95	4723.2	6660.9	447.02
262.13	136.57	106.78	146.45	1070.2	998.67	3350	220.33	105.51	725.81	213.9	21835	494.48	33.945	57.073	647.59	147.51	219.75	348.49	10593	88.238	55.069	2285.9	88.698	642.17	315.63	1675.9	87792	51.378	1553.1	104.23	2606.8	5754.1
262.06	46.632	505.57	569.73	369.09	182.4	230.42	542.93	267.37	1567.5	4201.3	846.57	328.3	1932.6	117.21	39.721	1211	58.051	82.899	262.23	197.03	165.27	2081.3	165.29	247.04	6087	1707.8	20870	1623.5	2650	409.22	1493.7	1621.7
261.63	115.82	122.03	86.958	93.969	1082.1	912.47	228.87	182.84	7233.2	3848.5	261.59	336.06	1041.1	918.04	702.99	37.269	414.47	64.752	73.255	194.63	677.82	164.35	156.51	79.81	9387.9	135000	38.676	339.71	17196	3489.8	4518.3	9533.6
261.21	542.65	166.03	78.691	182.84	98.115	232.96	467.31	22.831	1314.8	5950.8	19807	407.65	462.88	999.26	390.81	1345.6	189.53	18713	4114.9	61.354	89.55	210.65	515.27	70.021	320.2	2021.2	11546	5266.7	314.69	4402.1	11311	197.7
260.45	403.46	174.75	62.909	145.82	91.043	530.94	1623.5	628.84	67.779	978.41	196.18	83.905	1136.8	402.21	206.8	240.39	66.883	63.773	14934	146.25	310.14	345.91	159.85	6174.5	22.049	763.02	61.739	10925	583000	6811.1	14579	9681.1
259.87	86.474	91.915	207.63	172.5	617.37	1204.9	170.88	668.24	1321.7	3908.8	24919	39.503	4795.3	780.94	321.52	90.884	4152.2	93.37	3573.1	236.67	2456.8	1086.2	470.17	295.51	47563	3380.8	22.332	131.61	34153	2165.8	19644	29025
259.52	806.15	406.09	109.54	85.25	186.18	426.72	682.56	2105.6	1672.7	16847	26067	1403.5	880.91	989.89	1396.8	84.033	611.84	4939.9	55.651	289.23	410.79	296.67	438.33	3243.9	220.14	72.259	30.861	2535.6	1037.8	2087.9	6865.2	5316.3
257.04	167.08	187.64	290.25	77.286	60.013	95.756	698.36	412.44	702.94	6779.7	13896	730.77	10564	234.7	2500	1017.2	129.78	15643	145.42	3928	7447.8	120.92	25.438	91.111	700.34	8192.5	8703.6	6370.2	428.5	9774.8	9153.4	366.73
256.23	213.83	248.33	38.176	1024.9	124.26	636.33	375.75	1395.4	138.74	1857.4	6423.2	35.088	25.743	2356.7	11291	2500.6	83.226	163.03	3137.1	478.67	247.33	1028.9	354.73	2193.5	146.16	850.06	7927.3	1355.3	4356.9	1347.2	1813.7	1740.8
254.96	119.9	201.47	288.65	127.83	109.59	246.91	194.42	309.12	405.91	6033	8781.1	514.52	66.434	342.66	321	198.11	3823	165.75	1322.4	115.46	590.86	73.419	420.66	442.31	1076.6	169.33	539.54	18765	6692.8	2776.3	14361	2836.2
254.22	371.49	262.76	273.72	119.76	131.08	721.48	1740.1	835.16	72.882	308.1	15081	248.52	326.12	13339	64.895	325.9	78.534	1623.8	10219	43.597	74.53	813.56	284.3	323.58	15819	151.21	60267	19628	3864.2	460.5	9611.2	1292.1
252.36	315.4	106.61	230.31	1560.9	268.45	383.8	234.5	119.83	495.82	1212.9	8144.2	412.66	111.73	3881.2	1969	209.57	102.28	10.832	50.218	413.5	1539.3	451.67	760.74	1646.7	393.66	583.8	70.167	1427	2603	8909.1	5830.8	871.49
251.53	349.54	84.055	200.13	2581.8	5368.7	109.78	137.28	2630.4	173.63	290.43	1214.2	577.3	8696.7	7880.1	287.33	46.438	161.34	9937.5	23072	164.61	32.26	913.39	7.2012	6900	3691.4	259.56	1291	4310.4	4941.7	3391.5	1851.4	2002.3
250.74	198.86	123.59	135.12	209.61	45.657	843.36	6060.1	7163.9	155.85	2298.5	43291	231.86	737.02	322.63	3540.2	57.158	397.27	464.76	1947.3	176.14	73.77	77.799	286.05	312.54	22173	344.68	51.882	1230.6	9758.9	6803.4	23800	1061.8
250.44	119.47	132.54	309.84	747.13	1075.5	382.12	229.48	1840.3	227.4	5031.4	23115	250.84	197.86	833.43	121.69	94.993	77.881	482	18065	57.834	149.59	201.9	148.76	48.599	1453.4	34.976	35435	53.451	1408.3	6407.7	1645.7	18976
249.5	335.82	1284.3	281.07	6623.1	731000	10041	10361	285.76	90.955	119.63	1493.5	824.23	4417.9	159.49	1732.6	86.964	1094.6	550.64	16954	111.67	423.65	818.35	1969.4	3317.6	20904	3205.4	351.78	1158.1	1837	5032.5	10595	2196.2
249.09	155.29	122.17	485.43	317.86	242.46	614.14	717.83	240.58	1145.9	2550.3	48228	387.97	368.55	2577.8	6893.1	71.814	2027.5	73.894	11529	242.56	339.43	683.01	132.24	1534.1	259.9	48161	142.3	2447.8	49049	38866	3905.7	125.32
248.49	116.36	101.83	56.227	111.29	891.56	302.66	990.22	1606.1	232.1	165.68	3739.6	168.3	966.19	264.19	1590.4	175.06	48.594	242.31	2076	376.29	514.69	691.11	343.65	903.96	215.39	9822.3	191.74	4202.5	1781.1	431.76	4012.9	3300.8
247.89	259.52	110.65	112.31	498.77	212.85	14592	577.64	1045.2	42.221	2438	6485.6	156.57	857.23	104.72	3226.4	216.77	5043	45.944	140.15	105.04	5992.8	237.1	135.93	2157.2	383.71	93755	33.809	9128.4	724.03	7200.6	12562	5326
247.22	181.38	265.46	121.88	60.19	272.71	1441.2	298.59	1731.6	2581	140.55	1948.2	73.905	14.938	245.58	810.34	260.4	24.723	2151.8	1379	163.16	17.12	4400.6	1337.8	1463.2	1907.1	14974	29902	2491.8	4705.4	5411	14944	7380.7
246.77	176.14	175.35	214.46	162.26	3071.5	125.53	287.59	2847.9	2490.7	3705.7	227.84	233.92	2778.3	401.11	1079.8	131.22	64.134	78.915	1371.4	47.85	71.96	1383.2	302.46	169.16	12012	338.11	30.334	534.69	2001.3	10080	7009	22266
246.26	130.78	167.07	147.71	152.01	714.15	220.02	4124	1389.7	636.44	296.79	2427.7	59.274	142.75	3424.5	361.44	481.06	90.219	126.04	904.38	87.428	362.2	3296	8206.1	133.28	120.48	10476	19.691	4882.3	892.7	5904.6	8901.7	1569.4
245.96	486.9	283.53	490.34	2501.9	51.135	169.59	627.07	68.156	188.3	3303.9	4377.1	141.65	1460.1	684.66	5746.6	1066.1	71.079	169.54	346.22	293.86	279.4	7.9743	3508.1	2714.9	11807	3050.5	42.883	7624.6	35194	21796	4312.5	4009.6
245.89	342.37	5516.4	243.05	114.03	599.46	5035.7	104.08	3096	116.11	341.55	54599	676.21	285.36	115.17	394.32	179.29	3384.1	42.796	48901	82.137	650.6	486.62	6414	298.02	130.31	11944	4049.5	4412.8	36198	7481.2	9201.6	9265.8
244.91	200.23	105.45	227.12	166.81	699.43	114.55	1460.9	4085.9	1069.2	1176.8	26069	20380	1367.9	248.39	255.52	136.53	58.041	955.57	4383.7	35.604	60.847	2479.8	124.32	1946.7	261.27	55164	441.34	12879	2805.4	1915.6	6370.6	895.84
243.21	588.93	365.82	741.16	85.154	582.41	826.32	176.11	239.59	1884.3	3815.4	25708	63.69	3392.1	1323.4	1535	38.534	1119.2	415.29	9704.6	470.4	467.17	51564	881.91	808.16	168.54	318.87	2340.2	169.51	2883.7	3382.5	19475	1104.6
242.32	350.42	226.88	122.55	121.5	1743.4	1141.1	99.954	1535.9	124.91	1989.6	1674.5	526.27	1397.7	6864.1	2664.3	189.83	180.3	2666.4	1909.4	47.894	288.98	822.24	190.83	1784.1	486.54	4179.5	2464.4	648.6	22150	5758.7	3817.2	3294.9
240.76	83.147	197.25	328.85	103.93	54.77	144.94	124.34	2113.9	668.27	2818.1	1449.1	876.12	2036	107.76	4769.1	32.753	81.401	158.21	435.71	281.68	179.64	3722	199.8	2610.4	281.5	56.433	14488	6250.9	3028.7	841.26	21199	81.464
240.33	953.48	107.43	251.89	601.67	218.05	764.76	625.64	72.321	540.52	7712.9	2241.1	6936	912.6	8550.6	241.34	131.72	178.26	407.64	267.49	123.52	474.89	766.59	116.89	2322.6	12.061	742.71	298.27	18559	9985	1811.9	5875.6	14502
238.89	1410.2	403.37	269.62	112.91	307.34	628.8	182.73	716.74	68.115	4946.3	1482.5	271.92	4566.3	369.16	1727.9	313.05	279.44	116.66	383.95	99.981	150.07	1364.6	1683	862.5	647.95	115.07	139.04	1813	1065.6	5174.7	6515	147.64
237.99	154.05	89.275	98.001	119.28	93.461	101.18	328.76	511.97	155.8	120.03	224.51	341.55	9.9248	129.13	6693.5	707.21	69.437	146.38	1533.4	27.699	4535.4	685.47	233.26	2420	37535	2919.5	13973	2675.7	12227	1431.3	7199	176.11
237.89	150.51	96.66	89.516	2213.6	236.74	1272.6	154.94	331.9	865.42	556.93	428.49	230.55	15.286	478.8	73.071	682.46	159.24	140.9	3253.2	1148	3216.9	2978.5	109.99	233.42	52279	113.09	61354	912.16	16919	2832.9	8528.2	32005
237.73	212.7	152.67	133.09	7299.2	18535	2612	431.05	1722.9	198.08	163.66	4371.8	146.24	376.48	804.18	4598.3	132.05	226.24	729.19	15753	206.86	26.633	235.24	172.19	826.35	257.05	593.27	123.37	3673.4	913.43	12077	8669.8	24734
237.64	139.37	239.1	922.71	10464	828.13	293.62	616.29	733.55	186.24	235.81	3463.6	333.63	212.44	351.03	189.94	256.25	58.889	215.72	457.08	1729.4	545.7	1095	5724.7	840.67	456.19	47.467	2668.1	6631	253	5957.2	3324.7	14798
236.16	312.21	363.55	765.39	750	80.206	146.57	167.32	28.152	3742	5357.7	125.09	225.23	4562.6	569.24	1205.3	262.84	235.9	197.32	13493	62.278	169.63	625.86	62965	713.12	15470	80.436	52.23	1742.1	2690.5	6448.4	11932	3152
234.55	230.25	183.18	74.187	869.13	993.79	2031.9	317.15	718.62	844.4	504.9	129.26	385.48	1868.6	406.27	165.39	89.401	1524.1	209.79	159.72	278.99	106.78	1344.2	114.39	1101.3	4475.5	707.85	289000	5156.4	95.864	1652.8	3292.8	2091.4
234.36	128.1	128.98	336.25	119.55	353.13	549.5	679.92	1974.4	177	2535.9	328.9	893.22	1792.6	236.15	793.79	1314.7	79.074	66.957	28.243	537.9	642.54	1560.1	316.14	96.86	346.61	1276.5	65.029	300.46	9032.8	293.48	15366	32.138
234.31	212.68	135.41	160.18	16972	255.21	378.91	128.94	380.98	252.83	1568.6	4246.8	322.58	2000.5	503.22	2340.7	5351.9	458.82	311.63	4744.4	79.199	44.261	308.61	33.968	212.66	86.503	832.66	86.028	4994.6	5555.1	4172.5	11001	18194
233.66	214.77	245.32	397.83	185.5	178.04	143.57	126.52	296.11	470.04	1331.7	2242.7	3979	1915.2	24776	3438.2	379.01	69.126	159.05	3329.6	190.72	11249	954.9	737.41	1361.1	80.219	127.28	16297	2636.4	16692	178.45	2722.2	1368
233.2	135.58	119.22	115.37	141.96	168.38	1481.1	98.556	1070.4	541.74	102.79	159.63	243.14	3022.9	477.98	294.75	331.21	80.632	79.737	1136.8	181.03	38.93	976.99	823.88	183.51	109.6	94.887	133.11	5072.6	4854	908.19	22748	22519
233.17	127.97	312.39	321.11	1477.1	1595.7	321.93	89.634	649.74	2887.1	1232.7	294.88	35.304	1815	396.47	522.94	828.28	76.776	221.72	883.37	66.505	2836.4	139.38	10918	99.226	450.81	139.67	45.429	3239.5	714.26	73.628	707.68	378.91
233	173.43	226.64	36.449	332	281.01	336.41	566.82	2298.7	90.119	466.2	3532.9	343.91	11132	265.85	1485.9	745.56	57.261	69.138	204.84	2007.8	497.27	184	196.64	353.78	519.65	542.35	1105	2546.3	18625	1809.6	16910	23104
232.59	551.67	271.18	72.06	106.76	437.3	3271.1	78.641	66.654	2719.8	235.5	3518.3	116.54	532.22	446.41	203.96	2303.2	303.47	27853	2419.4	147.65	124.76	573.59	264.07	1554.2	244.54	166.89	153.37	1652.3	3041.7	2401.3	5525.9	33905
231.78	103.83	407.75	160.37	70.858	276.69	135.03	258.33	121.7	237.74	5281.3	5282	103.61	270.15	113.44	475.01	225.74	89.155	208.58	336.94	121.01	206.99	210000	176.45	1792.9	272.11	6551	34.655	80.544	1141.4	5083.8	26082	22040
230.84	898.73	332.68	152.91	7389.4	135.6	147.85	460.64	1294.1	3545	2343.7	48067	110.79	1958.5	1018.7	79.646	661.03	64.409	61.087	492.26	330.57	1061.7	115.63	4255.8	2787.6	578.46	2075.9	2330.6	992.81	197.14	12920	8512.5	273.22
230.22	86.627	179.29	180.48	136.21	2180.1	422.79	200.4	244.43	751.65	28949	586.95	55.428	190.72	409.08	1213.6	2362.8	5937.4	1181.5	103.16	476.29	169.51	1326.6	157.96	1300.4	349.55	2201.6	1568	849.73	160000	4661.6	8413.1	1527.8
230.11	154.42	66.597	140.68	296.53	497.97	418.75	370.48	298.64	492.12	4142.7	807.14	766.02	10947	4504.4	3918.3	531.27	40.838	25048	232.5	1094.5	634.89	147.79	231.53	812.39	282.27	1769.9	4899.5	1186.9	817.85	1658.3	7280.1	24190
229.77	133.69	215.67	70.013	368.33	132.29	99.172	477.85	374.48	1376	2751.6	82.973	138	10016	777.61	138.91	3923.7	1024.2	8306.3	95.914	181.08	349.49	898.92	3271.6	173.59	106.83	8452.6	4062.6	5864.7	13636	3389.4	3353.6	7737.5
226.94	644.08	380.08	212.11	161.3	2837	22093	128.02	201.46	1328.6	196.73	1220.1	1996.6	11377	91.448	220.31	317.1	210.25	10464	496.48	355.87	385.14	293.52	629.9	61.406	30147	54.379	52.002	9614.2	748.23	262.73	6084.3	31.881
226.71	216.47	318.19	102.17	84.088	245.98	843.81	78.843	1171.4	995.38	101.67	1160.2	110.64	3166.9	310.54	4026.6	1154.1	80.35	105.97	25478	123.59	500.87	279.41	159.6	215.13	347.93	192.52	331.74	1363.9	300000	7544.1	5511.7	15992
226.48	116.66	102.48	258.08	3172.9	363.21	135.67	497.77	1422.5	1539.4	6084.1	13.857	612.36	2937.6	6720.6	4710.4	61.382	2162.9	324.28	38.105	1469.5	2268.4	730.16	143.59	410.45	34334	84.814	20320	4178.7	254.96	2218.4	877.79	10393
226.14	243.4	184.59	304.51	134.07	64.862	899.92	749.36	639.24	1234.4	35.798	34831	138.07	210.93	2747	4887.6	62.755	133.54	6259.3	367.79	202.47	96.967	1107.7	1740.1	2453.6	117.37	53.808	8501.1	1137.8	1936.5	3091.4	6776.1	7083.5
224.69	1021.5	83.236	328.54	119.76	151.74	567.3	42183	2726.4	829.59	22590	2115.8	134.62	616.98	4028.5	9170.4	208.59	104.84	120.19	4028.9	82.147	308.35	56.677	116.02	184.86	178.16	4761.8	3783.8	721.79	8956.4	3045.9	1988.6	5574.2
224.33	509.83	339.44	501.51	2595.5	175.24	229.53	2391.4	347.32	529.7	4627.8	50833	195.76	1987.1	5199.3	75.097	166.28	209.4	421.18	35882	190.97	951.53	1080.3	187.67	1447.3	271.3	107.79	3563.7	5957.2	6154.7	2867.8	9455.7	196.09
223.9	128.52	184.67	149.52	57.351	65.603	892.18	908.36	217.41	1092.1	3555.7	7317.2	4259.4	205.38	112.83	947.7	108.27	794.11	100.02	439.88	84.339	176.89	432.05	373.56	182.44	4588.9	15390	199.02	3985	28686	1992.1	2242.2	25739
223.75	393.36	122.85	4519.8	84.35	77.772	1068.8	138.44	283.59	627	157.94	1624.3	55.639	9446.7	1321.3	990.58	407.82	70.481	122.56	7228.6	88.005	370.59	443.7	165.11	2213.1	209.72	3566.1	4578	314.94	54934	2470.9	6510.1	2228.7
223.47	802.56	103.62	85.26	7715.4	5326.3	4595.5	175.6	1948.4	2061.6	2785.9	6986.1	241.52	627.96	476.44	4224	667.02	138.1	60.229	251.9	329.96	125.53	118.46	173.83	419.44	452.95	5742.5	112000	7830.1	160.22	1108.7	2012.7	25787
222.85	162.7	373.18	193.08	142.53	504.97	3657	131.82	8180	18308	332.7	11255	950.91	1874.2	523.11	144.52	234.2	1586.2	61.007	1493.9	207.34	902.4	568.3	154.76	1500.3	341.11	160.02	7602.4	6769.8	26068	213.7	1421.3	22363
222.56	237.83	237.69	3946.9	198.9	36.231	228.12	352.9	1309.2	1421.4	4653.9	11071	2106.4	50792	2925.7	431.22	650.46	90.158	97.017	4495.1	16.846	62.006	177.99	3453.8	2468.7	10209	149.09	19.58	4686	603.15	1641.2	4991.7	2295
221.83	89.396	325.67	197.8	307.41	251.03	3090.4	127.22	353.95	136.66	14641	4081.2	1998.2	363.34	227.93	1558.4	1006.1	67.066	101.1	2975.3	452.91	70.481	198.82	153.94	255.03	233.89	9481.9	73.649	262.69	5787.5	6798.8	3123.3	2358.2
221.56	185.81	512.53	497.7	132.48	84.091	1487.3	1036.8	955.16	667.04	543.69	477.2	109.66	443.78	1509	2385.8	174.39	169.54	112.91	232.56	163.5	3197.5	833.43	67.656	403.57	6696.9	4515.5	82.831	4205.2	285.15	2994.7	6051.4	2475.9
220.81	640.77	335.27	80.501	443.43	945.73	258.47	440.13	186.14	106.28	212.38	278.63	933.03	101.32	9552.2	1680.8	3248.9	198.43	13.526	7340.8	199.96	348.37	1102.8	4094.3	1915.5	376.26	101000	285	13243	1961	272.18	6276.1	20989
220.2	124.87	532.02	507.26	156.89	67.831	827.72	569.83	491.76	221.95	4691.7	3891.9	678.6	118.52	3057.1	118.12	92.746	51.393	89.895	138.03	421.99	287.48	772.86	130.79	1111.4	180.69	2853.4	11280	4066.5	470000	1503.1	1350.6	257.3
220.2	64.155	112.08	52.654	72.315	290.16	313.5	181.06	478.9	260.55	489.43	1056.5	3366.4	51.687	441.25	795.97	450.13	104.08	18083	240.71	294.7	161.65	359.11	5518.9	1909	136.41	150.57	2134.5	498.63	5733.8	9952.3	8991.4	30816
220.02	687.41	351.73	78.22	1257.8	62.971	77.222	77.089	27.894	1623.7	1670.6	10617	1432.5	2973.3	556.71	5847	286	26.09	23697	7274.1	57.104	162.61	348.12	2294.1	1565	407	3805.7	43.386	151000	29952	1059.1	219000	16575
219.72	117.21	971.18	150.52	224.05	235.66	306.33	95.789	127.64	1064.1	22072	1023.8	123.96	11.465	219.63	8025.1	159.82	58.027	84.357	13181	184.42	210.19	1340.4	1003	319.2	330.52	88.865	8682.3	1642.8	4983.1	11693	4143.7	6746.5
219.63	177.79	1005.8	146.9	116.12	13726	420.62	589.89	4584.7	2112.3	98.094	254.21	2099.3	1479.3	10993	4131.7	383.28	55.597	971.79	25210	135.61	129.16	316.38	26.717	1090.7	754.98	125.76	9976.6	942.14	15108	5836.6	3864.9	33771
218.6	156.27	98.513	69.719	100.69	391.53	249.44	127.74	473.53	175.32	9837	6987	1140.6	1824.6	11032	4076.7	666.69	78.336	954.92	22808	60.051	280.59	2048.7	607.82	409.13	25.612	144.31	325.41	1296.4	996.09	1206.8	2521.2	947.17
218.5	73.169	289.95	50.403	130.56	102.63	206.24	470.05	523.5	744.55	176.15	13400	67.294	7649.7	367.47	1702.4	114.25	1529.6	1184.1	2481.5	431.61	165.1	132.87	753.41	579.11	34.522	33154	103.64	4413.7	3183.9	2351.8	22327	13520
217.7	115.35	109.22	107.3	2349	4683.1	524.63	102.62	440.37	6223.1	145.32	28.151	30.351	14318	2783	3184	679.92	81.934	85.722	9884.1	495.27	220.46	420.57	101.01	2289.1	29.055	181.53	33.901	209.42	1124.4	2086	2258.7	274.76
217.61	154.62	116.33	372.35	111.64	107.85	346.62	148.86	161.62	769.92	629.41	6199.7	84.899	1174.2	1161.8	1797.3	441.32	356.24	528.94	143.8	107.89	279.36	43.34	907.06	735.76	380.63	5643.4	17.66	4598.3	1907.1	2097.5	4822.2	94.098
217.13	226.3	161.83	207.55	75.819	544.31	627.94	407.68	133.71	17542	168.33	188.04	439.88	161.05	5464.5	4523.2	358.49	169.69	9178	14201	57.099	909.2	443.84	612.1	213.78	21.935	57.954	33.415	9687.6	3606.1	2281.6	6191.2
216.57	86.228	957.36	79.803	124.36	1133.5	240.96	146.33	1184.6	253.68	20310	1409.5	441.16	4913.1	1199.5	7933.6	209.05	291.22	572.74	164.7	158.61	359.96	677.04	84.519	1184.9	216.36	4873.4	157.65	13978	43648	4563.5	4830.6
216.56	672.07	365.94	632.18	112.65	463.72	167.13	148.65	4180.7	719.83	1357.5	110.66	189.8	14745	2805.8	291.35	993.94	2427.9	947.59	330.79	314.55	131.66	197.97	205.32	378.32	451.7	701.47	8803	2102.4	781.53	3036.5	4016.3
215.43	84.417	219.55	108.19	71.044	1793.4	739.27	72.752	2030.6	2529.2	3799.8	2480.3	254.61	1839	179.57	439.85	577.78	65.925	179.35	678.46	92.752	579.28	323.26	574.06	1926.7	1016.6	2035.8	29.413	1029.7	5961.6	11850	559.86
212.46	135.63	93.675	141.52	127.01	513.96	5335.3	139.42	189.58	510.01	19195	145.68	175.95	385.07	830.45	126.02	196.4	97.722	69.446	406.94	171.08	172.85	160.68	582.95	360.45	508.18	1215.5	7399	845.77	370000	2502.4	3018.1
212.41	198.83	188.91	208.33	194.38	4.0285	919.97	527.95	1493	719.28	739.41	364.32	1179.3	414.35	895.38	147.35	1533.9	75.201	67.615	5439.7	512.35	141.49	234.53	119.97	1508.8	3183.8	2962.9	2300.2	328.89	2346.5	1366.7	808.58
212.25	146.8	338.92	114.63	279.57	141.58	6415.3	310.67	854.45	138.76	26634	39.75	913.95	8.7694	1754.2	360.67	12075	182.04	169.08	2767.8	289.63	126.96	355.95	213.74	320.81	891.98	192.02	157.49	144.16	5270.4	5003.9	1899.2
210.98	378.41	563.21	276.58	1867.1	1515.2	123.99	268.68	1817.5	606.83	186.84	186.01	150.46	186.17	279.46	2512.5	1370.5	67.101	58.054	132.33	307.5	2095.3	889.59	84.755	1568.5	263.89	182.08	9687.9	3106.3	20498	1663.5	2674.4
210.77	943.09	817.86	184.28	850.98	108.52	370.63	162.87	1075.1	176.64	1576.7	2588.6	1775.5	81.139	1722.5	2788.7	303.13	71.723	70.405	59.872	290.01	845.39	524.22	2832.2	11928	87.251	6086.2	83.944	1034.3	1023	293.74	28265
209.3	123.58	349.71	95.714	202.21	43.18	601.84	242.8	410.68	4744.5	4977.1	2863.9	242.51	922.66	1051.6	411.33	591.02	127.46	514.48	177.83	360.37	183.84	1943.1	3518.7	1308.9	156.92	36502	990.93	6057.2	4590.2	74.229	3934.2
209.09	156.87	147.56	262.04	209.7	143.51	825.54	601.7	214.93	218.28	142.42	269.9	1073.4	949.76	4987.7	526.31	115.14	6065.9	82.21	5602.5	211.52	86.683	799.35	766.3	1540.5	1842.2	330.08	31781	7388.9	596	9254.1	491.3
208.42	480.74	181.72	322.5	67.45	1990.2	1004.2	104.94	416.87	220.03	18715	55496	1789.8	1393.6	823.5	304.06	950.93	59.532	73.33	954.26	39.713	91.573	1452.9	3037	3106.5	172.04	126.67	1206.6	1633	1424.7	151.54	4418.9
208.26	441.4	408.69	934.43	69.363	94.991	25878	138.47	355.42	1053.9	7015.7	22156	145.54	1174.3	3257.1	1386.2	269.05	68.355	11.781	110.41	2908.1	519.44	2452.6	591.27	1192.9	388.57	892.26	4227.6	741.75	1155.6	2039.9	3560
208.19	314.31	486.95	145.98	73.71	14.224	280.03	207.43	329.36	53.208	2515.5	57911	353.42	1540.8	212.87	622.49	5652.1	479.73	185.37	750.73	70.248	3379.5	276.01	559.13	2458.8	202.66	56.82	48.414	2266.1	1189.7	3554.1	2056.7
208.19	45371	169.5	962.57	113.13	172.53	610.11	172.96	3144	1727.1	677.38	1803.8	3703.4	362.53	1082.4	2823	143.5	948.75	342.9	705.25	32.062	143.55	2304	104.32	1420.4	343.47	65.316	3820.4	346.42	188.61	882.76	3412.3
207.44	127.63	577.98	60.736	80.851	267.94	504.57	102.8	361.19	1914.6	292.53	1684.8	214.86	387.77	365.19	196.65	1397.3	79.809	108.34	7480.3	119.73	126.37	262.29	512.31	310.63	911.49	11986	2238.5	7580.2	32449	9901	17.341
206.89	90.137	821.69	111.94	286.14	333.92	48.901	826.09	204.95	1258.6	21392	1504.2	72.45	599.67	158.38	794.89	300.24	528.14	71.381	11860	233.59	368.96	990.2	1055.1	874.09	151.92	11544	225.29	2604	4172.3	21073	197.82
205.04	113.99	260.13	145.27	7557.4	202.62	406.77	118.75	1001.4	1568.1	803.91	6207.6	1204.9	466.11	778.61	838.11	443.67	87.168	75.475	88.313	198.98	165.2	1822.7	1558.4	233.99	312.99	107.02	6767.5	10740	4465.4	4286.3	7067.3
203.91	185.12	101.79	387.9	1856.3	117.6	23098	1547	125.27	221.69	1460.2	4627.5	558.97	4670.5	34.34	1873.8	1126.1	372.38	445.11	17597	45.053	624.97	762.1	115.07	3464.4	266.65	260.01	274000	123.96	13407	3538	2143
203.21	164.3	132.82	175.33	3293.2	414.72	148.42	104.86	138.1	3057.5	1371.4	5048.8	1546.4	720.16	4286.1	914.94	500.36	94.575	101.15	185.1	1019.9	3149.9	829.08	203.47	369.29	490.66	719.99	355.6	15986	5446.2	307.43	5877.8
201.89	479.18	88.612	255.73	150.07	270	2709.8	376.69	1819.1	1208.6	20300	2151.9	211.47	1532.8	6699.4	171.47	1393.9	234.07	135.01	449.91	203.1	52.168	569.42	153.06	2072.1	328.2	117.74	10352	4884.5	638.21	3648.2	3402.9
200.49	149.72	480.49	293.29	186.96	137.1	115.62	773.83	296.52	896.12	113.25	412.57	4564.2	284.73	2295.6	697.53	1565.4	66.55	61.43	572.05	4254.4	6398.7	187.64	945.36	58.978	34985	136.77	169.22	7513.9	10529	1602.2	21.96
200.06	210.92	119.03	96.342	92.061	791.16	320.38	57.648	178.47	608.38	416.06	105000	368.77	1868.4	864.78	26.807	250.73	5376.5	197.9	3351.2	333.16	116000	299.46	159.38	199.43	422.22	124.02	4105.8	12938	21505	13516	2489
199.79	96.816	167.68	133.42	24.576	10017	158.81	539.07	537.89	2825.2	4088.9	950.14	465.89	3609.1	4448.4	1057.4	75.212	92.181	89.579	1126.1	292.31	1523.9	275.6	715.21	3659.9	726.26	110.61	249.08	1334.1	1080.5	8307.3	17302
199.34	387.2	150.26	105.23	670.61	171.69	178.6	243.31	357.1	831.7	252.98	440.8	174.57	350.39	167.9	628.31	248.56	107.07	183.68	2431.6	337.9	448.98	281.91	7360.2	4025.3	270.69	66.337	1355.4	14949	2768.7	151.13	581.24
198.58	180.84	136.31	133.51	74.68	922.94	391.26	63.413	1406.9	722.05	1091.3	3709.3	241.44	2948.7	201.37	556.44	751.74	77.811	91.033	5663.8	23.709	297.62	153.66	242.69	70.888	245.83	1456	164.29	26.194	4642.2	83345	4437.8
198.08	376.22	129.2	203.7	59.905	98.376	255.88	178.4	638.3	492.67	14821	70.495	750.37	1089.2	256.26	281.87	955.29	53.18	55.055	3826.5	65.09	85.257	178.41	47.741	86.617	24985	6446.5	10445	3122.7	45861	2428.1	5857.7
196.48	614.87	412.48	106.25	1010.4	129.57	1069.9	661.14	7.0169	3019.4	146.9	629.9	3091.2	110.17	2748	188.07	927.01	68.27	74.21	5779.9	143.22	118.75	959.89	29.457	2546	359.26	6197.5	2215.7	269.87	1077.4	56038	10816
196.24	105.61	432.4	242.18	422.71	210.04	190.41	316.13	1180.6	132.86	61877	20259	377	110.53	2645.9	1735.6	1087.5	69.72	513.23	8318.4	91.165	292.33	136.86	3066.5	1301.5	277.25	1461.4	135.44	1352.3	12148	413.63	12786
196.07	446.15	265.5	226.85	170.57	240.82	250.94	515.43	375.17	2689.8	203.16	1409.9	103.08	1841.2	1378.2	1178.4	153.14	70.216	349.74	42.199	243.45	589.44	641.11	145.06	239.33	4965.6	209.46	60.378	57495	7802.2	338.75	13.82
195.83	82.734	158.18	193.93	86.281	112.69	257.33	857.54	172.11	348.97	1389.8	752.34	1073.2	268.99	6588	279.87	930.73	90.483	762.33	195.06	381.35	461.59	1315.9	133.95	1091.7	384.33	90.486	357.1	2075.5	102000	3984.4	877.56
194.26	163.78	119.09	202.41	30.426	8791.5	70.792	832.63	13.929	130.78	92.132	12877	45.011	373.28	314.43	2485	779.58	57.918	77.298	346.24	70.819	66.459	1063.1	160.57	851.8	1056.7	129.07	244.45	877.72	6626.3	27917	593.38
194.23	89.834	161.35	191.63	217.69	72.453	87.281	227.13	48.09	171.77	1368.9	231.08	976.81	1040	162.94	235.46	250.07	60.495	69.489	154.8	447.99	1658	884.96	271.83	3377	247.75	72.723	19.948	1093.8	718.66	6501.5	11680
194.08	125.93	107.33	169.58	22.029	304.01	348.78	306.67	544.99	1520.3	309.12	66363	6716.5	321.78	695.3	1317.6	5721.1	379.28	1066.5	9115	128.91	44.397	898.03	309.36	1260.3	414.32	37.189	7545.5	2370.5	11781	499.14	2080.3
193.7	466.31	174.06	207.53	93.506	224.49	277.73	167.65	451.34	1914.9	4388.9	94.528	1032.8	1720.4	10871	967.66	890.78	54.835	75.762	2146.5	245.56	111.93	503.17	567.87	7225.2	184.45	133.82	22.329	21321	1292.9	1311.5	316.81
193.65	370.89	141.11	203.51	619.88	266.52	358.71	290.4	116.73	4910.1	7455.8	549.13	166.85	263.71	4785.7	589.75	306.25	60.911	69.201	63449	98.548	489.5	644.57	841.35	270.15	4178	691.27	11216	789.87	17097	6837.5	229.8
192.09	149.41	140.49	112.41	136.13	99.74	145.02	595.15	880.91	1332.5	273.53	2278.1	307.05	141.3	1138.1	6350.5	106.18	4030.2	418.34	1606.4	527.9	810.36	677.58	228.09	1512.1	640.21	90.03	144.67	998.52	6905.5	246.72	14164
191.78	138.49	345.52	175.36	96.285	1071.8	122.02	236.98	1543.3	1539.4	651.34	5552.4	870.64	25670	80.771	10174	191.87	174.19	26.372	5293.6	629.19	125.12	144.52	1744.7	2102	6082.8	223.78	4058.5	3683.7	7330.2	5892.9	815.63
191.72	725.98	227.3	262.07	100.55	4596.1	189.46	48.501	873.29	4665.5	1027.7	597.99	185.21	1605.1	334.05	1859.5	10987	110.19	127.76	171.11	3768.7	618.42	3487	1387.4	196.09	468.03	88.673	722.83	19519	3503.1	827.99	6251.9
190.83	137.59	357.41	180.49	823.37	412.72	348.97	43.341	172.03	208.34	5489.5	1763.8	790.66	65138	632.64	1252.9	1870	102.38	9899.5	11642	131.39	333.1	247.52	450.49	84.978	269.73	2207.3	17908	145000	1489.5	1535.5	1471.5
190.5	138.5	348.59	171.96	113.31	1041.6	639.37	434.38	766.93	1821.6	1039.9	1892.3	1220.3	71930	110.07	2693.5	136.71	58.943	221.23	15780	101.72	63.583	639.42	94.023	2505.2	455.25	498.63	534.47	6574.2	24312	5700.6	3476.4
189.11	237.16	370.11	105	92.788	1496.2	237.09	208.73	1998.9	2198.2	1830.4	443.03	134.17	794.62	359.87	150.79	1018.1	148.32	569.09	88.565	116.4	1128.5	1054.3	443.86	166.63	7180.9	3335.5	97.768	5906.7	10789	7537	4515.9
188.38	345.01	874.81	298.11	148.37	355.01	567.51	505.29	1024.8	1953.5	2533.1	1424.1	263.15	2609.4	6088.4	4212.1	465.28	548.37	7331.1	37842	93.562	1160.2	1276.9	1955.7	3364.1	10278	957.19	2705.7	10494	27948	717.52	2190.8
188.18	857.32	141.14	103.67	158.66	1793.1	1370.3	110.62	143.41	676.85	2991.5	2525.5	5240.6	3668.8	6093.4	2776.7	302.67	723.37	122.9	99.3	385.39	195.22	802.78	1986	174.55	160.15	37086	132.48	4816.1	911.83	4185.3	10269
187.62	106.66	132.68	97.211	111.45	705.01	465.12	97.226	259.33	1370.3	1062.8	6123.9	742.67	1832.9	331.22	987.11	1699.6	253.04	1213	124.81	72.104	3058.6	898.83	282.98	2228.4	487.41	8662.4	37.617	1051.2	811.61	51.561	2849.2
187.08	222.88	255.77	109.23	1877.3	597.37	158.32	225.02	130.36	3290.2	243.6	129.53	100.11	2758.5	3580.7	9485.3	957.97	183.35	66.553	3059.2	188.42	536.13	927.04	4147.9	2618.2	6481.8	47.788	22796	20214	1533.9	14504	45669
185.57	99.631	194.7	163.68	133.73	164.59	228.91	147.39	333.96	1144.9	895.45	69146	680.64	2722.4	1308.1	210.92	299.82	52.141	39.578	1092.9	213.74	54.793	843.09	2234.8	2348	276.04	2726.1	22.361	38721	4317.8	5292.7	2707.8
185.21	71.979	147.12	145.3	131.11	252.86	348.7	26.493	184.96	1839.2	1338.2	1082.6	17077	262.53	111.12	499.73	107.72	42.439	327.26	110.07	141.85	69.418	318.54	117.85	1487.6	357.95	29.161	203.22	1425.7	1348.2	5857.9	255.6
184.53	146.6	111.74	95.12	41.693	1023.2	927.96	278.86	793.43	199.1	224.6	41682	913.81	133.52	125.46	5043.4	416.44	59.649	55.921	341.4	132.21	777.87	4.8522	626.71	284.67	323.47	462.94	23228	476000	1864.7	21067	4033.1
183.25	96.72	300.92	249.44	171.9	1982.8	306.94	41.104	2627.8	1148.1	485.38	7533	334.39	7574.7	143.05	395.85	83.261	1005	284.85	7469.8	63.076	553.46	193.43	171.02	600.81	3394.9	345.2	48.373	511.11	371.69	8338.1	4471.6
182.34	157.5	306.54	147.56	214.45	1632.2	206.07	350.39	147.9	531.7	558.77	208.72	338.79	111.65	142.94	787.25	5294.9	120.23	195.74	706.1	56.753	41.734	168.24	254.33	2014.7	1255.5	95773	22.092	4006.3	180.58	620.86	3633.5
182.08	2540.2	291.59	124.66	203.85	185.84	2932.3	63.687	28.378	682.69	16642	26706	86.014	121.89	396.07	4841.4	403.4	52.514	74.904	47.789	117.47	933.79	359.18	39.264	463.15	178.72	329.12	648.57	16989	607.63	139.03	1555.6
179.35	144.43	202.74	562.81	125.37	648.07	144.68	908.51	211	1112.7	281.44	181.58	1199.6	1929	942.32	23885	353.89	920.96	114.46	392.84	108.69	167.78	816000	1018.3	2600	236.42	3033.4	1979.7	2003.4	1151	12.969	7892.5
178.1	309.17	381.85	94.341	1824	62.604	218.36	113.55	426.82	136.52	1320.4	1390.9	466.28	1050	846.4	2969.7	231.17	75.648	354.62	2505.8	335.85	60.861	700.72	271.23	175.98	539.76	130	243.95	4403	563.84	1625.1	8963.7
178.07	285.14	203.63	192.16	247.41	7928.7	733.45	52.969	4036	92.549	136.04	84.464	419.13	24608	2255.9	1033.3	859.18	64.158	69.937	73.493	196.35	186.75	623.11	898.49	14214	16730	11266	246.38	1532.7	39570	386000	3203.8
177.9	90.845	1870.8	144.51	73.51	131.09	5451.3	54.511	165.05	202.4	544.44	9176.3	302.74	477.95	112.56	6077.1	726.78	157.8	33548	104.75	10.458	256.45	417.46	4793.8	170.57	401.61	3782.4	10100	497.68	327.6	1445.8	84.807
177.54	123.79	274.49	107.46	838.11	63.122	913.75	3330.9	641.89	690.77	22708	89.145	603000	131.62	4536.8	501.54	577.02	63.838	114.22	1387.7	121.54	25.076	1284.1	6958.9	27505	222.6	96.53	47.111	8826.9	15713	88.409	5097.1
176.91	138.01	212.73	59.403	518.44	401.43	4905.6	39.663	44.963	1039.6	4415	619.63	1249.5	7.5337	352.93	4846.7	356.65	73.588	98.502	1033.4	50514	219.62	456.84	122.62	158.44	574.98	1308	361.02	3712	1631.3	600.07	4226.3
176.8	159.25	164.2	108.82	392.79	142.47	2294.4	176.02	1563.9	3428.5	288.72	73772	65.318	2458.8	182.9	9958.5	814.72	10017	187	1349	55.798	860.85	24.795	519.64	324.49	160.24	215.24	477.89	2991	3319.1	783	14400
176.41	347.14	154.17	96.842	107.63	208.68	259.39	125.23	151.61	2365.2	303.46	30357	1338	630.09	996.62	4431.3	5448.3	133	104.29	469.74	90.63	4444.6	631.52	3081.6	1503	6352	3270.5	1825.8	874.41	16847	5968.4	5115.4
175.37	184.85	148.77	219.65	313.54	103.92	104.03	92.173	503.84	3405.3	11048	65.327	292.3	4707.2	59.047	524.57	655.23	71.337	70.445	69253	79.086	135.29	3230.1	311.12	201.62	268.06	534.63	32.585	3476.1	2755.4	582	3043.8
174.73	310.27	386.82	232.03	3575.9	1490.6	1254.6	786.84	19.011	66.308	412.11	1982.7	1978.8	160	465.56	21.391	1542	161.98	66.35	845.1	419.85	373.79	478.03	105.89	81.357	835.08	1367.5	8318.8	7255.7	3147.8	161.19	4326.2
174.72	711.48	241.7	259.08	196.91	197.71	1120.7	3981.4	305.88	107.58	91.012	2704.2	186.29	101.95	927.16	1019.2	263.24	844.83	86021	1653.3	1229.2	73.765	6354.2	290.83	1604.4	219.6	289.74	846.63	550.18	1401.4	3900	1739.1
173.52	33.385	224.53	64.916	135.57	146.99	2526.2	210.32	302.9	627.62	126.34	452.86	116.56	1241.2	1118.8	4024.4	1456.6	160.49	83.113	10021	841.35	477.8	1682.9	338.07	22689	3954.9	4180.1	1273.4	12906	10009	521.12	3954.7
173.21	975.83	676.45	734.09	89.608	310.31	1505.9	109.99	972.62	266.67	32089	9634.7	513.87	1625.8	59.891	129.21	652.08	111.47	218.53	126.54	1223.7	91.704	845.88	2821.3	317.42	232.37	1536.4	171000	314.76	764.55	1943.8	3774.3
172.79	438.19	609.19	117.19	176.25	481.26	2756.8	92.24	186.6	1219.4	220.84	66.284	502.09	2366.3	192.21	1026.2	170.58	8036.5	604.25	783.92	1028.1	403.16	862.69	104.61	1016.4	173.53	3965.1	54.686	3505.7	28278	325.49	4302.3
169.92	167.22	142.48	89.484	93.915	683.4	394.37	794.34	1916.3	9848	154.73	60.179	401.7	3170.1	276.28	1565.2	1925.2	90.214	196.37	89.996	69.237	506.63	644.16	141.52	165.86	385.67	945.04	57.926	2604.5	1381.3	17235	10139
169.17	178.36	230.43	186.15	1021.3	113.33	40.978	427.04	309.19	1083.7	26823	6284.3	115.56	673.44	24.215	2200.6	425.41	102.75	27484	428.4	81.002	2939	740.59	240.88	361.41	177.87	30.721	15832	4743.5	6544.4	645.22	1419.4
169.03	116.54	403.68	136.9	48.159	1695.3	248.52	120.55	126.09	121.3	13374	207.21	860.62	1576.8	3407.1	70.798	2269.7	157.34	251.79	926.9	228.98	2720.1	515.78	112.4	2048.4	339.95	284.64	4097.9	899.77	676.88	4078.2	1130.6
167.81	98.611	154.26	128.08	775.67	282.07	690.68	265.53	154.84	934.19	266.91	5751.2	1035.3	3847.8	111.95	527.53	763.17	83.786	62.122	579.59	168.12	197.41	181.62	880.25	166.93	90.218	720.27	65.349	209.14	1314.3	3131	1866.6
167.58	349.19	243.03	259.67	319.76	127.49	168.02	151.1	405.25	246.22	1087.8	1429.4	431.46	162	1159.3	97.518	878.86	3243.2	180.37	115.02	1332.9	1585.4	121.33	1067.1	3408.5	79.053	1080.4	133.91	4252.8	6956	3563.9	5055.3
166.09	1013.3	125.04	147.17	88.245	6623.6	3935.5	61.45	143.22	3322.7	369.29	5949.2	171.56	2098.9	143.41	565.45	187.9	155.31	376.86	3218.5	82.152	52.382	765.92	1975.7	68.099	349.77	1029.9	1814.8	2503.6	4133.6	5398.7	6282.9
164.14	173.21	336.06	67.906	898.56	144.79	2567.2	88.071	9763.5	735.45	4054.5	237.71	160.65	1379.6	125.11	201.73	323.61	106	2026.2	1264.5	172.18	24.552	1937.7	338.39	2474	566.96	1044.3	2400.7	481.59	22982	3719.9	3186.4
163.82	175.72	167.93	223.53	219.32	136.46	10691	636.24	336.84	2198.1	251.25	1678.4	230.74	3052	288.49	1036.9	133.94	76.051	90.686	287.9	3543.9	945.22	1819.9	90.232	81.032	449.75	123.86	10019	5100.2	102000	2161.9	6393
163.68	45.251	182.41	180.51	164.8	3824.7	978.07	486.57	286.5	2135	8528.8	169.62	3570	147.86	1980.4	723.41	954.03	59.033	6226.3	16697	30.625	596.69	1449.1	55.33	532.95	4442	1016.6	14.837	921.47	971.05	579.33
162.91	401.29	271.92	130.07	163.88	48.155	409.36	989.62	1640.1	262.73	65718	47489	706.92	3313	119.4	503.12	2774.4	56.853	266	496.39	231.24	1810.2	1546.7	94.184	201.05	408.43	734.21	203.04	12124	182.83	576.73
160.29	84.112	246.98	59.211	186.74	172.52	246.43	7399.6	270.51	122.67	3077.5	14322	69.303	467.33	179.73	483	74.847	123.3	608.58	118.39	924.8	731.5	1081	2777.9	562.33	1075	142.95	748.77	425000	17539	545.83
159.91	406.46	83.743	289.75	177.42	162.29	354.57	11070	344.65	171.71	1717.2	446.4	148.05	216.1	1055.1	979.08	133.24	78.971	332.42	2097.4	425.66	121.35	958.53	144.58	1895	12886	4907.8	2546.3	33103	2925.2	663.38
159.69	224.23	219.25	41.489	821.99	381.62	646.91	449.46	2713.8	942.83	505.1	310.07	4233	2088.2	686.48	1484.6	2375	85.016	111.48	82.283	382.06	148.2	1056.7	4418.5	5213.8	262.72	788.14	25.513	4760.4	26754	7720.9
158.31	349.61	90.436	150.39	738.72	30.594	159.01	78.667	2927	818.1	3148.7	608.68	1074.7	1643.7	8.6763	62.309	803.9	842.55	7056.2	237.2	2747.2	2732.4	178.75	422.61	996.97	59.572	505.51	6634.9	391.28	79.471	1229.9
156.88	162.86	184.69	68.507	82.492	21.668	199.22	85.23	1498	118.09	1195.1	1283.1	1064.7	322.05	2368.5	3025.9	456.84	106.07	2392.5	17572	109.97	308.6	327.66	149.02	216.36	280.04	902.74	1094.6	2233.8	8892.7	186.07
155.62	163.7	94.854	94.624	191.96	295.77	967.13	468.07	2864	567.73	575.4	754.95	443.54	957.98	284.59	236.58	1870	125.97	68.673	2155.3	58.346	282.63	2463.9	185.15	1112.1	258.78	853.45	652.57	1603.1	15064	31202
154.96	236.25	186.12	444.51	994.09	14.604	451.35	146.35	403.75	3933.4	351.65	26457	1060	3798.7	270.26	142.5	264.37	22515	148.01	2567.9	160.94	52.939	382.56	1537.3	5235.9	131.45	1152.2	145.8	6725.1	176.97	3932.6
154.92	840.98	72.507	115.37	154.69	1458.7	82.911	673.38	2095.9	1426.1	1400.3	1364.8	32688	80.165	109.9	1747.5	89.056	68980	14802	1395.8	60.997	186.23	611.85	156.78	106.08	299.23	380.22	167.35	1179.7	2467.8	4330.1
153.41	167.12	270.7	271.48	109.75	165.52	232.05	104.36	434.74	673.13	301.84	1853.5	1224.9	2866	162.66	3226.4	4930.3	271.26	307.23	1490.3	111.09	228.84	680.83	72.644	66.531	317.91	872.31	21.328	610.78	553.7	6884.9
152.35	167.93	65.241	91.096	93.821	199	336.97	233.24	1022	79.772	27755	532.95	585.22	209.63	153.91	83.492	216.21	352.7	66.598	13433	307.8	3205.5	2335.6	107.49	2393.4	329.23	3634.2	688.56	1347.7	225.19	3477.8
152.05	151.62	130.53	101.08	115.96	217.87	1496.2	361.27	1116.5	271.69	433.25	104000	949.66	937.47	162.57	1743.1	638.62	130.29	175.05	2142.7	289.2	137.02	470.91	8278.4	1419.4	226.05	36.739	2376.3	2301	542.48	351.64
151.77	603.4	145.62	235.19	128.73	81.189	579.44	259.3	686.97	3963.6	688.28	45.236	6243.9	1309.1	884.03	59.214	334.42	101.83	183.64	73.896	232.01	43.844	820.97	1294.3	47.633	2399		419.82	5487.7	17916	4009.1
151.03	165.74	269.49	118.31	96.634	45.839	459.78	391.44	1885.1	1165.4	7345.8	3343.3	820.8	6157.2	2523.9	7196.5	577.69	85.265	183.28	36590	582.86	550.92	1087.5	5104.6	185.42	737.3		104.94	5624.9	255.55	2446.9
150.79	548.91	91.809	107.75	79.528	319.9	252.66	536.4	218.36	2148	36037	112.73	60.024	4060.8	526.71	1960.9	348.25	115.58	1234.6	3091.9	83.178	141.9	1513.1	777.6	66.964	718.56		12544	2517.9	3542	128.61
150.14	358.82	144.83	112.36	87.176	230.19	119.64	418.81	139.99	5188.9	3317.6	1413.2	609.63	3124.2	5388	365.37	924.47	71.381	82.687	3552.5	93.216	3462.4	287.74	1836.7	1169.5	328.81		4468.5	3873.4	628.91	414.09
149.74	174.89	143.63	156.74	8471.6	101.56	78.157	678.57	261.32	1362.6	1044.8	118.24	85.032	976.77	444.73	1841	201.27	84.041	833.69	4283.3	663.96	150.27	739.32	780.01	2160.1	222.17		2092.6	1944.4	780.21	142.1
149.5	136.4	208.64	139.77	49.597	127.59	511.56	592.24	1412.4	1180.6	1882.4	821.55	122	507.84	5781.1	8784.7	123.23	105.19	88.883	422.38	222.32	895.74	217.24	167.91	1338.8	2223.7		3788.2	7871.6	37398	2542.1
148.41	111.83	266.7	92.564	318.53	2686.2	311.19	243.77	341.73	2737.7	4204.2	246.59	107.98	2206.6	3048.5	293.8	562.32	82.4	374.95	2307.6	1915.7	375.3	296.77	89.598	444.52	278.47		3618.3	831.73	67446	2637.7
147.4	446.76	207.22	118.8	127.64	1770.3	36.467	948.13	574.92	10423	593.65	1480.1	62.316	4406.5	2782.6	218.49	482.74	230.18	45004	1028.3	187.26	62.913	252.69	5282.2	1901.8	316.02		25972	143.8	1708.1	2052.1
146.32	131.61	109.57	271.66	99.75	6898.6	2065.6	151.93	662.58	1241.7	26078	2306.9	38474	223.82	809.23	1108.2	6746	73.755	194.18	230.16	6146.2	199.31	1132.9	289.42	1463.5	902.7		2262.5	2495.1	413.45	3218.9
145.22	234.13	284.34	116.93	79.09	137.16	137.7	130.55	200.1	919.52	220.5	708.69	275.73	514.2	2367.3	1545	9515.4	318.13	82.437	114.82	105.44	91.771	823.57	3519.4	4430.5	13043		53.458	475.26	1161.6	124.78
144.76	210.87	141.22	121.13	137.4	1569.3	1477.9	186.16	528.11	382.7	1310.6	16713	643.42	1730.8	183.38	2180	348.48	262.61	93004	1049.7	139.19	8929.1	764.29	3579.1	441.52	280.23		241.95	1372.4	402.24	1857.9
144.26	193.73	129.27	118.26	521.91	6158.5	290.33	179.04	359.94	788.35	2778.9	198.07	149.06	1101.4	160.72	1985.3	589.94	72.869	297.29	160.8	117.84	4291.1	739.82	400.86	135.3	9978.1		937.47	1995	1766	15575
143.55	139.49	296.31	133.31	1558.4	239.58	396.62	432.46	642.41	63.515	3672.9	1430.1	1083.6	2289	662.82	164.13	2809.3	1742.8	79.916	16208	122.68	447.9	194.66	1538.7	1317.2	179.1		247.82	8352	522.36	2006
141.96	159.52	75.661	136.42	149.88	733.73	377.15	87.307	1974	956.91	586.14	21041	44.345	2715.1	1269.6	407.98	594.01	88.153	1164.6	167.24	143.17	2233.3	744.68	411.62	23.305	286.85		4833	2260.3	217.31	1632.6
140.47	46.091	179.62	113.94	43.967	597.09	302.73	102.47	110.59	3002.9	2727.1	711.26	52.098	8157.7	1086.5	2754.7	949.14	447.16	6720	29971	208.35	110.27	717.98	91.166	1978.1	286.79		2079.4	3998.1	36347	5252.5
139.89	596.37	609.23	150.79	499.85	136.67	71472	351.86	1298.3	107.73	6644.1	3132.1	707.05	39.034	4367	7358.2	1450.5	116	81.052	1869.2	323.81	272.88	6367.1	208.25	693.56	247.49		3199.3	1135.5	2101.8	3096.1
139.5	172.03	117.81	204.19	2117.3	987.37	145.64	96.115	1796.6	2625.6	2828.1	45.627	303.71	14496	1114.6	8278.6	375.05	1012.1	131000	131.48	18.768	1417.8	622.14	896.1	786.58	348.49		32.948	236.58	102.03	82143
139.43	203.98	237.48	565.34	137.86	10.101	234.8	125.07	37.842	331.29	641.28	396.61	1933.7	165.4	740.31	4514.9	3643.1	79.919	570.85	1277.1	33.503	61.788	6356.7	663.84	1929.2	130.31		33.079	10211	154000	2974.5
138.71	1500	154.72	103.87	582.96	150.83	325.33	528.72	853.94	253.32	389.46	174.54	52.812	4.0286	37.008	6458.7	1535.9	834.93	274.55	12042	10364	305.95	46.006	1815.5	199.57	627.67		73.912	4019.1	2627.5	2220.3
138.68	419.46	221.45	73.823	1663.7	221.46	547.53	184.65	848.4	105.22	2138.6	434.03	881000	5888.8	120.11	221.48	396.72	24.792	102.13	4226.1	248.97	47.962	61.614	743.55	231.53	426.01		92.065	18867	213000	7711.5
136.15	139000	176.96	137.24	670.32	73.769	284.15	1937.5	3909.7	3694.6	1641	1598.8	55.534	20380	785.17	1151.8	737.62	78.13	87.453	38375	14691	364.43	132.46	78.479	144.22	211.19		28.175	6953.4	11415	80370
136.14	369.66	160.75	113.42	83.266	93.62	503.17	72.267	421.67	596.28	17368	18936	13.48	2762.9	127.54	1793.5	152.58	93.968	170.94	11760	71.888	24.047	9.3773	538.09	2200.6	277.53		149.39	4125.7	2993.3	228.92
134.79	131.6	220.8	66.137	436.06	198.1	219.68	242.4	1086.3	4309.6	453.93	2049.2	163.98	321.75	503.91	2290.9	126.89	80.153	76.151	33077	144.17	48987	420.36	5399.5	1041.8	346.18		45.864	309.89	1743.6	13958
130.64	295.2	202.76	137.68	116.42	3782.8	499.3	179.43	1822.2	1568.9	1002.8	2364.2	593.92	1214.2	519.44	2948.6	258.86	78.399	202.31	5813	161.88	31.945	894.87	1889.3	671.9	262.85		2997.5	5405.4	105000	8185.6
129.36	216.51	158.2	94.072	160.48	1170.8	556.98	174.52	106.59	641	29983	8592	62.565	15603	1695.1	2838.8	242.67	48.887	181.01	2256.6	212.36	10.969	627.43	96.693	378.3	637.09		590.93	8153.5	62678	4709.1
127.84	147.82	273.04	229.4	102.05	3138.9	291.68	168.42	275.25	145.36	23065	4625.7	967.55	784.04	1126.4	719.45	1099.1	65.875	457.27	17306	2540.8	2934.4	335.96	109.49	18300	161.67		146.99	104000	1888.6	2965.2
125.58	821.59	191.97	54.161	55.479	703.96	2430.1	328.27	853.18	527.8	7800.5	463.23	363.68	601.42	273.37	4419.4	107.76	3539.7	88.309	4375.3	793.09	107.28	1093.1	491.32	598.81	167.37		37.111	230.15	69569	3187.3
124.82	111.07	213.05	170.4	429.6	448.73	154.93	290.98	2569	105.22	18307	1332.8	460.39	339.17	668.36	5614.1	186.87	76.474	469.6	667.36	368.46	280.31	303.51	649.9	570.13	276.19		46.151	1921.2	20408
123.78	200.53	471.62	127.91	104.56	16177	328.76	327.2	480.5	95.347	3211.8	280.02	123.37	58.935	4311.3	1417.4	825.82	4947.6	73.111	5254.9	237.85	6086.3	339.28	145000	2021.3	515.32		468.26	5120.5	1421.6
123.28	601.86	217.75	179.19	96.454	409.39	414.04	313.1	284.44	902.56	2152.2	13315	2.7423	1157.8	802.05	421.2	3661.8	136.21	5421.3	1362.6	741.97	664.63	397.61	231.32	15711	599.39		68.685	326.47	249.46
122.53	143.54	183.08	571.29	513.37	327.18	262.55	126.28	1016.9	349.65	229.86	200.54	12832	1004.8	158.61	11594	883.35	70.739	127.41	594.5	144.53	60.488	19.426	2592.8	1959.7	1169.1		242.45	1928.5	1140.6
122.03	440.68	406.59	186.83	14.562	82.642	576.31	512.14	6437.2	545.04	15120	1067.7	5979.6	1173.1	741.22	181.51	143.61	83.879	6235.3	2900.7	999.75	103.08	2546.4	121.7	3558.7	145.22		30.354	3907.8	1346.8
121.07	238.86	244.86	209.15	66.949	107.7	464.72	431.08	715.83	832.81	3084.7	44631	63.798	2693.6	20.441	134.04	810.15	14.331	154.97	1120	61.24	67.386	3065.7	176.32	1152.6	20793		182.03	122000	247000
120.79	102.3	289.21	134.87	105.28	84.55	415.82	259	849.1	2165.8	5385.3	1821.4	1811.2	6998.7	970.45	393.5	1102	68.068	506.45	44335	132.19	71.373	33.245	288.04	2061.2	219.05		820.21	508000	359.68
120.76	373.45	222.3	327.04	333.84	292.21	285.37	125.46	1921.9	5658.9	3439.5	1273.1	327.1	2306.6	118.28	4266.6	358.87	66.18	745.96	52.115	235.9	206.96	2196.4	170.51	483.31	287.38		30.755	5001.6	792.7
120.56	379.31	331.74	383.34	161.06	280.49	258.93	101.41	196.56	265.42	1102.7	1774.4	4575.4	13.817	700.07	2179.1	3068.7	114.71	76.724	4230.6	57.434	64.485	872.76	123.91	2020.2	136.88		57.155	18034	8230.9
118.77	1371.2	357.54	249.8	23.329	10.307	203.21	103.8	247.2	1544.1	13133	205.15	576.63	135.73	970.39	147.32	143.62	19495	12748	889.48	230.55	149.08	3045.9	1232.2	93.294	11.253		178.63	51543	46692
118.5	301.4	253.23	134.78	186.58	121.39	602.67	496.53	331.03	663.32	7297.4	359.3	67.858	7.1852	826.26	1885.9	1170.3	65.307	484.01	4641.7	144.84	196.19	322.64	1346.7	1542.2	372.81		87.401	3532.3	4924.9
117.89	141.35	643.53	82.4	98.777	175.21	207.87	151.65	569.44	557.17	1746	427.51	123.29	792.4	943.81	2367.9	234.76	930.99	224.61	9872.7	163.74	374.23	175.37	230.33	996.05	37946		30.129	5456.6	11295
117.76	1069.1	176.42	106.48	103.02	218.21	139.56	106.06	393.01	577.55	1679.9	81.913	4471.2	5082.3	1659.4	5872.1	140.36	59.836	81.612	662.67	134.85	133.31	661.16	644.77	3650.1	257.7		31.904	2647.8	30557
116.81	925.39	742.39	134.91	89.981	116.52	1388.9	101.09	252.24	889.22	8531.7	35140	96.72	204.82	904.45	168.7	989.09	69.448	437.95	15292	284.37	604.27	799.35	73.752	701.14	4920.6		34.014	2821.1	1046.8
115.73	311.94	117.2	172.08	65.862	78.319	336.45	10123	133.04	58.903	126.78	3667.4	141.89	12960	134.39	876.21	151.68	55.949	78.55	1734.7	17.548	69.709	403.56	287.17	244.43	248.38		38.954	14836
114.94	50.514	189.51	106.98	73.446	4076	14.929	112.01	79.719	26418	3642.5	472.55	266.63	766.79	408.76	3694.7	265.2	73.593	568.88	53576	173.28	115.72	647.63	1017.3	138.5	225.94		47.423	7708
114.66	288.26	137.92	193.54	299.32	114.64	811.47	535.21	2697.3	3820.2	15441	2367.3	102.78	746.73	156.91	2312.5	56.663	57.979	172.71	1662.3	131.75	1567	435.9	12218	581.42	87.373		431.35	140000
114.46	309.57	145.36	249.89	228.78	192.52	348.43	227.07	704.35	1028.7	11244	573.12	113.54	1763.7	2209	5442	67.312	70.415	203.99	17911	88.956	187.56	459.96	943.25	77.665	1071.9		93.211	739.78
114.03	115.18	253.06	122.67	32.634	474.58	1706.1	151.32	2272.7	109.97	53450	200.1	158.81	1173.5	333.1	5895.4	94.075	57.255	305.52	2471.4	314.8	2316.1	1009.8	366.34	172.82	450.35		49.674
113.26	68.663	178.36	61.235	79.802	747.55	376.29	794	1032.5	2503.6	66.947	810.99	162.58	1763.4	107.4	207.92	622.34	42.041	1256.8	47309	273.64	3299.1	674.09	649.8	118.28	762.77		38.17
112.83	475.41	227.98	111.28	2539.4	889.32	3729.7	555.71	91.669	1233.6	646.98	183.6	170.09	1985.9	9.1714	3809.3	236.27	62.716	250.75	55247	114.75	26.536	395.47	269.71	1174.5	195.56		47.409
112.82	186.21	138.47	77.448	178.26	65.389	72.428	225.7	267.23	677.76	2049.1	193.52	11371	2095.9	332.23	5287.1	63.917	52.811	309.05	5260.2	1111.3	4017.1	1730.5	91.626	115.36	23.42		630.54
111.96	171.36	209.31	114.18	76.352	302.81	1174.1	209.54	1015.6	1571.5	301.38	32327	1610.2	5969.8	2418.8	4250.8	662.51	58.146	119.85	204.28	22.289	6085.9	1040.7	339.93	1732.9	86.667		44.275
110.66	179.21	282.68	111.43	1516.3	123.11	94.669	106.26	1092	2587.7	8091.3	2083.4	74.483	719.09	7625.3	413.67	832.36	67.189	782	329.11	394.65	116.95	1401.9	1130.1	123.06	173.54		55.532
110.48	661.85	221.8	137.85	359.23	1484.2	998.67	183.88	1673.2	1970.2	11353	63054	308.98	267.8	705.95	350.32	310.86	62.13	36.844	890.94	931.64	63.287	1227.3	335.49	560.41	171.29		1425.8
109.39	653.48	208.4	211.69	213.96	33.876	211.49	114.18	2249.5	108.29	4293.4	2638	365.31	5260.6	337.28	172.72	3028.2	118.88	62.181	10262	213.84	1674.2	325.8	131.08	178.86	420.18
108.62	905.86	242.98	167.4	322.65	2021.8	854.18	239.76	393.8	1916.3	17747	2153.8	342.96	178.19	293.02	195.43	4040.8	49.874	77.783	1556.9	116.84	285.93	1439.8	268.27	254.94	77.998
108.53	132.45	166.57	91.193	10255	1715.6	541.72	156.15	3738.7	621.69	1895.7	1384.2	32.091	104.32	840.31	564.46	59.56	82.544	89.153	1374.2	889.09	56.141	750.93	204.23	19936	91.127
107.74	143.46	678.87	492.88	180.41	121.43	544.8	330.02	1359.2	3627.8	23614	23588	1216.3	2196	937.69	13.519	158.26	52.001	73305	121.38	0.38297	127.31	1077.7	59.656	54.012	318.11
107.35	352.21	187.03	119.29	180.06	650.14	267.42	171.86	128.98	972.49	610.63	28355	391.71	25.574	1027.7	85.034	145.58	71.275	521.61	83.422	148.87	301.57	599.95	1773.4	832.4	141.75
106.87	676	189.82	88.105	160.52	117.92	1221.6	109.45	318.89	969.61	1078.4	2825.7	118.72	3428.3	495.14	289.07	431.59	62.179	4289.9	13194	202.89	45.285	649.48	901.32	250.72	260.38
105.76	406.59	380.93	111.98	143.68	55.051	1036.6	3840	315.56	1781.7	3562.8	33753	163.53	1293.1	126.96	112.37	362.86	87.465	192.76	319.19	193.16	804.65	1646.6	151.28	143.75	23.026
105.27	145.7	198.48	176.56	326.31	42.693	131.32	76.817	213.25	1413.9	30338	8322.1	222.22	3741.2	387.41	705.34	73.195	257.16	126.72	50359	19.119	46.696	65.425	936.31	16796	236.2
104.87	155.61	204.71	196.43	133.52	1881.4	428.84	126.49	2094	1533.3	1491.7	49594	20850	21253	199.52	910.14	862.66	65.371	270.56	4099.2	414.62	46.997	292.24	321.87	1493.6	222.25
104.74	103.78	127.83	144.06	1154.5	6164.2	614.01	198.53	346.67	679.88	26004	33300	432.47	973.62	246.99	695.79	652.93	59.783	124.54	6150.9	326.22	115.87	137.99	977.84	1056.4	109.52
104.55	576.17	253.09	69.513	219.35	92.835	116.38	4609	2018.6	151.72	482.6	16725	652.51	2754.9	889.99	1844.8	10.454	61.472	95.632	15277	159.86	24.173	160	979.25	906.55	253.87
104.17	1094.6	206.12	122.78	242.53	1093.3	277.22	150.54	375.49	2565.9	33093	1024.2	87.723	262.32	824.61	614.78	338.41	89.731	64.354	21367	186.78	105.52	46.126	910.07	501.53	161.24
104.08	122.19	101.12	134.29	138.04	1651.6	958.35	382.25	2293.1	1311.4	257.79	248.32	125.24	4519.3	19.138	2923.5	301.56	60.201	2234.1	47650	128.34	93.722	393.26	7144.6	6108.3	357.1
103.16	462.94	104.13	49.248	62.062	2179.1	641.7	196.91	1881.4	1367.4	20174	1381	264.77	8147.6	4686.1	7078.9	487.82	1662.8	384.25	10890	265.25	272.76	978.98	11559	2133.2	123.63
102.4	98.098	148.44	80.042	104.92	556.45	233.49	164.59	116.05	678.79	1018.8	96.239	134.12	228.49	1333.6	715.51	264.8		297.9	2951.3	107.22	278.93	51.971	395.91	51.052	1337.7
102.26	258.27	153.52	112.67	154.02	34.146	557.14	581.94	2958.2	1366.5	10122	657.15	29.238	1312.8	1342.7	1550	117.51		688.63	1895.8	85.209	74.705	166.2	43.847	51.079	180.64
99.59	148.59	203.89	159.55	176.47	512.76	462.48	334.18	781.91	324.28	748.22	646.9	342.24	101.66	60.725	1063.9	84.041		621.66	2858.1	134.21	95.764	3844.4	212.95	10890	163.41
99.406	528.41	179.69	564.21	66.075	81.852	348.33	702.46	211.77	107.79	12075	906.21	159.59	963.39	710.39	519.11	183.91		160.28	1971.7	187.75	351.86	40.279	996.84	1362	127.45
98.902	50.706	342.27	176.27	101.27	529.49	798.64	278.23	123.58	1555.2	1062.2	392.84	446.78	131.72	3981.9	4532.4	739.49		65.295	9789.2	12772	900.48	3358.8	640.12	4066.5	873.6
98.304	350.92	248.24	203.34	927.8	290.01	284.72	973.27	137.6	1089.3	7617.8	10381	278.82	1244.9	1092.5	1496	43.556		109.67	11214	114.44	432.65	74.185	856.28	5476.6	221.95
96.025	122.96	435.7	82.354	560.63	229.98	484.26	300.09	208.93	235.42	22167	241.5	32.679	1745.4	586.1	2185.5	127.66		72.161	31523	1848.6	85.79	368.31	210.17	667.2	164.24
95.831	148.05	233.17	143.43	41.632	22673	240.6	84.336	740.35	1300.8	2918.7	20040	6443.5	67.349	1010.4	3447.1	133.6		690.47	6026.3	375.69	122.58	4122.2	103.04	2824	223.95
95.539	160.1	127.12	245.46	58.88	258.41	354.18	216.99	414.38	183.02	9135.2	2176.2	10251	1042.2	833.7	3652	500.75		279.92	3690.1	1164.4	49.359	205.54	151.82	1879.2	256.39
95.007	295.7	392.28	98.488	137.67	169	1032	89.039	26.101	726.89	15090	10827	86.219	222.63	206.75	2701	102.59		527.72	417.89	983.85	127.77	327.37	376.73	1013.7	1492.4
93.699	1010.5	110.8	126.15	87.549	73.658	3009.5	207.9	429.91	1751.4	20368	20106	87.551	5404.4	706.96	766.35	1151		412	4235.6	5886	2136.9	863.41	555.56	1765.6	423.79
93.371	260.45	889.7	145.12	1092.6	121.69	4806.8	74.097	919.82	123.78	67.982	598.69	580.38	6570.1	84.827	168.73	992.99		512.34	166.43	161.63	80044	2766.8	808.84	242.25
91.687	2312.4	194.15	294.76	147.09	1138.9	641.47	150.75	487.9	3047.9	2540.3	482.33	519.72	10363	392.38	3644.1	70.961		591.74	41062	213.42	87.26	1860.5	1406.8	1253.7
90.869	380.25	322.16	98.688	91.74	1455.7	386.69	102.71	558.18	2671.3	1157.7	34726	765.16	61.502	770.52	778.6	88.961		3835.3	212.22	174.89	211.9	4.8769	99.17	660.37
90.019	589.05	56.177	944.93	82.786	508.28	305.48	188.94	113.93	71.036	1268.4	417.1	623.73	436.74	410.69	152.06	124.14		21.178	11864	395.39	12956	10.727	510.09	1445.5
89.232	76.686	243.78	130.13	129.89	107.22	315.04	212.1	395.96	1847.5	97.539	4974.2	151.1	93.783	583.84	3199.7	1439.8		647.2	1036.2	214.01	1877	990.58	314.91	4367.1
87.165	524.4	676.43	138.44	1102.7	1071.7	409.39	183.6	968.27	709.4	4423.1	29336	194.53	2928.4	474.17	369.26	427.24		196.18	2328.3	209.76	9769.6	1258.5	1092.3	743.52
86.184	152.46	137.96	162.16	577.69	77.019	569.83	64.251	477.56	452.62	2825.6	2399.1	262.6	6609	34.733	889.92	363.23		150.18	3328.8	33.259	142.91	685.82	181.01	835.42
85.276	558.67	124.37	130.57	128.9	441.48	1939.9	172.6	3556.2	686	1997.6	118.22	461.97	2194.2	960.83	3985.8	87.763		183.77	786.03	1611.6	56.694	1504.5	1153.9	778.27
82.617	1746.8	285.12	153.95	41.857	1402.2	384.83	265.59	216.21	1113.6	7260.4	3623.8	65.479	50.778	766.96	25627	150.26		170.28	207.71	119.51	40.036	545.57	78.134	3220.5
82.405	916.19	53.882	147.89	89.497	156.06	266.36	152.52	951.35	5415.6	1208.9	29876	174.48	428.46	621.94	1261.3	126.36		30.52	5092.9	297.14	68.589	497.2	1087.7	1879.8
81.694	213.36	123.72	206.42	153.17	3613.3	596.64	80.52	1223	471.14	4823.8	1619.8	635.52	30.971	860.58	379.48	176.73		36.502	1376.5	69.113	49.927	830.91	142.31	286.18
78.753	305.92	205.95	84.876	144.73	114.42	234.52	386.23	250.45	1019.7	730.79	594.42	697.95	507.12	144.88	1739.1	137.32		59.416	1334.1	845.09	268.33	329.85	757.63	3000.8
78.378	2160.2	76.177	212.92	205.06	74.593	295.84	134.36	30.706	661.63	12368	6178.3	826.55	5993.7	718.09	48.186	213.44		36605	37.436	260.61	47.996	1632.9	299.49	3754.5
78.194	1001.2	67.858	101.42	66.566	8844.4	236.42	65.152	549.95		33234	3012.9	1034.3	122.32	7818.3	4044.2	289.51		29026	2452.3	240.85	101.46	485.91	74.941	673.77
77.153	135.29	119.67	111.81	121.91	381.07	720.82	146.11	676.87		177.56	25220	344.84	2214.7	128.57	4141.5	41.763		86.311	418.94	353.55	151.71	102.51	1722.7	1474.7
76.728	503.54	603.14	247.82	36.369	305.8	171.64	193.57	82.34		3878.1	73.724	765.99	3176.2	1248.2	8449.8	1492.5		26.377	13036	156.94	52.013	754.5	1381.5	1876.7
76.568	149.62	158.55	139.19	457.94	150.62	681.56	194.52	2085.8		24483	639.94	575.77	251.47	8384.8	61.456	1631.3		10533	243.98	332.82	20.685	1889.2	374.45	1681.3
74.913	153.01	201.12	80.457	1311.9	27.439	343.27	242.71	783.5		1638.2	101000	247.57	119.58	157.02	120.01	161.19		3293	952.02	314.34	87.27	1213.5	14829	1602.1
73.934	446.93	155.33	81.624	587.49	80.943	213.6	300.82	428		1948.6	13711	1517.3	962.95	9670.3	26498	54.768		74.888	1962.7	192.93	169.96	1437.4	693.46	1068.6
73.771	111.74	398.64	107.89	114.36	651.65	115.5	2367.2	6927.4		1254.5	77972	1544.8	2182.7	348.23	266.91	1215.5		238.77	463.58	341.09	426.65	577.09	1716.2	1558.3
73.154	164.3	116.71	76.845	57.469	407.42	313	170.05	404.19		1355.9	43740	172.01	1443.1	899.22	356.95	338.68		98.909	7489	64.053	109.04	1401.9	296.5	3304.7
73.135	3856.5	88.95	82.076	143.93	608.82	455.08	272.15	5807.4		2583.6	1391.7	152.53	675.2	125.84	5839.7	1085.6		134.07	6606.4	517.57	1463.7	4934.3	112.65	2311.2
72.953	193.63	175.19	84.229	164.4	82.271	369.38	497.93	1007.8		22979	35080	5065.4	2232.6	7563.8	1060.5	61.185		221.41	18155	71.597	67.72	675.03	94.334	1194.6
69.786	323.88	160.14	211.38	49.343	16.776	1856.2	7291.1	73.322		8793.2	3614.9	2169.2	102.14	89.293	107.36	367.55		81.022	2066.4	145.12	44.256	780.91	1124.2	3023.9
69.554	815.16	445.87	111.96	158.98	1915.1	1050.9	402.86	323.42		1009.9	16899	118.69	3508.7	200.13	522.42	141.33		325.81	710.38	430.96	260.61	1476.4	2607.6	2854.1
69.288	2886.7	252.49	84.366	676.69	544.78	9960	10598	549.44		163.55	8726.1	190.35	1783.7	110	2969.5	207.55		133.42	10017	198.78	15.636	14353	485.17	2955.8
68.862	529.71	144.33	171.9	32.954	334.44	370.87	101.7	560.01		4082.2	216.48	20380	341.27	2286.2	421.04	104.6		616.51	6801.6	21.349	537.96	978.69	4075.8	2279.3
68.38	138.76	251.18	132.31	66.643	98.575	6258.2	114.13	664.2		1176.6	5220.8	105.73	434.85	780.34	396.92	108		50.106	4228.2	33355	93.188	2678.4		2271.2
67.906	107.99	902.41	174.05	786.76	1990.8	263.74	81.645	285.17		27733	20084	423.5	67.062	87.386	439.23	244.37		90.721	334.75	179.39	69.297	272.25		150.09
65.977	375.81	620.09	102.59	131.69	365.92	178.26	156.46	1051.9		908.45	49.065	1055.2	1862.4	167.14	130.14	98.913		45.703	246.21	106.88	53.483	76.357
65.903	380.78	263.17	166.36	3154.8	318.58	91.603	1770.2	718.69		571.79	12511	5356.5	1258.7	888.39	528.94	108.97		125.74	2237	386.9	40.303	814.31
65.464	102.44	235.86	118.31	80.667	189.28	244.96	355.1	246		3220.9	1465.8	173.05	178.1	335.18	382.79	156.45		192.49	19019	50.409	38.032	71.138
64.288	177.03	375.32	157.86	98.938	278.79	204.52	521.52	19568		27160	17128	1254.3	7376.5	4042.9	696.26	1499.3		79.175	5137	136.11	2727	38519
63.577	214.66	166.02	106.81	164.04	140.12	288.49	121.33	28928		8565.3	5743.5	497.06	1874.3	631.73	306.95	464.08		79.66	18841	335.05	26.385
63.572	414.58	118.03	120.71	160.77	361.07	175.31	283.56	313.28		17123	24552	835.44	126.01	46.622	983.23	82.442		70.633	38999	773.42	2109.5
63.108	134.61	150.34	112.72	169.02	7.2313	430.42	77.998	331.13		17381	61841	320.66	1983.7	224.04	524.83	126.97		1730.5	23227		32.245
60.914	311.73	134.56	194.87	215.36	767.71	172.07	270.76	206.03		5718.5	757.89	407.6	4939.1	145.68	103.44	126.71		82.686	506.55		142.13
60.407	3195.7	299.35	111.3	650.66	21.557	250.73	897.22	271.99		2773.1	12458	621.6	4531	54.355	74.598	66.236		167.06	602.99		118.82
58.142	2686.4	217.94	298.49	132.25	334.11	205.01	382.1	1327.7		822.22	63.775	1887.8	39.169	593.65	2289.9	212.93		176.69	495.08		314.08
56.916	802.5	225.45	187.5	900.73	5357.2	1936.8	195.41	196.69		14441	2942.1	841.64	670.49	319.53	458.94	1188.6		83.611	6343		4250.3
56.514	188.61	979.12	129.58	113.7	127.02	387.88	151.55	434.21		16731	1412.1	353.62	1639	310.64	751.33	906.48		555.09	2360.2
56.47	473.12	178.68	125.01	968.83	178.93	277.62	295.66	131.39		20243	1508.1	770.01	2706.7	2434.3	369.53	123.55		125.71	5641.4
56.318	183.31	157.31	168.59	168.47	210.07	112.44	116.91	595.89		9798.6	29925	2734.1	6545.2	84.489	412.32	349.27		85.574	1402.5
55.664	184.88	85.66	273.74	874.23	2813.3	258.52	527.18	223.44		434.88	238.53	435.7	3370.5	1149.6	1794.4			46.636	9159
55.634	268.39	298.55	137.25	191.68	46.053	1270.4	1152.2	136.64		671.53	493.28	441.32	1043.6	72.172	12347			80.875	9748.9
55.034	118.15	148.96	118.6	88.849	139.93	923.35	155.46	397.37		6361.9	3921.9	582.26	918.75	456.04	2466.9			79.595	5999.5
52.688	84.434	4091.8	77.899	46.169	538.7	654.81	192.17	216.69		11472	426.42	1397.9	5420.5	57.058	50.548			109.27	1112.6
52.025	78.65	173.12	149.25	162.75	187.45	612.95	152.8	269.77		206.8	543.37	1480.6	2883.4	111.58	3847.7			1741.1	282.04
51.992	662.89	102.37	217.88	803.82	152.5	95.688	197.37	239.13		24189	10442	147.08	10305	6024.1	215.85			385.79	12211
51.903	525.21	159.15	116.82	666.26	3.973	746.8	1814	2253.4		864.82	495.8	7225.7	6654.5	2271.8	663.22			176.12	5300.8
51.545	384.57	362.23	123.55	717.73	146.98	130.43	30.856	1016.2		28414	244.75	890.92	224.12	423.4	4087.6			60.564
49.451	244.93	909.14	171.38	113.3	306.17	263.75	569.61	1889.8		1617.7	370.42	811.4	10590	214.78	513.02			342.83
48.084	534.95	269.35	166.02	289.81	1715.7	450.91	24.324	924.78		6603.1	196.3	2654.8	5728.4	68.035	3881.3			2395.3
48.004	798.12	378.09	141.33	54.715	2009.5	17.624	225.85	367.59		8769	12998	1145.6	3374.1	905.05	400.09			1594.2
47.339	1096.6	729.44	112.21	140.96	3491.7	926.14	239.23	3469.2		36361	3120.5	182.81	131.64	59.055	5067.2
46.97	341.22	213.35	303.71	155.28	13.09	2618.4	61.057	1427		165.33	59842	74.389	3470.5	557.95	66.103
46.921	161.16	100.1	175.85	83.278	145.82	709.69	251	323.29		468.23	2181.1	1552.8	4320.5	89.573
46.085	131.25	505.52	132.24	118.45	366.08	76.229	279.65	1022.6		3882.7	49.222		3300.2	633.85
44.55	72.51	177.59	133.99	58.666	159.7	2106.3	423.04	133.21		13757	83029		86.385	569.64
43.807	136.15	323.67	133.27	109.16	203.69	126.81	292.58	3.9883		5672.1	103000		61.921	215.97
43.06	548.42	1052.3	175	174.2	85.795	255.08	810.9	312.84		34373	63527		6559.2	116.39
42.96	182.62	298.41	97.339	138.41	98.194	723.27	39.313	28.041		154.08	7366.9		6593.9	410.36
41.08	159.26	150.62	102.77	262.2	376.38	236.26	19295	304.66		662.15	2173.1		34.14	668.11
41.042	350.08	444.79	282.37	511.58	322.53	444.57	142.2	2204.5		5710.4	379.9		3282.7	2686.5
39.122	594.1	150.87	66.805	162.35	128.26	500.18	213.96	1184.6		743.06	57107		93.491	889.76
36.23	86.812	718.6	323.69	263.36	257.02	128.54	125.6	301.61		161.69	69192		833.66	567.87
35.491	793.92	242.42	85.563	111.58	13.906	251.86	42478	159.08		1640	293.19		6399.3	197.17
32.017	431.05	273.56	247.35	54.033	597.27	245.07	168.64	2286.7		122.44	171.39		10179	41.362
30.241	797.71	399.49	192.03	138.66	3906.2	1301	199.66	429.91		8908	495.68		8.7392	209.4
29.859	1058.3	217.95	150.24	80.008	10.561	354.26	120.9	1646		3793.1	543.11		2036.5	261.29
28.214	954.05	179.94	67.489	182.93	110.49	1886	190.65	293.18		143.25	176.24		1336.9
27.667	224.23	160.17	89.842	115.85	166.66	745.44	398.09	729.18		862.63	7909.8		1289.8
25.887	7515.4	172.4	135.13	205.8	221.9	1200.7	92.914	627.12		310.87	1131
	3769.8	928.9	455.42	97.807	144.34	509.16	96.089	152.12		3308	7975.3
	3113.2	246.4	318.37	172.85	39.529	414.87	523.49	358.14		54.047	5911.1
	2663.4	542.05	50.263	230.01	2258.8	130.03	93.297	1674.5		119.69	604.46
	2015	807.33	246.26	72.923	3832.3	236.86	132.06	872.79		13732	528.63
	1825	161.1	151.19	126.23	219.24	598.15	237.16	577.83		2764.1	3462.7
	1562.5	145.12	100	110.66	591.85	196.86	167	241.38		4957.7	89.025
	1561.8	128.97	630.07	893.05	163.65	372.59	527.81	1475.8		1148.5	139.04
	1532.2	152.65	170.76	352.19	36.73	1221	116.82	66.489		2056.4	3198.7
	1444.9	202.41	254.8	120.44	1971.9	65.946	50.876	3531		482.42	464.69
	1118.8	239.9	117.6	115.08	91.265	481.47	189.59	221.98		2475.9	92810
	1093.3	312.5	78.497	400.49	283.54	376.87	246.05	273.75		451.61	299.56
	978.39	212.26	108.83	174.44	30.325	414.97	550.08	203.46		18950	4383.4
	977.02	164.3	151.81	194.76	155.5	440.95	5990	368.52		581.78	4213.2
	954.71	128.86	116.84	107.05	315.5	282.49	105.8	2277.6		5375.6	6709.6
	940.38	150.42	225.71	210.59	128.79	2890.3	396.97	485.16		435.53	558.87
	833.12	197.5	89.733	90.271	5577.9	149.82	678.75	578.72		70.86	113.92
	815.3	372.71	160.92	352.2	275.4	47.143	197.23	1198.6		444.04	11660
	806.86	124.74	80.869	223.11	417.15	275.19	392.65	1922.4		17332	592.07
	785.42	441.9	270.8	113.32	164.28	947.61	56.746	989.3		16456	95.315
	736.71	78.672	109.21	5743.4	78.7	10850	174.14	108.36		2563.1
	722.07	202.2	169.95	108.45	223.69	657.89	85.659	269.4		11152
	720.55	214.1	130.3	238.22	442.51	145.92	566.46	1523.4		17156
	720.54	1089.4	248.25	75.288	122.79	628.03	181.01	266.17		2380.3
	711.2	383.63	251.68	114.09	31144	357.53	130.41	308.69		2772.2
	710.06	182.93	232.67	271.23	179.33	163.69	365.6	688.41		392.74
	702.92	154.11	176.76	219.76	179.74	248.04	553.86	1142.9		5145.9
	684.9	468.6	138.23	179.26	1857.1	781.35	212.62	1674.6		19606
	675.21	139.25	200.32	214.5	183.5	56.633	90.724	396.12		3949.6
	662.5	429.87	85.878	71.654	150.25	281.69	108.97	307.44		4284.8
	646.48	234.48	268.16	162.54	125.8	213.54	156.09	1184.8		526.44
	593.85	178.67	104.77	5013.4	103.85	667.99	674.86	1164.5		2381.8
	579.99	287.82	166.67	124.94	475.5	880.67	136.94	767.16		4556.9
	569.84	127.27	261.33	4594.4	328.57	253.17	109.04	2017.8		1151.8
	556.66	235.44	203.14	119.3	126.46	165.41	141.63	358.57		5963.9
	549.21	279.75	216.61	463.08	61.579	131.83	27.984	351.01		172.38
	539.67	91.427	904.91	1847.6	670.16	195.69	2469.5	247.08		7886.8
	515.08	202.69	390.62	126.02	923.23	251.4	60.821	36.58		24513
	509.13	156.96	135.29	137.69	77.725	238	133.5	2613		2341.5
	493.14	542.16	286.72	67.376	1794.1	261.89	463.4	109.74		292.87
	491.07	226.01	317.39	314.84	4636.4	277.83	76.436	1490.3		92.903
	490.12	90.182	142.86	190.64	2166.8	2390.3	557.27	226.98
	484.24	324.2	152.06	123.38	29.976	38.204	250.2	14075
	471.12	87.836	280.62	157.48	191	1424.1	1921.9	657.4
	451.56	440.13	182.55	466.14	53.624	205.7	2099.4	3868.9
	449.25	395.44	82	268.57	62.377	1209.9	185.54	74.386
	440.55	207.92	230.77	173.61	463.61	615.46	276.61	7016.6
	412.96	432.97	199.71	150.29	414.33	128.72	242.69	253.42
	402.59	455.45	293.02	139.85	149.14	527.24	1389.9	144.81
	400.8	283.37	95.324	389.81	11.076	257.11	1484.1	1337.4
	400.09	171.17	104.4	135.54	129.58	366.38	367.46	841.68
	398.29	170.16	122.48	170.71	80.333	340.52	87.352	153.29
	398.16	181.24	196.04	68.636	313.85	212.13	480.87	231.5
	395.03	344.7	349.96	663.76	107.31	3291.4	1327.4	2344.1
	386.29	109.15	112.73	128.4	51.143	335.61	406.25	6757.2
	368.7	322.71	215.32	346.8	109.98	2000.6	117.61	753.32
	364.02	258.53	54.301	149.2	21.081	3212.3	121.41	1415.2
	361.39	206.34	102.86	94.522	235.04	1076.2	59.794	826.15
	358.65	565.97	77.366	139.5	102.08	934.06	801.97	49.701
	352.28	140.78	124.39	88.77	105.11	2060.5	201.17	40.454
	350.33	776.32	152.8	89.596	108.07	1839.9	88.152	11.266
	347.25	295.88	160.12	70.097	205.03	1433.6	484.06	380.7
	342.44	154.9	177.57	31.802	483.9	215.53	163.28	489.16
	341.55	149.33	118.64	24.051	127.36	629.57	248.74	173.58
	328.28	316.36	143.38	40.841	119.56	321.33	1584.3	400.53
	328.18	156.92	290.25	602.7	119.44	534.36	103.85	1640.6
	323.73	292.87	124.34	61.873	68.552	105.23	130.05	550.11
	318.37	224.75	134.33	106.67	1114.2	1203.9	188.12	2837.3
	314.8	131.95	121.59	125.31	648.67	118.83	364.88	370.11
	312.51	151.89	140.68	158.98	1010.4	6983.9	201.32	314.83
	310.67	585	107.11	113.53	118.21	2204.3	89.787	2226.7
	306.79	306.89	76.071	83.379	2881.6	408.14	77.477	773.25
	305.89	377.82	176.5	130.33	1078.8	238.02	412.19	884.94
	304.31	111.86	146.53	168.7	709.99	512.46	173.94	955.32
	304.31	108.53	118.13	97.749	829.02	489.95	145.09	22.906
	296.75	130.48	125.44	767.55	802.67	253.6	259.95	1329.7
	295.73	1114.1	113.59	71.752	173.95	134.42	74.619	1067.1
	293	937.26	80.077	72.859	204.13	1290.6	285.5	1448.4
	288.53	215.14	76.321	137.81	1931.4	28.635	75.035	971.82
	285.3	109.94	135.75	110.93	1431.3	791.7	178.83	11.962
	284.34	284.56	166.32	173.29	714.58	910.2	423.42	195.35
	282.42	345.74	111.07	98.907	1209.3	738.28	153.96	1882.6
	282.29	213.82	124.68	227.14	1167.6	485.38	71.308	2776.8
	277.14	546.63	157.31	136.79	165.75	194.7	155.23	15.761
	276.62	666.58	120.34	69.421	176.9	261.22	271.67	173.19
	274.95	402.38	109.26	75.077	68.79	92.15	86.27	3340.6
	274.86	326.1	190.81	155.57	468.22	95.209	86.06	5454.6
	274.85	594.84	160.09	85.351	16191	78.06	430.34	1341.2
	274.74	448.88	247.79	2611.4	97.148	92.075	256.14	1740.9
	264.37	561.35	181.93	101.88	661.97	25.244	120.93	1764.2
	258.09	666.49	141.87	76.12	328.66	1069.4	156.41	777.08
	255.01	162.61	149.91	188.59	58226	162.23	7327.2	868.36
	241.97	2848	206.13	71.123	127.53	237.07	193.4	8096.5
	240.89	103.46	128.99	79.403	1785.6	69.982		342.36
	236.41	313.79	165.41	41.584	1100.5	496.36		482.73
	228.33	216.13	88.617	197.08	1027.8	596.11
	228.23	556.69	212.92	172.53	232.93	58.841
	226.42	273.13	141.63	122.88	695.68	485.68
	226.04	319.54	164.28	72.74	117.59	71.527
	223.79	157.69	173.81	360.26	109.47	241.34
	223.23	205.02	96.594	117.41	9840.3	1710.2
	219.49	161.8	78.048	205.64	30.301	406.86
	217.96	140.21	86.02	95.063	452.45	174000
	217.33	101.9	121.7	31.696	50.802	248.97
	210.32	310.93	234.08	161.34	49.494	218.02
	210.24	295.85	113.76	82.605	506.36	836.94
	205.09	128.48	171.19	110.89	713.84	467.33
	204.89	71.466	103.73	52.369	296.53	294.87
	204.79	332.39	123.83	98.629	36.437	131.69
	197.82	134.59	114.1	155.95	1110.4	595.42
	197.44	126.93	83.378	59.687	10.918	175.95
	192.16	102.8	121.02	73.682	64.057
	187.85	256.01	180.77	148.04	1369.9
	182.28	231.53	89.009	117.95	1757.7
	180.46	297.48	127.26	84.344	515.14
	179.02	125.67	161.8	84.487	181.21
	173.04	448.9	328.23	105.34	82.189
	166.9	207.42	120.34	76.806	1092.5
	161.28	28785	205.58	70.43
	159.71	212.6	143.67	142.99
	157.91	210.94		74.997
	157.32	232.81		73.717
	157.32	376.15		59.202
	153.07	134.16		106.93
	150.98	365.08		85.052
	149.7	163.87		358.55
	149.27	273.24		368.41
	145.77	227.66		23.907
	142.42	370.06		177.46
	141.8	144.05		89.698
	140.01	96.584		54.189
	136.38	638.16		108.49
	132.79	316.39		93.866
	131.1	157.69		77.626
	130.33	43751		109.88
	130.12	1609.7		147.95
	127.12	228.94
	124.98	469.93
	124.96	382.74
	120.26	542.77
	119.6	261.95
	117.4	306.86
	116.53	116.66
	116.02	588.18
	115.34	575.35
	113.02	114.54
	104.8	363.44
	104.21	195.5
	103.94	109.4
	103.68	353.61
	101.91	371.03
	101.15	221.59
	99.838	343.45
	97.169	187.65
	95.792	199.9
	94.059	181.85
	93.329
	91.95
	91.796
	90.211
	88.822
	87.816
	85.099
	79.84
	79.125
	76.546
	75.44
	73.487
	71.142
	64.497
	63.745
	61.594
	60.032

## Sheet: Figure 6g
Figure 6g	anti-YAP	20.10.22
	anti-αTubulin	23.10.22

## Sheet: Figure 6h
YAP
AGO1-4 KO	AGO1-4 KO +DOX	AGO1-4 KO LIS1-GFP	AGO1-4 KO LIS1-GFP +DOX
69074.1	1.91729e+06	271578	1.56475e+06
122085	2.02172e+06	332434	1.55907e+06
37332	1.43561e+06	287946	1.55691e+06
Statistics of 6h
YAP statistics
Tukey's multiple comparisons test	Mean Diff.	95.00% CI of diff.	Below threshold?	Summary	Adjusted P Value
AGO1-4 KO vs. AGO1-4 KO +DOX	-1715377	-2130007 to -1300746	Yes	****	<0.0001	A-B
AGO1-4 KO vs. AGO1-4 KO LIS1-GFP	-221155	-635786 to 193475	No	ns	0.3794	A-C
AGO1-4 KO vs. AGO1-4 KO LIS1-GFP +DOX	-1484080	-1898710 to -1069449	Yes	****	<0.0001	A-D
AGO1-4 KO +DOX vs. AGO1-4 KO LIS1-GFP	1494221	1079591 to 1908852	Yes	****	<0.0001	B-C
AGO1-4 KO +DOX vs. AGO1-4 KO LIS1-GFP +DOX	231297	-183333 to 645928	No	ns	0.3454	B-D
AGO1-4 KO LIS1-GFP vs. AGO1-4 KO LIS1-GFP +DOX	-1262924	-1677555 to -848294	Yes	****	<0.0001	C-D

## Sheet: Supplementary Figure 1c
S. Fig 1c
Lis1 F/-:ERT2 +4OHT	Lis1 F/-:ERT2	Lis1 F/-:ERT2 LIS1 OE +4OHT	Lis1 F/-:ERT2 LIS1 OE
22044.8	43303.2	559447	1157462
39057.6	36674.4	192145	1109347
69849.4	117336	696499	1592430
statistics of supplementary 1c
Ordinary one-way ANOVA multiple comparison
Tukey's multiple comparisons test	Mean Diff.	95.00% CI of diff.	Below threshold?	Summary	Adjusted P Value
Lis1 F/-:ERT2 +4OHT vs. Lis1 F/-:ERT2	-22121	-513757 to 469516	No	ns	0.9988	A-B
Lis1 F/-:ERT2 +4OHT vs. Column C	-439046	-930683 to 52590	No	ns	0.0811	A-C
Lis1 F/-:ERT2 +4OHT vs. Lis1 F/-:ERT2 Lis1-GFP OE	-1242762	-1734399 to -751126	Yes	***	0.0002	A-D
Lis1 F/-:ERT2 vs. Column C	-416926	-908562 to 74711	No	ns	0.0994	B-C
Lis1 F/-:ERT2 vs. Lis1 F/-:ERT2 Lis1-GFP OE	-1220642	-1712278 to -729005	Yes	***	0.0002	B-D
Column C vs. Lis1 F/-:ERT2 Lis1-GFP OE	-803716	-1295353 to -312079	Yes	**	0.0035	C-D

[truncated: 13 more sheets: Supplementary Figure 1e, Supplementary Figure 3a, Supplementary Figure 3b, Supplementarly Figure 3c, Supplementary Figure 3e, Supplementary Figure 5a, Supplementary Figure 5b-d, Supplementary Figure 10a, Supplementary Figure 10b, Supplementary Figure 12b, Supplementary Figure 12c, Sheet4, Sheet1]
